# Supplementary material for: Effects of presenilin-1 familial Alzheimer’s disease mutations on γ-secretase activation for cleavage of amyloid precursor protein
Source: Commun Biol. 2023 Feb 14;6:174. doi: 10.1038/s42003-023-04539-1 (PMC9929099; doi:10.1038/s42003-023-04539-1)
Supplement: Supplementary file 4 — Supplementary Data 1 [file 42003_2023_4539_MOESM4_ESM.zip]

Archive with 24 entries (23 files):
- Supplementary-PDBs/
- __MACOSX/._Supplementary-PDBs
- Supplementary-PDBs/Active_WT.pdb
- __MACOSX/Supplementary-PDBs/._Active_WT.pdb
- Supplementary-PDBs/.DS_Store
- __MACOSX/Supplementary-PDBs/._.DS_Store
- Supplementary-PDBs/Active_P117L.pdb
- __MACOSX/Supplementary-PDBs/._Active_P117L.pdb
- Supplementary-PDBs/I2_I143T.pdb
- __MACOSX/Supplementary-PDBs/._I2_I143T.pdb
- Supplementary-PDBs/Inhibited_WT.pdb
- __MACOSX/Supplementary-PDBs/._Inhibited_WT.pdb
- Supplementary-PDBs/I4_I143T.pdb
- __MACOSX/Supplementary-PDBs/._I4_I143T.pdb
- Supplementary-PDBs/Active_L286V.pdb
- __MACOSX/Supplementary-PDBs/._Active_L286V.pdb
- Supplementary-PDBs/I1_WT.pdb
- __MACOSX/Supplementary-PDBs/._I1_WT.pdb
- Supplementary-PDBs/I3_I143T.pdb
- __MACOSX/Supplementary-PDBs/._I3_I143T.pdb
- Supplementary-PDBs/Initial_Complex_SwissRemodelled.pdb
- __MACOSX/Supplementary-PDBs/._Initial_Complex_SwissRemodelled.pdb
- Supplementary-PDBs/I5_I143T.pdb
- __MACOSX/Supplementary-PDBs/._I5_I143T.pdb
