# Supplementary material for: Effects of presenilin-1 familial Alzheimer’s disease mutations on γ-secretase activation for cleavage of amyloid precursor protein
Source: Commun Biol. 2023 Feb 14;6:174. doi: 10.1038/s42003-023-04539-1 (PMC9929099; doi:10.1038/s42003-023-04539-1)
Supplement: Supplementary file 4 — Supplementary Data 1 [file 42003_2023_4539_MOESM4_ESM.zip › Supplementary-PDBs/Active_WT.pdb]

CRYST1  126.377  126.377  163.628  90.00  90.00  90.00               1
ATOM      1  CAY ASN     1      32.815  59.962  68.415  1.00  0.00           C  
ATOM      2  HY1 ASN     1      31.923  59.670  69.008  1.00  0.00           H  
ATOM      3  HY2 ASN     1      32.938  61.048  68.616  1.00  0.00           H  
ATOM      4  HY3 ASN     1      33.639  59.361  68.857  1.00  0.00           H  
ATOM      5  CY  ASN     1      32.760  59.611  66.951  1.00  0.00           C  
ATOM      6  OY  ASN     1      33.577  58.801  66.446  1.00  0.00           O  
ATOM      7  N   ASN     1      31.864  60.285  66.215  1.00  0.00           N  
ATOM      8  HN  ASN     1      31.207  60.953  66.555  1.00  0.00           H  
ATOM      9  CA  ASN     1      31.721  60.179  64.787  1.00  0.00           C  
ATOM     10  HA  ASN     1      31.576  59.122  64.620  1.00  0.00           H  
ATOM     11  CB  ASN     1      30.627  60.971  64.155  1.00  0.00           C  
ATOM     12  HB1 ASN     1      30.621  60.890  63.047  1.00  0.00           H  
ATOM     13  HB2 ASN     1      30.730  62.021  64.504  1.00  0.00           H  
ATOM     14  CG  ASN     1      29.210  60.578  64.654  1.00  0.00           C  
ATOM     15  OD1 ASN     1      28.999  59.694  65.460  1.00  0.00           O  
ATOM     16  ND2 ASN     1      28.200  61.409  64.204  1.00  0.00           N  
ATOM     17 HD21 ASN     1      27.339  61.570  64.687  1.00  0.00           H  
ATOM     18 HD22 ASN     1      28.469  62.033  63.470  1.00  0.00           H  
ATOM     19  C   ASN     1      33.013  60.679  64.011  1.00  0.00           C  
ATOM     20  O   ASN     1      33.460  61.816  64.233  1.00  0.00           O  
ATOM     21  N   SER     2      33.606  59.847  63.178  1.00  0.00           N  
ATOM     22  HN  SER     2      33.239  58.929  63.047  1.00  0.00           H  
ATOM     23  CA  SER     2      34.796  60.178  62.481  1.00  0.00           C  
ATOM     24  HA  SER     2      34.590  61.109  61.973  1.00  0.00           H  
ATOM     25  CB  SER     2      35.998  60.437  63.469  1.00  0.00           C  
ATOM     26  HB1 SER     2      36.128  59.566  64.146  1.00  0.00           H  
ATOM     27  HB2 SER     2      35.866  61.367  64.062  1.00  0.00           H  
ATOM     28  OG  SER     2      37.252  60.565  62.746  1.00  0.00           O  
ATOM     29  HG1 SER     2      37.222  61.309  62.141  1.00  0.00           H  
ATOM     30  C   SER     2      35.160  59.151  61.424  1.00  0.00           C  
ATOM     31  O   SER     2      35.136  57.930  61.641  1.00  0.00           O  
ATOM     32  N   VAL     3      35.602  59.519  60.250  1.00  0.00           N  
ATOM     33  HN  VAL     3      35.520  60.502  60.102  1.00  0.00           H  
ATOM     34  CA  VAL     3      35.998  58.655  59.185  1.00  0.00           C  
ATOM     35  HA  VAL     3      35.154  57.987  59.100  1.00  0.00           H  
ATOM     36  CB  VAL     3      36.224  59.426  57.864  1.00  0.00           C  
ATOM     37  HB  VAL     3      37.159  60.022  57.794  1.00  0.00           H  
ATOM     38  CG1 VAL     3      36.226  58.305  56.857  1.00  0.00           C  
ATOM     39 HG11 VAL     3      36.907  57.435  56.972  1.00  0.00           H  
ATOM     40 HG12 VAL     3      36.423  58.852  55.910  1.00  0.00           H  
ATOM     41 HG13 VAL     3      35.184  57.921  56.833  1.00  0.00           H  
ATOM     42  CG2 VAL     3      34.991  60.334  57.493  1.00  0.00           C  
ATOM     43 HG21 VAL     3      35.037  60.500  56.395  1.00  0.00           H  
ATOM     44 HG22 VAL     3      35.004  61.297  58.046  1.00  0.00           H  
ATOM     45 HG23 VAL     3      34.042  59.844  57.798  1.00  0.00           H  
ATOM     46  C   VAL     3      37.185  57.785  59.540  1.00  0.00           C  
ATOM     47  O   VAL     3      37.059  56.552  59.392  1.00  0.00           O  
ATOM     48  N   GLU     4      38.352  58.319  60.000  1.00  0.00           N  
ATOM     49  HN  GLU     4      38.382  59.316  60.003  1.00  0.00           H  
ATOM     50  CA  GLU     4      39.528  57.624  60.228  1.00  0.00           C  
ATOM     51  HA  GLU     4      39.212  56.653  60.578  1.00  0.00           H  
ATOM     52  CB  GLU     4      40.453  57.397  58.936  1.00  0.00           C  
ATOM     53  HB1 GLU     4      41.474  57.008  59.142  1.00  0.00           H  
ATOM     54  HB2 GLU     4      40.520  58.408  58.481  1.00  0.00           H  
ATOM     55  CG  GLU     4      39.800  56.513  57.880  1.00  0.00           C  
ATOM     56  HG1 GLU     4      38.873  56.995  57.502  1.00  0.00           H  
ATOM     57  HG2 GLU     4      39.620  55.463  58.196  1.00  0.00           H  
ATOM     58  CD  GLU     4      40.677  56.500  56.608  1.00  0.00           C  
ATOM     59  OE1 GLU     4      41.070  57.496  55.961  1.00  0.00           O  
ATOM     60  OE2 GLU     4      41.143  55.354  56.349  1.00  0.00           O  
ATOM     61  C   GLU     4      40.341  58.212  61.364  1.00  0.00           C  
ATOM     62  O   GLU     4      41.509  57.824  61.450  1.00  0.00           O  
ATOM     63  N   ARG     5      39.727  59.061  62.281  1.00  0.00           N  
ATOM     64  HN  ARG     5      38.879  59.484  61.968  1.00  0.00           H  
ATOM     65  CA  ARG     5      40.311  59.717  63.423  1.00  0.00           C  
ATOM     66  HA  ARG     5      39.694  60.526  63.785  1.00  0.00           H  
ATOM     67  CB  ARG     5      40.377  58.768  64.638  1.00  0.00           C  
ATOM     68  HB1 ARG     5      40.890  59.346  65.436  1.00  0.00           H  
ATOM     69  HB2 ARG     5      40.959  57.854  64.391  1.00  0.00           H  
ATOM     70  CG  ARG     5      39.011  58.376  65.299  1.00  0.00           C  
ATOM     71  HG1 ARG     5      38.449  59.326  65.429  1.00  0.00           H  
ATOM     72  HG2 ARG     5      39.129  57.855  66.274  1.00  0.00           H  
ATOM     73  CD  ARG     5      38.122  57.429  64.454  1.00  0.00           C  
ATOM     74  HD1 ARG     5      37.869  57.983  63.525  1.00  0.00           H  
ATOM     75  HD2 ARG     5      37.152  57.266  64.970  1.00  0.00           H  
ATOM     76  NE  ARG     5      38.873  56.190  64.158  1.00  0.00           N  
ATOM     77  HE  ARG     5      39.692  56.028  64.709  1.00  0.00           H  
ATOM     78  CZ  ARG     5      38.503  55.406  63.183  1.00  0.00           C  
ATOM     79  NH1 ARG     5      37.615  55.596  62.284  1.00  0.00           N  
ATOM     80 HH11 ARG     5      37.611  55.046  61.449  1.00  0.00           H  
ATOM     81 HH12 ARG     5      37.124  56.467  62.295  1.00  0.00           H  
ATOM     82  NH2 ARG     5      39.173  54.261  62.996  1.00  0.00           N  
ATOM     83 HH21 ARG     5      38.699  53.658  62.354  1.00  0.00           H  
ATOM     84 HH22 ARG     5      39.682  53.960  63.802  1.00  0.00           H  
ATOM     85  C   ARG     5      41.479  60.614  63.040  1.00  0.00           C  
ATOM     86  O   ARG     5      42.350  60.738  63.856  1.00  0.00           O  
ATOM     87  N   LYS     6      41.483  61.156  61.792  1.00  0.00           N  
ATOM     88  HN  LYS     6      40.706  60.924  61.211  1.00  0.00           H  
ATOM     89  CA  LYS     6      42.453  61.933  61.135  1.00  0.00           C  
ATOM     90  HA  LYS     6      43.397  61.768  61.634  1.00  0.00           H  
ATOM     91  CB  LYS     6      42.690  61.421  59.649  1.00  0.00           C  
ATOM     92  HB1 LYS     6      43.476  62.096  59.247  1.00  0.00           H  
ATOM     93  HB2 LYS     6      41.779  61.551  59.026  1.00  0.00           H  
ATOM     94  CG  LYS     6      43.246  60.006  59.538  1.00  0.00           C  
ATOM     95  HG1 LYS     6      42.521  59.235  59.876  1.00  0.00           H  
ATOM     96  HG2 LYS     6      44.237  59.918  60.031  1.00  0.00           H  
ATOM     97  CD  LYS     6      43.529  59.633  58.072  1.00  0.00           C  
ATOM     98  HD1 LYS     6      44.375  60.314  57.836  1.00  0.00           H  
ATOM     99  HD2 LYS     6      42.628  59.719  57.428  1.00  0.00           H  
ATOM    100  CE  LYS     6      44.080  58.200  57.966  1.00  0.00           C  
ATOM    101  HE1 LYS     6      43.379  57.608  58.593  1.00  0.00           H  
ATOM    102  HE2 LYS     6      45.108  58.102  58.374  1.00  0.00           H  
ATOM    103  NZ  LYS     6      43.961  57.628  56.598  1.00  0.00           N  
ATOM    104  HZ1 LYS     6      42.947  57.627  56.368  1.00  0.00           H  
ATOM    105  HZ2 LYS     6      44.519  56.755  56.512  1.00  0.00           H  
ATOM    106  HZ3 LYS     6      44.328  58.267  55.864  1.00  0.00           H  
ATOM    107  C   LYS     6      41.964  63.383  61.247  1.00  0.00           C  
ATOM    108  O   LYS     6      40.840  63.772  60.895  1.00  0.00           O  
ATOM    109  N   ILE     7      42.760  64.239  61.943  1.00  0.00           N  
ATOM    110  HN  ILE     7      43.663  63.894  62.187  1.00  0.00           H  
ATOM    111  CA  ILE     7      42.429  65.630  62.145  1.00  0.00           C  
ATOM    112  HA  ILE     7      41.353  65.693  62.064  1.00  0.00           H  
ATOM    113  CB  ILE     7      42.998  66.172  63.483  1.00  0.00           C  
ATOM    114  HB  ILE     7      44.035  66.407  63.162  1.00  0.00           H  
ATOM    115  CG2 ILE     7      42.353  67.484  63.934  1.00  0.00           C  
ATOM    116 HG21 ILE     7      42.249  68.254  63.140  1.00  0.00           H  
ATOM    117 HG22 ILE     7      42.858  67.909  64.828  1.00  0.00           H  
ATOM    118 HG23 ILE     7      41.356  67.191  64.328  1.00  0.00           H  
ATOM    119  CG1 ILE     7      43.098  65.149  64.625  1.00  0.00           C  
ATOM    120 HG11 ILE     7      43.414  65.694  65.541  1.00  0.00           H  
ATOM    121 HG12 ILE     7      43.834  64.370  64.335  1.00  0.00           H  
ATOM    122  CD  ILE     7      41.778  64.338  64.939  1.00  0.00           C  
ATOM    123  HD1 ILE     7      41.831  63.886  65.953  1.00  0.00           H  
ATOM    124  HD2 ILE     7      41.650  63.551  64.165  1.00  0.00           H  
ATOM    125  HD3 ILE     7      40.963  65.091  64.991  1.00  0.00           H  
ATOM    126  C   ILE     7      42.927  66.611  61.023  1.00  0.00           C  
ATOM    127  O   ILE     7      42.298  67.588  60.760  1.00  0.00           O  
ATOM    128  N   TYR     8      43.999  66.248  60.295  1.00  0.00           N  
ATOM    129  HN  TYR     8      44.372  65.346  60.500  1.00  0.00           H  
ATOM    130  CA  TYR     8      44.620  67.007  59.269  1.00  0.00           C  
ATOM    131  HA  TYR     8      43.925  67.766  58.941  1.00  0.00           H  
ATOM    132  CB  TYR     8      45.852  67.877  59.734  1.00  0.00           C  
ATOM    133  HB1 TYR     8      45.542  68.454  60.631  1.00  0.00           H  
ATOM    134  HB2 TYR     8      46.159  68.638  58.985  1.00  0.00           H  
ATOM    135  CG  TYR     8      47.034  66.961  60.076  1.00  0.00           C  
ATOM    136  CD1 TYR     8      48.034  66.654  59.137  1.00  0.00           C  
ATOM    137  HD1 TYR     8      47.723  66.991  58.159  1.00  0.00           H  
ATOM    138  CE1 TYR     8      49.230  66.083  59.551  1.00  0.00           C  
ATOM    139  HE1 TYR     8      49.942  65.894  58.761  1.00  0.00           H  
ATOM    140  CZ  TYR     8      49.496  65.887  60.939  1.00  0.00           C  
ATOM    141  OH  TYR     8      50.771  65.442  61.329  1.00  0.00           O  
ATOM    142  HH  TYR     8      51.298  65.272  60.545  1.00  0.00           H  
ATOM    143  CD2 TYR     8      47.279  66.624  61.455  1.00  0.00           C  
ATOM    144  HD2 TYR     8      46.481  66.887  62.134  1.00  0.00           H  
ATOM    145  CE2 TYR     8      48.466  66.054  61.881  1.00  0.00           C  
ATOM    146  HE2 TYR     8      48.684  66.159  62.934  1.00  0.00           H  
ATOM    147  C   TYR     8      44.902  66.201  58.008  1.00  0.00           C  
ATOM    148  O   TYR     8      44.939  65.019  57.999  1.00  0.00           O  
ATOM    149  N   ILE     9      45.258  66.961  56.970  1.00  0.00           N  
ATOM    150  HN  ILE     9      45.307  67.956  56.929  1.00  0.00           H  
ATOM    151  CA  ILE     9      45.532  66.262  55.679  1.00  0.00           C  
ATOM    152  HA  ILE     9      45.328  65.205  55.591  1.00  0.00           H  
ATOM    153  CB  ILE     9      44.514  66.775  54.559  1.00  0.00           C  
ATOM    154  HB  ILE     9      44.484  67.884  54.623  1.00  0.00           H  
ATOM    155  CG2 ILE     9      44.945  66.282  53.176  1.00  0.00           C  
ATOM    156 HG21 ILE     9      44.279  66.651  52.367  1.00  0.00           H  
ATOM    157 HG22 ILE     9      45.092  65.188  53.051  1.00  0.00           H  
ATOM    158 HG23 ILE     9      45.906  66.739  52.855  1.00  0.00           H  
ATOM    159  CG1 ILE     9      43.039  66.320  54.928  1.00  0.00           C  
ATOM    160 HG11 ILE     9      42.907  66.602  55.994  1.00  0.00           H  
ATOM    161 HG12 ILE     9      43.115  65.212  54.903  1.00  0.00           H  
ATOM    162  CD  ILE     9      41.884  66.791  54.025  1.00  0.00           C  
ATOM    163  HD1 ILE     9      40.988  66.239  54.382  1.00  0.00           H  
ATOM    164  HD2 ILE     9      42.094  66.544  52.963  1.00  0.00           H  
ATOM    165  HD3 ILE     9      41.849  67.898  54.113  1.00  0.00           H  
ATOM    166  C   ILE     9      47.002  66.526  55.324  1.00  0.00           C  
ATOM    167  O   ILE     9      47.294  67.699  55.000  1.00  0.00           O  
ATOM    168  N   PRO    10      47.886  65.537  55.296  1.00  0.00           N  
ATOM    169  CD  PRO    10      47.727  64.229  55.962  1.00  0.00           C  
ATOM    170  HD1 PRO    10      47.082  63.473  55.466  1.00  0.00           H  
ATOM    171  HD2 PRO    10      47.320  64.440  56.974  1.00  0.00           H  
ATOM    172  CA  PRO    10      49.131  65.565  54.586  1.00  0.00           C  
ATOM    173  HA  PRO    10      49.778  66.224  55.145  1.00  0.00           H  
ATOM    174  CB  PRO    10      49.713  64.089  54.742  1.00  0.00           C  
ATOM    175  HB1 PRO    10      50.814  64.138  54.881  1.00  0.00           H  
ATOM    176  HB2 PRO    10      49.424  63.516  53.835  1.00  0.00           H  
ATOM    177  CG  PRO    10      49.151  63.637  56.025  1.00  0.00           C  
ATOM    178  HG1 PRO    10      49.166  62.530  56.122  1.00  0.00           H  
ATOM    179  HG2 PRO    10      49.696  64.240  56.782  1.00  0.00           H  
ATOM    180  C   PRO    10      49.112  66.187  53.228  1.00  0.00           C  
ATOM    181  O   PRO    10      48.336  65.883  52.357  1.00  0.00           O  
ATOM    182  N   LEU    11      50.089  67.015  52.877  1.00  0.00           N  
ATOM    183  HN  LEU    11      50.679  67.544  53.482  1.00  0.00           H  
ATOM    184  CA  LEU    11      50.285  67.402  51.459  1.00  0.00           C  
ATOM    185  HA  LEU    11      49.678  66.824  50.778  1.00  0.00           H  
ATOM    186  CB  LEU    11      50.145  68.992  51.246  1.00  0.00           C  
ATOM    187  HB1 LEU    11      50.695  69.525  52.051  1.00  0.00           H  
ATOM    188  HB2 LEU    11      49.068  69.232  51.368  1.00  0.00           H  
ATOM    189  CG  LEU    11      50.398  69.621  49.841  1.00  0.00           C  
ATOM    190  HG  LEU    11      51.419  69.329  49.517  1.00  0.00           H  
ATOM    191  CD1 LEU    11      49.393  69.177  48.795  1.00  0.00           C  
ATOM    192 HD11 LEU    11      49.677  69.508  47.773  1.00  0.00           H  
ATOM    193 HD12 LEU    11      48.337  69.397  49.060  1.00  0.00           H  
ATOM    194 HD13 LEU    11      49.357  68.069  48.735  1.00  0.00           H  
ATOM    195  CD2 LEU    11      50.338  71.170  49.923  1.00  0.00           C  
ATOM    196 HD21 LEU    11      49.297  71.381  50.252  1.00  0.00           H  
ATOM    197 HD22 LEU    11      50.620  71.525  48.909  1.00  0.00           H  
ATOM    198 HD23 LEU    11      51.124  71.492  50.639  1.00  0.00           H  
ATOM    199  C   LEU    11      51.697  66.972  51.104  1.00  0.00           C  
ATOM    200  O   LEU    11      52.626  67.183  51.962  1.00  0.00           O  
ATOM    201  N   ASN    12      51.814  66.403  49.929  1.00  0.00           N  
ATOM    202  HN  ASN    12      51.132  66.474  49.206  1.00  0.00           H  
ATOM    203  CA  ASN    12      52.953  65.670  49.365  1.00  0.00           C  
ATOM    204  HA  ASN    12      53.702  65.606  50.140  1.00  0.00           H  
ATOM    205  CB  ASN    12      52.565  64.224  49.098  1.00  0.00           C  
ATOM    206  HB1 ASN    12      52.004  64.024  48.160  1.00  0.00           H  
ATOM    207  HB2 ASN    12      51.920  63.999  49.974  1.00  0.00           H  
ATOM    208  CG  ASN    12      53.840  63.337  49.041  1.00  0.00           C  
ATOM    209  OD1 ASN    12      54.960  63.768  48.845  1.00  0.00           O  
ATOM    210  ND2 ASN    12      53.572  62.001  49.175  1.00  0.00           N  
ATOM    211 HD21 ASN    12      52.648  61.622  49.219  1.00  0.00           H  
ATOM    212 HD22 ASN    12      54.393  61.433  49.243  1.00  0.00           H  
ATOM    213  C   ASN    12      53.492  66.424  48.148  1.00  0.00           C  
ATOM    214  O   ASN    12      52.859  67.244  47.541  1.00  0.00           O  
ATOM    215  N   LYS    13      54.736  66.207  47.697  1.00  0.00           N  
ATOM    216  HN  LYS    13      55.372  65.576  48.136  1.00  0.00           H  
ATOM    217  CA  LYS    13      55.275  66.815  46.485  1.00  0.00           C  
ATOM    218  HA  LYS    13      56.314  66.522  46.437  1.00  0.00           H  
ATOM    219  CB  LYS    13      54.511  66.208  45.210  1.00  0.00           C  
ATOM    220  HB1 LYS    13      54.792  66.748  44.280  1.00  0.00           H  
ATOM    221  HB2 LYS    13      53.403  66.291  45.236  1.00  0.00           H  
ATOM    222  CG  LYS    13      54.597  64.761  44.882  1.00  0.00           C  
ATOM    223  HG1 LYS    13      54.073  64.481  43.943  1.00  0.00           H  
ATOM    224  HG2 LYS    13      54.032  64.270  45.702  1.00  0.00           H  
ATOM    225  CD  LYS    13      56.013  64.180  44.836  1.00  0.00           C  
ATOM    226  HD1 LYS    13      55.942  63.136  44.460  1.00  0.00           H  
ATOM    227  HD2 LYS    13      56.207  64.107  45.928  1.00  0.00           H  
ATOM    228  CE  LYS    13      57.145  64.855  44.049  1.00  0.00           C  
ATOM    229  HE1 LYS    13      58.141  64.417  44.270  1.00  0.00           H  
ATOM    230  HE2 LYS    13      57.329  65.908  44.350  1.00  0.00           H  
ATOM    231  NZ  LYS    13      57.032  64.881  42.615  1.00  0.00           N  
ATOM    232  HZ1 LYS    13      57.676  65.627  42.284  1.00  0.00           H  
ATOM    233  HZ2 LYS    13      56.114  65.074  42.165  1.00  0.00           H  
ATOM    234  HZ3 LYS    13      57.322  63.986  42.173  1.00  0.00           H  
ATOM    235  C   LYS    13      55.251  68.357  46.394  1.00  0.00           C  
ATOM    236  O   LYS    13      55.359  68.962  45.287  1.00  0.00           O  
ATOM    237  N   THR    14      55.190  69.091  47.593  1.00  0.00           N  
ATOM    238  HN  THR    14      55.164  68.684  48.504  1.00  0.00           H  
ATOM    239  CA  THR    14      55.425  70.514  47.537  1.00  0.00           C  
ATOM    240  HA  THR    14      55.190  70.783  46.517  1.00  0.00           H  
ATOM    241  CB  THR    14      54.583  71.363  48.509  1.00  0.00           C  
ATOM    242  HB  THR    14      54.789  71.173  49.584  1.00  0.00           H  
ATOM    243  OG1 THR    14      53.159  71.374  48.221  1.00  0.00           O  
ATOM    244  HG1 THR    14      52.873  70.458  48.194  1.00  0.00           H  
ATOM    245  CG2 THR    14      54.923  72.853  48.332  1.00  0.00           C  
ATOM    246 HG21 THR    14      54.245  73.405  49.018  1.00  0.00           H  
ATOM    247 HG22 THR    14      54.783  73.238  47.299  1.00  0.00           H  
ATOM    248 HG23 THR    14      55.972  73.005  48.665  1.00  0.00           H  
ATOM    249  C   THR    14      56.900  70.839  47.650  1.00  0.00           C  
ATOM    250  O   THR    14      57.538  70.256  48.494  1.00  0.00           O  
ATOM    251  N   ALA    15      57.367  71.752  46.838  1.00  0.00           N  
ATOM    252  HN  ALA    15      56.914  71.904  45.963  1.00  0.00           H  
ATOM    253  CA  ALA    15      58.748  72.293  47.053  1.00  0.00           C  
ATOM    254  HA  ALA    15      59.210  71.719  47.843  1.00  0.00           H  
ATOM    255  CB  ALA    15      59.457  72.157  45.710  1.00  0.00           C  
ATOM    256  HB1 ALA    15      60.479  72.594  45.730  1.00  0.00           H  
ATOM    257  HB2 ALA    15      58.941  72.693  44.885  1.00  0.00           H  
ATOM    258  HB3 ALA    15      59.539  71.103  45.369  1.00  0.00           H  
ATOM    259  C   ALA    15      58.773  73.824  47.392  1.00  0.00           C  
ATOM    260  O   ALA    15      58.328  74.586  46.548  1.00  0.00           O  
ATOM    261  N   PRO    16      59.373  74.257  48.511  1.00  0.00           N  
ATOM    262  CD  PRO    16      59.515  73.343  49.698  1.00  0.00           C  
ATOM    263  HD1 PRO    16      60.394  72.695  49.496  1.00  0.00           H  
ATOM    264  HD2 PRO    16      58.615  72.718  49.883  1.00  0.00           H  
ATOM    265  CA  PRO    16      59.982  75.569  48.681  1.00  0.00           C  
ATOM    266  HA  PRO    16      59.151  76.244  48.818  1.00  0.00           H  
ATOM    267  CB  PRO    16      60.768  75.306  50.075  1.00  0.00           C  
ATOM    268  HB1 PRO    16      60.978  76.256  50.612  1.00  0.00           H  
ATOM    269  HB2 PRO    16      61.728  74.804  49.829  1.00  0.00           H  
ATOM    270  CG  PRO    16      59.907  74.323  50.812  1.00  0.00           C  
ATOM    271  HG1 PRO    16      60.556  73.700  51.465  1.00  0.00           H  
ATOM    272  HG2 PRO    16      59.018  74.780  51.296  1.00  0.00           H  
ATOM    273  C   PRO    16      60.881  76.217  47.652  1.00  0.00           C  
ATOM    274  O   PRO    16      61.660  75.587  46.979  1.00  0.00           O  
ATOM    275  N   CYS    17      60.846  77.628  47.575  1.00  0.00           N  
ATOM    276  HN  CYS    17      60.100  78.117  48.019  1.00  0.00           H  
ATOM    277  CA  CYS    17      61.846  78.466  46.800  1.00  0.00           C  
ATOM    278  HA  CYS    17      61.933  78.101  45.787  1.00  0.00           H  
ATOM    279  CB  CYS    17      61.334  79.960  46.686  1.00  0.00           C  
ATOM    280  HB1 CYS    17      60.393  79.989  46.096  1.00  0.00           H  
ATOM    281  HB2 CYS    17      62.113  80.548  46.154  1.00  0.00           H  
ATOM    282  SG  CYS    17      60.994  80.702  48.321  1.00  0.00           S  
ATOM    283  C   CYS    17      63.234  78.473  47.417  1.00  0.00           C  
ATOM    284  O   CYS    17      63.369  78.637  48.627  1.00  0.00           O  
ATOM    285  N   VAL    18      64.293  78.181  46.687  1.00  0.00           N  
ATOM    286  HN  VAL    18      64.196  78.107  45.697  1.00  0.00           H  
ATOM    287  CA  VAL    18      65.702  78.063  47.138  1.00  0.00           C  
ATOM    288  HA  VAL    18      65.691  77.410  47.997  1.00  0.00           H  
ATOM    289  CB  VAL    18      66.593  77.404  46.090  1.00  0.00           C  
ATOM    290  HB  VAL    18      66.589  78.060  45.192  1.00  0.00           H  
ATOM    291  CG1 VAL    18      68.103  77.175  46.465  1.00  0.00           C  
ATOM    292 HG11 VAL    18      68.291  76.391  47.230  1.00  0.00           H  
ATOM    293 HG12 VAL    18      68.497  78.125  46.886  1.00  0.00           H  
ATOM    294 HG13 VAL    18      68.651  76.822  45.565  1.00  0.00           H  
ATOM    295  CG2 VAL    18      65.915  76.073  45.684  1.00  0.00           C  
ATOM    296 HG21 VAL    18      66.270  75.210  46.286  1.00  0.00           H  
ATOM    297 HG22 VAL    18      66.207  76.004  44.615  1.00  0.00           H  
ATOM    298 HG23 VAL    18      64.806  76.096  45.761  1.00  0.00           H  
ATOM    299  C   VAL    18      66.105  79.405  47.555  1.00  0.00           C  
ATOM    300  O   VAL    18      65.898  80.457  46.938  1.00  0.00           O  
ATOM    301  N   ARG    19      66.756  79.459  48.657  1.00  0.00           N  
ATOM    302  HN  ARG    19      66.913  78.595  49.128  1.00  0.00           H  
ATOM    303  CA  ARG    19      67.300  80.705  49.199  1.00  0.00           C  
ATOM    304  HA  ARG    19      66.648  81.520  48.918  1.00  0.00           H  
ATOM    305  CB  ARG    19      67.246  80.799  50.793  1.00  0.00           C  
ATOM    306  HB1 ARG    19      68.043  81.507  51.107  1.00  0.00           H  
ATOM    307  HB2 ARG    19      67.523  79.747  51.020  1.00  0.00           H  
ATOM    308  CG  ARG    19      65.848  81.057  51.380  1.00  0.00           C  
ATOM    309  HG1 ARG    19      65.964  81.075  52.485  1.00  0.00           H  
ATOM    310  HG2 ARG    19      65.205  80.183  51.143  1.00  0.00           H  
ATOM    311  CD  ARG    19      65.153  82.320  51.012  1.00  0.00           C  
ATOM    312  HD1 ARG    19      65.207  82.476  49.913  1.00  0.00           H  
ATOM    313  HD2 ARG    19      65.695  83.240  51.318  1.00  0.00           H  
ATOM    314  NE  ARG    19      63.773  82.235  51.411  1.00  0.00           N  
ATOM    315  HE  ARG    19      63.273  81.472  51.002  1.00  0.00           H  
ATOM    316  CZ  ARG    19      63.299  82.492  52.633  1.00  0.00           C  
ATOM    317  NH1 ARG    19      63.903  83.237  53.574  1.00  0.00           N  
ATOM    318 HH11 ARG    19      63.383  83.223  54.428  1.00  0.00           H  
ATOM    319 HH12 ARG    19      64.893  83.367  53.631  1.00  0.00           H  
ATOM    320  NH2 ARG    19      62.329  81.770  53.081  1.00  0.00           N  
ATOM    321 HH21 ARG    19      62.327  81.651  54.074  1.00  0.00           H  
ATOM    322 HH22 ARG    19      62.272  80.934  52.536  1.00  0.00           H  
ATOM    323  C   ARG    19      68.687  81.025  48.642  1.00  0.00           C  
ATOM    324  O   ARG    19      69.709  80.620  49.228  1.00  0.00           O  
ATOM    325  N   LEU    20      68.765  81.648  47.463  1.00  0.00           N  
ATOM    326  HN  LEU    20      67.913  81.758  46.958  1.00  0.00           H  
ATOM    327  CA  LEU    20      69.975  82.158  46.790  1.00  0.00           C  
ATOM    328  HA  LEU    20      70.730  81.555  47.273  1.00  0.00           H  
ATOM    329  CB  LEU    20      70.097  82.030  45.234  1.00  0.00           C  
ATOM    330  HB1 LEU    20      71.002  82.468  44.761  1.00  0.00           H  
ATOM    331  HB2 LEU    20      69.146  82.338  44.749  1.00  0.00           H  
ATOM    332  CG  LEU    20      70.191  80.543  44.934  1.00  0.00           C  
ATOM    333  HG  LEU    20      69.671  80.066  45.792  1.00  0.00           H  
ATOM    334  CD1 LEU    20      69.456  80.112  43.635  1.00  0.00           C  
ATOM    335 HD11 LEU    20      68.363  79.977  43.780  1.00  0.00           H  
ATOM    336 HD12 LEU    20      69.850  79.172  43.192  1.00  0.00           H  
ATOM    337 HD13 LEU    20      69.637  80.884  42.856  1.00  0.00           H  
ATOM    338  CD2 LEU    20      71.610  80.246  44.839  1.00  0.00           C  
ATOM    339 HD21 LEU    20      71.991  80.600  45.820  1.00  0.00           H  
ATOM    340 HD22 LEU    20      72.142  80.775  44.019  1.00  0.00           H  
ATOM    341 HD23 LEU    20      71.783  79.166  44.644  1.00  0.00           H  
ATOM    342  C   LEU    20      70.142  83.593  47.184  1.00  0.00           C  
ATOM    343  O   LEU    20      69.265  84.445  46.942  1.00  0.00           O  
ATOM    344  N   LEU    21      71.266  83.844  47.880  1.00  0.00           N  
ATOM    345  HN  LEU    21      71.870  83.099  48.154  1.00  0.00           H  
ATOM    346  CA  LEU    21      71.520  85.127  48.394  1.00  0.00           C  
ATOM    347  HA  LEU    21      70.634  85.743  48.372  1.00  0.00           H  
ATOM    348  CB  LEU    21      72.073  85.181  49.863  1.00  0.00           C  
ATOM    349  HB1 LEU    21      71.926  86.255  50.106  1.00  0.00           H  
ATOM    350  HB2 LEU    21      73.105  84.771  49.817  1.00  0.00           H  
ATOM    351  CG  LEU    21      71.311  84.290  50.903  1.00  0.00           C  
ATOM    352  HG  LEU    21      71.272  83.277  50.448  1.00  0.00           H  
ATOM    353  CD1 LEU    21      72.078  84.277  52.167  1.00  0.00           C  
ATOM    354 HD11 LEU    21      71.607  83.731  53.013  1.00  0.00           H  
ATOM    355 HD12 LEU    21      72.360  85.262  52.598  1.00  0.00           H  
ATOM    356 HD13 LEU    21      73.087  83.877  51.934  1.00  0.00           H  
ATOM    357  CD2 LEU    21      69.902  84.841  51.081  1.00  0.00           C  
ATOM    358 HD21 LEU    21      69.828  85.902  51.403  1.00  0.00           H  
ATOM    359 HD22 LEU    21      69.377  84.334  51.919  1.00  0.00           H  
ATOM    360 HD23 LEU    21      69.300  84.722  50.156  1.00  0.00           H  
ATOM    361  C   LEU    21      72.541  85.914  47.580  1.00  0.00           C  
ATOM    362  O   LEU    21      73.375  85.293  46.951  1.00  0.00           O  
ATOM    363  N   ASN    22      72.515  87.239  47.644  1.00  0.00           N  
ATOM    364  HN  ASN    22      71.666  87.646  47.971  1.00  0.00           H  
ATOM    365  CA  ASN    22      73.390  88.064  46.872  1.00  0.00           C  
ATOM    366  HA  ASN    22      74.238  87.457  46.589  1.00  0.00           H  
ATOM    367  CB  ASN    22      72.652  88.544  45.589  1.00  0.00           C  
ATOM    368  HB1 ASN    22      71.866  89.255  45.922  1.00  0.00           H  
ATOM    369  HB2 ASN    22      72.178  87.684  45.070  1.00  0.00           H  
ATOM    370  CG  ASN    22      73.646  89.273  44.665  1.00  0.00           C  
ATOM    371  OD1 ASN    22      74.861  89.312  44.843  1.00  0.00           O  
ATOM    372  ND2 ASN    22      73.159  89.842  43.552  1.00  0.00           N  
ATOM    373 HD21 ASN    22      73.826  90.340  42.998  1.00  0.00           H  
ATOM    374 HD22 ASN    22      72.281  89.530  43.192  1.00  0.00           H  
ATOM    375  C   ASN    22      73.853  89.221  47.743  1.00  0.00           C  
ATOM    376  O   ASN    22      73.074  89.947  48.374  1.00  0.00           O  
ATOM    377  N   ALA    23      75.189  89.443  47.730  1.00  0.00           N  
ATOM    378  HN  ALA    23      75.809  88.765  47.342  1.00  0.00           H  
ATOM    379  CA  ALA    23      75.913  90.640  48.248  1.00  0.00           C  
ATOM    380  HA  ALA    23      76.897  90.275  48.502  1.00  0.00           H  
ATOM    381  CB  ALA    23      76.053  91.691  47.153  1.00  0.00           C  
ATOM    382  HB1 ALA    23      76.676  92.586  47.364  1.00  0.00           H  
ATOM    383  HB2 ALA    23      75.060  92.045  46.799  1.00  0.00           H  
ATOM    384  HB3 ALA    23      76.668  91.259  46.335  1.00  0.00           H  
ATOM    385  C   ALA    23      75.402  91.219  49.543  1.00  0.00           C  
ATOM    386  O   ALA    23      75.466  90.588  50.561  1.00  0.00           O  
ATOM    387  N   THR    24      74.872  92.483  49.437  1.00  0.00           N  
ATOM    388  HN  THR    24      75.094  93.086  48.674  1.00  0.00           H  
ATOM    389  CA  THR    24      73.949  93.217  50.334  1.00  0.00           C  
ATOM    390  HA  THR    24      73.653  92.469  51.055  1.00  0.00           H  
ATOM    391  CB  THR    24      74.542  94.557  50.772  1.00  0.00           C  
ATOM    392  HB  THR    24      73.915  95.232  51.394  1.00  0.00           H  
ATOM    393  OG1 THR    24      75.029  95.378  49.732  1.00  0.00           O  
ATOM    394  HG1 THR    24      74.201  95.814  49.515  1.00  0.00           H  
ATOM    395  CG2 THR    24      75.809  94.264  51.673  1.00  0.00           C  
ATOM    396 HG21 THR    24      76.444  93.600  51.048  1.00  0.00           H  
ATOM    397 HG22 THR    24      75.495  93.775  52.620  1.00  0.00           H  
ATOM    398 HG23 THR    24      76.441  95.110  52.018  1.00  0.00           H  
ATOM    399  C   THR    24      72.692  93.507  49.585  1.00  0.00           C  
ATOM    400  O   THR    24      71.989  94.433  50.004  1.00  0.00           O  
ATOM    401  N   HSE    25      72.363  92.733  48.485  1.00  0.00           N  
ATOM    402  HN  HSE    25      72.768  91.822  48.514  1.00  0.00           H  
ATOM    403  CA  HSE    25      71.341  92.972  47.563  1.00  0.00           C  
ATOM    404  HA  HSE    25      71.135  94.024  47.689  1.00  0.00           H  
ATOM    405  CB  HSE    25      71.725  92.750  46.116  1.00  0.00           C  
ATOM    406  HB1 HSE    25      71.818  91.649  45.992  1.00  0.00           H  
ATOM    407  HB2 HSE    25      72.738  93.160  45.918  1.00  0.00           H  
ATOM    408  ND1 HSE    25      70.427  94.730  45.563  1.00  0.00           N  
ATOM    409  CG  HSE    25      70.794  93.430  45.149  1.00  0.00           C  
ATOM    410  CE1 HSE    25      69.498  95.088  44.690  1.00  0.00           C  
ATOM    411  HE1 HSE    25      68.799  95.894  44.914  1.00  0.00           H  
ATOM    412  NE2 HSE    25      69.172  94.092  43.781  1.00  0.00           N  
ATOM    413  HE2 HSE    25      68.644  94.212  42.940  1.00  0.00           H  
ATOM    414  CD2 HSE    25      69.969  93.055  44.093  1.00  0.00           C  
ATOM    415  HD2 HSE    25      69.978  92.153  43.493  1.00  0.00           H  
ATOM    416  C   HSE    25      70.069  92.230  47.866  1.00  0.00           C  
ATOM    417  O   HSE    25      70.018  91.014  47.841  1.00  0.00           O  
ATOM    418  N   GLN    26      68.878  92.931  48.007  1.00  0.00           N  
ATOM    419  HN  GLN    26      68.944  93.912  48.174  1.00  0.00           H  
ATOM    420  CA  GLN    26      67.594  92.246  47.960  1.00  0.00           C  
ATOM    421  HA  GLN    26      67.674  91.509  48.746  1.00  0.00           H  
ATOM    422  CB  GLN    26      66.495  93.102  48.593  1.00  0.00           C  
ATOM    423  HB1 GLN    26      66.680  93.132  49.688  1.00  0.00           H  
ATOM    424  HB2 GLN    26      65.537  92.548  48.487  1.00  0.00           H  
ATOM    425  CG  GLN    26      66.357  94.511  47.922  1.00  0.00           C  
ATOM    426  HG1 GLN    26      66.382  94.428  46.814  1.00  0.00           H  
ATOM    427  HG2 GLN    26      67.267  95.087  48.195  1.00  0.00           H  
ATOM    428  CD  GLN    26      65.237  95.206  48.494  1.00  0.00           C  
ATOM    429  OE1 GLN    26      64.885  95.206  49.699  1.00  0.00           O  
ATOM    430  NE2 GLN    26      64.515  95.902  47.591  1.00  0.00           N  
ATOM    431 HE21 GLN    26      64.568  95.602  46.638  1.00  0.00           H  
ATOM    432 HE22 GLN    26      64.090  96.767  47.859  1.00  0.00           H  
ATOM    433  C   GLN    26      67.105  91.528  46.689  1.00  0.00           C  
ATOM    434  O   GLN    26      66.716  92.065  45.681  1.00  0.00           O  
ATOM    435  N   ILE    27      67.042  90.203  46.891  1.00  0.00           N  
ATOM    436  HN  ILE    27      67.286  89.789  47.764  1.00  0.00           H  
ATOM    437  CA  ILE    27      66.601  89.316  45.791  1.00  0.00           C  
ATOM    438  HA  ILE    27      65.738  89.740  45.300  1.00  0.00           H  
ATOM    439  CB  ILE    27      67.618  89.046  44.663  1.00  0.00           C  
ATOM    440  HB  ILE    27      68.075  90.035  44.446  1.00  0.00           H  
ATOM    441  CG2 ILE    27      68.656  88.045  45.232  1.00  0.00           C  
ATOM    442 HG21 ILE    27      69.095  88.311  46.217  1.00  0.00           H  
ATOM    443 HG22 ILE    27      69.492  88.051  44.501  1.00  0.00           H  
ATOM    444 HG23 ILE    27      68.196  87.060  45.460  1.00  0.00           H  
ATOM    445  CG1 ILE    27      66.985  88.736  43.293  1.00  0.00           C  
ATOM    446 HG11 ILE    27      66.338  87.840  43.401  1.00  0.00           H  
ATOM    447 HG12 ILE    27      67.886  88.410  42.730  1.00  0.00           H  
ATOM    448  CD  ILE    27      66.271  89.835  42.622  1.00  0.00           C  
ATOM    449  HD1 ILE    27      65.359  90.093  43.202  1.00  0.00           H  
ATOM    450  HD2 ILE    27      65.877  89.669  41.597  1.00  0.00           H  
ATOM    451  HD3 ILE    27      66.973  90.696  42.637  1.00  0.00           H  
ATOM    452  C   ILE    27      65.924  88.057  46.370  1.00  0.00           C  
ATOM    453  O   ILE    27      66.254  87.764  47.495  1.00  0.00           O  
ATOM    454  N   GLY    28      65.151  87.205  45.698  1.00  0.00           N  
ATOM    455  HN  GLY    28      64.897  87.535  44.792  1.00  0.00           H  
ATOM    456  CA  GLY    28      64.493  86.051  46.204  1.00  0.00           C  
ATOM    457  HA1 GLY    28      65.195  85.484  46.797  1.00  0.00           H  
ATOM    458  HA2 GLY    28      64.132  85.491  45.354  1.00  0.00           H  
ATOM    459  C   GLY    28      63.299  86.275  47.164  1.00  0.00           C  
ATOM    460  O   GLY    28      62.830  87.370  47.382  1.00  0.00           O  
ATOM    461  N   CYS    29      62.939  85.129  47.786  1.00  0.00           N  
ATOM    462  HN  CYS    29      63.487  84.299  47.711  1.00  0.00           H  
ATOM    463  CA  CYS    29      61.892  85.041  48.840  1.00  0.00           C  
ATOM    464  HA  CYS    29      60.979  85.468  48.453  1.00  0.00           H  
ATOM    465  CB  CYS    29      61.664  83.491  49.063  1.00  0.00           C  
ATOM    466  HB1 CYS    29      61.205  83.256  50.046  1.00  0.00           H  
ATOM    467  HB2 CYS    29      62.694  83.184  49.346  1.00  0.00           H  
ATOM    468  SG  CYS    29      60.711  82.684  47.772  1.00  0.00           S  
ATOM    469  C   CYS    29      62.269  85.708  50.264  1.00  0.00           C  
ATOM    470  O   CYS    29      63.427  86.062  50.461  1.00  0.00           O  
ATOM    471  N   GLN    30      61.227  85.878  51.146  1.00  0.00           N  
ATOM    472  HN  GLN    30      60.306  85.637  50.848  1.00  0.00           H  
ATOM    473  CA  GLN    30      61.346  86.410  52.445  1.00  0.00           C  
ATOM    474  HA  GLN    30      62.167  85.980  52.998  1.00  0.00           H  
ATOM    475  CB  GLN    30      61.440  87.958  52.456  1.00  0.00           C  
ATOM    476  HB1 GLN    30      60.528  88.467  52.079  1.00  0.00           H  
ATOM    477  HB2 GLN    30      62.242  88.183  51.721  1.00  0.00           H  
ATOM    478  CG  GLN    30      61.678  88.565  53.857  1.00  0.00           C  
ATOM    479  HG1 GLN    30      62.506  87.953  54.273  1.00  0.00           H  
ATOM    480  HG2 GLN    30      60.826  88.528  54.570  1.00  0.00           H  
ATOM    481  CD  GLN    30      62.081  90.038  53.859  1.00  0.00           C  
ATOM    482  OE1 GLN    30      63.258  90.412  54.102  1.00  0.00           O  
ATOM    483  NE2 GLN    30      61.123  91.005  53.716  1.00  0.00           N  
ATOM    484 HE21 GLN    30      60.206  90.787  53.383  1.00  0.00           H  
ATOM    485 HE22 GLN    30      61.392  91.968  53.742  1.00  0.00           H  
ATOM    486  C   GLN    30      60.122  85.863  53.232  1.00  0.00           C  
ATOM    487  O   GLN    30      59.151  85.337  52.614  1.00  0.00           O  
ATOM    488  N   SER    31      60.166  85.771  54.578  1.00  0.00           N  
ATOM    489  HN  SER    31      61.008  85.839  55.108  1.00  0.00           H  
ATOM    490  CA  SER    31      59.028  85.388  55.427  1.00  0.00           C  
ATOM    491  HA  SER    31      58.498  84.578  54.948  1.00  0.00           H  
ATOM    492  CB  SER    31      59.438  85.015  56.834  1.00  0.00           C  
ATOM    493  HB1 SER    31      58.660  84.962  57.626  1.00  0.00           H  
ATOM    494  HB2 SER    31      60.158  85.833  57.054  1.00  0.00           H  
ATOM    495  OG  SER    31      60.028  83.728  56.871  1.00  0.00           O  
ATOM    496  HG1 SER    31      59.416  83.091  56.496  1.00  0.00           H  
ATOM    497  C   SER    31      57.950  86.477  55.453  1.00  0.00           C  
ATOM    498  O   SER    31      58.329  87.668  55.371  1.00  0.00           O  
ATOM    499  N   SER    32      56.641  86.122  55.648  1.00  0.00           N  
ATOM    500  HN  SER    32      56.464  85.144  55.736  1.00  0.00           H  
ATOM    501  CA  SER    32      55.511  86.871  56.151  1.00  0.00           C  
ATOM    502  HA  SER    32      55.585  87.862  55.727  1.00  0.00           H  
ATOM    503  CB  SER    32      54.160  86.242  55.717  1.00  0.00           C  
ATOM    504  HB1 SER    32      54.256  85.921  54.658  1.00  0.00           H  
ATOM    505  HB2 SER    32      53.395  87.048  55.705  1.00  0.00           H  
ATOM    506  OG  SER    32      53.761  85.150  56.554  1.00  0.00           O  
ATOM    507  HG1 SER    32      54.173  84.385  56.144  1.00  0.00           H  
ATOM    508  C   SER    32      55.632  86.949  57.703  1.00  0.00           C  
ATOM    509  O   SER    32      56.170  86.094  58.406  1.00  0.00           O  
ATOM    510  N   ILE    33      54.980  88.064  58.192  1.00  0.00           N  
ATOM    511  HN  ILE    33      54.545  88.707  57.566  1.00  0.00           H  
ATOM    512  CA  ILE    33      55.173  88.451  59.587  1.00  0.00           C  
ATOM    513  HA  ILE    33      56.218  88.631  59.789  1.00  0.00           H  
ATOM    514  CB  ILE    33      54.375  89.736  59.855  1.00  0.00           C  
ATOM    515  HB  ILE    33      53.282  89.561  59.763  1.00  0.00           H  
ATOM    516  CG2 ILE    33      54.499  90.201  61.297  1.00  0.00           C  
ATOM    517 HG21 ILE    33      55.560  90.529  61.308  1.00  0.00           H  
ATOM    518 HG22 ILE    33      54.095  89.479  62.038  1.00  0.00           H  
ATOM    519 HG23 ILE    33      53.749  91.021  61.293  1.00  0.00           H  
ATOM    520  CG1 ILE    33      54.661  90.952  58.880  1.00  0.00           C  
ATOM    521 HG11 ILE    33      54.692  90.480  57.875  1.00  0.00           H  
ATOM    522 HG12 ILE    33      55.700  91.200  59.185  1.00  0.00           H  
ATOM    523  CD  ILE    33      53.512  91.977  58.918  1.00  0.00           C  
ATOM    524  HD1 ILE    33      53.347  92.574  57.996  1.00  0.00           H  
ATOM    525  HD2 ILE    33      53.694  92.628  59.800  1.00  0.00           H  
ATOM    526  HD3 ILE    33      52.546  91.455  59.090  1.00  0.00           H  
ATOM    527  C   ILE    33      54.707  87.349  60.569  1.00  0.00           C  
ATOM    528  O   ILE    33      55.361  86.982  61.571  1.00  0.00           O  
ATOM    529  N   SER    34      53.489  86.708  60.331  1.00  0.00           N  
ATOM    530  HN  SER    34      52.817  87.102  59.709  1.00  0.00           H  
ATOM    531  CA  SER    34      52.969  85.611  61.188  1.00  0.00           C  
ATOM    532  HA  SER    34      53.554  85.531  62.092  1.00  0.00           H  
ATOM    533  CB  SER    34      51.457  85.797  61.550  1.00  0.00           C  
ATOM    534  HB1 SER    34      51.457  86.498  62.412  1.00  0.00           H  
ATOM    535  HB2 SER    34      50.929  84.850  61.790  1.00  0.00           H  
ATOM    536  OG  SER    34      50.762  86.473  60.520  1.00  0.00           O  
ATOM    537  HG1 SER    34      50.852  86.086  59.646  1.00  0.00           H  
ATOM    538  C   SER    34      53.283  84.216  60.651  1.00  0.00           C  
ATOM    539  O   SER    34      52.973  83.253  61.323  1.00  0.00           O  
ATOM    540  N   GLY    35      54.172  84.140  59.625  1.00  0.00           N  
ATOM    541  HN  GLY    35      54.367  84.971  59.111  1.00  0.00           H  
ATOM    542  CA  GLY    35      54.830  82.924  59.081  1.00  0.00           C  
ATOM    543  HA1 GLY    35      55.159  82.277  59.881  1.00  0.00           H  
ATOM    544  HA2 GLY    35      55.743  83.235  58.594  1.00  0.00           H  
ATOM    545  C   GLY    35      53.908  82.117  58.112  1.00  0.00           C  
ATOM    546  O   GLY    35      52.887  82.568  57.709  1.00  0.00           O  
ATOM    547  N   ASP    36      54.409  80.887  57.779  1.00  0.00           N  
ATOM    548  HN  ASP    36      55.236  80.539  58.214  1.00  0.00           H  
ATOM    549  CA  ASP    36      54.091  80.176  56.555  1.00  0.00           C  
ATOM    550  HA  ASP    36      54.028  80.858  55.720  1.00  0.00           H  
ATOM    551  CB  ASP    36      55.248  79.309  56.013  1.00  0.00           C  
ATOM    552  HB1 ASP    36      55.004  79.020  54.968  1.00  0.00           H  
ATOM    553  HB2 ASP    36      55.444  78.359  56.556  1.00  0.00           H  
ATOM    554  CG  ASP    36      56.575  79.970  55.874  1.00  0.00           C  
ATOM    555  OD1 ASP    36      56.730  81.093  56.458  1.00  0.00           O  
ATOM    556  OD2 ASP    36      57.498  79.400  55.237  1.00  0.00           O  
ATOM    557  C   ASP    36      52.757  79.336  56.770  1.00  0.00           C  
ATOM    558  O   ASP    36      52.701  78.114  56.684  1.00  0.00           O  
ATOM    559  N   THR    37      51.670  80.044  57.172  1.00  0.00           N  
ATOM    560  HN  THR    37      51.824  80.998  57.418  1.00  0.00           H  
ATOM    561  CA  THR    37      50.344  79.489  57.305  1.00  0.00           C  
ATOM    562  HA  THR    37      50.231  78.699  56.578  1.00  0.00           H  
ATOM    563  CB  THR    37      50.053  78.888  58.757  1.00  0.00           C  
ATOM    564  HB  THR    37      50.760  78.039  58.873  1.00  0.00           H  
ATOM    565  OG1 THR    37      48.761  78.328  58.999  1.00  0.00           O  
ATOM    566  HG1 THR    37      48.796  78.031  59.911  1.00  0.00           H  
ATOM    567  CG2 THR    37      50.365  79.927  59.806  1.00  0.00           C  
ATOM    568 HG21 THR    37      49.568  80.699  59.852  1.00  0.00           H  
ATOM    569 HG22 THR    37      51.331  80.418  59.559  1.00  0.00           H  
ATOM    570 HG23 THR    37      50.418  79.451  60.809  1.00  0.00           H  
ATOM    571  C   THR    37      49.257  80.468  56.963  1.00  0.00           C  
ATOM    572  O   THR    37      49.247  81.723  57.130  1.00  0.00           O  
ATOM    573  N   GLY    38      48.230  79.891  56.363  1.00  0.00           N  
ATOM    574  HN  GLY    38      48.082  78.911  56.250  1.00  0.00           H  
ATOM    575  CA  GLY    38      47.040  80.755  55.999  1.00  0.00           C  
ATOM    576  HA1 GLY    38      47.372  81.579  55.386  1.00  0.00           H  
ATOM    577  HA2 GLY    38      46.619  81.186  56.896  1.00  0.00           H  
ATOM    578  C   GLY    38      45.874  80.112  55.316  1.00  0.00           C  
ATOM    579  O   GLY    38      45.871  79.039  54.899  1.00  0.00           O  
ATOM    580  N   VAL    39      44.785  80.943  55.259  1.00  0.00           N  
ATOM    581  HN  VAL    39      44.838  81.859  55.648  1.00  0.00           H  
ATOM    582  CA  VAL    39      43.505  80.552  54.816  1.00  0.00           C  
ATOM    583  HA  VAL    39      43.264  79.605  55.276  1.00  0.00           H  
ATOM    584  CB  VAL    39      42.537  81.645  55.177  1.00  0.00           C  
ATOM    585  HB  VAL    39      42.917  82.677  55.019  1.00  0.00           H  
ATOM    586  CG1 VAL    39      41.174  81.448  54.514  1.00  0.00           C  
ATOM    587 HG11 VAL    39      40.849  80.393  54.643  1.00  0.00           H  
ATOM    588 HG12 VAL    39      41.140  81.660  53.424  1.00  0.00           H  
ATOM    589 HG13 VAL    39      40.428  82.067  55.058  1.00  0.00           H  
ATOM    590  CG2 VAL    39      42.334  81.620  56.735  1.00  0.00           C  
ATOM    591 HG21 VAL    39      43.224  81.797  57.376  1.00  0.00           H  
ATOM    592 HG22 VAL    39      41.853  80.681  57.084  1.00  0.00           H  
ATOM    593 HG23 VAL    39      41.557  82.377  56.974  1.00  0.00           H  
ATOM    594  C   VAL    39      43.441  80.363  53.316  1.00  0.00           C  
ATOM    595  O   VAL    39      44.092  81.102  52.585  1.00  0.00           O  
ATOM    596  N   ILE    40      42.751  79.260  52.845  1.00  0.00           N  
ATOM    597  HN  ILE    40      42.195  78.701  53.456  1.00  0.00           H  
ATOM    598  CA  ILE    40      42.816  78.922  51.453  1.00  0.00           C  
ATOM    599  HA  ILE    40      43.838  79.044  51.127  1.00  0.00           H  
ATOM    600  CB  ILE    40      42.318  77.522  51.137  1.00  0.00           C  
ATOM    601  HB  ILE    40      41.218  77.494  51.289  1.00  0.00           H  
ATOM    602  CG2 ILE    40      42.566  77.141  49.653  1.00  0.00           C  
ATOM    603 HG21 ILE    40      41.878  77.717  48.998  1.00  0.00           H  
ATOM    604 HG22 ILE    40      42.346  76.053  49.602  1.00  0.00           H  
ATOM    605 HG23 ILE    40      43.618  77.251  49.313  1.00  0.00           H  
ATOM    606  CG1 ILE    40      42.880  76.447  52.138  1.00  0.00           C  
ATOM    607 HG11 ILE    40      42.874  76.751  53.206  1.00  0.00           H  
ATOM    608 HG12 ILE    40      43.967  76.302  51.960  1.00  0.00           H  
ATOM    609  CD  ILE    40      42.320  75.001  52.012  1.00  0.00           C  
ATOM    610  HD1 ILE    40      42.768  74.355  52.797  1.00  0.00           H  
ATOM    611  HD2 ILE    40      42.532  74.511  51.038  1.00  0.00           H  
ATOM    612  HD3 ILE    40      41.223  74.953  52.183  1.00  0.00           H  
ATOM    613  C   ILE    40      42.010  79.890  50.569  1.00  0.00           C  
ATOM    614  O   ILE    40      40.955  80.344  50.907  1.00  0.00           O  
ATOM    615  N   HSE    41      42.631  80.131  49.394  1.00  0.00           N  
ATOM    616  HN  HSE    41      43.508  79.704  49.190  1.00  0.00           H  
ATOM    617  CA  HSE    41      42.128  81.010  48.307  1.00  0.00           C  
ATOM    618  HA  HSE    41      41.055  80.890  48.281  1.00  0.00           H  
ATOM    619  CB  HSE    41      42.217  82.598  48.609  1.00  0.00           C  
ATOM    620  HB1 HSE    41      43.286  82.851  48.771  1.00  0.00           H  
ATOM    621  HB2 HSE    41      41.762  82.812  49.599  1.00  0.00           H  
ATOM    622  ND1 HSE    41      40.295  83.229  47.079  1.00  0.00           N  
ATOM    623  CG  HSE    41      41.659  83.352  47.384  1.00  0.00           C  
ATOM    624  CE1 HSE    41      40.156  84.176  46.185  1.00  0.00           C  
ATOM    625  HE1 HSE    41      39.171  84.568  45.929  1.00  0.00           H  
ATOM    626  NE2 HSE    41      41.290  84.841  45.905  1.00  0.00           N  
ATOM    627  HE2 HSE    41      41.454  85.700  45.420  1.00  0.00           H  
ATOM    628  CD2 HSE    41      42.283  84.276  46.714  1.00  0.00           C  
ATOM    629  HD2 HSE    41      43.345  84.478  46.769  1.00  0.00           H  
ATOM    630  C   HSE    41      42.656  80.655  46.922  1.00  0.00           C  
ATOM    631  O   HSE    41      43.802  80.223  46.705  1.00  0.00           O  
ATOM    632  N   VAL    42      41.825  80.775  45.878  1.00  0.00           N  
ATOM    633  HN  VAL    42      40.915  81.175  45.959  1.00  0.00           H  
ATOM    634  CA  VAL    42      42.220  80.243  44.545  1.00  0.00           C  
ATOM    635  HA  VAL    42      43.248  79.912  44.555  1.00  0.00           H  
ATOM    636  CB  VAL    42      41.235  79.203  44.041  1.00  0.00           C  
ATOM    637  HB  VAL    42      40.282  79.637  43.671  1.00  0.00           H  
ATOM    638  CG1 VAL    42      41.660  78.359  42.795  1.00  0.00           C  
ATOM    639 HG11 VAL    42      42.511  77.676  43.002  1.00  0.00           H  
ATOM    640 HG12 VAL    42      41.921  78.948  41.890  1.00  0.00           H  
ATOM    641 HG13 VAL    42      40.799  77.670  42.661  1.00  0.00           H  
ATOM    642  CG2 VAL    42      40.851  78.189  45.107  1.00  0.00           C  
ATOM    643 HG21 VAL    42      41.657  77.534  45.500  1.00  0.00           H  
ATOM    644 HG22 VAL    42      39.978  77.591  44.768  1.00  0.00           H  
ATOM    645 HG23 VAL    42      40.502  78.648  46.056  1.00  0.00           H  
ATOM    646  C   VAL    42      42.242  81.369  43.537  1.00  0.00           C  
ATOM    647  O   VAL    42      41.260  81.994  43.212  1.00  0.00           O  
ATOM    648  N   VAL    43      43.415  81.701  42.974  1.00  0.00           N  
ATOM    649  HN  VAL    43      44.172  81.061  43.079  1.00  0.00           H  
ATOM    650  CA  VAL    43      43.598  82.712  41.946  1.00  0.00           C  
ATOM    651  HA  VAL    43      42.702  83.314  41.961  1.00  0.00           H  
ATOM    652  CB  VAL    43      44.717  83.692  42.129  1.00  0.00           C  
ATOM    653  HB  VAL    43      44.850  84.256  41.182  1.00  0.00           H  
ATOM    654  CG1 VAL    43      44.521  84.662  43.357  1.00  0.00           C  
ATOM    655 HG11 VAL    43      43.450  84.959  43.342  1.00  0.00           H  
ATOM    656 HG12 VAL    43      45.146  85.578  43.292  1.00  0.00           H  
ATOM    657 HG13 VAL    43      44.510  84.047  44.282  1.00  0.00           H  
ATOM    658  CG2 VAL    43      45.961  82.782  42.357  1.00  0.00           C  
ATOM    659 HG21 VAL    43      45.993  82.221  43.315  1.00  0.00           H  
ATOM    660 HG22 VAL    43      46.859  83.435  42.391  1.00  0.00           H  
ATOM    661 HG23 VAL    43      46.131  81.992  41.594  1.00  0.00           H  
ATOM    662  C   VAL    43      43.588  82.082  40.489  1.00  0.00           C  
ATOM    663  O   VAL    43      44.416  81.233  40.137  1.00  0.00           O  
ATOM    664  N   GLU    44      42.710  82.612  39.589  1.00  0.00           N  
ATOM    665  HN  GLU    44      42.046  83.246  39.978  1.00  0.00           H  
ATOM    666  CA  GLU    44      42.725  82.387  38.149  1.00  0.00           C  
ATOM    667  HA  GLU    44      43.546  81.718  37.936  1.00  0.00           H  
ATOM    668  CB  GLU    44      41.400  81.768  37.688  1.00  0.00           C  
ATOM    669  HB1 GLU    44      41.401  81.586  36.592  1.00  0.00           H  
ATOM    670  HB2 GLU    44      40.506  82.401  37.875  1.00  0.00           H  
ATOM    671  CG  GLU    44      41.006  80.472  38.456  1.00  0.00           C  
ATOM    672  HG1 GLU    44      41.056  80.692  39.543  1.00  0.00           H  
ATOM    673  HG2 GLU    44      41.711  79.687  38.107  1.00  0.00           H  
ATOM    674  CD  GLU    44      39.608  79.970  38.170  1.00  0.00           C  
ATOM    675  OE1 GLU    44      38.744  80.828  38.161  1.00  0.00           O  
ATOM    676  OE2 GLU    44      39.369  78.722  37.943  1.00  0.00           O  
ATOM    677  C   GLU    44      42.958  83.726  37.391  1.00  0.00           C  
ATOM    678  O   GLU    44      43.025  83.669  36.182  1.00  0.00           O  
ATOM    679  N   LYS    45      43.135  84.829  38.027  1.00  0.00           N  
ATOM    680  HN  LYS    45      43.345  84.833  39.001  1.00  0.00           H  
ATOM    681  CA  LYS    45      43.239  86.094  37.307  1.00  0.00           C  
ATOM    682  HA  LYS    45      44.089  86.068  36.641  1.00  0.00           H  
ATOM    683  CB  LYS    45      41.950  86.470  36.552  1.00  0.00           C  
ATOM    684  HB1 LYS    45      41.870  85.819  35.655  1.00  0.00           H  
ATOM    685  HB2 LYS    45      41.859  87.536  36.251  1.00  0.00           H  
ATOM    686  CG  LYS    45      40.649  86.221  37.410  1.00  0.00           C  
ATOM    687  HG1 LYS    45      40.882  86.977  38.190  1.00  0.00           H  
ATOM    688  HG2 LYS    45      40.581  85.161  37.734  1.00  0.00           H  
ATOM    689  CD  LYS    45      39.370  86.600  36.606  1.00  0.00           C  
ATOM    690  HD1 LYS    45      39.462  85.941  35.715  1.00  0.00           H  
ATOM    691  HD2 LYS    45      39.601  87.625  36.246  1.00  0.00           H  
ATOM    692  CE  LYS    45      38.069  86.695  37.515  1.00  0.00           C  
ATOM    693  HE1 LYS    45      37.180  86.817  36.860  1.00  0.00           H  
ATOM    694  HE2 LYS    45      38.210  87.500  38.268  1.00  0.00           H  
ATOM    695  NZ  LYS    45      37.955  85.361  38.213  1.00  0.00           N  
ATOM    696  HZ1 LYS    45      38.024  84.534  37.587  1.00  0.00           H  
ATOM    697  HZ2 LYS    45      37.043  85.332  38.713  1.00  0.00           H  
ATOM    698  HZ3 LYS    45      38.656  85.371  38.981  1.00  0.00           H  
ATOM    699  C   LYS    45      43.793  87.086  38.355  1.00  0.00           C  
ATOM    700  O   LYS    45      43.959  86.765  39.496  1.00  0.00           O  
ATOM    701  N   GLU    46      44.162  88.304  37.961  1.00  0.00           N  
ATOM    702  HN  GLU    46      44.090  88.510  36.988  1.00  0.00           H  
ATOM    703  CA  GLU    46      44.517  89.377  38.799  1.00  0.00           C  
ATOM    704  HA  GLU    46      45.339  89.000  39.389  1.00  0.00           H  
ATOM    705  CB  GLU    46      44.788  90.681  37.981  1.00  0.00           C  
ATOM    706  HB1 GLU    46      44.812  91.554  38.669  1.00  0.00           H  
ATOM    707  HB2 GLU    46      43.971  90.762  37.234  1.00  0.00           H  
ATOM    708  CG  GLU    46      46.099  90.547  37.209  1.00  0.00           C  
ATOM    709  HG1 GLU    46      46.297  89.590  36.682  1.00  0.00           H  
ATOM    710  HG2 GLU    46      46.893  90.782  37.949  1.00  0.00           H  
ATOM    711  CD  GLU    46      46.072  91.549  36.030  1.00  0.00           C  
ATOM    712  OE1 GLU    46      46.673  92.668  36.163  1.00  0.00           O  
ATOM    713  OE2 GLU    46      45.437  91.212  35.001  1.00  0.00           O  
ATOM    714  C   GLU    46      43.365  89.790  39.761  1.00  0.00           C  
ATOM    715  O   GLU    46      43.597  90.130  40.954  1.00  0.00           O  
ATOM    716  N   GLU    47      42.070  89.760  39.382  1.00  0.00           N  
ATOM    717  HN  GLU    47      41.951  89.536  38.418  1.00  0.00           H  
ATOM    718  CA  GLU    47      40.980  90.286  40.126  1.00  0.00           C  
ATOM    719  HA  GLU    47      41.193  91.329  40.305  1.00  0.00           H  
ATOM    720  CB  GLU    47      39.627  90.318  39.365  1.00  0.00           C  
ATOM    721  HB1 GLU    47      38.792  90.080  40.059  1.00  0.00           H  
ATOM    722  HB2 GLU    47      39.473  89.558  38.569  1.00  0.00           H  
ATOM    723  CG  GLU    47      39.323  91.622  38.733  1.00  0.00           C  
ATOM    724  HG1 GLU    47      40.058  91.730  37.907  1.00  0.00           H  
ATOM    725  HG2 GLU    47      39.375  92.371  39.552  1.00  0.00           H  
ATOM    726  CD  GLU    47      37.978  91.647  38.061  1.00  0.00           C  
ATOM    727  OE1 GLU    47      37.145  92.586  38.178  1.00  0.00           O  
ATOM    728  OE2 GLU    47      37.653  90.708  37.253  1.00  0.00           O  
ATOM    729  C   GLU    47      40.756  89.524  41.469  1.00  0.00           C  
ATOM    730  O   GLU    47      40.488  89.969  42.578  1.00  0.00           O  
ATOM    731  N   ASP    48      40.919  88.233  41.425  1.00  0.00           N  
ATOM    732  HN  ASP    48      41.069  87.902  40.497  1.00  0.00           H  
ATOM    733  CA  ASP    48      40.991  87.196  42.542  1.00  0.00           C  
ATOM    734  HA  ASP    48      40.097  87.145  43.146  1.00  0.00           H  
ATOM    735  CB  ASP    48      41.139  85.759  41.939  1.00  0.00           C  
ATOM    736  HB1 ASP    48      41.068  84.975  42.723  1.00  0.00           H  
ATOM    737  HB2 ASP    48      42.104  85.699  41.392  1.00  0.00           H  
ATOM    738  CG  ASP    48      40.105  85.472  40.845  1.00  0.00           C  
ATOM    739  OD1 ASP    48      40.376  84.533  40.080  1.00  0.00           O  
ATOM    740  OD2 ASP    48      38.979  86.104  40.813  1.00  0.00           O  
ATOM    741  C   ASP    48      42.179  87.436  43.400  1.00  0.00           C  
ATOM    742  O   ASP    48      41.990  87.263  44.624  1.00  0.00           O  
ATOM    743  N   LEU    49      43.404  87.793  42.930  1.00  0.00           N  
ATOM    744  HN  LEU    49      43.578  87.712  41.952  1.00  0.00           H  
ATOM    745  CA  LEU    49      44.527  88.204  43.791  1.00  0.00           C  
ATOM    746  HA  LEU    49      44.708  87.399  44.487  1.00  0.00           H  
ATOM    747  CB  LEU    49      45.793  88.312  42.932  1.00  0.00           C  
ATOM    748  HB1 LEU    49      45.744  89.305  42.437  1.00  0.00           H  
ATOM    749  HB2 LEU    49      45.817  87.518  42.155  1.00  0.00           H  
ATOM    750  CG  LEU    49      47.160  88.267  43.744  1.00  0.00           C  
ATOM    751  HG  LEU    49      47.020  88.736  44.741  1.00  0.00           H  
ATOM    752  CD1 LEU    49      47.664  86.853  43.886  1.00  0.00           C  
ATOM    753 HD11 LEU    49      48.739  86.927  44.155  1.00  0.00           H  
ATOM    754 HD12 LEU    49      47.517  86.227  42.980  1.00  0.00           H  
ATOM    755 HD13 LEU    49      47.119  86.345  44.709  1.00  0.00           H  
ATOM    756  CD2 LEU    49      48.245  89.127  43.065  1.00  0.00           C  
ATOM    757 HD21 LEU    49      47.823  90.148  42.953  1.00  0.00           H  
ATOM    758 HD22 LEU    49      48.529  88.709  42.075  1.00  0.00           H  
ATOM    759 HD23 LEU    49      49.132  89.220  43.728  1.00  0.00           H  
ATOM    760  C   LEU    49      44.209  89.507  44.554  1.00  0.00           C  
ATOM    761  O   LEU    49      44.546  89.647  45.732  1.00  0.00           O  
ATOM    762  N   GLN    50      43.391  90.424  44.015  1.00  0.00           N  
ATOM    763  HN  GLN    50      43.053  90.243  43.095  1.00  0.00           H  
ATOM    764  CA  GLN    50      43.046  91.742  44.654  1.00  0.00           C  
ATOM    765  HA  GLN    50      44.011  92.219  44.739  1.00  0.00           H  
ATOM    766  CB  GLN    50      42.049  92.499  43.843  1.00  0.00           C  
ATOM    767  HB1 GLN    50      41.732  93.451  44.320  1.00  0.00           H  
ATOM    768  HB2 GLN    50      41.104  91.915  43.808  1.00  0.00           H  
ATOM    769  CG  GLN    50      42.457  92.876  42.348  1.00  0.00           C  
ATOM    770  HG1 GLN    50      41.623  93.422  41.857  1.00  0.00           H  
ATOM    771  HG2 GLN    50      42.567  91.857  41.920  1.00  0.00           H  
ATOM    772  CD  GLN    50      43.789  93.531  42.255  1.00  0.00           C  
ATOM    773  OE1 GLN    50      44.481  94.073  43.146  1.00  0.00           O  
ATOM    774  NE2 GLN    50      44.278  93.420  40.999  1.00  0.00           N  
ATOM    775 HE21 GLN    50      43.594  93.269  40.285  1.00  0.00           H  
ATOM    776 HE22 GLN    50      45.077  93.941  40.701  1.00  0.00           H  
ATOM    777  C   GLN    50      42.464  91.484  46.055  1.00  0.00           C  
ATOM    778  O   GLN    50      42.765  92.296  46.946  1.00  0.00           O  
ATOM    779  N   TRP    51      41.472  90.508  46.120  1.00  0.00           N  
ATOM    780  HN  TRP    51      41.287  89.945  45.318  1.00  0.00           H  
ATOM    781  CA  TRP    51      40.708  90.210  47.300  1.00  0.00           C  
ATOM    782  HA  TRP    51      40.390  91.184  47.641  1.00  0.00           H  
ATOM    783  CB  TRP    51      39.476  89.385  46.850  1.00  0.00           C  
ATOM    784  HB1 TRP    51      39.885  88.549  46.243  1.00  0.00           H  
ATOM    785  HB2 TRP    51      38.788  89.944  46.181  1.00  0.00           H  
ATOM    786  CG  TRP    51      38.530  88.689  47.829  1.00  0.00           C  
ATOM    787  CD1 TRP    51      38.407  87.323  48.116  1.00  0.00           C  
ATOM    788  HD1 TRP    51      38.948  86.528  47.624  1.00  0.00           H  
ATOM    789  NE1 TRP    51      37.271  87.116  48.883  1.00  0.00           N  
ATOM    790  HE1 TRP    51      36.687  86.334  48.894  1.00  0.00           H  
ATOM    791  CE2 TRP    51      36.842  88.381  49.288  1.00  0.00           C  
ATOM    792  CD2 TRP    51      37.613  89.390  48.755  1.00  0.00           C  
ATOM    793  CE3 TRP    51      37.459  90.800  49.032  1.00  0.00           C  
ATOM    794  HE3 TRP    51      38.012  91.639  48.637  1.00  0.00           H  
ATOM    795  CZ3 TRP    51      36.493  91.116  49.960  1.00  0.00           C  
ATOM    796  HZ3 TRP    51      36.241  92.140  50.192  1.00  0.00           H  
ATOM    797  CZ2 TRP    51      35.828  88.777  50.185  1.00  0.00           C  
ATOM    798  HZ2 TRP    51      35.257  87.974  50.627  1.00  0.00           H  
ATOM    799  CH2 TRP    51      35.668  90.094  50.505  1.00  0.00           C  
ATOM    800  HH2 TRP    51      34.905  90.319  51.234  1.00  0.00           H  
ATOM    801  C   TRP    51      41.392  89.554  48.370  1.00  0.00           C  
ATOM    802  O   TRP    51      40.895  89.560  49.514  1.00  0.00           O  
ATOM    803  N   VAL    52      42.677  89.091  48.235  1.00  0.00           N  
ATOM    804  HN  VAL    52      43.138  89.087  47.351  1.00  0.00           H  
ATOM    805  CA  VAL    52      43.571  88.760  49.350  1.00  0.00           C  
ATOM    806  HA  VAL    52      43.052  88.645  50.290  1.00  0.00           H  
ATOM    807  CB  VAL    52      44.297  87.461  49.091  1.00  0.00           C  
ATOM    808  HB  VAL    52      44.959  87.149  49.927  1.00  0.00           H  
ATOM    809  CG1 VAL    52      43.212  86.353  48.950  1.00  0.00           C  
ATOM    810 HG11 VAL    52      43.669  85.343  49.007  1.00  0.00           H  
ATOM    811 HG12 VAL    52      42.518  86.483  48.092  1.00  0.00           H  
ATOM    812 HG13 VAL    52      42.484  86.414  49.787  1.00  0.00           H  
ATOM    813  CG2 VAL    52      45.156  87.472  47.799  1.00  0.00           C  
ATOM    814 HG21 VAL    52      44.527  87.180  46.931  1.00  0.00           H  
ATOM    815 HG22 VAL    52      45.932  86.696  47.971  1.00  0.00           H  
ATOM    816 HG23 VAL    52      45.612  88.413  47.424  1.00  0.00           H  
ATOM    817  C   VAL    52      44.618  89.829  49.622  1.00  0.00           C  
ATOM    818  O   VAL    52      45.582  89.779  50.366  1.00  0.00           O  
ATOM    819  N   LEU    53      44.462  90.944  48.873  1.00  0.00           N  
ATOM    820  HN  LEU    53      43.762  90.935  48.163  1.00  0.00           H  
ATOM    821  CA  LEU    53      45.361  92.051  49.006  1.00  0.00           C  
ATOM    822  HA  LEU    53      46.260  91.770  49.535  1.00  0.00           H  
ATOM    823  CB  LEU    53      45.877  92.448  47.572  1.00  0.00           C  
ATOM    824  HB1 LEU    53      46.349  93.428  47.799  1.00  0.00           H  
ATOM    825  HB2 LEU    53      44.932  92.643  47.019  1.00  0.00           H  
ATOM    826  CG  LEU    53      46.856  91.426  46.964  1.00  0.00           C  
ATOM    827  HG  LEU    53      46.202  90.530  46.930  1.00  0.00           H  
ATOM    828  CD1 LEU    53      47.111  91.930  45.546  1.00  0.00           C  
ATOM    829 HD11 LEU    53      47.439  91.062  44.935  1.00  0.00           H  
ATOM    830 HD12 LEU    53      47.987  92.611  45.596  1.00  0.00           H  
ATOM    831 HD13 LEU    53      46.206  92.434  45.147  1.00  0.00           H  
ATOM    832  CD2 LEU    53      48.158  91.090  47.694  1.00  0.00           C  
ATOM    833 HD21 LEU    53      48.672  92.063  47.846  1.00  0.00           H  
ATOM    834 HD22 LEU    53      48.845  90.578  46.986  1.00  0.00           H  
ATOM    835 HD23 LEU    53      48.086  90.479  48.619  1.00  0.00           H  
ATOM    836  C   LEU    53      44.794  93.240  49.729  1.00  0.00           C  
ATOM    837  O   LEU    53      45.509  94.294  49.944  1.00  0.00           O  
ATOM    838  N   THR    54      43.611  93.094  50.176  1.00  0.00           N  
ATOM    839  HN  THR    54      43.183  92.234  49.910  1.00  0.00           H  
ATOM    840  CA  THR    54      42.944  93.949  51.092  1.00  0.00           C  
ATOM    841  HA  THR    54      43.667  94.669  51.445  1.00  0.00           H  
ATOM    842  CB  THR    54      41.796  94.763  50.528  1.00  0.00           C  
ATOM    843  HB  THR    54      42.284  95.319  49.699  1.00  0.00           H  
ATOM    844  OG1 THR    54      41.140  95.610  51.407  1.00  0.00           O  
ATOM    845  HG1 THR    54      40.825  96.323  50.846  1.00  0.00           H  
ATOM    846  CG2 THR    54      40.676  93.841  49.925  1.00  0.00           C  
ATOM    847 HG21 THR    54      41.125  92.994  49.362  1.00  0.00           H  
ATOM    848 HG22 THR    54      39.996  94.351  49.209  1.00  0.00           H  
ATOM    849 HG23 THR    54      39.965  93.418  50.667  1.00  0.00           H  
ATOM    850  C   THR    54      42.501  92.993  52.230  1.00  0.00           C  
ATOM    851  O   THR    54      42.444  91.781  52.067  1.00  0.00           O  
ATOM    852  N   ASP    55      42.288  93.639  53.403  1.00  0.00           N  
ATOM    853  HN  ASP    55      42.266  94.631  53.305  1.00  0.00           H  
ATOM    854  CA  ASP    55      41.914  93.075  54.692  1.00  0.00           C  
ATOM    855  HA  ASP    55      42.839  92.784  55.167  1.00  0.00           H  
ATOM    856  CB  ASP    55      41.172  94.243  55.475  1.00  0.00           C  
ATOM    857  HB1 ASP    55      40.959  93.760  56.453  1.00  0.00           H  
ATOM    858  HB2 ASP    55      40.165  94.404  55.032  1.00  0.00           H  
ATOM    859  CG  ASP    55      41.860  95.558  55.697  1.00  0.00           C  
ATOM    860  OD1 ASP    55      42.990  95.724  55.219  1.00  0.00           O  
ATOM    861  OD2 ASP    55      41.319  96.377  56.449  1.00  0.00           O  
ATOM    862  C   ASP    55      41.024  91.802  54.690  1.00  0.00           C  
ATOM    863  O   ASP    55      41.296  90.771  55.343  1.00  0.00           O  
ATOM    864  N   GLY    56      39.902  91.822  53.951  1.00  0.00           N  
ATOM    865  HN  GLY    56      39.679  92.713  53.563  1.00  0.00           H  
ATOM    866  CA  GLY    56      38.977  90.725  53.740  1.00  0.00           C  
ATOM    867  HA1 GLY    56      39.527  90.018  53.136  1.00  0.00           H  
ATOM    868  HA2 GLY    56      38.155  91.066  53.128  1.00  0.00           H  
ATOM    869  C   GLY    56      38.405  89.951  54.909  1.00  0.00           C  
ATOM    870  O   GLY    56      38.374  90.448  56.013  1.00  0.00           O  
ATOM    871  N   PRO    57      37.884  88.729  54.704  1.00  0.00           N  
ATOM    872  CD  PRO    57      37.443  88.225  53.397  1.00  0.00           C  
ATOM    873  HD1 PRO    57      38.294  88.131  52.689  1.00  0.00           H  
ATOM    874  HD2 PRO    57      36.592  88.822  53.006  1.00  0.00           H  
ATOM    875  CA  PRO    57      37.123  88.091  55.769  1.00  0.00           C  
ATOM    876  HA  PRO    57      36.440  88.816  56.188  1.00  0.00           H  
ATOM    877  CB  PRO    57      36.210  87.070  54.970  1.00  0.00           C  
ATOM    878  HB1 PRO    57      35.147  87.358  54.821  1.00  0.00           H  
ATOM    879  HB2 PRO    57      36.165  86.132  55.563  1.00  0.00           H  
ATOM    880  CG  PRO    57      36.931  86.873  53.644  1.00  0.00           C  
ATOM    881  HG1 PRO    57      37.785  86.173  53.770  1.00  0.00           H  
ATOM    882  HG2 PRO    57      36.240  86.597  52.819  1.00  0.00           H  
ATOM    883  C   PRO    57      38.056  87.476  56.896  1.00  0.00           C  
ATOM    884  O   PRO    57      37.822  87.759  58.071  1.00  0.00           O  
ATOM    885  N   ASN    58      39.083  86.650  56.578  1.00  0.00           N  
ATOM    886  HN  ASN    58      39.269  86.365  55.641  1.00  0.00           H  
ATOM    887  CA  ASN    58      39.829  85.947  57.690  1.00  0.00           C  
ATOM    888  HA  ASN    58      39.659  86.484  58.611  1.00  0.00           H  
ATOM    889  CB  ASN    58      39.236  84.443  57.669  1.00  0.00           C  
ATOM    890  HB1 ASN    58      39.526  83.879  56.757  1.00  0.00           H  
ATOM    891  HB2 ASN    58      38.137  84.602  57.710  1.00  0.00           H  
ATOM    892  CG  ASN    58      39.539  83.801  58.972  1.00  0.00           C  
ATOM    893  OD1 ASN    58      39.931  84.384  60.009  1.00  0.00           O  
ATOM    894  ND2 ASN    58      39.470  82.460  59.031  1.00  0.00           N  
ATOM    895 HD21 ASN    58      39.918  81.958  59.770  1.00  0.00           H  
ATOM    896 HD22 ASN    58      39.213  81.959  58.205  1.00  0.00           H  
ATOM    897  C   ASN    58      41.350  85.965  57.244  1.00  0.00           C  
ATOM    898  O   ASN    58      41.808  84.963  56.698  1.00  0.00           O  
ATOM    899  N   PRO    59      42.139  87.066  57.421  1.00  0.00           N  
ATOM    900  CD  PRO    59      41.532  88.379  57.903  1.00  0.00           C  
ATOM    901  HD1 PRO    59      41.142  88.284  58.939  1.00  0.00           H  
ATOM    902  HD2 PRO    59      40.814  88.809  57.172  1.00  0.00           H  
ATOM    903  CA  PRO    59      43.507  87.243  56.803  1.00  0.00           C  
ATOM    904  HA  PRO    59      43.619  86.826  55.813  1.00  0.00           H  
ATOM    905  CB  PRO    59      43.688  88.771  56.726  1.00  0.00           C  
ATOM    906  HB1 PRO    59      43.291  89.179  55.772  1.00  0.00           H  
ATOM    907  HB2 PRO    59      44.732  89.142  56.805  1.00  0.00           H  
ATOM    908  CG  PRO    59      42.781  89.283  57.893  1.00  0.00           C  
ATOM    909  HG1 PRO    59      43.228  88.969  58.860  1.00  0.00           H  
ATOM    910  HG2 PRO    59      42.566  90.370  57.813  1.00  0.00           H  
ATOM    911  C   PRO    59      44.447  86.492  57.756  1.00  0.00           C  
ATOM    912  O   PRO    59      44.018  86.114  58.851  1.00  0.00           O  
ATOM    913  N   PRO    60      45.719  86.285  57.357  1.00  0.00           N  
ATOM    914  CD  PRO    60      46.702  85.939  58.363  1.00  0.00           C  
ATOM    915  HD1 PRO    60      46.341  85.126  59.029  1.00  0.00           H  
ATOM    916  HD2 PRO    60      47.105  86.825  58.898  1.00  0.00           H  
ATOM    917  CA  PRO    60      46.241  86.120  56.047  1.00  0.00           C  
ATOM    918  HA  PRO    60      45.918  86.959  55.448  1.00  0.00           H  
ATOM    919  CB  PRO    60      47.759  86.231  56.241  1.00  0.00           C  
ATOM    920  HB1 PRO    60      47.881  87.326  56.383  1.00  0.00           H  
ATOM    921  HB2 PRO    60      48.403  85.935  55.385  1.00  0.00           H  
ATOM    922  CG  PRO    60      47.991  85.517  57.564  1.00  0.00           C  
ATOM    923  HG1 PRO    60      47.853  84.425  57.411  1.00  0.00           H  
ATOM    924  HG2 PRO    60      48.887  85.668  58.203  1.00  0.00           H  
ATOM    925  C   PRO    60      45.992  84.849  55.253  1.00  0.00           C  
ATOM    926  O   PRO    60      45.415  83.956  55.805  1.00  0.00           O  
ATOM    927  N   TYR    61      46.306  84.884  53.990  1.00  0.00           N  
ATOM    928  HN  TYR    61      46.777  85.708  53.682  1.00  0.00           H  
ATOM    929  CA  TYR    61      45.885  83.928  52.972  1.00  0.00           C  
ATOM    930  HA  TYR    61      45.083  83.304  53.337  1.00  0.00           H  
ATOM    931  CB  TYR    61      45.274  84.790  51.750  1.00  0.00           C  
ATOM    932  HB1 TYR    61      45.010  84.070  50.947  1.00  0.00           H  
ATOM    933  HB2 TYR    61      46.104  85.433  51.388  1.00  0.00           H  
ATOM    934  CG  TYR    61      44.154  85.676  52.284  1.00  0.00           C  
ATOM    935  CD1 TYR    61      42.970  85.179  52.719  1.00  0.00           C  
ATOM    936  HD1 TYR    61      42.739  84.125  52.767  1.00  0.00           H  
ATOM    937  CE1 TYR    61      41.979  85.987  53.373  1.00  0.00           C  
ATOM    938  HE1 TYR    61      41.004  85.583  53.603  1.00  0.00           H  
ATOM    939  CZ  TYR    61      42.240  87.338  53.592  1.00  0.00           C  
ATOM    940  OH  TYR    61      41.138  88.253  53.846  1.00  0.00           O  
ATOM    941  HH  TYR    61      41.576  89.040  54.176  1.00  0.00           H  
ATOM    942  CD2 TYR    61      44.349  87.083  52.447  1.00  0.00           C  
ATOM    943  HD2 TYR    61      45.323  87.498  52.237  1.00  0.00           H  
ATOM    944  CE2 TYR    61      43.425  87.943  53.118  1.00  0.00           C  
ATOM    945  HE2 TYR    61      43.465  89.018  53.024  1.00  0.00           H  
ATOM    946  C   TYR    61      46.974  82.996  52.390  1.00  0.00           C  
ATOM    947  O   TYR    61      47.978  83.515  51.954  1.00  0.00           O  
ATOM    948  N   MET    62      46.726  81.645  52.356  1.00  0.00           N  
ATOM    949  HN  MET    62      45.779  81.372  52.507  1.00  0.00           H  
ATOM    950  CA  MET    62      47.568  80.898  51.435  1.00  0.00           C  
ATOM    951  HA  MET    62      48.523  81.388  51.316  1.00  0.00           H  
ATOM    952  CB  MET    62      47.831  79.532  52.043  1.00  0.00           C  
ATOM    953  HB1 MET    62      48.014  78.726  51.300  1.00  0.00           H  
ATOM    954  HB2 MET    62      46.907  79.206  52.567  1.00  0.00           H  
ATOM    955  CG  MET    62      48.969  79.393  53.041  1.00  0.00           C  
ATOM    956  HG1 MET    62      48.786  78.589  53.785  1.00  0.00           H  
ATOM    957  HG2 MET    62      49.191  80.336  53.587  1.00  0.00           H  
ATOM    958  SD  MET    62      50.576  79.189  52.164  1.00  0.00           S  
ATOM    959  CE  MET    62      51.446  79.031  53.765  1.00  0.00           C  
ATOM    960  HE1 MET    62      50.907  78.235  54.322  1.00  0.00           H  
ATOM    961  HE2 MET    62      51.454  80.032  54.247  1.00  0.00           H  
ATOM    962  HE3 MET    62      52.500  78.683  53.797  1.00  0.00           H  
ATOM    963  C   MET    62      46.907  80.890  50.020  1.00  0.00           C  
ATOM    964  O   MET    62      45.670  80.832  49.948  1.00  0.00           O  
ATOM    965  N   VAL    63      47.681  81.119  48.937  1.00  0.00           N  
ATOM    966  HN  VAL    63      48.625  81.438  48.956  1.00  0.00           H  
ATOM    967  CA  VAL    63      47.042  81.378  47.657  1.00  0.00           C  
ATOM    968  HA  VAL    63      45.972  81.234  47.689  1.00  0.00           H  
ATOM    969  CB  VAL    63      47.324  82.735  47.248  1.00  0.00           C  
ATOM    970  HB  VAL    63      48.407  82.956  47.138  1.00  0.00           H  
ATOM    971  CG1 VAL    63      46.627  83.228  45.963  1.00  0.00           C  
ATOM    972 HG11 VAL    63      47.034  84.243  45.772  1.00  0.00           H  
ATOM    973 HG12 VAL    63      45.532  83.303  46.139  1.00  0.00           H  
ATOM    974 HG13 VAL    63      47.027  82.571  45.161  1.00  0.00           H  
ATOM    975  CG2 VAL    63      46.711  83.661  48.253  1.00  0.00           C  
ATOM    976 HG21 VAL    63      45.601  83.716  48.248  1.00  0.00           H  
ATOM    977 HG22 VAL    63      47.124  84.666  48.023  1.00  0.00           H  
ATOM    978 HG23 VAL    63      47.070  83.461  49.285  1.00  0.00           H  
ATOM    979  C   VAL    63      47.465  80.334  46.639  1.00  0.00           C  
ATOM    980  O   VAL    63      48.578  80.096  46.277  1.00  0.00           O  
ATOM    981  N   LEU    64      46.443  79.633  46.076  1.00  0.00           N  
ATOM    982  HN  LEU    64      45.521  79.758  46.434  1.00  0.00           H  
ATOM    983  CA  LEU    64      46.725  78.621  45.080  1.00  0.00           C  
ATOM    984  HA  LEU    64      47.762  78.326  45.142  1.00  0.00           H  
ATOM    985  CB  LEU    64      46.038  77.268  45.457  1.00  0.00           C  
ATOM    986  HB1 LEU    64      44.986  77.492  45.731  1.00  0.00           H  
ATOM    987  HB2 LEU    64      46.343  76.841  46.436  1.00  0.00           H  
ATOM    988  CG  LEU    64      46.156  76.034  44.479  1.00  0.00           C  
ATOM    989  HG  LEU    64      45.857  76.431  43.486  1.00  0.00           H  
ATOM    990  CD1 LEU    64      47.549  75.476  44.344  1.00  0.00           C  
ATOM    991 HD11 LEU    64      47.504  74.547  43.736  1.00  0.00           H  
ATOM    992 HD12 LEU    64      47.902  75.140  45.343  1.00  0.00           H  
ATOM    993 HD13 LEU    64      48.343  76.146  43.950  1.00  0.00           H  
ATOM    994  CD2 LEU    64      45.193  74.936  44.836  1.00  0.00           C  
ATOM    995 HD21 LEU    64      45.469  74.455  45.798  1.00  0.00           H  
ATOM    996 HD22 LEU    64      45.075  74.136  44.073  1.00  0.00           H  
ATOM    997 HD23 LEU    64      44.214  75.443  44.973  1.00  0.00           H  
ATOM    998  C   LEU    64      46.421  79.041  43.653  1.00  0.00           C  
ATOM    999  O   LEU    64      45.413  79.591  43.279  1.00  0.00           O  
ATOM   1000  N   LEU    65      47.409  78.720  42.817  1.00  0.00           N  
ATOM   1001  HN  LEU    65      48.251  78.340  43.193  1.00  0.00           H  
ATOM   1002  CA  LEU    65      47.378  79.090  41.465  1.00  0.00           C  
ATOM   1003  HA  LEU    65      46.423  79.331  41.022  1.00  0.00           H  
ATOM   1004  CB  LEU    65      48.403  80.220  41.184  1.00  0.00           C  
ATOM   1005  HB1 LEU    65      49.323  79.911  41.726  1.00  0.00           H  
ATOM   1006  HB2 LEU    65      48.132  81.156  41.717  1.00  0.00           H  
ATOM   1007  CG  LEU    65      48.773  80.556  39.737  1.00  0.00           C  
ATOM   1008  HG  LEU    65      49.249  79.704  39.207  1.00  0.00           H  
ATOM   1009  CD1 LEU    65      47.584  81.069  38.948  1.00  0.00           C  
ATOM   1010 HD11 LEU    65      46.984  81.769  39.568  1.00  0.00           H  
ATOM   1011 HD12 LEU    65      46.910  80.239  38.647  1.00  0.00           H  
ATOM   1012 HD13 LEU    65      47.939  81.543  38.008  1.00  0.00           H  
ATOM   1013  CD2 LEU    65      49.805  81.778  39.957  1.00  0.00           C  
ATOM   1014 HD21 LEU    65      50.729  81.275  40.317  1.00  0.00           H  
ATOM   1015 HD22 LEU    65      49.488  82.529  40.711  1.00  0.00           H  
ATOM   1016 HD23 LEU    65      50.014  82.216  38.957  1.00  0.00           H  
ATOM   1017  C   LEU    65      47.737  77.842  40.645  1.00  0.00           C  
ATOM   1018  O   LEU    65      48.847  77.355  40.736  1.00  0.00           O  
ATOM   1019  N   GLU    66      46.887  77.312  39.742  1.00  0.00           N  
ATOM   1020  HN  GLU    66      46.021  77.716  39.460  1.00  0.00           H  
ATOM   1021  CA  GLU    66      47.339  76.386  38.702  1.00  0.00           C  
ATOM   1022  HA  GLU    66      47.966  75.621  39.134  1.00  0.00           H  
ATOM   1023  CB  GLU    66      46.118  75.591  38.077  1.00  0.00           C  
ATOM   1024  HB1 GLU    66      46.408  74.843  37.309  1.00  0.00           H  
ATOM   1025  HB2 GLU    66      45.514  76.416  37.643  1.00  0.00           H  
ATOM   1026  CG  GLU    66      45.342  74.862  39.168  1.00  0.00           C  
ATOM   1027  HG1 GLU    66      45.122  75.493  40.055  1.00  0.00           H  
ATOM   1028  HG2 GLU    66      46.051  74.128  39.607  1.00  0.00           H  
ATOM   1029  CD  GLU    66      44.023  74.049  38.789  1.00  0.00           C  
ATOM   1030  OE1 GLU    66      42.900  74.583  38.850  1.00  0.00           O  
ATOM   1031  OE2 GLU    66      44.178  72.870  38.530  1.00  0.00           O  
ATOM   1032  C   GLU    66      48.130  76.962  37.550  1.00  0.00           C  
ATOM   1033  O   GLU    66      47.722  77.929  36.898  1.00  0.00           O  
ATOM   1034  N   SER    67      49.253  76.296  37.157  1.00  0.00           N  
ATOM   1035  HN  SER    67      49.644  75.518  37.642  1.00  0.00           H  
ATOM   1036  CA  SER    67      50.149  76.721  36.084  1.00  0.00           C  
ATOM   1037  HA  SER    67      50.594  77.650  36.408  1.00  0.00           H  
ATOM   1038  CB  SER    67      51.193  75.691  35.711  1.00  0.00           C  
ATOM   1039  HB1 SER    67      51.805  75.508  36.620  1.00  0.00           H  
ATOM   1040  HB2 SER    67      51.938  75.991  34.943  1.00  0.00           H  
ATOM   1041  OG  SER    67      50.695  74.391  35.418  1.00  0.00           O  
ATOM   1042  HG1 SER    67      50.526  74.480  34.477  1.00  0.00           H  
ATOM   1043  C   SER    67      49.519  76.993  34.709  1.00  0.00           C  
ATOM   1044  O   SER    67      49.930  77.789  33.900  1.00  0.00           O  
ATOM   1045  N   LYS    68      48.347  76.457  34.395  1.00  0.00           N  
ATOM   1046  HN  LYS    68      47.893  75.899  35.084  1.00  0.00           H  
ATOM   1047  CA  LYS    68      47.680  76.684  33.075  1.00  0.00           C  
ATOM   1048  HA  LYS    68      48.359  76.403  32.283  1.00  0.00           H  
ATOM   1049  CB  LYS    68      46.473  75.760  32.837  1.00  0.00           C  
ATOM   1050  HB1 LYS    68      46.772  74.721  33.093  1.00  0.00           H  
ATOM   1051  HB2 LYS    68      46.262  75.714  31.747  1.00  0.00           H  
ATOM   1052  CG  LYS    68      45.118  76.073  33.538  1.00  0.00           C  
ATOM   1053  HG1 LYS    68      44.700  76.955  33.009  1.00  0.00           H  
ATOM   1054  HG2 LYS    68      45.365  76.414  34.566  1.00  0.00           H  
ATOM   1055  CD  LYS    68      44.095  75.009  33.560  1.00  0.00           C  
ATOM   1056  HD1 LYS    68      44.628  74.198  34.100  1.00  0.00           H  
ATOM   1057  HD2 LYS    68      43.803  74.584  32.577  1.00  0.00           H  
ATOM   1058  CE  LYS    68      42.854  75.358  34.422  1.00  0.00           C  
ATOM   1059  HE1 LYS    68      42.193  76.171  34.054  1.00  0.00           H  
ATOM   1060  HE2 LYS    68      43.098  75.777  35.422  1.00  0.00           H  
ATOM   1061  NZ  LYS    68      42.050  74.089  34.665  1.00  0.00           N  
ATOM   1062  HZ1 LYS    68      41.359  73.915  33.907  1.00  0.00           H  
ATOM   1063  HZ2 LYS    68      41.520  74.209  35.551  1.00  0.00           H  
ATOM   1064  HZ3 LYS    68      42.710  73.299  34.820  1.00  0.00           H  
ATOM   1065  C   LYS    68      47.194  78.121  32.961  1.00  0.00           C  
ATOM   1066  O   LYS    68      46.803  78.675  31.910  1.00  0.00           O  
ATOM   1067  N   HSE    69      47.071  78.859  34.131  1.00  0.00           N  
ATOM   1068  HN  HSE    69      47.221  78.497  35.048  1.00  0.00           H  
ATOM   1069  CA  HSE    69      46.674  80.213  34.180  1.00  0.00           C  
ATOM   1070  HA  HSE    69      46.086  80.511  33.325  1.00  0.00           H  
ATOM   1071  CB  HSE    69      45.671  80.335  35.365  1.00  0.00           C  
ATOM   1072  HB1 HSE    69      45.337  81.393  35.420  1.00  0.00           H  
ATOM   1073  HB2 HSE    69      46.173  80.031  36.309  1.00  0.00           H  
ATOM   1074  ND1 HSE    69      43.620  79.842  33.985  1.00  0.00           N  
ATOM   1075  CG  HSE    69      44.331  79.644  35.188  1.00  0.00           C  
ATOM   1076  CE1 HSE    69      42.432  79.355  34.211  1.00  0.00           C  
ATOM   1077  HE1 HSE    69      41.569  79.520  33.567  1.00  0.00           H  
ATOM   1078  NE2 HSE    69      42.362  78.758  35.460  1.00  0.00           N  
ATOM   1079  HE2 HSE    69      41.514  78.372  35.826  1.00  0.00           H  
ATOM   1080  CD2 HSE    69      43.625  78.851  36.065  1.00  0.00           C  
ATOM   1081  HD2 HSE    69      43.862  78.492  37.059  1.00  0.00           H  
ATOM   1082  C   HSE    69      47.832  81.221  34.525  1.00  0.00           C  
ATOM   1083  O   HSE    69      47.653  82.416  34.782  1.00  0.00           O  
ATOM   1084  N   PHE    70      48.995  80.692  34.483  1.00  0.00           N  
ATOM   1085  HN  PHE    70      49.032  79.726  34.240  1.00  0.00           H  
ATOM   1086  CA  PHE    70      50.212  81.483  34.755  1.00  0.00           C  
ATOM   1087  HA  PHE    70      50.059  82.059  35.656  1.00  0.00           H  
ATOM   1088  CB  PHE    70      51.479  80.578  34.809  1.00  0.00           C  
ATOM   1089  HB1 PHE    70      51.816  80.218  33.813  1.00  0.00           H  
ATOM   1090  HB2 PHE    70      51.258  79.641  35.363  1.00  0.00           H  
ATOM   1091  CG  PHE    70      52.747  81.122  35.367  1.00  0.00           C  
ATOM   1092  CD1 PHE    70      53.631  81.845  34.617  1.00  0.00           C  
ATOM   1093  HD1 PHE    70      53.340  81.962  33.584  1.00  0.00           H  
ATOM   1094  CE1 PHE    70      54.717  82.530  35.165  1.00  0.00           C  
ATOM   1095  HE1 PHE    70      55.407  83.052  34.519  1.00  0.00           H  
ATOM   1096  CZ  PHE    70      54.891  82.402  36.537  1.00  0.00           C  
ATOM   1097  HZ  PHE    70      55.751  82.960  36.876  1.00  0.00           H  
ATOM   1098  CD2 PHE    70      52.812  81.233  36.764  1.00  0.00           C  
ATOM   1099  HD2 PHE    70      52.093  80.771  37.425  1.00  0.00           H  
ATOM   1100  CE2 PHE    70      53.957  81.830  37.403  1.00  0.00           C  
ATOM   1101  HE2 PHE    70      54.046  81.708  38.472  1.00  0.00           H  
ATOM   1102  C   PHE    70      50.407  82.650  33.810  1.00  0.00           C  
ATOM   1103  O   PHE    70      50.308  82.513  32.601  1.00  0.00           O  
ATOM   1104  N   THR    71      50.787  83.774  34.386  1.00  0.00           N  
ATOM   1105  HN  THR    71      50.793  83.794  35.383  1.00  0.00           H  
ATOM   1106  CA  THR    71      50.865  84.909  33.520  1.00  0.00           C  
ATOM   1107  HA  THR    71      51.474  84.691  32.655  1.00  0.00           H  
ATOM   1108  CB  THR    71      49.575  85.526  33.058  1.00  0.00           C  
ATOM   1109  HB  THR    71      48.864  84.758  32.686  1.00  0.00           H  
ATOM   1110  OG1 THR    71      49.668  86.644  32.128  1.00  0.00           O  
ATOM   1111  HG1 THR    71      48.915  86.494  31.552  1.00  0.00           H  
ATOM   1112  CG2 THR    71      48.745  86.058  34.311  1.00  0.00           C  
ATOM   1113 HG21 THR    71      48.336  85.181  34.858  1.00  0.00           H  
ATOM   1114 HG22 THR    71      47.864  86.608  33.918  1.00  0.00           H  
ATOM   1115 HG23 THR    71      49.411  86.703  34.924  1.00  0.00           H  
ATOM   1116  C   THR    71      51.768  85.896  34.239  1.00  0.00           C  
ATOM   1117  O   THR    71      51.772  86.077  35.452  1.00  0.00           O  
ATOM   1118  N   ARG    72      52.630  86.544  33.444  1.00  0.00           N  
ATOM   1119  HN  ARG    72      52.456  86.491  32.464  1.00  0.00           H  
ATOM   1120  CA  ARG    72      53.662  87.518  33.943  1.00  0.00           C  
ATOM   1121  HA  ARG    72      54.135  87.005  34.767  1.00  0.00           H  
ATOM   1122  CB  ARG    72      54.767  87.788  32.922  1.00  0.00           C  
ATOM   1123  HB1 ARG    72      55.228  88.788  33.067  1.00  0.00           H  
ATOM   1124  HB2 ARG    72      54.308  87.851  31.912  1.00  0.00           H  
ATOM   1125  CG  ARG    72      55.983  86.803  33.015  1.00  0.00           C  
ATOM   1126  HG1 ARG    72      55.877  85.872  32.417  1.00  0.00           H  
ATOM   1127  HG2 ARG    72      55.908  86.409  34.051  1.00  0.00           H  
ATOM   1128  CD  ARG    72      57.388  87.346  32.693  1.00  0.00           C  
ATOM   1129  HD1 ARG    72      57.721  88.201  33.318  1.00  0.00           H  
ATOM   1130  HD2 ARG    72      57.480  87.776  31.672  1.00  0.00           H  
ATOM   1131  NE  ARG    72      58.382  86.292  32.940  1.00  0.00           N  
ATOM   1132  HE  ARG    72      58.047  85.350  32.904  1.00  0.00           H  
ATOM   1133  CZ  ARG    72      59.669  86.385  32.683  1.00  0.00           C  
ATOM   1134  NH1 ARG    72      60.243  87.522  32.418  1.00  0.00           N  
ATOM   1135 HH11 ARG    72      59.730  88.379  32.466  1.00  0.00           H  
ATOM   1136 HH12 ARG    72      61.088  87.528  31.882  1.00  0.00           H  
ATOM   1137  NH2 ARG    72      60.429  85.315  32.624  1.00  0.00           N  
ATOM   1138 HH21 ARG    72      61.407  85.520  32.663  1.00  0.00           H  
ATOM   1139 HH22 ARG    72      60.129  84.547  33.190  1.00  0.00           H  
ATOM   1140  C   ARG    72      53.081  88.748  34.508  1.00  0.00           C  
ATOM   1141  O   ARG    72      53.687  89.451  35.315  1.00  0.00           O  
ATOM   1142  N   ASP    73      51.895  89.118  34.041  1.00  0.00           N  
ATOM   1143  HN  ASP    73      51.461  88.568  33.331  1.00  0.00           H  
ATOM   1144  CA  ASP    73      51.054  90.180  34.600  1.00  0.00           C  
ATOM   1145  HA  ASP    73      51.669  91.064  34.683  1.00  0.00           H  
ATOM   1146  CB  ASP    73      49.695  90.398  33.856  1.00  0.00           C  
ATOM   1147  HB1 ASP    73      49.214  91.213  34.437  1.00  0.00           H  
ATOM   1148  HB2 ASP    73      49.112  89.457  33.759  1.00  0.00           H  
ATOM   1149  CG  ASP    73      49.738  90.895  32.478  1.00  0.00           C  
ATOM   1150  OD1 ASP    73      50.844  90.908  31.910  1.00  0.00           O  
ATOM   1151  OD2 ASP    73      48.753  91.329  31.874  1.00  0.00           O  
ATOM   1152  C   ASP    73      50.669  89.938  36.074  1.00  0.00           C  
ATOM   1153  O   ASP    73      50.765  90.786  36.997  1.00  0.00           O  
ATOM   1154  N   LEU    74      50.229  88.704  36.354  1.00  0.00           N  
ATOM   1155  HN  LEU    74      50.225  87.984  35.664  1.00  0.00           H  
ATOM   1156  CA  LEU    74      49.924  88.265  37.726  1.00  0.00           C  
ATOM   1157  HA  LEU    74      49.190  88.988  38.050  1.00  0.00           H  
ATOM   1158  CB  LEU    74      49.263  86.923  37.662  1.00  0.00           C  
ATOM   1159  HB1 LEU    74      49.908  86.149  37.193  1.00  0.00           H  
ATOM   1160  HB2 LEU    74      48.371  87.056  37.013  1.00  0.00           H  
ATOM   1161  CG  LEU    74      48.704  86.381  38.920  1.00  0.00           C  
ATOM   1162  HG  LEU    74      49.485  86.097  39.658  1.00  0.00           H  
ATOM   1163  CD1 LEU    74      47.764  87.395  39.509  1.00  0.00           C  
ATOM   1164 HD11 LEU    74      48.366  88.097  40.124  1.00  0.00           H  
ATOM   1165 HD12 LEU    74      47.150  86.910  40.298  1.00  0.00           H  
ATOM   1166 HD13 LEU    74      47.185  87.851  38.678  1.00  0.00           H  
ATOM   1167  CD2 LEU    74      47.940  85.100  38.471  1.00  0.00           C  
ATOM   1168 HD21 LEU    74      47.321  85.388  37.595  1.00  0.00           H  
ATOM   1169 HD22 LEU    74      47.201  84.684  39.188  1.00  0.00           H  
ATOM   1170 HD23 LEU    74      48.537  84.237  38.103  1.00  0.00           H  
ATOM   1171  C   LEU    74      51.187  88.330  38.639  1.00  0.00           C  
ATOM   1172  O   LEU    74      51.183  88.703  39.821  1.00  0.00           O  
ATOM   1173  N   MET    75      52.328  87.937  38.060  1.00  0.00           N  
ATOM   1174  HN  MET    75      52.324  87.443  37.194  1.00  0.00           H  
ATOM   1175  CA  MET    75      53.650  87.959  38.681  1.00  0.00           C  
ATOM   1176  HA  MET    75      53.693  87.420  39.617  1.00  0.00           H  
ATOM   1177  CB  MET    75      54.706  87.283  37.753  1.00  0.00           C  
ATOM   1178  HB1 MET    75      55.738  87.395  38.148  1.00  0.00           H  
ATOM   1179  HB2 MET    75      54.470  87.787  36.791  1.00  0.00           H  
ATOM   1180  CG  MET    75      54.403  85.755  37.725  1.00  0.00           C  
ATOM   1181  HG1 MET    75      55.084  85.329  36.958  1.00  0.00           H  
ATOM   1182  HG2 MET    75      53.376  85.576  37.341  1.00  0.00           H  
ATOM   1183  SD  MET    75      54.478  84.726  39.236  1.00  0.00           S  
ATOM   1184  CE  MET    75      56.201  85.035  39.645  1.00  0.00           C  
ATOM   1185  HE1 MET    75      56.271  86.109  39.922  1.00  0.00           H  
ATOM   1186  HE2 MET    75      56.869  84.948  38.762  1.00  0.00           H  
ATOM   1187  HE3 MET    75      56.607  84.421  40.477  1.00  0.00           H  
ATOM   1188  C   MET    75      54.160  89.415  38.937  1.00  0.00           C  
ATOM   1189  O   MET    75      55.221  89.648  39.648  1.00  0.00           O  
ATOM   1190  N   GLU    76      53.608  90.537  38.276  1.00  0.00           N  
ATOM   1191  HN  GLU    76      52.965  90.534  37.514  1.00  0.00           H  
ATOM   1192  CA  GLU    76      53.817  91.905  38.743  1.00  0.00           C  
ATOM   1193  HA  GLU    76      54.828  91.984  39.114  1.00  0.00           H  
ATOM   1194  CB  GLU    76      53.618  92.946  37.634  1.00  0.00           C  
ATOM   1195  HB1 GLU    76      53.708  93.985  38.016  1.00  0.00           H  
ATOM   1196  HB2 GLU    76      52.562  92.802  37.320  1.00  0.00           H  
ATOM   1197  CG  GLU    76      54.684  92.786  36.516  1.00  0.00           C  
ATOM   1198  HG1 GLU    76      54.311  93.487  35.739  1.00  0.00           H  
ATOM   1199  HG2 GLU    76      54.641  91.777  36.053  1.00  0.00           H  
ATOM   1200  CD  GLU    76      55.997  93.211  36.928  1.00  0.00           C  
ATOM   1201  OE1 GLU    76      57.028  92.521  36.612  1.00  0.00           O  
ATOM   1202  OE2 GLU    76      56.224  94.301  37.553  1.00  0.00           O  
ATOM   1203  C   GLU    76      52.954  92.223  39.890  1.00  0.00           C  
ATOM   1204  O   GLU    76      53.224  93.101  40.639  1.00  0.00           O  
ATOM   1205  N   LYS    77      51.768  91.615  40.071  1.00  0.00           N  
ATOM   1206  HN  LYS    77      51.410  90.926  39.447  1.00  0.00           H  
ATOM   1207  CA  LYS    77      50.812  92.009  41.070  1.00  0.00           C  
ATOM   1208  HA  LYS    77      50.978  93.042  41.340  1.00  0.00           H  
ATOM   1209  CB  LYS    77      49.336  91.888  40.612  1.00  0.00           C  
ATOM   1210  HB1 LYS    77      48.645  92.181  41.431  1.00  0.00           H  
ATOM   1211  HB2 LYS    77      49.102  90.816  40.434  1.00  0.00           H  
ATOM   1212  CG  LYS    77      48.838  92.576  39.354  1.00  0.00           C  
ATOM   1213  HG1 LYS    77      47.730  92.509  39.305  1.00  0.00           H  
ATOM   1214  HG2 LYS    77      49.127  92.054  38.417  1.00  0.00           H  
ATOM   1215  CD  LYS    77      49.352  94.020  39.331  1.00  0.00           C  
ATOM   1216  HD1 LYS    77      50.453  93.982  39.479  1.00  0.00           H  
ATOM   1217  HD2 LYS    77      48.932  94.523  40.228  1.00  0.00           H  
ATOM   1218  CE  LYS    77      48.995  94.653  37.913  1.00  0.00           C  
ATOM   1219  HE1 LYS    77      49.445  94.109  37.055  1.00  0.00           H  
ATOM   1220  HE2 LYS    77      49.329  95.707  38.022  1.00  0.00           H  
ATOM   1221  NZ  LYS    77      47.542  94.681  37.610  1.00  0.00           N  
ATOM   1222  HZ1 LYS    77      46.976  94.942  38.442  1.00  0.00           H  
ATOM   1223  HZ2 LYS    77      47.135  93.761  37.346  1.00  0.00           H  
ATOM   1224  HZ3 LYS    77      47.348  95.314  36.808  1.00  0.00           H  
ATOM   1225  C   LYS    77      50.989  91.381  42.426  1.00  0.00           C  
ATOM   1226  O   LYS    77      50.650  91.942  43.465  1.00  0.00           O  
ATOM   1227  N   LEU    78      51.711  90.239  42.467  1.00  0.00           N  
ATOM   1228  HN  LEU    78      51.972  89.789  41.617  1.00  0.00           H  
ATOM   1229  CA  LEU    78      52.012  89.586  43.708  1.00  0.00           C  
ATOM   1230  HA  LEU    78      51.276  89.828  44.460  1.00  0.00           H  
ATOM   1231  CB  LEU    78      51.944  88.045  43.420  1.00  0.00           C  
ATOM   1232  HB1 LEU    78      50.867  87.982  43.153  1.00  0.00           H  
ATOM   1233  HB2 LEU    78      52.019  87.516  44.394  1.00  0.00           H  
ATOM   1234  CG  LEU    78      52.815  87.399  42.344  1.00  0.00           C  
ATOM   1235  HG  LEU    78      52.695  87.953  41.388  1.00  0.00           H  
ATOM   1236  CD1 LEU    78      54.256  87.229  42.809  1.00  0.00           C  
ATOM   1237 HD11 LEU    78      54.728  86.468  42.152  1.00  0.00           H  
ATOM   1238 HD12 LEU    78      54.428  86.808  43.823  1.00  0.00           H  
ATOM   1239 HD13 LEU    78      54.800  88.193  42.715  1.00  0.00           H  
ATOM   1240  CD2 LEU    78      52.239  86.017  42.043  1.00  0.00           C  
ATOM   1241 HD21 LEU    78      51.255  86.087  41.532  1.00  0.00           H  
ATOM   1242 HD22 LEU    78      52.017  85.419  42.952  1.00  0.00           H  
ATOM   1243 HD23 LEU    78      52.867  85.344  41.421  1.00  0.00           H  
ATOM   1244  C   LEU    78      53.382  89.915  44.270  1.00  0.00           C  
ATOM   1245  O   LEU    78      53.532  89.638  45.462  1.00  0.00           O  
ATOM   1246  N   LYS    79      54.257  90.637  43.505  1.00  0.00           N  
ATOM   1247  HN  LYS    79      54.144  90.953  42.566  1.00  0.00           H  
ATOM   1248  CA  LYS    79      55.638  90.921  43.933  1.00  0.00           C  
ATOM   1249  HA  LYS    79      56.126  90.045  44.335  1.00  0.00           H  
ATOM   1250  CB  LYS    79      56.504  91.430  42.739  1.00  0.00           C  
ATOM   1251  HB1 LYS    79      56.230  90.934  41.784  1.00  0.00           H  
ATOM   1252  HB2 LYS    79      57.531  91.091  42.991  1.00  0.00           H  
ATOM   1253  CG  LYS    79      56.536  92.925  42.503  1.00  0.00           C  
ATOM   1254  HG1 LYS    79      57.225  93.385  43.243  1.00  0.00           H  
ATOM   1255  HG2 LYS    79      55.514  93.328  42.671  1.00  0.00           H  
ATOM   1256  CD  LYS    79      57.152  93.270  41.146  1.00  0.00           C  
ATOM   1257  HD1 LYS    79      56.554  92.620  40.472  1.00  0.00           H  
ATOM   1258  HD2 LYS    79      58.173  92.840  41.062  1.00  0.00           H  
ATOM   1259  CE  LYS    79      56.900  94.787  40.842  1.00  0.00           C  
ATOM   1260  HE1 LYS    79      57.143  95.405  41.733  1.00  0.00           H  
ATOM   1261  HE2 LYS    79      55.828  94.847  40.557  1.00  0.00           H  
ATOM   1262  NZ  LYS    79      57.633  95.207  39.674  1.00  0.00           N  
ATOM   1263  HZ1 LYS    79      57.064  94.857  38.877  1.00  0.00           H  
ATOM   1264  HZ2 LYS    79      58.575  94.769  39.621  1.00  0.00           H  
ATOM   1265  HZ3 LYS    79      57.675  96.235  39.526  1.00  0.00           H  
ATOM   1266  C   LYS    79      55.730  91.953  45.075  1.00  0.00           C  
ATOM   1267  O   LYS    79      56.766  92.030  45.679  1.00  0.00           O  
ATOM   1268  N   GLY    80      54.722  92.764  45.326  1.00  0.00           N  
ATOM   1269  HN  GLY    80      53.892  92.639  44.789  1.00  0.00           H  
ATOM   1270  CA  GLY    80      54.590  93.801  46.345  1.00  0.00           C  
ATOM   1271  HA1 GLY    80      53.537  94.038  46.374  1.00  0.00           H  
ATOM   1272  HA2 GLY    80      55.159  94.659  46.017  1.00  0.00           H  
ATOM   1273  C   GLY    80      55.075  93.526  47.729  1.00  0.00           C  
ATOM   1274  O   GLY    80      55.295  92.426  48.233  1.00  0.00           O  
ATOM   1275  N   ARG    81      55.167  94.592  48.545  1.00  0.00           N  
ATOM   1276  HN  ARG    81      54.992  95.518  48.221  1.00  0.00           H  
ATOM   1277  CA  ARG    81      55.310  94.501  49.964  1.00  0.00           C  
ATOM   1278  HA  ARG    81      56.015  93.713  50.185  1.00  0.00           H  
ATOM   1279  CB  ARG    81      56.036  95.712  50.600  1.00  0.00           C  
ATOM   1280  HB1 ARG    81      55.882  95.734  51.700  1.00  0.00           H  
ATOM   1281  HB2 ARG    81      55.656  96.676  50.199  1.00  0.00           H  
ATOM   1282  CG  ARG    81      57.602  95.752  50.538  1.00  0.00           C  
ATOM   1283  HG1 ARG    81      57.855  94.767  50.984  1.00  0.00           H  
ATOM   1284  HG2 ARG    81      57.951  96.566  51.210  1.00  0.00           H  
ATOM   1285  CD  ARG    81      58.188  95.819  49.131  1.00  0.00           C  
ATOM   1286  HD1 ARG    81      57.715  96.613  48.515  1.00  0.00           H  
ATOM   1287  HD2 ARG    81      58.105  94.851  48.593  1.00  0.00           H  
ATOM   1288  NE  ARG    81      59.605  96.230  49.398  1.00  0.00           N  
ATOM   1289  HE  ARG    81      59.773  96.626  50.301  1.00  0.00           H  
ATOM   1290  CZ  ARG    81      60.608  95.622  48.882  1.00  0.00           C  
ATOM   1291  NH1 ARG    81      60.628  94.710  47.889  1.00  0.00           N  
ATOM   1292 HH11 ARG    81      61.471  94.224  47.656  1.00  0.00           H  
ATOM   1293 HH12 ARG    81      59.727  94.571  47.477  1.00  0.00           H  
ATOM   1294  NH2 ARG    81      61.759  95.817  49.353  1.00  0.00           N  
ATOM   1295 HH21 ARG    81      61.907  96.724  49.748  1.00  0.00           H  
ATOM   1296 HH22 ARG    81      62.529  95.288  48.995  1.00  0.00           H  
ATOM   1297  C   ARG    81      54.010  94.192  50.589  1.00  0.00           C  
ATOM   1298  O   ARG    81      53.141  95.073  50.719  1.00  0.00           O  
ATOM   1299  N   THR    82      53.665  92.942  50.897  1.00  0.00           N  
ATOM   1300  HN  THR    82      54.187  92.095  50.836  1.00  0.00           H  
ATOM   1301  CA  THR    82      52.369  92.709  51.589  1.00  0.00           C  
ATOM   1302  HA  THR    82      52.013  93.599  52.087  1.00  0.00           H  
ATOM   1303  CB  THR    82      51.262  92.283  50.594  1.00  0.00           C  
ATOM   1304  HB  THR    82      51.223  93.143  49.891  1.00  0.00           H  
ATOM   1305  OG1 THR    82      49.951  92.192  51.104  1.00  0.00           O  
ATOM   1306  HG1 THR    82      49.497  92.977  50.789  1.00  0.00           H  
ATOM   1307  CG2 THR    82      51.701  91.013  49.837  1.00  0.00           C  
ATOM   1308 HG21 THR    82      51.478  90.206  50.568  1.00  0.00           H  
ATOM   1309 HG22 THR    82      52.640  91.011  49.244  1.00  0.00           H  
ATOM   1310 HG23 THR    82      50.950  90.933  49.022  1.00  0.00           H  
ATOM   1311  C   THR    82      52.562  91.674  52.613  1.00  0.00           C  
ATOM   1312  O   THR    82      53.600  91.039  52.655  1.00  0.00           O  
ATOM   1313  N   SER    83      51.624  91.571  53.544  1.00  0.00           N  
ATOM   1314  HN  SER    83      50.892  92.242  53.631  1.00  0.00           H  
ATOM   1315  CA  SER    83      51.615  90.564  54.566  1.00  0.00           C  
ATOM   1316  HA  SER    83      52.377  89.825  54.365  1.00  0.00           H  
ATOM   1317  CB  SER    83      51.935  91.265  55.878  1.00  0.00           C  
ATOM   1318  HB1 SER    83      53.038  91.368  55.955  1.00  0.00           H  
ATOM   1319  HB2 SER    83      51.628  90.626  56.733  1.00  0.00           H  
ATOM   1320  OG  SER    83      51.440  92.586  56.010  1.00  0.00           O  
ATOM   1321  HG1 SER    83      51.952  93.116  55.395  1.00  0.00           H  
ATOM   1322  C   SER    83      50.248  89.982  54.617  1.00  0.00           C  
ATOM   1323  O   SER    83      50.011  89.213  55.533  1.00  0.00           O  
ATOM   1324  N   ARG    84      49.368  90.445  53.742  1.00  0.00           N  
ATOM   1325  HN  ARG    84      49.647  91.190  53.141  1.00  0.00           H  
ATOM   1326  CA  ARG    84      48.112  89.750  53.492  1.00  0.00           C  
ATOM   1327  HA  ARG    84      47.727  89.635  54.494  1.00  0.00           H  
ATOM   1328  CB  ARG    84      47.160  90.647  52.781  1.00  0.00           C  
ATOM   1329  HB1 ARG    84      46.170  90.155  52.671  1.00  0.00           H  
ATOM   1330  HB2 ARG    84      47.544  90.929  51.777  1.00  0.00           H  
ATOM   1331  CG  ARG    84      46.714  91.996  53.453  1.00  0.00           C  
ATOM   1332  HG1 ARG    84      45.915  92.423  52.809  1.00  0.00           H  
ATOM   1333  HG2 ARG    84      47.571  92.698  53.535  1.00  0.00           H  
ATOM   1334  CD  ARG    84      46.137  91.723  54.844  1.00  0.00           C  
ATOM   1335  HD1 ARG    84      46.969  91.580  55.566  1.00  0.00           H  
ATOM   1336  HD2 ARG    84      45.330  90.983  55.031  1.00  0.00           H  
ATOM   1337  NE  ARG    84      45.548  93.037  55.246  1.00  0.00           N  
ATOM   1338  HE  ARG    84      45.464  93.687  54.490  1.00  0.00           H  
ATOM   1339  CZ  ARG    84      45.655  93.687  56.439  1.00  0.00           C  
ATOM   1340  NH1 ARG    84      46.243  93.147  57.418  1.00  0.00           N  
ATOM   1341 HH11 ARG    84      46.302  93.747  58.216  1.00  0.00           H  
ATOM   1342 HH12 ARG    84      46.282  92.148  57.382  1.00  0.00           H  
ATOM   1343  NH2 ARG    84      45.109  94.905  56.642  1.00  0.00           N  
ATOM   1344 HH21 ARG    84      44.338  95.210  56.084  1.00  0.00           H  
ATOM   1345 HH22 ARG    84      45.192  95.200  57.594  1.00  0.00           H  
ATOM   1346  C   ARG    84      48.309  88.338  52.918  1.00  0.00           C  
ATOM   1347  O   ARG    84      47.691  87.357  53.341  1.00  0.00           O  
ATOM   1348  N   ILE    85      49.346  88.214  52.018  1.00  0.00           N  
ATOM   1349  HN  ILE    85      49.883  88.982  51.677  1.00  0.00           H  
ATOM   1350  CA  ILE    85      49.646  86.920  51.412  1.00  0.00           C  
ATOM   1351  HA  ILE    85      48.739  86.335  51.410  1.00  0.00           H  
ATOM   1352  CB  ILE    85      50.007  86.956  49.927  1.00  0.00           C  
ATOM   1353  HB  ILE    85      50.759  87.709  49.609  1.00  0.00           H  
ATOM   1354  CG2 ILE    85      50.492  85.566  49.412  1.00  0.00           C  
ATOM   1355 HG21 ILE    85      51.570  85.540  49.678  1.00  0.00           H  
ATOM   1356 HG22 ILE    85      50.504  85.498  48.303  1.00  0.00           H  
ATOM   1357 HG23 ILE    85      49.940  84.780  49.970  1.00  0.00           H  
ATOM   1358  CG1 ILE    85      48.713  87.323  49.054  1.00  0.00           C  
ATOM   1359 HG11 ILE    85      48.248  88.158  49.620  1.00  0.00           H  
ATOM   1360 HG12 ILE    85      48.114  86.394  48.948  1.00  0.00           H  
ATOM   1361  CD  ILE    85      49.110  87.798  47.608  1.00  0.00           C  
ATOM   1362  HD1 ILE    85      50.006  88.453  47.559  1.00  0.00           H  
ATOM   1363  HD2 ILE    85      48.263  88.161  46.987  1.00  0.00           H  
ATOM   1364  HD3 ILE    85      49.474  86.868  47.121  1.00  0.00           H  
ATOM   1365  C   ILE    85      50.738  86.201  52.254  1.00  0.00           C  
ATOM   1366  O   ILE    85      51.854  86.630  52.449  1.00  0.00           O  
ATOM   1367  N   ALA    86      50.440  84.993  52.868  1.00  0.00           N  
ATOM   1368  HN  ALA    86      49.605  84.471  52.713  1.00  0.00           H  
ATOM   1369  CA  ALA    86      51.437  84.212  53.668  1.00  0.00           C  
ATOM   1370  HA  ALA    86      52.204  84.824  54.119  1.00  0.00           H  
ATOM   1371  CB  ALA    86      50.755  83.356  54.774  1.00  0.00           C  
ATOM   1372  HB1 ALA    86      50.142  83.939  55.493  1.00  0.00           H  
ATOM   1373  HB2 ALA    86      51.604  82.855  55.287  1.00  0.00           H  
ATOM   1374  HB3 ALA    86      50.037  82.647  54.308  1.00  0.00           H  
ATOM   1375  C   ALA    86      52.207  83.315  52.796  1.00  0.00           C  
ATOM   1376  O   ALA    86      53.267  82.805  53.119  1.00  0.00           O  
ATOM   1377  N   GLY    87      51.759  83.159  51.571  1.00  0.00           N  
ATOM   1378  HN  GLY    87      50.926  83.643  51.315  1.00  0.00           H  
ATOM   1379  CA  GLY    87      52.408  82.176  50.695  1.00  0.00           C  
ATOM   1380  HA1 GLY    87      52.331  81.251  51.247  1.00  0.00           H  
ATOM   1381  HA2 GLY    87      53.337  82.597  50.341  1.00  0.00           H  
ATOM   1382  C   GLY    87      51.524  81.937  49.571  1.00  0.00           C  
ATOM   1383  O   GLY    87      50.315  82.212  49.574  1.00  0.00           O  
ATOM   1384  N   LEU    88      52.118  81.451  48.551  1.00  0.00           N  
ATOM   1385  HN  LEU    88      53.099  81.269  48.574  1.00  0.00           H  
ATOM   1386  CA  LEU    88      51.400  81.435  47.233  1.00  0.00           C  
ATOM   1387  HA  LEU    88      50.322  81.384  47.265  1.00  0.00           H  
ATOM   1388  CB  LEU    88      51.699  82.772  46.400  1.00  0.00           C  
ATOM   1389  HB1 LEU    88      52.789  82.782  46.190  1.00  0.00           H  
ATOM   1390  HB2 LEU    88      51.487  83.686  46.995  1.00  0.00           H  
ATOM   1391  CG  LEU    88      50.799  82.886  45.204  1.00  0.00           C  
ATOM   1392  HG  LEU    88      49.849  82.369  45.457  1.00  0.00           H  
ATOM   1393  CD1 LEU    88      50.339  84.385  45.034  1.00  0.00           C  
ATOM   1394 HD11 LEU    88      49.886  84.735  45.986  1.00  0.00           H  
ATOM   1395 HD12 LEU    88      49.703  84.495  44.130  1.00  0.00           H  
ATOM   1396 HD13 LEU    88      51.232  85.018  44.840  1.00  0.00           H  
ATOM   1397  CD2 LEU    88      51.364  82.463  43.888  1.00  0.00           C  
ATOM   1398 HD21 LEU    88      51.589  81.382  43.766  1.00  0.00           H  
ATOM   1399 HD22 LEU    88      52.251  83.065  43.598  1.00  0.00           H  
ATOM   1400 HD23 LEU    88      50.654  82.648  43.053  1.00  0.00           H  
ATOM   1401  C   LEU    88      52.043  80.295  46.435  1.00  0.00           C  
ATOM   1402  O   LEU    88      53.282  80.215  46.335  1.00  0.00           O  
ATOM   1403  N   ALA    89      51.235  79.320  45.975  1.00  0.00           N  
ATOM   1404  HN  ALA    89      50.250  79.470  45.952  1.00  0.00           H  
ATOM   1405  CA  ALA    89      51.672  78.050  45.521  1.00  0.00           C  
ATOM   1406  HA  ALA    89      52.743  77.935  45.599  1.00  0.00           H  
ATOM   1407  CB  ALA    89      50.964  76.929  46.308  1.00  0.00           C  
ATOM   1408  HB1 ALA    89      51.424  75.927  46.173  1.00  0.00           H  
ATOM   1409  HB2 ALA    89      49.878  76.936  46.075  1.00  0.00           H  
ATOM   1410  HB3 ALA    89      51.072  77.086  47.402  1.00  0.00           H  
ATOM   1411  C   ALA    89      51.341  77.932  44.057  1.00  0.00           C  
ATOM   1412  O   ALA    89      50.188  77.957  43.698  1.00  0.00           O  
ATOM   1413  N   VAL    90      52.329  77.758  43.186  1.00  0.00           N  
ATOM   1414  HN  VAL    90      53.282  77.788  43.478  1.00  0.00           H  
ATOM   1415  CA  VAL    90      52.023  77.365  41.808  1.00  0.00           C  
ATOM   1416  HA  VAL    90      51.057  77.683  41.443  1.00  0.00           H  
ATOM   1417  CB  VAL    90      53.176  77.758  40.794  1.00  0.00           C  
ATOM   1418  HB  VAL    90      54.082  77.187  41.092  1.00  0.00           H  
ATOM   1419  CG1 VAL    90      52.767  77.337  39.405  1.00  0.00           C  
ATOM   1420 HG11 VAL    90      53.506  77.591  38.616  1.00  0.00           H  
ATOM   1421 HG12 VAL    90      51.729  77.650  39.161  1.00  0.00           H  
ATOM   1422 HG13 VAL    90      52.878  76.234  39.324  1.00  0.00           H  
ATOM   1423  CG2 VAL    90      53.404  79.239  40.851  1.00  0.00           C  
ATOM   1424 HG21 VAL    90      54.367  79.609  40.439  1.00  0.00           H  
ATOM   1425 HG22 VAL    90      53.468  79.586  41.905  1.00  0.00           H  
ATOM   1426 HG23 VAL    90      52.602  79.917  40.490  1.00  0.00           H  
ATOM   1427  C   VAL    90      51.933  75.844  41.814  1.00  0.00           C  
ATOM   1428  O   VAL    90      52.740  75.163  42.353  1.00  0.00           O  
ATOM   1429  N   SER    91      50.877  75.325  41.166  1.00  0.00           N  
ATOM   1430  HN  SER    91      50.205  76.034  40.966  1.00  0.00           H  
ATOM   1431  CA  SER    91      50.644  73.919  40.968  1.00  0.00           C  
ATOM   1432  HA  SER    91      51.375  73.369  41.542  1.00  0.00           H  
ATOM   1433  CB  SER    91      49.258  73.471  41.433  1.00  0.00           C  
ATOM   1434  HB1 SER    91      48.498  74.134  40.969  1.00  0.00           H  
ATOM   1435  HB2 SER    91      49.196  73.633  42.531  1.00  0.00           H  
ATOM   1436  OG  SER    91      48.987  72.171  41.033  1.00  0.00           O  
ATOM   1437  HG1 SER    91      48.439  71.747  41.696  1.00  0.00           H  
ATOM   1438  C   SER    91      50.929  73.650  39.468  1.00  0.00           C  
ATOM   1439  O   SER    91      50.567  74.458  38.606  1.00  0.00           O  
ATOM   1440  N   LEU    92      51.596  72.497  39.134  1.00  0.00           N  
ATOM   1441  HN  LEU    92      51.721  71.836  39.870  1.00  0.00           H  
ATOM   1442  CA  LEU    92      51.932  72.025  37.811  1.00  0.00           C  
ATOM   1443  HA  LEU    92      52.062  72.932  37.239  1.00  0.00           H  
ATOM   1444  CB  LEU    92      53.295  71.217  37.839  1.00  0.00           C  
ATOM   1445  HB1 LEU    92      53.073  70.237  38.313  1.00  0.00           H  
ATOM   1446  HB2 LEU    92      54.135  71.615  38.448  1.00  0.00           H  
ATOM   1447  CG  LEU    92      53.896  71.035  36.356  1.00  0.00           C  
ATOM   1448  HG  LEU    92      53.173  70.560  35.659  1.00  0.00           H  
ATOM   1449  CD1 LEU    92      54.461  72.333  35.814  1.00  0.00           C  
ATOM   1450 HD11 LEU    92      55.282  72.774  36.418  1.00  0.00           H  
ATOM   1451 HD12 LEU    92      53.698  73.134  35.710  1.00  0.00           H  
ATOM   1452 HD13 LEU    92      54.911  72.147  34.816  1.00  0.00           H  
ATOM   1453  CD2 LEU    92      54.955  69.890  36.518  1.00  0.00           C  
ATOM   1454 HD21 LEU    92      54.464  68.909  36.698  1.00  0.00           H  
ATOM   1455 HD22 LEU    92      55.625  70.133  37.370  1.00  0.00           H  
ATOM   1456 HD23 LEU    92      55.622  69.821  35.632  1.00  0.00           H  
ATOM   1457  C   LEU    92      50.940  71.085  37.071  1.00  0.00           C  
ATOM   1458  O   LEU    92      50.393  70.064  37.572  1.00  0.00           O  
ATOM   1459  N   THR    93      50.550  71.441  35.796  1.00  0.00           N  
ATOM   1460  HN  THR    93      50.721  72.339  35.399  1.00  0.00           H  
ATOM   1461  CA  THR    93      49.635  70.649  34.977  1.00  0.00           C  
ATOM   1462  HA  THR    93      49.814  69.619  35.251  1.00  0.00           H  
ATOM   1463  CB  THR    93      48.088  70.807  35.290  1.00  0.00           C  
ATOM   1464  HB  THR    93      48.014  70.498  36.354  1.00  0.00           H  
ATOM   1465  OG1 THR    93      47.174  69.892  34.523  1.00  0.00           O  
ATOM   1466  HG1 THR    93      47.269  69.013  34.897  1.00  0.00           H  
ATOM   1467  CG2 THR    93      47.664  72.274  35.098  1.00  0.00           C  
ATOM   1468 HG21 THR    93      47.616  72.531  34.018  1.00  0.00           H  
ATOM   1469 HG22 THR    93      48.388  72.988  35.546  1.00  0.00           H  
ATOM   1470 HG23 THR    93      46.724  72.368  35.681  1.00  0.00           H  
ATOM   1471  C   THR    93      49.950  70.873  33.472  1.00  0.00           C  
ATOM   1472  O   THR    93      50.778  71.775  33.163  1.00  0.00           O  
ATOM   1473  N   LYS    94      49.491  69.948  32.618  1.00  0.00           N  
ATOM   1474  HN  LYS    94      49.040  69.209  33.112  1.00  0.00           H  
ATOM   1475  CA  LYS    94      49.694  69.968  31.156  1.00  0.00           C  
ATOM   1476  HA  LYS    94      50.751  70.034  30.948  1.00  0.00           H  
ATOM   1477  CB  LYS    94      49.346  68.566  30.593  1.00  0.00           C  
ATOM   1478  HB1 LYS    94      48.238  68.540  30.678  1.00  0.00           H  
ATOM   1479  HB2 LYS    94      49.549  67.713  31.275  1.00  0.00           H  
ATOM   1480  CG  LYS    94      49.457  68.163  29.045  1.00  0.00           C  
ATOM   1481  HG1 LYS    94      48.770  68.889  28.562  1.00  0.00           H  
ATOM   1482  HG2 LYS    94      49.120  67.109  28.950  1.00  0.00           H  
ATOM   1483  CD  LYS    94      50.930  68.161  28.499  1.00  0.00           C  
ATOM   1484  HD1 LYS    94      51.359  67.153  28.685  1.00  0.00           H  
ATOM   1485  HD2 LYS    94      51.585  68.884  29.032  1.00  0.00           H  
ATOM   1486  CE  LYS    94      50.961  68.276  26.987  1.00  0.00           C  
ATOM   1487  HE1 LYS    94      50.422  69.203  26.695  1.00  0.00           H  
ATOM   1488  HE2 LYS    94      50.358  67.484  26.494  1.00  0.00           H  
ATOM   1489  NZ  LYS    94      52.321  68.383  26.574  1.00  0.00           N  
ATOM   1490  HZ1 LYS    94      52.657  69.287  26.962  1.00  0.00           H  
ATOM   1491  HZ2 LYS    94      52.510  68.447  25.554  1.00  0.00           H  
ATOM   1492  HZ3 LYS    94      52.934  67.563  26.755  1.00  0.00           H  
ATOM   1493  C   LYS    94      49.096  71.044  30.268  1.00  0.00           C  
ATOM   1494  O   LYS    94      49.788  71.437  29.336  1.00  0.00           O  
ATOM   1495  N   PRO    95      47.931  71.520  30.318  1.00  0.00           N  
ATOM   1496  CD  PRO    95      46.816  70.720  30.689  1.00  0.00           C  
ATOM   1497  HD1 PRO    95      46.916  70.420  31.754  1.00  0.00           H  
ATOM   1498  HD2 PRO    95      46.584  69.891  29.987  1.00  0.00           H  
ATOM   1499  CA  PRO    95      47.456  72.807  29.674  1.00  0.00           C  
ATOM   1500  HA  PRO    95      47.233  72.580  28.642  1.00  0.00           H  
ATOM   1501  CB  PRO    95      46.102  73.002  30.405  1.00  0.00           C  
ATOM   1502  HB1 PRO    95      45.411  73.752  29.963  1.00  0.00           H  
ATOM   1503  HB2 PRO    95      46.250  73.384  31.438  1.00  0.00           H  
ATOM   1504  CG  PRO    95      45.583  71.625  30.472  1.00  0.00           C  
ATOM   1505  HG1 PRO    95      44.915  71.454  31.344  1.00  0.00           H  
ATOM   1506  HG2 PRO    95      45.082  71.297  29.536  1.00  0.00           H  
ATOM   1507  C   PRO    95      48.395  74.005  29.683  1.00  0.00           C  
ATOM   1508  O   PRO    95      49.026  74.310  30.718  1.00  0.00           O  
ATOM   1509  N   SER    96      48.545  74.704  28.585  1.00  0.00           N  
ATOM   1510  HN  SER    96      48.141  74.381  27.733  1.00  0.00           H  
ATOM   1511  CA  SER    96      49.489  75.764  28.443  1.00  0.00           C  
ATOM   1512  HA  SER    96      50.450  75.276  28.503  1.00  0.00           H  
ATOM   1513  CB  SER    96      49.415  76.267  26.960  1.00  0.00           C  
ATOM   1514  HB1 SER    96      50.046  77.180  26.898  1.00  0.00           H  
ATOM   1515  HB2 SER    96      48.385  76.600  26.707  1.00  0.00           H  
ATOM   1516  OG  SER    96      49.886  75.305  26.045  1.00  0.00           O  
ATOM   1517  HG1 SER    96      49.197  74.636  26.033  1.00  0.00           H  
ATOM   1518  C   SER    96      49.319  76.973  29.346  1.00  0.00           C  
ATOM   1519  O   SER    96      48.213  77.359  29.603  1.00  0.00           O  
ATOM   1520  N   PRO    97      50.413  77.536  29.888  1.00  0.00           N  
ATOM   1521  CD  PRO    97      51.698  76.827  30.140  1.00  0.00           C  
ATOM   1522  HD1 PRO    97      52.264  76.687  29.195  1.00  0.00           H  
ATOM   1523  HD2 PRO    97      51.465  75.835  30.582  1.00  0.00           H  
ATOM   1524  CA  PRO    97      50.425  78.943  30.390  1.00  0.00           C  
ATOM   1525  HA  PRO    97      49.648  79.100  31.124  1.00  0.00           H  
ATOM   1526  CB  PRO    97      51.825  79.155  30.859  1.00  0.00           C  
ATOM   1527  HB1 PRO    97      52.006  79.867  31.692  1.00  0.00           H  
ATOM   1528  HB2 PRO    97      52.471  79.675  30.119  1.00  0.00           H  
ATOM   1529  CG  PRO    97      52.318  77.738  31.206  1.00  0.00           C  
ATOM   1530  HG1 PRO    97      53.426  77.664  31.162  1.00  0.00           H  
ATOM   1531  HG2 PRO    97      51.930  77.424  32.198  1.00  0.00           H  
ATOM   1532  C   PRO    97      50.067  79.972  29.332  1.00  0.00           C  
ATOM   1533  O   PRO    97      50.091  79.634  28.155  1.00  0.00           O  
ATOM   1534  N   ALA    98      49.793  81.255  29.759  1.00  0.00           N  
ATOM   1535  HN  ALA    98      49.760  81.498  30.725  1.00  0.00           H  
ATOM   1536  CA  ALA    98      49.573  82.363  28.930  1.00  0.00           C  
ATOM   1537  HA  ALA    98      49.176  82.020  27.986  1.00  0.00           H  
ATOM   1538  CB  ALA    98      48.393  83.182  29.631  1.00  0.00           C  
ATOM   1539  HB1 ALA    98      48.090  84.151  29.179  1.00  0.00           H  
ATOM   1540  HB2 ALA    98      48.722  83.512  30.640  1.00  0.00           H  
ATOM   1541  HB3 ALA    98      47.480  82.575  29.807  1.00  0.00           H  
ATOM   1542  C   ALA    98      50.810  83.191  28.671  1.00  0.00           C  
ATOM   1543  O   ALA    98      50.802  84.108  27.910  1.00  0.00           O  
ATOM   1544  N   SER    99      51.908  82.756  29.262  1.00  0.00           N  
ATOM   1545  HN  SER    99      51.916  81.913  29.794  1.00  0.00           H  
ATOM   1546  CA  SER    99      53.130  83.486  29.199  1.00  0.00           C  
ATOM   1547  HA  SER    99      53.279  84.121  28.339  1.00  0.00           H  
ATOM   1548  CB  SER    99      53.374  84.301  30.458  1.00  0.00           C  
ATOM   1549  HB1 SER    99      53.479  83.616  31.327  1.00  0.00           H  
ATOM   1550  HB2 SER    99      52.499  84.945  30.690  1.00  0.00           H  
ATOM   1551  OG  SER    99      54.478  85.156  30.375  1.00  0.00           O  
ATOM   1552  HG1 SER    99      54.158  85.951  29.943  1.00  0.00           H  
ATOM   1553  C   SER    99      54.183  82.460  29.284  1.00  0.00           C  
ATOM   1554  O   SER    99      53.852  81.399  29.862  1.00  0.00           O  
ATOM   1555  N   GLY   100      55.412  82.679  28.701  1.00  0.00           N  
ATOM   1556  HN  GLY   100      55.506  83.543  28.213  1.00  0.00           H  
ATOM   1557  CA  GLY   100      56.584  81.795  28.828  1.00  0.00           C  
ATOM   1558  HA1 GLY   100      57.394  82.407  28.459  1.00  0.00           H  
ATOM   1559  HA2 GLY   100      56.469  80.896  28.242  1.00  0.00           H  
ATOM   1560  C   GLY   100      56.911  81.353  30.270  1.00  0.00           C  
ATOM   1561  O   GLY   100      57.493  82.123  31.047  1.00  0.00           O  
ATOM   1562  N   PHE   101      56.761  80.111  30.576  1.00  0.00           N  
ATOM   1563  HN  PHE   101      56.351  79.460  29.942  1.00  0.00           H  
ATOM   1564  CA  PHE   101      57.058  79.535  31.901  1.00  0.00           C  
ATOM   1565  HA  PHE   101      57.311  80.306  32.614  1.00  0.00           H  
ATOM   1566  CB  PHE   101      55.737  78.846  32.416  1.00  0.00           C  
ATOM   1567  HB1 PHE   101      55.503  78.035  31.693  1.00  0.00           H  
ATOM   1568  HB2 PHE   101      54.849  79.511  32.361  1.00  0.00           H  
ATOM   1569  CG  PHE   101      55.937  78.191  33.829  1.00  0.00           C  
ATOM   1570  CD1 PHE   101      56.069  78.933  34.979  1.00  0.00           C  
ATOM   1571  HD1 PHE   101      56.017  80.010  35.052  1.00  0.00           H  
ATOM   1572  CE1 PHE   101      56.174  78.284  36.172  1.00  0.00           C  
ATOM   1573  HE1 PHE   101      56.167  78.836  37.101  1.00  0.00           H  
ATOM   1574  CZ  PHE   101      56.284  76.862  36.339  1.00  0.00           C  
ATOM   1575  HZ  PHE   101      56.545  76.398  37.279  1.00  0.00           H  
ATOM   1576  CD2 PHE   101      55.868  76.796  33.942  1.00  0.00           C  
ATOM   1577  HD2 PHE   101      55.811  76.274  32.998  1.00  0.00           H  
ATOM   1578  CE2 PHE   101      56.119  76.073  35.144  1.00  0.00           C  
ATOM   1579  HE2 PHE   101      55.896  75.017  35.097  1.00  0.00           H  
ATOM   1580  C   PHE   101      58.209  78.498  32.021  1.00  0.00           C  
ATOM   1581  O   PHE   101      58.499  77.660  31.166  1.00  0.00           O  
ATOM   1582  N   SER   102      58.945  78.460  33.107  1.00  0.00           N  
ATOM   1583  HN  SER   102      58.702  79.090  33.841  1.00  0.00           H  
ATOM   1584  CA  SER   102      59.744  77.344  33.525  1.00  0.00           C  
ATOM   1585  HA  SER   102      59.312  76.413  33.188  1.00  0.00           H  
ATOM   1586  CB  SER   102      61.104  77.527  32.799  1.00  0.00           C  
ATOM   1587  HB1 SER   102      61.314  78.618  32.760  1.00  0.00           H  
ATOM   1588  HB2 SER   102      60.822  77.018  31.853  1.00  0.00           H  
ATOM   1589  OG  SER   102      62.305  76.831  33.361  1.00  0.00           O  
ATOM   1590  HG1 SER   102      62.906  76.662  32.632  1.00  0.00           H  
ATOM   1591  C   SER   102      59.998  77.503  35.004  1.00  0.00           C  
ATOM   1592  O   SER   102      59.879  78.591  35.563  1.00  0.00           O  
ATOM   1593  N   PRO   103      60.381  76.406  35.715  1.00  0.00           N  
ATOM   1594  CD  PRO   103      60.157  74.991  35.378  1.00  0.00           C  
ATOM   1595  HD1 PRO   103      60.538  74.771  34.358  1.00  0.00           H  
ATOM   1596  HD2 PRO   103      59.106  74.701  35.591  1.00  0.00           H  
ATOM   1597  CA  PRO   103      60.821  76.585  37.147  1.00  0.00           C  
ATOM   1598  HA  PRO   103      60.086  77.237  37.597  1.00  0.00           H  
ATOM   1599  CB  PRO   103      60.873  75.116  37.691  1.00  0.00           C  
ATOM   1600  HB1 PRO   103      59.940  74.915  38.260  1.00  0.00           H  
ATOM   1601  HB2 PRO   103      61.688  74.922  38.421  1.00  0.00           H  
ATOM   1602  CG  PRO   103      60.906  74.275  36.433  1.00  0.00           C  
ATOM   1603  HG1 PRO   103      61.979  74.088  36.217  1.00  0.00           H  
ATOM   1604  HG2 PRO   103      60.503  73.242  36.496  1.00  0.00           H  
ATOM   1605  C   PRO   103      62.254  77.175  37.286  1.00  0.00           C  
ATOM   1606  O   PRO   103      62.840  77.180  38.358  1.00  0.00           O  
ATOM   1607  N   SER   104      62.916  77.537  36.216  1.00  0.00           N  
ATOM   1608  HN  SER   104      62.473  77.394  35.334  1.00  0.00           H  
ATOM   1609  CA  SER   104      64.276  78.132  36.146  1.00  0.00           C  
ATOM   1610  HA  SER   104      64.956  77.496  36.694  1.00  0.00           H  
ATOM   1611  CB  SER   104      64.834  78.328  34.731  1.00  0.00           C  
ATOM   1612  HB1 SER   104      64.258  78.950  34.013  1.00  0.00           H  
ATOM   1613  HB2 SER   104      64.735  77.325  34.265  1.00  0.00           H  
ATOM   1614  OG  SER   104      66.213  78.834  34.810  1.00  0.00           O  
ATOM   1615  HG1 SER   104      66.755  78.172  35.245  1.00  0.00           H  
ATOM   1616  C   SER   104      64.390  79.492  36.916  1.00  0.00           C  
ATOM   1617  O   SER   104      63.489  80.348  36.827  1.00  0.00           O  
ATOM   1618  N   VAL   105      65.486  79.754  37.681  1.00  0.00           N  
ATOM   1619  HN  VAL   105      66.269  79.136  37.705  1.00  0.00           H  
ATOM   1620  CA  VAL   105      65.881  81.081  38.250  1.00  0.00           C  
ATOM   1621  HA  VAL   105      64.950  81.541  38.548  1.00  0.00           H  
ATOM   1622  CB  VAL   105      66.868  81.073  39.478  1.00  0.00           C  
ATOM   1623  HB  VAL   105      66.573  80.231  40.139  1.00  0.00           H  
ATOM   1624  CG1 VAL   105      68.281  80.793  38.958  1.00  0.00           C  
ATOM   1625 HG11 VAL   105      68.347  79.908  38.290  1.00  0.00           H  
ATOM   1626 HG12 VAL   105      68.882  80.634  39.879  1.00  0.00           H  
ATOM   1627 HG13 VAL   105      68.661  81.763  38.572  1.00  0.00           H  
ATOM   1628  CG2 VAL   105      66.631  82.354  40.311  1.00  0.00           C  
ATOM   1629 HG21 VAL   105      67.120  82.374  41.309  1.00  0.00           H  
ATOM   1630 HG22 VAL   105      65.560  82.447  40.591  1.00  0.00           H  
ATOM   1631 HG23 VAL   105      67.030  83.210  39.725  1.00  0.00           H  
ATOM   1632  C   VAL   105      66.314  82.011  37.109  1.00  0.00           C  
ATOM   1633  O   VAL   105      67.045  81.633  36.220  1.00  0.00           O  
ATOM   1634  N   GLN   106      65.877  83.272  37.061  1.00  0.00           N  
ATOM   1635  HN  GLN   106      65.433  83.575  37.900  1.00  0.00           H  
ATOM   1636  CA  GLN   106      66.424  84.227  36.118  1.00  0.00           C  
ATOM   1637  HA  GLN   106      66.895  83.755  35.268  1.00  0.00           H  
ATOM   1638  CB  GLN   106      65.221  84.877  35.419  1.00  0.00           C  
ATOM   1639  HB1 GLN   106      64.505  85.282  36.167  1.00  0.00           H  
ATOM   1640  HB2 GLN   106      64.624  84.104  34.889  1.00  0.00           H  
ATOM   1641  CG  GLN   106      65.440  86.175  34.556  1.00  0.00           C  
ATOM   1642  HG1 GLN   106      66.258  86.115  33.806  1.00  0.00           H  
ATOM   1643  HG2 GLN   106      65.671  87.070  35.172  1.00  0.00           H  
ATOM   1644  CD  GLN   106      64.234  86.519  33.619  1.00  0.00           C  
ATOM   1645  OE1 GLN   106      63.292  85.760  33.491  1.00  0.00           O  
ATOM   1646  NE2 GLN   106      64.450  87.559  32.801  1.00  0.00           N  
ATOM   1647 HE21 GLN   106      65.336  88.019  32.746  1.00  0.00           H  
ATOM   1648 HE22 GLN   106      63.712  87.818  32.179  1.00  0.00           H  
ATOM   1649  C   GLN   106      67.307  85.271  36.726  1.00  0.00           C  
ATOM   1650  O   GLN   106      66.982  85.657  37.877  1.00  0.00           O  
ATOM   1651  N   CYS   107      68.321  85.795  35.968  1.00  0.00           N  
ATOM   1652  HN  CYS   107      68.565  85.297  35.139  1.00  0.00           H  
ATOM   1653  CA  CYS   107      69.135  86.873  36.500  1.00  0.00           C  
ATOM   1654  HA  CYS   107      69.685  86.472  37.338  1.00  0.00           H  
ATOM   1655  CB  CYS   107      70.156  87.277  35.385  1.00  0.00           C  
ATOM   1656  HB1 CYS   107      70.822  88.058  35.811  1.00  0.00           H  
ATOM   1657  HB2 CYS   107      69.674  87.667  34.463  1.00  0.00           H  
ATOM   1658  SG  CYS   107      71.091  85.818  34.751  1.00  0.00           S  
ATOM   1659  C   CYS   107      68.367  88.136  36.993  1.00  0.00           C  
ATOM   1660  O   CYS   107      67.419  88.604  36.327  1.00  0.00           O  
ATOM   1661  N   PRO   108      68.701  88.807  38.041  1.00  0.00           N  
ATOM   1662  CD  PRO   108      69.702  88.335  39.007  1.00  0.00           C  
ATOM   1663  HD1 PRO   108      70.606  87.927  38.506  1.00  0.00           H  
ATOM   1664  HD2 PRO   108      69.193  87.576  39.639  1.00  0.00           H  
ATOM   1665  CA  PRO   108      68.435  90.255  38.173  1.00  0.00           C  
ATOM   1666  HA  PRO   108      67.377  90.439  38.065  1.00  0.00           H  
ATOM   1667  CB  PRO   108      69.048  90.577  39.529  1.00  0.00           C  
ATOM   1668  HB1 PRO   108      68.328  90.415  40.359  1.00  0.00           H  
ATOM   1669  HB2 PRO   108      69.368  91.639  39.587  1.00  0.00           H  
ATOM   1670  CG  PRO   108      70.100  89.555  39.860  1.00  0.00           C  
ATOM   1671  HG1 PRO   108      71.083  89.904  39.479  1.00  0.00           H  
ATOM   1672  HG2 PRO   108      70.195  89.363  40.950  1.00  0.00           H  
ATOM   1673  C   PRO   108      69.140  91.095  37.143  1.00  0.00           C  
ATOM   1674  O   PRO   108      70.279  90.831  36.679  1.00  0.00           O  
ATOM   1675  N   ASN   109      68.501  92.123  36.648  1.00  0.00           N  
ATOM   1676  HN  ASN   109      67.506  92.168  36.609  1.00  0.00           H  
ATOM   1677  CA  ASN   109      69.158  93.272  35.867  1.00  0.00           C  
ATOM   1678  HA  ASN   109      69.674  92.708  35.104  1.00  0.00           H  
ATOM   1679  CB  ASN   109      68.098  94.056  35.056  1.00  0.00           C  
ATOM   1680  HB1 ASN   109      67.512  93.324  34.460  1.00  0.00           H  
ATOM   1681  HB2 ASN   109      68.659  94.697  34.342  1.00  0.00           H  
ATOM   1682  CG  ASN   109      67.188  94.810  36.000  1.00  0.00           C  
ATOM   1683  OD1 ASN   109      67.346  94.856  37.214  1.00  0.00           O  
ATOM   1684  ND2 ASN   109      66.217  95.521  35.387  1.00  0.00           N  
ATOM   1685 HD21 ASN   109      65.518  95.966  35.948  1.00  0.00           H  
ATOM   1686 HD22 ASN   109      66.323  95.526  34.393  1.00  0.00           H  
ATOM   1687  C   ASN   109      70.167  94.108  36.618  1.00  0.00           C  
ATOM   1688  O   ASN   109      71.123  94.695  36.015  1.00  0.00           O  
ATOM   1689  N   ASP   110      69.932  94.371  37.934  1.00  0.00           N  
ATOM   1690  HN  ASP   110      69.075  94.170  38.403  1.00  0.00           H  
ATOM   1691  CA  ASP   110      70.818  94.976  38.902  1.00  0.00           C  
ATOM   1692  HA  ASP   110      70.731  96.050  38.829  1.00  0.00           H  
ATOM   1693  CB  ASP   110      70.364  94.666  40.345  1.00  0.00           C  
ATOM   1694  HB1 ASP   110      71.052  94.996  41.153  1.00  0.00           H  
ATOM   1695  HB2 ASP   110      70.314  93.559  40.417  1.00  0.00           H  
ATOM   1696  CG  ASP   110      68.999  95.229  40.655  1.00  0.00           C  
ATOM   1697  OD1 ASP   110      68.136  94.493  41.202  1.00  0.00           O  
ATOM   1698  OD2 ASP   110      68.670  96.336  40.186  1.00  0.00           O  
ATOM   1699  C   ASP   110      72.164  94.420  38.720  1.00  0.00           C  
ATOM   1700  O   ASP   110      72.419  93.189  38.767  1.00  0.00           O  
ATOM   1701  N   GLY   111      73.081  95.311  38.333  1.00  0.00           N  
ATOM   1702  HN  GLY   111      72.733  96.155  37.931  1.00  0.00           H  
ATOM   1703  CA  GLY   111      74.425  95.066  38.192  1.00  0.00           C  
ATOM   1704  HA1 GLY   111      74.684  94.052  38.460  1.00  0.00           H  
ATOM   1705  HA2 GLY   111      74.965  95.744  38.837  1.00  0.00           H  
ATOM   1706  C   GLY   111      74.913  95.141  36.776  1.00  0.00           C  
ATOM   1707  O   GLY   111      76.131  95.100  36.645  1.00  0.00           O  
ATOM   1708  N   PHE   112      73.949  95.198  35.797  1.00  0.00           N  
ATOM   1709  HN  PHE   112      72.975  95.040  35.938  1.00  0.00           H  
ATOM   1710  CA  PHE   112      74.313  95.173  34.412  1.00  0.00           C  
ATOM   1711  HA  PHE   112      75.023  94.388  34.199  1.00  0.00           H  
ATOM   1712  CB  PHE   112      73.092  94.866  33.446  1.00  0.00           C  
ATOM   1713  HB1 PHE   112      73.425  95.009  32.396  1.00  0.00           H  
ATOM   1714  HB2 PHE   112      72.342  95.602  33.807  1.00  0.00           H  
ATOM   1715  CG  PHE   112      72.505  93.457  33.326  1.00  0.00           C  
ATOM   1716  CD1 PHE   112      71.361  93.317  32.581  1.00  0.00           C  
ATOM   1717  HD1 PHE   112      70.983  94.210  32.106  1.00  0.00           H  
ATOM   1718  CE1 PHE   112      70.586  92.138  32.453  1.00  0.00           C  
ATOM   1719  HE1 PHE   112      69.613  92.165  31.986  1.00  0.00           H  
ATOM   1720  CZ  PHE   112      71.012  90.999  33.194  1.00  0.00           C  
ATOM   1721  HZ  PHE   112      70.446  90.080  33.241  1.00  0.00           H  
ATOM   1722  CD2 PHE   112      72.865  92.398  34.122  1.00  0.00           C  
ATOM   1723  HD2 PHE   112      73.758  92.563  34.707  1.00  0.00           H  
ATOM   1724  CE2 PHE   112      72.166  91.150  34.035  1.00  0.00           C  
ATOM   1725  HE2 PHE   112      72.536  90.387  34.704  1.00  0.00           H  
ATOM   1726  C   PHE   112      74.934  96.467  33.858  1.00  0.00           C  
ATOM   1727  O   PHE   112      74.409  97.591  33.952  1.00  0.00           O  
ATOM   1728  N   GLY   113      76.102  96.304  33.206  1.00  0.00           N  
ATOM   1729  HN  GLY   113      76.374  95.358  33.044  1.00  0.00           H  
ATOM   1730  CA  GLY   113      76.942  97.396  32.689  1.00  0.00           C  
ATOM   1731  HA1 GLY   113      77.942  97.221  33.058  1.00  0.00           H  
ATOM   1732  HA2 GLY   113      76.495  98.329  32.999  1.00  0.00           H  
ATOM   1733  C   GLY   113      76.988  97.415  31.192  1.00  0.00           C  
ATOM   1734  O   GLY   113      76.233  96.680  30.543  1.00  0.00           O  
ATOM   1735  N   VAL   114      77.859  98.268  30.596  1.00  0.00           N  
ATOM   1736  HN  VAL   114      78.342  98.865  31.232  1.00  0.00           H  
ATOM   1737  CA  VAL   114      78.219  98.448  29.145  1.00  0.00           C  
ATOM   1738  HA  VAL   114      77.313  98.577  28.573  1.00  0.00           H  
ATOM   1739  CB  VAL   114      79.125  99.632  28.854  1.00  0.00           C  
ATOM   1740  HB  VAL   114      79.520  99.543  27.819  1.00  0.00           H  
ATOM   1741  CG1 VAL   114      78.320 100.910  29.140  1.00  0.00           C  
ATOM   1742 HG11 VAL   114      77.342 100.911  28.613  1.00  0.00           H  
ATOM   1743 HG12 VAL   114      78.905 101.818  28.881  1.00  0.00           H  
ATOM   1744 HG13 VAL   114      78.107 101.052  30.221  1.00  0.00           H  
ATOM   1745  CG2 VAL   114      80.489  99.566  29.612  1.00  0.00           C  
ATOM   1746 HG21 VAL   114      80.376  99.935  30.654  1.00  0.00           H  
ATOM   1747 HG22 VAL   114      81.120 100.355  29.151  1.00  0.00           H  
ATOM   1748 HG23 VAL   114      80.999  98.579  29.624  1.00  0.00           H  
ATOM   1749  C   VAL   114      78.783  97.170  28.588  1.00  0.00           C  
ATOM   1750  O   VAL   114      79.476  96.466  29.333  1.00  0.00           O  
ATOM   1751  N   TYR   115      78.661  96.995  27.325  1.00  0.00           N  
ATOM   1752  HN  TYR   115      78.147  97.742  26.910  1.00  0.00           H  
ATOM   1753  CA  TYR   115      79.230  95.854  26.578  1.00  0.00           C  
ATOM   1754  HA  TYR   115      78.889  94.959  27.077  1.00  0.00           H  
ATOM   1755  CB  TYR   115      78.539  95.773  25.237  1.00  0.00           C  
ATOM   1756  HB1 TYR   115      78.672  96.809  24.860  1.00  0.00           H  
ATOM   1757  HB2 TYR   115      77.456  95.524  25.269  1.00  0.00           H  
ATOM   1758  CG  TYR   115      79.127  94.836  24.302  1.00  0.00           C  
ATOM   1759  CD1 TYR   115      79.926  95.210  23.186  1.00  0.00           C  
ATOM   1760  HD1 TYR   115      80.240  96.236  23.066  1.00  0.00           H  
ATOM   1761  CE1 TYR   115      80.521  94.245  22.324  1.00  0.00           C  
ATOM   1762  HE1 TYR   115      81.155  94.569  21.512  1.00  0.00           H  
ATOM   1763  CZ  TYR   115      80.229  92.918  22.543  1.00  0.00           C  
ATOM   1764  OH  TYR   115      80.835  91.888  21.695  1.00  0.00           O  
ATOM   1765  HH  TYR   115      81.452  92.273  21.068  1.00  0.00           H  
ATOM   1766  CD2 TYR   115      78.852  93.489  24.431  1.00  0.00           C  
ATOM   1767  HD2 TYR   115      78.182  93.126  25.196  1.00  0.00           H  
ATOM   1768  CE2 TYR   115      79.336  92.550  23.512  1.00  0.00           C  
ATOM   1769  HE2 TYR   115      79.205  91.482  23.595  1.00  0.00           H  
ATOM   1770  C   TYR   115      80.757  95.862  26.552  1.00  0.00           C  
ATOM   1771  O   TYR   115      81.390  94.848  26.630  1.00  0.00           O  
ATOM   1772  N   SER   116      81.450  96.989  26.364  1.00  0.00           N  
ATOM   1773  HN  SER   116      80.951  97.845  26.255  1.00  0.00           H  
ATOM   1774  CA  SER   116      82.891  97.091  26.356  1.00  0.00           C  
ATOM   1775  HA  SER   116      83.331  96.345  27.000  1.00  0.00           H  
ATOM   1776  CB  SER   116      83.574  97.071  24.913  1.00  0.00           C  
ATOM   1777  HB1 SER   116      83.271  98.010  24.402  1.00  0.00           H  
ATOM   1778  HB2 SER   116      83.038  96.178  24.528  1.00  0.00           H  
ATOM   1779  OG  SER   116      84.991  96.873  24.971  1.00  0.00           O  
ATOM   1780  HG1 SER   116      85.416  97.731  25.045  1.00  0.00           H  
ATOM   1781  C   SER   116      83.037  98.458  26.913  1.00  0.00           C  
ATOM   1782  O   SER   116      82.198  99.304  26.704  1.00  0.00           O  
ATOM   1783  N   ASN   117      84.175  98.651  27.666  1.00  0.00           N  
ATOM   1784  HN  ASN   117      84.843  97.915  27.738  1.00  0.00           H  
ATOM   1785  CA  ASN   117      84.192  99.845  28.598  1.00  0.00           C  
ATOM   1786  HA  ASN   117      83.263  99.915  29.145  1.00  0.00           H  
ATOM   1787  CB  ASN   117      85.201  99.732  29.885  1.00  0.00           C  
ATOM   1788  HB1 ASN   117      85.225 100.633  30.534  1.00  0.00           H  
ATOM   1789  HB2 ASN   117      86.268  99.689  29.580  1.00  0.00           H  
ATOM   1790  CG  ASN   117      84.710  98.532  30.741  1.00  0.00           C  
ATOM   1791  OD1 ASN   117      83.647  97.963  30.519  1.00  0.00           O  
ATOM   1792  ND2 ASN   117      85.456  98.192  31.830  1.00  0.00           N  
ATOM   1793 HD21 ASN   117      85.389  97.371  32.398  1.00  0.00           H  
ATOM   1794 HD22 ASN   117      86.418  98.463  31.792  1.00  0.00           H  
ATOM   1795  C   ASN   117      84.322 101.172  27.833  1.00  0.00           C  
ATOM   1796  O   ASN   117      85.094 101.327  26.897  1.00  0.00           O  
ATOM   1797  N   SER   118      83.453 102.161  28.172  1.00  0.00           N  
ATOM   1798  HN  SER   118      83.038 102.007  29.065  1.00  0.00           H  
ATOM   1799  CA  SER   118      83.203 103.437  27.416  1.00  0.00           C  
ATOM   1800  HA  SER   118      82.391 103.923  27.936  1.00  0.00           H  
ATOM   1801  CB  SER   118      84.258 104.519  27.537  1.00  0.00           C  
ATOM   1802  HB1 SER   118      85.048 104.301  26.787  1.00  0.00           H  
ATOM   1803  HB2 SER   118      84.761 104.618  28.522  1.00  0.00           H  
ATOM   1804  OG  SER   118      83.590 105.749  27.133  1.00  0.00           O  
ATOM   1805  HG1 SER   118      82.664 105.497  27.143  1.00  0.00           H  
ATOM   1806  C   SER   118      82.717 103.271  25.942  1.00  0.00           C  
ATOM   1807  O   SER   118      83.074 104.047  25.040  1.00  0.00           O  
ATOM   1808  N   TYR   119      81.891 102.221  25.682  1.00  0.00           N  
ATOM   1809  HN  TYR   119      81.883 101.500  26.370  1.00  0.00           H  
ATOM   1810  CA  TYR   119      81.251 101.839  24.434  1.00  0.00           C  
ATOM   1811  HA  TYR   119      81.268 102.749  23.853  1.00  0.00           H  
ATOM   1812  CB  TYR   119      82.002 100.678  23.736  1.00  0.00           C  
ATOM   1813  HB1 TYR   119      81.978  99.748  24.343  1.00  0.00           H  
ATOM   1814  HB2 TYR   119      83.041 101.028  23.559  1.00  0.00           H  
ATOM   1815  CG  TYR   119      81.504 100.367  22.333  1.00  0.00           C  
ATOM   1816  CD1 TYR   119      80.554  99.315  22.177  1.00  0.00           C  
ATOM   1817  HD1 TYR   119      80.013  98.906  23.017  1.00  0.00           H  
ATOM   1818  CE1 TYR   119      80.195  98.859  20.931  1.00  0.00           C  
ATOM   1819  HE1 TYR   119      79.507  98.027  20.904  1.00  0.00           H  
ATOM   1820  CZ  TYR   119      80.898  99.246  19.851  1.00  0.00           C  
ATOM   1821  OH  TYR   119      80.588  98.789  18.572  1.00  0.00           O  
ATOM   1822  HH  TYR   119      79.763  98.299  18.610  1.00  0.00           H  
ATOM   1823  CD2 TYR   119      82.189 100.838  21.184  1.00  0.00           C  
ATOM   1824  HD2 TYR   119      82.859 101.675  21.314  1.00  0.00           H  
ATOM   1825  CE2 TYR   119      81.880 100.251  19.925  1.00  0.00           C  
ATOM   1826  HE2 TYR   119      82.448 100.658  19.101  1.00  0.00           H  
ATOM   1827  C   TYR   119      79.723 101.522  24.584  1.00  0.00           C  
ATOM   1828  O   TYR   119      79.419 100.448  25.180  1.00  0.00           O  
ATOM   1829  N   GLY   120      78.792 102.294  23.987  1.00  0.00           N  
ATOM   1830  HN  GLY   120      79.206 103.017  23.440  1.00  0.00           H  
ATOM   1831  CA  GLY   120      77.376 101.890  23.773  1.00  0.00           C  
ATOM   1832  HA1 GLY   120      77.449 100.848  23.500  1.00  0.00           H  
ATOM   1833  HA2 GLY   120      76.968 102.551  23.022  1.00  0.00           H  
ATOM   1834  C   GLY   120      76.447 102.008  24.960  1.00  0.00           C  
ATOM   1835  O   GLY   120      76.908 102.060  26.117  1.00  0.00           O  
ATOM   1836  N   PRO   121      75.108 101.936  24.811  1.00  0.00           N  
ATOM   1837  CD  PRO   121      74.386 102.356  23.549  1.00  0.00           C  
ATOM   1838  HD1 PRO   121      74.301 101.533  22.808  1.00  0.00           H  
ATOM   1839  HD2 PRO   121      74.753 103.337  23.177  1.00  0.00           H  
ATOM   1840  CA  PRO   121      74.163 101.645  25.871  1.00  0.00           C  
ATOM   1841  HA  PRO   121      74.185 102.475  26.561  1.00  0.00           H  
ATOM   1842  CB  PRO   121      72.851 101.600  25.168  1.00  0.00           C  
ATOM   1843  HB1 PRO   121      72.002 101.770  25.865  1.00  0.00           H  
ATOM   1844  HB2 PRO   121      72.681 100.551  24.843  1.00  0.00           H  
ATOM   1845  CG  PRO   121      72.940 102.600  24.039  1.00  0.00           C  
ATOM   1846  HG1 PRO   121      72.229 102.384  23.212  1.00  0.00           H  
ATOM   1847  HG2 PRO   121      72.740 103.655  24.324  1.00  0.00           H  
ATOM   1848  C   PRO   121      74.495 100.378  26.803  1.00  0.00           C  
ATOM   1849  O   PRO   121      74.941  99.329  26.300  1.00  0.00           O  
ATOM   1850  N   GLU   122      74.233 100.448  28.101  1.00  0.00           N  
ATOM   1851  HN  GLU   122      74.119 101.288  28.626  1.00  0.00           H  
ATOM   1852  CA  GLU   122      74.303  99.329  29.037  1.00  0.00           C  
ATOM   1853  HA  GLU   122      75.349  99.066  28.976  1.00  0.00           H  
ATOM   1854  CB  GLU   122      73.986  99.785  30.421  1.00  0.00           C  
ATOM   1855  HB1 GLU   122      74.194  98.862  31.002  1.00  0.00           H  
ATOM   1856  HB2 GLU   122      72.913  99.948  30.659  1.00  0.00           H  
ATOM   1857  CG  GLU   122      74.839 100.884  31.013  1.00  0.00           C  
ATOM   1858  HG1 GLU   122      75.883 100.565  30.807  1.00  0.00           H  
ATOM   1859  HG2 GLU   122      74.703 100.852  32.116  1.00  0.00           H  
ATOM   1860  CD  GLU   122      74.629 102.325  30.500  1.00  0.00           C  
ATOM   1861  OE1 GLU   122      73.551 102.549  29.898  1.00  0.00           O  
ATOM   1862  OE2 GLU   122      75.532 103.151  30.728  1.00  0.00           O  
ATOM   1863  C   GLU   122      73.510  98.118  28.632  1.00  0.00           C  
ATOM   1864  O   GLU   122      72.469  98.261  28.031  1.00  0.00           O  
ATOM   1865  N   PHE   123      73.949  96.953  28.897  1.00  0.00           N  
ATOM   1866  HN  PHE   123      74.669  96.870  29.583  1.00  0.00           H  
ATOM   1867  CA  PHE   123      73.627  95.805  28.031  1.00  0.00           C  
ATOM   1868  HA  PHE   123      72.894  96.082  27.288  1.00  0.00           H  
ATOM   1869  CB  PHE   123      74.981  95.471  27.431  1.00  0.00           C  
ATOM   1870  HB1 PHE   123      75.680  95.329  28.282  1.00  0.00           H  
ATOM   1871  HB2 PHE   123      75.397  96.353  26.898  1.00  0.00           H  
ATOM   1872  CG  PHE   123      75.091  94.177  26.589  1.00  0.00           C  
ATOM   1873  CD1 PHE   123      75.666  92.987  27.113  1.00  0.00           C  
ATOM   1874  HD1 PHE   123      76.072  92.802  28.096  1.00  0.00           H  
ATOM   1875  CE1 PHE   123      75.882  92.001  26.178  1.00  0.00           C  
ATOM   1876  HE1 PHE   123      76.366  91.094  26.510  1.00  0.00           H  
ATOM   1877  CZ  PHE   123      75.559  92.104  24.824  1.00  0.00           C  
ATOM   1878  HZ  PHE   123      75.898  91.329  24.153  1.00  0.00           H  
ATOM   1879  CD2 PHE   123      74.538  94.155  25.226  1.00  0.00           C  
ATOM   1880  HD2 PHE   123      73.938  94.984  24.882  1.00  0.00           H  
ATOM   1881  CE2 PHE   123      74.822  93.116  24.399  1.00  0.00           C  
ATOM   1882  HE2 PHE   123      74.417  93.211  23.403  1.00  0.00           H  
ATOM   1883  C   PHE   123      73.016  94.704  28.867  1.00  0.00           C  
ATOM   1884  O   PHE   123      73.245  94.620  30.128  1.00  0.00           O  
ATOM   1885  N   ALA   124      72.206  93.793  28.335  1.00  0.00           N  
ATOM   1886  HN  ALA   124      72.078  93.866  27.349  1.00  0.00           H  
ATOM   1887  CA  ALA   124      71.659  92.678  29.130  1.00  0.00           C  
ATOM   1888  HA  ALA   124      71.547  93.040  30.141  1.00  0.00           H  
ATOM   1889  CB  ALA   124      70.359  92.131  28.505  1.00  0.00           C  
ATOM   1890  HB1 ALA   124      69.866  91.327  29.093  1.00  0.00           H  
ATOM   1891  HB2 ALA   124      70.551  91.781  27.469  1.00  0.00           H  
ATOM   1892  HB3 ALA   124      69.643  92.974  28.401  1.00  0.00           H  
ATOM   1893  C   ALA   124      72.725  91.621  29.188  1.00  0.00           C  
ATOM   1894  O   ALA   124      73.339  91.211  28.200  1.00  0.00           O  
ATOM   1895  N   HSE   125      73.069  91.082  30.373  1.00  0.00           N  
ATOM   1896  HN  HSE   125      72.654  91.414  31.216  1.00  0.00           H  
ATOM   1897  CA  HSE   125      74.077  90.077  30.374  1.00  0.00           C  
ATOM   1898  HA  HSE   125      74.615  89.957  29.445  1.00  0.00           H  
ATOM   1899  CB  HSE   125      75.081  90.428  31.496  1.00  0.00           C  
ATOM   1900  HB1 HSE   125      75.750  89.579  31.753  1.00  0.00           H  
ATOM   1901  HB2 HSE   125      74.602  90.861  32.400  1.00  0.00           H  
ATOM   1902  ND1 HSE   125      77.491  91.395  31.267  1.00  0.00           N  
ATOM   1903  CG  HSE   125      76.114  91.515  31.041  1.00  0.00           C  
ATOM   1904  CE1 HSE   125      78.017  92.591  30.853  1.00  0.00           C  
ATOM   1905  HE1 HSE   125      79.073  92.829  30.978  1.00  0.00           H  
ATOM   1906  NE2 HSE   125      77.028  93.496  30.469  1.00  0.00           N  
ATOM   1907  HE2 HSE   125      77.121  94.488  30.388  1.00  0.00           H  
ATOM   1908  CD2 HSE   125      75.845  92.789  30.596  1.00  0.00           C  
ATOM   1909  HD2 HSE   125      74.869  93.196  30.363  1.00  0.00           H  
ATOM   1910  C   HSE   125      73.618  88.762  30.809  1.00  0.00           C  
ATOM   1911  O   HSE   125      74.349  87.786  30.955  1.00  0.00           O  
ATOM   1912  N   CYS   126      72.264  88.582  30.701  1.00  0.00           N  
ATOM   1913  HN  CYS   126      71.607  89.330  30.658  1.00  0.00           H  
ATOM   1914  CA  CYS   126      71.665  87.195  30.617  1.00  0.00           C  
ATOM   1915  HA  CYS   126      72.474  86.513  30.401  1.00  0.00           H  
ATOM   1916  CB  CYS   126      70.912  86.760  31.951  1.00  0.00           C  
ATOM   1917  HB1 CYS   126      70.419  85.784  31.758  1.00  0.00           H  
ATOM   1918  HB2 CYS   126      70.193  87.558  32.236  1.00  0.00           H  
ATOM   1919  SG  CYS   126      72.132  86.541  33.275  1.00  0.00           S  
ATOM   1920  C   CYS   126      70.687  87.203  29.449  1.00  0.00           C  
ATOM   1921  O   CYS   126      70.132  88.317  29.221  1.00  0.00           O  
ATOM   1922  N   ARG   127      70.535  86.137  28.672  1.00  0.00           N  
ATOM   1923  HN  ARG   127      71.087  85.317  28.803  1.00  0.00           H  
ATOM   1924  CA  ARG   127      69.567  86.047  27.643  1.00  0.00           C  
ATOM   1925  HA  ARG   127      69.309  87.063  27.385  1.00  0.00           H  
ATOM   1926  CB  ARG   127      70.162  85.354  26.374  1.00  0.00           C  
ATOM   1927  HB1 ARG   127      70.824  86.153  25.978  1.00  0.00           H  
ATOM   1928  HB2 ARG   127      69.363  85.153  25.629  1.00  0.00           H  
ATOM   1929  CG  ARG   127      71.127  84.146  26.679  1.00  0.00           C  
ATOM   1930  HG1 ARG   127      71.882  84.317  27.476  1.00  0.00           H  
ATOM   1931  HG2 ARG   127      71.756  84.030  25.770  1.00  0.00           H  
ATOM   1932  CD  ARG   127      70.549  82.712  26.877  1.00  0.00           C  
ATOM   1933  HD1 ARG   127      69.872  82.339  26.079  1.00  0.00           H  
ATOM   1934  HD2 ARG   127      69.848  82.731  27.739  1.00  0.00           H  
ATOM   1935  NE  ARG   127      71.722  81.803  27.209  1.00  0.00           N  
ATOM   1936  HE  ARG   127      72.668  82.121  27.273  1.00  0.00           H  
ATOM   1937  CZ  ARG   127      71.571  80.589  27.750  1.00  0.00           C  
ATOM   1938  NH1 ARG   127      70.434  80.020  27.823  1.00  0.00           N  
ATOM   1939 HH11 ARG   127      69.683  80.495  27.364  1.00  0.00           H  
ATOM   1940 HH12 ARG   127      70.391  79.021  27.813  1.00  0.00           H  
ATOM   1941  NH2 ARG   127      72.562  79.968  28.365  1.00  0.00           N  
ATOM   1942 HH21 ARG   127      73.384  80.506  28.550  1.00  0.00           H  
ATOM   1943 HH22 ARG   127      72.244  79.315  29.053  1.00  0.00           H  
ATOM   1944  C   ARG   127      68.192  85.510  28.050  1.00  0.00           C  
ATOM   1945  O   ARG   127      68.139  84.773  29.104  1.00  0.00           O  
ATOM   1946  N   GLU   128      67.202  85.773  27.265  1.00  0.00           N  
ATOM   1947  HN  GLU   128      67.276  86.412  26.503  1.00  0.00           H  
ATOM   1948  CA  GLU   128      65.841  85.506  27.786  1.00  0.00           C  
ATOM   1949  HA  GLU   128      65.785  84.935  28.700  1.00  0.00           H  
ATOM   1950  CB  GLU   128      65.202  86.905  28.152  1.00  0.00           C  
ATOM   1951  HB1 GLU   128      64.140  86.741  28.432  1.00  0.00           H  
ATOM   1952  HB2 GLU   128      65.221  87.564  27.258  1.00  0.00           H  
ATOM   1953  CG  GLU   128      66.008  87.632  29.216  1.00  0.00           C  
ATOM   1954  HG1 GLU   128      67.080  87.782  28.966  1.00  0.00           H  
ATOM   1955  HG2 GLU   128      66.109  86.962  30.097  1.00  0.00           H  
ATOM   1956  CD  GLU   128      65.279  88.917  29.648  1.00  0.00           C  
ATOM   1957  OE1 GLU   128      65.530  89.473  30.705  1.00  0.00           O  
ATOM   1958  OE2 GLU   128      64.324  89.290  28.941  1.00  0.00           O  
ATOM   1959  C   GLU   128      65.046  84.734  26.688  1.00  0.00           C  
ATOM   1960  O   GLU   128      65.184  84.884  25.408  1.00  0.00           O  
ATOM   1961  N   ILE   129      64.161  83.808  27.206  1.00  0.00           N  
ATOM   1962  HN  ILE   129      64.229  83.592  28.177  1.00  0.00           H  
ATOM   1963  CA  ILE   129      63.403  82.870  26.392  1.00  0.00           C  
ATOM   1964  HA  ILE   129      62.722  82.401  27.086  1.00  0.00           H  
ATOM   1965  CB  ILE   129      62.515  83.476  25.317  1.00  0.00           C  
ATOM   1966  HB  ILE   129      63.172  84.095  24.669  1.00  0.00           H  
ATOM   1967  CG2 ILE   129      61.819  82.303  24.701  1.00  0.00           C  
ATOM   1968 HG21 ILE   129      61.373  81.725  25.539  1.00  0.00           H  
ATOM   1969 HG22 ILE   129      62.484  81.634  24.115  1.00  0.00           H  
ATOM   1970 HG23 ILE   129      60.883  82.513  24.140  1.00  0.00           H  
ATOM   1971  CG1 ILE   129      61.367  84.419  25.946  1.00  0.00           C  
ATOM   1972 HG11 ILE   129      61.852  85.002  26.758  1.00  0.00           H  
ATOM   1973 HG12 ILE   129      60.564  83.828  26.435  1.00  0.00           H  
ATOM   1974  CD  ILE   129      60.832  85.337  24.860  1.00  0.00           C  
ATOM   1975  HD1 ILE   129      60.193  86.147  25.273  1.00  0.00           H  
ATOM   1976  HD2 ILE   129      60.243  84.724  24.145  1.00  0.00           H  
ATOM   1977  HD3 ILE   129      61.698  85.821  24.361  1.00  0.00           H  
ATOM   1978  C   ILE   129      64.308  81.705  25.922  1.00  0.00           C  
ATOM   1979  O   ILE   129      65.379  81.726  25.362  1.00  0.00           O  
ATOM   1980  N   GLN   130      63.845  80.494  26.223  1.00  0.00           N  
ATOM   1981  HN  GLN   130      62.932  80.435  26.618  1.00  0.00           H  
ATOM   1982  CA  GLN   130      64.620  79.209  26.209  1.00  0.00           C  
ATOM   1983  HA  GLN   130      65.673  79.372  26.386  1.00  0.00           H  
ATOM   1984  CB  GLN   130      64.044  78.282  27.278  1.00  0.00           C  
ATOM   1985  HB1 GLN   130      64.490  77.287  27.065  1.00  0.00           H  
ATOM   1986  HB2 GLN   130      62.944  78.135  27.241  1.00  0.00           H  
ATOM   1987  CG  GLN   130      64.346  78.717  28.729  1.00  0.00           C  
ATOM   1988  HG1 GLN   130      63.812  77.944  29.321  1.00  0.00           H  
ATOM   1989  HG2 GLN   130      63.910  79.704  28.993  1.00  0.00           H  
ATOM   1990  CD  GLN   130      65.780  78.750  29.124  1.00  0.00           C  
ATOM   1991  OE1 GLN   130      66.347  79.822  29.211  1.00  0.00           O  
ATOM   1992  NE2 GLN   130      66.424  77.549  29.392  1.00  0.00           N  
ATOM   1993 HE21 GLN   130      67.301  77.536  29.873  1.00  0.00           H  
ATOM   1994 HE22 GLN   130      65.836  76.746  29.486  1.00  0.00           H  
ATOM   1995  C   GLN   130      64.513  78.451  24.841  1.00  0.00           C  
ATOM   1996  O   GLN   130      63.615  78.698  24.088  1.00  0.00           O  
ATOM   1997  N   TRP   131      65.584  77.704  24.601  1.00  0.00           N  
ATOM   1998  HN  TRP   131      66.402  77.810  25.161  1.00  0.00           H  
ATOM   1999  CA  TRP   131      65.776  77.114  23.200  1.00  0.00           C  
ATOM   2000  HA  TRP   131      65.899  77.860  22.429  1.00  0.00           H  
ATOM   2001  CB  TRP   131      67.129  76.303  23.039  1.00  0.00           C  
ATOM   2002  HB1 TRP   131      67.120  75.413  23.704  1.00  0.00           H  
ATOM   2003  HB2 TRP   131      67.868  77.031  23.436  1.00  0.00           H  
ATOM   2004  CG  TRP   131      67.633  75.970  21.640  1.00  0.00           C  
ATOM   2005  CD1 TRP   131      67.961  74.764  21.072  1.00  0.00           C  
ATOM   2006  HD1 TRP   131      67.862  73.852  21.642  1.00  0.00           H  
ATOM   2007  NE1 TRP   131      68.279  74.892  19.766  1.00  0.00           N  
ATOM   2008  HE1 TRP   131      68.836  74.206  19.350  1.00  0.00           H  
ATOM   2009  CE2 TRP   131      68.232  76.117  19.433  1.00  0.00           C  
ATOM   2010  CD2 TRP   131      67.748  76.867  20.518  1.00  0.00           C  
ATOM   2011  CE3 TRP   131      67.657  78.204  20.384  1.00  0.00           C  
ATOM   2012  HE3 TRP   131      67.481  78.788  21.275  1.00  0.00           H  
ATOM   2013  CZ3 TRP   131      67.969  78.872  19.172  1.00  0.00           C  
ATOM   2014  HZ3 TRP   131      67.949  79.951  19.126  1.00  0.00           H  
ATOM   2015  CZ2 TRP   131      68.484  76.735  18.174  1.00  0.00           C  
ATOM   2016  HZ2 TRP   131      69.043  76.221  17.406  1.00  0.00           H  
ATOM   2017  CH2 TRP   131      68.443  78.105  18.077  1.00  0.00           C  
ATOM   2018  HH2 TRP   131      68.453  78.597  17.115  1.00  0.00           H  
ATOM   2019  C   TRP   131      64.586  76.234  22.744  1.00  0.00           C  
ATOM   2020  O   TRP   131      64.299  75.108  23.200  1.00  0.00           O  
ATOM   2021  N   ASN   132      63.850  76.742  21.718  1.00  0.00           N  
ATOM   2022  HN  ASN   132      64.001  77.680  21.413  1.00  0.00           H  
ATOM   2023  CA  ASN   132      62.774  76.017  21.080  1.00  0.00           C  
ATOM   2024  HA  ASN   132      62.551  76.624  20.215  1.00  0.00           H  
ATOM   2025  CB  ASN   132      63.126  74.586  20.473  1.00  0.00           C  
ATOM   2026  HB1 ASN   132      62.381  74.141  19.780  1.00  0.00           H  
ATOM   2027  HB2 ASN   132      63.375  73.866  21.282  1.00  0.00           H  
ATOM   2028  CG  ASN   132      64.398  74.700  19.582  1.00  0.00           C  
ATOM   2029  OD1 ASN   132      64.930  73.625  19.357  1.00  0.00           O  
ATOM   2030  ND2 ASN   132      64.887  75.850  19.046  1.00  0.00           N  
ATOM   2031 HD21 ASN   132      65.752  75.736  18.557  1.00  0.00           H  
ATOM   2032 HD22 ASN   132      64.387  76.715  19.014  1.00  0.00           H  
ATOM   2033  C   ASN   132      61.568  76.067  21.849  1.00  0.00           C  
ATOM   2034  O   ASN   132      60.634  75.305  21.572  1.00  0.00           O  
ATOM   2035  N   SER   133      61.434  77.024  22.746  1.00  0.00           N  
ATOM   2036  HN  SER   133      62.161  77.701  22.831  1.00  0.00           H  
ATOM   2037  CA  SER   133      60.293  77.127  23.668  1.00  0.00           C  
ATOM   2038  HA  SER   133      59.435  76.593  23.285  1.00  0.00           H  
ATOM   2039  CB  SER   133      60.671  76.597  25.073  1.00  0.00           C  
ATOM   2040  HB1 SER   133      61.442  77.180  25.620  1.00  0.00           H  
ATOM   2041  HB2 SER   133      61.127  75.598  24.903  1.00  0.00           H  
ATOM   2042  OG  SER   133      59.545  76.492  25.917  1.00  0.00           O  
ATOM   2043  HG1 SER   133      59.123  75.691  25.599  1.00  0.00           H  
ATOM   2044  C   SER   133      59.990  78.611  23.826  1.00  0.00           C  
ATOM   2045  O   SER   133      60.876  79.477  23.607  1.00  0.00           O  
ATOM   2046  N   LEU   134      58.745  78.919  24.213  1.00  0.00           N  
ATOM   2047  HN  LEU   134      58.017  78.262  24.390  1.00  0.00           H  
ATOM   2048  CA  LEU   134      58.496  80.325  24.693  1.00  0.00           C  
ATOM   2049  HA  LEU   134      59.262  81.007  24.352  1.00  0.00           H  
ATOM   2050  CB  LEU   134      57.113  80.821  24.243  1.00  0.00           C  
ATOM   2051  HB1 LEU   134      56.877  81.840  24.617  1.00  0.00           H  
ATOM   2052  HB2 LEU   134      56.242  80.260  24.645  1.00  0.00           H  
ATOM   2053  CG  LEU   134      56.936  80.893  22.703  1.00  0.00           C  
ATOM   2054  HG  LEU   134      57.397  80.015  22.203  1.00  0.00           H  
ATOM   2055  CD1 LEU   134      55.491  80.937  22.216  1.00  0.00           C  
ATOM   2056 HD11 LEU   134      55.421  80.965  21.107  1.00  0.00           H  
ATOM   2057 HD12 LEU   134      54.963  81.851  22.561  1.00  0.00           H  
ATOM   2058 HD13 LEU   134      54.905  80.051  22.543  1.00  0.00           H  
ATOM   2059  CD2 LEU   134      57.721  82.142  22.099  1.00  0.00           C  
ATOM   2060 HD21 LEU   134      58.804  82.128  22.346  1.00  0.00           H  
ATOM   2061 HD22 LEU   134      57.423  83.115  22.546  1.00  0.00           H  
ATOM   2062 HD23 LEU   134      57.663  82.306  21.002  1.00  0.00           H  
ATOM   2063  C   LEU   134      58.751  80.450  26.184  1.00  0.00           C  
ATOM   2064  O   LEU   134      58.652  81.576  26.659  1.00  0.00           O  
ATOM   2065  N   GLY   135      59.165  79.303  26.862  1.00  0.00           N  
ATOM   2066  HN  GLY   135      59.241  78.387  26.477  1.00  0.00           H  
ATOM   2067  CA  GLY   135      59.490  79.286  28.289  1.00  0.00           C  
ATOM   2068  HA1 GLY   135      59.613  78.230  28.479  1.00  0.00           H  
ATOM   2069  HA2 GLY   135      58.631  79.644  28.838  1.00  0.00           H  
ATOM   2070  C   GLY   135      60.668  80.161  28.563  1.00  0.00           C  
ATOM   2071  O   GLY   135      61.590  80.348  27.784  1.00  0.00           O  
ATOM   2072  N   ASN   136      60.515  80.737  29.817  1.00  0.00           N  
ATOM   2073  HN  ASN   136      59.728  80.374  30.310  1.00  0.00           H  
ATOM   2074  CA  ASN   136      61.476  81.586  30.439  1.00  0.00           C  
ATOM   2075  HA  ASN   136      62.354  81.236  29.917  1.00  0.00           H  
ATOM   2076  CB  ASN   136      61.219  83.080  30.052  1.00  0.00           C  
ATOM   2077  HB1 ASN   136      60.355  83.531  30.586  1.00  0.00           H  
ATOM   2078  HB2 ASN   136      60.887  83.225  29.002  1.00  0.00           H  
ATOM   2079  CG  ASN   136      62.506  83.946  30.062  1.00  0.00           C  
ATOM   2080  OD1 ASN   136      63.662  83.512  30.113  1.00  0.00           O  
ATOM   2081  ND2 ASN   136      62.345  85.255  29.784  1.00  0.00           N  
ATOM   2082 HD21 ASN   136      63.171  85.818  29.808  1.00  0.00           H  
ATOM   2083 HD22 ASN   136      61.469  85.695  29.585  1.00  0.00           H  
ATOM   2084  C   ASN   136      61.528  81.359  31.962  1.00  0.00           C  
ATOM   2085  O   ASN   136      60.565  80.897  32.557  1.00  0.00           O  
ATOM   2086  N   GLY   137      62.610  81.640  32.674  1.00  0.00           N  
ATOM   2087  HN  GLY   137      63.424  81.954  32.193  1.00  0.00           H  
ATOM   2088  CA  GLY   137      62.656  81.672  34.143  1.00  0.00           C  
ATOM   2089  HA1 GLY   137      63.685  81.766  34.457  1.00  0.00           H  
ATOM   2090  HA2 GLY   137      62.257  80.727  34.479  1.00  0.00           H  
ATOM   2091  C   GLY   137      61.851  82.598  34.983  1.00  0.00           C  
ATOM   2092  O   GLY   137      61.047  83.423  34.444  1.00  0.00           O  
ATOM   2093  N   LEU   138      62.034  82.591  36.309  1.00  0.00           N  
ATOM   2094  HN  LEU   138      62.825  82.063  36.610  1.00  0.00           H  
ATOM   2095  CA  LEU   138      61.340  83.521  37.148  1.00  0.00           C  
ATOM   2096  HA  LEU   138      60.886  84.328  36.594  1.00  0.00           H  
ATOM   2097  CB  LEU   138      60.094  82.842  37.877  1.00  0.00           C  
ATOM   2098  HB1 LEU   138      59.500  82.395  37.051  1.00  0.00           H  
ATOM   2099  HB2 LEU   138      59.415  83.663  38.192  1.00  0.00           H  
ATOM   2100  CG  LEU   138      60.124  81.975  39.182  1.00  0.00           C  
ATOM   2101  HG  LEU   138      60.973  82.303  39.819  1.00  0.00           H  
ATOM   2102  CD1 LEU   138      58.772  82.118  39.929  1.00  0.00           C  
ATOM   2103 HD11 LEU   138      57.986  82.129  39.144  1.00  0.00           H  
ATOM   2104 HD12 LEU   138      58.763  83.017  40.581  1.00  0.00           H  
ATOM   2105 HD13 LEU   138      58.594  81.289  40.647  1.00  0.00           H  
ATOM   2106  CD2 LEU   138      60.289  80.500  38.816  1.00  0.00           C  
ATOM   2107 HD21 LEU   138      61.255  80.345  38.289  1.00  0.00           H  
ATOM   2108 HD22 LEU   138      59.534  79.974  38.193  1.00  0.00           H  
ATOM   2109 HD23 LEU   138      60.499  80.023  39.797  1.00  0.00           H  
ATOM   2110  C   LEU   138      62.271  84.137  38.179  1.00  0.00           C  
ATOM   2111  O   LEU   138      63.405  83.678  38.391  1.00  0.00           O  
ATOM   2112  N   ALA   139      61.764  85.103  38.948  1.00  0.00           N  
ATOM   2113  HN  ALA   139      60.791  85.291  38.840  1.00  0.00           H  
ATOM   2114  CA  ALA   139      62.411  85.736  40.132  1.00  0.00           C  
ATOM   2115  HA  ALA   139      61.635  86.244  40.685  1.00  0.00           H  
ATOM   2116  CB  ALA   139      63.005  84.711  41.125  1.00  0.00           C  
ATOM   2117  HB1 ALA   139      63.953  84.283  40.735  1.00  0.00           H  
ATOM   2118  HB2 ALA   139      62.298  83.857  41.201  1.00  0.00           H  
ATOM   2119  HB3 ALA   139      63.116  85.182  42.125  1.00  0.00           H  
ATOM   2120  C   ALA   139      63.416  86.792  39.774  1.00  0.00           C  
ATOM   2121  O   ALA   139      64.341  87.136  40.482  1.00  0.00           O  
ATOM   2122  N   TYR   140      63.092  87.479  38.675  1.00  0.00           N  
ATOM   2123  HN  TYR   140      62.390  87.085  38.088  1.00  0.00           H  
ATOM   2124  CA  TYR   140      63.773  88.693  38.411  1.00  0.00           C  
ATOM   2125  HA  TYR   140      64.846  88.572  38.424  1.00  0.00           H  
ATOM   2126  CB  TYR   140      63.529  89.271  36.979  1.00  0.00           C  
ATOM   2127  HB1 TYR   140      64.314  88.916  36.278  1.00  0.00           H  
ATOM   2128  HB2 TYR   140      63.730  90.358  36.869  1.00  0.00           H  
ATOM   2129  CG  TYR   140      62.080  88.976  36.493  1.00  0.00           C  
ATOM   2130  CD1 TYR   140      61.760  87.650  36.008  1.00  0.00           C  
ATOM   2131  HD1 TYR   140      62.586  86.956  35.957  1.00  0.00           H  
ATOM   2132  CE1 TYR   140      60.507  87.199  35.781  1.00  0.00           C  
ATOM   2133  HE1 TYR   140      60.270  86.147  35.720  1.00  0.00           H  
ATOM   2134  CZ  TYR   140      59.432  88.116  35.972  1.00  0.00           C  
ATOM   2135  OH  TYR   140      58.145  87.509  35.899  1.00  0.00           O  
ATOM   2136  HH  TYR   140      57.562  88.271  35.885  1.00  0.00           H  
ATOM   2137  CD2 TYR   140      60.946  89.867  36.553  1.00  0.00           C  
ATOM   2138  HD2 TYR   140      61.186  90.845  36.942  1.00  0.00           H  
ATOM   2139  CE2 TYR   140      59.660  89.383  36.401  1.00  0.00           C  
ATOM   2140  HE2 TYR   140      58.958  90.154  36.682  1.00  0.00           H  
ATOM   2141  C   TYR   140      63.587  89.930  39.406  1.00  0.00           C  
ATOM   2142  O   TYR   140      64.323  90.917  39.467  1.00  0.00           O  
ATOM   2143  N   GLU   141      62.552  89.904  40.324  1.00  0.00           N  
ATOM   2144  HN  GLU   141      61.826  89.222  40.268  1.00  0.00           H  
ATOM   2145  CA  GLU   141      62.386  90.808  41.382  1.00  0.00           C  
ATOM   2146  HA  GLU   141      63.280  91.393  41.539  1.00  0.00           H  
ATOM   2147  CB  GLU   141      61.222  91.794  41.096  1.00  0.00           C  
ATOM   2148  HB1 GLU   141      60.867  92.081  42.110  1.00  0.00           H  
ATOM   2149  HB2 GLU   141      60.409  91.263  40.557  1.00  0.00           H  
ATOM   2150  CG  GLU   141      61.613  93.077  40.364  1.00  0.00           C  
ATOM   2151  HG1 GLU   141      61.947  92.843  39.331  1.00  0.00           H  
ATOM   2152  HG2 GLU   141      62.528  93.589  40.731  1.00  0.00           H  
ATOM   2153  CD  GLU   141      60.547  94.146  40.133  1.00  0.00           C  
ATOM   2154  OE1 GLU   141      59.955  94.092  39.022  1.00  0.00           O  
ATOM   2155  OE2 GLU   141      60.291  94.978  41.050  1.00  0.00           O  
ATOM   2156  C   GLU   141      62.094  90.091  42.685  1.00  0.00           C  
ATOM   2157  O   GLU   141      61.527  89.008  42.753  1.00  0.00           O  
ATOM   2158  N   ASP   142      62.499  90.742  43.789  1.00  0.00           N  
ATOM   2159  HN  ASP   142      62.966  91.622  43.752  1.00  0.00           H  
ATOM   2160  CA  ASP   142      62.389  90.158  45.124  1.00  0.00           C  
ATOM   2161  HA  ASP   142      62.677  89.118  45.156  1.00  0.00           H  
ATOM   2162  CB  ASP   142      63.232  90.952  46.145  1.00  0.00           C  
ATOM   2163  HB1 ASP   142      64.264  90.880  45.740  1.00  0.00           H  
ATOM   2164  HB2 ASP   142      63.098  90.528  47.163  1.00  0.00           H  
ATOM   2165  CG  ASP   142      63.041  92.441  46.306  1.00  0.00           C  
ATOM   2166  OD1 ASP   142      62.802  92.968  47.429  1.00  0.00           O  
ATOM   2167  OD2 ASP   142      63.176  93.079  45.241  1.00  0.00           O  
ATOM   2168  C   ASP   142      60.855  90.053  45.570  1.00  0.00           C  
ATOM   2169  O   ASP   142      59.920  90.737  45.042  1.00  0.00           O  
ATOM   2170  N   PHE   143      60.564  89.063  46.449  1.00  0.00           N  
ATOM   2171  HN  PHE   143      61.336  88.516  46.762  1.00  0.00           H  
ATOM   2172  CA  PHE   143      59.331  88.708  46.979  1.00  0.00           C  
ATOM   2173  HA  PHE   143      58.573  89.278  46.463  1.00  0.00           H  
ATOM   2174  CB  PHE   143      59.065  87.173  46.647  1.00  0.00           C  
ATOM   2175  HB1 PHE   143      58.028  86.871  46.909  1.00  0.00           H  
ATOM   2176  HB2 PHE   143      59.784  86.479  47.131  1.00  0.00           H  
ATOM   2177  CG  PHE   143      59.112  86.810  45.121  1.00  0.00           C  
ATOM   2178  CD1 PHE   143      58.240  87.418  44.139  1.00  0.00           C  
ATOM   2179  HD1 PHE   143      57.448  88.096  44.420  1.00  0.00           H  
ATOM   2180  CE1 PHE   143      58.485  87.214  42.772  1.00  0.00           C  
ATOM   2181  HE1 PHE   143      57.943  87.702  41.975  1.00  0.00           H  
ATOM   2182  CZ  PHE   143      59.539  86.383  42.415  1.00  0.00           C  
ATOM   2183  HZ  PHE   143      59.672  85.995  41.416  1.00  0.00           H  
ATOM   2184  CD2 PHE   143      60.059  85.918  44.714  1.00  0.00           C  
ATOM   2185  HD2 PHE   143      60.551  85.391  45.518  1.00  0.00           H  
ATOM   2186  CE2 PHE   143      60.354  85.687  43.343  1.00  0.00           C  
ATOM   2187  HE2 PHE   143      61.110  85.063  42.891  1.00  0.00           H  
ATOM   2188  C   PHE   143      59.342  89.002  48.464  1.00  0.00           C  
ATOM   2189  O   PHE   143      60.365  89.012  49.179  1.00  0.00           O  
ATOM   2190  N   SER   144      58.125  89.168  48.922  1.00  0.00           N  
ATOM   2191  HN  SER   144      57.318  89.363  48.370  1.00  0.00           H  
ATOM   2192  CA  SER   144      57.904  89.355  50.391  1.00  0.00           C  
ATOM   2193  HA  SER   144      58.853  89.319  50.905  1.00  0.00           H  
ATOM   2194  CB  SER   144      57.050  90.599  50.676  1.00  0.00           C  
ATOM   2195  HB1 SER   144      57.547  91.503  50.262  1.00  0.00           H  
ATOM   2196  HB2 SER   144      56.973  90.960  51.724  1.00  0.00           H  
ATOM   2197  OG  SER   144      55.748  90.565  50.135  1.00  0.00           O  
ATOM   2198  HG1 SER   144      55.812  90.940  49.253  1.00  0.00           H  
ATOM   2199  C   SER   144      57.057  88.145  50.975  1.00  0.00           C  
ATOM   2200  O   SER   144      56.623  88.325  52.125  1.00  0.00           O  
ATOM   2201  N   PHE   145      56.997  87.038  50.306  1.00  0.00           N  
ATOM   2202  HN  PHE   145      57.279  87.072  49.350  1.00  0.00           H  
ATOM   2203  CA  PHE   145      56.536  85.730  50.853  1.00  0.00           C  
ATOM   2204  HA  PHE   145      56.891  85.690  51.872  1.00  0.00           H  
ATOM   2205  CB  PHE   145      55.011  85.642  50.946  1.00  0.00           C  
ATOM   2206  HB1 PHE   145      54.601  86.255  51.777  1.00  0.00           H  
ATOM   2207  HB2 PHE   145      54.694  84.594  51.131  1.00  0.00           H  
ATOM   2208  CG  PHE   145      54.360  86.075  49.658  1.00  0.00           C  
ATOM   2209  CD1 PHE   145      54.259  85.174  48.538  1.00  0.00           C  
ATOM   2210  HD1 PHE   145      54.620  84.185  48.780  1.00  0.00           H  
ATOM   2211  CE1 PHE   145      53.823  85.621  47.299  1.00  0.00           C  
ATOM   2212  HE1 PHE   145      53.714  84.935  46.472  1.00  0.00           H  
ATOM   2213  CZ  PHE   145      53.473  86.979  47.078  1.00  0.00           C  
ATOM   2214  HZ  PHE   145      53.262  87.377  46.096  1.00  0.00           H  
ATOM   2215  CD2 PHE   145      53.996  87.410  49.467  1.00  0.00           C  
ATOM   2216  HD2 PHE   145      54.112  88.045  50.333  1.00  0.00           H  
ATOM   2217  CE2 PHE   145      53.548  87.903  48.172  1.00  0.00           C  
ATOM   2218  HE2 PHE   145      53.209  88.924  48.083  1.00  0.00           H  
ATOM   2219  C   PHE   145      57.157  84.531  50.145  1.00  0.00           C  
ATOM   2220  O   PHE   145      57.651  84.675  49.047  1.00  0.00           O  
ATOM   2221  N   PRO   146      57.226  83.347  50.767  1.00  0.00           N  
ATOM   2222  CD  PRO   146      56.891  82.975  52.165  1.00  0.00           C  
ATOM   2223  HD1 PRO   146      55.790  82.827  52.131  1.00  0.00           H  
ATOM   2224  HD2 PRO   146      57.106  83.757  52.924  1.00  0.00           H  
ATOM   2225  CA  PRO   146      57.636  82.142  50.033  1.00  0.00           C  
ATOM   2226  HA  PRO   146      58.586  82.389  49.582  1.00  0.00           H  
ATOM   2227  CB  PRO   146      57.875  81.023  51.034  1.00  0.00           C  
ATOM   2228  HB1 PRO   146      58.881  80.559  50.956  1.00  0.00           H  
ATOM   2229  HB2 PRO   146      57.127  80.215  51.182  1.00  0.00           H  
ATOM   2230  CG  PRO   146      57.757  81.726  52.439  1.00  0.00           C  
ATOM   2231  HG1 PRO   146      57.172  81.051  53.099  1.00  0.00           H  
ATOM   2232  HG2 PRO   146      58.776  81.962  52.814  1.00  0.00           H  
ATOM   2233  C   PRO   146      56.571  81.676  49.019  1.00  0.00           C  
ATOM   2234  O   PRO   146      55.424  81.524  49.360  1.00  0.00           O  
ATOM   2235  N   ILE   147      57.134  81.411  47.813  1.00  0.00           N  
ATOM   2236  HN  ILE   147      58.086  81.647  47.632  1.00  0.00           H  
ATOM   2237  CA  ILE   147      56.348  80.942  46.699  1.00  0.00           C  
ATOM   2238  HA  ILE   147      55.285  81.049  46.859  1.00  0.00           H  
ATOM   2239  CB  ILE   147      56.533  81.787  45.396  1.00  0.00           C  
ATOM   2240  HB  ILE   147      55.832  82.648  45.447  1.00  0.00           H  
ATOM   2241  CG2 ILE   147      57.939  82.346  45.211  1.00  0.00           C  
ATOM   2242 HG21 ILE   147      58.612  81.461  45.213  1.00  0.00           H  
ATOM   2243 HG22 ILE   147      58.242  83.030  46.033  1.00  0.00           H  
ATOM   2244 HG23 ILE   147      58.200  82.893  44.280  1.00  0.00           H  
ATOM   2245  CG1 ILE   147      56.185  80.967  44.076  1.00  0.00           C  
ATOM   2246 HG11 ILE   147      55.177  80.505  44.152  1.00  0.00           H  
ATOM   2247 HG12 ILE   147      56.964  80.185  43.948  1.00  0.00           H  
ATOM   2248  CD  ILE   147      56.127  81.678  42.752  1.00  0.00           C  
ATOM   2249  HD1 ILE   147      55.590  81.004  42.050  1.00  0.00           H  
ATOM   2250  HD2 ILE   147      57.149  81.811  42.337  1.00  0.00           H  
ATOM   2251  HD3 ILE   147      55.645  82.660  42.946  1.00  0.00           H  
ATOM   2252  C   ILE   147      56.678  79.535  46.469  1.00  0.00           C  
ATOM   2253  O   ILE   147      57.870  79.169  46.344  1.00  0.00           O  
ATOM   2254  N   PHE   148      55.694  78.621  46.385  1.00  0.00           N  
ATOM   2255  HN  PHE   148      54.739  78.900  46.442  1.00  0.00           H  
ATOM   2256  CA  PHE   148      55.949  77.185  46.327  1.00  0.00           C  
ATOM   2257  HA  PHE   148      57.011  77.025  46.445  1.00  0.00           H  
ATOM   2258  CB  PHE   148      55.097  76.555  47.491  1.00  0.00           C  
ATOM   2259  HB1 PHE   148      55.277  75.460  47.538  1.00  0.00           H  
ATOM   2260  HB2 PHE   148      54.015  76.753  47.333  1.00  0.00           H  
ATOM   2261  CG  PHE   148      55.508  77.064  48.845  1.00  0.00           C  
ATOM   2262  CD1 PHE   148      54.894  78.190  49.445  1.00  0.00           C  
ATOM   2263  HD1 PHE   148      54.290  78.850  48.839  1.00  0.00           H  
ATOM   2264  CE1 PHE   148      55.094  78.475  50.782  1.00  0.00           C  
ATOM   2265  HE1 PHE   148      54.643  79.335  51.254  1.00  0.00           H  
ATOM   2266  CZ  PHE   148      55.899  77.692  51.625  1.00  0.00           C  
ATOM   2267  HZ  PHE   148      55.803  77.812  52.694  1.00  0.00           H  
ATOM   2268  CD2 PHE   148      56.330  76.256  49.669  1.00  0.00           C  
ATOM   2269  HD2 PHE   148      56.809  75.390  49.236  1.00  0.00           H  
ATOM   2270  CE2 PHE   148      56.440  76.557  51.033  1.00  0.00           C  
ATOM   2271  HE2 PHE   148      56.819  75.774  51.673  1.00  0.00           H  
ATOM   2272  C   PHE   148      55.626  76.543  45.003  1.00  0.00           C  
ATOM   2273  O   PHE   148      54.859  77.086  44.148  1.00  0.00           O  
ATOM   2274  N   LEU   149      56.085  75.281  44.740  1.00  0.00           N  
ATOM   2275  HN  LEU   149      56.627  74.796  45.421  1.00  0.00           H  
ATOM   2276  CA  LEU   149      55.707  74.505  43.615  1.00  0.00           C  
ATOM   2277  HA  LEU   149      54.883  75.025  43.148  1.00  0.00           H  
ATOM   2278  CB  LEU   149      56.828  74.297  42.513  1.00  0.00           C  
ATOM   2279  HB1 LEU   149      57.469  73.445  42.826  1.00  0.00           H  
ATOM   2280  HB2 LEU   149      57.495  75.186  42.528  1.00  0.00           H  
ATOM   2281  CG  LEU   149      56.326  74.158  41.085  1.00  0.00           C  
ATOM   2282  HG  LEU   149      55.359  74.623  40.796  1.00  0.00           H  
ATOM   2283  CD1 LEU   149      57.370  74.710  40.096  1.00  0.00           C  
ATOM   2284 HD11 LEU   149      58.336  74.193  40.281  1.00  0.00           H  
ATOM   2285 HD12 LEU   149      57.543  75.798  40.239  1.00  0.00           H  
ATOM   2286 HD13 LEU   149      57.020  74.617  39.045  1.00  0.00           H  
ATOM   2287  CD2 LEU   149      56.031  72.705  40.767  1.00  0.00           C  
ATOM   2288 HD21 LEU   149      55.004  72.358  41.008  1.00  0.00           H  
ATOM   2289 HD22 LEU   149      56.698  72.196  41.495  1.00  0.00           H  
ATOM   2290 HD23 LEU   149      56.274  72.396  39.728  1.00  0.00           H  
ATOM   2291  C   LEU   149      55.261  73.158  44.016  1.00  0.00           C  
ATOM   2292  O   LEU   149      55.966  72.340  44.562  1.00  0.00           O  
ATOM   2293  N   LEU   150      54.011  72.797  43.597  1.00  0.00           N  
ATOM   2294  HN  LEU   150      53.302  73.347  43.163  1.00  0.00           H  
ATOM   2295  CA  LEU   150      53.445  71.498  43.841  1.00  0.00           C  
ATOM   2296  HA  LEU   150      54.116  70.874  44.413  1.00  0.00           H  
ATOM   2297  CB  LEU   150      52.113  71.682  44.643  1.00  0.00           C  
ATOM   2298  HB1 LEU   150      51.654  72.613  44.248  1.00  0.00           H  
ATOM   2299  HB2 LEU   150      52.333  71.874  45.715  1.00  0.00           H  
ATOM   2300  CG  LEU   150      51.091  70.567  44.465  1.00  0.00           C  
ATOM   2301  HG  LEU   150      50.785  70.459  43.402  1.00  0.00           H  
ATOM   2302  CD1 LEU   150      51.599  69.228  44.968  1.00  0.00           C  
ATOM   2303 HD11 LEU   150      50.845  68.433  44.788  1.00  0.00           H  
ATOM   2304 HD12 LEU   150      51.722  69.303  46.070  1.00  0.00           H  
ATOM   2305 HD13 LEU   150      52.525  69.037  44.385  1.00  0.00           H  
ATOM   2306  CD2 LEU   150      49.841  70.885  45.201  1.00  0.00           C  
ATOM   2307 HD21 LEU   150      49.190  69.993  45.083  1.00  0.00           H  
ATOM   2308 HD22 LEU   150      49.289  71.786  44.858  1.00  0.00           H  
ATOM   2309 HD23 LEU   150      50.186  70.920  46.257  1.00  0.00           H  
ATOM   2310  C   LEU   150      53.214  70.779  42.518  1.00  0.00           C  
ATOM   2311  O   LEU   150      52.436  71.235  41.651  1.00  0.00           O  
ATOM   2312  N   GLU   151      53.965  69.660  42.286  1.00  0.00           N  
ATOM   2313  HN  GLU   151      54.539  69.334  43.033  1.00  0.00           H  
ATOM   2314  CA  GLU   151      54.140  68.937  40.963  1.00  0.00           C  
ATOM   2315  HA  GLU   151      54.155  69.588  40.101  1.00  0.00           H  
ATOM   2316  CB  GLU   151      55.345  68.010  41.019  1.00  0.00           C  
ATOM   2317  HB1 GLU   151      55.319  67.329  40.141  1.00  0.00           H  
ATOM   2318  HB2 GLU   151      55.241  67.433  41.962  1.00  0.00           H  
ATOM   2319  CG  GLU   151      56.647  68.788  41.126  1.00  0.00           C  
ATOM   2320  HG1 GLU   151      56.686  69.397  42.054  1.00  0.00           H  
ATOM   2321  HG2 GLU   151      56.688  69.585  40.353  1.00  0.00           H  
ATOM   2322  CD  GLU   151      57.795  67.819  40.911  1.00  0.00           C  
ATOM   2323  OE1 GLU   151      58.171  67.584  39.725  1.00  0.00           O  
ATOM   2324  OE2 GLU   151      58.210  67.099  41.840  1.00  0.00           O  
ATOM   2325  C   GLU   151      52.920  67.927  40.672  1.00  0.00           C  
ATOM   2326  O   GLU   151      52.622  67.646  39.561  1.00  0.00           O  
ATOM   2327  N   ASP   152      52.140  67.478  41.697  1.00  0.00           N  
ATOM   2328  HN  ASP   152      52.202  68.096  42.477  1.00  0.00           H  
ATOM   2329  CA  ASP   152      51.187  66.440  41.532  1.00  0.00           C  
ATOM   2330  HA  ASP   152      51.266  65.873  40.617  1.00  0.00           H  
ATOM   2331  CB  ASP   152      51.365  65.465  42.754  1.00  0.00           C  
ATOM   2332  HB1 ASP   152      51.155  65.989  43.711  1.00  0.00           H  
ATOM   2333  HB2 ASP   152      52.397  65.080  42.614  1.00  0.00           H  
ATOM   2334  CG  ASP   152      50.488  64.212  42.703  1.00  0.00           C  
ATOM   2335  OD1 ASP   152      50.679  63.379  43.644  1.00  0.00           O  
ATOM   2336  OD2 ASP   152      49.689  63.967  41.764  1.00  0.00           O  
ATOM   2337  C   ASP   152      49.816  67.000  41.559  1.00  0.00           C  
ATOM   2338  O   ASP   152      49.453  67.820  42.409  1.00  0.00           O  
ATOM   2339  N   GLU   153      49.088  66.637  40.509  1.00  0.00           N  
ATOM   2340  HN  GLU   153      49.523  66.022  39.857  1.00  0.00           H  
ATOM   2341  CA  GLU   153      47.652  66.917  40.363  1.00  0.00           C  
ATOM   2342  HA  GLU   153      47.584  67.993  40.303  1.00  0.00           H  
ATOM   2343  CB  GLU   153      47.072  66.326  39.013  1.00  0.00           C  
ATOM   2344  HB1 GLU   153      46.033  66.697  38.881  1.00  0.00           H  
ATOM   2345  HB2 GLU   153      47.105  65.216  38.977  1.00  0.00           H  
ATOM   2346  CG  GLU   153      47.931  66.754  37.811  1.00  0.00           C  
ATOM   2347  HG1 GLU   153      48.899  66.211  37.855  1.00  0.00           H  
ATOM   2348  HG2 GLU   153      48.225  67.822  37.888  1.00  0.00           H  
ATOM   2349  CD  GLU   153      47.282  66.502  36.451  1.00  0.00           C  
ATOM   2350  OE1 GLU   153      47.103  67.496  35.664  1.00  0.00           O  
ATOM   2351  OE2 GLU   153      47.084  65.304  35.981  1.00  0.00           O  
ATOM   2352  C   GLU   153      46.835  66.337  41.514  1.00  0.00           C  
ATOM   2353  O   GLU   153      46.030  66.963  42.185  1.00  0.00           O  
ATOM   2354  N   ASN   154      47.139  65.163  42.040  1.00  0.00           N  
ATOM   2355  HN  ASN   154      47.996  64.727  41.778  1.00  0.00           H  
ATOM   2356  CA  ASN   154      46.276  64.427  42.959  1.00  0.00           C  
ATOM   2357  HA  ASN   154      45.256  64.442  42.602  1.00  0.00           H  
ATOM   2358  CB  ASN   154      46.846  62.977  43.088  1.00  0.00           C  
ATOM   2359  HB1 ASN   154      46.375  62.455  43.948  1.00  0.00           H  
ATOM   2360  HB2 ASN   154      47.943  62.963  43.263  1.00  0.00           H  
ATOM   2361  CG  ASN   154      46.628  62.187  41.774  1.00  0.00           C  
ATOM   2362  OD1 ASN   154      45.495  62.039  41.383  1.00  0.00           O  
ATOM   2363  ND2 ASN   154      47.662  61.893  41.037  1.00  0.00           N  
ATOM   2364 HD21 ASN   154      47.535  61.600  40.089  1.00  0.00           H  
ATOM   2365 HD22 ASN   154      48.530  61.864  41.533  1.00  0.00           H  
ATOM   2366  C   ASN   154      46.279  65.104  44.321  1.00  0.00           C  
ATOM   2367  O   ASN   154      45.296  64.884  45.044  1.00  0.00           O  
ATOM   2368  N   GLU   155      47.392  65.668  44.716  1.00  0.00           N  
ATOM   2369  HN  GLU   155      48.219  65.604  44.162  1.00  0.00           H  
ATOM   2370  CA  GLU   155      47.669  66.540  45.767  1.00  0.00           C  
ATOM   2371  HA  GLU   155      47.284  66.023  46.634  1.00  0.00           H  
ATOM   2372  CB  GLU   155      49.194  66.742  45.909  1.00  0.00           C  
ATOM   2373  HB1 GLU   155      49.487  67.695  46.399  1.00  0.00           H  
ATOM   2374  HB2 GLU   155      49.661  66.898  44.914  1.00  0.00           H  
ATOM   2375  CG  GLU   155      49.897  65.455  46.456  1.00  0.00           C  
ATOM   2376  HG1 GLU   155      50.865  65.727  46.928  1.00  0.00           H  
ATOM   2377  HG2 GLU   155      49.948  64.766  45.586  1.00  0.00           H  
ATOM   2378  CD  GLU   155      49.099  64.768  47.600  1.00  0.00           C  
ATOM   2379  OE1 GLU   155      48.620  63.649  47.379  1.00  0.00           O  
ATOM   2380  OE2 GLU   155      49.192  65.257  48.690  1.00  0.00           O  
ATOM   2381  C   GLU   155      46.999  67.890  45.661  1.00  0.00           C  
ATOM   2382  O   GLU   155      46.547  68.411  46.684  1.00  0.00           O  
ATOM   2383  N   THR   156      46.955  68.535  44.465  1.00  0.00           N  
ATOM   2384  HN  THR   156      47.329  68.045  43.681  1.00  0.00           H  
ATOM   2385  CA  THR   156      46.380  69.819  44.091  1.00  0.00           C  
ATOM   2386  HA  THR   156      46.867  70.612  44.640  1.00  0.00           H  
ATOM   2387  CB  THR   156      46.662  70.148  42.612  1.00  0.00           C  
ATOM   2388  HB  THR   156      46.239  69.416  41.891  1.00  0.00           H  
ATOM   2389  OG1 THR   156      48.039  70.082  42.379  1.00  0.00           O  
ATOM   2390  HG1 THR   156      48.367  69.187  42.491  1.00  0.00           H  
ATOM   2391  CG2 THR   156      46.308  71.591  42.345  1.00  0.00           C  
ATOM   2392 HG21 THR   156      46.534  71.772  41.273  1.00  0.00           H  
ATOM   2393 HG22 THR   156      46.821  72.256  43.073  1.00  0.00           H  
ATOM   2394 HG23 THR   156      45.228  71.842  42.415  1.00  0.00           H  
ATOM   2395  C   THR   156      44.926  69.918  44.306  1.00  0.00           C  
ATOM   2396  O   THR   156      44.352  70.829  44.815  1.00  0.00           O  
ATOM   2397  N   LYS   157      44.255  68.825  43.892  1.00  0.00           N  
ATOM   2398  HN  LYS   157      44.794  68.085  43.497  1.00  0.00           H  
ATOM   2399  CA  LYS   157      42.813  68.653  43.836  1.00  0.00           C  
ATOM   2400  HA  LYS   157      42.421  69.531  43.344  1.00  0.00           H  
ATOM   2401  CB  LYS   157      42.660  67.368  42.946  1.00  0.00           C  
ATOM   2402  HB1 LYS   157      41.595  67.071  43.045  1.00  0.00           H  
ATOM   2403  HB2 LYS   157      43.389  66.606  43.295  1.00  0.00           H  
ATOM   2404  CG  LYS   157      42.987  67.731  41.500  1.00  0.00           C  
ATOM   2405  HG1 LYS   157      43.821  68.465  41.481  1.00  0.00           H  
ATOM   2406  HG2 LYS   157      42.181  68.406  41.141  1.00  0.00           H  
ATOM   2407  CD  LYS   157      42.980  66.582  40.478  1.00  0.00           C  
ATOM   2408  HD1 LYS   157      43.861  66.002  40.826  1.00  0.00           H  
ATOM   2409  HD2 LYS   157      43.226  66.985  39.472  1.00  0.00           H  
ATOM   2410  CE  LYS   157      41.761  65.596  40.626  1.00  0.00           C  
ATOM   2411  HE1 LYS   157      40.920  66.216  40.249  1.00  0.00           H  
ATOM   2412  HE2 LYS   157      41.694  65.208  41.665  1.00  0.00           H  
ATOM   2413  NZ  LYS   157      41.927  64.484  39.671  1.00  0.00           N  
ATOM   2414  HZ1 LYS   157      42.728  64.722  39.052  1.00  0.00           H  
ATOM   2415  HZ2 LYS   157      41.023  64.329  39.180  1.00  0.00           H  
ATOM   2416  HZ3 LYS   157      42.242  63.593  40.105  1.00  0.00           H  
ATOM   2417  C   LYS   157      42.128  68.567  45.171  1.00  0.00           C  
ATOM   2418  O   LYS   157      41.004  68.974  45.355  1.00  0.00           O  
ATOM   2419  N   VAL   158      42.926  67.965  46.164  1.00  0.00           N  
ATOM   2420  HN  VAL   158      43.811  67.562  45.943  1.00  0.00           H  
ATOM   2421  CA  VAL   158      42.561  67.890  47.587  1.00  0.00           C  
ATOM   2422  HA  VAL   158      41.572  67.457  47.599  1.00  0.00           H  
ATOM   2423  CB  VAL   158      43.574  67.015  48.369  1.00  0.00           C  
ATOM   2424  HB  VAL   158      44.557  67.358  47.982  1.00  0.00           H  
ATOM   2425  CG1 VAL   158      43.587  67.264  49.935  1.00  0.00           C  
ATOM   2426 HG11 VAL   158      42.563  67.257  50.366  1.00  0.00           H  
ATOM   2427 HG12 VAL   158      44.223  68.128  50.223  1.00  0.00           H  
ATOM   2428 HG13 VAL   158      44.137  66.402  50.369  1.00  0.00           H  
ATOM   2429  CG2 VAL   158      43.267  65.525  48.001  1.00  0.00           C  
ATOM   2430 HG21 VAL   158      44.021  64.791  48.358  1.00  0.00           H  
ATOM   2431 HG22 VAL   158      43.045  65.492  46.913  1.00  0.00           H  
ATOM   2432 HG23 VAL   158      42.297  65.237  48.459  1.00  0.00           H  
ATOM   2433  C   VAL   158      42.360  69.246  48.316  1.00  0.00           C  
ATOM   2434  O   VAL   158      41.395  69.440  49.074  1.00  0.00           O  
ATOM   2435  N   ILE   159      43.321  70.197  48.007  1.00  0.00           N  
ATOM   2436  HN  ILE   159      44.168  69.811  47.648  1.00  0.00           H  
ATOM   2437  CA  ILE   159      43.345  71.631  48.278  1.00  0.00           C  
ATOM   2438  HA  ILE   159      43.240  71.672  49.352  1.00  0.00           H  
ATOM   2439  CB  ILE   159      44.632  72.358  47.724  1.00  0.00           C  
ATOM   2440  HB  ILE   159      44.487  72.554  46.640  1.00  0.00           H  
ATOM   2441  CG2 ILE   159      44.646  73.759  48.385  1.00  0.00           C  
ATOM   2442 HG21 ILE   159      45.586  74.323  48.206  1.00  0.00           H  
ATOM   2443 HG22 ILE   159      44.422  73.631  49.466  1.00  0.00           H  
ATOM   2444 HG23 ILE   159      43.783  74.372  48.046  1.00  0.00           H  
ATOM   2445  CG1 ILE   159      45.971  71.668  47.931  1.00  0.00           C  
ATOM   2446 HG11 ILE   159      45.894  70.674  47.441  1.00  0.00           H  
ATOM   2447 HG12 ILE   159      46.240  71.549  49.003  1.00  0.00           H  
ATOM   2448  CD  ILE   159      47.199  72.333  47.087  1.00  0.00           C  
ATOM   2449  HD1 ILE   159      46.880  72.487  46.034  1.00  0.00           H  
ATOM   2450  HD2 ILE   159      48.051  71.620  47.053  1.00  0.00           H  
ATOM   2451  HD3 ILE   159      47.423  73.292  47.601  1.00  0.00           H  
ATOM   2452  C   ILE   159      42.075  72.364  47.653  1.00  0.00           C  
ATOM   2453  O   ILE   159      41.336  73.082  48.298  1.00  0.00           O  
ATOM   2454  N   LYS   160      41.827  72.116  46.379  1.00  0.00           N  
ATOM   2455  HN  LYS   160      42.576  71.598  45.972  1.00  0.00           H  
ATOM   2456  CA  LYS   160      40.630  72.575  45.678  1.00  0.00           C  
ATOM   2457  HA  LYS   160      40.608  73.648  45.804  1.00  0.00           H  
ATOM   2458  CB  LYS   160      40.765  72.326  44.184  1.00  0.00           C  
ATOM   2459  HB1 LYS   160      39.806  72.728  43.794  1.00  0.00           H  
ATOM   2460  HB2 LYS   160      40.757  71.258  43.880  1.00  0.00           H  
ATOM   2461  CG  LYS   160      41.951  72.960  43.425  1.00  0.00           C  
ATOM   2462  HG1 LYS   160      42.752  72.191  43.449  1.00  0.00           H  
ATOM   2463  HG2 LYS   160      42.405  73.792  44.005  1.00  0.00           H  
ATOM   2464  CD  LYS   160      41.775  73.413  42.000  1.00  0.00           C  
ATOM   2465  HD1 LYS   160      42.687  73.889  41.581  1.00  0.00           H  
ATOM   2466  HD2 LYS   160      41.003  74.194  41.830  1.00  0.00           H  
ATOM   2467  CE  LYS   160      41.509  72.184  41.104  1.00  0.00           C  
ATOM   2468  HE1 LYS   160      40.529  71.791  41.450  1.00  0.00           H  
ATOM   2469  HE2 LYS   160      42.228  71.349  41.246  1.00  0.00           H  
ATOM   2470  NZ  LYS   160      41.321  72.512  39.685  1.00  0.00           N  
ATOM   2471  HZ1 LYS   160      41.274  71.700  39.036  1.00  0.00           H  
ATOM   2472  HZ2 LYS   160      42.172  72.992  39.328  1.00  0.00           H  
ATOM   2473  HZ3 LYS   160      40.493  73.140  39.664  1.00  0.00           H  
ATOM   2474  C   LYS   160      39.263  72.090  46.135  1.00  0.00           C  
ATOM   2475  O   LYS   160      38.306  72.844  46.258  1.00  0.00           O  
ATOM   2476  N   GLN   161      39.160  70.824  46.445  1.00  0.00           N  
ATOM   2477  HN  GLN   161      39.896  70.173  46.276  1.00  0.00           H  
ATOM   2478  CA  GLN   161      37.925  70.290  47.073  1.00  0.00           C  
ATOM   2479  HA  GLN   161      37.031  70.645  46.581  1.00  0.00           H  
ATOM   2480  CB  GLN   161      37.851  68.748  46.985  1.00  0.00           C  
ATOM   2481  HB1 GLN   161      37.100  68.420  47.735  1.00  0.00           H  
ATOM   2482  HB2 GLN   161      38.849  68.370  47.293  1.00  0.00           H  
ATOM   2483  CG  GLN   161      37.446  68.043  45.703  1.00  0.00           C  
ATOM   2484  HG1 GLN   161      37.276  66.951  45.813  1.00  0.00           H  
ATOM   2485  HG2 GLN   161      38.288  68.187  44.993  1.00  0.00           H  
ATOM   2486  CD  GLN   161      36.173  68.624  45.037  1.00  0.00           C  
ATOM   2487  OE1 GLN   161      36.329  69.471  44.133  1.00  0.00           O  
ATOM   2488  NE2 GLN   161      35.019  68.133  45.509  1.00  0.00           N  
ATOM   2489 HE21 GLN   161      35.050  67.348  46.128  1.00  0.00           H  
ATOM   2490 HE22 GLN   161      34.185  68.411  45.032  1.00  0.00           H  
ATOM   2491  C   GLN   161      37.755  70.784  48.577  1.00  0.00           C  
ATOM   2492  O   GLN   161      36.603  71.077  48.945  1.00  0.00           O  
ATOM   2493  N   CYS   162      38.797  70.904  49.419  1.00  0.00           N  
ATOM   2494  HN  CYS   162      39.719  70.688  49.106  1.00  0.00           H  
ATOM   2495  CA  CYS   162      38.691  71.454  50.832  1.00  0.00           C  
ATOM   2496  HA  CYS   162      37.898  70.960  51.374  1.00  0.00           H  
ATOM   2497  CB  CYS   162      40.049  71.258  51.618  1.00  0.00           C  
ATOM   2498  HB1 CYS   162      39.989  71.985  52.456  1.00  0.00           H  
ATOM   2499  HB2 CYS   162      40.788  71.762  50.959  1.00  0.00           H  
ATOM   2500  SG  CYS   162      40.407  69.512  52.230  1.00  0.00           S  
ATOM   2501  HG1 CYS   162      41.169  69.079  51.236  1.00  0.00           H  
ATOM   2502  C   CYS   162      38.127  72.884  50.749  1.00  0.00           C  
ATOM   2503  O   CYS   162      37.376  73.332  51.622  1.00  0.00           O  
ATOM   2504  N   TYR   163      38.501  73.732  49.771  1.00  0.00           N  
ATOM   2505  HN  TYR   163      39.224  73.401  49.170  1.00  0.00           H  
ATOM   2506  CA  TYR   163      38.004  75.042  49.491  1.00  0.00           C  
ATOM   2507  HA  TYR   163      37.960  75.556  50.440  1.00  0.00           H  
ATOM   2508  CB  TYR   163      38.993  75.787  48.595  1.00  0.00           C  
ATOM   2509  HB1 TYR   163      39.263  75.199  47.692  1.00  0.00           H  
ATOM   2510  HB2 TYR   163      40.002  76.021  48.997  1.00  0.00           H  
ATOM   2511  CG  TYR   163      38.382  77.113  48.142  1.00  0.00           C  
ATOM   2512  CD1 TYR   163      38.506  78.211  48.990  1.00  0.00           C  
ATOM   2513  HD1 TYR   163      39.122  78.144  49.875  1.00  0.00           H  
ATOM   2514  CE1 TYR   163      37.881  79.359  48.747  1.00  0.00           C  
ATOM   2515  HE1 TYR   163      38.132  80.137  49.453  1.00  0.00           H  
ATOM   2516  CZ  TYR   163      37.275  79.625  47.513  1.00  0.00           C  
ATOM   2517  OH  TYR   163      36.860  80.917  47.388  1.00  0.00           O  
ATOM   2518  HH  TYR   163      36.828  80.960  46.429  1.00  0.00           H  
ATOM   2519  CD2 TYR   163      37.785  77.278  46.885  1.00  0.00           C  
ATOM   2520  HD2 TYR   163      37.667  76.426  46.232  1.00  0.00           H  
ATOM   2521  CE2 TYR   163      37.183  78.560  46.595  1.00  0.00           C  
ATOM   2522  HE2 TYR   163      36.822  78.704  45.587  1.00  0.00           H  
ATOM   2523  C   TYR   163      36.539  75.068  49.018  1.00  0.00           C  
ATOM   2524  O   TYR   163      35.692  75.887  49.483  1.00  0.00           O  
ATOM   2525  N   GLN   164      36.216  74.246  48.072  1.00  0.00           N  
ATOM   2526  HN  GLN   164      36.942  73.847  47.517  1.00  0.00           H  
ATOM   2527  CA  GLN   164      34.788  74.053  47.677  1.00  0.00           C  
ATOM   2528  HA  GLN   164      34.478  75.042  47.373  1.00  0.00           H  
ATOM   2529  CB  GLN   164      34.805  73.219  46.390  1.00  0.00           C  
ATOM   2530  HB1 GLN   164      33.820  72.807  46.082  1.00  0.00           H  
ATOM   2531  HB2 GLN   164      35.473  72.346  46.545  1.00  0.00           H  
ATOM   2532  CG  GLN   164      35.219  73.989  45.110  1.00  0.00           C  
ATOM   2533  HG1 GLN   164      35.320  73.224  44.311  1.00  0.00           H  
ATOM   2534  HG2 GLN   164      36.203  74.412  45.402  1.00  0.00           H  
ATOM   2535  CD  GLN   164      34.130  74.974  44.716  1.00  0.00           C  
ATOM   2536  OE1 GLN   164      32.957  74.691  44.468  1.00  0.00           O  
ATOM   2537  NE2 GLN   164      34.473  76.290  44.710  1.00  0.00           N  
ATOM   2538 HE21 GLN   164      35.432  76.564  44.788  1.00  0.00           H  
ATOM   2539 HE22 GLN   164      33.927  77.040  44.338  1.00  0.00           H  
ATOM   2540  C   GLN   164      33.761  73.582  48.736  1.00  0.00           C  
ATOM   2541  O   GLN   164      32.693  74.179  48.824  1.00  0.00           O  
ATOM   2542  N   ASP   165      34.099  72.560  49.568  1.00  0.00           N  
ATOM   2543  HN  ASP   165      35.002  72.187  49.367  1.00  0.00           H  
ATOM   2544  CA  ASP   165      33.494  72.171  50.827  1.00  0.00           C  
ATOM   2545  HA  ASP   165      32.449  72.084  50.567  1.00  0.00           H  
ATOM   2546  CB  ASP   165      33.950  70.748  51.371  1.00  0.00           C  
ATOM   2547  HB1 ASP   165      33.633  70.534  52.414  1.00  0.00           H  
ATOM   2548  HB2 ASP   165      35.060  70.789  51.399  1.00  0.00           H  
ATOM   2549  CG  ASP   165      33.379  69.622  50.644  1.00  0.00           C  
ATOM   2550  OD1 ASP   165      32.261  69.670  50.092  1.00  0.00           O  
ATOM   2551  OD2 ASP   165      34.005  68.505  50.791  1.00  0.00           O  
ATOM   2552  C   ASP   165      33.520  73.180  51.978  1.00  0.00           C  
ATOM   2553  O   ASP   165      32.460  73.429  52.557  1.00  0.00           O  
ATOM   2554  N   HSE   166      34.668  73.837  52.263  1.00  0.00           N  
ATOM   2555  HN  HSE   166      35.544  73.701  51.807  1.00  0.00           H  
ATOM   2556  CA  HSE   166      34.709  74.470  53.585  1.00  0.00           C  
ATOM   2557  HA  HSE   166      33.859  74.193  54.191  1.00  0.00           H  
ATOM   2558  CB  HSE   166      35.912  73.972  54.404  1.00  0.00           C  
ATOM   2559  HB1 HSE   166      36.025  74.496  55.377  1.00  0.00           H  
ATOM   2560  HB2 HSE   166      36.841  74.163  53.824  1.00  0.00           H  
ATOM   2561  ND1 HSE   166      35.106  71.995  55.790  1.00  0.00           N  
ATOM   2562  CG  HSE   166      35.799  72.510  54.693  1.00  0.00           C  
ATOM   2563  CE1 HSE   166      35.329  70.703  55.796  1.00  0.00           C  
ATOM   2564  HE1 HSE   166      35.026  70.037  56.604  1.00  0.00           H  
ATOM   2565  NE2 HSE   166      36.112  70.255  54.784  1.00  0.00           N  
ATOM   2566  HE2 HSE   166      36.576  69.375  54.685  1.00  0.00           H  
ATOM   2567  CD2 HSE   166      36.434  71.435  54.107  1.00  0.00           C  
ATOM   2568  HD2 HSE   166      37.018  71.569  53.204  1.00  0.00           H  
ATOM   2569  C   HSE   166      34.701  75.961  53.625  1.00  0.00           C  
ATOM   2570  O   HSE   166      34.428  76.542  54.597  1.00  0.00           O  
ATOM   2571  N   ASN   167      35.103  76.622  52.526  1.00  0.00           N  
ATOM   2572  HN  ASN   167      35.331  76.259  51.626  1.00  0.00           H  
ATOM   2573  CA  ASN   167      35.124  78.053  52.504  1.00  0.00           C  
ATOM   2574  HA  ASN   167      35.013  78.420  53.513  1.00  0.00           H  
ATOM   2575  CB  ASN   167      36.452  78.558  51.877  1.00  0.00           C  
ATOM   2576  HB1 ASN   167      36.538  79.629  51.596  1.00  0.00           H  
ATOM   2577  HB2 ASN   167      36.519  77.858  51.017  1.00  0.00           H  
ATOM   2578  CG  ASN   167      37.626  78.141  52.811  1.00  0.00           C  
ATOM   2579  OD1 ASN   167      37.504  77.592  53.886  1.00  0.00           O  
ATOM   2580  ND2 ASN   167      38.813  78.566  52.322  1.00  0.00           N  
ATOM   2581 HD21 ASN   167      39.568  78.538  52.977  1.00  0.00           H  
ATOM   2582 HD22 ASN   167      38.956  78.959  51.413  1.00  0.00           H  
ATOM   2583  C   ASN   167      33.988  78.774  51.742  1.00  0.00           C  
ATOM   2584  O   ASN   167      33.917  79.994  51.650  1.00  0.00           O  
ATOM   2585  N   LEU   168      32.964  78.066  51.246  1.00  0.00           N  
ATOM   2586  HN  LEU   168      32.877  77.103  51.490  1.00  0.00           H  
ATOM   2587  CA  LEU   168      31.838  78.672  50.515  1.00  0.00           C  
ATOM   2588  HA  LEU   168      31.514  79.486  51.146  1.00  0.00           H  
ATOM   2589  CB  LEU   168      32.204  79.100  49.108  1.00  0.00           C  
ATOM   2590  HB1 LEU   168      32.950  79.917  49.204  1.00  0.00           H  
ATOM   2591  HB2 LEU   168      31.332  79.576  48.610  1.00  0.00           H  
ATOM   2592  CG  LEU   168      32.737  77.992  48.137  1.00  0.00           C  
ATOM   2593  HG  LEU   168      33.188  77.269  48.850  1.00  0.00           H  
ATOM   2594  CD1 LEU   168      31.609  77.403  47.342  1.00  0.00           C  
ATOM   2595 HD11 LEU   168      31.858  76.748  46.480  1.00  0.00           H  
ATOM   2596 HD12 LEU   168      30.883  78.180  47.019  1.00  0.00           H  
ATOM   2597 HD13 LEU   168      30.921  76.726  47.892  1.00  0.00           H  
ATOM   2598  CD2 LEU   168      33.720  78.688  47.239  1.00  0.00           C  
ATOM   2599 HD21 LEU   168      34.222  79.582  47.666  1.00  0.00           H  
ATOM   2600 HD22 LEU   168      33.207  78.999  46.304  1.00  0.00           H  
ATOM   2601 HD23 LEU   168      34.539  78.061  46.825  1.00  0.00           H  
ATOM   2602  C   LEU   168      30.756  77.641  50.564  1.00  0.00           C  
ATOM   2603  O   LEU   168      30.982  76.513  51.101  1.00  0.00           O  
ATOM   2604  N   SER   169      29.574  78.039  50.124  1.00  0.00           N  
ATOM   2605  HN  SER   169      29.574  78.914  49.645  1.00  0.00           H  
ATOM   2606  CA  SER   169      28.354  77.193  50.211  1.00  0.00           C  
ATOM   2607  HA  SER   169      28.549  76.273  50.742  1.00  0.00           H  
ATOM   2608  CB  SER   169      27.160  77.880  50.987  1.00  0.00           C  
ATOM   2609  HB1 SER   169      26.814  78.808  50.483  1.00  0.00           H  
ATOM   2610  HB2 SER   169      27.471  78.185  52.009  1.00  0.00           H  
ATOM   2611  OG  SER   169      25.993  77.076  51.109  1.00  0.00           O  
ATOM   2612  HG1 SER   169      26.104  76.334  51.708  1.00  0.00           H  
ATOM   2613  C   SER   169      27.805  76.859  48.780  1.00  0.00           C  
ATOM   2614  O   SER   169      27.562  77.770  48.001  1.00  0.00           O  
ATOM   2615  N   GLN   170      27.594  75.569  48.467  1.00  0.00           N  
ATOM   2616  HN  GLN   170      27.863  74.816  49.064  1.00  0.00           H  
ATOM   2617  CA  GLN   170      27.198  75.098  47.203  1.00  0.00           C  
ATOM   2618  HA  GLN   170      28.011  75.431  46.575  1.00  0.00           H  
ATOM   2619  CB  GLN   170      27.196  73.528  47.062  1.00  0.00           C  
ATOM   2620  HB1 GLN   170      26.862  73.216  46.049  1.00  0.00           H  
ATOM   2621  HB2 GLN   170      26.486  73.117  47.811  1.00  0.00           H  
ATOM   2622  CG  GLN   170      28.532  72.830  47.204  1.00  0.00           C  
ATOM   2623  HG1 GLN   170      28.528  71.739  46.991  1.00  0.00           H  
ATOM   2624  HG2 GLN   170      28.869  72.822  48.263  1.00  0.00           H  
ATOM   2625  CD  GLN   170      29.606  73.449  46.270  1.00  0.00           C  
ATOM   2626  OE1 GLN   170      29.356  73.974  45.188  1.00  0.00           O  
ATOM   2627  NE2 GLN   170      30.887  73.335  46.558  1.00  0.00           N  
ATOM   2628 HE21 GLN   170      31.467  73.753  45.859  1.00  0.00           H  
ATOM   2629 HE22 GLN   170      31.171  72.933  47.428  1.00  0.00           H  
ATOM   2630  C   GLN   170      25.895  75.630  46.594  1.00  0.00           C  
ATOM   2631  O   GLN   170      25.773  75.883  45.390  1.00  0.00           O  
ATOM   2632  N   ASN   171      24.901  75.900  47.428  1.00  0.00           N  
ATOM   2633  HN  ASN   171      25.069  75.821  48.407  1.00  0.00           H  
ATOM   2634  CA  ASN   171      23.627  76.599  47.092  1.00  0.00           C  
ATOM   2635  HA  ASN   171      23.824  77.569  46.660  1.00  0.00           H  
ATOM   2636  CB  ASN   171      22.827  75.758  46.100  1.00  0.00           C  
ATOM   2637  HB1 ASN   171      22.233  75.138  46.806  1.00  0.00           H  
ATOM   2638  HB2 ASN   171      23.437  75.053  45.496  1.00  0.00           H  
ATOM   2639  CG  ASN   171      21.896  76.567  45.243  1.00  0.00           C  
ATOM   2640  OD1 ASN   171      21.851  77.795  45.192  1.00  0.00           O  
ATOM   2641  ND2 ASN   171      21.144  75.867  44.417  1.00  0.00           N  
ATOM   2642 HD21 ASN   171      20.312  76.314  44.087  1.00  0.00           H  
ATOM   2643 HD22 ASN   171      20.986  74.887  44.532  1.00  0.00           H  
ATOM   2644  C   ASN   171      22.774  76.969  48.346  1.00  0.00           C  
ATOM   2645  O   ASN   171      21.742  77.543  48.307  1.00  0.00           O  
ATOM   2646  N   GLY   172      23.239  76.612  49.513  1.00  0.00           N  
ATOM   2647  HN  GLY   172      24.104  76.133  49.384  1.00  0.00           H  
ATOM   2648  CA  GLY   172      22.739  76.739  50.837  1.00  0.00           C  
ATOM   2649  HA1 GLY   172      23.572  76.482  51.475  1.00  0.00           H  
ATOM   2650  HA2 GLY   172      21.965  76.024  51.072  1.00  0.00           H  
ATOM   2651  C   GLY   172      22.136  78.113  51.192  1.00  0.00           C  
ATOM   2652  O   GLY   172      22.581  79.099  50.576  1.00  0.00           O  
ATOM   2653  N   SER   173      21.473  78.275  52.311  1.00  0.00           N  
ATOM   2654  HN  SER   173      21.181  77.529  52.904  1.00  0.00           H  
ATOM   2655  CA  SER   173      21.025  79.498  52.793  1.00  0.00           C  
ATOM   2656  HA  SER   173      21.189  80.211  51.999  1.00  0.00           H  
ATOM   2657  CB  SER   173      19.512  79.383  53.127  1.00  0.00           C  
ATOM   2658  HB1 SER   173      19.124  80.349  53.516  1.00  0.00           H  
ATOM   2659  HB2 SER   173      19.447  78.558  53.869  1.00  0.00           H  
ATOM   2660  OG  SER   173      18.801  79.097  51.907  1.00  0.00           O  
ATOM   2661  HG1 SER   173      18.638  78.152  51.935  1.00  0.00           H  
ATOM   2662  C   SER   173      21.645  80.036  54.126  1.00  0.00           C  
ATOM   2663  O   SER   173      21.540  81.186  54.384  1.00  0.00           O  
ATOM   2664  N   ALA   174      22.426  79.232  54.810  1.00  0.00           N  
ATOM   2665  HN  ALA   174      22.337  78.243  54.726  1.00  0.00           H  
ATOM   2666  CA  ALA   174      23.445  79.597  55.741  1.00  0.00           C  
ATOM   2667  HA  ALA   174      22.890  80.220  56.427  1.00  0.00           H  
ATOM   2668  CB  ALA   174      23.824  78.381  56.536  1.00  0.00           C  
ATOM   2669  HB1 ALA   174      22.926  78.051  57.101  1.00  0.00           H  
ATOM   2670  HB2 ALA   174      24.563  78.782  57.263  1.00  0.00           H  
ATOM   2671  HB3 ALA   174      24.321  77.583  55.945  1.00  0.00           H  
ATOM   2672  C   ALA   174      24.646  80.195  54.975  1.00  0.00           C  
ATOM   2673  O   ALA   174      25.082  79.645  53.927  1.00  0.00           O  
ATOM   2674  N   PRO   175      25.123  81.383  55.423  1.00  0.00           N  
ATOM   2675  CD  PRO   175      24.643  82.142  56.621  1.00  0.00           C  
ATOM   2676  HD1 PRO   175      24.907  81.627  57.569  1.00  0.00           H  
ATOM   2677  HD2 PRO   175      23.546  82.311  56.643  1.00  0.00           H  
ATOM   2678  CA  PRO   175      26.470  81.731  55.135  1.00  0.00           C  
ATOM   2679  HA  PRO   175      26.550  81.706  54.058  1.00  0.00           H  
ATOM   2680  CB  PRO   175      26.726  83.092  55.871  1.00  0.00           C  
ATOM   2681  HB1 PRO   175      27.050  83.918  55.202  1.00  0.00           H  
ATOM   2682  HB2 PRO   175      27.591  82.943  56.551  1.00  0.00           H  
ATOM   2683  CG  PRO   175      25.423  83.421  56.518  1.00  0.00           C  
ATOM   2684  HG1 PRO   175      25.673  83.871  57.502  1.00  0.00           H  
ATOM   2685  HG2 PRO   175      24.876  84.177  55.913  1.00  0.00           H  
ATOM   2686  C   PRO   175      27.571  80.647  55.444  1.00  0.00           C  
ATOM   2687  O   PRO   175      27.400  79.730  56.308  1.00  0.00           O  
ATOM   2688  N   THR   176      28.797  80.734  54.817  1.00  0.00           N  
ATOM   2689  HN  THR   176      28.986  81.272  53.999  1.00  0.00           H  
ATOM   2690  CA  THR   176      29.968  80.096  55.367  1.00  0.00           C  
ATOM   2691  HA  THR   176      29.786  79.664  56.340  1.00  0.00           H  
ATOM   2692  CB  THR   176      30.315  78.872  54.446  1.00  0.00           C  
ATOM   2693  HB  THR   176      29.993  79.163  53.423  1.00  0.00           H  
ATOM   2694  OG1 THR   176      29.466  77.767  54.859  1.00  0.00           O  
ATOM   2695  HG1 THR   176      28.570  77.969  54.581  1.00  0.00           H  
ATOM   2696  CG2 THR   176      31.752  78.449  54.541  1.00  0.00           C  
ATOM   2697 HG21 THR   176      32.008  78.369  55.619  1.00  0.00           H  
ATOM   2698 HG22 THR   176      32.474  79.125  54.034  1.00  0.00           H  
ATOM   2699 HG23 THR   176      31.972  77.499  54.009  1.00  0.00           H  
ATOM   2700  C   THR   176      31.097  81.071  55.532  1.00  0.00           C  
ATOM   2701  O   THR   176      31.521  81.904  54.691  1.00  0.00           O  
ATOM   2702  N   PHE   177      31.699  80.964  56.701  1.00  0.00           N  
ATOM   2703  HN  PHE   177      31.468  80.193  57.290  1.00  0.00           H  
ATOM   2704  CA  PHE   177      32.895  81.683  57.161  1.00  0.00           C  
ATOM   2705  HA  PHE   177      32.911  82.609  56.606  1.00  0.00           H  
ATOM   2706  CB  PHE   177      32.801  82.094  58.602  1.00  0.00           C  
ATOM   2707  HB1 PHE   177      32.698  81.229  59.291  1.00  0.00           H  
ATOM   2708  HB2 PHE   177      31.924  82.761  58.739  1.00  0.00           H  
ATOM   2709  CG  PHE   177      34.012  82.976  59.007  1.00  0.00           C  
ATOM   2710  CD1 PHE   177      35.192  82.442  59.465  1.00  0.00           C  
ATOM   2711  HD1 PHE   177      35.325  81.380  59.610  1.00  0.00           H  
ATOM   2712  CE1 PHE   177      36.252  83.318  59.815  1.00  0.00           C  
ATOM   2713  HE1 PHE   177      37.080  82.756  60.222  1.00  0.00           H  
ATOM   2714  CZ  PHE   177      36.159  84.706  59.562  1.00  0.00           C  
ATOM   2715  HZ  PHE   177      36.975  85.403  59.687  1.00  0.00           H  
ATOM   2716  CD2 PHE   177      33.883  84.408  58.867  1.00  0.00           C  
ATOM   2717  HD2 PHE   177      32.927  84.748  58.498  1.00  0.00           H  
ATOM   2718  CE2 PHE   177      34.980  85.296  59.060  1.00  0.00           C  
ATOM   2719  HE2 PHE   177      34.851  86.362  58.942  1.00  0.00           H  
ATOM   2720  C   PHE   177      34.164  80.781  56.904  1.00  0.00           C  
ATOM   2721  O   PHE   177      33.975  79.584  57.170  1.00  0.00           O  
ATOM   2722  N   PRO   178      35.369  81.215  56.385  1.00  0.00           N  
ATOM   2723  CD  PRO   178      35.670  82.579  55.956  1.00  0.00           C  
ATOM   2724  HD1 PRO   178      35.611  83.406  56.695  1.00  0.00           H  
ATOM   2725  HD2 PRO   178      34.943  82.930  55.193  1.00  0.00           H  
ATOM   2726  CA  PRO   178      36.370  80.261  55.893  1.00  0.00           C  
ATOM   2727  HA  PRO   178      35.871  79.360  55.569  1.00  0.00           H  
ATOM   2728  CB  PRO   178      36.987  81.022  54.741  1.00  0.00           C  
ATOM   2729  HB1 PRO   178      36.208  80.902  53.958  1.00  0.00           H  
ATOM   2730  HB2 PRO   178      37.995  80.614  54.514  1.00  0.00           H  
ATOM   2731  CG  PRO   178      36.949  82.437  55.263  1.00  0.00           C  
ATOM   2732  HG1 PRO   178      37.714  82.659  56.038  1.00  0.00           H  
ATOM   2733  HG2 PRO   178      37.003  83.180  54.439  1.00  0.00           H  
ATOM   2734  C   PRO   178      37.273  79.839  56.962  1.00  0.00           C  
ATOM   2735  O   PRO   178      38.265  80.578  57.178  1.00  0.00           O  
ATOM   2736  N   LEU   179      36.934  78.741  57.623  1.00  0.00           N  
ATOM   2737  HN  LEU   179      36.000  78.395  57.575  1.00  0.00           H  
ATOM   2738  CA  LEU   179      37.661  78.124  58.666  1.00  0.00           C  
ATOM   2739  HA  LEU   179      38.249  78.886  59.157  1.00  0.00           H  
ATOM   2740  CB  LEU   179      36.718  77.676  59.835  1.00  0.00           C  
ATOM   2741  HB1 LEU   179      37.172  76.850  60.424  1.00  0.00           H  
ATOM   2742  HB2 LEU   179      35.905  77.102  59.342  1.00  0.00           H  
ATOM   2743  CG  LEU   179      36.043  78.783  60.619  1.00  0.00           C  
ATOM   2744  HG  LEU   179      35.446  79.236  59.798  1.00  0.00           H  
ATOM   2745  CD1 LEU   179      35.159  78.133  61.719  1.00  0.00           C  
ATOM   2746 HD11 LEU   179      35.848  77.559  62.374  1.00  0.00           H  
ATOM   2747 HD12 LEU   179      34.443  77.375  61.334  1.00  0.00           H  
ATOM   2748 HD13 LEU   179      34.816  78.926  62.418  1.00  0.00           H  
ATOM   2749  CD2 LEU   179      37.041  79.707  61.229  1.00  0.00           C  
ATOM   2750 HD21 LEU   179      37.456  80.422  60.486  1.00  0.00           H  
ATOM   2751 HD22 LEU   179      37.875  79.078  61.607  1.00  0.00           H  
ATOM   2752 HD23 LEU   179      36.528  80.192  62.087  1.00  0.00           H  
ATOM   2753  C   LEU   179      38.614  77.066  58.102  1.00  0.00           C  
ATOM   2754  O   LEU   179      39.284  76.448  58.851  1.00  0.00           O  
ATOM   2755  N   CYS   180      38.865  76.897  56.774  1.00  0.00           N  
ATOM   2756  HN  CYS   180      38.448  77.596  56.198  1.00  0.00           H  
ATOM   2757  CA  CYS   180      39.797  75.860  56.238  1.00  0.00           C  
ATOM   2758  HA  CYS   180      40.079  75.216  57.058  1.00  0.00           H  
ATOM   2759  CB  CYS   180      39.341  75.176  54.998  1.00  0.00           C  
ATOM   2760  HB1 CYS   180      39.630  75.721  54.074  1.00  0.00           H  
ATOM   2761  HB2 CYS   180      38.244  75.334  54.923  1.00  0.00           H  
ATOM   2762  SG  CYS   180      39.870  73.397  54.968  1.00  0.00           S  
ATOM   2763  HG1 CYS   180      40.973  73.634  55.665  1.00  0.00           H  
ATOM   2764  C   CYS   180      41.100  76.570  55.875  1.00  0.00           C  
ATOM   2765  O   CYS   180      41.109  77.705  55.474  1.00  0.00           O  
ATOM   2766  N   ALA   181      42.286  75.929  56.008  1.00  0.00           N  
ATOM   2767  HN  ALA   181      42.295  75.025  56.429  1.00  0.00           H  
ATOM   2768  CA  ALA   181      43.553  76.715  55.913  1.00  0.00           C  
ATOM   2769  HA  ALA   181      43.514  77.382  55.065  1.00  0.00           H  
ATOM   2770  CB  ALA   181      43.777  77.508  57.179  1.00  0.00           C  
ATOM   2771  HB1 ALA   181      43.725  76.798  58.032  1.00  0.00           H  
ATOM   2772  HB2 ALA   181      42.984  78.274  57.315  1.00  0.00           H  
ATOM   2773  HB3 ALA   181      44.818  77.895  57.154  1.00  0.00           H  
ATOM   2774  C   ALA   181      44.679  75.773  55.646  1.00  0.00           C  
ATOM   2775  O   ALA   181      44.480  74.581  55.608  1.00  0.00           O  
ATOM   2776  N   MET   182      45.884  76.192  55.354  1.00  0.00           N  
ATOM   2777  HN  MET   182      46.084  77.169  55.334  1.00  0.00           H  
ATOM   2778  CA  MET   182      47.020  75.258  55.167  1.00  0.00           C  
ATOM   2779  HA  MET   182      46.856  74.297  55.631  1.00  0.00           H  
ATOM   2780  CB  MET   182      47.160  74.881  53.716  1.00  0.00           C  
ATOM   2781  HB1 MET   182      46.080  74.713  53.515  1.00  0.00           H  
ATOM   2782  HB2 MET   182      47.695  73.910  53.635  1.00  0.00           H  
ATOM   2783  CG  MET   182      47.617  75.887  52.664  1.00  0.00           C  
ATOM   2784  HG1 MET   182      48.604  76.267  53.005  1.00  0.00           H  
ATOM   2785  HG2 MET   182      46.866  76.703  52.746  1.00  0.00           H  
ATOM   2786  SD  MET   182      47.554  75.401  50.929  1.00  0.00           S  
ATOM   2787  CE  MET   182      49.099  74.495  50.918  1.00  0.00           C  
ATOM   2788  HE1 MET   182      48.987  73.568  51.521  1.00  0.00           H  
ATOM   2789  HE2 MET   182      49.967  75.080  51.289  1.00  0.00           H  
ATOM   2790  HE3 MET   182      49.403  74.278  49.872  1.00  0.00           H  
ATOM   2791  C   MET   182      48.312  75.927  55.639  1.00  0.00           C  
ATOM   2792  O   MET   182      48.467  77.119  55.832  1.00  0.00           O  
ATOM   2793  N   GLN   183      49.243  75.056  55.936  1.00  0.00           N  
ATOM   2794  HN  GLN   183      49.005  74.088  55.904  1.00  0.00           H  
ATOM   2795  CA  GLN   183      50.564  75.464  56.440  1.00  0.00           C  
ATOM   2796  HA  GLN   183      50.811  76.495  56.234  1.00  0.00           H  
ATOM   2797  CB  GLN   183      50.787  75.156  57.894  1.00  0.00           C  
ATOM   2798  HB1 GLN   183      50.036  75.668  58.533  1.00  0.00           H  
ATOM   2799  HB2 GLN   183      51.728  75.636  58.238  1.00  0.00           H  
ATOM   2800  CG  GLN   183      50.689  73.717  58.277  1.00  0.00           C  
ATOM   2801  HG1 GLN   183      51.521  73.146  57.813  1.00  0.00           H  
ATOM   2802  HG2 GLN   183      49.708  73.351  57.906  1.00  0.00           H  
ATOM   2803  CD  GLN   183      50.729  73.413  59.768  1.00  0.00           C  
ATOM   2804  OE1 GLN   183      51.449  72.493  60.243  1.00  0.00           O  
ATOM   2805  NE2 GLN   183      49.893  74.065  60.610  1.00  0.00           N  
ATOM   2806 HE21 GLN   183      50.045  73.829  61.569  1.00  0.00           H  
ATOM   2807 HE22 GLN   183      49.146  74.644  60.282  1.00  0.00           H  
ATOM   2808  C   GLN   183      51.652  74.777  55.674  1.00  0.00           C  
ATOM   2809  O   GLN   183      51.531  73.657  55.244  1.00  0.00           O  
ATOM   2810  N   LEU   184      52.731  75.508  55.375  1.00  0.00           N  
ATOM   2811  HN  LEU   184      52.751  76.444  55.717  1.00  0.00           H  
ATOM   2812  CA  LEU   184      53.866  74.992  54.724  1.00  0.00           C  
ATOM   2813  HA  LEU   184      53.798  73.918  54.632  1.00  0.00           H  
ATOM   2814  CB  LEU   184      53.958  75.622  53.325  1.00  0.00           C  
ATOM   2815  HB1 LEU   184      54.917  75.359  52.830  1.00  0.00           H  
ATOM   2816  HB2 LEU   184      53.782  76.716  53.404  1.00  0.00           H  
ATOM   2817  CG  LEU   184      52.765  75.175  52.372  1.00  0.00           C  
ATOM   2818  HG  LEU   184      51.819  75.333  52.932  1.00  0.00           H  
ATOM   2819  CD1 LEU   184      52.757  76.111  51.201  1.00  0.00           C  
ATOM   2820 HD11 LEU   184      52.483  77.102  51.622  1.00  0.00           H  
ATOM   2821 HD12 LEU   184      51.968  75.857  50.461  1.00  0.00           H  
ATOM   2822 HD13 LEU   184      53.756  76.136  50.716  1.00  0.00           H  
ATOM   2823  CD2 LEU   184      52.981  73.738  51.830  1.00  0.00           C  
ATOM   2824 HD21 LEU   184      52.918  73.045  52.696  1.00  0.00           H  
ATOM   2825 HD22 LEU   184      54.002  73.537  51.441  1.00  0.00           H  
ATOM   2826 HD23 LEU   184      52.193  73.496  51.085  1.00  0.00           H  
ATOM   2827  C   LEU   184      55.182  75.310  55.430  1.00  0.00           C  
ATOM   2828  O   LEU   184      56.010  76.081  54.923  1.00  0.00           O  
ATOM   2829  N   PHE   185      55.358  74.756  56.616  1.00  0.00           N  
ATOM   2830  HN  PHE   185      54.629  74.276  57.097  1.00  0.00           H  
ATOM   2831  CA  PHE   185      56.409  75.170  57.561  1.00  0.00           C  
ATOM   2832  HA  PHE   185      56.629  76.225  57.491  1.00  0.00           H  
ATOM   2833  CB  PHE   185      55.869  74.825  59.018  1.00  0.00           C  
ATOM   2834  HB1 PHE   185      56.721  74.874  59.730  1.00  0.00           H  
ATOM   2835  HB2 PHE   185      55.579  73.755  58.943  1.00  0.00           H  
ATOM   2836  CG  PHE   185      54.703  75.625  59.546  1.00  0.00           C  
ATOM   2837  CD1 PHE   185      54.360  76.893  59.056  1.00  0.00           C  
ATOM   2838  HD1 PHE   185      54.971  77.336  58.283  1.00  0.00           H  
ATOM   2839  CE1 PHE   185      53.318  77.668  59.676  1.00  0.00           C  
ATOM   2840  HE1 PHE   185      53.073  78.599  59.187  1.00  0.00           H  
ATOM   2841  CZ  PHE   185      52.642  77.128  60.740  1.00  0.00           C  
ATOM   2842  HZ  PHE   185      51.907  77.697  61.291  1.00  0.00           H  
ATOM   2843  CD2 PHE   185      53.993  75.031  60.593  1.00  0.00           C  
ATOM   2844  HD2 PHE   185      54.311  74.108  61.056  1.00  0.00           H  
ATOM   2845  CE2 PHE   185      52.898  75.817  61.172  1.00  0.00           C  
ATOM   2846  HE2 PHE   185      52.269  75.427  61.958  1.00  0.00           H  
ATOM   2847  C   PHE   185      57.797  74.497  57.307  1.00  0.00           C  
ATOM   2848  O   PHE   185      57.969  73.298  57.504  1.00  0.00           O  
ATOM   2849  N   SER   186      58.806  75.175  56.797  1.00  0.00           N  
ATOM   2850  HN  SER   186      58.728  76.131  56.524  1.00  0.00           H  
ATOM   2851  CA  SER   186      60.145  74.617  56.414  1.00  0.00           C  
ATOM   2852  HA  SER   186      60.159  73.538  56.388  1.00  0.00           H  
ATOM   2853  CB  SER   186      60.728  75.193  55.009  1.00  0.00           C  
ATOM   2854  HB1 SER   186      60.276  74.714  54.114  1.00  0.00           H  
ATOM   2855  HB2 SER   186      61.774  74.825  55.079  1.00  0.00           H  
ATOM   2856  OG  SER   186      60.713  76.622  54.930  1.00  0.00           O  
ATOM   2857  HG1 SER   186      59.817  76.696  54.593  1.00  0.00           H  
ATOM   2858  C   SER   186      61.152  75.021  57.456  1.00  0.00           C  
ATOM   2859  O   SER   186      62.194  74.343  57.739  1.00  0.00           O  
ATOM   2860  N   HSE   187      60.941  76.160  58.048  1.00  0.00           N  
ATOM   2861  HN  HSE   187      60.078  76.611  57.835  1.00  0.00           H  
ATOM   2862  CA  HSE   187      61.808  76.864  58.938  1.00  0.00           C  
ATOM   2863  HA  HSE   187      61.254  77.771  59.128  1.00  0.00           H  
ATOM   2864  CB  HSE   187      61.868  76.190  60.279  1.00  0.00           C  
ATOM   2865  HB1 HSE   187      62.337  76.898  60.995  1.00  0.00           H  
ATOM   2866  HB2 HSE   187      62.490  75.275  60.176  1.00  0.00           H  
ATOM   2867  ND1 HSE   187      59.647  76.884  61.178  1.00  0.00           N  
ATOM   2868  CG  HSE   187      60.527  75.858  60.844  1.00  0.00           C  
ATOM   2869  CE1 HSE   187      58.536  76.253  61.549  1.00  0.00           C  
ATOM   2870  HE1 HSE   187      57.589  76.671  61.889  1.00  0.00           H  
ATOM   2871  NE2 HSE   187      58.709  74.873  61.557  1.00  0.00           N  
ATOM   2872  HE2 HSE   187      58.076  74.228  61.984  1.00  0.00           H  
ATOM   2873  CD2 HSE   187      59.988  74.678  61.079  1.00  0.00           C  
ATOM   2874  HD2 HSE   187      60.329  73.670  60.878  1.00  0.00           H  
ATOM   2875  C   HSE   187      63.196  77.477  58.386  1.00  0.00           C  
ATOM   2876  O   HSE   187      64.163  77.412  59.115  1.00  0.00           O  
ATOM   2877  N   MET   188      63.186  77.967  57.141  1.00  0.00           N  
ATOM   2878  HN  MET   188      62.411  77.840  56.526  1.00  0.00           H  
ATOM   2879  CA  MET   188      64.347  78.517  56.574  1.00  0.00           C  
ATOM   2880  HA  MET   188      65.207  77.879  56.715  1.00  0.00           H  
ATOM   2881  CB  MET   188      64.192  78.705  55.091  1.00  0.00           C  
ATOM   2882  HB1 MET   188      64.874  79.407  54.566  1.00  0.00           H  
ATOM   2883  HB2 MET   188      63.141  78.996  54.878  1.00  0.00           H  
ATOM   2884  CG  MET   188      64.488  77.256  54.465  1.00  0.00           C  
ATOM   2885  HG1 MET   188      63.693  76.574  54.836  1.00  0.00           H  
ATOM   2886  HG2 MET   188      65.365  76.792  54.966  1.00  0.00           H  
ATOM   2887  SD  MET   188      64.620  77.201  52.545  1.00  0.00           S  
ATOM   2888  CE  MET   188      64.880  75.417  52.550  1.00  0.00           C  
ATOM   2889  HE1 MET   188      65.716  75.241  53.259  1.00  0.00           H  
ATOM   2890  HE2 MET   188      65.094  75.098  51.507  1.00  0.00           H  
ATOM   2891  HE3 MET   188      63.990  74.859  52.911  1.00  0.00           H  
ATOM   2892  C   MET   188      64.792  79.813  57.289  1.00  0.00           C  
ATOM   2893  O   MET   188      63.952  80.596  57.662  1.00  0.00           O  
ATOM   2894  N   HSE   189      66.118  79.946  57.395  1.00  0.00           N  
ATOM   2895  HN  HSE   189      66.666  79.148  57.154  1.00  0.00           H  
ATOM   2896  CA  HSE   189      66.809  81.099  58.012  1.00  0.00           C  
ATOM   2897  HA  HSE   189      66.604  81.032  59.071  1.00  0.00           H  
ATOM   2898  CB  HSE   189      68.347  81.049  58.008  1.00  0.00           C  
ATOM   2899  HB1 HSE   189      68.604  82.018  58.487  1.00  0.00           H  
ATOM   2900  HB2 HSE   189      68.717  80.884  56.973  1.00  0.00           H  
ATOM   2901  ND1 HSE   189      68.538  79.924  60.233  1.00  0.00           N  
ATOM   2902  CG  HSE   189      68.891  79.947  58.852  1.00  0.00           C  
ATOM   2903  CE1 HSE   189      69.365  79.092  60.757  1.00  0.00           C  
ATOM   2904  HE1 HSE   189      69.491  78.875  61.818  1.00  0.00           H  
ATOM   2905  NE2 HSE   189      70.190  78.570  59.870  1.00  0.00           N  
ATOM   2906  HE2 HSE   189      71.000  78.011  60.045  1.00  0.00           H  
ATOM   2907  CD2 HSE   189      69.945  79.066  58.652  1.00  0.00           C  
ATOM   2908  HD2 HSE   189      70.448  78.909  57.706  1.00  0.00           H  
ATOM   2909  C   HSE   189      66.374  82.476  57.437  1.00  0.00           C  
ATOM   2910  O   HSE   189      65.928  82.671  56.296  1.00  0.00           O  
ATOM   2911  N   ALA   190      66.320  83.425  58.396  1.00  0.00           N  
ATOM   2912  HN  ALA   190      66.621  83.266  59.333  1.00  0.00           H  
ATOM   2913  CA  ALA   190      65.801  84.792  58.250  1.00  0.00           C  
ATOM   2914  HA  ALA   190      64.998  84.684  57.536  1.00  0.00           H  
ATOM   2915  CB  ALA   190      65.257  85.222  59.608  1.00  0.00           C  
ATOM   2916  HB1 ALA   190      64.484  84.463  59.853  1.00  0.00           H  
ATOM   2917  HB2 ALA   190      64.849  86.256  59.619  1.00  0.00           H  
ATOM   2918  HB3 ALA   190      66.106  85.168  60.324  1.00  0.00           H  
ATOM   2919  C   ALA   190      67.036  85.718  57.811  1.00  0.00           C  
ATOM   2920  O   ALA   190      66.999  86.952  57.934  1.00  0.00           O  
ATOM   2921  N   VAL   191      68.155  85.138  57.346  1.00  0.00           N  
ATOM   2922  HN  VAL   191      68.209  84.143  57.329  1.00  0.00           H  
ATOM   2923  CA  VAL   191      69.122  85.971  56.611  1.00  0.00           C  
ATOM   2924  HA  VAL   191      69.364  86.818  57.236  1.00  0.00           H  
ATOM   2925  CB  VAL   191      70.441  85.169  56.422  1.00  0.00           C  
ATOM   2926  HB  VAL   191      71.119  85.786  55.794  1.00  0.00           H  
ATOM   2927  CG1 VAL   191      71.128  85.094  57.849  1.00  0.00           C  
ATOM   2928 HG11 VAL   191      70.403  84.744  58.615  1.00  0.00           H  
ATOM   2929 HG12 VAL   191      71.480  86.106  58.142  1.00  0.00           H  
ATOM   2930 HG13 VAL   191      72.026  84.440  57.827  1.00  0.00           H  
ATOM   2931  CG2 VAL   191      70.218  83.783  55.823  1.00  0.00           C  
ATOM   2932 HG21 VAL   191      69.592  83.294  56.599  1.00  0.00           H  
ATOM   2933 HG22 VAL   191      71.153  83.189  55.742  1.00  0.00           H  
ATOM   2934 HG23 VAL   191      69.753  83.676  54.819  1.00  0.00           H  
ATOM   2935  C   VAL   191      68.577  86.475  55.302  1.00  0.00           C  
ATOM   2936  O   VAL   191      67.767  85.824  54.691  1.00  0.00           O  
ATOM   2937  N   ILE   192      68.983  87.745  54.803  1.00  0.00           N  
ATOM   2938  HN  ILE   192      69.639  88.221  55.383  1.00  0.00           H  
ATOM   2939  CA  ILE   192      68.325  88.510  53.645  1.00  0.00           C  
ATOM   2940  HA  ILE   192      67.427  88.044  53.268  1.00  0.00           H  
ATOM   2941  CB  ILE   192      67.763  89.830  54.128  1.00  0.00           C  
ATOM   2942  HB  ILE   192      67.163  90.242  53.289  1.00  0.00           H  
ATOM   2943  CG2 ILE   192      66.829  89.577  55.331  1.00  0.00           C  
ATOM   2944 HG21 ILE   192      66.312  90.512  55.637  1.00  0.00           H  
ATOM   2945 HG22 ILE   192      67.342  89.093  56.189  1.00  0.00           H  
ATOM   2946 HG23 ILE   192      66.033  88.897  54.958  1.00  0.00           H  
ATOM   2947  CG1 ILE   192      68.790  90.949  54.400  1.00  0.00           C  
ATOM   2948 HG11 ILE   192      69.582  91.108  53.638  1.00  0.00           H  
ATOM   2949 HG12 ILE   192      69.296  90.622  55.334  1.00  0.00           H  
ATOM   2950  CD  ILE   192      68.216  92.391  54.566  1.00  0.00           C  
ATOM   2951  HD1 ILE   192      67.249  92.418  55.114  1.00  0.00           H  
ATOM   2952  HD2 ILE   192      68.001  92.748  53.536  1.00  0.00           H  
ATOM   2953  HD3 ILE   192      68.947  93.013  55.125  1.00  0.00           H  
ATOM   2954  C   ILE   192      69.318  88.676  52.547  1.00  0.00           C  
ATOM   2955  O   ILE   192      68.958  89.341  51.534  1.00  0.00           O  
ATOM   2956  N   SER   193      70.605  88.259  52.770  1.00  0.00           N  
ATOM   2957  HN  SER   193      70.765  87.895  53.684  1.00  0.00           H  
ATOM   2958  CA  SER   193      71.712  88.809  51.943  1.00  0.00           C  
ATOM   2959  HA  SER   193      71.475  88.802  50.889  1.00  0.00           H  
ATOM   2960  CB  SER   193      72.058  90.275  52.258  1.00  0.00           C  
ATOM   2961  HB1 SER   193      71.135  90.890  52.194  1.00  0.00           H  
ATOM   2962  HB2 SER   193      72.792  90.596  51.487  1.00  0.00           H  
ATOM   2963  OG  SER   193      72.492  90.461  53.601  1.00  0.00           O  
ATOM   2964  HG1 SER   193      72.564  91.411  53.725  1.00  0.00           H  
ATOM   2965  C   SER   193      72.962  88.022  52.147  1.00  0.00           C  
ATOM   2966  O   SER   193      73.067  87.434  53.242  1.00  0.00           O  
ATOM   2967  N   THR   194      73.861  87.998  51.220  1.00  0.00           N  
ATOM   2968  HN  THR   194      73.817  88.357  50.291  1.00  0.00           H  
ATOM   2969  CA  THR   194      75.118  87.177  51.458  1.00  0.00           C  
ATOM   2970  HA  THR   194      74.953  86.153  51.757  1.00  0.00           H  
ATOM   2971  CB  THR   194      76.003  87.092  50.247  1.00  0.00           C  
ATOM   2972  HB  THR   194      76.183  88.056  49.724  1.00  0.00           H  
ATOM   2973  OG1 THR   194      75.452  86.134  49.343  1.00  0.00           O  
ATOM   2974  HG1 THR   194      76.102  86.185  48.639  1.00  0.00           H  
ATOM   2975  CG2 THR   194      77.355  86.479  50.582  1.00  0.00           C  
ATOM   2976 HG21 THR   194      77.378  85.554  51.197  1.00  0.00           H  
ATOM   2977 HG22 THR   194      77.899  87.211  51.216  1.00  0.00           H  
ATOM   2978 HG23 THR   194      78.069  86.293  49.751  1.00  0.00           H  
ATOM   2979  C   THR   194      75.948  87.598  52.668  1.00  0.00           C  
ATOM   2980  O   THR   194      76.381  86.836  53.565  1.00  0.00           O  
ATOM   2981  N   ALA   195      75.990  88.978  52.770  1.00  0.00           N  
ATOM   2982  HN  ALA   195      75.741  89.466  51.937  1.00  0.00           H  
ATOM   2983  CA  ALA   195      76.558  89.713  53.879  1.00  0.00           C  
ATOM   2984  HA  ALA   195      77.596  89.434  53.773  1.00  0.00           H  
ATOM   2985  CB  ALA   195      76.483  91.231  53.655  1.00  0.00           C  
ATOM   2986  HB1 ALA   195      75.399  91.400  53.481  1.00  0.00           H  
ATOM   2987  HB2 ALA   195      76.954  91.595  52.717  1.00  0.00           H  
ATOM   2988  HB3 ALA   195      76.937  91.785  54.504  1.00  0.00           H  
ATOM   2989  C   ALA   195      76.058  89.362  55.289  1.00  0.00           C  
ATOM   2990  O   ALA   195      76.767  89.029  56.268  1.00  0.00           O  
ATOM   2991  N   THR   196      74.682  89.381  55.407  1.00  0.00           N  
ATOM   2992  HN  THR   196      74.136  89.581  54.597  1.00  0.00           H  
ATOM   2993  CA  THR   196      74.031  89.085  56.627  1.00  0.00           C  
ATOM   2994  HA  THR   196      74.369  89.727  57.427  1.00  0.00           H  
ATOM   2995  CB  THR   196      72.509  89.392  56.864  1.00  0.00           C  
ATOM   2996  HB  THR   196      72.296  88.972  57.871  1.00  0.00           H  
ATOM   2997  OG1 THR   196      71.636  88.875  55.853  1.00  0.00           O  
ATOM   2998  HG1 THR   196      71.956  89.178  55.000  1.00  0.00           H  
ATOM   2999  CG2 THR   196      72.318  90.905  56.989  1.00  0.00           C  
ATOM   3000 HG21 THR   196      72.623  91.363  56.024  1.00  0.00           H  
ATOM   3001 HG22 THR   196      72.909  91.179  57.889  1.00  0.00           H  
ATOM   3002 HG23 THR   196      71.287  91.283  57.161  1.00  0.00           H  
ATOM   3003  C   THR   196      74.265  87.686  57.104  1.00  0.00           C  
ATOM   3004  O   THR   196      74.547  87.311  58.289  1.00  0.00           O  
ATOM   3005  N   CYS   197      74.245  86.767  56.106  1.00  0.00           N  
ATOM   3006  HN  CYS   197      73.987  87.094  55.200  1.00  0.00           H  
ATOM   3007  CA  CYS   197      74.492  85.285  56.407  1.00  0.00           C  
ATOM   3008  HA  CYS   197      73.811  85.076  57.219  1.00  0.00           H  
ATOM   3009  CB  CYS   197      74.099  84.338  55.144  1.00  0.00           C  
ATOM   3010  HB1 CYS   197      74.756  84.410  54.251  1.00  0.00           H  
ATOM   3011  HB2 CYS   197      73.077  84.569  54.774  1.00  0.00           H  
ATOM   3012  SG  CYS   197      73.955  82.566  55.637  1.00  0.00           S  
ATOM   3013  C   CYS   197      75.917  84.953  56.908  1.00  0.00           C  
ATOM   3014  O   CYS   197      76.228  84.231  57.858  1.00  0.00           O  
ATOM   3015  N   MET   198      76.923  85.627  56.238  1.00  0.00           N  
ATOM   3016  HN  MET   198      76.752  86.326  55.548  1.00  0.00           H  
ATOM   3017  CA  MET   198      78.341  85.363  56.490  1.00  0.00           C  
ATOM   3018  HA  MET   198      78.585  84.324  56.649  1.00  0.00           H  
ATOM   3019  CB  MET   198      79.197  85.702  55.220  1.00  0.00           C  
ATOM   3020  HB1 MET   198      80.240  85.935  55.521  1.00  0.00           H  
ATOM   3021  HB2 MET   198      78.739  86.614  54.782  1.00  0.00           H  
ATOM   3022  CG  MET   198      79.040  84.652  54.086  1.00  0.00           C  
ATOM   3023  HG1 MET   198      79.425  84.932  53.082  1.00  0.00           H  
ATOM   3024  HG2 MET   198      77.957  84.507  53.888  1.00  0.00           H  
ATOM   3025  SD  MET   198      79.786  83.039  54.648  1.00  0.00           S  
ATOM   3026  CE  MET   198      79.894  82.139  53.099  1.00  0.00           C  
ATOM   3027  HE1 MET   198      79.213  82.608  52.357  1.00  0.00           H  
ATOM   3028  HE2 MET   198      79.603  81.069  53.167  1.00  0.00           H  
ATOM   3029  HE3 MET   198      80.897  82.303  52.651  1.00  0.00           H  
ATOM   3030  C   MET   198      78.867  86.005  57.760  1.00  0.00           C  
ATOM   3031  O   MET   198      79.607  85.407  58.530  1.00  0.00           O  
ATOM   3032  N   ARG   199      78.423  87.282  58.127  1.00  0.00           N  
ATOM   3033  HN  ARG   199      77.811  87.720  57.473  1.00  0.00           H  
ATOM   3034  CA  ARG   199      78.608  87.872  59.362  1.00  0.00           C  
ATOM   3035  HA  ARG   199      79.654  87.909  59.628  1.00  0.00           H  
ATOM   3036  CB  ARG   199      78.012  89.292  59.436  1.00  0.00           C  
ATOM   3037  HB1 ARG   199      78.148  89.631  60.485  1.00  0.00           H  
ATOM   3038  HB2 ARG   199      76.914  89.235  59.273  1.00  0.00           H  
ATOM   3039  CG  ARG   199      78.655  90.379  58.505  1.00  0.00           C  
ATOM   3040  HG1 ARG   199      78.157  91.364  58.629  1.00  0.00           H  
ATOM   3041  HG2 ARG   199      78.544  90.015  57.461  1.00  0.00           H  
ATOM   3042  CD  ARG   199      80.162  90.566  58.799  1.00  0.00           C  
ATOM   3043  HD1 ARG   199      80.707  91.169  58.042  1.00  0.00           H  
ATOM   3044  HD2 ARG   199      80.709  89.599  58.805  1.00  0.00           H  
ATOM   3045  NE  ARG   199      80.238  91.326  60.162  1.00  0.00           N  
ATOM   3046  HE  ARG   199      79.654  92.105  60.390  1.00  0.00           H  
ATOM   3047  CZ  ARG   199      81.276  91.249  60.990  1.00  0.00           C  
ATOM   3048  NH1 ARG   199      82.353  90.471  60.912  1.00  0.00           N  
ATOM   3049 HH11 ARG   199      82.572  89.959  60.082  1.00  0.00           H  
ATOM   3050 HH12 ARG   199      83.026  90.712  61.611  1.00  0.00           H  
ATOM   3051  NH2 ARG   199      81.386  92.120  61.934  1.00  0.00           N  
ATOM   3052 HH21 ARG   199      80.709  92.855  61.916  1.00  0.00           H  
ATOM   3053 HH22 ARG   199      82.234  92.150  62.463  1.00  0.00           H  
ATOM   3054  C   ARG   199      78.079  87.104  60.493  1.00  0.00           C  
ATOM   3055  O   ARG   199      78.768  86.922  61.492  1.00  0.00           O  
ATOM   3056  N   ARG   200      76.847  86.623  60.398  1.00  0.00           N  
ATOM   3057  HN  ARG   200      76.366  86.714  59.529  1.00  0.00           H  
ATOM   3058  CA  ARG   200      76.256  85.808  61.458  1.00  0.00           C  
ATOM   3059  HA  ARG   200      76.369  86.237  62.442  1.00  0.00           H  
ATOM   3060  CB  ARG   200      74.766  85.521  61.302  1.00  0.00           C  
ATOM   3061  HB1 ARG   200      74.455  84.678  61.955  1.00  0.00           H  
ATOM   3062  HB2 ARG   200      74.787  85.181  60.244  1.00  0.00           H  
ATOM   3063  CG  ARG   200      73.653  86.600  61.536  1.00  0.00           C  
ATOM   3064  HG1 ARG   200      72.734  86.003  61.355  1.00  0.00           H  
ATOM   3065  HG2 ARG   200      73.769  87.472  60.857  1.00  0.00           H  
ATOM   3066  CD  ARG   200      73.461  87.220  62.948  1.00  0.00           C  
ATOM   3067  HD1 ARG   200      74.402  87.707  63.280  1.00  0.00           H  
ATOM   3068  HD2 ARG   200      73.137  86.452  63.683  1.00  0.00           H  
ATOM   3069  NE  ARG   200      72.276  88.148  62.757  1.00  0.00           N  
ATOM   3070  HE  ARG   200      72.032  88.305  61.800  1.00  0.00           H  
ATOM   3071  CZ  ARG   200      71.331  88.457  63.633  1.00  0.00           C  
ATOM   3072  NH1 ARG   200      71.369  88.327  64.963  1.00  0.00           N  
ATOM   3073 HH11 ARG   200      70.601  88.539  65.567  1.00  0.00           H  
ATOM   3074 HH12 ARG   200      72.281  88.145  65.331  1.00  0.00           H  
ATOM   3075  NH2 ARG   200      70.278  89.055  63.160  1.00  0.00           N  
ATOM   3076 HH21 ARG   200      70.241  89.159  62.166  1.00  0.00           H  
ATOM   3077 HH22 ARG   200      69.618  89.399  63.828  1.00  0.00           H  
ATOM   3078  C   ARG   200      76.903  84.432  61.677  1.00  0.00           C  
ATOM   3079  O   ARG   200      77.107  84.036  62.788  1.00  0.00           O  
ATOM   3080  N   SER   201      77.299  83.730  60.662  1.00  0.00           N  
ATOM   3081  HN  SER   201      77.068  84.059  59.750  1.00  0.00           H  
ATOM   3082  CA  SER   201      78.077  82.449  60.800  1.00  0.00           C  
ATOM   3083  HA  SER   201      77.462  81.813  61.418  1.00  0.00           H  
ATOM   3084  CB  SER   201      78.276  81.839  59.434  1.00  0.00           C  
ATOM   3085  HB1 SER   201      79.180  82.136  58.860  1.00  0.00           H  
ATOM   3086  HB2 SER   201      77.423  82.010  58.743  1.00  0.00           H  
ATOM   3087  OG  SER   201      78.522  80.489  59.676  1.00  0.00           O  
ATOM   3088  HG1 SER   201      77.722  80.196  60.120  1.00  0.00           H  
ATOM   3089  C   SER   201      79.421  82.777  61.493  1.00  0.00           C  
ATOM   3090  O   SER   201      79.764  82.131  62.541  1.00  0.00           O  
ATOM   3091  N   SER   202      80.135  83.775  61.015  1.00  0.00           N  
ATOM   3092  HN  SER   202      79.889  84.321  60.218  1.00  0.00           H  
ATOM   3093  CA  SER   202      81.355  84.354  61.615  1.00  0.00           C  
ATOM   3094  HA  SER   202      82.146  83.619  61.636  1.00  0.00           H  
ATOM   3095  CB  SER   202      81.894  85.626  60.941  1.00  0.00           C  
ATOM   3096  HB1 SER   202      81.278  86.529  61.136  1.00  0.00           H  
ATOM   3097  HB2 SER   202      81.965  85.569  59.834  1.00  0.00           H  
ATOM   3098  OG  SER   202      83.213  85.856  61.435  1.00  0.00           O  
ATOM   3099  HG1 SER   202      83.208  86.433  62.202  1.00  0.00           H  
ATOM   3100  C   SER   202      81.182  84.774  63.077  1.00  0.00           C  
ATOM   3101  O   SER   202      81.927  84.355  63.900  1.00  0.00           O  
ATOM   3102  N   ILE   203      80.099  85.571  63.406  1.00  0.00           N  
ATOM   3103  HN  ILE   203      79.593  85.986  62.654  1.00  0.00           H  
ATOM   3104  CA  ILE   203      79.784  85.953  64.734  1.00  0.00           C  
ATOM   3105  HA  ILE   203      80.645  86.335  65.263  1.00  0.00           H  
ATOM   3106  CB  ILE   203      78.989  87.250  64.745  1.00  0.00           C  
ATOM   3107  HB  ILE   203      78.147  86.945  64.086  1.00  0.00           H  
ATOM   3108  CG2 ILE   203      78.565  87.675  66.146  1.00  0.00           C  
ATOM   3109 HG21 ILE   203      79.397  88.077  66.763  1.00  0.00           H  
ATOM   3110 HG22 ILE   203      78.026  86.997  66.842  1.00  0.00           H  
ATOM   3111 HG23 ILE   203      77.982  88.617  66.057  1.00  0.00           H  
ATOM   3112  CG1 ILE   203      79.760  88.363  64.064  1.00  0.00           C  
ATOM   3113 HG11 ILE   203      80.149  88.151  63.046  1.00  0.00           H  
ATOM   3114 HG12 ILE   203      80.667  88.610  64.656  1.00  0.00           H  
ATOM   3115  CD  ILE   203      78.909  89.653  64.056  1.00  0.00           C  
ATOM   3116  HD1 ILE   203      77.931  89.365  63.614  1.00  0.00           H  
ATOM   3117  HD2 ILE   203      79.490  90.378  63.447  1.00  0.00           H  
ATOM   3118  HD3 ILE   203      78.862  90.149  65.049  1.00  0.00           H  
ATOM   3119  C   ILE   203      79.273  84.890  65.657  1.00  0.00           C  
ATOM   3120  O   ILE   203      79.802  84.830  66.786  1.00  0.00           O  
ATOM   3121  N   GLN   204      78.265  84.012  65.231  1.00  0.00           N  
ATOM   3122  HN  GLN   204      77.762  83.997  64.370  1.00  0.00           H  
ATOM   3123  CA  GLN   204      78.013  82.885  66.141  1.00  0.00           C  
ATOM   3124  HA  GLN   204      77.723  83.301  67.095  1.00  0.00           H  
ATOM   3125  CB  GLN   204      76.809  82.021  65.623  1.00  0.00           C  
ATOM   3126  HB1 GLN   204      76.606  81.175  66.314  1.00  0.00           H  
ATOM   3127  HB2 GLN   204      77.190  81.649  64.647  1.00  0.00           H  
ATOM   3128  CG  GLN   204      75.524  82.784  65.502  1.00  0.00           C  
ATOM   3129  HG1 GLN   204      74.857  82.071  64.971  1.00  0.00           H  
ATOM   3130  HG2 GLN   204      75.650  83.696  64.880  1.00  0.00           H  
ATOM   3131  CD  GLN   204      74.815  83.251  66.868  1.00  0.00           C  
ATOM   3132  OE1 GLN   204      74.901  84.389  67.251  1.00  0.00           O  
ATOM   3133  NE2 GLN   204      73.973  82.347  67.535  1.00  0.00           N  
ATOM   3134 HE21 GLN   204      73.675  81.459  67.185  1.00  0.00           H  
ATOM   3135 HE22 GLN   204      73.402  82.845  68.189  1.00  0.00           H  
ATOM   3136  C   GLN   204      79.168  81.967  66.384  1.00  0.00           C  
ATOM   3137  O   GLN   204      79.210  81.279  67.413  1.00  0.00           O  
ATOM   3138  N   SER   205      80.170  81.908  65.486  1.00  0.00           N  
ATOM   3139  HN  SER   205      80.096  82.296  64.570  1.00  0.00           H  
ATOM   3140  CA  SER   205      81.339  80.986  65.499  1.00  0.00           C  
ATOM   3141  HA  SER   205      80.951  80.045  65.860  1.00  0.00           H  
ATOM   3142  CB  SER   205      81.939  80.863  64.021  1.00  0.00           C  
ATOM   3143  HB1 SER   205      82.220  81.887  63.693  1.00  0.00           H  
ATOM   3144  HB2 SER   205      81.311  80.432  63.213  1.00  0.00           H  
ATOM   3145  OG  SER   205      83.114  80.049  63.980  1.00  0.00           O  
ATOM   3146  HG1 SER   205      83.622  80.235  63.186  1.00  0.00           H  
ATOM   3147  C   SER   205      82.466  81.343  66.428  1.00  0.00           C  
ATOM   3148  O   SER   205      83.221  80.540  66.847  1.00  0.00           O  
ATOM   3149  N   THR   206      82.426  82.580  66.974  1.00  0.00           N  
ATOM   3150  HN  THR   206      81.788  83.210  66.537  1.00  0.00           H  
ATOM   3151  CA  THR   206      83.162  83.086  68.115  1.00  0.00           C  
ATOM   3152  HA  THR   206      84.206  83.032  67.846  1.00  0.00           H  
ATOM   3153  CB  THR   206      82.811  84.609  68.194  1.00  0.00           C  
ATOM   3154  HB  THR   206      81.764  84.769  68.530  1.00  0.00           H  
ATOM   3155  OG1 THR   206      82.964  85.259  66.960  1.00  0.00           O  
ATOM   3156  HG1 THR   206      82.465  86.076  67.029  1.00  0.00           H  
ATOM   3157  CG2 THR   206      83.742  85.286  69.225  1.00  0.00           C  
ATOM   3158 HG21 THR   206      84.820  85.139  69.003  1.00  0.00           H  
ATOM   3159 HG22 THR   206      83.615  84.831  70.231  1.00  0.00           H  
ATOM   3160 HG23 THR   206      83.659  86.393  69.181  1.00  0.00           H  
ATOM   3161  C   THR   206      82.727  82.435  69.421  1.00  0.00           C  
ATOM   3162  O   THR   206      83.540  82.173  70.303  1.00  0.00           O  
ATOM   3163  N   PHE   207      81.384  82.147  69.515  1.00  0.00           N  
ATOM   3164  HN  PHE   207      80.774  82.297  68.742  1.00  0.00           H  
ATOM   3165  CA  PHE   207      80.689  81.757  70.729  1.00  0.00           C  
ATOM   3166  HA  PHE   207      81.416  81.926  71.509  1.00  0.00           H  
ATOM   3167  CB  PHE   207      79.469  82.817  70.885  1.00  0.00           C  
ATOM   3168  HB1 PHE   207      79.048  82.620  71.895  1.00  0.00           H  
ATOM   3169  HB2 PHE   207      78.671  82.655  70.129  1.00  0.00           H  
ATOM   3170  CG  PHE   207      80.008  84.264  70.846  1.00  0.00           C  
ATOM   3171  CD1 PHE   207      81.072  84.705  71.597  1.00  0.00           C  
ATOM   3172  HD1 PHE   207      81.551  84.047  72.307  1.00  0.00           H  
ATOM   3173  CE1 PHE   207      81.502  86.020  71.477  1.00  0.00           C  
ATOM   3174  HE1 PHE   207      82.308  86.398  72.089  1.00  0.00           H  
ATOM   3175  CZ  PHE   207      80.710  86.920  70.678  1.00  0.00           C  
ATOM   3176  HZ  PHE   207      80.827  87.994  70.696  1.00  0.00           H  
ATOM   3177  CD2 PHE   207      79.291  85.070  70.000  1.00  0.00           C  
ATOM   3178  HD2 PHE   207      78.586  84.549  69.371  1.00  0.00           H  
ATOM   3179  CE2 PHE   207      79.644  86.439  69.889  1.00  0.00           C  
ATOM   3180  HE2 PHE   207      79.239  87.135  69.169  1.00  0.00           H  
ATOM   3181  C   PHE   207      80.216  80.295  70.866  1.00  0.00           C  
ATOM   3182  O   PHE   207      79.632  79.874  71.885  1.00  0.00           O  
ATOM   3183  N   SER   208      80.494  79.588  69.782  1.00  0.00           N  
ATOM   3184  HN  SER   208      81.146  79.870  69.082  1.00  0.00           H  
ATOM   3185  CA  SER   208      79.892  78.249  69.611  1.00  0.00           C  
ATOM   3186  HA  SER   208      79.965  77.831  70.604  1.00  0.00           H  
ATOM   3187  CB  SER   208      78.519  78.413  68.934  1.00  0.00           C  
ATOM   3188  HB1 SER   208      78.538  78.440  67.823  1.00  0.00           H  
ATOM   3189  HB2 SER   208      78.012  79.348  69.257  1.00  0.00           H  
ATOM   3190  OG  SER   208      77.724  77.321  69.393  1.00  0.00           O  
ATOM   3191  HG1 SER   208      77.261  77.546  70.204  1.00  0.00           H  
ATOM   3192  C   SER   208      80.646  77.457  68.673  1.00  0.00           C  
ATOM   3193  O   SER   208      81.410  77.913  67.890  1.00  0.00           O  
ATOM   3194  N   ILE   209      80.406  76.104  68.526  1.00  0.00           N  
ATOM   3195  HN  ILE   209      79.699  75.696  69.098  1.00  0.00           H  
ATOM   3196  CA  ILE   209      81.258  75.327  67.571  1.00  0.00           C  
ATOM   3197  HA  ILE   209      82.170  75.836  67.299  1.00  0.00           H  
ATOM   3198  CB  ILE   209      81.724  74.001  68.242  1.00  0.00           C  
ATOM   3199  HB  ILE   209      80.892  73.297  68.460  1.00  0.00           H  
ATOM   3200  CG2 ILE   209      82.595  73.200  67.344  1.00  0.00           C  
ATOM   3201 HG21 ILE   209      82.904  72.327  67.958  1.00  0.00           H  
ATOM   3202 HG22 ILE   209      83.516  73.736  67.031  1.00  0.00           H  
ATOM   3203 HG23 ILE   209      82.176  72.775  66.407  1.00  0.00           H  
ATOM   3204  CG1 ILE   209      82.423  74.172  69.627  1.00  0.00           C  
ATOM   3205 HG11 ILE   209      82.932  73.233  69.933  1.00  0.00           H  
ATOM   3206 HG12 ILE   209      81.612  74.392  70.353  1.00  0.00           H  
ATOM   3207  CD  ILE   209      83.417  75.336  69.694  1.00  0.00           C  
ATOM   3208  HD1 ILE   209      84.221  75.129  68.956  1.00  0.00           H  
ATOM   3209  HD2 ILE   209      83.907  75.263  70.688  1.00  0.00           H  
ATOM   3210  HD3 ILE   209      82.987  76.361  69.691  1.00  0.00           H  
ATOM   3211  C   ILE   209      80.492  75.060  66.230  1.00  0.00           C  
ATOM   3212  O   ILE   209      81.065  75.021  65.181  1.00  0.00           O  
ATOM   3213  N   ASN   210      79.161  75.165  66.391  1.00  0.00           N  
ATOM   3214  HN  ASN   210      78.726  75.163  67.288  1.00  0.00           H  
ATOM   3215  CA  ASN   210      78.201  74.874  65.237  1.00  0.00           C  
ATOM   3216  HA  ASN   210      78.839  74.687  64.385  1.00  0.00           H  
ATOM   3217  CB  ASN   210      77.333  73.594  65.379  1.00  0.00           C  
ATOM   3218  HB1 ASN   210      76.836  73.608  66.372  1.00  0.00           H  
ATOM   3219  HB2 ASN   210      78.117  72.813  65.280  1.00  0.00           H  
ATOM   3220  CG  ASN   210      76.478  73.359  64.155  1.00  0.00           C  
ATOM   3221  OD1 ASN   210      76.720  73.748  62.997  1.00  0.00           O  
ATOM   3222  ND2 ASN   210      75.370  72.664  64.353  1.00  0.00           N  
ATOM   3223 HD21 ASN   210      74.738  72.415  63.618  1.00  0.00           H  
ATOM   3224 HD22 ASN   210      74.934  72.569  65.247  1.00  0.00           H  
ATOM   3225  C   ASN   210      77.391  76.160  65.041  1.00  0.00           C  
ATOM   3226  O   ASN   210      76.449  76.389  65.803  1.00  0.00           O  
ATOM   3227  N   PRO   211      77.596  76.961  63.975  1.00  0.00           N  
ATOM   3228  CD  PRO   211      78.827  76.897  63.213  1.00  0.00           C  
ATOM   3229  HD1 PRO   211      78.771  76.106  62.435  1.00  0.00           H  
ATOM   3230  HD2 PRO   211      79.655  76.756  63.941  1.00  0.00           H  
ATOM   3231  CA  PRO   211      77.113  78.383  63.942  1.00  0.00           C  
ATOM   3232  HA  PRO   211      77.355  78.916  64.849  1.00  0.00           H  
ATOM   3233  CB  PRO   211      77.756  78.911  62.545  1.00  0.00           C  
ATOM   3234  HB1 PRO   211      78.036  79.974  62.706  1.00  0.00           H  
ATOM   3235  HB2 PRO   211      77.198  78.636  61.624  1.00  0.00           H  
ATOM   3236  CG  PRO   211      79.169  78.194  62.496  1.00  0.00           C  
ATOM   3237  HG1 PRO   211      79.712  78.135  61.529  1.00  0.00           H  
ATOM   3238  HG2 PRO   211      79.832  78.726  63.212  1.00  0.00           H  
ATOM   3239  C   PRO   211      75.612  78.414  63.765  1.00  0.00           C  
ATOM   3240  O   PRO   211      74.905  79.365  64.036  1.00  0.00           O  
ATOM   3241  N   GLU   212      75.121  77.385  63.153  1.00  0.00           N  
ATOM   3242  HN  GLU   212      75.699  76.584  63.016  1.00  0.00           H  
ATOM   3243  CA  GLU   212      73.824  77.055  62.654  1.00  0.00           C  
ATOM   3244  HA  GLU   212      73.952  76.042  62.301  1.00  0.00           H  
ATOM   3245  CB  GLU   212      72.649  77.014  63.672  1.00  0.00           C  
ATOM   3246  HB1 GLU   212      71.819  76.562  63.087  1.00  0.00           H  
ATOM   3247  HB2 GLU   212      72.587  78.045  64.082  1.00  0.00           H  
ATOM   3248  CG  GLU   212      72.920  76.010  64.818  1.00  0.00           C  
ATOM   3249  HG1 GLU   212      73.895  76.214  65.309  1.00  0.00           H  
ATOM   3250  HG2 GLU   212      73.152  74.981  64.467  1.00  0.00           H  
ATOM   3251  CD  GLU   212      71.840  76.038  65.850  1.00  0.00           C  
ATOM   3252  OE1 GLU   212      70.682  76.438  65.646  1.00  0.00           O  
ATOM   3253  OE2 GLU   212      72.276  75.862  67.015  1.00  0.00           O  
ATOM   3254  C   GLU   212      73.349  77.896  61.438  1.00  0.00           C  
ATOM   3255  O   GLU   212      72.680  77.428  60.506  1.00  0.00           O  
ATOM   3256  N   ILE   213      73.616  79.195  61.489  1.00  0.00           N  
ATOM   3257  HN  ILE   213      74.032  79.607  62.296  1.00  0.00           H  
ATOM   3258  CA  ILE   213      73.596  79.992  60.280  1.00  0.00           C  
ATOM   3259  HA  ILE   213      72.681  79.721  59.774  1.00  0.00           H  
ATOM   3260  CB  ILE   213      73.431  81.537  60.429  1.00  0.00           C  
ATOM   3261  HB  ILE   213      74.367  81.853  60.937  1.00  0.00           H  
ATOM   3262  CG2 ILE   213      73.321  82.300  59.070  1.00  0.00           C  
ATOM   3263 HG21 ILE   213      72.425  82.127  58.436  1.00  0.00           H  
ATOM   3264 HG22 ILE   213      74.252  82.156  58.480  1.00  0.00           H  
ATOM   3265 HG23 ILE   213      73.306  83.372  59.361  1.00  0.00           H  
ATOM   3266  CG1 ILE   213      72.264  81.779  61.422  1.00  0.00           C  
ATOM   3267 HG11 ILE   213      71.695  80.842  61.601  1.00  0.00           H  
ATOM   3268 HG12 ILE   213      71.485  82.370  60.896  1.00  0.00           H  
ATOM   3269  CD  ILE   213      72.661  82.392  62.811  1.00  0.00           C  
ATOM   3270  HD1 ILE   213      72.876  83.480  62.755  1.00  0.00           H  
ATOM   3271  HD2 ILE   213      73.491  81.787  63.235  1.00  0.00           H  
ATOM   3272  HD3 ILE   213      71.793  82.301  63.498  1.00  0.00           H  
ATOM   3273  C   ILE   213      74.857  79.686  59.543  1.00  0.00           C  
ATOM   3274  O   ILE   213      75.897  80.038  60.037  1.00  0.00           O  
ATOM   3275  N   VAL   214      74.793  79.195  58.262  1.00  0.00           N  
ATOM   3276  HN  VAL   214      73.954  79.033  57.747  1.00  0.00           H  
ATOM   3277  CA  VAL   214      75.891  78.992  57.366  1.00  0.00           C  
ATOM   3278  HA  VAL   214      76.652  79.755  57.430  1.00  0.00           H  
ATOM   3279  CB  VAL   214      76.606  77.636  57.541  1.00  0.00           C  
ATOM   3280  HB  VAL   214      76.991  77.658  58.583  1.00  0.00           H  
ATOM   3281  CG1 VAL   214      75.547  76.519  57.302  1.00  0.00           C  
ATOM   3282 HG11 VAL   214      74.650  76.648  57.945  1.00  0.00           H  
ATOM   3283 HG12 VAL   214      75.960  75.531  57.597  1.00  0.00           H  
ATOM   3284 HG13 VAL   214      75.311  76.412  56.222  1.00  0.00           H  
ATOM   3285  CG2 VAL   214      77.754  77.486  56.530  1.00  0.00           C  
ATOM   3286 HG21 VAL   214      78.549  76.808  56.908  1.00  0.00           H  
ATOM   3287 HG22 VAL   214      78.233  78.411  56.143  1.00  0.00           H  
ATOM   3288 HG23 VAL   214      77.402  77.004  55.593  1.00  0.00           H  
ATOM   3289  C   VAL   214      75.290  79.058  55.972  1.00  0.00           C  
ATOM   3290  O   VAL   214      74.160  78.653  55.728  1.00  0.00           O  
ATOM   3291  N   CYS   215      76.028  79.539  54.945  1.00  0.00           N  
ATOM   3292  HN  CYS   215      76.917  79.941  55.151  1.00  0.00           H  
ATOM   3293  CA  CYS   215      75.552  79.574  53.628  1.00  0.00           C  
ATOM   3294  HA  CYS   215      74.773  78.847  53.457  1.00  0.00           H  
ATOM   3295  CB  CYS   215      75.044  80.975  53.109  1.00  0.00           C  
ATOM   3296  HB1 CYS   215      74.891  80.871  52.014  1.00  0.00           H  
ATOM   3297  HB2 CYS   215      75.708  81.835  53.339  1.00  0.00           H  
ATOM   3298  SG  CYS   215      73.491  81.518  53.976  1.00  0.00           S  
ATOM   3299  C   CYS   215      76.783  79.168  52.876  1.00  0.00           C  
ATOM   3300  O   CYS   215      77.920  79.311  53.189  1.00  0.00           O  
ATOM   3301  N   ASP   216      76.523  78.598  51.673  1.00  0.00           N  
ATOM   3302  HN  ASP   216      75.595  78.335  51.419  1.00  0.00           H  
ATOM   3303  CA  ASP   216      77.500  77.996  50.849  1.00  0.00           C  
ATOM   3304  HA  ASP   216      78.368  77.773  51.451  1.00  0.00           H  
ATOM   3305  CB  ASP   216      76.989  76.611  50.222  1.00  0.00           C  
ATOM   3306  HB1 ASP   216      77.746  76.234  49.503  1.00  0.00           H  
ATOM   3307  HB2 ASP   216      75.978  76.807  49.806  1.00  0.00           H  
ATOM   3308  CG  ASP   216      76.871  75.519  51.234  1.00  0.00           C  
ATOM   3309  OD1 ASP   216      77.637  75.556  52.265  1.00  0.00           O  
ATOM   3310  OD2 ASP   216      76.212  74.491  50.972  1.00  0.00           O  
ATOM   3311  C   ASP   216      77.920  78.904  49.651  1.00  0.00           C  
ATOM   3312  O   ASP   216      76.967  79.210  48.849  1.00  0.00           O  
ATOM   3313  N   PRO   217      79.132  79.387  49.505  1.00  0.00           N  
ATOM   3314  CD  PRO   217      80.278  78.981  50.393  1.00  0.00           C  
ATOM   3315  HD1 PRO   217      80.286  77.876  50.509  1.00  0.00           H  
ATOM   3316  HD2 PRO   217      80.075  79.535  51.334  1.00  0.00           H  
ATOM   3317  CA  PRO   217      79.606  80.128  48.383  1.00  0.00           C  
ATOM   3318  HA  PRO   217      78.794  80.812  48.185  1.00  0.00           H  
ATOM   3319  CB  PRO   217      80.937  80.715  48.800  1.00  0.00           C  
ATOM   3320  HB1 PRO   217      80.726  81.543  49.510  1.00  0.00           H  
ATOM   3321  HB2 PRO   217      81.570  81.045  47.948  1.00  0.00           H  
ATOM   3322  CG  PRO   217      81.547  79.646  49.717  1.00  0.00           C  
ATOM   3323  HG1 PRO   217      81.910  78.818  49.072  1.00  0.00           H  
ATOM   3324  HG2 PRO   217      82.312  80.057  50.409  1.00  0.00           H  
ATOM   3325  C   PRO   217      79.753  79.223  47.046  1.00  0.00           C  
ATOM   3326  O   PRO   217      80.106  78.011  47.116  1.00  0.00           O  
ATOM   3327  N   LEU   218      79.276  79.811  45.999  1.00  0.00           N  
ATOM   3328  HN  LEU   218      79.111  80.790  45.914  1.00  0.00           H  
ATOM   3329  CA  LEU   218      79.062  79.042  44.840  1.00  0.00           C  
ATOM   3330  HA  LEU   218      78.722  78.035  45.035  1.00  0.00           H  
ATOM   3331  CB  LEU   218      77.976  79.567  43.828  1.00  0.00           C  
ATOM   3332  HB1 LEU   218      77.852  78.942  42.918  1.00  0.00           H  
ATOM   3333  HB2 LEU   218      78.514  80.441  43.402  1.00  0.00           H  
ATOM   3334  CG  LEU   218      76.627  80.167  44.462  1.00  0.00           C  
ATOM   3335  HG  LEU   218      76.874  80.805  45.337  1.00  0.00           H  
ATOM   3336  CD1 LEU   218      75.871  80.858  43.396  1.00  0.00           C  
ATOM   3337 HD11 LEU   218      74.950  81.225  43.897  1.00  0.00           H  
ATOM   3338 HD12 LEU   218      75.596  80.051  42.682  1.00  0.00           H  
ATOM   3339 HD13 LEU   218      76.460  81.730  43.039  1.00  0.00           H  
ATOM   3340  CD2 LEU   218      75.761  79.086  45.102  1.00  0.00           C  
ATOM   3341 HD21 LEU   218      76.316  78.663  45.966  1.00  0.00           H  
ATOM   3342 HD22 LEU   218      75.346  78.321  44.412  1.00  0.00           H  
ATOM   3343 HD23 LEU   218      74.942  79.570  45.677  1.00  0.00           H  
ATOM   3344  C   LEU   218      80.405  78.841  44.123  1.00  0.00           C  
ATOM   3345  O   LEU   218      81.278  79.717  44.138  1.00  0.00           O  
ATOM   3346  N   SER   219      80.665  77.764  43.414  1.00  0.00           N  
ATOM   3347  HN  SER   219      79.871  77.211  43.171  1.00  0.00           H  
ATOM   3348  CA  SER   219      81.995  77.336  43.263  1.00  0.00           C  
ATOM   3349  HA  SER   219      82.438  78.078  42.615  1.00  0.00           H  
ATOM   3350  CB  SER   219      82.979  77.189  44.491  1.00  0.00           C  
ATOM   3351  HB1 SER   219      83.004  78.151  45.045  1.00  0.00           H  
ATOM   3352  HB2 SER   219      83.958  76.957  44.021  1.00  0.00           H  
ATOM   3353  OG  SER   219      82.689  76.197  45.517  1.00  0.00           O  
ATOM   3354  HG1 SER   219      82.086  75.583  45.091  1.00  0.00           H  
ATOM   3355  C   SER   219      82.170  76.088  42.438  1.00  0.00           C  
ATOM   3356  O   SER   219      83.225  75.428  42.370  1.00  0.00           O  
ATOM   3357  N   ASP   220      81.154  75.575  41.831  1.00  0.00           N  
ATOM   3358  HN  ASP   220      80.256  75.986  41.968  1.00  0.00           H  
ATOM   3359  CA  ASP   220      81.241  74.346  41.025  1.00  0.00           C  
ATOM   3360  HA  ASP   220      81.653  73.672  41.762  1.00  0.00           H  
ATOM   3361  CB  ASP   220      79.844  73.931  40.557  1.00  0.00           C  
ATOM   3362  HB1 ASP   220      79.832  73.255  39.675  1.00  0.00           H  
ATOM   3363  HB2 ASP   220      79.298  74.837  40.216  1.00  0.00           H  
ATOM   3364  CG  ASP   220      79.008  73.190  41.672  1.00  0.00           C  
ATOM   3365  OD1 ASP   220      79.536  72.401  42.542  1.00  0.00           O  
ATOM   3366  OD2 ASP   220      77.818  73.307  41.433  1.00  0.00           O  
ATOM   3367  C   ASP   220      82.319  74.460  39.911  1.00  0.00           C  
ATOM   3368  O   ASP   220      82.253  75.285  39.013  1.00  0.00           O  
ATOM   3369  N   TYR   221      83.203  73.487  39.858  1.00  0.00           N  
ATOM   3370  HN  TYR   221      83.026  72.782  40.540  1.00  0.00           H  
ATOM   3371  CA  TYR   221      84.396  73.319  39.102  1.00  0.00           C  
ATOM   3372  HA  TYR   221      84.963  74.160  39.473  1.00  0.00           H  
ATOM   3373  CB  TYR   221      85.061  72.009  39.556  1.00  0.00           C  
ATOM   3374  HB1 TYR   221      85.912  71.740  38.895  1.00  0.00           H  
ATOM   3375  HB2 TYR   221      84.417  71.148  39.279  1.00  0.00           H  
ATOM   3376  CG  TYR   221      85.543  71.873  40.980  1.00  0.00           C  
ATOM   3377  CD1 TYR   221      86.606  72.728  41.283  1.00  0.00           C  
ATOM   3378  HD1 TYR   221      86.965  73.446  40.560  1.00  0.00           H  
ATOM   3379  CE1 TYR   221      87.233  72.659  42.507  1.00  0.00           C  
ATOM   3380  HE1 TYR   221      87.990  73.395  42.732  1.00  0.00           H  
ATOM   3381  CZ  TYR   221      86.726  71.743  43.453  1.00  0.00           C  
ATOM   3382  OH  TYR   221      87.325  71.712  44.714  1.00  0.00           O  
ATOM   3383  HH  TYR   221      88.015  72.373  44.800  1.00  0.00           H  
ATOM   3384  CD2 TYR   221      85.222  70.868  41.827  1.00  0.00           C  
ATOM   3385  HD2 TYR   221      84.508  70.137  41.479  1.00  0.00           H  
ATOM   3386  CE2 TYR   221      85.845  70.767  43.131  1.00  0.00           C  
ATOM   3387  HE2 TYR   221      85.601  70.033  43.884  1.00  0.00           H  
ATOM   3388  C   TYR   221      84.260  73.569  37.592  1.00  0.00           C  
ATOM   3389  O   TYR   221      83.347  73.217  36.852  1.00  0.00           O  
ATOM   3390  N   ASN   222      85.321  73.997  36.954  1.00  0.00           N  
ATOM   3391  HN  ASN   222      86.128  74.299  37.456  1.00  0.00           H  
ATOM   3392  CA  ASN   222      85.477  73.994  35.481  1.00  0.00           C  
ATOM   3393  HA  ASN   222      84.565  73.965  34.904  1.00  0.00           H  
ATOM   3394  CB  ASN   222      86.284  75.156  34.967  1.00  0.00           C  
ATOM   3395  HB1 ASN   222      86.113  75.363  33.889  1.00  0.00           H  
ATOM   3396  HB2 ASN   222      87.377  75.011  35.102  1.00  0.00           H  
ATOM   3397  CG  ASN   222      85.901  76.409  35.689  1.00  0.00           C  
ATOM   3398  OD1 ASN   222      84.751  76.752  35.902  1.00  0.00           O  
ATOM   3399  ND2 ASN   222      86.928  77.182  36.158  1.00  0.00           N  
ATOM   3400 HD21 ASN   222      86.558  77.943  36.691  1.00  0.00           H  
ATOM   3401 HD22 ASN   222      87.878  76.869  36.166  1.00  0.00           H  
ATOM   3402  C   ASN   222      86.124  72.650  35.123  1.00  0.00           C  
ATOM   3403  O   ASN   222      87.236  72.396  35.558  1.00  0.00           O  
ATOM   3404  N   VAL   223      85.487  71.730  34.368  1.00  0.00           N  
ATOM   3405  HN  VAL   223      84.690  71.990  33.828  1.00  0.00           H  
ATOM   3406  CA  VAL   223      86.200  70.615  33.860  1.00  0.00           C  
ATOM   3407  HA  VAL   223      86.892  70.323  34.636  1.00  0.00           H  
ATOM   3408  CB  VAL   223      85.327  69.498  33.475  1.00  0.00           C  
ATOM   3409  HB  VAL   223      84.819  69.726  32.513  1.00  0.00           H  
ATOM   3410  CG1 VAL   223      86.136  68.185  33.343  1.00  0.00           C  
ATOM   3411 HG11 VAL   223      86.740  68.007  34.258  1.00  0.00           H  
ATOM   3412 HG12 VAL   223      86.827  68.374  32.493  1.00  0.00           H  
ATOM   3413 HG13 VAL   223      85.554  67.264  33.126  1.00  0.00           H  
ATOM   3414  CG2 VAL   223      84.188  69.477  34.517  1.00  0.00           C  
ATOM   3415 HG21 VAL   223      83.506  70.349  34.611  1.00  0.00           H  
ATOM   3416 HG22 VAL   223      84.590  69.316  35.540  1.00  0.00           H  
ATOM   3417 HG23 VAL   223      83.479  68.671  34.233  1.00  0.00           H  
ATOM   3418  C   VAL   223      87.004  70.946  32.617  1.00  0.00           C  
ATOM   3419  O   VAL   223      86.627  71.881  31.890  1.00  0.00           O  
ATOM   3420  N   TRP   224      88.187  70.330  32.390  1.00  0.00           N  
ATOM   3421  HN  TRP   224      88.603  69.642  32.979  1.00  0.00           H  
ATOM   3422  CA  TRP   224      89.097  70.738  31.279  1.00  0.00           C  
ATOM   3423  HA  TRP   224      88.495  70.894  30.396  1.00  0.00           H  
ATOM   3424  CB  TRP   224      89.739  72.096  31.615  1.00  0.00           C  
ATOM   3425  HB1 TRP   224      88.990  72.729  32.138  1.00  0.00           H  
ATOM   3426  HB2 TRP   224      89.988  72.491  30.607  1.00  0.00           H  
ATOM   3427  CG  TRP   224      91.006  72.184  32.360  1.00  0.00           C  
ATOM   3428  CD1 TRP   224      91.215  72.296  33.727  1.00  0.00           C  
ATOM   3429  HD1 TRP   224      90.408  72.339  34.444  1.00  0.00           H  
ATOM   3430  NE1 TRP   224      92.521  72.385  34.064  1.00  0.00           N  
ATOM   3431  HE1 TRP   224      92.865  72.536  34.965  1.00  0.00           H  
ATOM   3432  CE2 TRP   224      93.268  72.233  32.908  1.00  0.00           C  
ATOM   3433  CD2 TRP   224      92.342  72.180  31.841  1.00  0.00           C  
ATOM   3434  CE3 TRP   224      92.828  71.976  30.539  1.00  0.00           C  
ATOM   3435  HE3 TRP   224      92.200  71.839  29.671  1.00  0.00           H  
ATOM   3436  CZ3 TRP   224      94.188  71.844  30.314  1.00  0.00           C  
ATOM   3437  HZ3 TRP   224      94.513  71.619  29.309  1.00  0.00           H  
ATOM   3438  CZ2 TRP   224      94.675  72.116  32.730  1.00  0.00           C  
ATOM   3439  HZ2 TRP   224      95.350  72.302  33.552  1.00  0.00           H  
ATOM   3440  CH2 TRP   224      95.084  71.900  31.384  1.00  0.00           C  
ATOM   3441  HH2 TRP   224      96.120  71.696  31.158  1.00  0.00           H  
ATOM   3442  C   TRP   224      89.938  69.582  30.873  1.00  0.00           C  
ATOM   3443  O   TRP   224      90.192  68.669  31.653  1.00  0.00           O  
ATOM   3444  N   SER   225      90.334  69.591  29.575  1.00  0.00           N  
ATOM   3445  HN  SER   225      89.992  70.363  29.044  1.00  0.00           H  
ATOM   3446  CA  SER   225      91.511  68.880  29.046  1.00  0.00           C  
ATOM   3447  HA  SER   225      92.168  68.861  29.902  1.00  0.00           H  
ATOM   3448  CB  SER   225      91.249  67.382  28.745  1.00  0.00           C  
ATOM   3449  HB1 SER   225      90.752  67.259  27.759  1.00  0.00           H  
ATOM   3450  HB2 SER   225      90.541  67.029  29.525  1.00  0.00           H  
ATOM   3451  OG  SER   225      92.340  66.435  28.761  1.00  0.00           O  
ATOM   3452  HG1 SER   225      92.023  65.532  28.676  1.00  0.00           H  
ATOM   3453  C   SER   225      92.184  69.516  27.812  1.00  0.00           C  
ATOM   3454  O   SER   225      91.667  70.477  27.340  1.00  0.00           O  
ATOM   3455  N   MET   226      93.276  68.858  27.253  1.00  0.00           N  
ATOM   3456  HN  MET   226      93.472  68.009  27.737  1.00  0.00           H  
ATOM   3457  CA  MET   226      94.043  69.425  26.077  1.00  0.00           C  
ATOM   3458  HA  MET   226      93.448  70.076  25.454  1.00  0.00           H  
ATOM   3459  CB  MET   226      95.299  70.241  26.645  1.00  0.00           C  
ATOM   3460  HB1 MET   226      94.921  71.183  27.095  1.00  0.00           H  
ATOM   3461  HB2 MET   226      95.905  70.527  25.758  1.00  0.00           H  
ATOM   3462  CG  MET   226      96.257  69.412  27.468  1.00  0.00           C  
ATOM   3463  HG1 MET   226      97.232  69.938  27.396  1.00  0.00           H  
ATOM   3464  HG2 MET   226      96.418  68.413  27.010  1.00  0.00           H  
ATOM   3465  SD  MET   226      95.931  69.030  29.169  1.00  0.00           S  
ATOM   3466  CE  MET   226      97.617  68.537  29.479  1.00  0.00           C  
ATOM   3467  HE1 MET   226      97.894  67.618  28.919  1.00  0.00           H  
ATOM   3468  HE2 MET   226      97.836  68.313  30.545  1.00  0.00           H  
ATOM   3469  HE3 MET   226      98.289  69.324  29.076  1.00  0.00           H  
ATOM   3470  C   MET   226      94.409  68.329  25.144  1.00  0.00           C  
ATOM   3471  O   MET   226      94.591  67.152  25.472  1.00  0.00           O  
ATOM   3472  N   LEU   227      94.478  68.548  23.819  1.00  0.00           N  
ATOM   3473  HN  LEU   227      94.033  69.367  23.464  1.00  0.00           H  
ATOM   3474  CA  LEU   227      94.865  67.612  22.763  1.00  0.00           C  
ATOM   3475  HA  LEU   227      94.192  66.767  22.779  1.00  0.00           H  
ATOM   3476  CB  LEU   227      94.808  68.238  21.317  1.00  0.00           C  
ATOM   3477  HB1 LEU   227      95.277  69.244  21.366  1.00  0.00           H  
ATOM   3478  HB2 LEU   227      93.760  68.590  21.202  1.00  0.00           H  
ATOM   3479  CG  LEU   227      95.081  67.373  20.094  1.00  0.00           C  
ATOM   3480  HG  LEU   227      96.165  67.198  19.921  1.00  0.00           H  
ATOM   3481  CD1 LEU   227      94.381  65.992  20.087  1.00  0.00           C  
ATOM   3482 HD11 LEU   227      94.955  65.334  20.773  1.00  0.00           H  
ATOM   3483 HD12 LEU   227      94.521  65.498  19.102  1.00  0.00           H  
ATOM   3484 HD13 LEU   227      93.355  65.853  20.487  1.00  0.00           H  
ATOM   3485  CD2 LEU   227      94.730  68.220  18.800  1.00  0.00           C  
ATOM   3486 HD21 LEU   227      93.668  68.537  18.728  1.00  0.00           H  
ATOM   3487 HD22 LEU   227      95.034  67.767  17.832  1.00  0.00           H  
ATOM   3488 HD23 LEU   227      95.395  69.097  18.955  1.00  0.00           H  
ATOM   3489  C   LEU   227      96.309  67.067  22.909  1.00  0.00           C  
ATOM   3490  O   LEU   227      96.583  65.932  22.547  1.00  0.00           O  
ATOM   3491  N   LYS   228      97.272  67.925  23.297  1.00  0.00           N  
ATOM   3492  HN  LYS   228      97.057  68.849  23.604  1.00  0.00           H  
ATOM   3493  CA  LYS   228      98.641  67.603  23.545  1.00  0.00           C  
ATOM   3494  HA  LYS   228      98.798  66.537  23.472  1.00  0.00           H  
ATOM   3495  CB  LYS   228      99.516  68.446  22.579  1.00  0.00           C  
ATOM   3496  HB1 LYS   228     100.587  68.201  22.749  1.00  0.00           H  
ATOM   3497  HB2 LYS   228      99.612  69.509  22.886  1.00  0.00           H  
ATOM   3498  CG  LYS   228      99.056  68.670  21.103  1.00  0.00           C  
ATOM   3499  HG1 LYS   228      98.036  69.096  20.993  1.00  0.00           H  
ATOM   3500  HG2 LYS   228      99.130  67.739  20.500  1.00  0.00           H  
ATOM   3501  CD  LYS   228      99.943  69.843  20.466  1.00  0.00           C  
ATOM   3502  HD1 LYS   228      99.896  70.704  21.166  1.00  0.00           H  
ATOM   3503  HD2 LYS   228      99.441  70.161  19.527  1.00  0.00           H  
ATOM   3504  CE  LYS   228     101.404  69.405  20.226  1.00  0.00           C  
ATOM   3505  HE1 LYS   228     101.352  68.712  19.360  1.00  0.00           H  
ATOM   3506  HE2 LYS   228     101.969  69.076  21.124  1.00  0.00           H  
ATOM   3507  NZ  LYS   228     102.191  70.542  19.679  1.00  0.00           N  
ATOM   3508  HZ1 LYS   228     102.526  71.248  20.365  1.00  0.00           H  
ATOM   3509  HZ2 LYS   228     101.801  71.030  18.848  1.00  0.00           H  
ATOM   3510  HZ3 LYS   228     102.994  70.110  19.177  1.00  0.00           H  
ATOM   3511  C   LYS   228      98.917  68.181  24.939  1.00  0.00           C  
ATOM   3512  O   LYS   228      98.253  69.117  25.345  1.00  0.00           O  
ATOM   3513  N   PRO   229      99.764  67.505  25.753  1.00  0.00           N  
ATOM   3514  CD  PRO   229     100.358  66.204  25.502  1.00  0.00           C  
ATOM   3515  HD1 PRO   229     100.978  66.132  24.582  1.00  0.00           H  
ATOM   3516  HD2 PRO   229      99.532  65.465  25.431  1.00  0.00           H  
ATOM   3517  CA  PRO   229     100.424  68.181  26.892  1.00  0.00           C  
ATOM   3518  HA  PRO   229      99.641  68.220  27.635  1.00  0.00           H  
ATOM   3519  CB  PRO   229     101.528  67.180  27.464  1.00  0.00           C  
ATOM   3520  HB1 PRO   229     101.453  67.167  28.572  1.00  0.00           H  
ATOM   3521  HB2 PRO   229     102.566  67.535  27.285  1.00  0.00           H  
ATOM   3522  CG  PRO   229     101.129  65.824  26.736  1.00  0.00           C  
ATOM   3523  HG1 PRO   229     102.069  65.264  26.544  1.00  0.00           H  
ATOM   3524  HG2 PRO   229     100.515  65.336  27.523  1.00  0.00           H  
ATOM   3525  C   PRO   229     101.050  69.582  26.788  1.00  0.00           C  
ATOM   3526  O   PRO   229     101.621  70.048  25.810  1.00  0.00           O  
ATOM   3527  N   ILE   230     100.842  70.363  27.865  1.00  0.00           N  
ATOM   3528  HN  ILE   230     100.348  69.969  28.636  1.00  0.00           H  
ATOM   3529  CA  ILE   230     101.507  71.654  27.973  1.00  0.00           C  
ATOM   3530  HA  ILE   230     101.213  72.379  27.229  1.00  0.00           H  
ATOM   3531  CB  ILE   230     100.977  72.403  29.279  1.00  0.00           C  
ATOM   3532  HB  ILE   230     101.443  71.902  30.155  1.00  0.00           H  
ATOM   3533  CG2 ILE   230     101.620  73.792  29.389  1.00  0.00           C  
ATOM   3534 HG21 ILE   230     101.318  74.461  28.556  1.00  0.00           H  
ATOM   3535 HG22 ILE   230     102.697  73.743  29.659  1.00  0.00           H  
ATOM   3536 HG23 ILE   230     101.078  74.152  30.289  1.00  0.00           H  
ATOM   3537  CG1 ILE   230      99.455  72.368  29.589  1.00  0.00           C  
ATOM   3538 HG11 ILE   230      99.262  73.039  30.454  1.00  0.00           H  
ATOM   3539 HG12 ILE   230      99.253  71.320  29.897  1.00  0.00           H  
ATOM   3540  CD  ILE   230      98.662  72.879  28.396  1.00  0.00           C  
ATOM   3541  HD1 ILE   230      98.899  73.889  28.000  1.00  0.00           H  
ATOM   3542  HD2 ILE   230      97.565  72.750  28.523  1.00  0.00           H  
ATOM   3543  HD3 ILE   230      98.740  72.228  27.499  1.00  0.00           H  
ATOM   3544  C   ILE   230     103.060  71.594  28.003  1.00  0.00           C  
ATOM   3545  O   ILE   230     103.632  70.892  28.905  1.00  0.00           O  
ATOM   3546  N   ASN   231     103.664  72.459  27.181  1.00  0.00           N  
ATOM   3547  HN  ASN   231     103.168  73.113  26.615  1.00  0.00           H  
ATOM   3548  CA  ASN   231     105.060  72.806  27.251  1.00  0.00           C  
ATOM   3549  HA  ASN   231     105.537  71.924  26.849  1.00  0.00           H  
ATOM   3550  CB  ASN   231     105.357  73.967  26.354  1.00  0.00           C  
ATOM   3551  HB1 ASN   231     106.439  74.180  26.216  1.00  0.00           H  
ATOM   3552  HB2 ASN   231     104.902  74.917  26.706  1.00  0.00           H  
ATOM   3553  CG  ASN   231     104.849  73.838  24.918  1.00  0.00           C  
ATOM   3554  OD1 ASN   231     104.063  74.689  24.518  1.00  0.00           O  
ATOM   3555  ND2 ASN   231     105.201  72.736  24.181  1.00  0.00           N  
ATOM   3556 HD21 ASN   231     105.008  72.760  23.200  1.00  0.00           H  
ATOM   3557 HD22 ASN   231     105.495  71.919  24.676  1.00  0.00           H  
ATOM   3558  C   ASN   231     105.653  73.082  28.654  1.00  0.00           C  
ATOM   3559  O   ASN   231     105.003  73.521  29.606  1.00  0.00           O  
ATOM   3560  N   THR   232     106.935  72.997  28.772  1.00  0.00           N  
ATOM   3561  HN  THR   232     107.439  72.712  27.961  1.00  0.00           H  
ATOM   3562  CA  THR   232     107.650  73.611  29.873  1.00  0.00           C  
ATOM   3563  HA  THR   232     107.153  74.495  30.244  1.00  0.00           H  
ATOM   3564  CB  THR   232     107.827  72.602  31.071  1.00  0.00           C  
ATOM   3565  HB  THR   232     106.826  72.134  31.185  1.00  0.00           H  
ATOM   3566  OG1 THR   232     108.115  73.242  32.331  1.00  0.00           O  
ATOM   3567  HG1 THR   232     107.577  74.035  32.277  1.00  0.00           H  
ATOM   3568  CG2 THR   232     108.905  71.453  30.842  1.00  0.00           C  
ATOM   3569 HG21 THR   232     109.881  71.904  31.122  1.00  0.00           H  
ATOM   3570 HG22 THR   232     108.875  71.195  29.761  1.00  0.00           H  
ATOM   3571 HG23 THR   232     108.704  70.603  31.528  1.00  0.00           H  
ATOM   3572  C   THR   232     109.046  74.084  29.436  1.00  0.00           C  
ATOM   3573  O   THR   232     109.502  73.945  28.347  1.00  0.00           O  
ATOM   3574  N   THR   233     109.724  74.737  30.332  1.00  0.00           N  
ATOM   3575  HN  THR   233     109.369  74.838  31.259  1.00  0.00           H  
ATOM   3576  CA  THR   233     111.079  75.319  30.233  1.00  0.00           C  
ATOM   3577  HA  THR   233     111.066  75.940  29.349  1.00  0.00           H  
ATOM   3578  CB  THR   233     111.272  76.133  31.498  1.00  0.00           C  
ATOM   3579  HB  THR   233     112.218  76.712  31.426  1.00  0.00           H  
ATOM   3580  OG1 THR   233     111.081  75.400  32.681  1.00  0.00           O  
ATOM   3581  HG1 THR   233     111.901  75.272  33.163  1.00  0.00           H  
ATOM   3582  CG2 THR   233     110.148  77.187  31.513  1.00  0.00           C  
ATOM   3583 HG21 THR   233     109.095  76.897  31.309  1.00  0.00           H  
ATOM   3584 HG22 THR   233     110.311  77.944  30.716  1.00  0.00           H  
ATOM   3585 HG23 THR   233     110.194  77.762  32.462  1.00  0.00           H  
ATOM   3586  C   THR   233     112.138  74.256  30.148  1.00  0.00           C  
ATOM   3587  O   THR   233     111.903  73.092  30.495  1.00  0.00           O  
ATOM   3588  N   GLY   234     113.319  74.587  29.582  1.00  0.00           N  
ATOM   3589  HN  GLY   234     113.462  75.517  29.254  1.00  0.00           H  
ATOM   3590  CA  GLY   234     114.369  73.641  29.325  1.00  0.00           C  
ATOM   3591  HA1 GLY   234     114.133  72.661  29.714  1.00  0.00           H  
ATOM   3592  HA2 GLY   234     115.282  74.008  29.772  1.00  0.00           H  
ATOM   3593  C   GLY   234     114.576  73.409  27.876  1.00  0.00           C  
ATOM   3594  O   GLY   234     115.256  72.429  27.528  1.00  0.00           O  
ATOM   3595  N   THR   235     113.914  74.144  27.007  1.00  0.00           N  
ATOM   3596  HN  THR   235     113.332  74.848  27.406  1.00  0.00           H  
ATOM   3597  CA  THR   235     113.936  74.115  25.558  1.00  0.00           C  
ATOM   3598  HA  THR   235     114.825  73.552  25.316  1.00  0.00           H  
ATOM   3599  CB  THR   235     112.665  73.459  24.986  1.00  0.00           C  
ATOM   3600  HB  THR   235     112.571  72.422  25.375  1.00  0.00           H  
ATOM   3601  OG1 THR   235     112.708  73.275  23.589  1.00  0.00           O  
ATOM   3602  HG1 THR   235     111.985  72.654  23.478  1.00  0.00           H  
ATOM   3603  CG2 THR   235     111.379  74.200  25.400  1.00  0.00           C  
ATOM   3604 HG21 THR   235     111.284  75.173  24.873  1.00  0.00           H  
ATOM   3605 HG22 THR   235     111.462  74.368  26.495  1.00  0.00           H  
ATOM   3606 HG23 THR   235     110.495  73.610  25.074  1.00  0.00           H  
ATOM   3607  C   THR   235     114.061  75.513  25.041  1.00  0.00           C  
ATOM   3608  O   THR   235     113.828  76.536  25.680  1.00  0.00           O  
ATOM   3609  N   LEU   236     114.469  75.648  23.772  1.00  0.00           N  
ATOM   3610  HN  LEU   236     114.621  74.782  23.301  1.00  0.00           H  
ATOM   3611  CA  LEU   236     114.699  76.839  22.992  1.00  0.00           C  
ATOM   3612  HA  LEU   236     114.887  77.658  23.670  1.00  0.00           H  
ATOM   3613  CB  LEU   236     116.047  76.630  22.252  1.00  0.00           C  
ATOM   3614  HB1 LEU   236     115.973  75.760  21.564  1.00  0.00           H  
ATOM   3615  HB2 LEU   236     116.794  76.356  23.027  1.00  0.00           H  
ATOM   3616  CG  LEU   236     116.561  77.811  21.364  1.00  0.00           C  
ATOM   3617  HG  LEU   236     115.854  77.772  20.508  1.00  0.00           H  
ATOM   3618  CD1 LEU   236     116.390  79.158  22.142  1.00  0.00           C  
ATOM   3619 HD11 LEU   236     117.145  79.158  22.958  1.00  0.00           H  
ATOM   3620 HD12 LEU   236     115.398  79.388  22.586  1.00  0.00           H  
ATOM   3621 HD13 LEU   236     116.706  79.995  21.482  1.00  0.00           H  
ATOM   3622  CD2 LEU   236     117.930  77.771  20.719  1.00  0.00           C  
ATOM   3623 HD21 LEU   236     118.720  78.023  21.459  1.00  0.00           H  
ATOM   3624 HD22 LEU   236     117.983  78.412  19.814  1.00  0.00           H  
ATOM   3625 HD23 LEU   236     118.196  76.707  20.540  1.00  0.00           H  
ATOM   3626  C   LEU   236     113.523  77.079  21.974  1.00  0.00           C  
ATOM   3627  O   LEU   236     113.338  78.167  21.491  1.00  0.00           O  
ATOM   3628  N   LYS   237     112.549  76.086  21.884  1.00  0.00           N  
ATOM   3629  HN  LYS   237     112.808  75.194  22.246  1.00  0.00           H  
ATOM   3630  CA  LYS   237     111.259  76.254  21.173  1.00  0.00           C  
ATOM   3631  HA  LYS   237     111.490  76.732  20.232  1.00  0.00           H  
ATOM   3632  CB  LYS   237     110.543  74.934  21.005  1.00  0.00           C  
ATOM   3633  HB1 LYS   237     109.510  75.169  20.669  1.00  0.00           H  
ATOM   3634  HB2 LYS   237     110.500  74.340  21.943  1.00  0.00           H  
ATOM   3635  CG  LYS   237     111.235  73.962  20.096  1.00  0.00           C  
ATOM   3636  HG1 LYS   237     110.446  73.186  19.992  1.00  0.00           H  
ATOM   3637  HG2 LYS   237     112.188  73.567  20.508  1.00  0.00           H  
ATOM   3638  CD  LYS   237     111.686  74.495  18.683  1.00  0.00           C  
ATOM   3639  HD1 LYS   237     112.527  75.213  18.793  1.00  0.00           H  
ATOM   3640  HD2 LYS   237     110.872  75.031  18.149  1.00  0.00           H  
ATOM   3641  CE  LYS   237     112.194  73.382  17.750  1.00  0.00           C  
ATOM   3642  HE1 LYS   237     112.425  73.848  16.768  1.00  0.00           H  
ATOM   3643  HE2 LYS   237     111.355  72.666  17.620  1.00  0.00           H  
ATOM   3644  NZ  LYS   237     113.378  72.617  18.209  1.00  0.00           N  
ATOM   3645  HZ1 LYS   237     114.160  73.213  18.547  1.00  0.00           H  
ATOM   3646  HZ2 LYS   237     113.734  71.870  17.579  1.00  0.00           H  
ATOM   3647  HZ3 LYS   237     113.084  72.043  19.025  1.00  0.00           H  
ATOM   3648  C   LYS   237     110.298  77.316  21.826  1.00  0.00           C  
ATOM   3649  O   LYS   237     109.879  77.108  22.947  1.00  0.00           O  
ATOM   3650  N   PRO   238     109.676  78.265  21.001  1.00  0.00           N  
ATOM   3651  CD  PRO   238     110.226  78.841  19.731  1.00  0.00           C  
ATOM   3652  HD1 PRO   238     109.841  78.166  18.937  1.00  0.00           H  
ATOM   3653  HD2 PRO   238     111.334  78.917  19.759  1.00  0.00           H  
ATOM   3654  CA  PRO   238     108.408  78.927  21.355  1.00  0.00           C  
ATOM   3655  HA  PRO   238     108.466  79.522  22.254  1.00  0.00           H  
ATOM   3656  CB  PRO   238     108.126  79.818  20.159  1.00  0.00           C  
ATOM   3657  HB1 PRO   238     107.566  80.740  20.426  1.00  0.00           H  
ATOM   3658  HB2 PRO   238     107.590  79.193  19.413  1.00  0.00           H  
ATOM   3659  CG  PRO   238     109.629  80.157  19.665  1.00  0.00           C  
ATOM   3660  HG1 PRO   238     109.567  80.653  18.672  1.00  0.00           H  
ATOM   3661  HG2 PRO   238     110.040  80.877  20.404  1.00  0.00           H  
ATOM   3662  C   PRO   238     107.339  77.942  21.647  1.00  0.00           C  
ATOM   3663  O   PRO   238     107.176  76.992  20.926  1.00  0.00           O  
ATOM   3664  N   ASP   239     106.568  78.256  22.751  1.00  0.00           N  
ATOM   3665  HN  ASP   239     106.699  79.117  23.236  1.00  0.00           H  
ATOM   3666  CA  ASP   239     105.371  77.633  23.205  1.00  0.00           C  
ATOM   3667  HA  ASP   239     105.539  76.590  23.432  1.00  0.00           H  
ATOM   3668  CB  ASP   239     104.784  78.433  24.451  1.00  0.00           C  
ATOM   3669  HB1 ASP   239     103.698  78.317  24.658  1.00  0.00           H  
ATOM   3670  HB2 ASP   239     104.976  79.516  24.294  1.00  0.00           H  
ATOM   3671  CG  ASP   239     105.486  77.934  25.673  1.00  0.00           C  
ATOM   3672  OD1 ASP   239     106.740  77.726  25.688  1.00  0.00           O  
ATOM   3673  OD2 ASP   239     104.796  77.857  26.709  1.00  0.00           O  
ATOM   3674  C   ASP   239     104.291  77.482  22.127  1.00  0.00           C  
ATOM   3675  O   ASP   239     104.186  78.351  21.285  1.00  0.00           O  
ATOM   3676  N   ASP   240     103.537  76.395  22.145  1.00  0.00           N  
ATOM   3677  HN  ASP   240     103.689  75.696  22.839  1.00  0.00           H  
ATOM   3678  CA  ASP   240     102.377  76.235  21.281  1.00  0.00           C  
ATOM   3679  HA  ASP   240     102.728  76.512  20.298  1.00  0.00           H  
ATOM   3680  CB  ASP   240     101.836  74.805  21.344  1.00  0.00           C  
ATOM   3681  HB1 ASP   240     101.023  74.604  20.615  1.00  0.00           H  
ATOM   3682  HB2 ASP   240     101.494  74.716  22.397  1.00  0.00           H  
ATOM   3683  CG  ASP   240     102.988  73.818  21.041  1.00  0.00           C  
ATOM   3684  OD1 ASP   240     102.678  72.585  21.341  1.00  0.00           O  
ATOM   3685  OD2 ASP   240     104.172  74.148  20.692  1.00  0.00           O  
ATOM   3686  C   ASP   240     101.335  77.246  21.684  1.00  0.00           C  
ATOM   3687  O   ASP   240     100.977  77.310  22.832  1.00  0.00           O  
ATOM   3688  N   ARG   241     100.817  78.048  20.776  1.00  0.00           N  
ATOM   3689  HN  ARG   241     101.140  78.171  19.841  1.00  0.00           H  
ATOM   3690  CA  ARG   241      99.669  78.875  21.184  1.00  0.00           C  
ATOM   3691  HA  ARG   241      99.846  79.479  22.061  1.00  0.00           H  
ATOM   3692  CB  ARG   241      99.304  79.879  20.114  1.00  0.00           C  
ATOM   3693  HB1 ARG   241      98.534  80.579  20.501  1.00  0.00           H  
ATOM   3694  HB2 ARG   241      98.752  79.515  19.221  1.00  0.00           H  
ATOM   3695  CG  ARG   241     100.549  80.576  19.483  1.00  0.00           C  
ATOM   3696  HG1 ARG   241     100.044  81.329  18.841  1.00  0.00           H  
ATOM   3697  HG2 ARG   241     101.083  79.955  18.731  1.00  0.00           H  
ATOM   3698  CD  ARG   241     101.491  81.332  20.416  1.00  0.00           C  
ATOM   3699  HD1 ARG   241     102.389  81.836  19.998  1.00  0.00           H  
ATOM   3700  HD2 ARG   241     101.887  80.653  21.201  1.00  0.00           H  
ATOM   3701  NE  ARG   241     100.687  82.409  21.019  1.00  0.00           N  
ATOM   3702  HE  ARG   241      99.822  82.731  20.636  1.00  0.00           H  
ATOM   3703  CZ  ARG   241     101.017  83.139  22.076  1.00  0.00           C  
ATOM   3704  NH1 ARG   241     102.084  83.019  22.836  1.00  0.00           N  
ATOM   3705 HH11 ARG   241     102.840  82.388  22.660  1.00  0.00           H  
ATOM   3706 HH12 ARG   241     102.211  83.700  23.558  1.00  0.00           H  
ATOM   3707  NH2 ARG   241     100.154  84.100  22.445  1.00  0.00           N  
ATOM   3708 HH21 ARG   241      99.313  84.169  21.909  1.00  0.00           H  
ATOM   3709 HH22 ARG   241     100.209  84.447  23.381  1.00  0.00           H  
ATOM   3710  C   ARG   241      98.416  78.023  21.565  1.00  0.00           C  
ATOM   3711  O   ARG   241      98.221  76.969  20.979  1.00  0.00           O  
ATOM   3712  N   VAL   242      97.589  78.498  22.507  1.00  0.00           N  
ATOM   3713  HN  VAL   242      97.843  79.337  22.982  1.00  0.00           H  
ATOM   3714  CA  VAL   242      96.439  77.691  22.893  1.00  0.00           C  
ATOM   3715  HA  VAL   242      96.552  76.669  22.563  1.00  0.00           H  
ATOM   3716  CB  VAL   242      96.397  77.579  24.521  1.00  0.00           C  
ATOM   3717  HB  VAL   242      96.464  78.560  25.037  1.00  0.00           H  
ATOM   3718  CG1 VAL   242      95.058  76.984  24.926  1.00  0.00           C  
ATOM   3719 HG11 VAL   242      94.264  77.687  24.593  1.00  0.00           H  
ATOM   3720 HG12 VAL   242      94.961  76.759  26.010  1.00  0.00           H  
ATOM   3721 HG13 VAL   242      94.923  75.973  24.487  1.00  0.00           H  
ATOM   3722  CG2 VAL   242      97.520  76.624  24.844  1.00  0.00           C  
ATOM   3723 HG21 VAL   242      97.336  75.572  24.539  1.00  0.00           H  
ATOM   3724 HG22 VAL   242      97.666  76.566  25.944  1.00  0.00           H  
ATOM   3725 HG23 VAL   242      98.531  76.849  24.442  1.00  0.00           H  
ATOM   3726  C   VAL   242      95.111  78.166  22.329  1.00  0.00           C  
ATOM   3727  O   VAL   242      94.791  79.361  22.319  1.00  0.00           O  
ATOM   3728  N   VAL   243      94.341  77.147  21.851  1.00  0.00           N  
ATOM   3729  HN  VAL   243      94.601  76.184  21.839  1.00  0.00           H  
ATOM   3730  CA  VAL   243      93.077  77.356  21.147  1.00  0.00           C  
ATOM   3731  HA  VAL   243      92.862  78.415  21.137  1.00  0.00           H  
ATOM   3732  CB  VAL   243      93.006  76.816  19.760  1.00  0.00           C  
ATOM   3733  HB  VAL   243      93.061  75.707  19.785  1.00  0.00           H  
ATOM   3734  CG1 VAL   243      91.783  77.214  18.886  1.00  0.00           C  
ATOM   3735 HG11 VAL   243      90.978  77.532  19.582  1.00  0.00           H  
ATOM   3736 HG12 VAL   243      91.431  76.357  18.273  1.00  0.00           H  
ATOM   3737 HG13 VAL   243      92.014  78.071  18.218  1.00  0.00           H  
ATOM   3738  CG2 VAL   243      94.295  77.379  19.172  1.00  0.00           C  
ATOM   3739 HG21 VAL   243      94.418  77.071  18.112  1.00  0.00           H  
ATOM   3740 HG22 VAL   243      95.247  77.059  19.647  1.00  0.00           H  
ATOM   3741 HG23 VAL   243      94.182  78.484  19.205  1.00  0.00           H  
ATOM   3742  C   VAL   243      92.015  76.720  21.983  1.00  0.00           C  
ATOM   3743  O   VAL   243      92.014  75.499  22.079  1.00  0.00           O  
ATOM   3744  N   VAL   244      91.279  77.542  22.729  1.00  0.00           N  
ATOM   3745  HN  VAL   244      91.433  78.527  22.703  1.00  0.00           H  
ATOM   3746  CA  VAL   244      90.216  77.149  23.679  1.00  0.00           C  
ATOM   3747  HA  VAL   244      90.554  76.300  24.255  1.00  0.00           H  
ATOM   3748  CB  VAL   244      90.127  78.124  24.795  1.00  0.00           C  
ATOM   3749  HB  VAL   244      89.728  79.029  24.288  1.00  0.00           H  
ATOM   3750  CG1 VAL   244      89.143  77.499  25.811  1.00  0.00           C  
ATOM   3751 HG11 VAL   244      88.143  77.153  25.474  1.00  0.00           H  
ATOM   3752 HG12 VAL   244      89.060  78.362  26.506  1.00  0.00           H  
ATOM   3753 HG13 VAL   244      89.597  76.620  26.316  1.00  0.00           H  
ATOM   3754  CG2 VAL   244      91.526  78.360  25.483  1.00  0.00           C  
ATOM   3755 HG21 VAL   244      91.743  77.405  26.007  1.00  0.00           H  
ATOM   3756 HG22 VAL   244      91.514  79.190  26.221  1.00  0.00           H  
ATOM   3757 HG23 VAL   244      92.218  78.598  24.646  1.00  0.00           H  
ATOM   3758  C   VAL   244      88.938  76.900  23.013  1.00  0.00           C  
ATOM   3759  O   VAL   244      88.459  77.734  22.291  1.00  0.00           O  
ATOM   3760  N   ALA   245      88.455  75.632  23.216  1.00  0.00           N  
ATOM   3761  HN  ALA   245      88.898  74.807  23.559  1.00  0.00           H  
ATOM   3762  CA  ALA   245      87.053  75.294  22.873  1.00  0.00           C  
ATOM   3763  HA  ALA   245      86.526  76.015  22.266  1.00  0.00           H  
ATOM   3764  CB  ALA   245      86.806  74.066  22.045  1.00  0.00           C  
ATOM   3765  HB1 ALA   245      85.737  73.779  21.950  1.00  0.00           H  
ATOM   3766  HB2 ALA   245      87.422  73.205  22.379  1.00  0.00           H  
ATOM   3767  HB3 ALA   245      87.032  74.194  20.965  1.00  0.00           H  
ATOM   3768  C   ALA   245      86.253  75.226  24.180  1.00  0.00           C  
ATOM   3769  O   ALA   245      86.705  74.510  25.050  1.00  0.00           O  
ATOM   3770  N   ALA   246      85.131  75.909  24.344  1.00  0.00           N  
ATOM   3771  HN  ALA   246      84.850  76.428  23.540  1.00  0.00           H  
ATOM   3772  CA  ALA   246      84.176  76.134  25.466  1.00  0.00           C  
ATOM   3773  HA  ALA   246      84.466  75.423  26.225  1.00  0.00           H  
ATOM   3774  CB  ALA   246      84.297  77.578  26.035  1.00  0.00           C  
ATOM   3775  HB1 ALA   246      84.103  78.284  25.199  1.00  0.00           H  
ATOM   3776  HB2 ALA   246      85.345  77.765  26.355  1.00  0.00           H  
ATOM   3777  HB3 ALA   246      83.583  77.693  26.879  1.00  0.00           H  
ATOM   3778  C   ALA   246      82.713  75.956  24.999  1.00  0.00           C  
ATOM   3779  O   ALA   246      82.291  76.226  23.905  1.00  0.00           O  
ATOM   3780  N   THR   247      81.966  75.270  25.872  1.00  0.00           N  
ATOM   3781  HN  THR   247      82.340  74.876  26.708  1.00  0.00           H  
ATOM   3782  CA  THR   247      80.556  75.390  25.830  1.00  0.00           C  
ATOM   3783  HA  THR   247      80.212  76.307  25.375  1.00  0.00           H  
ATOM   3784  CB  THR   247      79.725  74.405  25.080  1.00  0.00           C  
ATOM   3785  HB  THR   247      80.231  74.203  24.112  1.00  0.00           H  
ATOM   3786  OG1 THR   247      78.388  74.825  24.785  1.00  0.00           O  
ATOM   3787  HG1 THR   247      78.408  75.515  24.118  1.00  0.00           H  
ATOM   3788  CG2 THR   247      79.668  72.968  25.705  1.00  0.00           C  
ATOM   3789 HG21 THR   247      79.140  72.202  25.098  1.00  0.00           H  
ATOM   3790 HG22 THR   247      79.282  73.021  26.745  1.00  0.00           H  
ATOM   3791 HG23 THR   247      80.700  72.598  25.887  1.00  0.00           H  
ATOM   3792  C   THR   247      80.232  75.344  27.224  1.00  0.00           C  
ATOM   3793  O   THR   247      81.108  75.098  28.080  1.00  0.00           O  
ATOM   3794  N   ARG   248      79.025  75.606  27.638  1.00  0.00           N  
ATOM   3795  HN  ARG   248      78.237  75.862  27.084  1.00  0.00           H  
ATOM   3796  CA  ARG   248      78.673  75.589  29.049  1.00  0.00           C  
ATOM   3797  HA  ARG   248      79.447  75.046  29.572  1.00  0.00           H  
ATOM   3798  CB  ARG   248      78.778  77.019  29.641  1.00  0.00           C  
ATOM   3799  HB1 ARG   248      79.857  77.284  29.645  1.00  0.00           H  
ATOM   3800  HB2 ARG   248      78.393  76.983  30.682  1.00  0.00           H  
ATOM   3801  CG  ARG   248      78.069  78.113  28.889  1.00  0.00           C  
ATOM   3802  HG1 ARG   248      78.418  78.141  27.835  1.00  0.00           H  
ATOM   3803  HG2 ARG   248      78.308  79.088  29.364  1.00  0.00           H  
ATOM   3804  CD  ARG   248      76.479  77.974  28.700  1.00  0.00           C  
ATOM   3805  HD1 ARG   248      75.904  77.677  29.603  1.00  0.00           H  
ATOM   3806  HD2 ARG   248      76.280  77.199  27.930  1.00  0.00           H  
ATOM   3807  NE  ARG   248      75.894  79.269  28.192  1.00  0.00           N  
ATOM   3808  HE  ARG   248      75.436  79.912  28.807  1.00  0.00           H  
ATOM   3809  CZ  ARG   248      76.134  79.793  26.992  1.00  0.00           C  
ATOM   3810  NH1 ARG   248      76.635  79.107  25.969  1.00  0.00           N  
ATOM   3811 HH11 ARG   248      77.219  79.589  25.315  1.00  0.00           H  
ATOM   3812 HH12 ARG   248      76.551  78.115  26.057  1.00  0.00           H  
ATOM   3813  NH2 ARG   248      75.964  81.096  26.836  1.00  0.00           N  
ATOM   3814 HH21 ARG   248      75.373  81.666  27.407  1.00  0.00           H  
ATOM   3815 HH22 ARG   248      76.247  81.425  25.935  1.00  0.00           H  
ATOM   3816  C   ARG   248      77.413  74.843  29.427  1.00  0.00           C  
ATOM   3817  O   ARG   248      76.558  74.678  28.602  1.00  0.00           O  
ATOM   3818  N   LEU   249      77.273  74.513  30.745  1.00  0.00           N  
ATOM   3819  HN  LEU   249      78.006  74.671  31.402  1.00  0.00           H  
ATOM   3820  CA  LEU   249      76.165  73.653  31.152  1.00  0.00           C  
ATOM   3821  HA  LEU   249      75.589  73.351  30.290  1.00  0.00           H  
ATOM   3822  CB  LEU   249      76.672  72.338  31.934  1.00  0.00           C  
ATOM   3823  HB1 LEU   249      75.902  71.847  32.566  1.00  0.00           H  
ATOM   3824  HB2 LEU   249      77.547  72.576  32.577  1.00  0.00           H  
ATOM   3825  CG  LEU   249      77.142  71.250  30.934  1.00  0.00           C  
ATOM   3826  HG  LEU   249      76.484  71.309  30.041  1.00  0.00           H  
ATOM   3827  CD1 LEU   249      78.642  71.460  30.424  1.00  0.00           C  
ATOM   3828 HD11 LEU   249      78.951  70.630  29.752  1.00  0.00           H  
ATOM   3829 HD12 LEU   249      79.317  71.274  31.287  1.00  0.00           H  
ATOM   3830 HD13 LEU   249      78.818  72.446  29.944  1.00  0.00           H  
ATOM   3831  CD2 LEU   249      76.941  69.838  31.487  1.00  0.00           C  
ATOM   3832 HD21 LEU   249      77.582  69.622  32.369  1.00  0.00           H  
ATOM   3833 HD22 LEU   249      77.315  69.015  30.841  1.00  0.00           H  
ATOM   3834 HD23 LEU   249      75.907  69.659  31.851  1.00  0.00           H  
ATOM   3835  C   LEU   249      75.364  74.402  32.082  1.00  0.00           C  
ATOM   3836  O   LEU   249      76.002  74.951  33.031  1.00  0.00           O  
ATOM   3837  N   ASP   250      74.007  74.544  31.851  1.00  0.00           N  
ATOM   3838  HN  ASP   250      73.511  74.094  31.112  1.00  0.00           H  
ATOM   3839  CA  ASP   250      73.114  75.359  32.662  1.00  0.00           C  
ATOM   3840  HA  ASP   250      73.496  75.432  33.670  1.00  0.00           H  
ATOM   3841  CB  ASP   250      72.759  76.785  32.070  1.00  0.00           C  
ATOM   3842  HB1 ASP   250      73.637  77.412  32.335  1.00  0.00           H  
ATOM   3843  HB2 ASP   250      71.964  77.245  32.696  1.00  0.00           H  
ATOM   3844  CG  ASP   250      72.340  76.731  30.641  1.00  0.00           C  
ATOM   3845  OD1 ASP   250      72.530  75.793  29.848  1.00  0.00           O  
ATOM   3846  OD2 ASP   250      71.743  77.748  30.134  1.00  0.00           O  
ATOM   3847  C   ASP   250      71.773  74.615  32.787  1.00  0.00           C  
ATOM   3848  O   ASP   250      71.465  73.855  31.866  1.00  0.00           O  
ATOM   3849  N   SER   251      71.029  74.863  33.927  1.00  0.00           N  
ATOM   3850  HN  SER   251      71.402  75.576  34.515  1.00  0.00           H  
ATOM   3851  CA  SER   251      69.797  74.191  34.204  1.00  0.00           C  
ATOM   3852  HA  SER   251      68.987  74.568  33.597  1.00  0.00           H  
ATOM   3853  CB  SER   251      69.767  72.660  34.082  1.00  0.00           C  
ATOM   3854  HB1 SER   251      69.990  72.461  33.011  1.00  0.00           H  
ATOM   3855  HB2 SER   251      68.761  72.335  34.423  1.00  0.00           H  
ATOM   3856  OG  SER   251      70.860  72.071  34.840  1.00  0.00           O  
ATOM   3857  HG1 SER   251      71.561  72.311  34.229  1.00  0.00           H  
ATOM   3858  C   SER   251      69.236  74.539  35.599  1.00  0.00           C  
ATOM   3859  O   SER   251      68.274  73.960  36.040  1.00  0.00           O  
ATOM   3860  N   ARG   252      69.759  75.535  36.343  1.00  0.00           N  
ATOM   3861  HN  ARG   252      70.569  76.032  36.039  1.00  0.00           H  
ATOM   3862  CA  ARG   252      69.336  75.973  37.617  1.00  0.00           C  
ATOM   3863  HA  ARG   252      69.519  75.198  38.346  1.00  0.00           H  
ATOM   3864  CB  ARG   252      70.196  77.199  38.081  1.00  0.00           C  
ATOM   3865  HB1 ARG   252      69.480  77.829  38.651  1.00  0.00           H  
ATOM   3866  HB2 ARG   252      70.628  77.662  37.168  1.00  0.00           H  
ATOM   3867  CG  ARG   252      71.316  76.805  39.061  1.00  0.00           C  
ATOM   3868  HG1 ARG   252      72.049  77.634  39.160  1.00  0.00           H  
ATOM   3869  HG2 ARG   252      71.881  75.936  38.662  1.00  0.00           H  
ATOM   3870  CD  ARG   252      70.801  76.522  40.486  1.00  0.00           C  
ATOM   3871  HD1 ARG   252      70.066  75.697  40.372  1.00  0.00           H  
ATOM   3872  HD2 ARG   252      70.240  77.403  40.865  1.00  0.00           H  
ATOM   3873  NE  ARG   252      71.853  76.347  41.452  1.00  0.00           N  
ATOM   3874  HE  ARG   252      72.814  76.565  41.277  1.00  0.00           H  
ATOM   3875  CZ  ARG   252      71.617  76.123  42.774  1.00  0.00           C  
ATOM   3876  NH1 ARG   252      70.411  76.004  43.347  1.00  0.00           N  
ATOM   3877 HH11 ARG   252      70.290  75.934  44.337  1.00  0.00           H  
ATOM   3878 HH12 ARG   252      69.644  75.669  42.799  1.00  0.00           H  
ATOM   3879  NH2 ARG   252      72.636  76.093  43.608  1.00  0.00           N  
ATOM   3880 HH21 ARG   252      73.547  75.952  43.220  1.00  0.00           H  
ATOM   3881 HH22 ARG   252      72.502  75.856  44.570  1.00  0.00           H  
ATOM   3882  C   ARG   252      67.856  76.292  37.761  1.00  0.00           C  
ATOM   3883  O   ARG   252      67.176  76.852  36.929  1.00  0.00           O  
ATOM   3884  N   SER   253      67.327  75.853  38.912  1.00  0.00           N  
ATOM   3885  HN  SER   253      67.848  75.151  39.390  1.00  0.00           H  
ATOM   3886  CA  SER   253      66.030  76.090  39.292  1.00  0.00           C  
ATOM   3887  HA  SER   253      65.433  76.534  38.509  1.00  0.00           H  
ATOM   3888  CB  SER   253      65.242  74.747  39.635  1.00  0.00           C  
ATOM   3889  HB1 SER   253      65.695  74.332  40.561  1.00  0.00           H  
ATOM   3890  HB2 SER   253      65.171  74.059  38.766  1.00  0.00           H  
ATOM   3891  OG  SER   253      63.934  74.854  40.021  1.00  0.00           O  
ATOM   3892  HG1 SER   253      63.571  74.017  39.722  1.00  0.00           H  
ATOM   3893  C   SER   253      65.941  77.015  40.477  1.00  0.00           C  
ATOM   3894  O   SER   253      66.772  77.226  41.285  1.00  0.00           O  
ATOM   3895  N   PHE   254      64.818  77.662  40.600  1.00  0.00           N  
ATOM   3896  HN  PHE   254      64.074  77.468  39.965  1.00  0.00           H  
ATOM   3897  CA  PHE   254      64.449  78.464  41.787  1.00  0.00           C  
ATOM   3898  HA  PHE   254      65.337  78.910  42.210  1.00  0.00           H  
ATOM   3899  CB  PHE   254      63.602  79.636  41.182  1.00  0.00           C  
ATOM   3900  HB1 PHE   254      62.652  79.273  40.735  1.00  0.00           H  
ATOM   3901  HB2 PHE   254      64.171  80.148  40.377  1.00  0.00           H  
ATOM   3902  CG  PHE   254      63.381  80.692  42.225  1.00  0.00           C  
ATOM   3903  CD1 PHE   254      62.118  81.133  42.577  1.00  0.00           C  
ATOM   3904  HD1 PHE   254      61.338  80.735  41.945  1.00  0.00           H  
ATOM   3905  CE1 PHE   254      61.990  82.126  43.587  1.00  0.00           C  
ATOM   3906  HE1 PHE   254      61.024  82.608  43.622  1.00  0.00           H  
ATOM   3907  CZ  PHE   254      63.024  82.481  44.399  1.00  0.00           C  
ATOM   3908  HZ  PHE   254      62.812  83.105  45.254  1.00  0.00           H  
ATOM   3909  CD2 PHE   254      64.517  81.179  42.955  1.00  0.00           C  
ATOM   3910  HD2 PHE   254      65.461  81.054  42.444  1.00  0.00           H  
ATOM   3911  CE2 PHE   254      64.272  82.028  44.130  1.00  0.00           C  
ATOM   3912  HE2 PHE   254      65.157  82.334  44.669  1.00  0.00           H  
ATOM   3913  C   PHE   254      63.733  77.645  42.866  1.00  0.00           C  
ATOM   3914  O   PHE   254      63.420  78.160  43.975  1.00  0.00           O  
ATOM   3915  N   PHE   255      63.413  76.401  42.530  1.00  0.00           N  
ATOM   3916  HN  PHE   255      63.771  76.039  41.673  1.00  0.00           H  
ATOM   3917  CA  PHE   255      62.624  75.554  43.378  1.00  0.00           C  
ATOM   3918  HA  PHE   255      62.454  75.937  44.373  1.00  0.00           H  
ATOM   3919  CB  PHE   255      61.319  74.974  42.764  1.00  0.00           C  
ATOM   3920  HB1 PHE   255      60.766  74.213  43.355  1.00  0.00           H  
ATOM   3921  HB2 PHE   255      61.574  74.510  41.787  1.00  0.00           H  
ATOM   3922  CG  PHE   255      60.378  76.130  42.525  1.00  0.00           C  
ATOM   3923  CD1 PHE   255      60.205  76.683  41.264  1.00  0.00           C  
ATOM   3924  HD1 PHE   255      60.763  76.250  40.447  1.00  0.00           H  
ATOM   3925  CE1 PHE   255      59.239  77.635  41.073  1.00  0.00           C  
ATOM   3926  HE1 PHE   255      59.016  77.987  40.077  1.00  0.00           H  
ATOM   3927  CZ  PHE   255      58.442  78.128  42.232  1.00  0.00           C  
ATOM   3928  HZ  PHE   255      57.653  78.856  42.112  1.00  0.00           H  
ATOM   3929  CD2 PHE   255      59.607  76.523  43.644  1.00  0.00           C  
ATOM   3930  HD2 PHE   255      59.656  75.997  44.586  1.00  0.00           H  
ATOM   3931  CE2 PHE   255      58.704  77.629  43.519  1.00  0.00           C  
ATOM   3932  HE2 PHE   255      58.095  78.018  44.322  1.00  0.00           H  
ATOM   3933  C   PHE   255      63.335  74.267  43.827  1.00  0.00           C  
ATOM   3934  O   PHE   255      64.131  73.660  43.122  1.00  0.00           O  
ATOM   3935  N   TRP   256      63.221  73.940  45.134  1.00  0.00           N  
ATOM   3936  HN  TRP   256      62.662  74.483  45.755  1.00  0.00           H  
ATOM   3937  CA  TRP   256      63.961  72.789  45.634  1.00  0.00           C  
ATOM   3938  HA  TRP   256      65.026  72.881  45.481  1.00  0.00           H  
ATOM   3939  CB  TRP   256      63.737  72.818  47.140  1.00  0.00           C  
ATOM   3940  HB1 TRP   256      63.731  71.799  47.583  1.00  0.00           H  
ATOM   3941  HB2 TRP   256      62.688  73.043  47.428  1.00  0.00           H  
ATOM   3942  CG  TRP   256      64.866  73.546  47.869  1.00  0.00           C  
ATOM   3943  CD1 TRP   256      64.922  74.737  48.589  1.00  0.00           C  
ATOM   3944  HD1 TRP   256      64.028  75.335  48.689  1.00  0.00           H  
ATOM   3945  NE1 TRP   256      66.150  75.012  49.097  1.00  0.00           N  
ATOM   3946  HE1 TRP   256      66.322  75.818  49.619  1.00  0.00           H  
ATOM   3947  CE2 TRP   256      67.021  74.018  48.561  1.00  0.00           C  
ATOM   3948  CD2 TRP   256      66.222  73.077  47.796  1.00  0.00           C  
ATOM   3949  CE3 TRP   256      66.842  71.967  47.099  1.00  0.00           C  
ATOM   3950  HE3 TRP   256      66.326  71.251  46.476  1.00  0.00           H  
ATOM   3951  CZ3 TRP   256      68.176  71.698  47.513  1.00  0.00           C  
ATOM   3952  HZ3 TRP   256      68.584  70.767  47.150  1.00  0.00           H  
ATOM   3953  CZ2 TRP   256      68.382  73.790  48.700  1.00  0.00           C  
ATOM   3954  HZ2 TRP   256      69.012  74.487  49.234  1.00  0.00           H  
ATOM   3955  CH2 TRP   256      68.895  72.592  48.343  1.00  0.00           C  
ATOM   3956  HH2 TRP   256      69.843  72.251  48.732  1.00  0.00           H  
ATOM   3957  C   TRP   256      63.671  71.429  45.029  1.00  0.00           C  
ATOM   3958  O   TRP   256      62.614  70.913  45.236  1.00  0.00           O  
ATOM   3959  N   ASN   257      64.600  70.892  44.236  1.00  0.00           N  
ATOM   3960  HN  ASN   257      65.323  71.506  43.926  1.00  0.00           H  
ATOM   3961  CA  ASN   257      64.696  69.594  43.749  1.00  0.00           C  
ATOM   3962  HA  ASN   257      65.729  69.509  43.448  1.00  0.00           H  
ATOM   3963  CB  ASN   257      64.432  68.559  44.778  1.00  0.00           C  
ATOM   3964  HB1 ASN   257      64.469  67.585  44.245  1.00  0.00           H  
ATOM   3965  HB2 ASN   257      63.413  68.772  45.167  1.00  0.00           H  
ATOM   3966  CG  ASN   257      65.441  68.406  45.957  1.00  0.00           C  
ATOM   3967  OD1 ASN   257      66.664  68.550  45.760  1.00  0.00           O  
ATOM   3968  ND2 ASN   257      64.874  67.995  47.087  1.00  0.00           N  
ATOM   3969 HD21 ASN   257      65.475  68.124  47.876  1.00  0.00           H  
ATOM   3970 HD22 ASN   257      64.004  67.505  47.132  1.00  0.00           H  
ATOM   3971  C   ASN   257      63.900  69.331  42.498  1.00  0.00           C  
ATOM   3972  O   ASN   257      63.749  68.184  42.119  1.00  0.00           O  
ATOM   3973  N   VAL   258      63.431  70.398  41.899  1.00  0.00           N  
ATOM   3974  HN  VAL   258      63.617  71.271  42.343  1.00  0.00           H  
ATOM   3975  CA  VAL   258      62.467  70.319  40.792  1.00  0.00           C  
ATOM   3976  HA  VAL   258      62.214  69.301  40.535  1.00  0.00           H  
ATOM   3977  CB  VAL   258      61.358  71.272  41.096  1.00  0.00           C  
ATOM   3978  HB  VAL   258      61.755  72.304  41.204  1.00  0.00           H  
ATOM   3979  CG1 VAL   258      60.333  71.229  39.952  1.00  0.00           C  
ATOM   3980 HG11 VAL   258      59.685  72.131  39.903  1.00  0.00           H  
ATOM   3981 HG12 VAL   258      59.839  70.241  40.074  1.00  0.00           H  
ATOM   3982 HG13 VAL   258      60.770  71.278  38.932  1.00  0.00           H  
ATOM   3983  CG2 VAL   258      60.713  70.741  42.430  1.00  0.00           C  
ATOM   3984 HG21 VAL   258      59.847  71.342  42.779  1.00  0.00           H  
ATOM   3985 HG22 VAL   258      61.357  70.769  43.335  1.00  0.00           H  
ATOM   3986 HG23 VAL   258      60.472  69.660  42.344  1.00  0.00           H  
ATOM   3987  C   VAL   258      63.286  70.857  39.639  1.00  0.00           C  
ATOM   3988  O   VAL   258      63.808  71.958  39.651  1.00  0.00           O  
ATOM   3989  N   ALA   259      63.432  70.050  38.560  1.00  0.00           N  
ATOM   3990  HN  ALA   259      63.022  69.141  38.555  1.00  0.00           H  
ATOM   3991  CA  ALA   259      64.136  70.415  37.367  1.00  0.00           C  
ATOM   3992  HA  ALA   259      64.875  71.142  37.671  1.00  0.00           H  
ATOM   3993  CB  ALA   259      64.875  69.172  36.749  1.00  0.00           C  
ATOM   3994  HB1 ALA   259      65.644  69.495  36.015  1.00  0.00           H  
ATOM   3995  HB2 ALA   259      64.207  68.430  36.261  1.00  0.00           H  
ATOM   3996  HB3 ALA   259      65.354  68.709  37.638  1.00  0.00           H  
ATOM   3997  C   ALA   259      63.406  71.100  36.195  1.00  0.00           C  
ATOM   3998  O   ALA   259      62.239  70.757  35.957  1.00  0.00           O  
ATOM   3999  N   PRO   260      64.089  71.892  35.330  1.00  0.00           N  
ATOM   4000  CD  PRO   260      65.328  72.580  35.647  1.00  0.00           C  
ATOM   4001  HD1 PRO   260      66.168  71.856  35.703  1.00  0.00           H  
ATOM   4002  HD2 PRO   260      65.321  73.033  36.661  1.00  0.00           H  
ATOM   4003  CA  PRO   260      63.458  72.420  34.153  1.00  0.00           C  
ATOM   4004  HA  PRO   260      62.380  72.394  34.101  1.00  0.00           H  
ATOM   4005  CB  PRO   260      63.874  73.872  34.214  1.00  0.00           C  
ATOM   4006  HB1 PRO   260      63.369  74.530  34.953  1.00  0.00           H  
ATOM   4007  HB2 PRO   260      63.860  74.285  33.183  1.00  0.00           H  
ATOM   4008  CG  PRO   260      65.409  73.715  34.666  1.00  0.00           C  
ATOM   4009  HG1 PRO   260      66.066  73.429  33.817  1.00  0.00           H  
ATOM   4010  HG2 PRO   260      65.745  74.654  35.156  1.00  0.00           H  
ATOM   4011  C   PRO   260      64.044  71.601  33.011  1.00  0.00           C  
ATOM   4012  O   PRO   260      64.104  72.089  31.900  1.00  0.00           O  
ATOM   4013  N   GLY   261      64.469  70.312  33.203  1.00  0.00           N  
ATOM   4014  HN  GLY   261      64.460  69.932  34.124  1.00  0.00           H  
ATOM   4015  CA  GLY   261      65.298  69.449  32.321  1.00  0.00           C  
ATOM   4016  HA1 GLY   261      64.775  69.397  31.378  1.00  0.00           H  
ATOM   4017  HA2 GLY   261      65.404  68.512  32.848  1.00  0.00           H  
ATOM   4018  C   GLY   261      66.762  69.918  31.999  1.00  0.00           C  
ATOM   4019  O   GLY   261      67.301  70.665  32.765  1.00  0.00           O  
ATOM   4020  N   ALA   262      67.312  69.421  30.888  1.00  0.00           N  
ATOM   4021  HN  ALA   262      66.717  68.776  30.415  1.00  0.00           H  
ATOM   4022  CA  ALA   262      68.706  69.597  30.562  1.00  0.00           C  
ATOM   4023  HA  ALA   262      68.986  70.608  30.820  1.00  0.00           H  
ATOM   4024  CB  ALA   262      69.518  68.572  31.402  1.00  0.00           C  
ATOM   4025  HB1 ALA   262      69.325  67.500  31.184  1.00  0.00           H  
ATOM   4026  HB2 ALA   262      69.355  68.690  32.494  1.00  0.00           H  
ATOM   4027  HB3 ALA   262      70.610  68.663  31.218  1.00  0.00           H  
ATOM   4028  C   ALA   262      69.034  69.423  29.007  1.00  0.00           C  
ATOM   4029  O   ALA   262      70.144  69.214  28.524  1.00  0.00           O  
ATOM   4030  N   GLU   263      68.049  69.599  28.086  1.00  0.00           N  
ATOM   4031  HN  GLU   263      67.094  69.799  28.292  1.00  0.00           H  
ATOM   4032  CA  GLU   263      68.130  69.160  26.771  1.00  0.00           C  
ATOM   4033  HA  GLU   263      68.347  68.102  26.765  1.00  0.00           H  
ATOM   4034  CB  GLU   263      66.838  69.246  26.064  1.00  0.00           C  
ATOM   4035  HB1 GLU   263      66.980  68.996  24.991  1.00  0.00           H  
ATOM   4036  HB2 GLU   263      66.377  70.254  26.136  1.00  0.00           H  
ATOM   4037  CG  GLU   263      65.684  68.414  26.674  1.00  0.00           C  
ATOM   4038  HG1 GLU   263      66.000  67.354  26.577  1.00  0.00           H  
ATOM   4039  HG2 GLU   263      64.694  68.534  26.183  1.00  0.00           H  
ATOM   4040  CD  GLU   263      65.289  68.741  28.072  1.00  0.00           C  
ATOM   4041  OE1 GLU   263      64.749  69.918  28.186  1.00  0.00           O  
ATOM   4042  OE2 GLU   263      65.386  67.865  28.980  1.00  0.00           O  
ATOM   4043  C   GLU   263      69.190  69.893  25.919  1.00  0.00           C  
ATOM   4044  O   GLU   263      69.965  69.349  25.171  1.00  0.00           O  
ATOM   4045  N   SER   264      69.195  71.284  26.100  1.00  0.00           N  
ATOM   4046  HN  SER   264      68.505  71.608  26.743  1.00  0.00           H  
ATOM   4047  CA  SER   264      70.035  72.213  25.202  1.00  0.00           C  
ATOM   4048  HA  SER   264      70.213  71.753  24.241  1.00  0.00           H  
ATOM   4049  CB  SER   264      69.436  73.560  24.912  1.00  0.00           C  
ATOM   4050  HB1 SER   264      68.424  73.276  24.552  1.00  0.00           H  
ATOM   4051  HB2 SER   264      69.994  74.103  24.119  1.00  0.00           H  
ATOM   4052  OG  SER   264      69.201  74.225  26.177  1.00  0.00           O  
ATOM   4053  HG1 SER   264      68.421  73.799  26.540  1.00  0.00           H  
ATOM   4054  C   SER   264      71.466  72.342  25.709  1.00  0.00           C  
ATOM   4055  O   SER   264      72.344  72.683  24.944  1.00  0.00           O  
ATOM   4056  N   ALA   265      71.781  72.008  27.009  1.00  0.00           N  
ATOM   4057  HN  ALA   265      71.041  71.864  27.663  1.00  0.00           H  
ATOM   4058  CA  ALA   265      73.063  71.689  27.416  1.00  0.00           C  
ATOM   4059  HA  ALA   265      73.793  72.401  27.062  1.00  0.00           H  
ATOM   4060  CB  ALA   265      73.128  71.858  28.942  1.00  0.00           C  
ATOM   4061  HB1 ALA   265      73.107  72.933  29.219  1.00  0.00           H  
ATOM   4062  HB2 ALA   265      74.024  71.358  29.369  1.00  0.00           H  
ATOM   4063  HB3 ALA   265      72.282  71.400  29.498  1.00  0.00           H  
ATOM   4064  C   ALA   265      73.538  70.329  26.892  1.00  0.00           C  
ATOM   4065  O   ALA   265      74.669  70.193  26.396  1.00  0.00           O  
ATOM   4066  N   VAL   266      72.691  69.287  26.927  1.00  0.00           N  
ATOM   4067  HN  VAL   266      71.764  69.421  27.269  1.00  0.00           H  
ATOM   4068  CA  VAL   266      73.162  67.929  26.547  1.00  0.00           C  
ATOM   4069  HA  VAL   266      74.146  67.774  26.963  1.00  0.00           H  
ATOM   4070  CB  VAL   266      72.265  66.763  27.103  1.00  0.00           C  
ATOM   4071  HB  VAL   266      71.217  67.073  26.900  1.00  0.00           H  
ATOM   4072  CG1 VAL   266      72.563  65.420  26.499  1.00  0.00           C  
ATOM   4073 HG11 VAL   266      71.998  64.529  26.846  1.00  0.00           H  
ATOM   4074 HG12 VAL   266      73.603  65.123  26.752  1.00  0.00           H  
ATOM   4075 HG13 VAL   266      72.500  65.481  25.391  1.00  0.00           H  
ATOM   4076  CG2 VAL   266      72.435  66.653  28.595  1.00  0.00           C  
ATOM   4077 HG21 VAL   266      71.701  65.955  29.051  1.00  0.00           H  
ATOM   4078 HG22 VAL   266      72.473  67.585  29.198  1.00  0.00           H  
ATOM   4079 HG23 VAL   266      73.444  66.221  28.767  1.00  0.00           H  
ATOM   4080  C   VAL   266      73.410  67.897  25.022  1.00  0.00           C  
ATOM   4081  O   VAL   266      74.355  67.259  24.632  1.00  0.00           O  
ATOM   4082  N   ALA   267      72.641  68.576  24.172  1.00  0.00           N  
ATOM   4083  HN  ALA   267      71.764  68.975  24.430  1.00  0.00           H  
ATOM   4084  CA  ALA   267      72.853  68.530  22.732  1.00  0.00           C  
ATOM   4085  HA  ALA   267      72.644  67.505  22.464  1.00  0.00           H  
ATOM   4086  CB  ALA   267      71.745  69.428  22.090  1.00  0.00           C  
ATOM   4087  HB1 ALA   267      70.734  69.117  22.426  1.00  0.00           H  
ATOM   4088  HB2 ALA   267      71.709  69.464  20.980  1.00  0.00           H  
ATOM   4089  HB3 ALA   267      71.919  70.423  22.553  1.00  0.00           H  
ATOM   4090  C   ALA   267      74.257  69.064  22.401  1.00  0.00           C  
ATOM   4091  O   ALA   267      74.996  68.399  21.686  1.00  0.00           O  
ATOM   4092  N   SER   268      74.594  70.231  23.015  1.00  0.00           N  
ATOM   4093  HN  SER   268      73.987  70.790  23.575  1.00  0.00           H  
ATOM   4094  CA  SER   268      75.841  70.852  22.627  1.00  0.00           C  
ATOM   4095  HA  SER   268      75.999  70.968  21.565  1.00  0.00           H  
ATOM   4096  CB  SER   268      75.897  72.312  23.182  1.00  0.00           C  
ATOM   4097  HB1 SER   268      76.918  72.684  22.948  1.00  0.00           H  
ATOM   4098  HB2 SER   268      75.753  72.351  24.283  1.00  0.00           H  
ATOM   4099  OG  SER   268      74.935  73.226  22.506  1.00  0.00           O  
ATOM   4100  HG1 SER   268      75.188  74.136  22.678  1.00  0.00           H  
ATOM   4101  C   SER   268      77.035  70.165  23.285  1.00  0.00           C  
ATOM   4102  O   SER   268      78.084  70.037  22.634  1.00  0.00           O  
ATOM   4103  N   PHE   269      76.866  69.625  24.569  1.00  0.00           N  
ATOM   4104  HN  PHE   269      76.070  69.775  25.150  1.00  0.00           H  
ATOM   4105  CA  PHE   269      77.858  68.785  25.312  1.00  0.00           C  
ATOM   4106  HA  PHE   269      78.748  69.396  25.273  1.00  0.00           H  
ATOM   4107  CB  PHE   269      77.429  68.509  26.762  1.00  0.00           C  
ATOM   4108  HB1 PHE   269      76.416  68.077  26.615  1.00  0.00           H  
ATOM   4109  HB2 PHE   269      77.282  69.454  27.328  1.00  0.00           H  
ATOM   4110  CG  PHE   269      78.287  67.573  27.507  1.00  0.00           C  
ATOM   4111  CD1 PHE   269      77.851  66.378  28.108  1.00  0.00           C  
ATOM   4112  HD1 PHE   269      76.807  66.141  27.964  1.00  0.00           H  
ATOM   4113  CE1 PHE   269      78.699  65.673  29.037  1.00  0.00           C  
ATOM   4114  HE1 PHE   269      78.248  64.794  29.472  1.00  0.00           H  
ATOM   4115  CZ  PHE   269      79.972  66.084  29.237  1.00  0.00           C  
ATOM   4116  HZ  PHE   269      80.609  65.502  29.887  1.00  0.00           H  
ATOM   4117  CD2 PHE   269      79.596  68.027  27.821  1.00  0.00           C  
ATOM   4118  HD2 PHE   269      80.030  68.896  27.347  1.00  0.00           H  
ATOM   4119  CE2 PHE   269      80.470  67.281  28.638  1.00  0.00           C  
ATOM   4120  HE2 PHE   269      81.489  67.544  28.884  1.00  0.00           H  
ATOM   4121  C   PHE   269      78.142  67.555  24.474  1.00  0.00           C  
ATOM   4122  O   PHE   269      79.275  67.277  24.125  1.00  0.00           O  
ATOM   4123  N   VAL   270      77.079  66.826  24.005  1.00  0.00           N  
ATOM   4124  HN  VAL   270      76.143  67.122  24.179  1.00  0.00           H  
ATOM   4125  CA  VAL   270      77.165  65.771  22.981  1.00  0.00           C  
ATOM   4126  HA  VAL   270      77.886  65.068  23.373  1.00  0.00           H  
ATOM   4127  CB  VAL   270      75.841  65.071  22.544  1.00  0.00           C  
ATOM   4128  HB  VAL   270      75.082  65.822  22.235  1.00  0.00           H  
ATOM   4129  CG1 VAL   270      76.019  64.128  21.343  1.00  0.00           C  
ATOM   4130 HG11 VAL   270      76.710  63.329  21.686  1.00  0.00           H  
ATOM   4131 HG12 VAL   270      76.385  64.703  20.466  1.00  0.00           H  
ATOM   4132 HG13 VAL   270      75.094  63.568  21.086  1.00  0.00           H  
ATOM   4133  CG2 VAL   270      75.338  64.133  23.703  1.00  0.00           C  
ATOM   4134 HG21 VAL   270      74.526  63.436  23.404  1.00  0.00           H  
ATOM   4135 HG22 VAL   270      74.851  64.820  24.428  1.00  0.00           H  
ATOM   4136 HG23 VAL   270      76.143  63.733  24.356  1.00  0.00           H  
ATOM   4137  C   VAL   270      77.966  66.283  21.756  1.00  0.00           C  
ATOM   4138  O   VAL   270      79.027  65.734  21.444  1.00  0.00           O  
ATOM   4139  N   THR   271      77.477  67.337  21.055  1.00  0.00           N  
ATOM   4140  HN  THR   271      76.687  67.851  21.381  1.00  0.00           H  
ATOM   4141  CA  THR   271      78.275  67.865  19.891  1.00  0.00           C  
ATOM   4142  HA  THR   271      78.268  67.126  19.103  1.00  0.00           H  
ATOM   4143  CB  THR   271      77.665  69.190  19.330  1.00  0.00           C  
ATOM   4144  HB  THR   271      77.644  69.964  20.127  1.00  0.00           H  
ATOM   4145  OG1 THR   271      76.260  68.965  18.953  1.00  0.00           O  
ATOM   4146  HG1 THR   271      75.899  68.578  19.754  1.00  0.00           H  
ATOM   4147  CG2 THR   271      78.462  69.722  18.151  1.00  0.00           C  
ATOM   4148 HG21 THR   271      78.832  68.909  17.490  1.00  0.00           H  
ATOM   4149 HG22 THR   271      79.321  70.320  18.523  1.00  0.00           H  
ATOM   4150 HG23 THR   271      77.830  70.400  17.539  1.00  0.00           H  
ATOM   4151  C   THR   271      79.762  68.164  20.157  1.00  0.00           C  
ATOM   4152  O   THR   271      80.603  67.655  19.425  1.00  0.00           O  
ATOM   4153  N   GLN   272      80.127  68.890  21.198  1.00  0.00           N  
ATOM   4154  HN  GLN   272      79.354  69.404  21.560  1.00  0.00           H  
ATOM   4155  CA  GLN   272      81.483  69.126  21.513  1.00  0.00           C  
ATOM   4156  HA  GLN   272      81.992  69.576  20.673  1.00  0.00           H  
ATOM   4157  CB  GLN   272      81.558  70.274  22.578  1.00  0.00           C  
ATOM   4158  HB1 GLN   272      80.974  70.090  23.505  1.00  0.00           H  
ATOM   4159  HB2 GLN   272      81.269  71.249  22.130  1.00  0.00           H  
ATOM   4160  CG  GLN   272      83.021  70.578  23.076  1.00  0.00           C  
ATOM   4161  HG1 GLN   272      83.630  70.553  22.147  1.00  0.00           H  
ATOM   4162  HG2 GLN   272      83.481  69.869  23.796  1.00  0.00           H  
ATOM   4163  CD  GLN   272      83.271  71.991  23.629  1.00  0.00           C  
ATOM   4164  OE1 GLN   272      82.441  72.936  23.631  1.00  0.00           O  
ATOM   4165  NE2 GLN   272      84.388  72.111  24.366  1.00  0.00           N  
ATOM   4166 HE21 GLN   272      84.541  72.938  24.908  1.00  0.00           H  
ATOM   4167 HE22 GLN   272      85.018  71.339  24.444  1.00  0.00           H  
ATOM   4168  C   GLN   272      82.289  67.896  21.935  1.00  0.00           C  
ATOM   4169  O   GLN   272      83.449  67.820  21.565  1.00  0.00           O  
ATOM   4170  N   LEU   273      81.718  66.926  22.685  1.00  0.00           N  
ATOM   4171  HN  LEU   273      80.852  67.012  23.171  1.00  0.00           H  
ATOM   4172  CA  LEU   273      82.443  65.691  22.885  1.00  0.00           C  
ATOM   4173  HA  LEU   273      83.402  66.103  23.162  1.00  0.00           H  
ATOM   4174  CB  LEU   273      81.704  64.813  23.950  1.00  0.00           C  
ATOM   4175  HB1 LEU   273      81.996  63.741  23.977  1.00  0.00           H  
ATOM   4176  HB2 LEU   273      80.621  64.739  23.713  1.00  0.00           H  
ATOM   4177  CG  LEU   273      81.774  65.316  25.407  1.00  0.00           C  
ATOM   4178  HG  LEU   273      80.776  65.798  25.487  1.00  0.00           H  
ATOM   4179  CD1 LEU   273      82.056  64.164  26.366  1.00  0.00           C  
ATOM   4180 HD11 LEU   273      81.298  63.364  26.223  1.00  0.00           H  
ATOM   4181 HD12 LEU   273      81.878  64.502  27.409  1.00  0.00           H  
ATOM   4182 HD13 LEU   273      83.098  63.791  26.258  1.00  0.00           H  
ATOM   4183  CD2 LEU   273      82.943  66.245  25.676  1.00  0.00           C  
ATOM   4184 HD21 LEU   273      83.946  65.799  25.503  1.00  0.00           H  
ATOM   4185 HD22 LEU   273      82.944  66.490  26.760  1.00  0.00           H  
ATOM   4186 HD23 LEU   273      82.790  67.116  25.004  1.00  0.00           H  
ATOM   4187  C   LEU   273      82.673  64.835  21.619  1.00  0.00           C  
ATOM   4188  O   LEU   273      83.709  64.303  21.365  1.00  0.00           O  
ATOM   4189  N   ALA   274      81.688  64.586  20.667  1.00  0.00           N  
ATOM   4190  HN  ALA   274      80.846  65.119  20.665  1.00  0.00           H  
ATOM   4191  CA  ALA   274      82.025  63.786  19.410  1.00  0.00           C  
ATOM   4192  HA  ALA   274      82.439  62.809  19.613  1.00  0.00           H  
ATOM   4193  CB  ALA   274      80.736  63.621  18.571  1.00  0.00           C  
ATOM   4194  HB1 ALA   274      80.868  62.996  17.662  1.00  0.00           H  
ATOM   4195  HB2 ALA   274      80.269  64.594  18.305  1.00  0.00           H  
ATOM   4196  HB3 ALA   274      79.981  63.158  19.242  1.00  0.00           H  
ATOM   4197  C   ALA   274      83.083  64.471  18.524  1.00  0.00           C  
ATOM   4198  O   ALA   274      83.939  63.777  17.961  1.00  0.00           O  
ATOM   4199  N   ALA   275      83.036  65.836  18.493  1.00  0.00           N  
ATOM   4200  HN  ALA   275      82.258  66.269  18.942  1.00  0.00           H  
ATOM   4201  CA  ALA   275      84.027  66.657  17.956  1.00  0.00           C  
ATOM   4202  HA  ALA   275      84.278  66.375  16.944  1.00  0.00           H  
ATOM   4203  CB  ALA   275      83.497  68.015  17.775  1.00  0.00           C  
ATOM   4204  HB1 ALA   275      82.701  67.995  17.000  1.00  0.00           H  
ATOM   4205  HB2 ALA   275      84.299  68.734  17.503  1.00  0.00           H  
ATOM   4206  HB3 ALA   275      82.969  68.372  18.685  1.00  0.00           H  
ATOM   4207  C   ALA   275      85.335  66.548  18.633  1.00  0.00           C  
ATOM   4208  O   ALA   275      86.375  66.597  18.031  1.00  0.00           O  
ATOM   4209  N   ALA   276      85.325  66.421  19.970  1.00  0.00           N  
ATOM   4210  HN  ALA   276      84.452  66.632  20.402  1.00  0.00           H  
ATOM   4211  CA  ALA   276      86.465  66.116  20.858  1.00  0.00           C  
ATOM   4212  HA  ALA   276      87.204  66.875  20.649  1.00  0.00           H  
ATOM   4213  CB  ALA   276      86.224  66.252  22.349  1.00  0.00           C  
ATOM   4214  HB1 ALA   276      85.522  65.451  22.666  1.00  0.00           H  
ATOM   4215  HB2 ALA   276      85.666  67.204  22.474  1.00  0.00           H  
ATOM   4216  HB3 ALA   276      87.188  66.335  22.895  1.00  0.00           H  
ATOM   4217  C   ALA   276      87.050  64.765  20.462  1.00  0.00           C  
ATOM   4218  O   ALA   276      88.328  64.714  20.301  1.00  0.00           O  
ATOM   4219  N   GLU   277      86.275  63.685  20.205  1.00  0.00           N  
ATOM   4220  HN  GLU   277      85.301  63.768  20.398  1.00  0.00           H  
ATOM   4221  CA  GLU   277      86.806  62.472  19.683  1.00  0.00           C  
ATOM   4222  HA  GLU   277      87.573  62.166  20.378  1.00  0.00           H  
ATOM   4223  CB  GLU   277      85.681  61.369  19.751  1.00  0.00           C  
ATOM   4224  HB1 GLU   277      84.776  61.725  19.214  1.00  0.00           H  
ATOM   4225  HB2 GLU   277      85.258  61.369  20.778  1.00  0.00           H  
ATOM   4226  CG  GLU   277      86.080  59.928  19.382  1.00  0.00           C  
ATOM   4227  HG1 GLU   277      86.959  59.571  19.959  1.00  0.00           H  
ATOM   4228  HG2 GLU   277      86.498  59.944  18.353  1.00  0.00           H  
ATOM   4229  CD  GLU   277      85.017  58.796  19.399  1.00  0.00           C  
ATOM   4230  OE1 GLU   277      84.054  58.862  18.587  1.00  0.00           O  
ATOM   4231  OE2 GLU   277      85.345  57.795  20.138  1.00  0.00           O  
ATOM   4232  C   GLU   277      87.528  62.588  18.349  1.00  0.00           C  
ATOM   4233  O   GLU   277      88.648  62.215  18.064  1.00  0.00           O  
ATOM   4234  N   ALA   278      86.770  63.344  17.424  1.00  0.00           N  
ATOM   4235  HN  ALA   278      85.865  63.665  17.692  1.00  0.00           H  
ATOM   4236  CA  ALA   278      87.236  63.603  16.054  1.00  0.00           C  
ATOM   4237  HA  ALA   278      87.382  62.701  15.479  1.00  0.00           H  
ATOM   4238  CB  ALA   278      86.326  64.653  15.385  1.00  0.00           C  
ATOM   4239  HB1 ALA   278      86.469  65.648  15.859  1.00  0.00           H  
ATOM   4240  HB2 ALA   278      85.259  64.340  15.376  1.00  0.00           H  
ATOM   4241  HB3 ALA   278      86.693  64.755  14.342  1.00  0.00           H  
ATOM   4242  C   ALA   278      88.665  64.234  16.063  1.00  0.00           C  
ATOM   4243  O   ALA   278      89.581  63.871  15.340  1.00  0.00           O  
ATOM   4244  N   LEU   279      88.887  65.155  16.988  1.00  0.00           N  
ATOM   4245  HN  LEU   279      88.099  65.472  17.510  1.00  0.00           H  
ATOM   4246  CA  LEU   279      90.175  65.797  17.325  1.00  0.00           C  
ATOM   4247  HA  LEU   279      90.546  66.038  16.340  1.00  0.00           H  
ATOM   4248  CB  LEU   279      89.931  67.044  18.170  1.00  0.00           C  
ATOM   4249  HB1 LEU   279      89.677  66.851  19.234  1.00  0.00           H  
ATOM   4250  HB2 LEU   279      89.080  67.569  17.685  1.00  0.00           H  
ATOM   4251  CG  LEU   279      91.118  67.932  18.321  1.00  0.00           C  
ATOM   4252  HG  LEU   279      91.823  67.361  18.963  1.00  0.00           H  
ATOM   4253  CD1 LEU   279      91.615  68.318  16.921  1.00  0.00           C  
ATOM   4254 HD11 LEU   279      90.839  68.547  16.159  1.00  0.00           H  
ATOM   4255 HD12 LEU   279      92.162  67.470  16.456  1.00  0.00           H  
ATOM   4256 HD13 LEU   279      92.394  69.097  17.066  1.00  0.00           H  
ATOM   4257  CD2 LEU   279      90.923  69.207  19.103  1.00  0.00           C  
ATOM   4258 HD21 LEU   279      90.987  68.874  20.161  1.00  0.00           H  
ATOM   4259 HD22 LEU   279      89.867  69.551  19.081  1.00  0.00           H  
ATOM   4260 HD23 LEU   279      91.695  69.967  18.858  1.00  0.00           H  
ATOM   4261  C   LEU   279      91.244  64.799  17.804  1.00  0.00           C  
ATOM   4262  O   LEU   279      92.346  64.799  17.311  1.00  0.00           O  
ATOM   4263  N   GLN   280      90.914  63.932  18.724  1.00  0.00           N  
ATOM   4264  HN  GLN   280      89.999  64.025  19.107  1.00  0.00           H  
ATOM   4265  CA  GLN   280      91.697  62.839  19.239  1.00  0.00           C  
ATOM   4266  HA  GLN   280      92.585  63.295  19.650  1.00  0.00           H  
ATOM   4267  CB  GLN   280      90.934  62.164  20.348  1.00  0.00           C  
ATOM   4268  HB1 GLN   280      91.296  61.126  20.511  1.00  0.00           H  
ATOM   4269  HB2 GLN   280      89.867  62.076  20.051  1.00  0.00           H  
ATOM   4270  CG  GLN   280      90.880  62.880  21.740  1.00  0.00           C  
ATOM   4271  HG1 GLN   280      90.715  62.110  22.524  1.00  0.00           H  
ATOM   4272  HG2 GLN   280      90.066  63.635  21.696  1.00  0.00           H  
ATOM   4273  CD  GLN   280      92.171  63.618  22.220  1.00  0.00           C  
ATOM   4274  OE1 GLN   280      92.187  64.814  22.525  1.00  0.00           O  
ATOM   4275  NE2 GLN   280      93.192  62.818  22.236  1.00  0.00           N  
ATOM   4276 HE21 GLN   280      92.972  61.845  22.311  1.00  0.00           H  
ATOM   4277 HE22 GLN   280      94.059  63.182  22.576  1.00  0.00           H  
ATOM   4278  C   GLN   280      92.069  61.814  18.249  1.00  0.00           C  
ATOM   4279  O   GLN   280      93.122  61.245  18.306  1.00  0.00           O  
ATOM   4280  N   LYS   281      91.185  61.553  17.332  1.00  0.00           N  
ATOM   4281  HN  LYS   281      90.292  61.962  17.501  1.00  0.00           H  
ATOM   4282  CA  LYS   281      91.320  60.552  16.362  1.00  0.00           C  
ATOM   4283  HA  LYS   281      92.008  59.745  16.564  1.00  0.00           H  
ATOM   4284  CB  LYS   281      90.083  59.613  16.146  1.00  0.00           C  
ATOM   4285  HB1 LYS   281      90.210  58.843  15.355  1.00  0.00           H  
ATOM   4286  HB2 LYS   281      89.179  60.258  16.125  1.00  0.00           H  
ATOM   4287  CG  LYS   281      89.918  58.647  17.360  1.00  0.00           C  
ATOM   4288  HG1 LYS   281      89.745  59.197  18.310  1.00  0.00           H  
ATOM   4289  HG2 LYS   281      90.837  58.057  17.568  1.00  0.00           H  
ATOM   4290  CD  LYS   281      88.780  57.790  17.220  1.00  0.00           C  
ATOM   4291  HD1 LYS   281      88.933  57.150  16.325  1.00  0.00           H  
ATOM   4292  HD2 LYS   281      87.901  58.386  16.892  1.00  0.00           H  
ATOM   4293  CE  LYS   281      88.247  57.000  18.443  1.00  0.00           C  
ATOM   4294  HE1 LYS   281      87.449  56.265  18.204  1.00  0.00           H  
ATOM   4295  HE2 LYS   281      87.805  57.621  19.252  1.00  0.00           H  
ATOM   4296  NZ  LYS   281      89.407  56.270  19.021  1.00  0.00           N  
ATOM   4297  HZ1 LYS   281      90.177  56.948  19.190  1.00  0.00           H  
ATOM   4298  HZ2 LYS   281      89.809  55.573  18.363  1.00  0.00           H  
ATOM   4299  HZ3 LYS   281      89.340  55.750  19.919  1.00  0.00           H  
ATOM   4300  C   LYS   281      91.670  61.121  15.035  1.00  0.00           C  
ATOM   4301  O   LYS   281      91.647  60.399  14.022  1.00  0.00           O  
ATOM   4302  N   ALA   282      92.040  62.399  14.917  1.00  0.00           N  
ATOM   4303  HN  ALA   282      91.972  63.029  15.687  1.00  0.00           H  
ATOM   4304  CA  ALA   282      92.449  62.991  13.678  1.00  0.00           C  
ATOM   4305  HA  ALA   282      91.694  62.785  12.933  1.00  0.00           H  
ATOM   4306  CB  ALA   282      92.485  64.546  13.890  1.00  0.00           C  
ATOM   4307  HB1 ALA   282      93.185  64.771  14.723  1.00  0.00           H  
ATOM   4308  HB2 ALA   282      91.454  64.934  14.038  1.00  0.00           H  
ATOM   4309  HB3 ALA   282      92.961  65.070  13.034  1.00  0.00           H  
ATOM   4310  C   ALA   282      93.747  62.381  13.183  1.00  0.00           C  
ATOM   4311  O   ALA   282      94.440  61.691  13.954  1.00  0.00           O  
ATOM   4312  N   PRO   283      94.166  62.545  11.877  1.00  0.00           N  
ATOM   4313  CD  PRO   283      93.330  62.991  10.777  1.00  0.00           C  
ATOM   4314  HD1 PRO   283      93.333  64.099  10.854  1.00  0.00           H  
ATOM   4315  HD2 PRO   283      92.315  62.541  10.792  1.00  0.00           H  
ATOM   4316  CA  PRO   283      95.571  62.214  11.415  1.00  0.00           C  
ATOM   4317  HA  PRO   283      95.777  61.179  11.647  1.00  0.00           H  
ATOM   4318  CB  PRO   283      95.616  62.583   9.961  1.00  0.00           C  
ATOM   4319  HB1 PRO   283      96.177  61.894   9.294  1.00  0.00           H  
ATOM   4320  HB2 PRO   283      95.942  63.631   9.786  1.00  0.00           H  
ATOM   4321  CG  PRO   283      94.109  62.559   9.522  1.00  0.00           C  
ATOM   4322  HG1 PRO   283      94.115  63.227   8.635  1.00  0.00           H  
ATOM   4323  HG2 PRO   283      93.773  61.514   9.349  1.00  0.00           H  
ATOM   4324  C   PRO   283      96.621  62.909  12.245  1.00  0.00           C  
ATOM   4325  O   PRO   283      96.460  64.107  12.584  1.00  0.00           O  
ATOM   4326  N   ASP   284      97.790  62.166  12.593  1.00  0.00           N  
ATOM   4327  HN  ASP   284      97.872  61.237  12.241  1.00  0.00           H  
ATOM   4328  CA  ASP   284      99.012  62.641  13.194  1.00  0.00           C  
ATOM   4329  HA  ASP   284      99.556  61.872  13.721  1.00  0.00           H  
ATOM   4330  CB  ASP   284     100.032  62.976  12.029  1.00  0.00           C  
ATOM   4331  HB1 ASP   284     101.080  63.152  12.353  1.00  0.00           H  
ATOM   4332  HB2 ASP   284      99.641  63.857  11.478  1.00  0.00           H  
ATOM   4333  CG  ASP   284     100.135  61.834  10.977  1.00  0.00           C  
ATOM   4334  OD1 ASP   284     100.725  62.143   9.888  1.00  0.00           O  
ATOM   4335  OD2 ASP   284      99.731  60.644  11.262  1.00  0.00           O  
ATOM   4336  C   ASP   284      98.944  63.876  14.097  1.00  0.00           C  
ATOM   4337  O   ASP   284      99.535  64.899  13.810  1.00  0.00           O  
ATOM   4338  N   VAL   285      98.228  63.805  15.209  1.00  0.00           N  
ATOM   4339  HN  VAL   285      97.844  62.907  15.410  1.00  0.00           H  
ATOM   4340  CA  VAL   285      97.874  64.948  16.086  1.00  0.00           C  
ATOM   4341  HA  VAL   285      97.597  65.805  15.491  1.00  0.00           H  
ATOM   4342  CB  VAL   285      96.706  64.703  16.932  1.00  0.00           C  
ATOM   4343  HB  VAL   285      96.485  65.684  17.404  1.00  0.00           H  
ATOM   4344  CG1 VAL   285      95.559  64.196  16.004  1.00  0.00           C  
ATOM   4345 HG11 VAL   285      94.541  64.159  16.447  1.00  0.00           H  
ATOM   4346 HG12 VAL   285      95.693  63.171  15.598  1.00  0.00           H  
ATOM   4347 HG13 VAL   285      95.366  64.930  15.192  1.00  0.00           H  
ATOM   4348  CG2 VAL   285      96.931  63.643  18.110  1.00  0.00           C  
ATOM   4349 HG21 VAL   285      96.821  62.608  17.722  1.00  0.00           H  
ATOM   4350 HG22 VAL   285      96.051  63.594  18.786  1.00  0.00           H  
ATOM   4351 HG23 VAL   285      97.871  63.812  18.677  1.00  0.00           H  
ATOM   4352  C   VAL   285      99.017  65.433  16.932  1.00  0.00           C  
ATOM   4353  O   VAL   285      99.067  66.603  17.388  1.00  0.00           O  
ATOM   4354  N   THR   286     100.013  64.492  17.065  1.00  0.00           N  
ATOM   4355  HN  THR   286      99.819  63.646  16.575  1.00  0.00           H  
ATOM   4356  CA  THR   286     101.170  64.614  17.957  1.00  0.00           C  
ATOM   4357  HA  THR   286     100.802  64.738  18.964  1.00  0.00           H  
ATOM   4358  CB  THR   286     101.950  63.344  18.185  1.00  0.00           C  
ATOM   4359  HB  THR   286     102.730  63.494  18.962  1.00  0.00           H  
ATOM   4360  OG1 THR   286     102.493  62.843  16.977  1.00  0.00           O  
ATOM   4361  HG1 THR   286     101.823  62.268  16.599  1.00  0.00           H  
ATOM   4362  CG2 THR   286     101.029  62.275  18.900  1.00  0.00           C  
ATOM   4363 HG21 THR   286     100.642  62.672  19.863  1.00  0.00           H  
ATOM   4364 HG22 THR   286     101.542  61.313  19.111  1.00  0.00           H  
ATOM   4365 HG23 THR   286     100.181  61.988  18.242  1.00  0.00           H  
ATOM   4366  C   THR   286     101.996  65.815  17.766  1.00  0.00           C  
ATOM   4367  O   THR   286     102.580  66.375  18.705  1.00  0.00           O  
ATOM   4368  N   THR   287     102.110  66.437  16.565  1.00  0.00           N  
ATOM   4369  HN  THR   287     101.679  66.122  15.723  1.00  0.00           H  
ATOM   4370  CA  THR   287     103.142  67.427  16.243  1.00  0.00           C  
ATOM   4371  HA  THR   287     103.825  67.606  17.060  1.00  0.00           H  
ATOM   4372  CB  THR   287     104.049  66.902  15.142  1.00  0.00           C  
ATOM   4373  HB  THR   287     104.726  67.643  14.664  1.00  0.00           H  
ATOM   4374  OG1 THR   287     103.337  66.325  14.072  1.00  0.00           O  
ATOM   4375  HG1 THR   287     103.907  66.371  13.301  1.00  0.00           H  
ATOM   4376  CG2 THR   287     104.993  65.746  15.660  1.00  0.00           C  
ATOM   4377 HG21 THR   287     104.303  64.986  16.085  1.00  0.00           H  
ATOM   4378 HG22 THR   287     105.563  66.125  16.535  1.00  0.00           H  
ATOM   4379 HG23 THR   287     105.531  65.357  14.769  1.00  0.00           H  
ATOM   4380  C   THR   287     102.663  68.708  15.940  1.00  0.00           C  
ATOM   4381  O   THR   287     103.339  69.645  15.456  1.00  0.00           O  
ATOM   4382  N   LEU   288     101.357  68.961  16.140  1.00  0.00           N  
ATOM   4383  HN  LEU   288     100.870  68.121  16.369  1.00  0.00           H  
ATOM   4384  CA  LEU   288     100.607  70.185  15.752  1.00  0.00           C  
ATOM   4385  HA  LEU   288     100.602  70.171  14.672  1.00  0.00           H  
ATOM   4386  CB  LEU   288      99.122  69.878  16.088  1.00  0.00           C  
ATOM   4387  HB1 LEU   288      98.578  70.809  16.354  1.00  0.00           H  
ATOM   4388  HB2 LEU   288      99.212  69.252  17.002  1.00  0.00           H  
ATOM   4389  CG  LEU   288      98.378  69.018  15.088  1.00  0.00           C  
ATOM   4390  HG  LEU   288      98.840  68.011  14.999  1.00  0.00           H  
ATOM   4391  CD1 LEU   288      96.977  68.658  15.679  1.00  0.00           C  
ATOM   4392 HD11 LEU   288      96.455  69.576  16.023  1.00  0.00           H  
ATOM   4393 HD12 LEU   288      97.201  68.133  16.632  1.00  0.00           H  
ATOM   4394 HD13 LEU   288      96.251  67.983  15.177  1.00  0.00           H  
ATOM   4395  CD2 LEU   288      98.039  69.722  13.825  1.00  0.00           C  
ATOM   4396 HD21 LEU   288      97.494  70.691  13.832  1.00  0.00           H  
ATOM   4397 HD22 LEU   288      97.319  69.131  13.220  1.00  0.00           H  
ATOM   4398 HD23 LEU   288      98.939  69.792  13.177  1.00  0.00           H  
ATOM   4399  C   LEU   288     101.129  71.524  16.258  1.00  0.00           C  
ATOM   4400  O   LEU   288     101.135  71.672  17.478  1.00  0.00           O  
ATOM   4401  N   PRO   289     101.433  72.653  15.507  1.00  0.00           N  
ATOM   4402  CD  PRO   289     101.048  72.763  14.086  1.00  0.00           C  
ATOM   4403  HD1 PRO   289     100.012  72.451  13.830  1.00  0.00           H  
ATOM   4404  HD2 PRO   289     101.539  71.981  13.468  1.00  0.00           H  
ATOM   4405  CA  PRO   289     101.890  73.947  16.096  1.00  0.00           C  
ATOM   4406  HA  PRO   289     102.825  73.731  16.592  1.00  0.00           H  
ATOM   4407  CB  PRO   289     102.106  74.864  14.884  1.00  0.00           C  
ATOM   4408  HB1 PRO   289     103.129  74.981  14.466  1.00  0.00           H  
ATOM   4409  HB2 PRO   289     101.774  75.897  15.121  1.00  0.00           H  
ATOM   4410  CG  PRO   289     101.226  74.249  13.748  1.00  0.00           C  
ATOM   4411  HG1 PRO   289     100.247  74.767  13.659  1.00  0.00           H  
ATOM   4412  HG2 PRO   289     101.908  74.220  12.872  1.00  0.00           H  
ATOM   4413  C   PRO   289     101.052  74.540  17.089  1.00  0.00           C  
ATOM   4414  O   PRO   289     101.596  75.108  17.996  1.00  0.00           O  
ATOM   4415  N   ARG   290      99.691  74.635  17.001  1.00  0.00           N  
ATOM   4416  HN  ARG   290      99.256  74.488  16.115  1.00  0.00           H  
ATOM   4417  CA  ARG   290      98.758  75.239  17.989  1.00  0.00           C  
ATOM   4418  HA  ARG   290      99.355  75.695  18.764  1.00  0.00           H  
ATOM   4419  CB  ARG   290      97.776  76.302  17.408  1.00  0.00           C  
ATOM   4420  HB1 ARG   290      97.274  76.892  18.204  1.00  0.00           H  
ATOM   4421  HB2 ARG   290      96.910  75.985  16.788  1.00  0.00           H  
ATOM   4422  CG  ARG   290      98.461  77.547  16.715  1.00  0.00           C  
ATOM   4423  HG1 ARG   290      98.808  77.099  15.760  1.00  0.00           H  
ATOM   4424  HG2 ARG   290      99.291  77.883  17.372  1.00  0.00           H  
ATOM   4425  CD  ARG   290      97.742  78.864  16.418  1.00  0.00           C  
ATOM   4426  HD1 ARG   290      98.412  79.398  15.710  1.00  0.00           H  
ATOM   4427  HD2 ARG   290      97.635  79.347  17.413  1.00  0.00           H  
ATOM   4428  NE  ARG   290      96.355  78.642  15.959  1.00  0.00           N  
ATOM   4429  HE  ARG   290      96.041  77.799  15.523  1.00  0.00           H  
ATOM   4430  CZ  ARG   290      95.452  79.595  15.880  1.00  0.00           C  
ATOM   4431  NH1 ARG   290      94.285  79.368  15.467  1.00  0.00           N  
ATOM   4432 HH11 ARG   290      94.169  78.408  15.212  1.00  0.00           H  
ATOM   4433 HH12 ARG   290      93.723  80.152  15.205  1.00  0.00           H  
ATOM   4434  NH2 ARG   290      95.666  80.863  16.202  1.00  0.00           N  
ATOM   4435 HH21 ARG   290      96.558  81.263  16.415  1.00  0.00           H  
ATOM   4436 HH22 ARG   290      94.908  81.515  16.166  1.00  0.00           H  
ATOM   4437  C   ARG   290      97.907  74.148  18.731  1.00  0.00           C  
ATOM   4438  O   ARG   290      97.265  73.314  18.039  1.00  0.00           O  
ATOM   4439  N   ASN   291      97.932  74.089  20.052  1.00  0.00           N  
ATOM   4440  HN  ASN   291      98.362  74.815  20.584  1.00  0.00           H  
ATOM   4441  CA  ASN   291      97.262  73.029  20.814  1.00  0.00           C  
ATOM   4442  HA  ASN   291      97.165  72.192  20.139  1.00  0.00           H  
ATOM   4443  CB  ASN   291      98.129  72.777  22.144  1.00  0.00           C  
ATOM   4444  HB1 ASN   291      98.272  73.694  22.755  1.00  0.00           H  
ATOM   4445  HB2 ASN   291      99.195  72.528  21.953  1.00  0.00           H  
ATOM   4446  CG  ASN   291      97.603  71.635  23.013  1.00  0.00           C  
ATOM   4447  OD1 ASN   291      97.027  70.731  22.462  1.00  0.00           O  
ATOM   4448  ND2 ASN   291      97.776  71.688  24.343  1.00  0.00           N  
ATOM   4449 HD21 ASN   291      98.459  72.352  24.647  1.00  0.00           H  
ATOM   4450 HD22 ASN   291      97.572  70.830  24.814  1.00  0.00           H  
ATOM   4451  C   ASN   291      95.819  73.398  21.020  1.00  0.00           C  
ATOM   4452  O   ASN   291      95.478  74.573  21.169  1.00  0.00           O  
ATOM   4453  N   VAL   292      94.996  72.358  21.095  1.00  0.00           N  
ATOM   4454  HN  VAL   292      95.311  71.418  20.987  1.00  0.00           H  
ATOM   4455  CA  VAL   292      93.558  72.651  21.338  1.00  0.00           C  
ATOM   4456  HA  VAL   292      93.400  73.698  21.126  1.00  0.00           H  
ATOM   4457  CB  VAL   292      92.552  71.994  20.360  1.00  0.00           C  
ATOM   4458  HB  VAL   292      92.700  70.893  20.331  1.00  0.00           H  
ATOM   4459  CG1 VAL   292      91.151  72.342  20.757  1.00  0.00           C  
ATOM   4460 HG11 VAL   292      90.891  73.412  20.613  1.00  0.00           H  
ATOM   4461 HG12 VAL   292      90.855  72.030  21.782  1.00  0.00           H  
ATOM   4462 HG13 VAL   292      90.546  71.685  20.097  1.00  0.00           H  
ATOM   4463  CG2 VAL   292      92.776  72.434  18.926  1.00  0.00           C  
ATOM   4464 HG21 VAL   292      93.834  72.368  18.594  1.00  0.00           H  
ATOM   4465 HG22 VAL   292      92.617  73.526  18.799  1.00  0.00           H  
ATOM   4466 HG23 VAL   292      92.087  71.875  18.257  1.00  0.00           H  
ATOM   4467  C   VAL   292      93.323  72.331  22.806  1.00  0.00           C  
ATOM   4468  O   VAL   292      93.623  71.177  23.198  1.00  0.00           O  
ATOM   4469  N   MET   293      92.768  73.259  23.612  1.00  0.00           N  
ATOM   4470  HN  MET   293      92.555  74.126  23.167  1.00  0.00           H  
ATOM   4471  CA  MET   293      92.264  73.078  24.908  1.00  0.00           C  
ATOM   4472  HA  MET   293      92.686  72.132  25.214  1.00  0.00           H  
ATOM   4473  CB  MET   293      92.723  74.276  25.829  1.00  0.00           C  
ATOM   4474  HB1 MET   293      92.307  75.147  25.278  1.00  0.00           H  
ATOM   4475  HB2 MET   293      93.826  74.176  25.915  1.00  0.00           H  
ATOM   4476  CG  MET   293      92.144  74.270  27.257  1.00  0.00           C  
ATOM   4477  HG1 MET   293      92.548  73.368  27.764  1.00  0.00           H  
ATOM   4478  HG2 MET   293      91.036  74.289  27.338  1.00  0.00           H  
ATOM   4479  SD  MET   293      92.799  75.632  28.268  1.00  0.00           S  
ATOM   4480  CE  MET   293      91.373  75.811  29.380  1.00  0.00           C  
ATOM   4481  HE1 MET   293      91.174  74.966  30.073  1.00  0.00           H  
ATOM   4482  HE2 MET   293      90.418  75.894  28.819  1.00  0.00           H  
ATOM   4483  HE3 MET   293      91.337  76.770  29.939  1.00  0.00           H  
ATOM   4484  C   MET   293      90.767  72.989  24.962  1.00  0.00           C  
ATOM   4485  O   MET   293      90.033  73.570  24.211  1.00  0.00           O  
ATOM   4486  N   PHE   294      90.185  72.070  25.808  1.00  0.00           N  
ATOM   4487  HN  PHE   294      90.810  71.663  26.470  1.00  0.00           H  
ATOM   4488  CA  PHE   294      88.750  71.941  25.899  1.00  0.00           C  
ATOM   4489  HA  PHE   294      88.237  72.541  25.161  1.00  0.00           H  
ATOM   4490  CB  PHE   294      88.271  70.472  25.613  1.00  0.00           C  
ATOM   4491  HB1 PHE   294      87.182  70.343  25.795  1.00  0.00           H  
ATOM   4492  HB2 PHE   294      88.857  69.805  26.282  1.00  0.00           H  
ATOM   4493  CG  PHE   294      88.476  70.037  24.194  1.00  0.00           C  
ATOM   4494  CD1 PHE   294      87.793  70.720  23.172  1.00  0.00           C  
ATOM   4495  HD1 PHE   294      87.084  71.506  23.385  1.00  0.00           H  
ATOM   4496  CE1 PHE   294      87.893  70.160  21.890  1.00  0.00           C  
ATOM   4497  HE1 PHE   294      87.258  70.579  21.124  1.00  0.00           H  
ATOM   4498  CZ  PHE   294      88.685  69.011  21.686  1.00  0.00           C  
ATOM   4499  HZ  PHE   294      88.773  68.648  20.672  1.00  0.00           H  
ATOM   4500  CD2 PHE   294      89.312  68.928  23.958  1.00  0.00           C  
ATOM   4501  HD2 PHE   294      89.649  68.462  24.872  1.00  0.00           H  
ATOM   4502  CE2 PHE   294      89.449  68.420  22.707  1.00  0.00           C  
ATOM   4503  HE2 PHE   294      90.041  67.528  22.565  1.00  0.00           H  
ATOM   4504  C   PHE   294      88.221  72.319  27.326  1.00  0.00           C  
ATOM   4505  O   PHE   294      88.700  71.866  28.371  1.00  0.00           O  
ATOM   4506  N   VAL   295      87.201  73.121  27.463  1.00  0.00           N  
ATOM   4507  HN  VAL   295      86.927  73.763  26.750  1.00  0.00           H  
ATOM   4508  CA  VAL   295      86.699  73.605  28.714  1.00  0.00           C  
ATOM   4509  HA  VAL   295      87.234  73.120  29.518  1.00  0.00           H  
ATOM   4510  CB  VAL   295      87.265  75.049  28.827  1.00  0.00           C  
ATOM   4511  HB  VAL   295      88.338  74.930  28.564  1.00  0.00           H  
ATOM   4512  CG1 VAL   295      86.594  76.026  27.894  1.00  0.00           C  
ATOM   4513 HG11 VAL   295      87.048  77.000  28.176  1.00  0.00           H  
ATOM   4514 HG12 VAL   295      85.510  75.945  28.121  1.00  0.00           H  
ATOM   4515 HG13 VAL   295      86.828  75.885  26.817  1.00  0.00           H  
ATOM   4516  CG2 VAL   295      87.142  75.636  30.289  1.00  0.00           C  
ATOM   4517 HG21 VAL   295      87.640  76.628  30.252  1.00  0.00           H  
ATOM   4518 HG22 VAL   295      87.733  75.022  31.002  1.00  0.00           H  
ATOM   4519 HG23 VAL   295      86.129  75.812  30.709  1.00  0.00           H  
ATOM   4520  C   VAL   295      85.195  73.556  28.873  1.00  0.00           C  
ATOM   4521  O   VAL   295      84.384  73.859  28.016  1.00  0.00           O  
ATOM   4522  N   PHE   296      84.831  73.157  30.100  1.00  0.00           N  
ATOM   4523  HN  PHE   296      85.488  73.072  30.845  1.00  0.00           H  
ATOM   4524  CA  PHE   296      83.401  73.118  30.407  1.00  0.00           C  
ATOM   4525  HA  PHE   296      82.763  73.637  29.708  1.00  0.00           H  
ATOM   4526  CB  PHE   296      82.809  71.687  30.509  1.00  0.00           C  
ATOM   4527  HB1 PHE   296      81.700  71.659  30.560  1.00  0.00           H  
ATOM   4528  HB2 PHE   296      83.244  71.173  31.392  1.00  0.00           H  
ATOM   4529  CG  PHE   296      83.113  70.954  29.236  1.00  0.00           C  
ATOM   4530  CD1 PHE   296      84.137  70.002  29.258  1.00  0.00           C  
ATOM   4531  HD1 PHE   296      84.769  69.797  30.109  1.00  0.00           H  
ATOM   4532  CE1 PHE   296      84.419  69.336  28.102  1.00  0.00           C  
ATOM   4533  HE1 PHE   296      85.235  68.632  28.177  1.00  0.00           H  
ATOM   4534  CZ  PHE   296      83.725  69.620  26.916  1.00  0.00           C  
ATOM   4535  HZ  PHE   296      83.847  68.992  26.046  1.00  0.00           H  
ATOM   4536  CD2 PHE   296      82.376  71.221  28.053  1.00  0.00           C  
ATOM   4537  HD2 PHE   296      81.655  72.025  28.027  1.00  0.00           H  
ATOM   4538  CE2 PHE   296      82.607  70.459  26.929  1.00  0.00           C  
ATOM   4539  HE2 PHE   296      82.088  70.572  25.989  1.00  0.00           H  
ATOM   4540  C   PHE   296      83.229  73.942  31.626  1.00  0.00           C  
ATOM   4541  O   PHE   296      83.682  73.606  32.727  1.00  0.00           O  
ATOM   4542  N   PHE   297      82.423  75.054  31.513  1.00  0.00           N  
ATOM   4543  HN  PHE   297      81.892  75.270  30.697  1.00  0.00           H  
ATOM   4544  CA  PHE   297      81.990  75.886  32.625  1.00  0.00           C  
ATOM   4545  HA  PHE   297      82.590  75.771  33.516  1.00  0.00           H  
ATOM   4546  CB  PHE   297      82.184  77.382  32.324  1.00  0.00           C  
ATOM   4547  HB1 PHE   297      82.082  77.950  33.273  1.00  0.00           H  
ATOM   4548  HB2 PHE   297      81.414  77.726  31.600  1.00  0.00           H  
ATOM   4549  CG  PHE   297      83.499  77.719  31.658  1.00  0.00           C  
ATOM   4550  CD1 PHE   297      84.590  77.954  32.536  1.00  0.00           C  
ATOM   4551  HD1 PHE   297      84.455  77.745  33.587  1.00  0.00           H  
ATOM   4552  CE1 PHE   297      85.815  78.489  32.090  1.00  0.00           C  
ATOM   4553  HE1 PHE   297      86.675  78.552  32.741  1.00  0.00           H  
ATOM   4554  CZ  PHE   297      85.940  78.840  30.753  1.00  0.00           C  
ATOM   4555  HZ  PHE   297      86.927  79.126  30.420  1.00  0.00           H  
ATOM   4556  CD2 PHE   297      83.681  78.003  30.284  1.00  0.00           C  
ATOM   4557  HD2 PHE   297      82.762  77.937  29.721  1.00  0.00           H  
ATOM   4558  CE2 PHE   297      84.874  78.613  29.842  1.00  0.00           C  
ATOM   4559  HE2 PHE   297      85.021  78.910  28.814  1.00  0.00           H  
ATOM   4560  C   PHE   297      80.532  75.621  32.850  1.00  0.00           C  
ATOM   4561  O   PHE   297      79.742  75.117  32.085  1.00  0.00           O  
ATOM   4562  N   GLN   298      80.048  76.046  34.085  1.00  0.00           N  
ATOM   4563  HN  GLN   298      80.719  76.135  34.816  1.00  0.00           H  
ATOM   4564  CA  GLN   298      78.617  76.340  34.404  1.00  0.00           C  
ATOM   4565  HA  GLN   298      78.078  75.499  33.993  1.00  0.00           H  
ATOM   4566  CB  GLN   298      78.417  76.441  35.926  1.00  0.00           C  
ATOM   4567  HB1 GLN   298      77.313  76.498  36.035  1.00  0.00           H  
ATOM   4568  HB2 GLN   298      78.781  77.371  36.412  1.00  0.00           H  
ATOM   4569  CG  GLN   298      78.935  75.288  36.796  1.00  0.00           C  
ATOM   4570  HG1 GLN   298      78.729  75.541  37.858  1.00  0.00           H  
ATOM   4571  HG2 GLN   298      80.016  75.281  36.541  1.00  0.00           H  
ATOM   4572  CD  GLN   298      78.388  73.877  36.480  1.00  0.00           C  
ATOM   4573  OE1 GLN   298      77.328  73.604  36.973  1.00  0.00           O  
ATOM   4574  NE2 GLN   298      78.955  73.062  35.577  1.00  0.00           N  
ATOM   4575 HE21 GLN   298      78.681  72.101  35.614  1.00  0.00           H  
ATOM   4576 HE22 GLN   298      79.678  73.421  34.987  1.00  0.00           H  
ATOM   4577  C   GLN   298      78.201  77.583  33.683  1.00  0.00           C  
ATOM   4578  O   GLN   298      79.002  78.476  33.401  1.00  0.00           O  
ATOM   4579  N   GLY   299      76.883  77.748  33.330  1.00  0.00           N  
ATOM   4580  HN  GLY   299      76.317  76.945  33.503  1.00  0.00           H  
ATOM   4581  CA  GLY   299      76.382  78.943  32.611  1.00  0.00           C  
ATOM   4582  HA1 GLY   299      75.347  78.795  32.343  1.00  0.00           H  
ATOM   4583  HA2 GLY   299      77.018  78.830  31.746  1.00  0.00           H  
ATOM   4584  C   GLY   299      76.485  80.317  33.299  1.00  0.00           C  
ATOM   4585  O   GLY   299      77.096  80.546  34.303  1.00  0.00           O  
ATOM   4586  N   GLU   300      75.879  81.291  32.642  1.00  0.00           N  
ATOM   4587  HN  GLU   300      75.377  81.006  31.829  1.00  0.00           H  
ATOM   4588  CA  GLU   300      76.041  82.753  32.795  1.00  0.00           C  
ATOM   4589  HA  GLU   300      77.093  82.996  32.804  1.00  0.00           H  
ATOM   4590  CB  GLU   300      75.348  83.485  31.659  1.00  0.00           C  
ATOM   4591  HB1 GLU   300      75.620  84.558  31.749  1.00  0.00           H  
ATOM   4592  HB2 GLU   300      74.242  83.460  31.763  1.00  0.00           H  
ATOM   4593  CG  GLU   300      75.839  83.062  30.200  1.00  0.00           C  
ATOM   4594  HG1 GLU   300      76.882  82.683  30.251  1.00  0.00           H  
ATOM   4595  HG2 GLU   300      75.822  83.988  29.586  1.00  0.00           H  
ATOM   4596  CD  GLU   300      74.928  82.046  29.568  1.00  0.00           C  
ATOM   4597  OE1 GLU   300      74.790  80.865  29.978  1.00  0.00           O  
ATOM   4598  OE2 GLU   300      74.203  82.422  28.600  1.00  0.00           O  
ATOM   4599  C   GLU   300      75.529  83.227  34.097  1.00  0.00           C  
ATOM   4600  O   GLU   300      76.087  84.171  34.683  1.00  0.00           O  
ATOM   4601  N   THR   301      74.379  82.700  34.565  1.00  0.00           N  
ATOM   4602  HN  THR   301      73.907  82.081  33.941  1.00  0.00           H  
ATOM   4603  CA  THR   301      73.678  83.005  35.878  1.00  0.00           C  
ATOM   4604  HA  THR   301      73.222  83.984  35.889  1.00  0.00           H  
ATOM   4605  CB  THR   301      72.446  82.077  36.205  1.00  0.00           C  
ATOM   4606  HB  THR   301      72.748  81.054  36.515  1.00  0.00           H  
ATOM   4607  OG1 THR   301      71.731  82.040  35.019  1.00  0.00           O  
ATOM   4608  HG1 THR   301      70.886  81.601  35.141  1.00  0.00           H  
ATOM   4609  CG2 THR   301      71.474  82.689  37.327  1.00  0.00           C  
ATOM   4610 HG21 THR   301      71.016  83.664  37.056  1.00  0.00           H  
ATOM   4611 HG22 THR   301      72.082  82.927  38.226  1.00  0.00           H  
ATOM   4612 HG23 THR   301      70.681  81.980  37.649  1.00  0.00           H  
ATOM   4613  C   THR   301      74.580  83.019  36.998  1.00  0.00           C  
ATOM   4614  O   THR   301      75.408  82.144  37.173  1.00  0.00           O  
ATOM   4615  N   PHE   302      74.536  84.106  37.832  1.00  0.00           N  
ATOM   4616  HN  PHE   302      73.873  84.817  37.611  1.00  0.00           H  
ATOM   4617  CA  PHE   302      75.295  84.397  39.031  1.00  0.00           C  
ATOM   4618  HA  PHE   302      74.740  85.195  39.501  1.00  0.00           H  
ATOM   4619  CB  PHE   302      75.491  83.183  40.002  1.00  0.00           C  
ATOM   4620  HB1 PHE   302      75.837  83.571  40.984  1.00  0.00           H  
ATOM   4621  HB2 PHE   302      76.275  82.498  39.614  1.00  0.00           H  
ATOM   4622  CG  PHE   302      74.290  82.392  40.342  1.00  0.00           C  
ATOM   4623  CD1 PHE   302      73.063  82.950  40.817  1.00  0.00           C  
ATOM   4624  HD1 PHE   302      73.071  84.021  40.951  1.00  0.00           H  
ATOM   4625  CE1 PHE   302      71.960  82.203  41.120  1.00  0.00           C  
ATOM   4626  HE1 PHE   302      70.988  82.605  41.363  1.00  0.00           H  
ATOM   4627  CZ  PHE   302      72.015  80.844  41.041  1.00  0.00           C  
ATOM   4628  HZ  PHE   302      71.248  80.106  41.227  1.00  0.00           H  
ATOM   4629  CD2 PHE   302      74.345  81.003  40.164  1.00  0.00           C  
ATOM   4630  HD2 PHE   302      75.255  80.515  39.847  1.00  0.00           H  
ATOM   4631  CE2 PHE   302      73.191  80.225  40.392  1.00  0.00           C  
ATOM   4632  HE2 PHE   302      73.194  79.166  40.182  1.00  0.00           H  
ATOM   4633  C   PHE   302      76.629  85.097  38.715  1.00  0.00           C  
ATOM   4634  O   PHE   302      77.552  85.083  39.529  1.00  0.00           O  
ATOM   4635  N   ASP   303      76.721  85.744  37.523  1.00  0.00           N  
ATOM   4636  HN  ASP   303      75.950  85.645  36.898  1.00  0.00           H  
ATOM   4637  CA  ASP   303      77.702  86.668  37.108  1.00  0.00           C  
ATOM   4638  HA  ASP   303      77.416  87.015  36.126  1.00  0.00           H  
ATOM   4639  CB  ASP   303      77.884  87.944  37.978  1.00  0.00           C  
ATOM   4640  HB1 ASP   303      78.709  88.516  37.502  1.00  0.00           H  
ATOM   4641  HB2 ASP   303      78.023  87.728  39.059  1.00  0.00           H  
ATOM   4642  CG  ASP   303      76.695  88.924  37.929  1.00  0.00           C  
ATOM   4643  OD1 ASP   303      76.453  89.690  38.932  1.00  0.00           O  
ATOM   4644  OD2 ASP   303      76.140  89.024  36.846  1.00  0.00           O  
ATOM   4645  C   ASP   303      78.978  85.987  36.728  1.00  0.00           C  
ATOM   4646  O   ASP   303      80.058  86.532  36.891  1.00  0.00           O  
ATOM   4647  N   TYR   304      78.876  84.883  36.117  1.00  0.00           N  
ATOM   4648  HN  TYR   304      78.049  84.339  36.006  1.00  0.00           H  
ATOM   4649  CA  TYR   304      79.993  84.287  35.354  1.00  0.00           C  
ATOM   4650  HA  TYR   304      79.453  83.485  34.872  1.00  0.00           H  
ATOM   4651  CB  TYR   304      80.601  85.153  34.226  1.00  0.00           C  
ATOM   4652  HB1 TYR   304      81.466  84.700  33.694  1.00  0.00           H  
ATOM   4653  HB2 TYR   304      80.942  86.144  34.595  1.00  0.00           H  
ATOM   4654  CG  TYR   304      79.697  85.537  33.093  1.00  0.00           C  
ATOM   4655  CD1 TYR   304      79.031  86.812  33.010  1.00  0.00           C  
ATOM   4656  HD1 TYR   304      79.112  87.449  33.878  1.00  0.00           H  
ATOM   4657  CE1 TYR   304      78.239  87.155  31.968  1.00  0.00           C  
ATOM   4658  HE1 TYR   304      77.939  88.185  31.845  1.00  0.00           H  
ATOM   4659  CZ  TYR   304      78.013  86.211  30.959  1.00  0.00           C  
ATOM   4660  OH  TYR   304      77.148  86.579  29.923  1.00  0.00           O  
ATOM   4661  HH  TYR   304      76.391  87.039  30.292  1.00  0.00           H  
ATOM   4662  CD2 TYR   304      79.489  84.668  32.013  1.00  0.00           C  
ATOM   4663  HD2 TYR   304      79.963  83.698  32.048  1.00  0.00           H  
ATOM   4664  CE2 TYR   304      78.663  85.013  30.924  1.00  0.00           C  
ATOM   4665  HE2 TYR   304      78.507  84.294  30.134  1.00  0.00           H  
ATOM   4666  C   TYR   304      81.048  83.591  36.135  1.00  0.00           C  
ATOM   4667  O   TYR   304      82.212  83.726  35.737  1.00  0.00           O  
ATOM   4668  N   ILE   305      80.706  82.759  37.167  1.00  0.00           N  
ATOM   4669  HN  ILE   305      79.758  82.449  37.186  1.00  0.00           H  
ATOM   4670  CA  ILE   305      81.534  82.260  38.257  1.00  0.00           C  
ATOM   4671  HA  ILE   305      81.839  83.151  38.786  1.00  0.00           H  
ATOM   4672  CB  ILE   305      80.833  81.374  39.280  1.00  0.00           C  
ATOM   4673  HB  ILE   305      81.571  81.308  40.107  1.00  0.00           H  
ATOM   4674  CG2 ILE   305      79.540  82.122  39.795  1.00  0.00           C  
ATOM   4675 HG21 ILE   305      79.428  82.016  40.895  1.00  0.00           H  
ATOM   4676 HG22 ILE   305      78.712  81.716  39.176  1.00  0.00           H  
ATOM   4677 HG23 ILE   305      79.654  83.178  39.467  1.00  0.00           H  
ATOM   4678  CG1 ILE   305      80.351  80.030  38.752  1.00  0.00           C  
ATOM   4679 HG11 ILE   305      81.260  79.509  38.382  1.00  0.00           H  
ATOM   4680 HG12 ILE   305      79.638  80.069  37.901  1.00  0.00           H  
ATOM   4681  CD  ILE   305      79.868  79.079  39.925  1.00  0.00           C  
ATOM   4682  HD1 ILE   305      79.589  78.073  39.544  1.00  0.00           H  
ATOM   4683  HD2 ILE   305      78.978  79.466  40.465  1.00  0.00           H  
ATOM   4684  HD3 ILE   305      80.635  78.895  40.707  1.00  0.00           H  
ATOM   4685  C   ILE   305      82.890  81.532  37.825  1.00  0.00           C  
ATOM   4686  O   ILE   305      83.956  81.805  38.319  1.00  0.00           O  
ATOM   4687  N   GLY   306      82.789  80.617  36.854  1.00  0.00           N  
ATOM   4688  HN  GLY   306      81.917  80.316  36.477  1.00  0.00           H  
ATOM   4689  CA  GLY   306      84.069  79.966  36.376  1.00  0.00           C  
ATOM   4690  HA1 GLY   306      83.711  79.020  35.997  1.00  0.00           H  
ATOM   4691  HA2 GLY   306      84.747  79.729  37.183  1.00  0.00           H  
ATOM   4692  C   GLY   306      84.778  80.606  35.253  1.00  0.00           C  
ATOM   4693  O   GLY   306      86.032  80.486  35.133  1.00  0.00           O  
ATOM   4694  N   SER   307      83.983  81.304  34.306  1.00  0.00           N  
ATOM   4695  HN  SER   307      83.004  81.345  34.490  1.00  0.00           H  
ATOM   4696  CA  SER   307      84.557  81.923  33.230  1.00  0.00           C  
ATOM   4697  HA  SER   307      85.417  81.363  32.892  1.00  0.00           H  
ATOM   4698  CB  SER   307      83.681  82.296  32.026  1.00  0.00           C  
ATOM   4699  HB1 SER   307      83.439  81.358  31.481  1.00  0.00           H  
ATOM   4700  HB2 SER   307      84.282  82.893  31.308  1.00  0.00           H  
ATOM   4701  OG  SER   307      82.496  83.050  32.463  1.00  0.00           O  
ATOM   4702  HG1 SER   307      81.916  82.528  33.022  1.00  0.00           H  
ATOM   4703  C   SER   307      85.394  83.183  33.709  1.00  0.00           C  
ATOM   4704  O   SER   307      86.482  83.386  33.191  1.00  0.00           O  
ATOM   4705  N   SER   308      84.902  83.788  34.767  1.00  0.00           N  
ATOM   4706  HN  SER   308      84.032  83.497  35.157  1.00  0.00           H  
ATOM   4707  CA  SER   308      85.774  84.834  35.468  1.00  0.00           C  
ATOM   4708  HA  SER   308      86.114  85.672  34.877  1.00  0.00           H  
ATOM   4709  CB  SER   308      84.896  85.649  36.483  1.00  0.00           C  
ATOM   4710  HB1 SER   308      84.283  86.373  35.903  1.00  0.00           H  
ATOM   4711  HB2 SER   308      85.570  86.288  37.093  1.00  0.00           H  
ATOM   4712  OG  SER   308      84.050  84.740  37.287  1.00  0.00           O  
ATOM   4713  HG1 SER   308      83.424  84.409  36.639  1.00  0.00           H  
ATOM   4714  C   SER   308      86.899  84.299  36.181  1.00  0.00           C  
ATOM   4715  O   SER   308      87.983  84.732  36.071  1.00  0.00           O  
ATOM   4716  N   ARG   309      86.714  83.161  36.888  1.00  0.00           N  
ATOM   4717  HN  ARG   309      85.815  82.734  36.943  1.00  0.00           H  
ATOM   4718  CA  ARG   309      87.765  82.621  37.711  1.00  0.00           C  
ATOM   4719  HA  ARG   309      88.090  83.543  38.171  1.00  0.00           H  
ATOM   4720  CB  ARG   309      87.253  81.693  38.830  1.00  0.00           C  
ATOM   4721  HB1 ARG   309      86.850  80.786  38.330  1.00  0.00           H  
ATOM   4722  HB2 ARG   309      86.312  82.114  39.243  1.00  0.00           H  
ATOM   4723  CG  ARG   309      88.365  81.347  39.855  1.00  0.00           C  
ATOM   4724  HG1 ARG   309      89.117  80.705  39.350  1.00  0.00           H  
ATOM   4725  HG2 ARG   309      87.901  80.644  40.580  1.00  0.00           H  
ATOM   4726  CD  ARG   309      89.024  82.574  40.304  1.00  0.00           C  
ATOM   4727  HD1 ARG   309      88.269  83.235  40.782  1.00  0.00           H  
ATOM   4728  HD2 ARG   309      89.422  83.161  39.449  1.00  0.00           H  
ATOM   4729  NE  ARG   309      90.262  82.379  41.124  1.00  0.00           N  
ATOM   4730  HE  ARG   309      91.134  82.152  40.689  1.00  0.00           H  
ATOM   4731  CZ  ARG   309      90.334  82.543  42.387  1.00  0.00           C  
ATOM   4732  NH1 ARG   309      89.305  82.644  43.226  1.00  0.00           N  
ATOM   4733 HH11 ARG   309      88.410  82.343  42.898  1.00  0.00           H  
ATOM   4734 HH12 ARG   309      89.491  82.574  44.206  1.00  0.00           H  
ATOM   4735  NH2 ARG   309      91.527  82.782  42.862  1.00  0.00           N  
ATOM   4736 HH21 ARG   309      91.696  83.156  43.774  1.00  0.00           H  
ATOM   4737 HH22 ARG   309      92.055  83.233  42.142  1.00  0.00           H  
ATOM   4738  C   ARG   309      88.890  82.023  36.857  1.00  0.00           C  
ATOM   4739  O   ARG   309      90.019  82.237  37.097  1.00  0.00           O  
ATOM   4740  N   MET   310      88.597  81.366  35.715  1.00  0.00           N  
ATOM   4741  HN  MET   310      87.676  81.095  35.445  1.00  0.00           H  
ATOM   4742  CA  MET   310      89.668  80.958  34.846  1.00  0.00           C  
ATOM   4743  HA  MET   310      90.308  80.341  35.459  1.00  0.00           H  
ATOM   4744  CB  MET   310      89.134  79.960  33.756  1.00  0.00           C  
ATOM   4745  HB1 MET   310      88.486  80.467  33.009  1.00  0.00           H  
ATOM   4746  HB2 MET   310      88.466  79.249  34.288  1.00  0.00           H  
ATOM   4747  CG  MET   310      90.291  79.285  33.069  1.00  0.00           C  
ATOM   4748  HG1 MET   310      90.853  78.663  33.798  1.00  0.00           H  
ATOM   4749  HG2 MET   310      90.912  80.092  32.626  1.00  0.00           H  
ATOM   4750  SD  MET   310      89.663  78.095  31.846  1.00  0.00           S  
ATOM   4751  CE  MET   310      89.406  76.634  32.981  1.00  0.00           C  
ATOM   4752  HE1 MET   310      89.370  75.752  32.307  1.00  0.00           H  
ATOM   4753  HE2 MET   310      88.480  76.843  33.558  1.00  0.00           H  
ATOM   4754  HE3 MET   310      90.266  76.483  33.668  1.00  0.00           H  
ATOM   4755  C   MET   310      90.379  82.130  34.127  1.00  0.00           C  
ATOM   4756  O   MET   310      91.674  82.179  34.117  1.00  0.00           O  
ATOM   4757  N   VAL   311      89.696  83.112  33.621  1.00  0.00           N  
ATOM   4758  HN  VAL   311      88.710  83.179  33.746  1.00  0.00           H  
ATOM   4759  CA  VAL   311      90.391  84.308  33.101  1.00  0.00           C  
ATOM   4760  HA  VAL   311      91.071  83.924  32.356  1.00  0.00           H  
ATOM   4761  CB  VAL   311      89.551  85.240  32.258  1.00  0.00           C  
ATOM   4762  HB  VAL   311      88.770  84.539  31.892  1.00  0.00           H  
ATOM   4763  CG1 VAL   311      88.789  86.297  33.048  1.00  0.00           C  
ATOM   4764 HG11 VAL   311      89.459  87.016  33.565  1.00  0.00           H  
ATOM   4765 HG12 VAL   311      88.029  85.878  33.741  1.00  0.00           H  
ATOM   4766 HG13 VAL   311      88.277  86.986  32.343  1.00  0.00           H  
ATOM   4767  CG2 VAL   311      90.446  85.761  31.149  1.00  0.00           C  
ATOM   4768 HG21 VAL   311      89.878  86.293  30.356  1.00  0.00           H  
ATOM   4769 HG22 VAL   311      90.912  84.895  30.631  1.00  0.00           H  
ATOM   4770 HG23 VAL   311      91.248  86.453  31.483  1.00  0.00           H  
ATOM   4771  C   VAL   311      91.244  85.053  34.172  1.00  0.00           C  
ATOM   4772  O   VAL   311      92.390  85.402  33.823  1.00  0.00           O  
ATOM   4773  N   TYR   312      90.764  85.155  35.423  1.00  0.00           N  
ATOM   4774  HN  TYR   312      89.852  84.874  35.711  1.00  0.00           H  
ATOM   4775  CA  TYR   312      91.592  85.613  36.481  1.00  0.00           C  
ATOM   4776  HA  TYR   312      92.183  86.461  36.169  1.00  0.00           H  
ATOM   4777  CB  TYR   312      90.831  85.837  37.827  1.00  0.00           C  
ATOM   4778  HB1 TYR   312      91.555  86.238  38.568  1.00  0.00           H  
ATOM   4779  HB2 TYR   312      90.427  84.842  38.112  1.00  0.00           H  
ATOM   4780  CG  TYR   312      89.781  86.890  37.679  1.00  0.00           C  
ATOM   4781  CD1 TYR   312      90.138  88.181  37.088  1.00  0.00           C  
ATOM   4782  HD1 TYR   312      91.073  88.219  36.549  1.00  0.00           H  
ATOM   4783  CE1 TYR   312      89.090  89.163  37.031  1.00  0.00           C  
ATOM   4784  HE1 TYR   312      89.229  89.978  36.336  1.00  0.00           H  
ATOM   4785  CZ  TYR   312      87.917  88.921  37.693  1.00  0.00           C  
ATOM   4786  OH  TYR   312      86.925  89.971  37.759  1.00  0.00           O  
ATOM   4787  HH  TYR   312      87.215  90.729  37.246  1.00  0.00           H  
ATOM   4788  CD2 TYR   312      88.496  86.683  38.250  1.00  0.00           C  
ATOM   4789  HD2 TYR   312      88.310  85.704  38.665  1.00  0.00           H  
ATOM   4790  CE2 TYR   312      87.627  87.751  38.304  1.00  0.00           C  
ATOM   4791  HE2 TYR   312      86.709  87.744  38.872  1.00  0.00           H  
ATOM   4792  C   TYR   312      92.775  84.678  36.798  1.00  0.00           C  
ATOM   4793  O   TYR   312      93.908  85.132  37.014  1.00  0.00           O  
ATOM   4794  N   ASP   313      92.615  83.331  36.866  1.00  0.00           N  
ATOM   4795  HN  ASP   313      91.678  83.002  36.949  1.00  0.00           H  
ATOM   4796  CA  ASP   313      93.753  82.423  37.026  1.00  0.00           C  
ATOM   4797  HA  ASP   313      94.402  82.611  37.869  1.00  0.00           H  
ATOM   4798  CB  ASP   313      93.323  80.968  37.251  1.00  0.00           C  
ATOM   4799  HB1 ASP   313      94.267  80.404  37.407  1.00  0.00           H  
ATOM   4800  HB2 ASP   313      92.788  80.599  36.351  1.00  0.00           H  
ATOM   4801  CG  ASP   313      92.522  80.959  38.491  1.00  0.00           C  
ATOM   4802  OD1 ASP   313      91.887  79.919  38.742  1.00  0.00           O  
ATOM   4803  OD2 ASP   313      92.555  81.913  39.323  1.00  0.00           O  
ATOM   4804  C   ASP   313      94.734  82.470  35.953  1.00  0.00           C  
ATOM   4805  O   ASP   313      95.925  82.538  36.245  1.00  0.00           O  
ATOM   4806  N   MET   314      94.301  82.567  34.705  1.00  0.00           N  
ATOM   4807  HN  MET   314      93.346  82.468  34.436  1.00  0.00           H  
ATOM   4808  CA  MET   314      95.223  82.823  33.612  1.00  0.00           C  
ATOM   4809  HA  MET   314      95.993  82.068  33.546  1.00  0.00           H  
ATOM   4810  CB  MET   314      94.436  82.785  32.335  1.00  0.00           C  
ATOM   4811  HB1 MET   314      95.019  83.306  31.546  1.00  0.00           H  
ATOM   4812  HB2 MET   314      93.552  83.454  32.414  1.00  0.00           H  
ATOM   4813  CG  MET   314      93.863  81.444  31.944  1.00  0.00           C  
ATOM   4814  HG1 MET   314      93.067  81.035  32.603  1.00  0.00           H  
ATOM   4815  HG2 MET   314      94.812  80.870  31.879  1.00  0.00           H  
ATOM   4816  SD  MET   314      93.417  81.384  30.179  1.00  0.00           S  
ATOM   4817  CE  MET   314      92.830  79.735  29.687  1.00  0.00           C  
ATOM   4818  HE1 MET   314      92.495  79.620  28.634  1.00  0.00           H  
ATOM   4819  HE2 MET   314      91.937  79.507  30.307  1.00  0.00           H  
ATOM   4820  HE3 MET   314      93.595  78.952  29.876  1.00  0.00           H  
ATOM   4821  C   MET   314      95.991  84.213  33.713  1.00  0.00           C  
ATOM   4822  O   MET   314      97.211  84.274  33.553  1.00  0.00           O  
ATOM   4823  N   GLU   315      95.290  85.287  34.027  1.00  0.00           N  
ATOM   4824  HN  GLU   315      94.324  85.113  34.206  1.00  0.00           H  
ATOM   4825  CA  GLU   315      95.739  86.644  34.228  1.00  0.00           C  
ATOM   4826  HA  GLU   315      96.127  87.004  33.287  1.00  0.00           H  
ATOM   4827  CB  GLU   315      94.535  87.479  34.707  1.00  0.00           C  
ATOM   4828  HB1 GLU   315      94.090  87.082  35.645  1.00  0.00           H  
ATOM   4829  HB2 GLU   315      93.797  87.321  33.891  1.00  0.00           H  
ATOM   4830  CG  GLU   315      94.957  89.093  34.832  1.00  0.00           C  
ATOM   4831  HG1 GLU   315      95.195  89.640  33.894  1.00  0.00           H  
ATOM   4832  HG2 GLU   315      95.822  89.265  35.508  1.00  0.00           H  
ATOM   4833  CD  GLU   315      93.927  89.821  35.694  1.00  0.00           C  
ATOM   4834  OE1 GLU   315      93.359  90.798  35.118  1.00  0.00           O  
ATOM   4835  OE2 GLU   315      93.711  89.577  36.914  1.00  0.00           O  
ATOM   4836  C   GLU   315      96.832  86.632  35.297  1.00  0.00           C  
ATOM   4837  O   GLU   315      97.830  87.330  35.094  1.00  0.00           O  
ATOM   4838  N   LYS   316      96.638  85.946  36.463  1.00  0.00           N  
ATOM   4839  HN  LYS   316      95.731  85.573  36.640  1.00  0.00           H  
ATOM   4840  CA  LYS   316      97.499  86.273  37.578  1.00  0.00           C  
ATOM   4841  HA  LYS   316      97.998  87.218  37.420  1.00  0.00           H  
ATOM   4842  CB  LYS   316      96.633  86.127  38.873  1.00  0.00           C  
ATOM   4843  HB1 LYS   316      97.188  86.103  39.835  1.00  0.00           H  
ATOM   4844  HB2 LYS   316      96.013  85.213  38.750  1.00  0.00           H  
ATOM   4845  CG  LYS   316      95.631  87.325  39.049  1.00  0.00           C  
ATOM   4846  HG1 LYS   316      94.862  87.192  39.840  1.00  0.00           H  
ATOM   4847  HG2 LYS   316      94.964  87.460  38.171  1.00  0.00           H  
ATOM   4848  CD  LYS   316      96.460  88.618  39.328  1.00  0.00           C  
ATOM   4849  HD1 LYS   316      97.077  88.860  38.436  1.00  0.00           H  
ATOM   4850  HD2 LYS   316      97.184  88.376  40.134  1.00  0.00           H  
ATOM   4851  CE  LYS   316      95.718  89.876  39.830  1.00  0.00           C  
ATOM   4852  HE1 LYS   316      96.513  90.447  40.353  1.00  0.00           H  
ATOM   4853  HE2 LYS   316      94.830  89.632  40.452  1.00  0.00           H  
ATOM   4854  NZ  LYS   316      95.271  90.744  38.698  1.00  0.00           N  
ATOM   4855  HZ1 LYS   316      94.606  90.140  38.175  1.00  0.00           H  
ATOM   4856  HZ2 LYS   316      95.975  91.219  38.098  1.00  0.00           H  
ATOM   4857  HZ3 LYS   316      94.717  91.474  39.191  1.00  0.00           H  
ATOM   4858  C   LYS   316      98.527  85.096  37.568  1.00  0.00           C  
ATOM   4859  O   LYS   316      99.440  85.135  38.403  1.00  0.00           O  
ATOM   4860  N   GLY   317      98.528  84.140  36.599  1.00  0.00           N  
ATOM   4861  HN  GLY   317      97.738  84.010  36.005  1.00  0.00           H  
ATOM   4862  CA  GLY   317      99.611  83.158  36.534  1.00  0.00           C  
ATOM   4863  HA1 GLY   317     100.592  83.566  36.730  1.00  0.00           H  
ATOM   4864  HA2 GLY   317      99.743  82.860  35.504  1.00  0.00           H  
ATOM   4865  C   GLY   317      99.406  81.921  37.367  1.00  0.00           C  
ATOM   4866  O   GLY   317     100.353  81.179  37.774  1.00  0.00           O  
ATOM   4867  N   LYS   318      98.144  81.633  37.718  1.00  0.00           N  
ATOM   4868  HN  LYS   318      97.354  82.113  37.342  1.00  0.00           H  
ATOM   4869  CA  LYS   318      97.765  80.663  38.629  1.00  0.00           C  
ATOM   4870  HA  LYS   318      98.627  80.110  38.972  1.00  0.00           H  
ATOM   4871  CB  LYS   318      96.852  81.242  39.680  1.00  0.00           C  
ATOM   4872  HB1 LYS   318      96.364  80.639  40.475  1.00  0.00           H  
ATOM   4873  HB2 LYS   318      96.011  81.658  39.085  1.00  0.00           H  
ATOM   4874  CG  LYS   318      97.263  82.546  40.420  1.00  0.00           C  
ATOM   4875  HG1 LYS   318      96.355  83.072  40.787  1.00  0.00           H  
ATOM   4876  HG2 LYS   318      97.681  83.259  39.678  1.00  0.00           H  
ATOM   4877  CD  LYS   318      98.160  82.372  41.658  1.00  0.00           C  
ATOM   4878  HD1 LYS   318      99.089  81.771  41.560  1.00  0.00           H  
ATOM   4879  HD2 LYS   318      97.529  81.893  42.438  1.00  0.00           H  
ATOM   4880  CE  LYS   318      98.624  83.743  42.207  1.00  0.00           C  
ATOM   4881  HE1 LYS   318      97.634  84.196  42.424  1.00  0.00           H  
ATOM   4882  HE2 LYS   318      99.205  84.268  41.418  1.00  0.00           H  
ATOM   4883  NZ  LYS   318      99.401  83.544  43.381  1.00  0.00           N  
ATOM   4884  HZ1 LYS   318     100.247  83.011  43.093  1.00  0.00           H  
ATOM   4885  HZ2 LYS   318      98.949  83.037  44.169  1.00  0.00           H  
ATOM   4886  HZ3 LYS   318      99.659  84.478  43.759  1.00  0.00           H  
ATOM   4887  C   LYS   318      97.026  79.554  37.813  1.00  0.00           C  
ATOM   4888  O   LYS   318      96.141  78.909  38.346  1.00  0.00           O  
ATOM   4889  N   PHE   319      97.425  79.335  36.546  1.00  0.00           N  
ATOM   4890  HN  PHE   319      98.149  79.931  36.206  1.00  0.00           H  
ATOM   4891  CA  PHE   319      96.809  78.360  35.634  1.00  0.00           C  
ATOM   4892  HA  PHE   319      96.559  77.522  36.268  1.00  0.00           H  
ATOM   4893  CB  PHE   319      95.672  79.013  34.867  1.00  0.00           C  
ATOM   4894  HB1 PHE   319      96.092  79.724  34.124  1.00  0.00           H  
ATOM   4895  HB2 PHE   319      95.026  79.542  35.600  1.00  0.00           H  
ATOM   4896  CG  PHE   319      94.756  78.010  34.294  1.00  0.00           C  
ATOM   4897  CD1 PHE   319      94.822  77.721  32.961  1.00  0.00           C  
ATOM   4898  HD1 PHE   319      95.583  78.178  32.346  1.00  0.00           H  
ATOM   4899  CE1 PHE   319      94.135  76.641  32.360  1.00  0.00           C  
ATOM   4900  HE1 PHE   319      94.409  76.364  31.353  1.00  0.00           H  
ATOM   4901  CZ  PHE   319      93.161  75.989  33.117  1.00  0.00           C  
ATOM   4902  HZ  PHE   319      92.656  75.146  32.670  1.00  0.00           H  
ATOM   4903  CD2 PHE   319      93.808  77.259  35.036  1.00  0.00           C  
ATOM   4904  HD2 PHE   319      93.783  77.446  36.099  1.00  0.00           H  
ATOM   4905  CE2 PHE   319      92.965  76.355  34.465  1.00  0.00           C  
ATOM   4906  HE2 PHE   319      92.309  75.773  35.095  1.00  0.00           H  
ATOM   4907  C   PHE   319      98.051  77.949  34.769  1.00  0.00           C  
ATOM   4908  O   PHE   319      98.877  78.825  34.530  1.00  0.00           O  
ATOM   4909  N   PRO   320      98.170  76.784  34.265  1.00  0.00           N  
ATOM   4910  CD  PRO   320      97.316  75.687  34.612  1.00  0.00           C  
ATOM   4911  HD1 PRO   320      96.217  75.850  34.652  1.00  0.00           H  
ATOM   4912  HD2 PRO   320      97.420  75.388  35.676  1.00  0.00           H  
ATOM   4913  CA  PRO   320      99.328  76.422  33.461  1.00  0.00           C  
ATOM   4914  HA  PRO   320     100.232  76.839  33.880  1.00  0.00           H  
ATOM   4915  CB  PRO   320      99.248  74.860  33.532  1.00  0.00           C  
ATOM   4916  HB1 PRO   320      99.705  74.383  34.426  1.00  0.00           H  
ATOM   4917  HB2 PRO   320      99.642  74.311  32.650  1.00  0.00           H  
ATOM   4918  CG  PRO   320      97.700  74.581  33.642  1.00  0.00           C  
ATOM   4919  HG1 PRO   320      97.221  74.705  32.647  1.00  0.00           H  
ATOM   4920  HG2 PRO   320      97.492  73.544  33.981  1.00  0.00           H  
ATOM   4921  C   PRO   320      99.304  76.703  32.011  1.00  0.00           C  
ATOM   4922  O   PRO   320     100.204  76.331  31.257  1.00  0.00           O  
ATOM   4923  N   VAL   321      98.293  77.518  31.622  1.00  0.00           N  
ATOM   4924  HN  VAL   321      97.511  77.529  32.241  1.00  0.00           H  
ATOM   4925  CA  VAL   321      98.147  78.160  30.354  1.00  0.00           C  
ATOM   4926  HA  VAL   321      99.037  77.853  29.825  1.00  0.00           H  
ATOM   4927  CB  VAL   321      96.866  77.714  29.566  1.00  0.00           C  
ATOM   4928  HB  VAL   321      95.914  77.876  30.115  1.00  0.00           H  
ATOM   4929  CG1 VAL   321      96.690  78.451  28.236  1.00  0.00           C  
ATOM   4930 HG11 VAL   321      95.740  78.098  27.781  1.00  0.00           H  
ATOM   4931 HG12 VAL   321      97.505  78.443  27.481  1.00  0.00           H  
ATOM   4932 HG13 VAL   321      96.706  79.551  28.396  1.00  0.00           H  
ATOM   4933  CG2 VAL   321      96.973  76.195  29.376  1.00  0.00           C  
ATOM   4934 HG21 VAL   321      97.946  75.932  28.909  1.00  0.00           H  
ATOM   4935 HG22 VAL   321      96.283  75.806  28.596  1.00  0.00           H  
ATOM   4936 HG23 VAL   321      96.815  75.631  30.320  1.00  0.00           H  
ATOM   4937  C   VAL   321      98.096  79.614  30.697  1.00  0.00           C
[truncated: 1,350,524 more chars]
