# Supplementary material for: Effects of presenilin-1 familial Alzheimer’s disease mutations on γ-secretase activation for cleavage of amyloid precursor protein
Source: Commun Biol. 2023 Feb 14;6:174. doi: 10.1038/s42003-023-04539-1 (PMC9929099; doi:10.1038/s42003-023-04539-1)
Supplement: Supplementary file 4 — Supplementary Data 1 [file 42003_2023_4539_MOESM4_ESM.zip › Supplementary-PDBs/Active_P117L.pdb]

CRYST1  126.254  126.254  163.968  90.00  90.00  90.00               1
ATOM      1  CAY ASN     1     -21.596 -20.907 -15.374  1.00  0.00           C  
ATOM      2  HY1 ASN     1     -21.602 -21.787 -14.695  1.00  0.00           H  
ATOM      3  HY2 ASN     1     -21.344 -21.358 -16.358  1.00  0.00           H  
ATOM      4  HY3 ASN     1     -22.630 -20.507 -15.447  1.00  0.00           H  
ATOM      5  CY  ASN     1     -20.623 -19.899 -15.023  1.00  0.00           C  
ATOM      6  OY  ASN     1     -21.052 -18.764 -14.774  1.00  0.00           O  
ATOM      7  N   ASN     1     -19.334 -20.242 -14.953  1.00  0.00           N  
ATOM      8  HN  ASN     1     -19.074 -21.170 -15.211  1.00  0.00           H  
ATOM      9  CA  ASN     1     -18.361 -19.374 -14.433  1.00  0.00           C  
ATOM     10  HA  ASN     1     -18.906 -18.655 -13.839  1.00  0.00           H  
ATOM     11  CB  ASN     1     -17.497 -20.262 -13.449  1.00  0.00           C  
ATOM     12  HB1 ASN     1     -17.320 -21.247 -13.932  1.00  0.00           H  
ATOM     13  HB2 ASN     1     -18.065 -20.421 -12.508  1.00  0.00           H  
ATOM     14  CG  ASN     1     -16.218 -19.752 -12.935  1.00  0.00           C  
ATOM     15  OD1 ASN     1     -15.172 -20.365 -13.123  1.00  0.00           O  
ATOM     16  ND2 ASN     1     -16.179 -18.552 -12.294  1.00  0.00           N  
ATOM     17 HD21 ASN     1     -16.969 -17.942 -12.234  1.00  0.00           H  
ATOM     18 HD22 ASN     1     -15.278 -18.311 -11.931  1.00  0.00           H  
ATOM     19  C   ASN     1     -17.555 -18.653 -15.481  1.00  0.00           C  
ATOM     20  O   ASN     1     -17.056 -19.313 -16.377  1.00  0.00           O  
ATOM     21  N   SER     2     -17.484 -17.390 -15.467  1.00  0.00           N  
ATOM     22  HN  SER     2     -17.835 -16.899 -14.674  1.00  0.00           H  
ATOM     23  CA  SER     2     -16.768 -16.534 -16.353  1.00  0.00           C  
ATOM     24  HA  SER     2     -16.741 -15.590 -15.829  1.00  0.00           H  
ATOM     25  CB  SER     2     -15.275 -16.875 -16.530  1.00  0.00           C  
ATOM     26  HB1 SER     2     -15.024 -17.650 -17.285  1.00  0.00           H  
ATOM     27  HB2 SER     2     -14.788 -17.293 -15.623  1.00  0.00           H  
ATOM     28  OG  SER     2     -14.425 -15.744 -16.686  1.00  0.00           O  
ATOM     29  HG1 SER     2     -14.923 -14.949 -16.481  1.00  0.00           H  
ATOM     30  C   SER     2     -17.474 -16.359 -17.681  1.00  0.00           C  
ATOM     31  O   SER     2     -16.782 -16.130 -18.670  1.00  0.00           O  
ATOM     32  N   VAL     3     -18.869 -16.473 -17.725  1.00  0.00           N  
ATOM     33  HN  VAL     3     -19.257 -16.855 -16.890  1.00  0.00           H  
ATOM     34  CA  VAL     3     -19.738 -16.224 -18.883  1.00  0.00           C  
ATOM     35  HA  VAL     3     -19.372 -16.917 -19.626  1.00  0.00           H  
ATOM     36  CB  VAL     3     -21.242 -16.419 -18.580  1.00  0.00           C  
ATOM     37  HB  VAL     3     -21.601 -15.730 -17.786  1.00  0.00           H  
ATOM     38  CG1 VAL     3     -22.159 -16.209 -19.777  1.00  0.00           C  
ATOM     39 HG11 VAL     3     -22.303 -15.127 -19.981  1.00  0.00           H  
ATOM     40 HG12 VAL     3     -23.165 -16.564 -19.466  1.00  0.00           H  
ATOM     41 HG13 VAL     3     -21.864 -16.928 -20.571  1.00  0.00           H  
ATOM     42  CG2 VAL     3     -21.508 -17.855 -17.991  1.00  0.00           C  
ATOM     43 HG21 VAL     3     -21.077 -18.734 -18.517  1.00  0.00           H  
ATOM     44 HG22 VAL     3     -22.541 -18.002 -17.608  1.00  0.00           H  
ATOM     45 HG23 VAL     3     -20.856 -17.873 -17.092  1.00  0.00           H  
ATOM     46  C   VAL     3     -19.470 -14.828 -19.341  1.00  0.00           C  
ATOM     47  O   VAL     3     -19.420 -13.834 -18.592  1.00  0.00           O  
ATOM     48  N   GLU     4     -19.443 -14.660 -20.694  1.00  0.00           N  
ATOM     49  HN  GLU     4     -19.503 -15.456 -21.292  1.00  0.00           H  
ATOM     50  CA  GLU     4     -19.087 -13.448 -21.424  1.00  0.00           C  
ATOM     51  HA  GLU     4     -18.382 -12.972 -20.759  1.00  0.00           H  
ATOM     52  CB  GLU     4     -18.533 -13.727 -22.855  1.00  0.00           C  
ATOM     53  HB1 GLU     4     -18.558 -12.732 -23.348  1.00  0.00           H  
ATOM     54  HB2 GLU     4     -19.031 -14.479 -23.505  1.00  0.00           H  
ATOM     55  CG  GLU     4     -17.000 -14.170 -22.787  1.00  0.00           C  
ATOM     56  HG1 GLU     4     -16.947 -15.266 -22.612  1.00  0.00           H  
ATOM     57  HG2 GLU     4     -16.407 -13.645 -22.008  1.00  0.00           H  
ATOM     58  CD  GLU     4     -16.215 -13.824 -24.022  1.00  0.00           C  
ATOM     59  OE1 GLU     4     -16.060 -12.633 -24.279  1.00  0.00           O  
ATOM     60  OE2 GLU     4     -15.726 -14.723 -24.725  1.00  0.00           O  
ATOM     61  C   GLU     4     -20.291 -12.566 -21.551  1.00  0.00           C  
ATOM     62  O   GLU     4     -21.360 -12.981 -21.963  1.00  0.00           O  
ATOM     63  N   ARG     5     -20.209 -11.264 -21.063  1.00  0.00           N  
ATOM     64  HN  ARG     5     -19.431 -11.059 -20.474  1.00  0.00           H  
ATOM     65  CA  ARG     5     -21.244 -10.292 -21.156  1.00  0.00           C  
ATOM     66  HA  ARG     5     -22.153 -10.867 -21.254  1.00  0.00           H  
ATOM     67  CB  ARG     5     -21.190  -9.462 -19.860  1.00  0.00           C  
ATOM     68  HB1 ARG     5     -21.686  -8.469 -19.877  1.00  0.00           H  
ATOM     69  HB2 ARG     5     -20.112  -9.272 -19.668  1.00  0.00           H  
ATOM     70  CG  ARG     5     -21.723 -10.162 -18.521  1.00  0.00           C  
ATOM     71  HG1 ARG     5     -22.826 -10.072 -18.424  1.00  0.00           H  
ATOM     72  HG2 ARG     5     -21.283  -9.513 -17.734  1.00  0.00           H  
ATOM     73  CD  ARG     5     -21.244 -11.564 -18.139  1.00  0.00           C  
ATOM     74  HD1 ARG     5     -20.136 -11.606 -18.071  1.00  0.00           H  
ATOM     75  HD2 ARG     5     -21.551 -12.332 -18.881  1.00  0.00           H  
ATOM     76  NE  ARG     5     -21.893 -11.946 -16.765  1.00  0.00           N  
ATOM     77  HE  ARG     5     -22.722 -11.525 -16.396  1.00  0.00           H  
ATOM     78  CZ  ARG     5     -21.310 -12.703 -15.892  1.00  0.00           C  
ATOM     79  NH1 ARG     5     -20.397 -13.537 -16.098  1.00  0.00           N  
ATOM     80 HH11 ARG     5     -20.178 -13.507 -17.073  1.00  0.00           H  
ATOM     81 HH12 ARG     5     -20.289 -14.339 -15.510  1.00  0.00           H  
ATOM     82  NH2 ARG     5     -21.700 -12.634 -14.644  1.00  0.00           N  
ATOM     83 HH21 ARG     5     -22.404 -11.952 -14.443  1.00  0.00           H  
ATOM     84 HH22 ARG     5     -21.170 -13.119 -13.949  1.00  0.00           H  
ATOM     85  C   ARG     5     -21.063  -9.278 -22.341  1.00  0.00           C  
ATOM     86  O   ARG     5     -20.015  -9.189 -23.036  1.00  0.00           O  
ATOM     87  N   LYS     6     -22.073  -8.542 -22.632  1.00  0.00           N  
ATOM     88  HN  LYS     6     -22.943  -8.756 -22.194  1.00  0.00           H  
ATOM     89  CA  LYS     6     -22.272  -7.609 -23.746  1.00  0.00           C  
ATOM     90  HA  LYS     6     -21.394  -7.439 -24.351  1.00  0.00           H  
ATOM     91  CB  LYS     6     -23.479  -8.097 -24.648  1.00  0.00           C  
ATOM     92  HB1 LYS     6     -23.692  -7.337 -25.430  1.00  0.00           H  
ATOM     93  HB2 LYS     6     -24.436  -8.174 -24.088  1.00  0.00           H  
ATOM     94  CG  LYS     6     -23.494  -9.549 -25.264  1.00  0.00           C  
ATOM     95  HG1 LYS     6     -24.482  -9.711 -25.747  1.00  0.00           H  
ATOM     96  HG2 LYS     6     -23.350 -10.336 -24.493  1.00  0.00           H  
ATOM     97  CD  LYS     6     -22.342  -9.738 -26.266  1.00  0.00           C  
ATOM     98  HD1 LYS     6     -21.401  -9.379 -25.799  1.00  0.00           H  
ATOM     99  HD2 LYS     6     -22.478  -9.039 -27.119  1.00  0.00           H  
ATOM    100  CE  LYS     6     -22.156 -11.216 -26.689  1.00  0.00           C  
ATOM    101  HE1 LYS     6     -22.243 -11.886 -25.807  1.00  0.00           H  
ATOM    102  HE2 LYS     6     -21.136 -11.419 -27.079  1.00  0.00           H  
ATOM    103  NZ  LYS     6     -23.176 -11.636 -27.605  1.00  0.00           N  
ATOM    104  HZ1 LYS     6     -24.157 -11.461 -27.308  1.00  0.00           H  
ATOM    105  HZ2 LYS     6     -23.078 -12.651 -27.810  1.00  0.00           H  
ATOM    106  HZ3 LYS     6     -22.913 -11.052 -28.424  1.00  0.00           H  
ATOM    107  C   LYS     6     -22.562  -6.250 -23.115  1.00  0.00           C  
ATOM    108  O   LYS     6     -23.703  -5.918 -22.816  1.00  0.00           O  
ATOM    109  N   ILE     7     -21.559  -5.441 -22.856  1.00  0.00           N  
ATOM    110  HN  ILE     7     -20.667  -5.885 -22.873  1.00  0.00           H  
ATOM    111  CA  ILE     7     -21.660  -4.080 -22.435  1.00  0.00           C  
ATOM    112  HA  ILE     7     -22.650  -3.885 -22.052  1.00  0.00           H  
ATOM    113  CB  ILE     7     -20.646  -3.735 -21.343  1.00  0.00           C  
ATOM    114  HB  ILE     7     -19.600  -3.880 -21.687  1.00  0.00           H  
ATOM    115  CG2 ILE     7     -20.774  -2.182 -21.062  1.00  0.00           C  
ATOM    116 HG21 ILE     7     -20.357  -1.585 -21.901  1.00  0.00           H  
ATOM    117 HG22 ILE     7     -20.059  -1.922 -20.252  1.00  0.00           H  
ATOM    118 HG23 ILE     7     -21.808  -1.840 -20.843  1.00  0.00           H  
ATOM    119  CG1 ILE     7     -20.778  -4.705 -20.101  1.00  0.00           C  
ATOM    120 HG11 ILE     7     -20.053  -4.363 -19.332  1.00  0.00           H  
ATOM    121 HG12 ILE     7     -20.338  -5.678 -20.406  1.00  0.00           H  
ATOM    122  CD  ILE     7     -22.190  -4.753 -19.446  1.00  0.00           C  
ATOM    123  HD1 ILE     7     -22.909  -5.297 -20.096  1.00  0.00           H  
ATOM    124  HD2 ILE     7     -22.464  -3.720 -19.144  1.00  0.00           H  
ATOM    125  HD3 ILE     7     -22.175  -5.462 -18.591  1.00  0.00           H  
ATOM    126  C   ILE     7     -21.559  -3.125 -23.663  1.00  0.00           C  
ATOM    127  O   ILE     7     -22.301  -2.198 -23.815  1.00  0.00           O  
ATOM    128  N   TYR     8     -20.526  -3.354 -24.464  1.00  0.00           N  
ATOM    129  HN  TYR     8     -19.880  -4.110 -24.393  1.00  0.00           H  
ATOM    130  CA  TYR     8     -20.068  -2.418 -25.502  1.00  0.00           C  
ATOM    131  HA  TYR     8     -20.923  -1.830 -25.804  1.00  0.00           H  
ATOM    132  CB  TYR     8     -19.033  -1.288 -24.962  1.00  0.00           C  
ATOM    133  HB1 TYR     8     -19.366  -0.739 -24.056  1.00  0.00           H  
ATOM    134  HB2 TYR     8     -19.151  -0.549 -25.783  1.00  0.00           H  
ATOM    135  CG  TYR     8     -17.636  -1.742 -24.634  1.00  0.00           C  
ATOM    136  CD1 TYR     8     -16.691  -1.926 -25.675  1.00  0.00           C  
ATOM    137  HD1 TYR     8     -16.912  -1.729 -26.713  1.00  0.00           H  
ATOM    138  CE1 TYR     8     -15.362  -2.261 -25.393  1.00  0.00           C  
ATOM    139  HE1 TYR     8     -14.678  -2.221 -26.228  1.00  0.00           H  
ATOM    140  CZ  TYR     8     -14.996  -2.635 -24.100  1.00  0.00           C  
ATOM    141  OH  TYR     8     -13.651  -3.017 -23.837  1.00  0.00           O  
ATOM    142  HH  TYR     8     -13.641  -3.235 -22.902  1.00  0.00           H  
ATOM    143  CD2 TYR     8     -17.244  -2.056 -23.329  1.00  0.00           C  
ATOM    144  HD2 TYR     8     -17.873  -1.795 -22.490  1.00  0.00           H  
ATOM    145  CE2 TYR     8     -15.988  -2.608 -23.082  1.00  0.00           C  
ATOM    146  HE2 TYR     8     -15.694  -2.684 -22.045  1.00  0.00           H  
ATOM    147  C   TYR     8     -19.573  -3.262 -26.598  1.00  0.00           C  
ATOM    148  O   TYR     8     -19.348  -4.451 -26.353  1.00  0.00           O  
ATOM    149  N   ILE     9     -19.413  -2.703 -27.765  1.00  0.00           N  
ATOM    150  HN  ILE     9     -19.530  -1.713 -27.785  1.00  0.00           H  
ATOM    151  CA  ILE     9     -19.096  -3.275 -29.046  1.00  0.00           C  
ATOM    152  HA  ILE     9     -19.063  -4.353 -29.000  1.00  0.00           H  
ATOM    153  CB  ILE     9     -20.041  -2.962 -30.193  1.00  0.00           C  
ATOM    154  HB  ILE     9     -20.096  -1.856 -30.279  1.00  0.00           H  
ATOM    155  CG2 ILE     9     -19.471  -3.438 -31.600  1.00  0.00           C  
ATOM    156 HG21 ILE     9     -20.199  -3.462 -32.438  1.00  0.00           H  
ATOM    157 HG22 ILE     9     -18.918  -4.400 -31.539  1.00  0.00           H  
ATOM    158 HG23 ILE     9     -18.659  -2.730 -31.871  1.00  0.00           H  
ATOM    159  CG1 ILE     9     -21.523  -3.332 -29.875  1.00  0.00           C  
ATOM    160 HG11 ILE     9     -21.709  -2.906 -28.867  1.00  0.00           H  
ATOM    161 HG12 ILE     9     -21.594  -4.439 -29.812  1.00  0.00           H  
ATOM    162  CD  ILE     9     -22.594  -2.623 -30.786  1.00  0.00           C  
ATOM    163  HD1 ILE     9     -23.434  -2.111 -30.269  1.00  0.00           H  
ATOM    164  HD2 ILE     9     -22.959  -3.317 -31.572  1.00  0.00           H  
ATOM    165  HD3 ILE     9     -22.081  -1.864 -31.414  1.00  0.00           H  
ATOM    166  C   ILE     9     -17.683  -2.874 -29.397  1.00  0.00           C  
ATOM    167  O   ILE     9     -17.544  -1.703 -29.696  1.00  0.00           O  
ATOM    168  N   PRO    10     -16.708  -3.750 -29.324  1.00  0.00           N  
ATOM    169  CD  PRO    10     -16.717  -4.884 -28.281  1.00  0.00           C  
ATOM    170  HD1 PRO    10     -17.189  -5.815 -28.662  1.00  0.00           H  
ATOM    171  HD2 PRO    10     -17.070  -4.406 -27.343  1.00  0.00           H  
ATOM    172  CA  PRO    10     -15.434  -3.757 -30.039  1.00  0.00           C  
ATOM    173  HA  PRO    10     -14.904  -2.827 -29.893  1.00  0.00           H  
ATOM    174  CB  PRO    10     -14.700  -5.006 -29.500  1.00  0.00           C  
ATOM    175  HB1 PRO    10     -13.590  -4.991 -29.468  1.00  0.00           H  
ATOM    176  HB2 PRO    10     -14.972  -5.906 -30.091  1.00  0.00           H  
ATOM    177  CG  PRO    10     -15.261  -5.295 -28.125  1.00  0.00           C  
ATOM    178  HG1 PRO    10     -14.970  -6.341 -27.888  1.00  0.00           H  
ATOM    179  HG2 PRO    10     -14.857  -4.597 -27.361  1.00  0.00           H  
ATOM    180  C   PRO    10     -15.682  -3.801 -31.495  1.00  0.00           C  
ATOM    181  O   PRO    10     -16.537  -4.579 -31.928  1.00  0.00           O  
ATOM    182  N   LEU    11     -15.050  -2.877 -32.330  1.00  0.00           N  
ATOM    183  HN  LEU    11     -14.415  -2.315 -31.806  1.00  0.00           H  
ATOM    184  CA  LEU    11     -15.254  -2.937 -33.745  1.00  0.00           C  
ATOM    185  HA  LEU    11     -16.231  -3.343 -33.962  1.00  0.00           H  
ATOM    186  CB  LEU    11     -15.060  -1.549 -34.410  1.00  0.00           C  
ATOM    187  HB1 LEU    11     -14.856  -1.637 -35.499  1.00  0.00           H  
ATOM    188  HB2 LEU    11     -14.064  -1.248 -34.020  1.00  0.00           H  
ATOM    189  CG  LEU    11     -16.090  -0.528 -33.982  1.00  0.00           C  
ATOM    190  HG  LEU    11     -16.057  -0.285 -32.899  1.00  0.00           H  
ATOM    191  CD1 LEU    11     -15.839   0.696 -34.726  1.00  0.00           C  
ATOM    192 HD11 LEU    11     -14.901   1.142 -34.330  1.00  0.00           H  
ATOM    193 HD12 LEU    11     -16.663   1.441 -34.711  1.00  0.00           H  
ATOM    194 HD13 LEU    11     -15.596   0.417 -35.774  1.00  0.00           H  
ATOM    195  CD2 LEU    11     -17.566  -0.831 -34.264  1.00  0.00           C  
ATOM    196 HD21 LEU    11     -18.269  -0.069 -33.864  1.00  0.00           H  
ATOM    197 HD22 LEU    11     -17.862  -1.818 -33.850  1.00  0.00           H  
ATOM    198 HD23 LEU    11     -17.734  -0.832 -35.362  1.00  0.00           H  
ATOM    199  C   LEU    11     -14.012  -3.830 -34.166  1.00  0.00           C  
ATOM    200  O   LEU    11     -12.958  -3.678 -33.572  1.00  0.00           O  
ATOM    201  N   ASN    12     -14.183  -4.712 -35.140  1.00  0.00           N  
ATOM    202  HN  ASN    12     -15.070  -4.619 -35.586  1.00  0.00           H  
ATOM    203  CA  ASN    12     -13.230  -5.708 -35.687  1.00  0.00           C  
ATOM    204  HA  ASN    12     -13.068  -6.459 -34.929  1.00  0.00           H  
ATOM    205  CB  ASN    12     -13.843  -6.776 -36.703  1.00  0.00           C  
ATOM    206  HB1 ASN    12     -13.123  -7.596 -36.917  1.00  0.00           H  
ATOM    207  HB2 ASN    12     -14.095  -6.147 -37.583  1.00  0.00           H  
ATOM    208  CG  ASN    12     -14.938  -7.650 -36.044  1.00  0.00           C  
ATOM    209  OD1 ASN    12     -14.848  -8.060 -34.923  1.00  0.00           O  
ATOM    210  ND2 ASN    12     -15.944  -7.848 -36.891  1.00  0.00           N  
ATOM    211 HD21 ASN    12     -15.790  -7.796 -37.878  1.00  0.00           H  
ATOM    212 HD22 ASN    12     -16.809  -8.225 -36.560  1.00  0.00           H  
ATOM    213  C   ASN    12     -11.866  -5.189 -36.133  1.00  0.00           C  
ATOM    214  O   ASN    12     -10.845  -5.684 -35.892  1.00  0.00           O  
ATOM    215  N   LYS    13     -11.914  -4.082 -36.900  1.00  0.00           N  
ATOM    216  HN  LYS    13     -12.792  -3.645 -37.079  1.00  0.00           H  
ATOM    217  CA  LYS    13     -10.776  -3.371 -37.375  1.00  0.00           C  
ATOM    218  HA  LYS    13     -10.077  -3.416 -36.553  1.00  0.00           H  
ATOM    219  CB  LYS    13     -10.244  -4.103 -38.665  1.00  0.00           C  
ATOM    220  HB1 LYS    13     -10.199  -5.183 -38.409  1.00  0.00           H  
ATOM    221  HB2 LYS    13      -9.185  -3.845 -38.879  1.00  0.00           H  
ATOM    222  CG  LYS    13     -11.093  -4.008 -39.963  1.00  0.00           C  
ATOM    223  HG1 LYS    13     -10.512  -4.408 -40.821  1.00  0.00           H  
ATOM    224  HG2 LYS    13     -11.155  -2.921 -40.185  1.00  0.00           H  
ATOM    225  CD  LYS    13     -12.499  -4.563 -39.937  1.00  0.00           C  
ATOM    226  HD1 LYS    13     -13.100  -3.908 -39.271  1.00  0.00           H  
ATOM    227  HD2 LYS    13     -12.612  -5.545 -39.429  1.00  0.00           H  
ATOM    228  CE  LYS    13     -13.148  -4.597 -41.314  1.00  0.00           C  
ATOM    229  HE1 LYS    13     -12.739  -5.487 -41.838  1.00  0.00           H  
ATOM    230  HE2 LYS    13     -12.909  -3.720 -41.953  1.00  0.00           H  
ATOM    231  NZ  LYS    13     -14.564  -4.717 -41.261  1.00  0.00           N  
ATOM    232  HZ1 LYS    13     -15.047  -3.831 -41.010  1.00  0.00           H  
ATOM    233  HZ2 LYS    13     -14.769  -5.535 -40.652  1.00  0.00           H  
ATOM    234  HZ3 LYS    13     -15.033  -4.895 -42.172  1.00  0.00           H  
ATOM    235  C   LYS    13     -11.083  -1.978 -37.826  1.00  0.00           C  
ATOM    236  O   LYS    13     -12.220  -1.652 -38.152  1.00  0.00           O  
ATOM    237  N   THR    14     -10.040  -1.217 -38.002  1.00  0.00           N  
ATOM    238  HN  THR    14      -9.095  -1.526 -37.925  1.00  0.00           H  
ATOM    239  CA  THR    14     -10.070   0.180 -38.362  1.00  0.00           C  
ATOM    240  HA  THR    14     -10.769   0.320 -39.173  1.00  0.00           H  
ATOM    241  CB  THR    14     -10.466   1.141 -37.304  1.00  0.00           C  
ATOM    242  HB  THR    14     -11.388   0.760 -36.816  1.00  0.00           H  
ATOM    243  OG1 THR    14     -10.674   2.387 -37.891  1.00  0.00           O  
ATOM    244  HG1 THR    14     -11.175   2.221 -38.693  1.00  0.00           H  
ATOM    245  CG2 THR    14      -9.420   1.212 -36.127  1.00  0.00           C  
ATOM    246 HG21 THR    14      -8.519   1.669 -36.589  1.00  0.00           H  
ATOM    247 HG22 THR    14      -9.265   0.159 -35.809  1.00  0.00           H  
ATOM    248 HG23 THR    14      -9.774   1.901 -35.330  1.00  0.00           H  
ATOM    249  C   THR    14      -8.641   0.439 -38.927  1.00  0.00           C  
ATOM    250  O   THR    14      -7.690  -0.306 -38.662  1.00  0.00           O  
ATOM    251  N   ALA    15      -8.480   1.376 -39.901  1.00  0.00           N  
ATOM    252  HN  ALA    15      -9.236   1.951 -40.203  1.00  0.00           H  
ATOM    253  CA  ALA    15      -7.175   1.634 -40.497  1.00  0.00           C  
ATOM    254  HA  ALA    15      -6.562   0.930 -39.954  1.00  0.00           H  
ATOM    255  CB  ALA    15      -7.027   1.199 -41.958  1.00  0.00           C  
ATOM    256  HB1 ALA    15      -7.394   0.183 -42.216  1.00  0.00           H  
ATOM    257  HB2 ALA    15      -5.956   1.346 -42.215  1.00  0.00           H  
ATOM    258  HB3 ALA    15      -7.619   1.861 -42.626  1.00  0.00           H  
ATOM    259  C   ALA    15      -6.677   3.089 -40.283  1.00  0.00           C  
ATOM    260  O   ALA    15      -7.185   4.008 -40.938  1.00  0.00           O  
ATOM    261  N   PRO    16      -5.629   3.317 -39.461  1.00  0.00           N  
ATOM    262  CD  PRO    16      -5.158   2.372 -38.505  1.00  0.00           C  
ATOM    263  HD1 PRO    16      -4.853   1.380 -38.902  1.00  0.00           H  
ATOM    264  HD2 PRO    16      -5.984   2.203 -37.781  1.00  0.00           H  
ATOM    265  CA  PRO    16      -5.267   4.725 -39.129  1.00  0.00           C  
ATOM    266  HA  PRO    16      -6.095   5.414 -39.050  1.00  0.00           H  
ATOM    267  CB  PRO    16      -4.418   4.618 -37.879  1.00  0.00           C  
ATOM    268  HB1 PRO    16      -5.070   4.697 -36.983  1.00  0.00           H  
ATOM    269  HB2 PRO    16      -3.593   5.353 -37.766  1.00  0.00           H  
ATOM    270  CG  PRO    16      -4.058   3.129 -37.789  1.00  0.00           C  
ATOM    271  HG1 PRO    16      -3.189   2.976 -38.464  1.00  0.00           H  
ATOM    272  HG2 PRO    16      -3.783   2.707 -36.799  1.00  0.00           H  
ATOM    273  C   PRO    16      -4.385   5.209 -40.159  1.00  0.00           C  
ATOM    274  O   PRO    16      -3.689   4.517 -40.894  1.00  0.00           O  
ATOM    275  N   CYS    17      -4.321   6.520 -40.293  1.00  0.00           N  
ATOM    276  HN  CYS    17      -4.923   7.167 -39.831  1.00  0.00           H  
ATOM    277  CA  CYS    17      -3.312   7.207 -41.101  1.00  0.00           C  
ATOM    278  HA  CYS    17      -3.220   6.554 -41.956  1.00  0.00           H  
ATOM    279  CB  CYS    17      -3.687   8.616 -41.535  1.00  0.00           C  
ATOM    280  HB1 CYS    17      -3.996   9.064 -40.567  1.00  0.00           H  
ATOM    281  HB2 CYS    17      -4.679   8.502 -42.023  1.00  0.00           H  
ATOM    282  SG  CYS    17      -2.655   9.524 -42.581  1.00  0.00           S  
ATOM    283  C   CYS    17      -1.975   7.183 -40.355  1.00  0.00           C  
ATOM    284  O   CYS    17      -2.032   7.292 -39.138  1.00  0.00           O  
ATOM    285  N   VAL    18      -0.757   7.002 -41.066  1.00  0.00           N  
ATOM    286  HN  VAL    18      -0.750   6.833 -42.049  1.00  0.00           H  
ATOM    287  CA  VAL    18       0.500   6.765 -40.347  1.00  0.00           C  
ATOM    288  HA  VAL    18       0.479   7.192 -39.355  1.00  0.00           H  
ATOM    289  CB  VAL    18       0.884   5.364 -40.314  1.00  0.00           C  
ATOM    290  HB  VAL    18       1.979   5.209 -40.203  1.00  0.00           H  
ATOM    291  CG1 VAL    18       0.166   4.620 -39.154  1.00  0.00           C  
ATOM    292 HG11 VAL    18       0.582   4.930 -38.171  1.00  0.00           H  
ATOM    293 HG12 VAL    18       0.510   3.592 -39.393  1.00  0.00           H  
ATOM    294 HG13 VAL    18      -0.920   4.850 -39.200  1.00  0.00           H  
ATOM    295  CG2 VAL    18       0.434   4.670 -41.662  1.00  0.00           C  
ATOM    296 HG21 VAL    18       0.791   3.620 -41.715  1.00  0.00           H  
ATOM    297 HG22 VAL    18       0.825   5.188 -42.563  1.00  0.00           H  
ATOM    298 HG23 VAL    18      -0.662   4.626 -41.837  1.00  0.00           H  
ATOM    299  C   VAL    18       1.639   7.604 -40.902  1.00  0.00           C  
ATOM    300  O   VAL    18       1.475   8.215 -41.940  1.00  0.00           O  
ATOM    301  N   ARG    19       2.820   7.667 -40.195  1.00  0.00           N  
ATOM    302  HN  ARG    19       2.674   7.421 -39.240  1.00  0.00           H  
ATOM    303  CA  ARG    19       3.833   8.590 -40.555  1.00  0.00           C  
ATOM    304  HA  ARG    19       3.979   8.388 -41.606  1.00  0.00           H  
ATOM    305  CB  ARG    19       3.491  10.105 -40.294  1.00  0.00           C  
ATOM    306  HB1 ARG    19       2.540  10.230 -40.855  1.00  0.00           H  
ATOM    307  HB2 ARG    19       4.344  10.681 -40.713  1.00  0.00           H  
ATOM    308  CG  ARG    19       3.172  10.329 -38.852  1.00  0.00           C  
ATOM    309  HG1 ARG    19       2.785   9.396 -38.389  1.00  0.00           H  
ATOM    310  HG2 ARG    19       2.288  11.002 -38.877  1.00  0.00           H  
ATOM    311  CD  ARG    19       4.151  11.134 -38.020  1.00  0.00           C  
ATOM    312  HD1 ARG    19       4.451  11.990 -38.662  1.00  0.00           H  
ATOM    313  HD2 ARG    19       5.113  10.664 -37.724  1.00  0.00           H  
ATOM    314  NE  ARG    19       3.387  11.615 -36.861  1.00  0.00           N  
ATOM    315  HE  ARG    19       3.082  12.567 -36.846  1.00  0.00           H  
ATOM    316  CZ  ARG    19       3.300  10.961 -35.743  1.00  0.00           C  
ATOM    317  NH1 ARG    19       3.737   9.676 -35.546  1.00  0.00           N  
ATOM    318 HH11 ARG    19       3.942   9.216 -36.410  1.00  0.00           H  
ATOM    319 HH12 ARG    19       4.061   9.432 -34.633  1.00  0.00           H  
ATOM    320  NH2 ARG    19       2.989  11.608 -34.658  1.00  0.00           N  
ATOM    321 HH21 ARG    19       2.846  11.070 -33.827  1.00  0.00           H  
ATOM    322 HH22 ARG    19       2.426  12.430 -34.738  1.00  0.00           H  
ATOM    323  C   ARG    19       5.191   8.260 -39.965  1.00  0.00           C  
ATOM    324  O   ARG    19       5.290   7.748 -38.804  1.00  0.00           O  
ATOM    325  N   LEU    20       6.273   8.660 -40.652  1.00  0.00           N  
ATOM    326  HN  LEU    20       6.204   9.040 -41.572  1.00  0.00           H  
ATOM    327  CA  LEU    20       7.582   8.879 -40.109  1.00  0.00           C  
ATOM    328  HA  LEU    20       7.823   8.019 -39.501  1.00  0.00           H  
ATOM    329  CB  LEU    20       8.655   9.052 -41.243  1.00  0.00           C  
ATOM    330  HB1 LEU    20       9.658   9.185 -40.783  1.00  0.00           H  
ATOM    331  HB2 LEU    20       8.378  10.031 -41.689  1.00  0.00           H  
ATOM    332  CG  LEU    20       8.690   8.002 -42.363  1.00  0.00           C  
ATOM    333  HG  LEU    20       7.810   8.231 -43.001  1.00  0.00           H  
ATOM    334  CD1 LEU    20       9.826   8.182 -43.401  1.00  0.00           C  
ATOM    335 HD11 LEU    20       9.599   9.062 -44.038  1.00  0.00           H  
ATOM    336 HD12 LEU    20       9.833   7.296 -44.071  1.00  0.00           H  
ATOM    337 HD13 LEU    20      10.820   8.283 -42.913  1.00  0.00           H  
ATOM    338  CD2 LEU    20       8.730   6.596 -41.836  1.00  0.00           C  
ATOM    339 HD21 LEU    20       8.000   6.412 -41.018  1.00  0.00           H  
ATOM    340 HD22 LEU    20       9.765   6.324 -41.539  1.00  0.00           H  
ATOM    341 HD23 LEU    20       8.510   5.840 -42.620  1.00  0.00           H  
ATOM    342  C   LEU    20       7.648  10.017 -39.177  1.00  0.00           C  
ATOM    343  O   LEU    20       6.995  11.014 -39.383  1.00  0.00           O  
ATOM    344  N   LEU    21       8.507   9.899 -38.115  1.00  0.00           N  
ATOM    345  HN  LEU    21       9.085   9.097 -37.989  1.00  0.00           H  
ATOM    346  CA  LEU    21       9.115  11.061 -37.481  1.00  0.00           C  
ATOM    347  HA  LEU    21       8.365  11.837 -37.444  1.00  0.00           H  
ATOM    348  CB  LEU    21       9.475  10.710 -35.962  1.00  0.00           C  
ATOM    349  HB1 LEU    21      10.119  11.521 -35.558  1.00  0.00           H  
ATOM    350  HB2 LEU    21      10.118   9.815 -36.105  1.00  0.00           H  
ATOM    351  CG  LEU    21       8.292  10.545 -34.943  1.00  0.00           C  
ATOM    352  HG  LEU    21       7.540   9.957 -35.511  1.00  0.00           H  
ATOM    353  CD1 LEU    21       8.788   9.719 -33.845  1.00  0.00           C  
ATOM    354 HD11 LEU    21       9.520  10.323 -33.268  1.00  0.00           H  
ATOM    355 HD12 LEU    21       9.216   8.787 -34.273  1.00  0.00           H  
ATOM    356 HD13 LEU    21       7.927   9.415 -33.211  1.00  0.00           H  
ATOM    357  CD2 LEU    21       7.548  11.783 -34.473  1.00  0.00           C  
ATOM    358 HD21 LEU    21       6.752  11.623 -33.715  1.00  0.00           H  
ATOM    359 HD22 LEU    21       7.186  12.255 -35.411  1.00  0.00           H  
ATOM    360 HD23 LEU    21       8.280  12.479 -34.009  1.00  0.00           H  
ATOM    361  C   LEU    21      10.325  11.719 -38.235  1.00  0.00           C  
ATOM    362  O   LEU    21      11.076  10.978 -38.932  1.00  0.00           O  
ATOM    363  N   ASN    22      10.458  13.030 -38.073  1.00  0.00           N  
ATOM    364  HN  ASN    22       9.867  13.613 -37.520  1.00  0.00           H  
ATOM    365  CA  ASN    22      11.564  13.691 -38.730  1.00  0.00           C  
ATOM    366  HA  ASN    22      12.324  12.929 -38.823  1.00  0.00           H  
ATOM    367  CB  ASN    22      11.119  14.317 -40.113  1.00  0.00           C  
ATOM    368  HB1 ASN    22      10.376  15.124 -39.935  1.00  0.00           H  
ATOM    369  HB2 ASN    22      10.660  13.469 -40.665  1.00  0.00           H  
ATOM    370  CG  ASN    22      12.301  14.898 -40.947  1.00  0.00           C  
ATOM    371  OD1 ASN    22      12.310  16.066 -41.247  1.00  0.00           O  
ATOM    372  ND2 ASN    22      13.235  14.029 -41.328  1.00  0.00           N  
ATOM    373 HD21 ASN    22      13.858  14.319 -42.055  1.00  0.00           H  
ATOM    374 HD22 ASN    22      13.144  13.044 -41.179  1.00  0.00           H  
ATOM    375  C   ASN    22      12.151  14.701 -37.785  1.00  0.00           C  
ATOM    376  O   ASN    22      11.431  15.549 -37.174  1.00  0.00           O  
ATOM    377  N   ALA    23      13.482  14.624 -37.543  1.00  0.00           N  
ATOM    378  HN  ALA    23      14.084  13.995 -38.029  1.00  0.00           H  
ATOM    379  CA  ALA    23      14.235  15.402 -36.597  1.00  0.00           C  
ATOM    380  HA  ALA    23      13.937  15.042 -35.623  1.00  0.00           H  
ATOM    381  CB  ALA    23      15.749  15.083 -36.622  1.00  0.00           C  
ATOM    382  HB1 ALA    23      16.311  15.562 -37.452  1.00  0.00           H  
ATOM    383  HB2 ALA    23      15.811  14.011 -36.908  1.00  0.00           H  
ATOM    384  HB3 ALA    23      16.131  15.261 -35.594  1.00  0.00           H  
ATOM    385  C   ALA    23      14.064  16.921 -36.729  1.00  0.00           C  
ATOM    386  O   ALA    23      14.465  17.573 -37.706  1.00  0.00           O  
ATOM    387  N   THR    24      13.437  17.484 -35.736  1.00  0.00           N  
ATOM    388  HN  THR    24      12.939  16.985 -35.031  1.00  0.00           H  
ATOM    389  CA  THR    24      13.141  18.943 -35.670  1.00  0.00           C  
ATOM    390  HA  THR    24      12.796  19.195 -34.678  1.00  0.00           H  
ATOM    391  CB  THR    24      14.314  20.037 -35.719  1.00  0.00           C  
ATOM    392  HB  THR    24      14.022  21.052 -35.374  1.00  0.00           H  
ATOM    393  OG1 THR    24      14.896  20.166 -37.014  1.00  0.00           O  
ATOM    394  HG1 THR    24      14.867  19.296 -37.418  1.00  0.00           H  
ATOM    395  CG2 THR    24      15.464  19.542 -34.852  1.00  0.00           C  
ATOM    396 HG21 THR    24      16.365  20.193 -34.854  1.00  0.00           H  
ATOM    397 HG22 THR    24      15.752  18.530 -35.210  1.00  0.00           H  
ATOM    398 HG23 THR    24      15.178  19.421 -33.786  1.00  0.00           H  
ATOM    399  C   THR    24      11.979  19.365 -36.487  1.00  0.00           C  
ATOM    400  O   THR    24      11.680  20.560 -36.448  1.00  0.00           O  
ATOM    401  N   HSE    25      11.166  18.514 -37.183  1.00  0.00           N  
ATOM    402  HN  HSE    25      11.314  17.532 -37.094  1.00  0.00           H  
ATOM    403  CA  HSE    25      10.182  18.964 -38.151  1.00  0.00           C  
ATOM    404  HA  HSE    25       9.977  20.013 -37.999  1.00  0.00           H  
ATOM    405  CB  HSE    25      10.927  18.841 -39.513  1.00  0.00           C  
ATOM    406  HB1 HSE    25      10.897  17.792 -39.877  1.00  0.00           H  
ATOM    407  HB2 HSE    25      12.007  19.093 -39.452  1.00  0.00           H  
ATOM    408  ND1 HSE    25      10.296  21.102 -40.339  1.00  0.00           N  
ATOM    409  CG  HSE    25      10.407  19.811 -40.562  1.00  0.00           C  
ATOM    410  CE1 HSE    25       9.910  21.669 -41.475  1.00  0.00           C  
ATOM    411  HE1 HSE    25       9.908  22.741 -41.669  1.00  0.00           H  
ATOM    412  NE2 HSE    25       9.667  20.741 -42.402  1.00  0.00           N  
ATOM    413  HE2 HSE    25       9.329  20.981 -43.312  1.00  0.00           H  
ATOM    414  CD2 HSE    25      10.014  19.476 -41.830  1.00  0.00           C  
ATOM    415  HD2 HSE    25      10.123  18.510 -42.308  1.00  0.00           H  
ATOM    416  C   HSE    25       8.891  18.168 -38.143  1.00  0.00           C  
ATOM    417  O   HSE    25       8.891  16.938 -37.943  1.00  0.00           O  
ATOM    418  N   GLN    26       7.666  18.749 -38.344  1.00  0.00           N  
ATOM    419  HN  GLN    26       7.506  19.730 -38.426  1.00  0.00           H  
ATOM    420  CA  GLN    26       6.424  18.014 -37.998  1.00  0.00           C  
ATOM    421  HA  GLN    26       6.629  17.062 -37.532  1.00  0.00           H  
ATOM    422  CB  GLN    26       5.518  18.649 -36.906  1.00  0.00           C  
ATOM    423  HB1 GLN    26       4.630  18.053 -36.605  1.00  0.00           H  
ATOM    424  HB2 GLN    26       5.128  19.607 -37.310  1.00  0.00           H  
ATOM    425  CG  GLN    26       6.251  18.967 -35.579  1.00  0.00           C  
ATOM    426  HG1 GLN    26       5.541  18.771 -34.747  1.00  0.00           H  
ATOM    427  HG2 GLN    26       6.467  20.057 -35.569  1.00  0.00           H  
ATOM    428  CD  GLN    26       7.513  18.278 -35.109  1.00  0.00           C  
ATOM    429  OE1 GLN    26       8.633  18.819 -35.073  1.00  0.00           O  
ATOM    430  NE2 GLN    26       7.280  17.024 -34.778  1.00  0.00           N  
ATOM    431 HE21 GLN    26       8.103  16.479 -34.620  1.00  0.00           H  
ATOM    432 HE22 GLN    26       6.341  16.720 -34.617  1.00  0.00           H  
ATOM    433  C   GLN    26       5.492  17.651 -39.156  1.00  0.00           C  
ATOM    434  O   GLN    26       5.149  18.509 -39.979  1.00  0.00           O  
ATOM    435  N   ILE    27       5.084  16.364 -39.382  1.00  0.00           N  
ATOM    436  HN  ILE    27       5.198  15.775 -38.585  1.00  0.00           H  
ATOM    437  CA  ILE    27       4.475  15.920 -40.661  1.00  0.00           C  
ATOM    438  HA  ILE    27       4.050  16.748 -41.209  1.00  0.00           H  
ATOM    439  CB  ILE    27       5.536  15.331 -41.598  1.00  0.00           C  
ATOM    440  HB  ILE    27       5.032  15.256 -42.585  1.00  0.00           H  
ATOM    441  CG2 ILE    27       6.697  16.298 -41.757  1.00  0.00           C  
ATOM    442 HG21 ILE    27       6.393  17.361 -41.872  1.00  0.00           H  
ATOM    443 HG22 ILE    27       7.249  16.016 -42.680  1.00  0.00           H  
ATOM    444 HG23 ILE    27       7.546  16.264 -41.041  1.00  0.00           H  
ATOM    445  CG1 ILE    27       6.090  13.941 -41.122  1.00  0.00           C  
ATOM    446 HG11 ILE    27       5.520  13.295 -40.420  1.00  0.00           H  
ATOM    447 HG12 ILE    27       6.973  14.085 -40.463  1.00  0.00           H  
ATOM    448  CD  ILE    27       6.374  12.964 -42.351  1.00  0.00           C  
ATOM    449  HD1 ILE    27       5.396  12.921 -42.876  1.00  0.00           H  
ATOM    450  HD2 ILE    27       6.800  11.971 -42.090  1.00  0.00           H  
ATOM    451  HD3 ILE    27       6.941  13.554 -43.102  1.00  0.00           H  
ATOM    452  C   ILE    27       3.325  14.936 -40.513  1.00  0.00           C  
ATOM    453  O   ILE    27       3.086  14.533 -39.389  1.00  0.00           O  
ATOM    454  N   GLY    28       2.577  14.709 -41.600  1.00  0.00           N  
ATOM    455  HN  GLY    28       2.852  15.164 -42.444  1.00  0.00           H  
ATOM    456  CA  GLY    28       1.469  13.673 -41.747  1.00  0.00           C  
ATOM    457  HA1 GLY    28       1.861  12.670 -41.674  1.00  0.00           H  
ATOM    458  HA2 GLY    28       1.138  13.898 -42.751  1.00  0.00           H  
ATOM    459  C   GLY    28       0.269  13.777 -40.819  1.00  0.00           C  
ATOM    460  O   GLY    28       0.034  14.797 -40.091  1.00  0.00           O  
ATOM    461  N   CYS    29      -0.532  12.708 -40.691  1.00  0.00           N  
ATOM    462  HN  CYS    29      -0.487  11.968 -41.357  1.00  0.00           H  
ATOM    463  CA  CYS    29      -1.600  12.532 -39.732  1.00  0.00           C  
ATOM    464  HA  CYS    29      -2.184  13.440 -39.755  1.00  0.00           H  
ATOM    465  CB  CYS    29      -2.558  11.369 -40.149  1.00  0.00           C  
ATOM    466  HB1 CYS    29      -3.497  11.392 -39.556  1.00  0.00           H  
ATOM    467  HB2 CYS    29      -1.886  10.494 -40.019  1.00  0.00           H  
ATOM    468  SG  CYS    29      -3.146  11.395 -41.887  1.00  0.00           S  
ATOM    469  C   CYS    29      -1.080  12.334 -38.316  1.00  0.00           C  
ATOM    470  O   CYS    29      -0.096  11.583 -38.070  1.00  0.00           O  
ATOM    471  N   GLN    30      -1.708  12.942 -37.277  1.00  0.00           N  
ATOM    472  HN  GLN    30      -2.401  13.642 -37.436  1.00  0.00           H  
ATOM    473  CA  GLN    30      -1.292  12.822 -35.866  1.00  0.00           C  
ATOM    474  HA  GLN    30      -0.224  12.986 -35.866  1.00  0.00           H  
ATOM    475  CB  GLN    30      -1.987  13.780 -34.899  1.00  0.00           C  
ATOM    476  HB1 GLN    30      -3.032  13.432 -34.757  1.00  0.00           H  
ATOM    477  HB2 GLN    30      -2.291  14.672 -35.487  1.00  0.00           H  
ATOM    478  CG  GLN    30      -1.195  14.131 -33.627  1.00  0.00           C  
ATOM    479  HG1 GLN    30      -1.349  13.416 -32.791  1.00  0.00           H  
ATOM    480  HG2 GLN    30      -1.645  15.079 -33.260  1.00  0.00           H  
ATOM    481  CD  GLN    30       0.285  14.405 -33.762  1.00  0.00           C  
ATOM    482  OE1 GLN    30       1.102  13.541 -34.086  1.00  0.00           O  
ATOM    483  NE2 GLN    30       0.722  15.698 -33.579  1.00  0.00           N  
ATOM    484 HE21 GLN    30       1.659  15.803 -33.912  1.00  0.00           H  
ATOM    485 HE22 GLN    30       0.031  16.418 -33.511  1.00  0.00           H  
ATOM    486  C   GLN    30      -1.342  11.391 -35.353  1.00  0.00           C  
ATOM    487  O   GLN    30      -2.071  10.539 -35.854  1.00  0.00           O  
ATOM    488  N   SER    31      -0.521  10.994 -34.380  1.00  0.00           N  
ATOM    489  HN  SER    31       0.170  11.623 -34.033  1.00  0.00           H  
ATOM    490  CA  SER    31      -0.558   9.658 -33.832  1.00  0.00           C  
ATOM    491  HA  SER    31      -1.071   8.952 -34.468  1.00  0.00           H  
ATOM    492  CB  SER    31       0.778   9.049 -33.451  1.00  0.00           C  
ATOM    493  HB1 SER    31       1.220   8.762 -34.429  1.00  0.00           H  
ATOM    494  HB2 SER    31       0.718   8.114 -32.855  1.00  0.00           H  
ATOM    495  OG  SER    31       1.556   9.947 -32.710  1.00  0.00           O  
ATOM    496  HG1 SER    31       1.033  10.210 -31.949  1.00  0.00           H  
ATOM    497  C   SER    31      -1.399   9.789 -32.622  1.00  0.00           C  
ATOM    498  O   SER    31      -1.327  10.717 -31.782  1.00  0.00           O  
ATOM    499  N   SER    32      -2.446   8.904 -32.492  1.00  0.00           N  
ATOM    500  HN  SER    32      -2.618   8.141 -33.111  1.00  0.00           H  
ATOM    501  CA  SER    32      -3.155   8.693 -31.193  1.00  0.00           C  
ATOM    502  HA  SER    32      -3.730   9.592 -31.029  1.00  0.00           H  
ATOM    503  CB  SER    32      -4.089   7.391 -31.258  1.00  0.00           C  
ATOM    504  HB1 SER    32      -3.419   6.562 -31.572  1.00  0.00           H  
ATOM    505  HB2 SER    32      -4.764   7.451 -32.139  1.00  0.00           H  
ATOM    506  OG  SER    32      -4.709   6.726 -30.123  1.00  0.00           O  
ATOM    507  HG1 SER    32      -5.414   7.304 -29.822  1.00  0.00           H  
ATOM    508  C   SER    32      -2.272   8.522 -30.012  1.00  0.00           C  
ATOM    509  O   SER    32      -1.159   8.031 -30.192  1.00  0.00           O  
ATOM    510  N   ILE    33      -2.611   8.960 -28.759  1.00  0.00           N  
ATOM    511  HN  ILE    33      -3.512   9.358 -28.607  1.00  0.00           H  
ATOM    512  CA  ILE    33      -1.823   8.696 -27.503  1.00  0.00           C  
ATOM    513  HA  ILE    33      -0.860   8.317 -27.810  1.00  0.00           H  
ATOM    514  CB  ILE    33      -1.609  10.004 -26.820  1.00  0.00           C  
ATOM    515  HB  ILE    33      -1.392  10.723 -27.639  1.00  0.00           H  
ATOM    516  CG2 ILE    33      -2.892  10.394 -26.083  1.00  0.00           C  
ATOM    517 HG21 ILE    33      -2.953  10.073 -25.022  1.00  0.00           H  
ATOM    518 HG22 ILE    33      -3.814  10.036 -26.590  1.00  0.00           H  
ATOM    519 HG23 ILE    33      -2.841  11.496 -25.955  1.00  0.00           H  
ATOM    520  CG1 ILE    33      -0.264  10.083 -26.040  1.00  0.00           C  
ATOM    521 HG11 ILE    33       0.605   9.625 -26.559  1.00  0.00           H  
ATOM    522 HG12 ILE    33      -0.508   9.358 -25.234  1.00  0.00           H  
ATOM    523  CD  ILE    33       0.123  11.495 -25.624  1.00  0.00           C  
ATOM    524  HD1 ILE    33       1.004  11.545 -24.949  1.00  0.00           H  
ATOM    525  HD2 ILE    33      -0.750  12.023 -25.187  1.00  0.00           H  
ATOM    526  HD3 ILE    33       0.356  12.170 -26.475  1.00  0.00           H  
ATOM    527  C   ILE    33      -2.437   7.654 -26.572  1.00  0.00           C  
ATOM    528  O   ILE    33      -2.027   7.479 -25.446  1.00  0.00           O  
ATOM    529  N   SER    34      -3.387   6.973 -27.200  1.00  0.00           N  
ATOM    530  HN  SER    34      -3.583   7.259 -28.135  1.00  0.00           H  
ATOM    531  CA  SER    34      -4.324   6.006 -26.664  1.00  0.00           C  
ATOM    532  HA  SER    34      -4.940   5.758 -27.515  1.00  0.00           H  
ATOM    533  CB  SER    34      -3.699   4.744 -26.124  1.00  0.00           C  
ATOM    534  HB1 SER    34      -3.036   4.935 -25.253  1.00  0.00           H  
ATOM    535  HB2 SER    34      -3.041   4.302 -26.903  1.00  0.00           H  
ATOM    536  OG  SER    34      -4.704   3.771 -25.710  1.00  0.00           O  
ATOM    537  HG1 SER    34      -4.985   4.003 -24.822  1.00  0.00           H  
ATOM    538  C   SER    34      -5.338   6.596 -25.669  1.00  0.00           C  
ATOM    539  O   SER    34      -5.069   7.533 -24.944  1.00  0.00           O  
ATOM    540  N   GLY    35      -6.622   6.030 -25.635  1.00  0.00           N  
ATOM    541  HN  GLY    35      -6.742   5.161 -26.109  1.00  0.00           H  
ATOM    542  CA  GLY    35      -7.689   6.571 -24.748  1.00  0.00           C  
ATOM    543  HA1 GLY    35      -7.279   6.890 -23.801  1.00  0.00           H  
ATOM    544  HA2 GLY    35      -8.379   5.741 -24.710  1.00  0.00           H  
ATOM    545  C   GLY    35      -8.507   7.691 -25.344  1.00  0.00           C  
ATOM    546  O   GLY    35      -9.279   8.337 -24.618  1.00  0.00           O  
ATOM    547  N   ASP    36      -8.350   7.937 -26.639  1.00  0.00           N  
ATOM    548  HN  ASP    36      -7.547   7.563 -27.096  1.00  0.00           H  
ATOM    549  CA  ASP    36      -9.006   8.987 -27.322  1.00  0.00           C  
ATOM    550  HA  ASP    36      -8.802   9.935 -26.846  1.00  0.00           H  
ATOM    551  CB  ASP    36      -8.382   9.185 -28.736  1.00  0.00           C  
ATOM    552  HB1 ASP    36      -8.844  10.113 -29.135  1.00  0.00           H  
ATOM    553  HB2 ASP    36      -8.568   8.223 -29.259  1.00  0.00           H  
ATOM    554  CG  ASP    36      -6.839   9.412 -28.635  1.00  0.00           C  
ATOM    555  OD1 ASP    36      -6.355  10.142 -27.695  1.00  0.00           O  
ATOM    556  OD2 ASP    36      -6.110   8.890 -29.477  1.00  0.00           O  
ATOM    557  C   ASP    36     -10.525   8.825 -27.282  1.00  0.00           C  
ATOM    558  O   ASP    36     -10.948   7.702 -27.705  1.00  0.00           O  
ATOM    559  N   THR    37     -11.268   9.840 -26.832  1.00  0.00           N  
ATOM    560  HN  THR    37     -10.910  10.738 -26.590  1.00  0.00           H  
ATOM    561  CA  THR    37     -12.641   9.696 -26.542  1.00  0.00           C  
ATOM    562  HA  THR    37     -12.978   8.814 -27.066  1.00  0.00           H  
ATOM    563  CB  THR    37     -12.985   9.576 -25.053  1.00  0.00           C  
ATOM    564  HB  THR    37     -12.955  10.593 -24.608  1.00  0.00           H  
ATOM    565  OG1 THR    37     -12.066   8.658 -24.464  1.00  0.00           O  
ATOM    566  HG1 THR    37     -11.199   8.955 -24.752  1.00  0.00           H  
ATOM    567  CG2 THR    37     -14.339   8.943 -24.887  1.00  0.00           C  
ATOM    568 HG21 THR    37     -14.425   8.771 -23.793  1.00  0.00           H  
ATOM    569 HG22 THR    37     -14.355   7.939 -25.363  1.00  0.00           H  
ATOM    570 HG23 THR    37     -15.084   9.676 -25.266  1.00  0.00           H  
ATOM    571  C   THR    37     -13.495  10.818 -27.073  1.00  0.00           C  
ATOM    572  O   THR    37     -13.073  12.004 -26.988  1.00  0.00           O  
ATOM    573  N   GLY    38     -14.674  10.518 -27.602  1.00  0.00           N  
ATOM    574  HN  GLY    38     -14.963   9.572 -27.725  1.00  0.00           H  
ATOM    575  CA  GLY    38     -15.632  11.571 -27.935  1.00  0.00           C  
ATOM    576  HA1 GLY    38     -15.306  12.092 -28.823  1.00  0.00           H  
ATOM    577  HA2 GLY    38     -15.750  12.183 -27.053  1.00  0.00           H  
ATOM    578  C   GLY    38     -16.910  10.979 -28.423  1.00  0.00           C  
ATOM    579  O   GLY    38     -16.838   9.977 -29.063  1.00  0.00           O  
ATOM    580  N   VAL    39     -17.982  11.685 -28.171  1.00  0.00           N  
ATOM    581  HN  VAL    39     -17.768  12.447 -27.565  1.00  0.00           H  
ATOM    582  CA  VAL    39     -19.330  11.559 -28.681  1.00  0.00           C  
ATOM    583  HA  VAL    39     -19.820  10.638 -28.403  1.00  0.00           H  
ATOM    584  CB  VAL    39     -20.199  12.629 -28.046  1.00  0.00           C  
ATOM    585  HB  VAL    39     -19.606  13.562 -27.931  1.00  0.00           H  
ATOM    586  CG1 VAL    39     -21.470  12.817 -28.837  1.00  0.00           C  
ATOM    587 HG11 VAL    39     -22.089  13.673 -28.492  1.00  0.00           H  
ATOM    588 HG12 VAL    39     -22.112  11.912 -28.780  1.00  0.00           H  
ATOM    589 HG13 VAL    39     -21.334  12.949 -29.932  1.00  0.00           H  
ATOM    590  CG2 VAL    39     -20.562  12.187 -26.573  1.00  0.00           C  
ATOM    591 HG21 VAL    39     -21.141  12.993 -26.075  1.00  0.00           H  
ATOM    592 HG22 VAL    39     -19.579  12.006 -26.088  1.00  0.00           H  
ATOM    593 HG23 VAL    39     -21.101  11.217 -26.639  1.00  0.00           H  
ATOM    594  C   VAL    39     -19.314  11.542 -30.194  1.00  0.00           C  
ATOM    595  O   VAL    39     -18.623  12.224 -30.920  1.00  0.00           O  
ATOM    596  N   ILE    40     -19.973  10.523 -30.866  1.00  0.00           N  
ATOM    597  HN  ILE    40     -20.520   9.885 -30.330  1.00  0.00           H  
ATOM    598  CA  ILE    40     -19.971  10.481 -32.336  1.00  0.00           C  
ATOM    599  HA  ILE    40     -18.919  10.558 -32.569  1.00  0.00           H  
ATOM    600  CB  ILE    40     -20.511   9.132 -32.747  1.00  0.00           C  
ATOM    601  HB  ILE    40     -20.446   9.024 -33.851  1.00  0.00           H  
ATOM    602  CG2 ILE    40     -19.582   8.000 -32.154  1.00  0.00           C  
ATOM    603 HG21 ILE    40     -19.906   6.986 -32.474  1.00  0.00           H  
ATOM    604 HG22 ILE    40     -19.732   7.956 -31.054  1.00  0.00           H  
ATOM    605 HG23 ILE    40     -18.543   8.275 -32.435  1.00  0.00           H  
ATOM    606  CG1 ILE    40     -21.861   8.826 -32.138  1.00  0.00           C  
ATOM    607 HG11 ILE    40     -22.640   9.613 -32.223  1.00  0.00           H  
ATOM    608 HG12 ILE    40     -21.733   8.572 -31.064  1.00  0.00           H  
ATOM    609  CD  ILE    40     -22.557   7.568 -32.768  1.00  0.00           C  
ATOM    610  HD1 ILE    40     -21.794   6.778 -32.602  1.00  0.00           H  
ATOM    611  HD2 ILE    40     -22.759   7.735 -33.848  1.00  0.00           H  
ATOM    612  HD3 ILE    40     -23.429   7.279 -32.144  1.00  0.00           H  
ATOM    613  C   ILE    40     -20.747  11.633 -32.972  1.00  0.00           C  
ATOM    614  O   ILE    40     -21.923  11.845 -32.756  1.00  0.00           O  
ATOM    615  N   HSE    41     -20.165  12.427 -33.893  1.00  0.00           N  
ATOM    616  HN  HSE    41     -19.224  12.381 -34.218  1.00  0.00           H  
ATOM    617  CA  HSE    41     -21.016  13.334 -34.703  1.00  0.00           C  
ATOM    618  HA  HSE    41     -22.052  13.143 -34.467  1.00  0.00           H  
ATOM    619  CB  HSE    41     -20.816  14.870 -34.480  1.00  0.00           C  
ATOM    620  HB1 HSE    41     -19.946  15.146 -35.113  1.00  0.00           H  
ATOM    621  HB2 HSE    41     -20.548  15.030 -33.413  1.00  0.00           H  
ATOM    622  ND1 HSE    41     -23.318  15.417 -34.471  1.00  0.00           N  
ATOM    623  CG  HSE    41     -22.061  15.634 -35.031  1.00  0.00           C  
ATOM    624  CE1 HSE    41     -24.149  16.256 -35.019  1.00  0.00           C  
ATOM    625  HE1 HSE    41     -25.205  16.386 -34.782  1.00  0.00           H  
ATOM    626  NE2 HSE    41     -23.492  17.044 -35.932  1.00  0.00           N  
ATOM    627  HE2 HSE    41     -23.934  17.690 -36.554  1.00  0.00           H  
ATOM    628  CD2 HSE    41     -22.109  16.694 -35.911  1.00  0.00           C  
ATOM    629  HD2 HSE    41     -21.408  17.225 -36.543  1.00  0.00           H  
ATOM    630  C   HSE    41     -20.827  12.985 -36.123  1.00  0.00           C  
ATOM    631  O   HSE    41     -19.686  12.985 -36.600  1.00  0.00           O  
ATOM    632  N   VAL    42     -21.847  12.435 -36.806  1.00  0.00           N  
ATOM    633  HN  VAL    42     -22.677  12.413 -36.255  1.00  0.00           H  
ATOM    634  CA  VAL    42     -21.932  12.219 -38.218  1.00  0.00           C  
ATOM    635  HA  VAL    42     -21.046  11.744 -38.612  1.00  0.00           H  
ATOM    636  CB  VAL    42     -23.126  11.415 -38.583  1.00  0.00           C  
ATOM    637  HB  VAL    42     -24.020  11.971 -38.228  1.00  0.00           H  
ATOM    638  CG1 VAL    42     -23.300  11.149 -40.103  1.00  0.00           C  
ATOM    639 HG11 VAL    42     -23.422  12.098 -40.669  1.00  0.00           H  
ATOM    640 HG12 VAL    42     -24.195  10.504 -40.228  1.00  0.00           H  
ATOM    641 HG13 VAL    42     -22.436  10.601 -40.535  1.00  0.00           H  
ATOM    642  CG2 VAL    42     -22.846  10.115 -37.758  1.00  0.00           C  
ATOM    643 HG21 VAL    42     -23.176  10.298 -36.713  1.00  0.00           H  
ATOM    644 HG22 VAL    42     -21.778   9.825 -37.854  1.00  0.00           H  
ATOM    645 HG23 VAL    42     -23.414   9.239 -38.138  1.00  0.00           H  
ATOM    646  C   VAL    42     -22.029  13.609 -38.868  1.00  0.00           C  
ATOM    647  O   VAL    42     -22.833  14.479 -38.592  1.00  0.00           O  
ATOM    648  N   VAL    43     -21.125  13.852 -39.885  1.00  0.00           N  
ATOM    649  HN  VAL    43     -20.378  13.230 -40.108  1.00  0.00           H  
ATOM    650  CA  VAL    43     -21.042  15.202 -40.559  1.00  0.00           C  
ATOM    651  HA  VAL    43     -21.837  15.853 -40.226  1.00  0.00           H  
ATOM    652  CB  VAL    43     -19.721  15.921 -40.325  1.00  0.00           C  
ATOM    653  HB  VAL    43     -18.920  15.178 -40.525  1.00  0.00           H  
ATOM    654  CG1 VAL    43     -19.323  17.084 -41.326  1.00  0.00           C  
ATOM    655 HG11 VAL    43     -19.110  16.497 -42.245  1.00  0.00           H  
ATOM    656 HG12 VAL    43     -18.417  17.596 -40.938  1.00  0.00           H  
ATOM    657 HG13 VAL    43     -20.087  17.848 -41.586  1.00  0.00           H  
ATOM    658  CG2 VAL    43     -19.854  16.358 -38.822  1.00  0.00           C  
ATOM    659 HG21 VAL    43     -19.801  15.444 -38.191  1.00  0.00           H  
ATOM    660 HG22 VAL    43     -20.859  16.788 -38.627  1.00  0.00           H  
ATOM    661 HG23 VAL    43     -19.066  17.016 -38.396  1.00  0.00           H  
ATOM    662  C   VAL    43     -21.129  14.970 -42.091  1.00  0.00           C  
ATOM    663  O   VAL    43     -20.346  14.213 -42.692  1.00  0.00           O  
ATOM    664  N   GLU    44     -22.093  15.550 -42.822  1.00  0.00           N  
ATOM    665  HN  GLU    44     -22.837  15.993 -42.328  1.00  0.00           H  
ATOM    666  CA  GLU    44     -22.253  15.431 -44.257  1.00  0.00           C  
ATOM    667  HA  GLU    44     -21.618  14.635 -44.620  1.00  0.00           H  
ATOM    668  CB  GLU    44     -23.709  15.208 -44.592  1.00  0.00           C  
ATOM    669  HB1 GLU    44     -23.718  15.049 -45.691  1.00  0.00           H  
ATOM    670  HB2 GLU    44     -24.193  16.184 -44.378  1.00  0.00           H  
ATOM    671  CG  GLU    44     -24.478  14.065 -43.960  1.00  0.00           C  
ATOM    672  HG1 GLU    44     -24.295  14.107 -42.865  1.00  0.00           H  
ATOM    673  HG2 GLU    44     -23.999  13.156 -44.382  1.00  0.00           H  
ATOM    674  CD  GLU    44     -25.961  14.187 -44.310  1.00  0.00           C  
ATOM    675  OE1 GLU    44     -26.728  13.220 -44.024  1.00  0.00           O  
ATOM    676  OE2 GLU    44     -26.572  15.187 -44.759  1.00  0.00           O  
ATOM    677  C   GLU    44     -21.794  16.718 -44.976  1.00  0.00           C  
ATOM    678  O   GLU    44     -21.522  16.704 -46.143  1.00  0.00           O  
ATOM    679  N   LYS    45     -21.554  17.862 -44.295  1.00  0.00           N  
ATOM    680  HN  LYS    45     -21.646  17.890 -43.303  1.00  0.00           H  
ATOM    681  CA  LYS    45     -21.480  19.146 -44.916  1.00  0.00           C  
ATOM    682  HA  LYS    45     -20.957  18.985 -45.847  1.00  0.00           H  
ATOM    683  CB  LYS    45     -22.934  19.594 -45.214  1.00  0.00           C  
ATOM    684  HB1 LYS    45     -23.339  18.888 -45.970  1.00  0.00           H  
ATOM    685  HB2 LYS    45     -22.902  20.588 -45.710  1.00  0.00           H  
ATOM    686  CG  LYS    45     -24.006  19.740 -44.048  1.00  0.00           C  
ATOM    687  HG1 LYS    45     -23.710  20.608 -43.421  1.00  0.00           H  
ATOM    688  HG2 LYS    45     -24.015  18.902 -43.318  1.00  0.00           H  
ATOM    689  CD  LYS    45     -25.402  19.802 -44.465  1.00  0.00           C  
ATOM    690  HD1 LYS    45     -25.282  20.315 -45.444  1.00  0.00           H  
ATOM    691  HD2 LYS    45     -26.035  20.539 -43.926  1.00  0.00           H  
ATOM    692  CE  LYS    45     -26.163  18.412 -44.727  1.00  0.00           C  
ATOM    693  HE1 LYS    45     -25.578  17.745 -45.396  1.00  0.00           H  
ATOM    694  HE2 LYS    45     -27.138  18.687 -45.184  1.00  0.00           H  
ATOM    695  NZ  LYS    45     -26.535  17.583 -43.473  1.00  0.00           N  
ATOM    696  HZ1 LYS    45     -27.187  18.077 -42.831  1.00  0.00           H  
ATOM    697  HZ2 LYS    45     -25.671  17.202 -43.037  1.00  0.00           H  
ATOM    698  HZ3 LYS    45     -27.031  16.726 -43.791  1.00  0.00           H  
ATOM    699  C   LYS    45     -20.866  20.107 -43.989  1.00  0.00           C  
ATOM    700  O   LYS    45     -20.600  19.811 -42.808  1.00  0.00           O  
ATOM    701  N   GLU    46     -20.551  21.363 -44.410  1.00  0.00           N  
ATOM    702  HN  GLU    46     -20.603  21.494 -45.398  1.00  0.00           H  
ATOM    703  CA  GLU    46     -20.064  22.372 -43.416  1.00  0.00           C  
ATOM    704  HA  GLU    46     -19.246  21.901 -42.890  1.00  0.00           H  
ATOM    705  CB  GLU    46     -19.614  23.616 -44.134  1.00  0.00           C  
ATOM    706  HB1 GLU    46     -19.455  24.451 -43.417  1.00  0.00           H  
ATOM    707  HB2 GLU    46     -20.518  23.767 -44.762  1.00  0.00           H  
ATOM    708  CG  GLU    46     -18.250  23.385 -44.924  1.00  0.00           C  
ATOM    709  HG1 GLU    46     -18.342  22.482 -45.565  1.00  0.00           H  
ATOM    710  HG2 GLU    46     -17.450  23.310 -44.158  1.00  0.00           H  
ATOM    711  CD  GLU    46     -17.758  24.571 -45.687  1.00  0.00           C  
ATOM    712  OE1 GLU    46     -17.235  25.568 -45.104  1.00  0.00           O  
ATOM    713  OE2 GLU    46     -17.738  24.530 -47.011  1.00  0.00           O  
ATOM    714  C   GLU    46     -21.095  22.755 -42.267  1.00  0.00           C  
ATOM    715  O   GLU    46     -20.698  22.888 -41.074  1.00  0.00           O  
ATOM    716  N   GLU    47     -22.384  22.872 -42.538  1.00  0.00           N  
ATOM    717  HN  GLU    47     -22.793  23.041 -43.432  1.00  0.00           H  
ATOM    718  CA  GLU    47     -23.464  23.151 -41.614  1.00  0.00           C  
ATOM    719  HA  GLU    47     -23.051  23.951 -41.017  1.00  0.00           H  
ATOM    720  CB  GLU    47     -24.838  23.537 -42.116  1.00  0.00           C  
ATOM    721  HB1 GLU    47     -25.606  23.363 -41.332  1.00  0.00           H  
ATOM    722  HB2 GLU    47     -25.017  22.938 -43.034  1.00  0.00           H  
ATOM    723  CG  GLU    47     -24.829  24.992 -42.629  1.00  0.00           C  
ATOM    724  HG1 GLU    47     -24.070  25.053 -43.438  1.00  0.00           H  
ATOM    725  HG2 GLU    47     -24.645  25.679 -41.776  1.00  0.00           H  
ATOM    726  CD  GLU    47     -26.171  25.398 -43.237  1.00  0.00           C  
ATOM    727  OE1 GLU    47     -26.216  25.659 -44.476  1.00  0.00           O  
ATOM    728  OE2 GLU    47     -27.219  25.289 -42.587  1.00  0.00           O  
ATOM    729  C   GLU    47     -23.498  22.018 -40.555  1.00  0.00           C  
ATOM    730  O   GLU    47     -23.610  22.346 -39.367  1.00  0.00           O  
ATOM    731  N   ASP    48     -23.270  20.704 -40.920  1.00  0.00           N  
ATOM    732  HN  ASP    48     -22.990  20.563 -41.867  1.00  0.00           H  
ATOM    733  CA  ASP    48     -23.291  19.649 -39.811  1.00  0.00           C  
ATOM    734  HA  ASP    48     -24.175  19.765 -39.202  1.00  0.00           H  
ATOM    735  CB  ASP    48     -23.267  18.182 -40.350  1.00  0.00           C  
ATOM    736  HB1 ASP    48     -23.072  17.520 -39.480  1.00  0.00           H  
ATOM    737  HB2 ASP    48     -22.458  17.983 -41.084  1.00  0.00           H  
ATOM    738  CG  ASP    48     -24.589  17.738 -40.979  1.00  0.00           C  
ATOM    739  OD1 ASP    48     -24.438  16.902 -41.908  1.00  0.00           O  
ATOM    740  OD2 ASP    48     -25.712  18.041 -40.527  1.00  0.00           O  
ATOM    741  C   ASP    48     -22.116  19.781 -38.805  1.00  0.00           C  
ATOM    742  O   ASP    48     -22.177  19.470 -37.657  1.00  0.00           O  
ATOM    743  N   LEU    49     -20.947  20.276 -39.328  1.00  0.00           N  
ATOM    744  HN  LEU    49     -20.929  20.473 -40.305  1.00  0.00           H  
ATOM    745  CA  LEU    49     -19.719  20.446 -38.629  1.00  0.00           C  
ATOM    746  HA  LEU    49     -19.639  19.509 -38.099  1.00  0.00           H  
ATOM    747  CB  LEU    49     -18.516  20.785 -39.621  1.00  0.00           C  
ATOM    748  HB1 LEU    49     -18.741  21.713 -40.190  1.00  0.00           H  
ATOM    749  HB2 LEU    49     -18.382  19.952 -40.344  1.00  0.00           H  
ATOM    750  CG  LEU    49     -17.127  20.933 -38.929  1.00  0.00           C  
ATOM    751  HG  LEU    49     -17.164  21.500 -37.974  1.00  0.00           H  
ATOM    752  CD1 LEU    49     -16.475  19.572 -38.566  1.00  0.00           C  
ATOM    753 HD11 LEU    49     -17.068  18.850 -37.965  1.00  0.00           H  
ATOM    754 HD12 LEU    49     -15.535  19.752 -38.003  1.00  0.00           H  
ATOM    755 HD13 LEU    49     -16.214  19.084 -39.530  1.00  0.00           H  
ATOM    756  CD2 LEU    49     -16.219  21.712 -39.860  1.00  0.00           C  
ATOM    757 HD21 LEU    49     -15.286  21.863 -39.275  1.00  0.00           H  
ATOM    758 HD22 LEU    49     -16.702  22.632 -40.252  1.00  0.00           H  
ATOM    759 HD23 LEU    49     -15.978  21.037 -40.709  1.00  0.00           H  
ATOM    760  C   LEU    49     -19.830  21.610 -37.657  1.00  0.00           C  
ATOM    761  O   LEU    49     -19.101  21.578 -36.674  1.00  0.00           O  
ATOM    762  N   GLN    50     -20.743  22.595 -37.800  1.00  0.00           N  
ATOM    763  HN  GLN    50     -21.209  22.756 -38.667  1.00  0.00           H  
ATOM    764  CA  GLN    50     -20.861  23.709 -36.919  1.00  0.00           C  
ATOM    765  HA  GLN    50     -19.880  24.160 -36.939  1.00  0.00           H  
ATOM    766  CB  GLN    50     -21.931  24.744 -37.487  1.00  0.00           C  
ATOM    767  HB1 GLN    50     -21.979  25.558 -36.733  1.00  0.00           H  
ATOM    768  HB2 GLN    50     -22.901  24.223 -37.638  1.00  0.00           H  
ATOM    769  CG  GLN    50     -21.621  25.398 -38.857  1.00  0.00           C  
ATOM    770  HG1 GLN    50     -22.301  26.268 -38.981  1.00  0.00           H  
ATOM    771  HG2 GLN    50     -21.894  24.629 -39.611  1.00  0.00           H  
ATOM    772  CD  GLN    50     -20.222  25.999 -39.106  1.00  0.00           C  
ATOM    773  OE1 GLN    50     -20.004  27.099 -38.594  1.00  0.00           O  
ATOM    774  NE2 GLN    50     -19.373  25.252 -39.838  1.00  0.00           N  
ATOM    775 HE21 GLN    50     -18.395  25.444 -39.916  1.00  0.00           H  
ATOM    776 HE22 GLN    50     -19.619  24.430 -40.352  1.00  0.00           H  
ATOM    777  C   GLN    50     -21.137  23.438 -35.433  1.00  0.00           C  
ATOM    778  O   GLN    50     -20.681  24.141 -34.542  1.00  0.00           O  
ATOM    779  N   TRP    51     -21.777  22.316 -35.228  1.00  0.00           N  
ATOM    780  HN  TRP    51     -22.175  21.707 -35.910  1.00  0.00           H  
ATOM    781  CA  TRP    51     -22.156  21.873 -33.915  1.00  0.00           C  
ATOM    782  HA  TRP    51     -22.584  22.724 -33.406  1.00  0.00           H  
ATOM    783  CB  TRP    51     -23.066  20.738 -34.087  1.00  0.00           C  
ATOM    784  HB1 TRP    51     -22.578  20.089 -34.845  1.00  0.00           H  
ATOM    785  HB2 TRP    51     -23.973  21.044 -34.650  1.00  0.00           H  
ATOM    786  CG  TRP    51     -23.526  19.921 -32.899  1.00  0.00           C  
ATOM    787  CD1 TRP    51     -22.972  18.702 -32.477  1.00  0.00           C  
ATOM    788  HD1 TRP    51     -22.334  18.027 -33.028  1.00  0.00           H  
ATOM    789  NE1 TRP    51     -23.610  18.337 -31.320  1.00  0.00           N  
ATOM    790  HE1 TRP    51     -23.785  17.433 -30.996  1.00  0.00           H  
ATOM    791  CE2 TRP    51     -24.531  19.292 -30.971  1.00  0.00           C  
ATOM    792  CD2 TRP    51     -24.507  20.323 -31.956  1.00  0.00           C  
ATOM    793  CE3 TRP    51     -25.292  21.463 -31.867  1.00  0.00           C  
ATOM    794  HE3 TRP    51     -25.329  22.097 -32.741  1.00  0.00           H  
ATOM    795  CZ3 TRP    51     -26.053  21.532 -30.740  1.00  0.00           C  
ATOM    796  HZ3 TRP    51     -26.856  22.253 -30.699  1.00  0.00           H  
ATOM    797  CZ2 TRP    51     -25.390  19.328 -29.914  1.00  0.00           C  
ATOM    798  HZ2 TRP    51     -25.527  18.467 -29.276  1.00  0.00           H  
ATOM    799  CH2 TRP    51     -26.161  20.458 -29.827  1.00  0.00           C  
ATOM    800  HH2 TRP    51     -27.023  20.499 -29.177  1.00  0.00           H  
ATOM    801  C   TRP    51     -20.881  21.367 -33.222  1.00  0.00           C  
ATOM    802  O   TRP    51     -20.634  21.666 -32.019  1.00  0.00           O  
ATOM    803  N   VAL    52     -19.939  20.693 -34.058  1.00  0.00           N  
ATOM    804  HN  VAL    52     -20.147  20.562 -35.025  1.00  0.00           H  
ATOM    805  CA  VAL    52     -18.650  20.165 -33.553  1.00  0.00           C  
ATOM    806  HA  VAL    52     -18.839  19.443 -32.772  1.00  0.00           H  
ATOM    807  CB  VAL    52     -17.808  19.431 -34.597  1.00  0.00           C  
ATOM    808  HB  VAL    52     -17.829  20.109 -35.477  1.00  0.00           H  
ATOM    809  CG1 VAL    52     -16.386  19.178 -34.156  1.00  0.00           C  
ATOM    810 HG11 VAL    52     -16.543  18.613 -33.213  1.00  0.00           H  
ATOM    811 HG12 VAL    52     -15.687  20.024 -33.986  1.00  0.00           H  
ATOM    812 HG13 VAL    52     -15.909  18.515 -34.910  1.00  0.00           H  
ATOM    813  CG2 VAL    52     -18.579  18.154 -34.934  1.00  0.00           C  
ATOM    814 HG21 VAL    52     -18.362  17.560 -34.020  1.00  0.00           H  
ATOM    815 HG22 VAL    52     -18.227  17.574 -35.813  1.00  0.00           H  
ATOM    816 HG23 VAL    52     -19.682  18.279 -34.991  1.00  0.00           H  
ATOM    817  C   VAL    52     -17.849  21.385 -32.981  1.00  0.00           C  
ATOM    818  O   VAL    52     -17.245  21.342 -31.923  1.00  0.00           O  
ATOM    819  N   LEU    53     -17.906  22.494 -33.843  1.00  0.00           N  
ATOM    820  HN  LEU    53     -18.603  22.361 -34.544  1.00  0.00           H  
ATOM    821  CA  LEU    53     -17.171  23.761 -33.791  1.00  0.00           C  
ATOM    822  HA  LEU    53     -16.128  23.574 -33.581  1.00  0.00           H  
ATOM    823  CB  LEU    53     -17.270  24.617 -35.105  1.00  0.00           C  
ATOM    824  HB1 LEU    53     -16.661  25.511 -34.850  1.00  0.00           H  
ATOM    825  HB2 LEU    53     -18.326  24.673 -35.445  1.00  0.00           H  
ATOM    826  CG  LEU    53     -16.731  23.919 -36.389  1.00  0.00           C  
ATOM    827  HG  LEU    53     -17.397  23.091 -36.711  1.00  0.00           H  
ATOM    828  CD1 LEU    53     -16.730  24.810 -37.660  1.00  0.00           C  
ATOM    829 HD11 LEU    53     -15.949  25.590 -37.538  1.00  0.00           H  
ATOM    830 HD12 LEU    53     -17.699  25.353 -37.663  1.00  0.00           H  
ATOM    831 HD13 LEU    53     -16.498  24.270 -38.603  1.00  0.00           H  
ATOM    832  CD2 LEU    53     -15.285  23.302 -36.172  1.00  0.00           C  
ATOM    833 HD21 LEU    53     -14.719  24.128 -35.690  1.00  0.00           H  
ATOM    834 HD22 LEU    53     -14.786  23.085 -37.140  1.00  0.00           H  
ATOM    835 HD23 LEU    53     -15.415  22.414 -35.518  1.00  0.00           H  
ATOM    836  C   LEU    53     -17.547  24.662 -32.616  1.00  0.00           C  
ATOM    837  O   LEU    53     -16.628  25.171 -32.017  1.00  0.00           O  
ATOM    838  N   THR    54     -18.893  24.927 -32.457  1.00  0.00           N  
ATOM    839  HN  THR    54     -19.563  24.527 -33.078  1.00  0.00           H  
ATOM    840  CA  THR    54     -19.345  25.817 -31.390  1.00  0.00           C  
ATOM    841  HA  THR    54     -18.607  25.680 -30.613  1.00  0.00           H  
ATOM    842  CB  THR    54     -19.306  27.260 -31.803  1.00  0.00           C  
ATOM    843  HB  THR    54     -18.223  27.485 -31.915  1.00  0.00           H  
ATOM    844  OG1 THR    54     -19.879  28.256 -30.912  1.00  0.00           O  
ATOM    845  HG1 THR    54     -19.833  27.822 -30.057  1.00  0.00           H  
ATOM    846  CG2 THR    54     -19.907  27.445 -33.236  1.00  0.00           C  
ATOM    847 HG21 THR    54     -19.845  28.535 -33.445  1.00  0.00           H  
ATOM    848 HG22 THR    54     -20.977  27.188 -33.386  1.00  0.00           H  
ATOM    849 HG23 THR    54     -19.291  26.891 -33.976  1.00  0.00           H  
ATOM    850  C   THR    54     -20.570  25.287 -30.757  1.00  0.00           C  
ATOM    851  O   THR    54     -20.494  24.922 -29.610  1.00  0.00           O  
ATOM    852  N   ASP    55     -21.744  25.095 -31.460  1.00  0.00           N  
ATOM    853  HN  ASP    55     -21.627  25.161 -32.447  1.00  0.00           H  
ATOM    854  CA  ASP    55     -23.082  24.981 -30.886  1.00  0.00           C  
ATOM    855  HA  ASP    55     -23.239  25.930 -30.395  1.00  0.00           H  
ATOM    856  CB  ASP    55     -24.124  24.851 -32.007  1.00  0.00           C  
ATOM    857  HB1 ASP    55     -25.174  24.806 -31.647  1.00  0.00           H  
ATOM    858  HB2 ASP    55     -23.944  23.986 -32.680  1.00  0.00           H  
ATOM    859  CG  ASP    55     -23.974  26.004 -32.954  1.00  0.00           C  
ATOM    860  OD1 ASP    55     -24.562  26.016 -34.066  1.00  0.00           O  
ATOM    861  OD2 ASP    55     -23.335  27.048 -32.622  1.00  0.00           O  
ATOM    862  C   ASP    55     -23.191  23.782 -29.803  1.00  0.00           C  
ATOM    863  O   ASP    55     -23.927  23.881 -28.887  1.00  0.00           O  
ATOM    864  N   GLY    56     -22.575  22.579 -30.121  1.00  0.00           N  
ATOM    865  HN  GLY    56     -22.002  22.589 -30.937  1.00  0.00           H  
ATOM    866  CA  GLY    56     -22.539  21.429 -29.221  1.00  0.00           C  
ATOM    867  HA1 GLY    56     -21.960  20.692 -29.758  1.00  0.00           H  
ATOM    868  HA2 GLY    56     -23.582  21.162 -29.142  1.00  0.00           H  
ATOM    869  C   GLY    56     -21.925  21.677 -27.835  1.00  0.00           C  
ATOM    870  O   GLY    56     -20.798  22.209 -27.657  1.00  0.00           O  
ATOM    871  N   PRO    57     -22.585  21.142 -26.779  1.00  0.00           N  
ATOM    872  CD  PRO    57     -24.017  20.687 -26.762  1.00  0.00           C  
ATOM    873  HD1 PRO    57     -24.294  20.011 -27.600  1.00  0.00           H  
ATOM    874  HD2 PRO    57     -24.596  21.631 -26.683  1.00  0.00           H  
ATOM    875  CA  PRO    57     -22.022  21.220 -25.466  1.00  0.00           C  
ATOM    876  HA  PRO    57     -21.721  22.213 -25.167  1.00  0.00           H  
ATOM    877  CB  PRO    57     -23.187  20.847 -24.599  1.00  0.00           C  
ATOM    878  HB1 PRO    57     -23.657  21.778 -24.216  1.00  0.00           H  
ATOM    879  HB2 PRO    57     -23.023  20.298 -23.647  1.00  0.00           H  
ATOM    880  CG  PRO    57     -24.150  20.042 -25.485  1.00  0.00           C  
ATOM    881  HG1 PRO    57     -23.788  18.993 -25.425  1.00  0.00           H  
ATOM    882  HG2 PRO    57     -25.208  20.059 -25.147  1.00  0.00           H  
ATOM    883  C   PRO    57     -20.807  20.409 -25.188  1.00  0.00           C  
ATOM    884  O   PRO    57     -20.043  20.928 -24.357  1.00  0.00           O  
ATOM    885  N   ASN    58     -20.539  19.206 -25.737  1.00  0.00           N  
ATOM    886  HN  ASN    58     -21.047  18.921 -26.547  1.00  0.00           H  
ATOM    887  CA  ASN    58     -19.521  18.264 -25.166  1.00  0.00           C  
ATOM    888  HA  ASN    58     -19.133  18.752 -24.284  1.00  0.00           H  
ATOM    889  CB  ASN    58     -20.332  17.054 -24.631  1.00  0.00           C  
ATOM    890  HB1 ASN    58     -19.617  16.363 -24.136  1.00  0.00           H  
ATOM    891  HB2 ASN    58     -20.884  16.500 -25.420  1.00  0.00           H  
ATOM    892  CG  ASN    58     -21.306  17.457 -23.490  1.00  0.00           C  
ATOM    893  OD1 ASN    58     -20.909  17.755 -22.383  1.00  0.00           O  
ATOM    894  ND2 ASN    58     -22.614  17.332 -23.758  1.00  0.00           N  
ATOM    895 HD21 ASN    58     -22.918  17.288 -24.709  1.00  0.00           H  
ATOM    896 HD22 ASN    58     -23.262  17.235 -23.003  1.00  0.00           H  
ATOM    897  C   ASN    58     -18.342  17.896 -25.992  1.00  0.00           C  
ATOM    898  O   ASN    58     -18.257  16.757 -26.472  1.00  0.00           O  
ATOM    899  N   PRO    59     -17.363  18.723 -26.198  1.00  0.00           N  
ATOM    900  CD  PRO    59     -17.252  20.114 -25.728  1.00  0.00           C  
ATOM    901  HD1 PRO    59     -17.556  20.149 -24.660  1.00  0.00           H  
ATOM    902  HD2 PRO    59     -18.013  20.709 -26.277  1.00  0.00           H  
ATOM    903  CA  PRO    59     -16.238  18.372 -27.056  1.00  0.00           C  
ATOM    904  HA  PRO    59     -16.503  17.836 -27.955  1.00  0.00           H  
ATOM    905  CB  PRO    59     -15.680  19.742 -27.444  1.00  0.00           C  
ATOM    906  HB1 PRO    59     -16.339  20.105 -28.261  1.00  0.00           H  
ATOM    907  HB2 PRO    59     -14.652  19.739 -27.865  1.00  0.00           H  
ATOM    908  CG  PRO    59     -15.912  20.632 -26.228  1.00  0.00           C  
ATOM    909  HG1 PRO    59     -15.194  20.445 -25.401  1.00  0.00           H  
ATOM    910  HG2 PRO    59     -15.987  21.705 -26.507  1.00  0.00           H  
ATOM    911  C   PRO    59     -15.268  17.585 -26.290  1.00  0.00           C  
ATOM    912  O   PRO    59     -15.473  17.506 -25.114  1.00  0.00           O  
ATOM    913  N   PRO    60     -14.239  16.925 -26.788  1.00  0.00           N  
ATOM    914  CD  PRO    60     -13.199  16.479 -25.902  1.00  0.00           C  
ATOM    915  HD1 PRO    60     -13.247  15.433 -25.532  1.00  0.00           H  
ATOM    916  HD2 PRO    60     -13.145  17.174 -25.036  1.00  0.00           H  
ATOM    917  CA  PRO    60     -13.902  16.676 -28.202  1.00  0.00           C  
ATOM    918  HA  PRO    60     -13.767  17.581 -28.777  1.00  0.00           H  
ATOM    919  CB  PRO    60     -12.468  16.108 -28.145  1.00  0.00           C  
ATOM    920  HB1 PRO    60     -11.834  16.390 -29.013  1.00  0.00           H  
ATOM    921  HB2 PRO    60     -12.498  15.002 -28.043  1.00  0.00           H  
ATOM    922  CG  PRO    60     -11.975  16.613 -26.756  1.00  0.00           C  
ATOM    923  HG1 PRO    60     -11.044  16.059 -26.509  1.00  0.00           H  
ATOM    924  HG2 PRO    60     -11.759  17.679 -26.985  1.00  0.00           H  
ATOM    925  C   PRO    60     -14.996  15.813 -28.810  1.00  0.00           C  
ATOM    926  O   PRO    60     -15.404  14.803 -28.263  1.00  0.00           O  
ATOM    927  N   TYR    61     -15.428  16.200 -30.001  1.00  0.00           N  
ATOM    928  HN  TYR    61     -15.230  17.016 -30.538  1.00  0.00           H  
ATOM    929  CA  TYR    61     -16.299  15.411 -30.785  1.00  0.00           C  
ATOM    930  HA  TYR    61     -16.858  14.744 -30.145  1.00  0.00           H  
ATOM    931  CB  TYR    61     -17.417  16.150 -31.623  1.00  0.00           C  
ATOM    932  HB1 TYR    61     -17.906  15.428 -32.312  1.00  0.00           H  
ATOM    933  HB2 TYR    61     -16.915  16.910 -32.259  1.00  0.00           H  
ATOM    934  CG  TYR    61     -18.478  16.688 -30.771  1.00  0.00           C  
ATOM    935  CD1 TYR    61     -19.784  16.123 -30.653  1.00  0.00           C  
ATOM    936  HD1 TYR    61     -19.936  15.111 -30.999  1.00  0.00           H  
ATOM    937  CE1 TYR    61     -20.816  16.766 -29.979  1.00  0.00           C  
ATOM    938  HE1 TYR    61     -21.701  16.204 -29.719  1.00  0.00           H  
ATOM    939  CZ  TYR    61     -20.484  17.978 -29.334  1.00  0.00           C  
ATOM    940  OH  TYR    61     -21.416  18.686 -28.563  1.00  0.00           O  
ATOM    941  HH  TYR    61     -22.276  18.272 -28.662  1.00  0.00           H  
ATOM    942  CD2 TYR    61     -18.179  17.947 -30.220  1.00  0.00           C  
ATOM    943  HD2 TYR    61     -17.278  18.542 -30.253  1.00  0.00           H  
ATOM    944  CE2 TYR    61     -19.236  18.600 -29.494  1.00  0.00           C  
ATOM    945  HE2 TYR    61     -19.062  19.574 -29.062  1.00  0.00           H  
ATOM    946  C   TYR    61     -15.508  14.502 -31.745  1.00  0.00           C  
ATOM    947  O   TYR    61     -14.559  14.916 -32.376  1.00  0.00           O  
ATOM    948  N   MET    62     -16.007  13.240 -31.797  1.00  0.00           N  
ATOM    949  HN  MET    62     -16.914  13.075 -31.417  1.00  0.00           H  
ATOM    950  CA  MET    62     -15.508  12.337 -32.839  1.00  0.00           C  
ATOM    951  HA  MET    62     -14.484  12.620 -33.033  1.00  0.00           H  
ATOM    952  CB  MET    62     -15.705  10.817 -32.545  1.00  0.00           C  
ATOM    953  HB1 MET    62     -15.705  10.218 -33.481  1.00  0.00           H  
ATOM    954  HB2 MET    62     -16.717  10.733 -32.094  1.00  0.00           H  
ATOM    955  CG  MET    62     -14.662  10.126 -31.686  1.00  0.00           C  
ATOM    956  HG1 MET    62     -14.943   9.074 -31.464  1.00  0.00           H  
ATOM    957  HG2 MET    62     -14.721  10.646 -30.706  1.00  0.00           H  
ATOM    958  SD  MET    62     -12.928  10.008 -32.269  1.00  0.00           S  
ATOM    959  CE  MET    62     -12.353   8.995 -30.822  1.00  0.00           C  
ATOM    960  HE1 MET    62     -12.591   9.612 -29.930  1.00  0.00           H  
ATOM    961  HE2 MET    62     -11.275   8.723 -30.821  1.00  0.00           H  
ATOM    962  HE3 MET    62     -12.928   8.050 -30.717  1.00  0.00           H  
ATOM    963  C   MET    62     -16.258  12.625 -34.157  1.00  0.00           C  
ATOM    964  O   MET    62     -17.434  12.445 -34.340  1.00  0.00           O  
ATOM    965  N   VAL    63     -15.567  12.949 -35.214  1.00  0.00           N  
ATOM    966  HN  VAL    63     -14.572  13.013 -35.224  1.00  0.00           H  
ATOM    967  CA  VAL    63     -16.176  13.453 -36.503  1.00  0.00           C  
ATOM    968  HA  VAL    63     -17.116  13.949 -36.314  1.00  0.00           H  
ATOM    969  CB  VAL    63     -15.405  14.486 -37.269  1.00  0.00           C  
ATOM    970  HB  VAL    63     -14.408  14.098 -37.570  1.00  0.00           H  
ATOM    971  CG1 VAL    63     -16.191  15.025 -38.556  1.00  0.00           C  
ATOM    972 HG11 VAL    63     -16.253  14.237 -39.337  1.00  0.00           H  
ATOM    973 HG12 VAL    63     -15.704  15.933 -38.972  1.00  0.00           H  
ATOM    974 HG13 VAL    63     -17.243  15.320 -38.353  1.00  0.00           H  
ATOM    975  CG2 VAL    63     -15.307  15.607 -36.284  1.00  0.00           C  
ATOM    976 HG21 VAL    63     -14.735  16.472 -36.684  1.00  0.00           H  
ATOM    977 HG22 VAL    63     -14.825  15.273 -35.340  1.00  0.00           H  
ATOM    978 HG23 VAL    63     -16.345  15.887 -36.002  1.00  0.00           H  
ATOM    979  C   VAL    63     -16.217  12.240 -37.432  1.00  0.00           C  
ATOM    980  O   VAL    63     -15.189  11.736 -37.805  1.00  0.00           O  
ATOM    981  N   LEU    64     -17.442  11.809 -37.850  1.00  0.00           N  
ATOM    982  HN  LEU    64     -18.284  12.308 -37.665  1.00  0.00           H  
ATOM    983  CA  LEU    64     -17.649  10.874 -38.990  1.00  0.00           C  
ATOM    984  HA  LEU    64     -16.800  10.220 -39.126  1.00  0.00           H  
ATOM    985  CB  LEU    64     -18.711   9.797 -38.745  1.00  0.00           C  
ATOM    986  HB1 LEU    64     -19.568  10.268 -38.218  1.00  0.00           H  
ATOM    987  HB2 LEU    64     -18.233   9.069 -38.055  1.00  0.00           H  
ATOM    988  CG  LEU    64     -19.405   8.995 -39.896  1.00  0.00           C  
ATOM    989  HG  LEU    64     -19.886   9.788 -40.507  1.00  0.00           H  
ATOM    990  CD1 LEU    64     -18.330   8.277 -40.808  1.00  0.00           C  
ATOM    991 HD11 LEU    64     -18.816   7.931 -41.745  1.00  0.00           H  
ATOM    992 HD12 LEU    64     -17.851   7.479 -40.201  1.00  0.00           H  
ATOM    993 HD13 LEU    64     -17.523   8.936 -41.194  1.00  0.00           H  
ATOM    994  CD2 LEU    64     -20.334   7.867 -39.350  1.00  0.00           C  
ATOM    995 HD21 LEU    64     -20.816   7.382 -40.226  1.00  0.00           H  
ATOM    996 HD22 LEU    64     -21.091   8.203 -38.610  1.00  0.00           H  
ATOM    997 HD23 LEU    64     -19.649   7.128 -38.884  1.00  0.00           H  
ATOM    998  C   LEU    64     -17.825  11.594 -40.265  1.00  0.00           C  
ATOM    999  O   LEU    64     -18.751  12.346 -40.343  1.00  0.00           O  
ATOM   1000  N   LEU    65     -17.055  11.270 -41.322  1.00  0.00           N  
ATOM   1001  HN  LEU    65     -16.383  10.536 -41.370  1.00  0.00           H  
ATOM   1002  CA  LEU    65     -17.357  11.707 -42.611  1.00  0.00           C  
ATOM   1003  HA  LEU    65     -18.327  12.181 -42.609  1.00  0.00           H  
ATOM   1004  CB  LEU    65     -16.221  12.696 -42.992  1.00  0.00           C  
ATOM   1005  HB1 LEU    65     -15.356  12.002 -42.938  1.00  0.00           H  
ATOM   1006  HB2 LEU    65     -16.188  13.475 -42.201  1.00  0.00           H  
ATOM   1007  CG  LEU    65     -16.208  13.431 -44.344  1.00  0.00           C  
ATOM   1008  HG  LEU    65     -15.979  12.674 -45.124  1.00  0.00           H  
ATOM   1009  CD1 LEU    65     -17.611  14.158 -44.557  1.00  0.00           C  
ATOM   1010 HD11 LEU    65     -18.402  13.418 -44.805  1.00  0.00           H  
ATOM   1011 HD12 LEU    65     -17.521  14.901 -45.377  1.00  0.00           H  
ATOM   1012 HD13 LEU    65     -17.935  14.664 -43.622  1.00  0.00           H  
ATOM   1013  CD2 LEU    65     -15.060  14.499 -44.277  1.00  0.00           C  
ATOM   1014 HD21 LEU    65     -15.263  15.235 -43.470  1.00  0.00           H  
ATOM   1015 HD22 LEU    65     -14.994  15.050 -45.240  1.00  0.00           H  
ATOM   1016 HD23 LEU    65     -14.126  14.077 -43.848  1.00  0.00           H  
ATOM   1017  C   LEU    65     -17.398  10.554 -43.668  1.00  0.00           C  
ATOM   1018  O   LEU    65     -16.539   9.652 -43.613  1.00  0.00           O  
ATOM   1019  N   GLU    66     -18.498  10.463 -44.469  1.00  0.00           N  
ATOM   1020  HN  GLU    66     -19.171  11.180 -44.302  1.00  0.00           H  
ATOM   1021  CA  GLU    66     -18.770   9.488 -45.483  1.00  0.00           C  
ATOM   1022  HA  GLU    66     -18.208   8.590 -45.273  1.00  0.00           H  
ATOM   1023  CB  GLU    66     -20.263   9.066 -45.647  1.00  0.00           C  
ATOM   1024  HB1 GLU    66     -20.327   8.419 -46.548  1.00  0.00           H  
ATOM   1025  HB2 GLU    66     -20.893   9.967 -45.810  1.00  0.00           H  
ATOM   1026  CG  GLU    66     -20.672   8.183 -44.475  1.00  0.00           C  
ATOM   1027  HG1 GLU    66     -20.671   8.774 -43.535  1.00  0.00           H  
ATOM   1028  HG2 GLU    66     -19.973   7.366 -44.197  1.00  0.00           H  
ATOM   1029  CD  GLU    66     -21.994   7.572 -44.829  1.00  0.00           C  
ATOM   1030  OE1 GLU    66     -23.043   8.154 -44.547  1.00  0.00           O  
ATOM   1031  OE2 GLU    66     -21.980   6.437 -45.393  1.00  0.00           O  
ATOM   1032  C   GLU    66     -18.110   9.758 -46.849  1.00  0.00           C  
ATOM   1033  O   GLU    66     -17.977  10.863 -47.323  1.00  0.00           O  
ATOM   1034  N   SER    67     -17.668   8.653 -47.568  1.00  0.00           N  
ATOM   1035  HN  SER    67     -17.937   7.766 -47.201  1.00  0.00           H  
ATOM   1036  CA  SER    67     -17.056   8.770 -48.916  1.00  0.00           C  
ATOM   1037  HA  SER    67     -16.088   9.237 -48.807  1.00  0.00           H  
ATOM   1038  CB  SER    67     -16.999   7.355 -49.482  1.00  0.00           C  
ATOM   1039  HB1 SER    67     -18.054   7.042 -49.636  1.00  0.00           H  
ATOM   1040  HB2 SER    67     -16.561   6.689 -48.709  1.00  0.00           H  
ATOM   1041  OG  SER    67     -16.271   7.196 -50.725  1.00  0.00           O  
ATOM   1042  HG1 SER    67     -15.823   6.360 -50.868  1.00  0.00           H  
ATOM   1043  C   SER    67     -17.724   9.701 -49.866  1.00  0.00           C  
ATOM   1044  O   SER    67     -17.085  10.557 -50.530  1.00  0.00           O  
ATOM   1045  N   LYS    68     -19.105   9.620 -50.031  1.00  0.00           N  
ATOM   1046  HN  LYS    68     -19.662   8.914 -49.602  1.00  0.00           H  
ATOM   1047  CA  LYS    68     -19.790  10.436 -51.027  1.00  0.00           C  
ATOM   1048  HA  LYS    68     -19.180  10.445 -51.918  1.00  0.00           H  
ATOM   1049  CB  LYS    68     -21.180   9.866 -51.241  1.00  0.00           C  
ATOM   1050  HB1 LYS    68     -21.630   9.489 -50.298  1.00  0.00           H  
ATOM   1051  HB2 LYS    68     -21.027   8.968 -51.876  1.00  0.00           H  
ATOM   1052  CG  LYS    68     -22.284  10.642 -51.969  1.00  0.00           C  
ATOM   1053  HG1 LYS    68     -22.431  11.656 -51.539  1.00  0.00           H  
ATOM   1054  HG2 LYS    68     -23.298  10.202 -51.854  1.00  0.00           H  
ATOM   1055  CD  LYS    68     -22.059  10.800 -53.537  1.00  0.00           C  
ATOM   1056  HD1 LYS    68     -22.220   9.783 -53.954  1.00  0.00           H  
ATOM   1057  HD2 LYS    68     -21.020  11.180 -53.640  1.00  0.00           H  
ATOM   1058  CE  LYS    68     -22.984  11.812 -54.228  1.00  0.00           C  
ATOM   1059  HE1 LYS    68     -22.500  12.268 -55.118  1.00  0.00           H  
ATOM   1060  HE2 LYS    68     -23.458  12.525 -53.520  1.00  0.00           H  
ATOM   1061  NZ  LYS    68     -24.159  11.107 -54.889  1.00  0.00           N  
ATOM   1062  HZ1 LYS    68     -24.655  10.462 -54.242  1.00  0.00           H  
ATOM   1063  HZ2 LYS    68     -23.792  10.621 -55.732  1.00  0.00           H  
ATOM   1064  HZ3 LYS    68     -24.761  11.910 -55.165  1.00  0.00           H  
ATOM   1065  C   LYS    68     -19.802  11.950 -50.679  1.00  0.00           C  
ATOM   1066  O   LYS    68     -19.792  12.862 -51.560  1.00  0.00           O  
ATOM   1067  N   HSE    69     -19.761  12.228 -49.380  1.00  0.00           N  
ATOM   1068  HN  HSE    69     -19.758  11.511 -48.687  1.00  0.00           H  
ATOM   1069  CA  HSE    69     -19.790  13.478 -48.693  1.00  0.00           C  
ATOM   1070  HA  HSE    69     -20.269  14.155 -49.385  1.00  0.00           H  
ATOM   1071  CB  HSE    69     -20.522  13.268 -47.277  1.00  0.00           C  
ATOM   1072  HB1 HSE    69     -20.428  14.245 -46.756  1.00  0.00           H  
ATOM   1073  HB2 HSE    69     -20.041  12.405 -46.767  1.00  0.00           H  
ATOM   1074  ND1 HSE    69     -22.797  13.972 -48.314  1.00  0.00           N  
ATOM   1075  CG  HSE    69     -22.044  13.112 -47.509  1.00  0.00           C  
ATOM   1076  CE1 HSE    69     -24.030  13.497 -48.239  1.00  0.00           C  
ATOM   1077  HE1 HSE    69     -24.939  13.982 -48.595  1.00  0.00           H  
ATOM   1078  NE2 HSE    69     -24.095  12.548 -47.300  1.00  0.00           N  
ATOM   1079  HE2 HSE    69     -24.929  12.200 -46.872  1.00  0.00           H  
ATOM   1080  CD2 HSE    69     -22.814  12.241 -46.887  1.00  0.00           C  
ATOM   1081  HD2 HSE    69     -22.554  11.799 -45.932  1.00  0.00           H  
ATOM   1082  C   HSE    69     -18.405  13.965 -48.458  1.00  0.00           C  
ATOM   1083  O   HSE    69     -18.249  15.031 -47.860  1.00  0.00           O  
ATOM   1084  N   PHE    70     -17.259  13.310 -48.927  1.00  0.00           N  
ATOM   1085  HN  PHE    70     -17.256  12.341 -49.159  1.00  0.00           H  
ATOM   1086  CA  PHE    70     -15.897  13.786 -48.582  1.00  0.00           C  
ATOM   1087  HA  PHE    70     -15.920  14.046 -47.534  1.00  0.00           H  
ATOM   1088  CB  PHE    70     -14.794  12.613 -48.706  1.00  0.00           C  
ATOM   1089  HB1 PHE    70     -14.657  12.326 -49.771  1.00  0.00           H  
ATOM   1090  HB2 PHE    70     -15.178  11.715 -48.176  1.00  0.00           H  
ATOM   1091  CG  PHE    70     -13.514  13.067 -48.045  1.00  0.00           C  
ATOM   1092  CD1 PHE    70     -13.195  12.734 -46.731  1.00  0.00           C  
ATOM   1093  HD1 PHE    70     -13.820  12.101 -46.118  1.00  0.00           H  
ATOM   1094  CE1 PHE    70     -11.995  12.972 -46.100  1.00  0.00           C  
ATOM   1095  HE1 PHE    70     -11.822  12.639 -45.087  1.00  0.00           H  
ATOM   1096  CZ  PHE    70     -11.107  13.751 -46.845  1.00  0.00           C  
ATOM   1097  HZ  PHE    70     -10.224  14.052 -46.300  1.00  0.00           H  
ATOM   1098  CD2 PHE    70     -12.508  13.764 -48.777  1.00  0.00           C  
ATOM   1099  HD2 PHE    70     -12.758  14.087 -49.777  1.00  0.00           H  
ATOM   1100  CE2 PHE    70     -11.302  14.095 -48.200  1.00  0.00           C  
ATOM   1101  HE2 PHE    70     -10.604  14.673 -48.786  1.00  0.00           H  
ATOM   1102  C   PHE    70     -15.438  15.007 -49.490  1.00  0.00           C  
ATOM   1103  O   PHE    70     -15.566  15.043 -50.675  1.00  0.00           O  
ATOM   1104  N   THR    71     -14.854  16.024 -48.834  1.00  0.00           N  
ATOM   1105  HN  THR    71     -14.657  15.925 -47.861  1.00  0.00           H  
ATOM   1106  CA  THR    71     -14.428  17.276 -49.518  1.00  0.00           C  
ATOM   1107  HA  THR    71     -14.058  17.070 -50.512  1.00  0.00           H  
ATOM   1108  CB  THR    71     -15.609  18.187 -49.878  1.00  0.00           C  
ATOM   1109  HB  THR    71     -16.119  17.770 -50.773  1.00  0.00           H  
ATOM   1110  OG1 THR    71     -15.182  19.396 -50.351  1.00  0.00           O  
ATOM   1111  HG1 THR    71     -15.951  19.715 -50.828  1.00  0.00           H  
ATOM   1112  CG2 THR    71     -16.547  18.413 -48.673  1.00  0.00           C  
ATOM   1113 HG21 THR    71     -16.009  18.944 -47.859  1.00  0.00           H  
ATOM   1114 HG22 THR    71     -16.936  17.479 -48.214  1.00  0.00           H  
ATOM   1115 HG23 THR    71     -17.412  19.027 -49.004  1.00  0.00           H  
ATOM   1116  C   THR    71     -13.267  17.907 -48.695  1.00  0.00           C  
ATOM   1117  O   THR    71     -13.382  18.054 -47.465  1.00  0.00           O  
ATOM   1118  N   ARG    72     -12.257  18.428 -49.333  1.00  0.00           N  
ATOM   1119  HN  ARG    72     -12.324  18.342 -50.324  1.00  0.00           H  
ATOM   1120  CA  ARG    72     -11.191  19.210 -48.816  1.00  0.00           C  
ATOM   1121  HA  ARG    72     -10.868  18.623 -47.969  1.00  0.00           H  
ATOM   1122  CB  ARG    72     -10.147  19.227 -49.943  1.00  0.00           C  
ATOM   1123  HB1 ARG    72      -9.516  20.120 -49.743  1.00  0.00           H  
ATOM   1124  HB2 ARG    72     -10.626  19.268 -50.944  1.00  0.00           H  
ATOM   1125  CG  ARG    72      -9.329  17.934 -49.900  1.00  0.00           C  
ATOM   1126  HG1 ARG    72      -9.979  17.072 -50.165  1.00  0.00           H  
ATOM   1127  HG2 ARG    72      -8.989  17.782 -48.853  1.00  0.00           H  
ATOM   1128  CD  ARG    72      -8.024  17.999 -50.750  1.00  0.00           C  
ATOM   1129  HD1 ARG    72      -7.433  17.058 -50.760  1.00  0.00           H  
ATOM   1130  HD2 ARG    72      -7.382  18.861 -50.469  1.00  0.00           H  
ATOM   1131  NE  ARG    72      -8.691  18.031 -52.091  1.00  0.00           N  
ATOM   1132  HE  ARG    72      -9.672  17.843 -52.142  1.00  0.00           H  
ATOM   1133  CZ  ARG    72      -8.003  18.130 -53.216  1.00  0.00           C  
ATOM   1134  NH1 ARG    72      -6.686  18.345 -53.157  1.00  0.00           N  
ATOM   1135 HH11 ARG    72      -6.169  18.563 -52.330  1.00  0.00           H  
ATOM   1136 HH12 ARG    72      -6.056  18.185 -53.918  1.00  0.00           H  
ATOM   1137  NH2 ARG    72      -8.690  18.078 -54.308  1.00  0.00           N  
ATOM   1138 HH21 ARG    72      -9.661  17.902 -54.147  1.00  0.00           H  
ATOM   1139 HH22 ARG    72      -8.260  18.095 -55.210  1.00  0.00           H  
ATOM   1140  C   ARG    72     -11.616  20.684 -48.442  1.00  0.00           C  
ATOM   1141  O   ARG    72     -11.042  21.321 -47.594  1.00  0.00           O  
ATOM   1142  N   ASP    73     -12.778  21.170 -48.969  1.00  0.00           N  
ATOM   1143  HN  ASP    73     -13.165  20.821 -49.819  1.00  0.00           H  
ATOM   1144  CA  ASP    73     -13.257  22.472 -48.548  1.00  0.00           C  
ATOM   1145  HA  ASP    73     -12.444  23.178 -48.460  1.00  0.00           H  
ATOM   1146  CB  ASP    73     -14.445  22.938 -49.449  1.00  0.00           C  
ATOM   1147  HB1 ASP    73     -15.057  23.709 -48.934  1.00  0.00           H  
ATOM   1148  HB2 ASP    73     -15.064  22.028 -49.602  1.00  0.00           H  
ATOM   1149  CG  ASP    73     -14.024  23.412 -50.868  1.00  0.00           C  
ATOM   1150  OD1 ASP    73     -12.805  23.682 -51.098  1.00  0.00           O  
ATOM   1151  OD2 ASP    73     -14.945  23.443 -51.715  1.00  0.00           O  
ATOM   1152  C   ASP    73     -13.734  22.317 -47.064  1.00  0.00           C  
ATOM   1153  O   ASP    73     -13.886  23.306 -46.307  1.00  0.00           O  
ATOM   1154  N   LEU    74     -14.159  21.084 -46.684  1.00  0.00           N  
ATOM   1155  HN  LEU    74     -14.173  20.361 -47.370  1.00  0.00           H  
ATOM   1156  CA  LEU    74     -14.515  20.888 -45.286  1.00  0.00           C  
ATOM   1157  HA  LEU    74     -15.014  21.728 -44.826  1.00  0.00           H  
ATOM   1158  CB  LEU    74     -15.579  19.793 -45.311  1.00  0.00           C  
ATOM   1159  HB1 LEU    74     -15.063  18.980 -45.866  1.00  0.00           H  
ATOM   1160  HB2 LEU    74     -16.446  20.175 -45.891  1.00  0.00           H  
ATOM   1161  CG  LEU    74     -16.180  19.334 -43.999  1.00  0.00           C  
ATOM   1162  HG  LEU    74     -15.398  18.929 -43.322  1.00  0.00           H  
ATOM   1163  CD1 LEU    74     -16.972  20.358 -43.158  1.00  0.00           C  
ATOM   1164 HD11 LEU    74     -17.884  20.402 -43.791  1.00  0.00           H  
ATOM   1165 HD12 LEU    74     -16.431  21.298 -42.918  1.00  0.00           H  
ATOM   1166 HD13 LEU    74     -17.357  19.878 -42.234  1.00  0.00           H  
ATOM   1167  CD2 LEU    74     -17.132  18.148 -44.280  1.00  0.00           C  
ATOM   1168 HD21 LEU    74     -17.909  18.340 -45.051  1.00  0.00           H  
ATOM   1169 HD22 LEU    74     -17.564  17.660 -43.381  1.00  0.00           H  
ATOM   1170 HD23 LEU    74     -16.558  17.286 -44.683  1.00  0.00           H  
ATOM   1171  C   LEU    74     -13.376  20.439 -44.364  1.00  0.00           C  
ATOM   1172  O   LEU    74     -13.289  20.818 -43.201  1.00  0.00           O  
ATOM   1173  N   MET    75     -12.433  19.601 -44.845  1.00  0.00           N  
ATOM   1174  HN  MET    75     -12.589  19.212 -45.750  1.00  0.00           H  
ATOM   1175  CA  MET    75     -11.172  19.328 -44.220  1.00  0.00           C  
ATOM   1176  HA  MET    75     -11.525  18.700 -43.415  1.00  0.00           H  
ATOM   1177  CB  MET    75     -10.152  18.672 -45.152  1.00  0.00           C  
ATOM   1178  HB1 MET    75      -9.161  18.539 -44.667  1.00  0.00           H  
ATOM   1179  HB2 MET    75     -10.026  19.187 -46.129  1.00  0.00           H  
ATOM   1180  CG  MET    75     -10.517  17.184 -45.402  1.00  0.00           C  
ATOM   1181  HG1 MET    75      -9.763  16.745 -46.089  1.00  0.00           H  
ATOM   1182  HG2 MET    75     -11.469  17.002 -45.945  1.00  0.00           H  
ATOM   1183  SD  MET    75     -10.758  16.102 -44.002  1.00  0.00           S  
ATOM   1184  CE  MET    75      -9.014  16.012 -43.573  1.00  0.00           C  
ATOM   1185  HE1 MET    75      -8.739  16.957 -43.058  1.00  0.00           H  
ATOM   1186  HE2 MET    75      -8.302  16.000 -44.425  1.00  0.00           H  
ATOM   1187  HE3 MET    75      -8.717  15.157 -42.928  1.00  0.00           H  
ATOM   1188  C   MET    75     -10.495  20.459 -43.535  1.00  0.00           C  
ATOM   1189  O   MET    75     -10.023  20.382 -42.393  1.00  0.00           O  
ATOM   1190  N   GLU    76     -10.429  21.624 -44.310  1.00  0.00           N  
ATOM   1191  HN  GLU    76     -10.901  21.773 -45.175  1.00  0.00           H  
ATOM   1192  CA  GLU    76      -9.741  22.789 -43.728  1.00  0.00           C  
ATOM   1193  HA  GLU    76      -8.715  22.568 -43.473  1.00  0.00           H  
ATOM   1194  CB  GLU    76      -9.623  23.935 -44.772  1.00  0.00           C  
ATOM   1195  HB1 GLU    76     -10.693  24.213 -44.885  1.00  0.00           H  
ATOM   1196  HB2 GLU    76      -9.446  23.549 -45.798  1.00  0.00           H  
ATOM   1197  CG  GLU    76      -8.705  25.086 -44.342  1.00  0.00           C  
ATOM   1198  HG1 GLU    76      -7.660  24.710 -44.376  1.00  0.00           H  
ATOM   1199  HG2 GLU    76      -8.889  25.302 -43.268  1.00  0.00           H  
ATOM   1200  CD  GLU    76      -8.911  26.369 -45.187  1.00  0.00           C  
ATOM   1201  OE1 GLU    76      -8.842  27.460 -44.561  1.00  0.00           O  
ATOM   1202  OE2 GLU    76      -9.085  26.292 -46.444  1.00  0.00           O  
ATOM   1203  C   GLU    76     -10.273  23.296 -42.428  1.00  0.00           C  
ATOM   1204  O   GLU    76      -9.559  23.849 -41.603  1.00  0.00           O  
ATOM   1205  N   LYS    77     -11.553  23.056 -42.119  1.00  0.00           N  
ATOM   1206  HN  LYS    77     -12.100  22.533 -42.767  1.00  0.00           H  
ATOM   1207  CA  LYS    77     -12.049  23.561 -40.890  1.00  0.00           C  
ATOM   1208  HA  LYS    77     -11.465  24.425 -40.610  1.00  0.00           H  
ATOM   1209  CB  LYS    77     -13.558  23.931 -41.012  1.00  0.00           C  
ATOM   1210  HB1 LYS    77     -13.944  24.203 -40.006  1.00  0.00           H  
ATOM   1211  HB2 LYS    77     -14.076  23.064 -41.475  1.00  0.00           H  
ATOM   1212  CG  LYS    77     -13.773  25.250 -41.860  1.00  0.00           C  
ATOM   1213  HG1 LYS    77     -12.937  25.966 -41.708  1.00  0.00           H  
ATOM   1214  HG2 LYS    77     -14.730  25.637 -41.449  1.00  0.00           H  
ATOM   1215  CD  LYS    77     -13.954  25.004 -43.350  1.00  0.00           C  
ATOM   1216  HD1 LYS    77     -14.960  24.544 -43.455  1.00  0.00           H  
ATOM   1217  HD2 LYS    77     -13.182  24.256 -43.632  1.00  0.00           H  
ATOM   1218  CE  LYS    77     -13.879  26.241 -44.279  1.00  0.00           C  
ATOM   1219  HE1 LYS    77     -12.817  26.478 -44.501  1.00  0.00           H  
ATOM   1220  HE2 LYS    77     -14.378  27.163 -43.912  1.00  0.00           H  
ATOM   1221  NZ  LYS    77     -14.547  25.870 -45.602  1.00  0.00           N  
ATOM   1222  HZ1 LYS    77     -14.393  26.572 -46.354  1.00  0.00           H  
ATOM   1223  HZ2 LYS    77     -15.580  25.809 -45.500  1.00  0.00           H  
ATOM   1224  HZ3 LYS    77     -14.206  24.925 -45.871  1.00  0.00           H  
ATOM   1225  C   LYS    77     -11.748  22.582 -39.656  1.00  0.00           C  
ATOM   1226  O   LYS    77     -11.731  23.007 -38.539  1.00  0.00           O  
ATOM   1227  N   LEU    78     -11.314  21.269 -39.871  1.00  0.00           N  
ATOM   1228  HN  LEU    78     -11.218  21.071 -40.844  1.00  0.00           H  
ATOM   1229  CA  LEU    78     -10.909  20.353 -38.915  1.00  0.00           C  
ATOM   1230  HA  LEU    78     -11.417  20.480 -37.971  1.00  0.00           H  
ATOM   1231  CB  LEU    78     -11.131  18.919 -39.502  1.00  0.00           C  
ATOM   1232  HB1 LEU    78     -10.544  18.174 -38.923  1.00  0.00           H  
ATOM   1233  HB2 LEU    78     -10.761  18.881 -40.548  1.00  0.00           H  
ATOM   1234  CG  LEU    78     -12.554  18.314 -39.513  1.00  0.00           C  
ATOM   1235  HG  LEU    78     -13.148  18.804 -38.712  1.00  0.00           H  
ATOM   1236  CD1 LEU    78     -13.230  18.673 -40.855  1.00  0.00           C  
ATOM   1237 HD11 LEU    78     -14.270  18.291 -40.937  1.00  0.00           H  
ATOM   1238 HD12 LEU    78     -12.792  18.359 -41.826  1.00  0.00           H  
ATOM   1239 HD13 LEU    78     -13.339  19.779 -40.825  1.00  0.00           H  
ATOM   1240  CD2 LEU    78     -12.509  16.795 -39.101  1.00  0.00           C  
ATOM   1241 HD21 LEU    78     -12.227  16.505 -38.066  1.00  0.00           H  
ATOM   1242 HD22 LEU    78     -11.969  16.176 -39.849  1.00  0.00           H  
ATOM   1243 HD23 LEU    78     -13.585  16.524 -39.154  1.00  0.00           H  
ATOM   1244  C   LEU    78      -9.401  20.550 -38.465  1.00  0.00           C  
ATOM   1245  O   LEU    78      -9.085  20.310 -37.292  1.00  0.00           O  
ATOM   1246  N   LYS    79      -8.499  21.075 -39.353  1.00  0.00           N  
ATOM   1247  HN  LYS    79      -8.708  21.430 -40.261  1.00  0.00           H  
ATOM   1248  CA  LYS    79      -7.115  21.465 -38.833  1.00  0.00           C  
ATOM   1249  HA  LYS    79      -6.826  20.615 -38.234  1.00  0.00           H  
ATOM   1250  CB  LYS    79      -6.286  21.772 -40.125  1.00  0.00           C  
ATOM   1251  HB1 LYS    79      -5.285  22.217 -39.942  1.00  0.00           H  
ATOM   1252  HB2 LYS    79      -6.879  22.606 -40.557  1.00  0.00           H  
ATOM   1253  CG  LYS    79      -6.268  20.577 -41.126  1.00  0.00           C  
ATOM   1254  HG1 LYS    79      -7.222  20.490 -41.689  1.00  0.00           H  
ATOM   1255  HG2 LYS    79      -6.067  19.635 -40.572  1.00  0.00           H  
ATOM   1256  CD  LYS    79      -5.129  20.744 -42.052  1.00  0.00           C  
ATOM   1257  HD1 LYS    79      -5.307  19.930 -42.787  1.00  0.00           H  
ATOM   1258  HD2 LYS    79      -4.253  20.488 -41.419  1.00  0.00           H  
ATOM   1259  CE  LYS    79      -5.015  22.122 -42.749  1.00  0.00           C  
ATOM   1260  HE1 LYS    79      -4.796  22.963 -42.057  1.00  0.00           H  
ATOM   1261  HE2 LYS    79      -5.964  22.257 -43.310  1.00  0.00           H  
ATOM   1262  NZ  LYS    79      -3.916  21.923 -43.753  1.00  0.00           N  
ATOM   1263  HZ1 LYS    79      -3.012  21.690 -43.296  1.00  0.00           H  
ATOM   1264  HZ2 LYS    79      -3.700  22.768 -44.319  1.00  0.00           H  
ATOM   1265  HZ3 LYS    79      -4.055  21.200 -44.487  1.00  0.00           H  
ATOM   1266  C   LYS    79      -7.138  22.708 -37.958  1.00  0.00           C  
ATOM   1267  O   LYS    79      -7.666  23.771 -38.295  1.00  0.00           O  
ATOM   1268  N   GLY    80      -6.562  22.598 -36.796  1.00  0.00           N  
ATOM   1269  HN  GLY    80      -6.080  21.738 -36.649  1.00  0.00           H  
ATOM   1270  CA  GLY    80      -6.390  23.607 -35.829  1.00  0.00           C  
ATOM   1271  HA1 GLY    80      -6.230  24.556 -36.318  1.00  0.00           H  
ATOM   1272  HA2 GLY    80      -5.491  23.353 -35.287  1.00  0.00           H  
ATOM   1273  C   GLY    80      -7.514  23.742 -34.833  1.00  0.00           C  
ATOM   1274  O   GLY    80      -7.652  24.785 -34.251  1.00  0.00           O  
ATOM   1275  N   ARG    81      -8.434  22.748 -34.628  1.00  0.00           N  
ATOM   1276  HN  ARG    81      -8.208  21.878 -35.059  1.00  0.00           H  
ATOM   1277  CA  ARG    81      -9.459  22.797 -33.565  1.00  0.00           C  
ATOM   1278  HA  ARG    81      -9.440  23.723 -33.009  1.00  0.00           H  
ATOM   1279  CB  ARG    81     -10.831  22.805 -34.200  1.00  0.00           C  
ATOM   1280  HB1 ARG    81     -11.587  22.828 -33.387  1.00  0.00           H  
ATOM   1281  HB2 ARG    81     -11.119  21.889 -34.758  1.00  0.00           H  
ATOM   1282  CG  ARG    81     -11.256  24.035 -35.050  1.00  0.00           C  
ATOM   1283  HG1 ARG    81     -12.333  23.824 -35.225  1.00  0.00           H  
ATOM   1284  HG2 ARG    81     -10.710  23.870 -36.004  1.00  0.00           H  
ATOM   1285  CD  ARG    81     -10.938  25.402 -34.597  1.00  0.00           C  
ATOM   1286  HD1 ARG    81      -9.861  25.631 -34.448  1.00  0.00           H  
ATOM   1287  HD2 ARG    81     -11.544  25.747 -33.732  1.00  0.00           H  
ATOM   1288  NE  ARG    81     -11.273  26.318 -35.638  1.00  0.00           N  
ATOM   1289  HE  ARG    81     -10.542  26.369 -36.318  1.00  0.00           H  
ATOM   1290  CZ  ARG    81     -12.499  26.682 -36.077  1.00  0.00           C  
ATOM   1291  NH1 ARG    81     -13.602  26.633 -35.380  1.00  0.00           N  
ATOM   1292 HH11 ARG    81     -13.646  26.254 -34.455  1.00  0.00           H  
ATOM   1293 HH12 ARG    81     -14.374  27.163 -35.731  1.00  0.00           H  
ATOM   1294  NH2 ARG    81     -12.524  27.165 -37.329  1.00  0.00           N  
ATOM   1295 HH21 ARG    81     -11.608  27.291 -37.712  1.00  0.00           H  
ATOM   1296 HH22 ARG    81     -13.346  27.525 -37.769  1.00  0.00           H  
ATOM   1297  C   ARG    81      -9.276  21.654 -32.572  1.00  0.00           C  
ATOM   1298  O   ARG    81     -10.155  20.833 -32.322  1.00  0.00           O  
ATOM   1299  N   THR    82      -8.064  21.603 -31.986  1.00  0.00           N  
ATOM   1300  HN  THR    82      -7.383  22.317 -32.127  1.00  0.00           H  
ATOM   1301  CA  THR    82      -7.559  20.618 -31.106  1.00  0.00           C  
ATOM   1302  HA  THR    82      -7.690  19.712 -31.679  1.00  0.00           H  
ATOM   1303  CB  THR    82      -6.085  20.739 -30.715  1.00  0.00           C  
ATOM   1304  HB  THR    82      -5.787  20.140 -29.829  1.00  0.00           H  
ATOM   1305  OG1 THR    82      -5.880  22.139 -30.554  1.00  0.00           O  
ATOM   1306  HG1 THR    82      -5.992  22.344 -29.623  1.00  0.00           H  
ATOM   1307  CG2 THR    82      -5.280  20.379 -32.011  1.00  0.00           C  
ATOM   1308 HG21 THR    82      -4.202  20.648 -31.983  1.00  0.00           H  
ATOM   1309 HG22 THR    82      -5.666  21.065 -32.796  1.00  0.00           H  
ATOM   1310 HG23 THR    82      -5.447  19.345 -32.379  1.00  0.00           H  
ATOM   1311  C   THR    82      -8.491  20.262 -29.927  1.00  0.00           C  
ATOM   1312  O   THR    82      -8.734  19.095 -29.582  1.00  0.00           O  
ATOM   1313  N   SER    83      -9.159  21.296 -29.331  1.00  0.00           N  
ATOM   1314  HN  SER    83      -9.000  22.234 -29.628  1.00  0.00           H  
ATOM   1315  CA  SER    83     -10.163  21.309 -28.298  1.00  0.00           C  
ATOM   1316  HA  SER    83      -9.773  20.737 -27.470  1.00  0.00           H  
ATOM   1317  CB  SER    83     -10.338  22.615 -27.430  1.00  0.00           C  
ATOM   1318  HB1 SER    83      -9.350  22.807 -26.961  1.00  0.00           H  
ATOM   1319  HB2 SER    83     -10.980  22.331 -26.569  1.00  0.00           H  
ATOM   1320  OG  SER    83     -10.830  23.685 -28.185  1.00  0.00           O  
ATOM   1321  HG1 SER    83     -10.632  24.514 -27.743  1.00  0.00           H  
ATOM   1322  C   SER    83     -11.558  20.772 -28.686  1.00  0.00           C  
ATOM   1323  O   SER    83     -12.265  20.260 -27.756  1.00  0.00           O  
ATOM   1324  N   ARG    84     -11.913  20.682 -29.993  1.00  0.00           N  
ATOM   1325  HN  ARG    84     -11.211  21.078 -30.580  1.00  0.00           H  
ATOM   1326  CA  ARG    84     -13.239  20.248 -30.395  1.00  0.00           C  
ATOM   1327  HA  ARG    84     -13.956  20.256 -29.588  1.00  0.00           H  
ATOM   1328  CB  ARG    84     -13.914  21.338 -31.300  1.00  0.00           C  
ATOM   1329  HB1 ARG    84     -14.970  21.004 -31.387  1.00  0.00           H  
ATOM   1330  HB2 ARG    84     -13.479  21.368 -32.322  1.00  0.00           H  
ATOM   1331  CG  ARG    84     -13.942  22.825 -30.745  1.00  0.00           C  
ATOM   1332  HG1 ARG    84     -14.362  23.381 -31.610  1.00  0.00           H  
ATOM   1333  HG2 ARG    84     -12.897  23.178 -30.614  1.00  0.00           H  
ATOM   1334  CD  ARG    84     -14.717  23.080 -29.477  1.00  0.00           C  
ATOM   1335  HD1 ARG    84     -14.604  24.178 -29.354  1.00  0.00           H  
ATOM   1336  HD2 ARG    84     -14.416  22.573 -28.535  1.00  0.00           H  
ATOM   1337  NE  ARG    84     -16.168  22.747 -29.687  1.00  0.00           N  
ATOM   1338  HE  ARG    84     -16.445  22.034 -30.331  1.00  0.00           H  
ATOM   1339  CZ  ARG    84     -17.263  23.082 -28.961  1.00  0.00           C  
ATOM   1340  NH1 ARG    84     -17.258  23.919 -27.972  1.00  0.00           N  
ATOM   1341 HH11 ARG    84     -16.362  24.338 -27.824  1.00  0.00           H  
ATOM   1342 HH12 ARG    84     -18.120  24.056 -27.483  1.00  0.00           H  
ATOM   1343  NH2 ARG    84     -18.319  22.282 -29.211  1.00  0.00           N  
ATOM   1344 HH21 ARG    84     -18.352  21.628 -29.966  1.00  0.00           H  
ATOM   1345 HH22 ARG    84     -19.185  22.498 -28.759  1.00  0.00           H  
ATOM   1346  C   ARG    84     -13.348  18.917 -31.130  1.00  0.00           C  
ATOM   1347  O   ARG    84     -14.452  18.354 -31.273  1.00  0.00           O  
ATOM   1348  N   ILE    85     -12.209  18.315 -31.483  1.00  0.00           N  
ATOM   1349  HN  ILE    85     -11.275  18.651 -31.383  1.00  0.00           H  
ATOM   1350  CA  ILE    85     -12.142  17.105 -32.326  1.00  0.00           C  
ATOM   1351  HA  ILE    85     -13.174  16.876 -32.546  1.00  0.00           H  
ATOM   1352  CB  ILE    85     -11.623  17.436 -33.755  1.00  0.00           C  
ATOM   1353  HB  ILE    85     -10.692  18.021 -33.599  1.00  0.00           H  
ATOM   1354  CG2 ILE    85     -11.353  16.113 -34.600  1.00  0.00           C  
ATOM   1355 HG21 ILE    85     -12.230  15.435 -34.677  1.00  0.00           H  
ATOM   1356 HG22 ILE    85     -10.578  15.481 -34.115  1.00  0.00           H  
ATOM   1357 HG23 ILE    85     -10.870  16.283 -35.586  1.00  0.00           H  
ATOM   1358  CG1 ILE    85     -12.635  18.410 -34.452  1.00  0.00           C  
ATOM   1359 HG11 ILE    85     -12.789  19.187 -33.673  1.00  0.00           H  
ATOM   1360 HG12 ILE    85     -13.612  17.894 -34.568  1.00  0.00           H  
ATOM   1361  CD  ILE    85     -12.066  18.920 -35.774  1.00  0.00           C  
ATOM   1362  HD1 ILE    85     -12.161  18.102 -36.520  1.00  0.00           H  
ATOM   1363  HD2 ILE    85     -10.972  19.093 -35.682  1.00  0.00           H  
ATOM   1364  HD3 ILE    85     -12.574  19.814 -36.194  1.00  0.00           H  
ATOM   1365  C   ILE    85     -11.328  16.036 -31.614  1.00  0.00           C  
ATOM   1366  O   ILE    85     -10.152  16.252 -31.422  1.00  0.00           O  
ATOM   1367  N   ALA    86     -11.844  14.892 -31.256  1.00  0.00           N  
ATOM   1368  HN  ALA    86     -12.818  14.687 -31.295  1.00  0.00           H  
ATOM   1369  CA  ALA    86     -11.097  13.742 -30.786  1.00  0.00           C  
ATOM   1370  HA  ALA    86     -10.424  14.043 -29.996  1.00  0.00           H  
ATOM   1371  CB  ALA    86     -12.168  12.725 -30.260  1.00  0.00           C  
ATOM   1372  HB1 ALA    86     -12.515  13.172 -29.304  1.00  0.00           H  
ATOM   1373  HB2 ALA    86     -11.746  11.737 -29.977  1.00  0.00           H  
ATOM   1374  HB3 ALA    86     -12.966  12.743 -31.032  1.00  0.00           H  
ATOM   1375  C   ALA    86     -10.261  12.855 -31.810  1.00  0.00           C  
ATOM   1376  O   ALA    86      -9.415  12.008 -31.505  1.00  0.00           O  
ATOM   1377  N   GLY    87     -10.453  13.110 -33.099  1.00  0.00           N  
ATOM   1378  HN  GLY    87     -10.938  13.964 -33.269  1.00  0.00           H  
ATOM   1379  CA  GLY    87     -10.250  12.354 -34.333  1.00  0.00           C  
ATOM   1380  HA1 GLY    87     -10.207  11.335 -33.976  1.00  0.00           H  
ATOM   1381  HA2 GLY    87      -9.318  12.715 -34.742  1.00  0.00           H  
ATOM   1382  C   GLY    87     -11.314  12.319 -35.446  1.00  0.00           C  
ATOM   1383  O   GLY    87     -12.458  12.721 -35.177  1.00  0.00           O  
ATOM   1384  N   LEU    88     -10.941  11.991 -36.633  1.00  0.00           N  
ATOM   1385  HN  LEU    88     -10.008  11.765 -36.903  1.00  0.00           H  
ATOM   1386  CA  LEU    88     -11.783  12.014 -37.837  1.00  0.00           C  
ATOM   1387  HA  LEU    88     -12.769  12.402 -37.630  1.00  0.00           H  
ATOM   1388  CB  LEU    88     -11.229  12.919 -38.927  1.00  0.00           C  
ATOM   1389  HB1 LEU    88     -10.175  12.623 -39.113  1.00  0.00           H  
ATOM   1390  HB2 LEU    88     -11.113  13.993 -38.669  1.00  0.00           H  
ATOM   1391  CG  LEU    88     -11.806  12.727 -40.352  1.00  0.00           C  
ATOM   1392  HG  LEU    88     -11.717  11.737 -40.848  1.00  0.00           H  
ATOM   1393  CD1 LEU    88     -13.252  13.019 -40.552  1.00  0.00           C  
ATOM   1394 HD11 LEU    88     -13.572  14.070 -40.387  1.00  0.00           H  
ATOM   1395 HD12 LEU    88     -13.700  12.517 -39.669  1.00  0.00           H  
ATOM   1396 HD13 LEU    88     -13.597  12.622 -41.531  1.00  0.00           H  
ATOM   1397  CD2 LEU    88     -11.089  13.691 -41.408  1.00  0.00           C  
ATOM   1398 HD21 LEU    88     -11.491  13.658 -42.443  1.00  0.00           H  
ATOM   1399 HD22 LEU    88     -10.012  13.436 -41.508  1.00  0.00           H  
ATOM   1400 HD23 LEU    88     -11.050  14.729 -41.014  1.00  0.00           H  
ATOM   1401  C   LEU    88     -11.955  10.598 -38.279  1.00  0.00           C  
ATOM   1402  O   LEU    88     -10.967   9.925 -38.524  1.00  0.00           O  
ATOM   1403  N   ALA    89     -13.196  10.032 -38.350  1.00  0.00           N  
ATOM   1404  HN  ALA    89     -13.995  10.604 -38.186  1.00  0.00           H  
ATOM   1405  CA  ALA    89     -13.435   8.725 -38.972  1.00  0.00           C  
ATOM   1406  HA  ALA    89     -12.471   8.278 -39.164  1.00  0.00           H  
ATOM   1407  CB  ALA    89     -14.405   7.957 -38.091  1.00  0.00           C  
ATOM   1408  HB1 ALA    89     -14.002   7.853 -37.061  1.00  0.00           H  
ATOM   1409  HB2 ALA    89     -14.607   6.911 -38.407  1.00  0.00           H  
ATOM   1410  HB3 ALA    89     -15.390   8.465 -38.003  1.00  0.00           H  
ATOM   1411  C   ALA    89     -14.022   8.905 -40.323  1.00  0.00           C  
ATOM   1412  O   ALA    89     -15.046   9.533 -40.498  1.00  0.00           O  
ATOM   1413  N   VAL    90     -13.426   8.343 -41.312  1.00  0.00           N  
ATOM   1414  HN  VAL    90     -12.575   7.861 -41.118  1.00  0.00           H  
ATOM   1415  CA  VAL    90     -13.800   8.406 -42.719  1.00  0.00           C  
ATOM   1416  HA  VAL    90     -14.584   9.149 -42.732  1.00  0.00           H  
ATOM   1417  CB  VAL    90     -12.764   8.882 -43.737  1.00  0.00           C  
ATOM   1418  HB  VAL    90     -11.859   8.237 -43.728  1.00  0.00           H  
ATOM   1419  CG1 VAL    90     -13.321   8.944 -45.152  1.00  0.00           C  
ATOM   1420 HG11 VAL    90     -13.483   7.903 -45.507  1.00  0.00           H  
ATOM   1421 HG12 VAL    90     -12.548   9.484 -45.739  1.00  0.00           H  
ATOM   1422 HG13 VAL    90     -14.284   9.495 -45.097  1.00  0.00           H  
ATOM   1423  CG2 VAL    90     -12.342  10.277 -43.314  1.00  0.00           C  
ATOM   1424 HG21 VAL    90     -11.485  10.689 -43.889  1.00  0.00           H  
ATOM   1425 HG22 VAL    90     -12.082  10.240 -42.234  1.00  0.00           H  
ATOM   1426 HG23 VAL    90     -13.180  10.983 -43.499  1.00  0.00           H  
ATOM   1427  C   VAL    90     -14.264   6.981 -43.151  1.00  0.00           C  
ATOM   1428  O   VAL    90     -13.616   5.976 -42.986  1.00  0.00           O  
ATOM   1429  N   SER    91     -15.457   6.847 -43.791  1.00  0.00           N  
ATOM   1430  HN  SER    91     -15.954   7.711 -43.778  1.00  0.00           H  
ATOM   1431  CA  SER    91     -15.995   5.616 -44.385  1.00  0.00           C  
ATOM   1432  HA  SER    91     -15.661   4.825 -43.731  1.00  0.00           H  
ATOM   1433  CB  SER    91     -17.540   5.644 -44.544  1.00  0.00           C  
ATOM   1434  HB1 SER    91     -17.714   6.466 -45.271  1.00  0.00           H  
ATOM   1435  HB2 SER    91     -18.030   5.985 -43.607  1.00  0.00           H  
ATOM   1436  OG  SER    91     -18.042   4.420 -45.070  1.00  0.00           O  
ATOM   1437  HG1 SER    91     -17.907   3.837 -44.320  1.00  0.00           H  
ATOM   1438  C   SER    91     -15.384   5.239 -45.675  1.00  0.00           C  
ATOM   1439  O   SER    91     -15.477   5.995 -46.612  1.00  0.00           O  
ATOM   1440  N   LEU    92     -14.731   4.105 -45.796  1.00  0.00           N  
ATOM   1441  HN  LEU    92     -14.647   3.430 -45.067  1.00  0.00           H  
ATOM   1442  CA  LEU    92     -14.164   3.597 -47.046  1.00  0.00           C  
ATOM   1443  HA  LEU    92     -13.819   4.398 -47.683  1.00  0.00           H  
ATOM   1444  CB  LEU    92     -12.927   2.781 -46.640  1.00  0.00           C  
ATOM   1445  HB1 LEU    92     -13.269   1.948 -45.991  1.00  0.00           H  
ATOM   1446  HB2 LEU    92     -12.267   3.357 -45.957  1.00  0.00           H  
ATOM   1447  CG  LEU    92     -12.100   1.961 -47.702  1.00  0.00           C  
ATOM   1448  HG  LEU    92     -12.790   1.445 -48.404  1.00  0.00           H  
ATOM   1449  CD1 LEU    92     -11.212   2.909 -48.577  1.00  0.00           C  
ATOM   1450 HD11 LEU    92     -10.340   3.206 -47.956  1.00  0.00           H  
ATOM   1451 HD12 LEU    92     -11.697   3.783 -49.063  1.00  0.00           H  
ATOM   1452 HD13 LEU    92     -10.802   2.319 -49.424  1.00  0.00           H  
ATOM   1453  CD2 LEU    92     -11.214   0.897 -47.095  1.00  0.00           C  
ATOM   1454 HD21 LEU    92     -10.441   0.674 -47.861  1.00  0.00           H  
ATOM   1455 HD22 LEU    92     -11.729  -0.016 -46.726  1.00  0.00           H  
ATOM   1456 HD23 LEU    92     -10.627   1.364 -46.276  1.00  0.00           H  
ATOM   1457  C   LEU    92     -15.154   2.657 -47.640  1.00  0.00           C  
ATOM   1458  O   LEU    92     -15.664   1.781 -46.956  1.00  0.00           O  
ATOM   1459  N   THR    93     -15.441   2.860 -48.915  1.00  0.00           N  
ATOM   1460  HN  THR    93     -14.999   3.610 -49.401  1.00  0.00           H  
ATOM   1461  CA  THR    93     -16.605   2.232 -49.546  1.00  0.00           C  
ATOM   1462  HA  THR    93     -16.796   1.337 -48.972  1.00  0.00           H  
ATOM   1463  CB  THR    93     -17.906   3.188 -49.496  1.00  0.00           C  
ATOM   1464  HB  THR    93     -18.114   3.419 -48.430  1.00  0.00           H  
ATOM   1465  OG1 THR    93     -19.091   2.500 -50.064  1.00  0.00           O  
ATOM   1466  HG1 THR    93     -19.208   1.636 -49.661  1.00  0.00           H  
ATOM   1467  CG2 THR    93     -17.767   4.388 -50.337  1.00  0.00           C  
ATOM   1468 HG21 THR    93     -18.608   5.100 -50.197  1.00  0.00           H  
ATOM   1469 HG22 THR    93     -17.683   4.105 -51.408  1.00  0.00           H  
ATOM   1470 HG23 THR    93     -16.826   4.927 -50.095  1.00  0.00           H  
ATOM   1471  C   THR    93     -16.344   1.710 -50.920  1.00  0.00           C  
ATOM   1472  O   THR    93     -15.778   2.452 -51.749  1.00  0.00           O  
ATOM   1473  N   LYS    94     -16.694   0.430 -51.077  1.00  0.00           N  
ATOM   1474  HN  LYS    94     -17.287   0.004 -50.398  1.00  0.00           H  
ATOM   1475  CA  LYS    94     -16.475  -0.205 -52.306  1.00  0.00           C  
ATOM   1476  HA  LYS    94     -16.196   0.473 -53.099  1.00  0.00           H  
ATOM   1477  CB  LYS    94     -15.257  -1.209 -52.136  1.00  0.00           C  
ATOM   1478  HB1 LYS    94     -14.257  -0.731 -52.056  1.00  0.00           H  
ATOM   1479  HB2 LYS    94     -15.301  -1.865 -53.031  1.00  0.00           H  
ATOM   1480  CG  LYS    94     -15.239  -1.982 -50.710  1.00  0.00           C  
ATOM   1481  HG1 LYS    94     -14.968  -1.282 -49.890  1.00  0.00           H  
ATOM   1482  HG2 LYS    94     -14.321  -2.554 -50.961  1.00  0.00           H  
ATOM   1483  CD  LYS    94     -16.480  -2.785 -50.214  1.00  0.00           C  
ATOM   1484  HD1 LYS    94     -16.859  -3.310 -51.117  1.00  0.00           H  
ATOM   1485  HD2 LYS    94     -17.253  -2.002 -50.059  1.00  0.00           H  
ATOM   1486  CE  LYS    94     -16.315  -3.670 -48.905  1.00  0.00           C  
ATOM   1487  HE1 LYS    94     -15.488  -3.401 -48.214  1.00  0.00           H  
ATOM   1488  HE2 LYS    94     -16.062  -4.722 -49.157  1.00  0.00           H  
ATOM   1489  NZ  LYS    94     -17.584  -3.689 -48.174  1.00  0.00           N  
ATOM   1490  HZ1 LYS    94     -17.915  -2.731 -47.940  1.00  0.00           H  
ATOM   1491  HZ2 LYS    94     -17.405  -4.206 -47.290  1.00  0.00           H  
ATOM   1492  HZ3 LYS    94     -18.316  -4.145 -48.755  1.00  0.00           H  
ATOM   1493  C   LYS    94     -17.794  -0.891 -52.808  1.00  0.00           C  
ATOM   1494  O   LYS    94     -18.652  -1.298 -52.082  1.00  0.00           O  
ATOM   1495  N   PRO    95     -17.832  -1.099 -54.080  1.00  0.00           N  
ATOM   1496  CD  PRO    95     -18.776  -2.072 -54.597  1.00  0.00           C  
ATOM   1497  HD1 PRO    95     -19.825  -1.758 -54.412  1.00  0.00           H  
ATOM   1498  HD2 PRO    95     -18.561  -3.128 -54.328  1.00  0.00           H  
ATOM   1499  CA  PRO    95     -17.320  -0.280 -55.158  1.00  0.00           C  
ATOM   1500  HA  PRO    95     -16.247  -0.399 -55.136  1.00  0.00           H  
ATOM   1501  CB  PRO    95     -18.065  -0.722 -56.463  1.00  0.00           C  
ATOM   1502  HB1 PRO    95     -17.533  -0.580 -57.428  1.00  0.00           H  
ATOM   1503  HB2 PRO    95     -19.033  -0.176 -56.444  1.00  0.00           H  
ATOM   1504  CG  PRO    95     -18.374  -2.169 -56.059  1.00  0.00           C  
ATOM   1505  HG1 PRO    95     -19.199  -2.527 -56.711  1.00  0.00           H  
ATOM   1506  HG2 PRO    95     -17.449  -2.759 -56.236  1.00  0.00           H  
ATOM   1507  C   PRO    95     -17.447   1.283 -54.893  1.00  0.00           C  
ATOM   1508  O   PRO    95     -18.561   1.727 -54.595  1.00  0.00           O  
ATOM   1509  N   SER    96     -16.412   2.117 -55.019  1.00  0.00           N  
ATOM   1510  HN  SER    96     -15.657   1.705 -55.523  1.00  0.00           H  
ATOM   1511  CA  SER    96     -16.418   3.514 -54.604  1.00  0.00           C  
ATOM   1512  HA  SER    96     -16.898   3.464 -53.638  1.00  0.00           H  
ATOM   1513  CB  SER    96     -14.960   3.960 -54.586  1.00  0.00           C  
ATOM   1514  HB1 SER    96     -14.626   3.826 -55.637  1.00  0.00           H  
ATOM   1515  HB2 SER    96     -14.312   3.417 -53.865  1.00  0.00           H  
ATOM   1516  OG  SER    96     -14.846   5.356 -54.190  1.00  0.00           O  
ATOM   1517  HG1 SER    96     -15.253   5.891 -54.875  1.00  0.00           H  
ATOM   1518  C   SER    96     -17.321   4.382 -55.624  1.00  0.00           C  
ATOM   1519  O   SER    96     -17.273   4.113 -56.818  1.00  0.00           O  
ATOM   1520  N   PRO    97     -18.137   5.385 -55.195  1.00  0.00           N  
ATOM   1521  CD  PRO    97     -18.433   5.595 -53.802  1.00  0.00           C  
ATOM   1522  HD1 PRO    97     -17.545   6.046 -53.309  1.00  0.00           H  
ATOM   1523  HD2 PRO    97     -18.734   4.650 -53.302  1.00  0.00           H  
ATOM   1524  CA  PRO    97     -18.485   6.570 -56.013  1.00  0.00           C  
ATOM   1525  HA  PRO    97     -19.213   6.256 -56.746  1.00  0.00           H  
ATOM   1526  CB  PRO    97     -19.096   7.588 -55.068  1.00  0.00           C  
ATOM   1527  HB1 PRO    97     -20.083   7.976 -55.397  1.00  0.00           H  
ATOM   1528  HB2 PRO    97     -18.369   8.343 -54.699  1.00  0.00           H  
ATOM   1529  CG  PRO    97     -19.416   6.814 -53.740  1.00  0.00           C  
ATOM   1530  HG1 PRO    97     -19.181   7.453 -52.862  1.00  0.00           H  
ATOM   1531  HG2 PRO    97     -20.464   6.447 -53.718  1.00  0.00           H  
ATOM   1532  C   PRO    97     -17.310   7.217 -56.726  1.00  0.00           C  
ATOM   1533  O   PRO    97     -16.170   7.258 -56.184  1.00  0.00           O  
ATOM   1534  N   ALA    98     -17.477   7.764 -57.879  1.00  0.00           N  
ATOM   1535  HN  ALA    98     -18.423   7.804 -58.191  1.00  0.00           H  
ATOM   1536  CA  ALA    98     -16.423   8.407 -58.704  1.00  0.00           C  
ATOM   1537  HA  ALA    98     -15.666   7.680 -58.957  1.00  0.00           H  
ATOM   1538  CB  ALA    98     -17.164   8.768 -59.942  1.00  0.00           C  
ATOM   1539  HB1 ALA    98     -17.486   7.870 -60.513  1.00  0.00           H  
ATOM   1540  HB2 ALA    98     -16.461   9.258 -60.649  1.00  0.00           H  
ATOM   1541  HB3 ALA    98     -18.056   9.406 -59.764  1.00  0.00           H  
ATOM   1542  C   ALA    98     -15.809   9.626 -58.109  1.00  0.00           C  
ATOM   1543  O   ALA    98     -14.604   9.829 -58.153  1.00  0.00           O  
ATOM   1544  N   SER    99     -16.572  10.450 -57.346  1.00  0.00           N  
ATOM   1545  HN  SER    99     -17.566  10.376 -57.386  1.00  0.00           H  
ATOM   1546  CA  SER    99     -16.001  11.493 -56.435  1.00  0.00           C  
ATOM   1547  HA  SER    99     -15.073  11.749 -56.925  1.00  0.00           H  
ATOM   1548  CB  SER    99     -16.902  12.805 -56.422  1.00  0.00           C  
ATOM   1549  HB1 SER    99     -17.979  12.563 -56.296  1.00  0.00           H  
ATOM   1550  HB2 SER    99     -16.811  13.178 -57.464  1.00  0.00           H  
ATOM   1551  OG  SER    99     -16.410  13.769 -55.536  1.00  0.00           O  
ATOM   1552  HG1 SER    99     -16.107  13.334 -54.736  1.00  0.00           H  
ATOM   1553  C   SER    99     -15.851  11.024 -55.013  1.00  0.00           C  
ATOM   1554  O   SER    99     -15.511  11.812 -54.123  1.00  0.00           O  
ATOM   1555  N   GLY   100     -15.966   9.686 -54.783  1.00  0.00           N  
ATOM   1556  HN  GLY   100     -16.169   9.057 -55.530  1.00  0.00           H  
ATOM   1557  CA  GLY   100     -15.798   9.128 -53.424  1.00  0.00           C  
ATOM   1558  HA1 GLY   100     -15.957   8.063 -53.505  1.00  0.00           H  
ATOM   1559  HA2 GLY   100     -16.512   9.603 -52.767  1.00  0.00           H  
ATOM   1560  C   GLY   100     -14.368   9.300 -52.904  1.00  0.00           C  
ATOM   1561  O   GLY   100     -13.462   9.456 -53.739  1.00  0.00           O  
ATOM   1562  N   PHE   101     -14.061   8.947 -51.610  1.00  0.00           N  
ATOM   1563  HN  PHE   101     -14.826   8.563 -51.098  1.00  0.00           H  
ATOM   1564  CA  PHE   101     -12.737   9.022 -50.980  1.00  0.00           C  
ATOM   1565  HA  PHE   101     -12.397  10.024 -51.198  1.00  0.00           H  
ATOM   1566  CB  PHE   101     -12.842   8.725 -49.417  1.00  0.00           C  
ATOM   1567  HB1 PHE   101     -13.182   7.719 -49.092  1.00  0.00           H  
ATOM   1568  HB2 PHE   101     -13.562   9.452 -48.983  1.00  0.00           H  
ATOM   1569  CG  PHE   101     -11.486   9.003 -48.754  1.00  0.00           C  
ATOM   1570  CD1 PHE   101     -10.678   7.960 -48.407  1.00  0.00           C  
ATOM   1571  HD1 PHE   101     -11.125   6.979 -48.353  1.00  0.00           H  
ATOM   1572  CE1 PHE   101      -9.398   8.265 -47.895  1.00  0.00           C  
ATOM   1573  HE1 PHE   101      -8.781   7.447 -47.553  1.00  0.00           H  
ATOM   1574  CZ  PHE   101      -8.847   9.548 -47.881  1.00  0.00           C  
ATOM   1575  HZ  PHE   101      -7.825   9.740 -47.588  1.00  0.00           H  
ATOM   1576  CD2 PHE   101     -10.943  10.303 -48.792  1.00  0.00           C  
ATOM   1577  HD2 PHE   101     -11.628  11.040 -49.185  1.00  0.00           H  
ATOM   1578  CE2 PHE   101      -9.650  10.528 -48.438  1.00  0.00           C  
ATOM   1579  HE2 PHE   101      -9.388  11.576 -48.432  1.00  0.00           H  
ATOM   1580  C   PHE   101     -11.737   8.075 -51.576  1.00  0.00           C  
ATOM   1581  O   PHE   101     -11.865   6.853 -51.406  1.00  0.00           O  
ATOM   1582  N   SER   102     -10.624   8.627 -52.134  1.00  0.00           N  
ATOM   1583  HN  SER   102     -10.455   9.610 -52.140  1.00  0.00           H  
ATOM   1584  CA  SER   102      -9.617   7.750 -52.709  1.00  0.00           C  
ATOM   1585  HA  SER   102      -9.992   6.793 -53.040  1.00  0.00           H  
ATOM   1586  CB  SER   102      -9.098   8.455 -54.077  1.00  0.00           C  
ATOM   1587  HB1 SER   102      -8.728   9.412 -53.651  1.00  0.00           H  
ATOM   1588  HB2 SER   102     -10.012   8.637 -54.682  1.00  0.00           H  
ATOM   1589  OG  SER   102      -8.076   7.768 -54.818  1.00  0.00           O  
ATOM   1590  HG1 SER   102      -8.364   6.873 -55.015  1.00  0.00           H  
ATOM   1591  C   SER   102      -8.441   7.595 -51.765  1.00  0.00           C  
ATOM   1592  O   SER   102      -7.775   8.543 -51.387  1.00  0.00           O  
ATOM   1593  N   PRO   103      -8.169   6.400 -51.300  1.00  0.00           N  
ATOM   1594  CD  PRO   103      -8.727   5.159 -51.720  1.00  0.00           C  
ATOM   1595  HD1 PRO   103      -8.613   4.956 -52.807  1.00  0.00           H  
ATOM   1596  HD2 PRO   103      -9.802   5.125 -51.442  1.00  0.00           H  
ATOM   1597  CA  PRO   103      -7.101   6.218 -50.353  1.00  0.00           C  
ATOM   1598  HA  PRO   103      -6.967   6.933 -49.554  1.00  0.00           H  
ATOM   1599  CB  PRO   103      -7.349   4.804 -49.815  1.00  0.00           C  
ATOM   1600  HB1 PRO   103      -8.122   4.962 -49.033  1.00  0.00           H  
ATOM   1601  HB2 PRO   103      -6.500   4.297 -49.310  1.00  0.00           H  
ATOM   1602  CG  PRO   103      -7.960   4.076 -50.931  1.00  0.00           C  
ATOM   1603  HG1 PRO   103      -7.265   3.721 -51.722  1.00  0.00           H  
ATOM   1604  HG2 PRO   103      -8.620   3.208 -50.717  1.00  0.00           H  
ATOM   1605  C   PRO   103      -5.705   6.231 -51.055  1.00  0.00           C  
ATOM   1606  O   PRO   103      -4.757   5.586 -50.571  1.00  0.00           O  
ATOM   1607  N   SER   104      -5.462   7.024 -52.081  1.00  0.00           N  
ATOM   1608  HN  SER   104      -6.121   7.663 -52.470  1.00  0.00           H  
ATOM   1609  CA  SER   104      -4.099   7.075 -52.678  1.00  0.00           C  
ATOM   1610  HA  SER   104      -3.288   6.556 -52.189  1.00  0.00           H  
ATOM   1611  CB  SER   104      -4.203   6.733 -54.163  1.00  0.00           C  
ATOM   1612  HB1 SER   104      -4.913   7.438 -54.646  1.00  0.00           H  
ATOM   1613  HB2 SER   104      -4.721   5.751 -54.147  1.00  0.00           H  
ATOM   1614  OG  SER   104      -2.929   6.609 -54.870  1.00  0.00           O  
ATOM   1615  HG1 SER   104      -2.452   5.830 -54.574  1.00  0.00           H  
ATOM   1616  C   SER   104      -3.663   8.571 -52.586  1.00  0.00           C  
ATOM   1617  O   SER   104      -4.463   9.485 -52.753  1.00  0.00           O  
ATOM   1618  N   VAL   105      -2.406   8.786 -52.047  1.00  0.00           N  
ATOM   1619  HN  VAL   105      -1.798   8.005 -51.929  1.00  0.00           H  
ATOM   1620  CA  VAL   105      -1.805  10.117 -51.872  1.00  0.00           C  
ATOM   1621  HA  VAL   105      -2.538  10.645 -51.281  1.00  0.00           H  
ATOM   1622  CB  VAL   105      -0.555  10.123 -51.086  1.00  0.00           C  
ATOM   1623  HB  VAL   105      -0.685   9.305 -50.345  1.00  0.00           H  
ATOM   1624  CG1 VAL   105       0.710   9.920 -51.972  1.00  0.00           C  
ATOM   1625 HG11 VAL   105       0.657   8.905 -52.422  1.00  0.00           H  
ATOM   1626 HG12 VAL   105       1.623   9.896 -51.339  1.00  0.00           H  
ATOM   1627 HG13 VAL   105       0.915  10.739 -52.694  1.00  0.00           H  
ATOM   1628  CG2 VAL   105      -0.412  11.328 -50.143  1.00  0.00           C  
ATOM   1629 HG21 VAL   105      -0.308  12.256 -50.746  1.00  0.00           H  
ATOM   1630 HG22 VAL   105       0.519  11.192 -49.553  1.00  0.00           H  
ATOM   1631 HG23 VAL   105      -1.284  11.335 -49.455  1.00  0.00           H  
ATOM   1632  C   VAL   105      -1.727  10.931 -53.226  1.00  0.00           C  
ATOM   1633  O   VAL   105      -1.294  10.380 -54.258  1.00  0.00           O  
ATOM   1634  N   GLN   106      -2.101  12.210 -53.186  1.00  0.00           N  
ATOM   1635  HN  GLN   106      -2.578  12.445 -52.343  1.00  0.00           H  
ATOM   1636  CA  GLN   106      -2.037  13.184 -54.271  1.00  0.00           C  
ATOM   1637  HA  GLN   106      -1.979  12.676 -55.223  1.00  0.00           H  
ATOM   1638  CB  GLN   106      -3.284  14.134 -54.171  1.00  0.00           C  
ATOM   1639  HB1 GLN   106      -3.256  14.798 -55.062  1.00  0.00           H  
ATOM   1640  HB2 GLN   106      -3.224  14.671 -53.200  1.00  0.00           H  
ATOM   1641  CG  GLN   106      -4.671  13.447 -54.145  1.00  0.00           C  
ATOM   1642  HG1 GLN   106      -5.511  14.173 -54.179  1.00  0.00           H  
ATOM   1643  HG2 GLN   106      -4.838  12.832 -53.235  1.00  0.00           H  
ATOM   1644  CD  GLN   106      -4.942  12.668 -55.401  1.00  0.00           C  
ATOM   1645  OE1 GLN   106      -5.057  13.228 -56.511  1.00  0.00           O  
ATOM   1646  NE2 GLN   106      -5.035  11.337 -55.303  1.00  0.00           N  
ATOM   1647 HE21 GLN   106      -5.042  10.723 -56.092  1.00  0.00           H  
ATOM   1648 HE22 GLN   106      -4.919  10.861 -54.431  1.00  0.00           H  
ATOM   1649  C   GLN   106      -0.807  14.163 -54.062  1.00  0.00           C  
ATOM   1650  O   GLN   106      -0.141  14.124 -52.990  1.00  0.00           O  
ATOM   1651  N   CYS   107      -0.436  14.972 -55.079  1.00  0.00           N  
ATOM   1652  HN  CYS   107      -0.832  14.947 -55.994  1.00  0.00           H  
ATOM   1653  CA  CYS   107       0.741  15.885 -54.979  1.00  0.00           C  
ATOM   1654  HA  CYS   107       1.506  15.406 -54.387  1.00  0.00           H  
ATOM   1655  CB  CYS   107       1.355  16.144 -56.424  1.00  0.00           C  
ATOM   1656  HB1 CYS   107       2.239  16.802 -56.280  1.00  0.00           H  
ATOM   1657  HB2 CYS   107       0.556  16.599 -57.047  1.00  0.00           H  
ATOM   1658  SG  CYS   107       2.075  14.659 -57.293  1.00  0.00           S  
ATOM   1659  C   CYS   107       0.410  17.196 -54.319  1.00  0.00           C  
ATOM   1660  O   CYS   107      -0.519  17.909 -54.835  1.00  0.00           O  
ATOM   1661  N   PRO   108       1.080  17.606 -53.290  1.00  0.00           N  
ATOM   1662  CD  PRO   108       2.034  16.808 -52.416  1.00  0.00           C  
ATOM   1663  HD1 PRO   108       2.932  16.510 -52.998  1.00  0.00           H  
ATOM   1664  HD2 PRO   108       1.559  15.850 -52.114  1.00  0.00           H  
ATOM   1665  CA  PRO   108       1.253  19.040 -52.921  1.00  0.00           C  
ATOM   1666  HA  PRO   108       0.319  19.401 -52.515  1.00  0.00           H  
ATOM   1667  CB  PRO   108       2.461  19.103 -51.956  1.00  0.00           C  
ATOM   1668  HB1 PRO   108       2.176  19.735 -51.088  1.00  0.00           H  
ATOM   1669  HB2 PRO   108       3.479  19.416 -52.272  1.00  0.00           H  
ATOM   1670  CG  PRO   108       2.387  17.677 -51.297  1.00  0.00           C  
ATOM   1671  HG1 PRO   108       3.223  17.372 -50.632  1.00  0.00           H  
ATOM   1672  HG2 PRO   108       1.523  17.691 -50.599  1.00  0.00           H  
ATOM   1673  C   PRO   108       1.441  19.955 -54.063  1.00  0.00           C  
ATOM   1674  O   PRO   108       2.134  19.699 -55.016  1.00  0.00           O  
ATOM   1675  N   ASN   109       0.793  21.122 -53.978  1.00  0.00           N  
ATOM   1676  HN  ASN   109       0.102  21.362 -53.301  1.00  0.00           H  
ATOM   1677  CA  ASN   109       1.316  22.273 -54.686  1.00  0.00           C  
ATOM   1678  HA  ASN   109       1.788  22.010 -55.621  1.00  0.00           H  
ATOM   1679  CB  ASN   109       0.236  23.285 -55.057  1.00  0.00           C  
ATOM   1680  HB1 ASN   109       0.626  24.041 -55.771  1.00  0.00           H  
ATOM   1681  HB2 ASN   109      -0.096  23.810 -54.135  1.00  0.00           H  
ATOM   1682  CG  ASN   109      -0.801  22.411 -55.877  1.00  0.00           C  
ATOM   1683  OD1 ASN   109      -0.304  21.693 -56.734  1.00  0.00           O  
ATOM   1684  ND2 ASN   109      -2.098  22.517 -55.688  1.00  0.00           N  
ATOM   1685 HD21 ASN   109      -2.324  23.157 -54.953  1.00  0.00           H  
ATOM   1686 HD22 ASN   109      -2.745  22.034 -56.279  1.00  0.00           H  
ATOM   1687  C   ASN   109       2.339  23.135 -53.846  1.00  0.00           C  
ATOM   1688  O   ASN   109       2.701  24.257 -54.197  1.00  0.00           O  
ATOM   1689  N   ASP   110       2.733  22.633 -52.615  1.00  0.00           N  
ATOM   1690  HN  ASP   110       2.290  21.816 -52.254  1.00  0.00           H  
ATOM   1691  CA  ASP   110       3.691  23.220 -51.715  1.00  0.00           C  
ATOM   1692  HA  ASP   110       3.465  24.274 -51.652  1.00  0.00           H  
ATOM   1693  CB  ASP   110       3.491  22.652 -50.302  1.00  0.00           C  
ATOM   1694  HB1 ASP   110       4.352  22.871 -49.636  1.00  0.00           H  
ATOM   1695  HB2 ASP   110       3.443  21.544 -50.358  1.00  0.00           H  
ATOM   1696  CG  ASP   110       2.214  23.085 -49.664  1.00  0.00           C  
ATOM   1697  OD1 ASP   110       1.878  22.330 -48.663  1.00  0.00           O  
ATOM   1698  OD2 ASP   110       1.492  24.038 -50.069  1.00  0.00           O  
ATOM   1699  C   ASP   110       5.155  23.060 -52.127  1.00  0.00           C  
ATOM   1700  O   ASP   110       5.986  23.922 -51.837  1.00  0.00           O  
ATOM   1701  N   GLY   111       5.450  22.033 -52.976  1.00  0.00           N  
ATOM   1702  HN  GLY   111       4.647  21.720 -53.477  1.00  0.00           H  
ATOM   1703  CA  GLY   111       6.826  21.859 -53.497  1.00  0.00           C  
ATOM   1704  HA1 GLY   111       7.127  22.790 -53.955  1.00  0.00           H  
ATOM   1705  HA2 GLY   111       6.771  21.048 -54.208  1.00  0.00           H  
ATOM   1706  C   GLY   111       7.813  21.385 -52.524  1.00  0.00           C  
ATOM   1707  O   GLY   111       7.426  20.969 -51.394  1.00  0.00           O  
ATOM   1708  N   PHE   112       9.092  21.348 -52.834  1.00  0.00           N  
ATOM   1709  HN  PHE   112       9.311  21.590 -53.776  1.00  0.00           H  
ATOM   1710  CA  PHE   112      10.133  20.765 -52.045  1.00  0.00           C  
ATOM   1711  HA  PHE   112       9.746  20.606 -51.050  1.00  0.00           H  
ATOM   1712  CB  PHE   112      10.641  19.408 -52.540  1.00  0.00           C  
ATOM   1713  HB1 PHE   112       9.702  18.817 -52.473  1.00  0.00           H  
ATOM   1714  HB2 PHE   112      11.285  18.879 -51.806  1.00  0.00           H  
ATOM   1715  CG  PHE   112      11.274  19.297 -53.940  1.00  0.00           C  
ATOM   1716  CD1 PHE   112      12.662  19.332 -54.036  1.00  0.00           C  
ATOM   1717  HD1 PHE   112      13.212  19.368 -53.107  1.00  0.00           H  
ATOM   1718  CE1 PHE   112      13.262  19.054 -55.226  1.00  0.00           C  
ATOM   1719  HE1 PHE   112      14.327  18.896 -55.144  1.00  0.00           H  
ATOM   1720  CZ  PHE   112      12.575  18.837 -56.393  1.00  0.00           C  
ATOM   1721  HZ  PHE   112      13.078  18.624 -57.324  1.00  0.00           H  
ATOM   1722  CD2 PHE   112      10.516  19.122 -55.130  1.00  0.00           C  
ATOM   1723  HD2 PHE   112       9.456  19.319 -55.061  1.00  0.00           H  
ATOM   1724  CE2 PHE   112      11.177  18.855 -56.379  1.00  0.00           C  
ATOM   1725  HE2 PHE   112      10.599  18.765 -57.287  1.00  0.00           H  
ATOM   1726  C   PHE   112      11.374  21.698 -51.893  1.00  0.00           C  
ATOM   1727  O   PHE   112      11.285  22.744 -52.555  1.00  0.00           O  
ATOM   1728  N   GLY   113      12.313  21.364 -50.912  1.00  0.00           N  
ATOM   1729  HN  GLY   113      12.229  20.454 -50.513  1.00  0.00           H  
ATOM   1730  CA  GLY   113      13.404  22.243 -50.476  1.00  0.00           C  
ATOM   1731  HA1 GLY   113      14.014  21.633 -49.827  1.00  0.00           H  
ATOM   1732  HA2 GLY   113      12.906  23.014 -49.908  1.00  0.00           H  
ATOM   1733  C   GLY   113      14.325  22.897 -51.443  1.00  0.00           C  
ATOM   1734  O   GLY   113      14.720  22.379 -52.475  1.00  0.00           O  
ATOM   1735  N   VAL   114      14.867  24.014 -51.036  1.00  0.00           N  
ATOM   1736  HN  VAL   114      14.594  24.397 -50.157  1.00  0.00           H  
ATOM   1737  CA  VAL   114      16.045  24.700 -51.658  1.00  0.00           C  
ATOM   1738  HA  VAL   114      15.964  24.537 -52.723  1.00  0.00           H  
ATOM   1739  CB  VAL   114      16.056  26.193 -51.607  1.00  0.00           C  
ATOM   1740  HB  VAL   114      16.273  26.474 -50.555  1.00  0.00           H  
ATOM   1741  CG1 VAL   114      17.182  26.807 -52.415  1.00  0.00           C  
ATOM   1742 HG11 VAL   114      18.075  26.630 -51.779  1.00  0.00           H  
ATOM   1743 HG12 VAL   114      17.099  27.886 -52.667  1.00  0.00           H  
ATOM   1744 HG13 VAL   114      17.152  26.396 -53.447  1.00  0.00           H  
ATOM   1745  CG2 VAL   114      14.667  26.590 -52.048  1.00  0.00           C  
ATOM   1746 HG21 VAL   114      13.934  26.357 -51.246  1.00  0.00           H  
ATOM   1747 HG22 VAL   114      14.360  26.122 -53.008  1.00  0.00           H  
ATOM   1748 HG23 VAL   114      14.802  27.670 -52.270  1.00  0.00           H  
ATOM   1749  C   VAL   114      17.365  24.066 -51.295  1.00  0.00           C  
ATOM   1750  O   VAL   114      17.651  23.841 -50.106  1.00  0.00           O  
ATOM   1751  N   TYR   115      18.155  23.636 -52.289  1.00  0.00           N  
ATOM   1752  HN  TYR   115      18.016  23.861 -53.250  1.00  0.00           H  
ATOM   1753  CA  TYR   115      19.299  22.734 -52.027  1.00  0.00           C  
ATOM   1754  HA  TYR   115      18.813  21.773 -51.954  1.00  0.00           H  
ATOM   1755  CB  TYR   115      20.236  22.652 -53.251  1.00  0.00           C  
ATOM   1756  HB1 TYR   115      20.721  23.641 -53.395  1.00  0.00           H  
ATOM   1757  HB2 TYR   115      19.726  22.345 -54.189  1.00  0.00           H  
ATOM   1758  CG  TYR   115      21.352  21.751 -53.039  1.00  0.00           C  
ATOM   1759  CD1 TYR   115      22.661  22.122 -53.220  1.00  0.00           C  
ATOM   1760  HD1 TYR   115      22.908  23.137 -53.493  1.00  0.00           H  
ATOM   1761  CE1 TYR   115      23.734  21.197 -52.959  1.00  0.00           C  
ATOM   1762  HE1 TYR   115      24.755  21.544 -52.896  1.00  0.00           H  
ATOM   1763  CZ  TYR   115      23.403  19.847 -52.642  1.00  0.00           C  
ATOM   1764  OH  TYR   115      24.442  18.907 -52.428  1.00  0.00           O  
ATOM   1765  HH  TYR   115      25.176  19.477 -52.669  1.00  0.00           H  
ATOM   1766  CD2 TYR   115      21.067  20.378 -52.780  1.00  0.00           C  
ATOM   1767  HD2 TYR   115      20.038  20.052 -52.816  1.00  0.00           H  
ATOM   1768  CE2 TYR   115      22.089  19.481 -52.472  1.00  0.00           C  
ATOM   1769  HE2 TYR   115      21.801  18.454 -52.304  1.00  0.00           H  
ATOM   1770  C   TYR   115      20.090  22.988 -50.750  1.00  0.00           C  
ATOM   1771  O   TYR   115      20.722  24.041 -50.526  1.00  0.00           O  
ATOM   1772  N   SER   116      20.059  21.986 -49.801  1.00  0.00           N  
ATOM   1773  HN  SER   116      19.529  21.154 -49.944  1.00  0.00           H  
ATOM   1774  CA  SER   116      20.832  21.914 -48.545  1.00  0.00           C  
ATOM   1775  HA  SER   116      20.948  20.857 -48.359  1.00  0.00           H  
ATOM   1776  CB  SER   116      22.396  22.395 -48.573  1.00  0.00           C  
ATOM   1777  HB1 SER   116      22.440  23.498 -48.699  1.00  0.00           H  
ATOM   1778  HB2 SER   116      22.815  22.026 -49.534  1.00  0.00           H  
ATOM   1779  OG  SER   116      23.273  22.070 -47.454  1.00  0.00           O  
ATOM   1780  HG1 SER   116      22.941  22.391 -46.613  1.00  0.00           H  
ATOM   1781  C   SER   116      20.148  22.619 -47.408  1.00  0.00           C  
ATOM   1782  O   SER   116      20.709  23.168 -46.476  1.00  0.00           O  
ATOM   1783  N   ASN   117      18.836  22.733 -47.580  1.00  0.00           N  
ATOM   1784  HN  ASN   117      18.470  22.365 -48.431  1.00  0.00           H  
ATOM   1785  CA  ASN   117      17.821  23.192 -46.659  1.00  0.00           C  
ATOM   1786  HA  ASN   117      16.896  23.135 -47.214  1.00  0.00           H  
ATOM   1787  CB  ASN   117      17.928  22.561 -45.284  1.00  0.00           C  
ATOM   1788  HB1 ASN   117      17.192  23.015 -44.586  1.00  0.00           H  
ATOM   1789  HB2 ASN   117      18.917  22.691 -44.793  1.00  0.00           H  
ATOM   1790  CG  ASN   117      17.389  21.092 -45.395  1.00  0.00           C  
ATOM   1791  OD1 ASN   117      17.199  20.612 -46.501  1.00  0.00           O  
ATOM   1792  ND2 ASN   117      17.143  20.496 -44.202  1.00  0.00           N  
ATOM   1793 HD21 ASN   117      17.429  20.822 -43.301  1.00  0.00           H  
ATOM   1794 HD22 ASN   117      16.664  19.623 -44.291  1.00  0.00           H  
ATOM   1795  C   ASN   117      17.951  24.719 -46.523  1.00  0.00           C  
ATOM   1796  O   ASN   117      17.513  25.275 -45.514  1.00  0.00           O  
ATOM   1797  N   SER   118      18.584  25.379 -47.397  1.00  0.00           N  
ATOM   1798  HN  SER   118      18.850  24.928 -48.246  1.00  0.00           H  
ATOM   1799  CA  SER   118      19.076  26.774 -47.251  1.00  0.00           C  
ATOM   1800  HA  SER   118      19.567  26.750 -46.290  1.00  0.00           H  
ATOM   1801  CB  SER   118      20.116  27.159 -48.397  1.00  0.00           C  
ATOM   1802  HB1 SER   118      21.113  26.781 -48.084  1.00  0.00           H  
ATOM   1803  HB2 SER   118      20.249  28.248 -48.221  1.00  0.00           H  
ATOM   1804  OG  SER   118      19.731  26.825 -49.740  1.00  0.00           O  
ATOM   1805  HG1 SER   118      19.790  25.887 -49.935  1.00  0.00           H  
ATOM   1806  C   SER   118      17.974  27.720 -47.039  1.00  0.00           C  
ATOM   1807  O   SER   118      17.906  28.680 -46.229  1.00  0.00           O  
ATOM   1808  N   TYR   119      16.846  27.357 -47.767  1.00  0.00           N  
ATOM   1809  HN  TYR   119      16.874  26.551 -48.353  1.00  0.00           H  
ATOM   1810  CA  TYR   119      15.665  28.113 -47.838  1.00  0.00           C  
ATOM   1811  HA  TYR   119      15.565  28.701 -46.938  1.00  0.00           H  
ATOM   1812  CB  TYR   119      15.511  28.971 -49.124  1.00  0.00           C  
ATOM   1813  HB1 TYR   119      14.619  29.622 -48.997  1.00  0.00           H  
ATOM   1814  HB2 TYR   119      15.461  28.473 -50.116  1.00  0.00           H  
ATOM   1815  CG  TYR   119      16.641  29.914 -49.281  1.00  0.00           C  
ATOM   1816  CD1 TYR   119      17.791  29.463 -49.977  1.00  0.00           C  
ATOM   1817  HD1 TYR   119      17.697  28.495 -50.446  1.00  0.00           H  
ATOM   1818  CE1 TYR   119      18.924  30.275 -50.016  1.00  0.00           C  
ATOM   1819  HE1 TYR   119      19.765  29.862 -50.554  1.00  0.00           H  
ATOM   1820  CZ  TYR   119      19.037  31.386 -49.218  1.00  0.00           C  
ATOM   1821  OH  TYR   119      20.226  32.190 -49.122  1.00  0.00           O  
ATOM   1822  HH  TYR   119      20.148  32.737 -48.337  1.00  0.00           H  
ATOM   1823  CD2 TYR   119      16.718  31.008 -48.445  1.00  0.00           C  
ATOM   1824  HD2 TYR   119      15.968  31.199 -47.692  1.00  0.00           H  
ATOM   1825  CE2 TYR   119      17.937  31.728 -48.406  1.00  0.00           C  
ATOM   1826  HE2 TYR   119      18.158  32.413 -47.601  1.00  0.00           H  
ATOM   1827  C   TYR   119      14.554  27.125 -47.959  1.00  0.00           C  
ATOM   1828  O   TYR   119      14.582  26.064 -48.599  1.00  0.00           O  
ATOM   1829  N   GLY   120      13.372  27.386 -47.255  1.00  0.00           N  
ATOM   1830  HN  GLY   120      13.468  28.211 -46.703  1.00  0.00           H  
ATOM   1831  CA  GLY   120      12.059  26.680 -47.452  1.00  0.00           C  
ATOM   1832  HA1 GLY   120      11.308  27.371 -47.098  1.00  0.00           H  
ATOM   1833  HA2 GLY   120      12.096  25.769 -46.873  1.00  0.00           H  
ATOM   1834  C   GLY   120      11.448  26.422 -48.807  1.00  0.00           C  
ATOM   1835  O   GLY   120      11.818  27.042 -49.775  1.00  0.00           O  
ATOM   1836  N   PRO   121      10.545  25.447 -48.881  1.00  0.00           N  
ATOM   1837  CD  PRO   121       9.952  24.876 -47.686  1.00  0.00           C  
ATOM   1838  HD1 PRO   121       9.164  25.595 -47.374  1.00  0.00           H  
ATOM   1839  HD2 PRO   121      10.605  24.550 -46.848  1.00  0.00           H  
ATOM   1840  CA  PRO   121       9.951  24.780 -50.050  1.00  0.00           C  
ATOM   1841  HA  PRO   121      10.675  24.063 -50.408  1.00  0.00           H  
ATOM   1842  CB  PRO   121       8.682  24.045 -49.505  1.00  0.00           C  
ATOM   1843  HB1 PRO   121       8.340  23.193 -50.132  1.00  0.00           H  
ATOM   1844  HB2 PRO   121       7.823  24.744 -49.414  1.00  0.00           H  
ATOM   1845  CG  PRO   121       9.144  23.591 -48.098  1.00  0.00           C  
ATOM   1846  HG1 PRO   121       8.288  23.236 -47.484  1.00  0.00           H  
ATOM   1847  HG2 PRO   121       9.839  22.733 -48.221  1.00  0.00           H  
ATOM   1848  C   PRO   121       9.752  25.747 -51.159  1.00  0.00           C  
ATOM   1849  O   PRO   121       8.935  26.618 -50.991  1.00  0.00           O  
ATOM   1850  N   GLU   122      10.204  25.463 -52.339  1.00  0.00           N  
ATOM   1851  HN  GLU   122      10.778  24.676 -52.552  1.00  0.00           H  
ATOM   1852  CA  GLU   122       9.715  26.251 -53.465  1.00  0.00           C  
ATOM   1853  HA  GLU   122       8.654  26.402 -53.329  1.00  0.00           H  
ATOM   1854  CB  GLU   122      10.405  27.641 -53.593  1.00  0.00           C  
ATOM   1855  HB1 GLU   122      10.561  27.944 -52.535  1.00  0.00           H  
ATOM   1856  HB2 GLU   122       9.709  28.363 -54.072  1.00  0.00           H  
ATOM   1857  CG  GLU   122      11.748  27.682 -54.370  1.00  0.00           C  
ATOM   1858  HG1 GLU   122      11.717  27.273 -55.402  1.00  0.00           H  
ATOM   1859  HG2 GLU   122      12.445  27.064 -53.764  1.00  0.00           H  
ATOM   1860  CD  GLU   122      12.281  29.081 -54.451  1.00  0.00           C  
ATOM   1861  OE1 GLU   122      12.334  29.609 -55.598  1.00  0.00           O  
ATOM   1862  OE2 GLU   122      12.696  29.782 -53.457  1.00  0.00           O  
ATOM   1863  C   GLU   122       9.853  25.578 -54.862  1.00  0.00           C  
ATOM   1864  O   GLU   122       9.503  26.150 -55.907  1.00  0.00           O  
ATOM   1865  N   PHE   123      10.333  24.266 -54.983  1.00  0.00           N  
ATOM   1866  HN  PHE   123      10.774  23.909 -54.164  1.00  0.00           H  
ATOM   1867  CA  PHE   123      10.461  23.544 -56.229  1.00  0.00           C  
ATOM   1868  HA  PHE   123      10.550  24.275 -57.019  1.00  0.00           H  
ATOM   1869  CB  PHE   123      11.787  22.653 -56.294  1.00  0.00           C  
ATOM   1870  HB1 PHE   123      11.853  21.836 -57.044  1.00  0.00           H  
ATOM   1871  HB2 PHE   123      11.865  22.111 -55.328  1.00  0.00           H  
ATOM   1872  CG  PHE   123      13.003  23.465 -56.471  1.00  0.00           C  
ATOM   1873  CD1 PHE   123      13.572  24.224 -55.451  1.00  0.00           C  
ATOM   1874  HD1 PHE   123      13.146  24.270 -54.460  1.00  0.00           H  
ATOM   1875  CE1 PHE   123      14.717  25.064 -55.672  1.00  0.00           C  
ATOM   1876  HE1 PHE   123      15.070  25.672 -54.852  1.00  0.00           H  
ATOM   1877  CZ  PHE   123      15.183  25.172 -56.953  1.00  0.00           C  
ATOM   1878  HZ  PHE   123      16.009  25.865 -57.016  1.00  0.00           H  
ATOM   1879  CD2 PHE   123      13.603  23.601 -57.793  1.00  0.00           C  
ATOM   1880  HD2 PHE   123      13.067  23.052 -58.553  1.00  0.00           H  
ATOM   1881  CE2 PHE   123      14.597  24.461 -58.041  1.00  0.00           C  
ATOM   1882  HE2 PHE   123      14.887  24.563 -59.076  1.00  0.00           H  
ATOM   1883  C   PHE   123       9.308  22.567 -56.436  1.00  0.00           C  
ATOM   1884  O   PHE   123       9.126  21.736 -55.579  1.00  0.00           O  
ATOM   1885  N   ALA   124       8.464  22.719 -57.499  1.00  0.00           N  
ATOM   1886  HN  ALA   124       8.673  23.350 -58.242  1.00  0.00           H  
ATOM   1887  CA  ALA   124       7.228  22.017 -57.679  1.00  0.00           C  
ATOM   1888  HA  ALA   124       6.520  22.165 -56.877  1.00  0.00           H  
ATOM   1889  CB  ALA   124       6.475  22.464 -58.909  1.00  0.00           C  
ATOM   1890  HB1 ALA   124       5.471  21.989 -58.905  1.00  0.00           H  
ATOM   1891  HB2 ALA   124       6.980  22.207 -59.865  1.00  0.00           H  
ATOM   1892  HB3 ALA   124       6.410  23.573 -58.919  1.00  0.00           H  
ATOM   1893  C   ALA   124       7.448  20.496 -57.908  1.00  0.00           C  
ATOM   1894  O   ALA   124       8.230  20.079 -58.782  1.00  0.00           O  
ATOM   1895  N   HSE   125       6.681  19.672 -57.098  1.00  0.00           N  
ATOM   1896  HN  HSE   125       5.983  20.028 -56.480  1.00  0.00           H  
ATOM   1897  CA  HSE   125       6.819  18.285 -57.088  1.00  0.00           C  
ATOM   1898  HA  HSE   125       7.844  18.050 -56.843  1.00  0.00           H  
ATOM   1899  CB  HSE   125       5.813  17.711 -56.093  1.00  0.00           C  
ATOM   1900  HB1 HSE   125       5.803  16.600 -56.128  1.00  0.00           H  
ATOM   1901  HB2 HSE   125       4.781  18.073 -56.287  1.00  0.00           H  
ATOM   1902  ND1 HSE   125       7.141  17.327 -54.025  1.00  0.00           N  
ATOM   1903  CG  HSE   125       6.075  17.945 -54.623  1.00  0.00           C  
ATOM   1904  CE1 HSE   125       7.102  17.757 -52.746  1.00  0.00           C  
ATOM   1905  HE1 HSE   125       7.882  17.488 -52.034  1.00  0.00           H  
ATOM   1906  NE2 HSE   125       5.990  18.507 -52.492  1.00  0.00           N  
ATOM   1907  HE2 HSE   125       5.846  19.019 -51.646  1.00  0.00           H  
ATOM   1908  CD2 HSE   125       5.392  18.709 -53.707  1.00  0.00           C  
ATOM   1909  HD2 HSE   125       4.637  19.431 -53.995  1.00  0.00           H  
ATOM   1910  C   HSE   125       6.596  17.576 -58.361  1.00  0.00           C  
ATOM   1911  O   HSE   125       7.403  16.782 -58.758  1.00  0.00           O  
ATOM   1912  N   CYS   126       5.443  17.919 -58.945  1.00  0.00           N  
ATOM   1913  HN  CYS   126       4.970  18.753 -58.672  1.00  0.00           H  
ATOM   1914  CA  CYS   126       4.919  17.071 -60.026  1.00  0.00           C  
ATOM   1915  HA  CYS   126       5.662  16.330 -60.278  1.00  0.00           H  
ATOM   1916  CB  CYS   126       3.550  16.533 -59.457  1.00  0.00           C  
ATOM   1917  HB1 CYS   126       2.999  15.997 -60.260  1.00  0.00           H  
ATOM   1918  HB2 CYS   126       2.958  17.452 -59.257  1.00  0.00           H  
ATOM   1919  SG  CYS   126       3.797  15.419 -58.029  1.00  0.00           S  
ATOM   1920  C   CYS   126       4.570  17.764 -61.300  1.00  0.00           C  
ATOM   1921  O   CYS   126       4.864  17.274 -62.386  1.00  0.00           O  
ATOM   1922  N   ARG   127       4.075  19.041 -61.277  1.00  0.00           N  
ATOM   1923  HN  ARG   127       3.969  19.496 -60.396  1.00  0.00           H  
ATOM   1924  CA  ARG   127       3.815  19.968 -62.418  1.00  0.00           C  
ATOM   1925  HA  ARG   127       3.509  20.871 -61.910  1.00  0.00           H  
ATOM   1926  CB  ARG   127       5.128  20.540 -63.153  1.00  0.00           C  
ATOM   1927  HB1 ARG   127       4.850  21.377 -63.829  1.00  0.00           H  
ATOM   1928  HB2 ARG   127       5.672  19.784 -63.759  1.00  0.00           H  
ATOM   1929  CG  ARG   127       6.099  21.141 -62.122  1.00  0.00           C  
ATOM   1930  HG1 ARG   127       6.500  20.254 -61.586  1.00  0.00           H  
ATOM   1931  HG2 ARG   127       5.519  21.767 -61.410  1.00  0.00           H  
ATOM   1932  CD  ARG   127       7.288  21.984 -62.685  1.00  0.00           C  
ATOM   1933  HD1 ARG   127       7.995  21.425 -63.335  1.00  0.00           H  
ATOM   1934  HD2 ARG   127       7.820  22.295 -61.760  1.00  0.00           H  
ATOM   1935  NE  ARG   127       6.682  23.153 -63.372  1.00  0.00           N  
ATOM   1936  HE  ARG   127       5.888  23.002 -63.961  1.00  0.00           H  
ATOM   1937  CZ  ARG   127       7.384  24.196 -63.827  1.00  0.00           C  
ATOM   1938  NH1 ARG   127       8.579  24.424 -63.413  1.00  0.00           N  
ATOM   1939 HH11 ARG   127       9.062  23.841 -62.760  1.00  0.00           H  
ATOM   1940 HH12 ARG   127       9.019  25.248 -63.770  1.00  0.00           H  
ATOM   1941  NH2 ARG   127       6.873  24.984 -64.745  1.00  0.00           N  
ATOM   1942 HH21 ARG   127       7.479  25.654 -65.173  1.00  0.00           H  
ATOM   1943 HH22 ARG   127       6.074  24.599 -65.207  1.00  0.00           H  
ATOM   1944  C   ARG   127       2.770  19.471 -63.356  1.00  0.00           C  
ATOM   1945  O   ARG   127       1.613  19.870 -63.203  1.00  0.00           O  
ATOM   1946  N   GLU   128       3.100  18.570 -64.323  1.00  0.00           N  
ATOM   1947  HN  GLU   128       4.016  18.222 -64.139  1.00  0.00           H  
ATOM   1948  CA  GLU   128       2.250  18.137 -65.432  1.00  0.00           C  
ATOM   1949  HA  GLU   128       1.465  18.850 -65.642  1.00  0.00           H  
ATOM   1950  CB  GLU   128       3.040  17.801 -66.739  1.00  0.00           C  
ATOM   1951  HB1 GLU   128       2.318  17.546 -67.544  1.00  0.00           H  
ATOM   1952  HB2 GLU   128       3.682  16.899 -66.643  1.00  0.00           H  
ATOM   1953  CG  GLU   128       3.792  18.993 -67.317  1.00  0.00           C  
ATOM   1954  HG1 GLU   128       4.330  18.655 -68.228  1.00  0.00           H  
ATOM   1955  HG2 GLU   128       4.501  19.266 -66.506  1.00  0.00           H  
ATOM   1956  CD  GLU   128       2.907  20.139 -67.655  1.00  0.00           C  
ATOM   1957  OE1 GLU   128       2.179  20.192 -68.623  1.00  0.00           O  
ATOM   1958  OE2 GLU   128       2.815  21.121 -66.883  1.00  0.00           O  
ATOM   1959  C   GLU   128       1.463  16.862 -65.116  1.00  0.00           C  
ATOM   1960  O   GLU   128       0.303  16.711 -65.382  1.00  0.00           O  
ATOM   1961  N   ILE   129       2.146  15.832 -64.655  1.00  0.00           N  
ATOM   1962  HN  ILE   129       3.122  15.918 -64.472  1.00  0.00           H  
ATOM   1963  CA  ILE   129       1.587  14.523 -64.367  1.00  0.00           C  
ATOM   1964  HA  ILE   129       0.526  14.491 -64.569  1.00  0.00           H  
ATOM   1965  CB  ILE   129       2.278  13.383 -65.153  1.00  0.00           C  
ATOM   1966  HB  ILE   129       3.379  13.506 -65.075  1.00  0.00           H  
ATOM   1967  CG2 ILE   129       1.798  12.033 -64.659  1.00  0.00           C  
ATOM   1968 HG21 ILE   129       0.755  12.100 -64.283  1.00  0.00           H  
ATOM   1969 HG22 ILE   129       2.382  11.621 -63.808  1.00  0.00           H  
ATOM   1970 HG23 ILE   129       1.832  11.266 -65.463  1.00  0.00           H  
ATOM   1971  CG1 ILE   129       2.017  13.619 -66.695  1.00  0.00           C  
ATOM   1972 HG11 ILE   129       1.662  14.639 -66.956  1.00  0.00           H  
ATOM   1973 HG12 ILE   129       1.210  12.977 -67.109  1.00  0.00           H  
ATOM   1974  CD  ILE   129       3.213  13.327 -67.468  1.00  0.00           C  
ATOM   1975  HD1 ILE   129       3.974  14.095 -67.214  1.00  0.00           H  
ATOM   1976  HD2 ILE   129       2.944  13.446 -68.540  1.00  0.00           H  
ATOM   1977  HD3 ILE   129       3.729  12.360 -67.287  1.00  0.00           H  
ATOM   1978  C   ILE   129       1.827  14.319 -62.887  1.00  0.00           C  
ATOM   1979  O   ILE   129       2.928  14.293 -62.302  1.00  0.00           O  
ATOM   1980  N   GLN   130       0.723  14.181 -62.112  1.00  0.00           N  
ATOM   1981  HN  GLN   130      -0.174  14.313 -62.527  1.00  0.00           H  
ATOM   1982  CA  GLN   130       0.864  13.799 -60.737  1.00  0.00           C  
ATOM   1983  HA  GLN   130       1.565  14.471 -60.264  1.00  0.00           H  
ATOM   1984  CB  GLN   130      -0.460  14.118 -59.980  1.00  0.00           C  
ATOM   1985  HB1 GLN   130      -0.680  15.205 -59.927  1.00  0.00           H  
ATOM   1986  HB2 GLN   130      -0.363  13.975 -58.882  1.00  0.00           H  
ATOM   1987  CG  GLN   130      -1.719  13.226 -60.515  1.00  0.00           C  
ATOM   1988  HG1 GLN   130      -1.378  12.199 -60.263  1.00  0.00           H  
ATOM   1989  HG2 GLN   130      -1.961  13.563 -61.545  1.00  0.00           H  
ATOM   1990  CD  GLN   130      -2.843  13.344 -59.415  1.00  0.00           C  
ATOM   1991  OE1 GLN   130      -3.756  14.179 -59.581  1.00  0.00           O  
ATOM   1992  NE2 GLN   130      -2.808  12.429 -58.374  1.00  0.00           N  
ATOM   1993 HE21 GLN   130      -3.575  12.389 -57.734  1.00  0.00           H  
ATOM   1994 HE22 GLN   130      -2.107  11.721 -58.282  1.00  0.00           H  
ATOM   1995  C   GLN   130       1.153  12.360 -60.537  1.00  0.00           C  
ATOM   1996  O   GLN   130       0.835  11.496 -61.390  1.00  0.00           O  
ATOM   1997  N   TRP   131       1.837  11.977 -59.480  1.00  0.00           N  
ATOM   1998  HN  TRP   131       2.138  12.568 -58.736  1.00  0.00           H  
ATOM   1999  CA  TRP   131       1.986  10.646 -59.044  1.00  0.00           C  
ATOM   2000  HA  TRP   131       2.283   9.990 -59.849  1.00  0.00           H  
ATOM   2001  CB  TRP   131       2.944  10.534 -57.800  1.00  0.00           C  
ATOM   2002  HB1 TRP   131       3.959  10.650 -58.237  1.00  0.00           H  
ATOM   2003  HB2 TRP   131       3.098   9.515 -57.387  1.00  0.00           H  
ATOM   2004  CG  TRP   131       2.822  11.409 -56.554  1.00  0.00           C  
ATOM   2005  CD1 TRP   131       1.763  11.454 -55.609  1.00  0.00           C  
ATOM   2006  HD1 TRP   131       0.769  11.075 -55.797  1.00  0.00           H  
ATOM   2007  NE1 TRP   131       2.058  12.506 -54.649  1.00  0.00           N  
ATOM   2008  HE1 TRP   131       1.494  12.840 -53.926  1.00  0.00           H  
ATOM   2009  CE2 TRP   131       3.342  12.925 -54.866  1.00  0.00           C  
ATOM   2010  CD2 TRP   131       3.863  12.250 -56.012  1.00  0.00           C  
ATOM   2011  CE3 TRP   131       5.235  12.609 -56.343  1.00  0.00           C  
ATOM   2012  HE3 TRP   131       5.719  12.096 -57.161  1.00  0.00           H  
ATOM   2013  CZ3 TRP   131       5.983  13.520 -55.603  1.00  0.00           C  
ATOM   2014  HZ3 TRP   131       6.950  13.826 -55.975  1.00  0.00           H  
ATOM   2015  CZ2 TRP   131       4.078  13.842 -54.137  1.00  0.00           C  
ATOM   2016  HZ2 TRP   131       3.713  14.365 -53.265  1.00  0.00           H  
ATOM   2017  CH2 TRP   131       5.371  14.195 -54.543  1.00  0.00           C  
ATOM   2018  HH2 TRP   131       5.902  14.897 -53.917  1.00  0.00           H  
ATOM   2019  C   TRP   131       0.669  10.048 -58.514  1.00  0.00           C  
ATOM   2020  O   TRP   131      -0.199  10.729 -58.012  1.00  0.00           O  
ATOM   2021  N   ASN   132       0.496   8.727 -58.801  1.00  0.00           N  
ATOM   2022  HN  ASN   132       1.148   8.190 -59.331  1.00  0.00           H  
ATOM   2023  CA  ASN   132      -0.712   7.991 -58.512  1.00  0.00           C  
ATOM   2024  HA  ASN   132      -0.391   7.099 -59.030  1.00  0.00           H  
ATOM   2025  CB  ASN   132      -1.003   7.535 -57.080  1.00  0.00           C  
ATOM   2026  HB1 ASN   132      -1.448   6.518 -57.068  1.00  0.00           H  
ATOM   2027  HB2 ASN   132      -1.629   8.294 -56.563  1.00  0.00           H  
ATOM   2028  CG  ASN   132       0.294   7.484 -56.297  1.00  0.00           C  
ATOM   2029  OD1 ASN   132       1.114   6.642 -56.664  1.00  0.00           O  
ATOM   2030  ND2 ASN   132       0.475   8.297 -55.249  1.00  0.00           N  
ATOM   2031 HD21 ASN   132      -0.319   8.851 -54.998  1.00  0.00           H  
ATOM   2032 HD22 ASN   132       1.427   8.445 -54.982  1.00  0.00           H  
ATOM   2033  C   ASN   132      -1.993   8.317 -59.275  1.00  0.00           C  
ATOM   2034  O   ASN   132      -2.038   9.063 -60.249  1.00  0.00           O  
ATOM   2035  N   SER   133      -3.121   7.738 -58.874  1.00  0.00           N  
ATOM   2036  HN  SER   133      -2.963   7.126 -58.103  1.00  0.00           H  
ATOM   2037  CA  SER   133      -4.466   8.054 -59.320  1.00  0.00           C  
ATOM   2038  HA  SER   133      -4.389   8.191 -60.389  1.00  0.00           H  
ATOM   2039  CB  SER   133      -5.570   6.985 -58.993  1.00  0.00           C  
ATOM   2040  HB1 SER   133      -6.608   7.261 -59.276  1.00  0.00           H  
ATOM   2041  HB2 SER   133      -5.723   6.835 -57.903  1.00  0.00           H  
ATOM   2042  OG  SER   133      -5.360   5.710 -59.560  1.00  0.00           O  
ATOM   2043  HG1 SER   133      -5.339   5.057 -58.856  1.00  0.00           H  
ATOM   2044  C   SER   133      -4.995   9.500 -58.917  1.00  0.00           C  
ATOM   2045  O   SER   133      -5.185   9.783 -57.730  1.00  0.00           O  
ATOM   2046  N   LEU   134      -5.401  10.285 -59.918  1.00  0.00           N  
ATOM   2047  HN  LEU   134      -5.266  10.040 -60.875  1.00  0.00           H  
ATOM   2048  CA  LEU   134      -6.294  11.367 -59.737  1.00  0.00           C  
ATOM   2049  HA  LEU   134      -5.802  12.104 -59.120  1.00  0.00           H  
ATOM   2050  CB  LEU   134      -6.394  12.087 -61.083  1.00  0.00           C  
ATOM   2051  HB1 LEU   134      -6.463  11.257 -61.818  1.00  0.00           H  
ATOM   2052  HB2 LEU   134      -5.427  12.581 -61.317  1.00  0.00           H  
ATOM   2053  CG  LEU   134      -7.428  13.175 -61.396  1.00  0.00           C  
ATOM   2054  HG  LEU   134      -8.484  12.839 -61.306  1.00  0.00           H  
ATOM   2055  CD1 LEU   134      -7.369  14.447 -60.560  1.00  0.00           C  
ATOM   2056 HD11 LEU   134      -7.564  14.133 -59.512  1.00  0.00           H  
ATOM   2057 HD12 LEU   134      -8.069  15.238 -60.906  1.00  0.00           H  
ATOM   2058 HD13 LEU   134      -6.365  14.923 -60.559  1.00  0.00           H  
ATOM   2059  CD2 LEU   134      -7.373  13.492 -62.889  1.00  0.00           C  
ATOM   2060 HD21 LEU   134      -6.344  13.739 -63.225  1.00  0.00           H  
ATOM   2061 HD22 LEU   134      -8.142  14.264 -63.106  1.00  0.00           H  
ATOM   2062 HD23 LEU   134      -7.561  12.573 -63.485  1.00  0.00           H  
ATOM   2063  C   LEU   134      -7.708  11.091 -59.162  1.00  0.00           C  
ATOM   2064  O   LEU   134      -8.693  10.692 -59.843  1.00  0.00           O  
ATOM   2065  N   GLY   135      -7.855  11.420 -57.846  1.00  0.00           N  
ATOM   2066  HN  GLY   135      -7.020  11.781 -57.439  1.00  0.00           H  
ATOM   2067  CA  GLY   135      -8.997  11.121 -56.928  1.00  0.00           C  
ATOM   2068  HA1 GLY   135      -8.717  10.302 -56.282  1.00  0.00           H  
ATOM   2069  HA2 GLY   135      -9.814  10.913 -57.603  1.00  0.00           H  
ATOM   2070  C   GLY   135      -9.369  12.327 -56.197  1.00  0.00           C  
ATOM   2071  O   GLY   135      -8.738  13.354 -56.394  1.00  0.00           O  
ATOM   2072  N   ASN   136     -10.420  12.183 -55.347  1.00  0.00           N  
ATOM   2073  HN  ASN   136     -10.926  11.330 -55.451  1.00  0.00           H  
ATOM   2074  CA  ASN   136     -10.838  13.052 -54.259  1.00  0.00           C  
ATOM   2075  HA  ASN   136     -10.445  14.024 -54.520  1.00  0.00           H  
ATOM   2076  CB  ASN   136     -12.365  13.020 -54.196  1.00  0.00           C  
ATOM   2077  HB1 ASN   136     -12.713  11.977 -54.037  1.00  0.00           H  
ATOM   2078  HB2 ASN   136     -12.734  13.563 -55.092  1.00  0.00           H  
ATOM   2079  CG  ASN   136     -12.822  13.857 -52.962  1.00  0.00           C  
ATOM   2080  OD1 ASN   136     -12.124  14.659 -52.255  1.00  0.00           O  
ATOM   2081  ND2 ASN   136     -14.148  13.629 -52.618  1.00  0.00           N  
ATOM   2082 HD21 ASN   136     -14.667  13.200 -53.357  1.00  0.00           H  
ATOM   2083 HD22 ASN   136     -14.731  14.137 -51.982  1.00  0.00           H  
ATOM   2084  C   ASN   136     -10.135  12.473 -53.035  1.00  0.00           C  
ATOM   2085  O   ASN   136     -10.417  11.421 -52.432  1.00  0.00           O  
ATOM   2086  N   GLY   137      -9.049  13.092 -52.645  1.00  0.00           N  
ATOM   2087  HN  GLY   137      -8.866  13.996 -53.023  1.00  0.00           H  
ATOM   2088  CA  GLY   137      -8.165  12.458 -51.610  1.00  0.00           C  
ATOM   2089  HA1 GLY   137      -7.715  11.619 -52.120  1.00  0.00           H  
ATOM   2090  HA2 GLY   137      -8.694  12.056 -50.758  1.00  0.00           H  
ATOM   2091  C   GLY   137      -7.171  13.380 -50.984  1.00  0.00           C  
ATOM   2092  O   GLY   137      -7.324  14.536 -51.222  1.00  0.00           O  
ATOM   2093  N   LEU   138      -6.098  13.009 -50.228  1.00  0.00           N  
ATOM   2094  HN  LEU   138      -5.851  12.051 -50.104  1.00  0.00           H  
ATOM   2095  CA  LEU   138      -5.288  13.986 -49.527  1.00  0.00           C  
ATOM   2096  HA  LEU   138      -5.723  14.932 -49.811  1.00  0.00           H  
ATOM   2097  CB  LEU   138      -5.293  13.812 -47.978  1.00  0.00           C  
ATOM   2098  HB1 LEU   138      -4.911  14.749 -47.519  1.00  0.00           H  
ATOM   2099  HB2 LEU   138      -4.791  12.859 -47.705  1.00  0.00           H  
ATOM   2100  CG  LEU   138      -6.700  13.786 -47.330  1.00  0.00           C  
ATOM   2101  HG  LEU   138      -7.451  13.378 -48.038  1.00  0.00           H  
ATOM   2102  CD1 LEU   138      -6.747  12.763 -46.197  1.00  0.00           C  
ATOM   2103 HD11 LEU   138      -6.456  11.759 -46.575  1.00  0.00           H  
ATOM   2104 HD12 LEU   138      -7.795  12.727 -45.831  1.00  0.00           H  
ATOM   2105 HD13 LEU   138      -6.091  13.011 -45.336  1.00  0.00           H  
ATOM   2106  CD2 LEU   138      -7.301  15.093 -47.060  1.00  0.00           C  
ATOM   2107 HD21 LEU   138      -6.740  15.624 -46.262  1.00  0.00           H  
ATOM   2108 HD22 LEU   138      -8.352  14.982 -46.717  1.00  0.00           H  
ATOM   2109 HD23 LEU   138      -7.345  15.556 -48.070  1.00  0.00           H  
ATOM   2110  C   LEU   138      -3.877  14.128 -50.121  1.00  0.00           C  
ATOM   2111  O   LEU   138      -3.381  13.246 -50.819  1.00  0.00           O  
ATOM   2112  N   ALA   139      -3.344  15.342 -50.020  1.00  0.00           N  
ATOM   2113  HN  ALA   139      -3.894  16.054 -49.592  1.00  0.00           H  
ATOM   2114  CA  ALA   139      -1.963  15.466 -50.207  1.00  0.00           C  
ATOM   2115  HA  ALA   139      -1.579  14.553 -50.636  1.00  0.00           H  
ATOM   2116  CB  ALA   139      -1.774  16.726 -51.147  1.00  0.00           C  
ATOM   2117  HB1 ALA   139      -2.352  17.571 -50.718  1.00  0.00           H  
ATOM   2118  HB2 ALA   139      -2.220  16.609 -52.158  1.00  0.00           H  
ATOM   2119  HB3 ALA   139      -0.699  16.932 -51.343  1.00  0.00           H  
ATOM   2120  C   ALA   139      -1.222  15.515 -48.882  1.00  0.00           C  
ATOM   2121  O   ALA   139      -1.790  15.742 -47.797  1.00  0.00           O  
ATOM   2122  N   TYR   140       0.100  15.341 -48.941  1.00  0.00           N  
ATOM   2123  HN  TYR   140       0.382  14.819 -49.743  1.00  0.00           H  
ATOM   2124  CA  TYR   140       0.989  15.547 -47.809  1.00  0.00           C  
ATOM   2125  HA  TYR   140       0.719  14.830 -47.047  1.00  0.00           H  
ATOM   2126  CB  TYR   140       2.406  15.330 -48.207  1.00  0.00           C  
ATOM   2127  HB1 TYR   140       2.995  15.404 -47.268  1.00  0.00           H  
ATOM   2128  HB2 TYR   140       2.799  16.142 -48.856  1.00  0.00           H  
ATOM   2129  CG  TYR   140       2.620  13.991 -48.910  1.00  0.00           C  
ATOM   2130  CD1 TYR   140       2.744  12.794 -48.087  1.00  0.00           C  
ATOM   2131  HD1 TYR   140       2.469  12.745 -47.043  1.00  0.00           H  
ATOM   2132  CE1 TYR   140       3.379  11.666 -48.588  1.00  0.00           C  
ATOM   2133  HE1 TYR   140       3.340  10.716 -48.075  1.00  0.00           H  
ATOM   2134  CZ  TYR   140       3.774  11.603 -49.951  1.00  0.00           C  
ATOM   2135  OH  TYR   140       4.234  10.391 -50.490  1.00  0.00           O  
ATOM   2136  HH  TYR   140       3.742  10.281 -51.307  1.00  0.00           H  
ATOM   2137  CD2 TYR   140       3.198  13.923 -50.192  1.00  0.00           C  
ATOM   2138  HD2 TYR   140       3.300  14.752 -50.878  1.00  0.00           H  
ATOM   2139  CE2 TYR   140       3.677  12.732 -50.645  1.00  0.00           C  
ATOM   2140  HE2 TYR   140       4.087  12.803 -51.642  1.00  0.00           H  
ATOM   2141  C   TYR   140       0.906  16.985 -47.263  1.00  0.00           C  
ATOM   2142  O   TYR   140       1.080  18.003 -47.933  1.00  0.00           O  
ATOM   2143  N   GLU   141       0.670  17.024 -45.958  1.00  0.00           N  
ATOM   2144  HN  GLU   141       0.358  16.194 -45.501  1.00  0.00           H  
ATOM   2145  CA  GLU   141       0.325  18.235 -45.212  1.00  0.00           C  
ATOM   2146  HA  GLU   141       1.137  18.916 -45.000  1.00  0.00           H  
ATOM   2147  CB  GLU   141      -0.877  19.034 -45.770  1.00  0.00           C  
ATOM   2148  HB1 GLU   141      -0.755  19.049 -46.874  1.00  0.00           H  
ATOM   2149  HB2 GLU   141      -0.933  20.077 -45.392  1.00  0.00           H  
ATOM   2150  CG  GLU   141      -2.406  18.550 -45.476  1.00  0.00           C  
ATOM   2151  HG1 GLU   141      -2.674  18.584 -44.398  1.00  0.00           H  
ATOM   2152  HG2 GLU   141      -2.567  17.511 -45.836  1.00  0.00           H  
ATOM   2153  CD  GLU   141      -3.344  19.303 -46.252  1.00  0.00           C  
ATOM   2154  OE1 GLU   141      -3.137  19.425 -47.535  1.00  0.00           O  
ATOM   2155  OE2 GLU   141      -4.264  20.004 -45.761  1.00  0.00           O  
ATOM   2156  C   GLU   141      -0.100  17.670 -43.843  1.00  0.00           C  
ATOM   2157  O   GLU   141      -0.531  16.548 -43.695  1.00  0.00           O  
ATOM   2158  N   ASP   142       0.191  18.410 -42.754  1.00  0.00           N  
ATOM   2159  HN  ASP   142       0.535  19.340 -42.856  1.00  0.00           H  
ATOM   2160  CA  ASP   142       0.191  17.931 -41.384  1.00  0.00           C  
ATOM   2161  HA  ASP   142       0.334  16.868 -41.509  1.00  0.00           H  
ATOM   2162  CB  ASP   142       1.295  18.717 -40.516  1.00  0.00           C  
ATOM   2163  HB1 ASP   142       2.275  18.232 -40.713  1.00  0.00           H  
ATOM   2164  HB2 ASP   142       1.206  18.479 -39.435  1.00  0.00           H  
ATOM   2165  CG  ASP   142       1.315  20.203 -40.793  1.00  0.00           C  
ATOM   2166  OD1 ASP   142       1.562  20.549 -42.007  1.00  0.00           O  
ATOM   2167  OD2 ASP   142       1.284  21.028 -39.875  1.00  0.00           O  
ATOM   2168  C   ASP   142      -1.196  18.151 -40.762  1.00  0.00           C  
ATOM   2169  O   ASP   142      -1.755  19.240 -40.739  1.00  0.00           O  
ATOM   2170  N   PHE   143      -1.833  17.111 -40.163  1.00  0.00           N  
ATOM   2171  HN  PHE   143      -1.339  16.245 -40.161  1.00  0.00           H  
ATOM   2172  CA  PHE   143      -3.164  17.275 -39.638  1.00  0.00           C  
ATOM   2173  HA  PHE   143      -3.662  18.150 -40.028  1.00  0.00           H  
ATOM   2174  CB  PHE   143      -4.073  16.011 -39.962  1.00  0.00           C  
ATOM   2175  HB1 PHE   143      -5.091  16.064 -39.520  1.00  0.00           H  
ATOM   2176  HB2 PHE   143      -3.514  15.125 -39.592  1.00  0.00           H  
ATOM   2177  CG  PHE   143      -4.181  15.907 -41.494  1.00  0.00           C  
ATOM   2178  CD1 PHE   143      -4.858  17.012 -42.192  1.00  0.00           C  
ATOM   2179  HD1 PHE   143      -5.376  17.667 -41.507  1.00  0.00           H  
ATOM   2180  CE1 PHE   143      -5.156  16.901 -43.580  1.00  0.00           C  
ATOM   2181  HE1 PHE   143      -5.797  17.673 -43.981  1.00  0.00           H  
ATOM   2182  CZ  PHE   143      -4.616  15.905 -44.364  1.00  0.00           C  
ATOM   2183  HZ  PHE   143      -4.856  15.838 -45.415  1.00  0.00           H  
ATOM   2184  CD2 PHE   143      -3.579  14.939 -42.345  1.00  0.00           C  
ATOM   2185  HD2 PHE   143      -3.006  14.114 -41.948  1.00  0.00           H  
ATOM   2186  CE2 PHE   143      -3.810  14.956 -43.762  1.00  0.00           C  
ATOM   2187  HE2 PHE   143      -3.534  14.169 -44.448  1.00  0.00           H  
ATOM   2188  C   PHE   143      -2.936  17.329 -38.144  1.00  0.00           C  
ATOM   2189  O   PHE   143      -1.965  16.731 -37.635  1.00  0.00           O  
ATOM   2190  N   SER   144      -3.701  18.129 -37.406  1.00  0.00           N  
ATOM   2191  HN  SER   144      -4.247  18.842 -37.838  1.00  0.00           H  
ATOM   2192  CA  SER   144      -3.726  18.178 -35.943  1.00  0.00           C  
ATOM   2193  HA  SER   144      -2.702  18.037 -35.628  1.00  0.00           H  
ATOM   2194  CB  SER   144      -4.319  19.582 -35.564  1.00  0.00           C  
ATOM   2195  HB1 SER   144      -3.538  20.371 -35.620  1.00  0.00           H  
ATOM   2196  HB2 SER   144      -4.579  19.550 -34.484  1.00  0.00           H  
ATOM   2197  OG  SER   144      -5.372  19.884 -36.395  1.00  0.00           O  
ATOM   2198  HG1 SER   144      -6.213  19.891 -35.932  1.00  0.00           H  
ATOM   2199  C   SER   144      -4.644  17.180 -35.213  1.00  0.00           C  
ATOM   2200  O   SER   144      -4.874  17.225 -34.003  1.00  0.00           O  
ATOM   2201  N   PHE   145      -5.036  16.142 -35.949  1.00  0.00           N  
ATOM   2202  HN  PHE   145      -4.816  16.080 -36.920  1.00  0.00           H  
ATOM   2203  CA  PHE   145      -5.981  15.077 -35.554  1.00  0.00           C  
ATOM   2204  HA  PHE   145      -5.898  14.917 -34.489  1.00  0.00           H  
ATOM   2205  CB  PHE   145      -7.484  15.378 -36.007  1.00  0.00           C  
ATOM   2206  HB1 PHE   145      -7.869  16.262 -35.454  1.00  0.00           H  
ATOM   2207  HB2 PHE   145      -8.168  14.539 -35.760  1.00  0.00           H  
ATOM   2208  CG  PHE   145      -7.651  15.847 -37.397  1.00  0.00           C  
ATOM   2209  CD1 PHE   145      -7.433  17.204 -37.681  1.00  0.00           C  
ATOM   2210  HD1 PHE   145      -7.063  17.803 -36.861  1.00  0.00           H  
ATOM   2211  CE1 PHE   145      -7.753  17.684 -38.974  1.00  0.00           C  
ATOM   2212  HE1 PHE   145      -7.630  18.744 -39.140  1.00  0.00           H  
ATOM   2213  CZ  PHE   145      -8.149  16.829 -40.001  1.00  0.00           C  
ATOM   2214  HZ  PHE   145      -8.329  17.184 -41.005  1.00  0.00           H  
ATOM   2215  CD2 PHE   145      -8.122  14.954 -38.343  1.00  0.00           C  
ATOM   2216  HD2 PHE   145      -8.381  13.929 -38.125  1.00  0.00           H  
ATOM   2217  CE2 PHE   145      -8.295  15.442 -39.673  1.00  0.00           C  
ATOM   2218  HE2 PHE   145      -8.596  14.794 -40.482  1.00  0.00           H  
ATOM   2219  C   PHE   145      -5.470  13.731 -36.164  1.00  0.00           C  
ATOM   2220  O   PHE   145      -4.919  13.814 -37.210  1.00  0.00           O  
ATOM   2221  N   PRO   146      -5.548  12.618 -35.568  1.00  0.00           N  
ATOM   2222  CD  PRO   146      -6.243  12.281 -34.224  1.00  0.00           C  
ATOM   2223  HD1 PRO   146      -7.047  13.018 -34.013  1.00  0.00           H  
ATOM   2224  HD2 PRO   146      -5.511  12.243 -33.389  1.00  0.00           H  
ATOM   2225  CA  PRO   146      -5.691  11.381 -36.407  1.00  0.00           C  
ATOM   2226  HA  PRO   146      -4.747  11.334 -36.929  1.00  0.00           H  
ATOM   2227  CB  PRO   146      -5.787  10.193 -35.415  1.00  0.00           C  
ATOM   2228  HB1 PRO   146      -4.809   9.993 -34.926  1.00  0.00           H  
ATOM   2229  HB2 PRO   146      -6.213   9.219 -35.739  1.00  0.00           H  
ATOM   2230  CG  PRO   146      -6.757  10.790 -34.365  1.00  0.00           C  
ATOM   2231  HG1 PRO   146      -7.819  10.765 -34.691  1.00  0.00           H  
ATOM   2232  HG2 PRO   146      -6.789  10.160 -33.450  1.00  0.00           H  
ATOM   2233  C   PRO   146      -6.798  11.351 -37.474  1.00  0.00           C  
ATOM   2234  O   PRO   146      -7.888  11.933 -37.210  1.00  0.00           O  
ATOM   2235  N   ILE   147      -6.529  10.697 -38.555  1.00  0.00           N  
ATOM   2236  HN  ILE   147      -5.649  10.228 -38.571  1.00  0.00           H  
ATOM   2237  CA  ILE   147      -7.612  10.199 -39.544  1.00  0.00           C  
ATOM   2238  HA  ILE   147      -8.566  10.480 -39.124  1.00  0.00           H  
ATOM   2239  CB  ILE   147      -7.370  10.738 -40.892  1.00  0.00           C  
ATOM   2240  HB  ILE   147      -6.384  10.318 -41.184  1.00  0.00           H  
ATOM   2241  CG2 ILE   147      -8.420  10.236 -41.833  1.00  0.00           C  
ATOM   2242 HG21 ILE   147      -8.285  10.749 -42.809  1.00  0.00           H  
ATOM   2243 HG22 ILE   147      -9.446  10.475 -41.479  1.00  0.00           H  
ATOM   2244 HG23 ILE   147      -8.507   9.172 -42.139  1.00  0.00           H  
ATOM   2245  CG1 ILE   147      -7.193  12.270 -40.920  1.00  0.00           C  
ATOM   2246 HG11 ILE   147      -6.350  12.644 -40.299  1.00  0.00           H  
ATOM   2247 HG12 ILE   147      -8.210  12.625 -40.647  1.00  0.00           H  
ATOM   2248  CD  ILE   147      -6.892  12.773 -42.356  1.00  0.00           C  
ATOM   2249  HD1 ILE   147      -6.729  13.869 -42.428  1.00  0.00           H  
ATOM   2250  HD2 ILE   147      -7.759  12.608 -43.033  1.00  0.00           H  
ATOM   2251  HD3 ILE   147      -5.958  12.346 -42.779  1.00  0.00           H  
ATOM   2252  C   ILE   147      -7.608   8.668 -39.677  1.00  0.00           C  
ATOM   2253  O   ILE   147      -6.621   8.004 -39.619  1.00  0.00           O  
ATOM   2254  N   PHE   148      -8.795   8.066 -39.683  1.00  0.00           N  
ATOM   2255  HN  PHE   148      -9.567   8.696 -39.727  1.00  0.00           H  
ATOM   2256  CA  PHE   148      -8.891   6.594 -39.738  1.00  0.00           C  
ATOM   2257  HA  PHE   148      -8.029   6.119 -40.184  1.00  0.00           H  
ATOM   2258  CB  PHE   148      -9.016   5.942 -38.290  1.00  0.00           C  
ATOM   2259  HB1 PHE   148      -8.040   6.012 -37.765  1.00  0.00           H  
ATOM   2260  HB2 PHE   148      -9.140   4.862 -38.518  1.00  0.00           H  
ATOM   2261  CG  PHE   148     -10.101   6.565 -37.368  1.00  0.00           C  
ATOM   2262  CD1 PHE   148     -11.296   5.984 -37.224  1.00  0.00           C  
ATOM   2263  HD1 PHE   148     -11.523   5.261 -37.994  1.00  0.00           H  
ATOM   2264  CE1 PHE   148     -12.171   6.417 -36.203  1.00  0.00           C  
ATOM   2265  HE1 PHE   148     -13.190   6.063 -36.156  1.00  0.00           H  
ATOM   2266  CZ  PHE   148     -11.876   7.575 -35.487  1.00  0.00           C  
ATOM   2267  HZ  PHE   148     -12.523   8.026 -34.748  1.00  0.00           H  
ATOM   2268  CD2 PHE   148      -9.704   7.636 -36.622  1.00  0.00           C  
ATOM   2269  HD2 PHE   148      -8.753   8.143 -36.692  1.00  0.00           H  
ATOM   2270  CE2 PHE   148     -10.540   8.094 -35.606  1.00  0.00           C  
ATOM   2271  HE2 PHE   148     -10.235   8.995 -35.094  1.00  0.00           H  
ATOM   2272  C   PHE   148     -10.079   6.092 -40.509  1.00  0.00           C  
ATOM   2273  O   PHE   148     -11.148   6.677 -40.569  1.00  0.00           O  
ATOM   2274  N   LEU   149      -9.839   4.836 -41.071  1.00  0.00           N  
ATOM   2275  HN  LEU   149      -8.931   4.437 -40.972  1.00  0.00           H  
ATOM   2276  CA  LEU   149     -10.859   4.222 -42.020  1.00  0.00           C  
ATOM   2277  HA  LEU   149     -11.554   5.006 -42.283  1.00  0.00           H  
ATOM   2278  CB  LEU   149     -10.187   3.692 -43.367  1.00  0.00           C  
ATOM   2279  HB1 LEU   149     -11.052   3.341 -43.970  1.00  0.00           H  
ATOM   2280  HB2 LEU   149      -9.624   2.743 -43.237  1.00  0.00           H  
ATOM   2281  CG  LEU   149      -9.417   4.717 -44.205  1.00  0.00           C  
ATOM   2282  HG  LEU   149      -8.540   4.928 -43.556  1.00  0.00           H  
ATOM   2283  CD1 LEU   149      -8.991   4.072 -45.498  1.00  0.00           C  
ATOM   2284 HD11 LEU   149      -9.960   3.906 -46.015  1.00  0.00           H  
ATOM   2285 HD12 LEU   149      -8.477   3.094 -45.384  1.00  0.00           H  
ATOM   2286 HD13 LEU   149      -8.394   4.756 -46.140  1.00  0.00           H  
ATOM   2287  CD2 LEU   149     -10.255   5.899 -44.437  1.00  0.00           C  
ATOM   2288 HD21 LEU   149     -11.289   5.682 -44.781  1.00  0.00           H  
ATOM   2289 HD22 LEU   149      -9.765   6.594 -45.152  1.00  0.00           H  
ATOM   2290 HD23 LEU   149     -10.241   6.539 -43.529  1.00  0.00           H  
ATOM   2291  C   LEU   149     -11.680   3.098 -41.370  1.00  0.00           C  
ATOM   2292  O   LEU   149     -11.258   2.272 -40.593  1.00  0.00           O  
ATOM   2293  N   LEU   150     -13.016   3.167 -41.727  1.00  0.00           N  
ATOM   2294  HN  LEU   150     -13.279   4.052 -42.102  1.00  0.00           H  
ATOM   2295  CA  LEU   150     -14.152   2.325 -41.369  1.00  0.00           C  
ATOM   2296  HA  LEU   150     -13.851   1.581 -40.645  1.00  0.00           H  
ATOM   2297  CB  LEU   150     -15.272   3.142 -40.738  1.00  0.00           C  
ATOM   2298  HB1 LEU   150     -16.161   2.579 -40.382  1.00  0.00           H  
ATOM   2299  HB2 LEU   150     -15.801   3.711 -41.532  1.00  0.00           H  
ATOM   2300  CG  LEU   150     -15.027   4.182 -39.655  1.00  0.00           C  
ATOM   2301  HG  LEU   150     -14.446   5.037 -40.063  1.00  0.00           H  
ATOM   2302  CD1 LEU   150     -16.451   4.861 -39.339  1.00  0.00           C  
ATOM   2303 HD11 LEU   150     -16.382   5.824 -38.790  1.00  0.00           H  
ATOM   2304 HD12 LEU   150     -16.946   4.200 -38.595  1.00  0.00           H  
ATOM   2305 HD13 LEU   150     -17.076   4.919 -40.256  1.00  0.00           H  
ATOM   2306  CD2 LEU   150     -14.484   3.749 -38.253  1.00  0.00           C  
ATOM   2307 HD21 LEU   150     -13.385   3.624 -38.357  1.00  0.00           H  
ATOM   2308 HD22 LEU   150     -15.048   2.826 -38.000  1.00  0.00           H  
ATOM   2309 HD23 LEU   150     -14.779   4.500 -37.489  1.00  0.00           H  
ATOM   2310  C   LEU   150     -14.670   1.686 -42.681  1.00  0.00           C  
ATOM   2311  O   LEU   150     -15.157   2.346 -43.636  1.00  0.00           O  
ATOM   2312  N   GLU   151     -14.840   0.347 -42.623  1.00  0.00           N  
ATOM   2313  HN  GLU   151     -14.429  -0.227 -41.919  1.00  0.00           H  
ATOM   2314  CA  GLU   151     -15.693  -0.369 -43.698  1.00  0.00           C  
ATOM   2315  HA  GLU   151     -15.189  -0.044 -44.596  1.00  0.00           H  
ATOM   2316  CB  GLU   151     -15.432  -1.924 -43.669  1.00  0.00           C  
ATOM   2317  HB1 GLU   151     -15.344  -2.278 -42.620  1.00  0.00           H  
ATOM   2318  HB2 GLU   151     -14.454  -2.176 -44.133  1.00  0.00           H  
ATOM   2319  CG  GLU   151     -16.551  -2.683 -44.391  1.00  0.00           C  
ATOM   2320  HG1 GLU   151     -16.825  -2.195 -45.351  1.00  0.00           H  
ATOM   2321  HG2 GLU   151     -17.536  -2.606 -43.884  1.00  0.00           H  
ATOM   2322  CD  GLU   151     -16.249  -4.099 -44.706  1.00  0.00           C  
ATOM   2323  OE1 GLU   151     -16.365  -4.488 -45.897  1.00  0.00           O  
ATOM   2324  OE2 GLU   151     -15.929  -4.935 -43.857  1.00  0.00           O  
ATOM   2325  C   GLU   151     -17.160   0.021 -43.800  1.00  0.00           C  
ATOM   2326  O   GLU   151     -17.864   0.182 -42.794  1.00  0.00           O  
ATOM   2327  N   ASP   152     -17.668   0.167 -45.058  1.00  0.00           N  
ATOM   2328  HN  ASP   152     -17.008   0.063 -45.798  1.00  0.00           H  
ATOM   2329  CA  ASP   152     -19.051   0.582 -45.372  1.00  0.00           C  
ATOM   2330  HA  ASP   152     -19.155   1.477 -44.778  1.00  0.00           H  
ATOM   2331  CB  ASP   152     -19.325   0.788 -46.945  1.00  0.00           C  
ATOM   2332  HB1 ASP   152     -18.820   1.752 -47.172  1.00  0.00           H  
ATOM   2333  HB2 ASP   152     -20.420   0.970 -46.994  1.00  0.00           H  
ATOM   2334  CG  ASP   152     -18.807  -0.205 -47.875  1.00  0.00           C  
ATOM   2335  OD1 ASP   152     -18.087  -1.182 -47.406  1.00  0.00           O  
ATOM   2336  OD2 ASP   152     -19.000   0.021 -49.095  1.00  0.00           O  
ATOM   2337  C   ASP   152     -20.094  -0.318 -44.835  1.00  0.00           C  
ATOM   2338  O   ASP   152     -21.058   0.191 -44.216  1.00  0.00           O  
ATOM   2339  N   GLU   153     -19.881  -1.651 -44.936  1.00  0.00           N  
ATOM   2340  HN  GLU   153     -19.027  -1.920 -45.375  1.00  0.00           H  
ATOM   2341  CA  GLU   153     -21.003  -2.553 -44.663  1.00  0.00           C  
ATOM   2342  HA  GLU   153     -21.973  -2.108 -44.827  1.00  0.00           H  
ATOM   2343  CB  GLU   153     -20.911  -3.811 -45.636  1.00  0.00           C  
ATOM   2344  HB1 GLU   153     -21.748  -4.494 -45.376  1.00  0.00           H  
ATOM   2345  HB2 GLU   153     -19.986  -4.392 -45.429  1.00  0.00           H  
ATOM   2346  CG  GLU   153     -21.019  -3.408 -47.102  1.00  0.00           C  
ATOM   2347  HG1 GLU   153     -20.357  -2.589 -47.453  1.00  0.00           H  
ATOM   2348  HG2 GLU   153     -22.022  -2.950 -47.240  1.00  0.00           H  
ATOM   2349  CD  GLU   153     -21.028  -4.556 -48.035  1.00  0.00           C  
ATOM   2350  OE1 GLU   153     -22.181  -4.908 -48.398  1.00  0.00           O  
ATOM   2351  OE2 GLU   153     -20.021  -4.957 -48.634  1.00  0.00           O  
ATOM   2352  C   GLU   153     -21.120  -3.078 -43.279  1.00  0.00           C  
ATOM   2353  O   GLU   153     -22.116  -3.708 -42.851  1.00  0.00           O  
ATOM   2354  N   ASN   154     -20.059  -2.892 -42.577  1.00  0.00           N  
ATOM   2355  HN  ASN   154     -19.303  -2.472 -43.073  1.00  0.00           H  
ATOM   2356  CA  ASN   154     -20.007  -3.232 -41.173  1.00  0.00           C  
ATOM   2357  HA  ASN   154     -20.938  -3.708 -40.905  1.00  0.00           H  
ATOM   2358  CB  ASN   154     -18.902  -4.224 -40.932  1.00  0.00           C  
ATOM   2359  HB1 ASN   154     -18.837  -4.506 -39.859  1.00  0.00           H  
ATOM   2360  HB2 ASN   154     -17.943  -3.867 -41.365  1.00  0.00           H  
ATOM   2361  CG  ASN   154     -19.246  -5.552 -41.566  1.00  0.00           C  
ATOM   2362  OD1 ASN   154     -20.329  -6.123 -41.334  1.00  0.00           O  
ATOM   2363  ND2 ASN   154     -18.357  -6.194 -42.361  1.00  0.00           N  
ATOM   2364 HD21 ASN   154     -17.410  -5.873 -42.324  1.00  0.00           H  
ATOM   2365 HD22 ASN   154     -18.720  -6.879 -42.993  1.00  0.00           H  
ATOM   2366  C   ASN   154     -19.809  -2.033 -40.307  1.00  0.00           C  
ATOM   2367  O   ASN   154     -20.693  -1.392 -39.794  1.00  0.00           O  
ATOM   2368  N   GLU   155     -18.543  -1.584 -40.128  1.00  0.00           N  
ATOM   2369  HN  GLU   155     -17.709  -1.906 -40.569  1.00  0.00           H  
ATOM   2370  CA  GLU   155     -18.262  -0.500 -39.125  1.00  0.00           C  
ATOM   2371  HA  GLU   155     -18.728  -0.966 -38.270  1.00  0.00           H  
ATOM   2372  CB  GLU   155     -16.757  -0.332 -38.932  1.00  0.00           C  
ATOM   2373  HB1 GLU   155     -16.456   0.496 -38.255  1.00  0.00           H  
ATOM   2374  HB2 GLU   155     -16.220   0.038 -39.831  1.00  0.00           H  
ATOM   2375  CG  GLU   155     -16.142  -1.630 -38.234  1.00  0.00           C  
ATOM   2376  HG1 GLU   155     -16.917  -2.100 -37.592  1.00  0.00           H  
ATOM   2377  HG2 GLU   155     -15.190  -1.398 -37.709  1.00  0.00           H  
ATOM   2378  CD  GLU   155     -15.805  -2.761 -39.206  1.00  0.00           C  
ATOM   2379  OE1 GLU   155     -15.957  -3.900 -38.749  1.00  0.00           O  
ATOM   2380  OE2 GLU   155     -15.467  -2.471 -40.390  1.00  0.00           O  
ATOM   2381  C   GLU   155     -18.955   0.927 -39.338  1.00  0.00           C  
ATOM   2382  O   GLU   155     -19.265   1.607 -38.327  1.00  0.00           O  
ATOM   2383  N   THR   156     -19.111   1.405 -40.530  1.00  0.00           N  
ATOM   2384  HN  THR   156     -18.687   0.956 -41.313  1.00  0.00           H  
ATOM   2385  CA  THR   156     -19.866   2.628 -40.780  1.00  0.00           C  
ATOM   2386  HA  THR   156     -19.391   3.451 -40.267  1.00  0.00           H  
ATOM   2387  CB  THR   156     -19.777   3.003 -42.223  1.00  0.00           C  
ATOM   2388  HB  THR   156     -20.398   2.346 -42.869  1.00  0.00           H  
ATOM   2389  OG1 THR   156     -18.432   2.994 -42.605  1.00  0.00           O  
ATOM   2390  HG1 THR   156     -18.156   2.088 -42.448  1.00  0.00           H  
ATOM   2391  CG2 THR   156     -20.259   4.433 -42.375  1.00  0.00           C  
ATOM   2392 HG21 THR   156     -20.064   4.778 -43.414  1.00  0.00           H  
ATOM   2393 HG22 THR   156     -19.934   5.199 -41.640  1.00  0.00           H  
ATOM   2394 HG23 THR   156     -21.360   4.416 -42.224  1.00  0.00           H  
ATOM   2395  C   THR   156     -21.305   2.555 -40.364  1.00  0.00           C  
ATOM   2396  O   THR   156     -21.862   3.548 -39.852  1.00  0.00           O  
ATOM   2397  N   LYS   157     -21.931   1.320 -40.462  1.00  0.00           N  
ATOM   2398  HN  LYS   157     -21.535   0.429 -40.673  1.00  0.00           H  
ATOM   2399  CA  LYS   157     -23.310   1.129 -40.214  1.00  0.00           C  
ATOM   2400  HA  LYS   157     -23.865   1.937 -40.668  1.00  0.00           H  
ATOM   2401  CB  LYS   157     -23.711  -0.353 -40.497  1.00  0.00           C  
ATOM   2402  HB1 LYS   157     -24.679  -0.621 -40.024  1.00  0.00           H  
ATOM   2403  HB2 LYS   157     -22.953  -0.974 -39.973  1.00  0.00           H  
ATOM   2404  CG  LYS   157     -23.843  -0.819 -41.996  1.00  0.00           C  
ATOM   2405  HG1 LYS   157     -23.982  -1.905 -42.185  1.00  0.00           H  
ATOM   2406  HG2 LYS   157     -22.906  -0.524 -42.513  1.00  0.00           H  
ATOM   2407  CD  LYS   157     -24.988   0.029 -42.530  1.00  0.00           C  
ATOM   2408  HD1 LYS   157     -24.794   1.120 -42.454  1.00  0.00           H  
ATOM   2409  HD2 LYS   157     -25.950  -0.213 -42.029  1.00  0.00           H  
ATOM   2410  CE  LYS   157     -25.268  -0.307 -44.072  1.00  0.00           C  
ATOM   2411  HE1 LYS   157     -24.386  -0.400 -44.741  1.00  0.00           H  
ATOM   2412  HE2 LYS   157     -25.974   0.418 -44.529  1.00  0.00           H  
ATOM   2413  NZ  LYS   157     -25.962  -1.560 -44.197  1.00  0.00           N  
ATOM   2414  HZ1 LYS   157     -26.828  -1.557 -43.620  1.00  0.00           H  
ATOM   2415  HZ2 LYS   157     -25.352  -2.328 -43.852  1.00  0.00           H  
ATOM   2416  HZ3 LYS   157     -26.115  -1.636 -45.222  1.00  0.00           H  
ATOM   2417  C   LYS   157     -23.685   1.337 -38.785  1.00  0.00           C  
ATOM   2418  O   LYS   157     -24.697   1.961 -38.387  1.00  0.00           O  
ATOM   2419  N   VAL   158     -22.851   0.779 -37.906  1.00  0.00           N  
ATOM   2420  HN  VAL   158     -21.997   0.472 -38.319  1.00  0.00           H  
ATOM   2421  CA  VAL   158     -22.969   0.592 -36.495  1.00  0.00           C  
ATOM   2422  HA  VAL   158     -23.953   0.196 -36.291  1.00  0.00           H  
ATOM   2423  CB  VAL   158     -21.997  -0.412 -35.825  1.00  0.00           C  
ATOM   2424  HB  VAL   158     -20.952  -0.077 -35.995  1.00  0.00           H  
ATOM   2425  CG1 VAL   158     -22.152  -0.500 -34.310  1.00  0.00           C  
ATOM   2426 HG11 VAL   158     -21.590   0.339 -33.847  1.00  0.00           H  
ATOM   2427 HG12 VAL   158     -21.620  -1.369 -33.866  1.00  0.00           H  
ATOM   2428 HG13 VAL   158     -23.206  -0.564 -33.963  1.00  0.00           H  
ATOM   2429  CG2 VAL   158     -22.353  -1.777 -36.486  1.00  0.00           C  
ATOM   2430 HG21 VAL   158     -21.897  -2.599 -35.892  1.00  0.00           H  
ATOM   2431 HG22 VAL   158     -21.881  -1.789 -37.491  1.00  0.00           H  
ATOM   2432 HG23 VAL   158     -23.444  -1.951 -36.599  1.00  0.00           H  
ATOM   2433  C   VAL   158     -22.922   2.005 -35.784  1.00  0.00           C  
ATOM   2434  O   VAL   158     -23.777   2.354 -35.000  1.00  0.00           O  
ATOM   2435  N   ILE   159     -21.992   2.970 -36.222  1.00  0.00           N  
ATOM   2436  HN  ILE   159     -21.229   2.627 -36.764  1.00  0.00           H  
ATOM   2437  CA  ILE   159     -22.195   4.401 -35.999  1.00  0.00           C  
ATOM   2438  HA  ILE   159     -22.188   4.469 -34.921  1.00  0.00           H  
ATOM   2439  CB  ILE   159     -20.973   5.193 -36.457  1.00  0.00           C  
ATOM   2440  HB  ILE   159     -21.046   5.269 -37.563  1.00  0.00           H  
ATOM   2441  CG2 ILE   159     -20.997   6.659 -35.905  1.00  0.00           C  
ATOM   2442 HG21 ILE   159     -20.941   6.692 -34.796  1.00  0.00           H  
ATOM   2443 HG22 ILE   159     -21.899   7.208 -36.253  1.00  0.00           H  
ATOM   2444 HG23 ILE   159     -20.121   7.267 -36.218  1.00  0.00           H  
ATOM   2445  CG1 ILE   159     -19.629   4.434 -36.112  1.00  0.00           C  
ATOM   2446 HG11 ILE   159     -19.635   3.495 -36.704  1.00  0.00           H  
ATOM   2447 HG12 ILE   159     -19.744   4.060 -35.073  1.00  0.00           H  
ATOM   2448  CD  ILE   159     -18.338   5.166 -36.214  1.00  0.00           C  
ATOM   2449  HD1 ILE   159     -18.265   5.634 -37.219  1.00  0.00           H  
ATOM   2450  HD2 ILE   159     -17.452   4.497 -36.171  1.00  0.00           H  
ATOM   2451  HD3 ILE   159     -18.278   5.897 -35.380  1.00  0.00           H  
ATOM   2452  C   ILE   159     -23.540   4.957 -36.515  1.00  0.00           C  
ATOM   2453  O   ILE   159     -24.189   5.696 -35.775  1.00  0.00           O  
ATOM   2454  N   LYS   160     -23.894   4.679 -37.808  1.00  0.00           N  
ATOM   2455  HN  LYS   160     -23.261   4.241 -38.442  1.00  0.00           H  
ATOM   2456  CA  LYS   160     -25.084   5.439 -38.296  1.00  0.00           C  
ATOM   2457  HA  LYS   160     -24.855   6.433 -37.941  1.00  0.00           H  
ATOM   2458  CB  LYS   160     -25.129   5.538 -39.807  1.00  0.00           C  
ATOM   2459  HB1 LYS   160     -26.121   5.890 -40.163  1.00  0.00           H  
ATOM   2460  HB2 LYS   160     -24.899   4.508 -40.154  1.00  0.00           H  
ATOM   2461  CG  LYS   160     -24.071   6.542 -40.430  1.00  0.00           C  
ATOM   2462  HG1 LYS   160     -23.123   6.496 -39.853  1.00  0.00           H  
ATOM   2463  HG2 LYS   160     -24.459   7.581 -40.355  1.00  0.00           H  
ATOM   2464  CD  LYS   160     -23.845   6.175 -41.913  1.00  0.00           C  
ATOM   2465  HD1 LYS   160     -23.355   5.178 -41.890  1.00  0.00           H  
ATOM   2466  HD2 LYS   160     -23.091   6.945 -42.185  1.00  0.00           H  
ATOM   2467  CE  LYS   160     -25.059   6.154 -42.739  1.00  0.00           C  
ATOM   2468  HE1 LYS   160     -25.679   7.070 -42.644  1.00  0.00           H  
ATOM   2469  HE2 LYS   160     -25.772   5.324 -42.547  1.00  0.00           H  
ATOM   2470  NZ  LYS   160     -24.679   5.967 -44.182  1.00  0.00           N  
ATOM   2471  HZ1 LYS   160     -24.014   5.169 -44.185  1.00  0.00           H  
ATOM   2472  HZ2 LYS   160     -24.053   6.735 -44.500  1.00  0.00           H  
ATOM   2473  HZ3 LYS   160     -25.479   5.709 -44.796  1.00  0.00           H  
ATOM   2474  C   LYS   160     -26.394   5.106 -37.662  1.00  0.00           C  
ATOM   2475  O   LYS   160     -27.228   5.958 -37.303  1.00  0.00           O  
ATOM   2476  N   GLN   161     -26.709   3.847 -37.486  1.00  0.00           N  
ATOM   2477  HN  GLN   161     -26.138   3.103 -37.827  1.00  0.00           H  
ATOM   2478  CA  GLN   161     -27.762   3.357 -36.623  1.00  0.00           C  
ATOM   2479  HA  GLN   161     -28.742   3.683 -36.936  1.00  0.00           H  
ATOM   2480  CB  GLN   161     -27.689   1.791 -36.617  1.00  0.00           C  
ATOM   2481  HB1 GLN   161     -28.386   1.343 -35.877  1.00  0.00           H  
ATOM   2482  HB2 GLN   161     -26.696   1.359 -36.369  1.00  0.00           H  
ATOM   2483  CG  GLN   161     -28.114   1.124 -37.963  1.00  0.00           C  
ATOM   2484  HG1 GLN   161     -28.363   0.085 -37.658  1.00  0.00           H  
ATOM   2485  HG2 GLN   161     -27.254   1.021 -38.658  1.00  0.00           H  
ATOM   2486  CD  GLN   161     -29.112   1.699 -38.849  1.00  0.00           C  
ATOM   2487  OE1 GLN   161     -28.847   2.234 -39.933  1.00  0.00           O  
ATOM   2488  NE2 GLN   161     -30.391   1.646 -38.307  1.00  0.00           N  
ATOM   2489 HE21 GLN   161     -31.201   2.001 -38.774  1.00  0.00           H  
ATOM   2490 HE22 GLN   161     -30.541   1.013 -37.548  1.00  0.00           H  
ATOM   2491  C   GLN   161     -27.717   3.748 -35.130  1.00  0.00           C  
ATOM   2492  O   GLN   161     -28.703   4.298 -34.618  1.00  0.00           O  
ATOM   2493  N   CYS   162     -26.540   3.681 -34.482  1.00  0.00           N  
ATOM   2494  HN  CYS   162     -25.747   3.178 -34.819  1.00  0.00           H  
ATOM   2495  CA  CYS   162     -26.415   4.306 -33.144  1.00  0.00           C  
ATOM   2496  HA  CYS   162     -27.194   3.799 -32.593  1.00  0.00           H  
ATOM   2497  CB  CYS   162     -25.211   3.797 -32.235  1.00  0.00           C  
ATOM   2498  HB1 CYS   162     -25.289   4.295 -31.245  1.00  0.00           H  
ATOM   2499  HB2 CYS   162     -24.311   4.101 -32.811  1.00  0.00           H  
ATOM   2500  SG  CYS   162     -25.065   2.039 -31.929  1.00  0.00           S  
ATOM   2501  HG1 CYS   162     -24.481   1.821 -33.099  1.00  0.00           H  
ATOM   2502  C   CYS   162     -26.626   5.811 -33.127  1.00  0.00           C  
ATOM   2503  O   CYS   162     -27.294   6.291 -32.253  1.00  0.00           O  
ATOM   2504  N   TYR   163     -26.161   6.519 -34.151  1.00  0.00           N  
ATOM   2505  HN  TYR   163     -25.681   6.053 -34.890  1.00  0.00           H  
ATOM   2506  CA  TYR   163     -26.445   7.965 -34.294  1.00  0.00           C  
ATOM   2507  HA  TYR   163     -26.008   8.473 -33.447  1.00  0.00           H  
ATOM   2508  CB  TYR   163     -25.575   8.654 -35.434  1.00  0.00           C  
ATOM   2509  HB1 TYR   163     -25.702   8.024 -36.340  1.00  0.00           H  
ATOM   2510  HB2 TYR   163     -24.508   8.474 -35.181  1.00  0.00           H  
ATOM   2511  CG  TYR   163     -25.780  10.158 -35.730  1.00  0.00           C  
ATOM   2512  CD1 TYR   163     -25.083  11.100 -34.995  1.00  0.00           C  
ATOM   2513  HD1 TYR   163     -24.447  10.714 -34.213  1.00  0.00           H  
ATOM   2514  CE1 TYR   163     -25.150  12.501 -35.217  1.00  0.00           C  
ATOM   2515  HE1 TYR   163     -24.500  13.135 -34.631  1.00  0.00           H  
ATOM   2516  CZ  TYR   163     -25.952  12.934 -36.242  1.00  0.00           C  
ATOM   2517  OH  TYR   163     -25.987  14.291 -36.466  1.00  0.00           O  
ATOM   2518  HH  TYR   163     -26.439  14.348 -37.311  1.00  0.00           H  
ATOM   2519  CD2 TYR   163     -26.484  10.642 -36.818  1.00  0.00           C  
ATOM   2520  HD2 TYR   163     -27.083  10.032 -37.477  1.00  0.00           H  
ATOM   2521  CE2 TYR   163     -26.622  12.022 -37.099  1.00  0.00           C  
ATOM   2522  HE2 TYR   163     -27.267  12.418 -37.869  1.00  0.00           H  
ATOM   2523  C   TYR   163     -27.960   8.287 -34.371  1.00  0.00           C  
ATOM   2524  O   TYR   163     -28.452   9.030 -33.555  1.00  0.00           O  
ATOM   2525  N   GLN   164     -28.612   7.620 -35.334  1.00  0.00           N  
ATOM   2526  HN  GLN   164     -28.001   7.108 -35.932  1.00  0.00           H  
ATOM   2527  CA  GLN   164     -30.051   7.720 -35.567  1.00  0.00           C  
ATOM   2528  HA  GLN   164     -30.474   8.670 -35.861  1.00  0.00           H  
ATOM   2529  CB  GLN   164     -30.475   6.830 -36.720  1.00  0.00           C  
ATOM   2530  HB1 GLN   164     -31.583   6.747 -36.737  1.00  0.00           H  
ATOM   2531  HB2 GLN   164     -30.001   5.835 -36.580  1.00  0.00           H  
ATOM   2532  CG  GLN   164     -30.119   7.413 -38.160  1.00  0.00           C  
ATOM   2533  HG1 GLN   164     -29.035   7.273 -38.361  1.00  0.00           H  
ATOM   2534  HG2 GLN   164     -30.387   8.473 -38.355  1.00  0.00           H  
ATOM   2535  CD  GLN   164     -30.783   6.526 -39.137  1.00  0.00           C  
ATOM   2536  OE1 GLN   164     -30.248   5.557 -39.664  1.00  0.00           O  
ATOM   2537  NE2 GLN   164     -32.085   6.879 -39.499  1.00  0.00           N  
ATOM   2538 HE21 GLN   164     -32.583   6.378 -40.207  1.00  0.00           H  
ATOM   2539 HE22 GLN   164     -32.547   7.473 -38.840  1.00  0.00           H  
ATOM   2540  C   GLN   164     -30.943   7.314 -34.405  1.00  0.00           C  
ATOM   2541  O   GLN   164     -31.890   7.931 -34.054  1.00  0.00           O  
ATOM   2542  N   ASP   165     -30.554   6.244 -33.659  1.00  0.00           N  
ATOM   2543  HN  ASP   165     -29.802   5.670 -33.974  1.00  0.00           H  
ATOM   2544  CA  ASP   165     -31.337   5.733 -32.541  1.00  0.00           C  
ATOM   2545  HA  ASP   165     -32.382   5.837 -32.790  1.00  0.00           H  
ATOM   2546  CB  ASP   165     -31.009   4.272 -32.165  1.00  0.00           C  
ATOM   2547  HB1 ASP   165     -30.185   4.168 -31.428  1.00  0.00           H  
ATOM   2548  HB2 ASP   165     -30.597   3.651 -32.989  1.00  0.00           H  
ATOM   2549  CG  ASP   165     -32.164   3.504 -31.469  1.00  0.00           C  
ATOM   2550  OD1 ASP   165     -31.959   2.294 -31.269  1.00  0.00           O  
ATOM   2551  OD2 ASP   165     -33.249   4.126 -31.223  1.00  0.00           O  
ATOM   2552  C   ASP   165     -31.166   6.563 -31.293  1.00  0.00           C  
ATOM   2553  O   ASP   165     -32.115   6.906 -30.558  1.00  0.00           O  
ATOM   2554  N   HSE   166     -29.936   6.939 -30.981  1.00  0.00           N  
ATOM   2555  HN  HSE   166     -29.333   6.545 -31.671  1.00  0.00           H  
ATOM   2556  CA  HSE   166     -29.565   7.482 -29.667  1.00  0.00           C  
ATOM   2557  HA  HSE   166     -30.341   7.313 -28.935  1.00  0.00           H  
ATOM   2558  CB  HSE   166     -28.424   6.764 -29.037  1.00  0.00           C  
ATOM   2559  HB1 HSE   166     -28.111   7.243 -28.085  1.00  0.00           H  
ATOM   2560  HB2 HSE   166     -27.575   6.957 -29.728  1.00  0.00           H  
ATOM   2561  ND1 HSE   166     -29.708   4.967 -28.061  1.00  0.00           N  
ATOM   2562  CG  HSE   166     -28.647   5.375 -28.902  1.00  0.00           C  
ATOM   2563  CE1 HSE   166     -29.642   3.628 -28.069  1.00  0.00           C  
ATOM   2564  HE1 HSE   166     -30.136   2.906 -27.419  1.00  0.00           H  
ATOM   2565  NE2 HSE   166     -28.718   3.195 -28.947  1.00  0.00           N  
ATOM   2566  HE2 HSE   166     -28.475   2.237 -29.099  1.00  0.00           H  
ATOM   2567  CD2 HSE   166     -28.084   4.247 -29.524  1.00  0.00           C  
ATOM   2568  HD2 HSE   166     -27.295   4.172 -30.263  1.00  0.00           H  
ATOM   2569  C   HSE   166     -29.397   8.999 -29.723  1.00  0.00           C  
ATOM   2570  O   HSE   166     -30.114   9.754 -29.083  1.00  0.00           O  
ATOM   2571  N   ASN   167     -28.483   9.552 -30.494  1.00  0.00           N  
ATOM   2572  HN  ASN   167     -27.960   9.058 -31.184  1.00  0.00           H  
ATOM   2573  CA  ASN   167     -28.106  10.971 -30.455  1.00  0.00           C  
ATOM   2574  HA  ASN   167     -28.217  11.260 -29.421  1.00  0.00           H  
ATOM   2575  CB  ASN   167     -26.623  11.179 -30.987  1.00  0.00           C  
ATOM   2576  HB1 ASN   167     -26.394  12.266 -30.977  1.00  0.00           H  
ATOM   2577  HB2 ASN   167     -26.527  10.797 -32.026  1.00  0.00           H  
ATOM   2578  CG  ASN   167     -25.489  10.602 -30.142  1.00  0.00           C  
ATOM   2579  OD1 ASN   167     -25.658   9.936 -29.126  1.00  0.00           O  
ATOM   2580  ND2 ASN   167     -24.245  10.809 -30.604  1.00  0.00           N  
ATOM   2581 HD21 ASN   167     -23.482  10.491 -30.042  1.00  0.00           H  
ATOM   2582 HD22 ASN   167     -24.003  11.459 -31.325  1.00  0.00           H  
ATOM   2583  C   ASN   167     -29.059  11.793 -31.324  1.00  0.00           C  
ATOM   2584  O   ASN   167     -29.336  12.957 -31.051  1.00  0.00           O  
ATOM   2585  N   LEU   168     -29.638  11.270 -32.379  1.00  0.00           N  
ATOM   2586  HN  LEU   168     -29.356  10.347 -32.627  1.00  0.00           H  
ATOM   2587  CA  LEU   168     -30.545  12.036 -33.243  1.00  0.00           C  
ATOM   2588  HA  LEU   168     -30.372  13.099 -33.162  1.00  0.00           H  
ATOM   2589  CB  LEU   168     -30.225  11.588 -34.732  1.00  0.00           C  
ATOM   2590  HB1 LEU   168     -30.278  10.482 -34.817  1.00  0.00           H  
ATOM   2591  HB2 LEU   168     -29.189  11.903 -34.980  1.00  0.00           H  
ATOM   2592  CG  LEU   168     -31.063  12.240 -35.890  1.00  0.00           C  
ATOM   2593  HG  LEU   168     -32.153  12.023 -35.906  1.00  0.00           H  
ATOM   2594  CD1 LEU   168     -31.016  13.795 -35.892  1.00  0.00           C  
ATOM   2595 HD11 LEU   168     -31.564  14.184 -35.007  1.00  0.00           H  
ATOM   2596 HD12 LEU   168     -31.454  14.155 -36.847  1.00  0.00           H  
ATOM   2597 HD13 LEU   168     -29.960  14.138 -35.922  1.00  0.00           H  
ATOM   2598  CD2 LEU   168     -30.547  11.813 -37.262  1.00  0.00           C  
ATOM   2599 HD21 LEU   168     -29.447  11.919 -37.372  1.00  0.00           H  
ATOM   2600 HD22 LEU   168     -31.019  12.471 -38.023  1.00  0.00           H  
ATOM   2601 HD23 LEU   168     -30.810  10.755 -37.475  1.00  0.00           H  
ATOM   2602  C   LEU   168     -32.041  11.866 -32.781  1.00  0.00           C  
ATOM   2603  O   LEU   168     -32.572  10.775 -32.745  1.00  0.00           O  
ATOM   2604  N   SER   169     -32.739  12.964 -32.362  1.00  0.00           N  
ATOM   2605  HN  SER   169     -32.230  13.788 -32.126  1.00  0.00           H  
ATOM   2606  CA  SER   169     -34.151  13.038 -32.125  1.00  0.00           C  
ATOM   2607  HA  SER   169     -34.340  12.224 -31.441  1.00  0.00           H  
ATOM   2608  CB  SER   169     -34.404  14.290 -31.339  1.00  0.00           C  
ATOM   2609  HB1 SER   169     -34.427  15.112 -32.086  1.00  0.00           H  
ATOM   2610  HB2 SER   169     -33.587  14.486 -30.611  1.00  0.00           H  
ATOM   2611  OG  SER   169     -35.713  14.134 -30.637  1.00  0.00           O  
ATOM   2612  HG1 SER   169     -36.400  14.175 -31.307  1.00  0.00           H  
ATOM   2613  C   SER   169     -34.855  12.857 -33.349  1.00  0.00           C  
ATOM   2614  O   SER   169     -34.716  13.556 -34.354  1.00  0.00           O  
ATOM   2615  N   GLN   170     -35.800  11.883 -33.307  1.00  0.00           N  
ATOM   2616  HN  GLN   170     -35.934  11.200 -32.594  1.00  0.00           H  
ATOM   2617  CA  GLN   170     -36.764  11.743 -34.430  1.00  0.00           C  
ATOM   2618  HA  GLN   170     -36.124  11.819 -35.297  1.00  0.00           H  
ATOM   2619  CB  GLN   170     -37.473  10.362 -34.425  1.00  0.00           C  
ATOM   2620  HB1 GLN   170     -38.458  10.266 -34.929  1.00  0.00           H  
ATOM   2621  HB2 GLN   170     -37.686  10.205 -33.346  1.00  0.00           H  
ATOM   2622  CG  GLN   170     -36.487   9.252 -35.009  1.00  0.00           C  
ATOM   2623  HG1 GLN   170     -35.577   9.082 -34.395  1.00  0.00           H  
ATOM   2624  HG2 GLN   170     -36.222   9.540 -36.049  1.00  0.00           H  
ATOM   2625  CD  GLN   170     -37.157   7.885 -35.011  1.00  0.00           C  
ATOM   2626  OE1 GLN   170     -36.956   7.060 -35.889  1.00  0.00           O  
ATOM   2627  NE2 GLN   170     -37.913   7.580 -33.868  1.00  0.00           N  
ATOM   2628 HE21 GLN   170     -38.153   6.610 -33.835  1.00  0.00           H  
ATOM   2629 HE22 GLN   170     -37.868   8.194 -33.081  1.00  0.00           H  
ATOM   2630  C   GLN   170     -37.726  12.840 -34.543  1.00  0.00           C  
ATOM   2631  O   GLN   170     -38.019  13.538 -33.537  1.00  0.00           O  
ATOM   2632  N   ASN   171     -38.241  13.060 -35.741  1.00  0.00           N  
ATOM   2633  HN  ASN   171     -38.100  12.377 -36.454  1.00  0.00           H  
ATOM   2634  CA  ASN   171     -39.139  14.131 -36.058  1.00  0.00           C  
ATOM   2635  HA  ASN   171     -39.378  13.971 -37.099  1.00  0.00           H  
ATOM   2636  CB  ASN   171     -40.459  14.296 -35.194  1.00  0.00           C  
ATOM   2637  HB1 ASN   171     -41.130  15.038 -35.677  1.00  0.00           H  
ATOM   2638  HB2 ASN   171     -40.197  14.685 -34.187  1.00  0.00           H  
ATOM   2639  CG  ASN   171     -41.257  13.035 -35.193  1.00  0.00           C  
ATOM   2640  OD1 ASN   171     -41.171  12.284 -36.128  1.00  0.00           O  
ATOM   2641  ND2 ASN   171     -41.922  12.719 -34.033  1.00  0.00           N  
ATOM   2642 HD21 ASN   171     -42.431  11.858 -34.037  1.00  0.00           H  
ATOM   2643 HD22 ASN   171     -41.794  13.275 -33.211  1.00  0.00           H  
ATOM   2644  C   ASN   171     -38.472  15.501 -36.187  1.00  0.00           C  
ATOM   2645  O   ASN   171     -38.109  16.066 -35.188  1.00  0.00           O  
ATOM   2646  N   GLY   172     -38.381  15.946 -37.392  1.00  0.00           N  
ATOM   2647  HN  GLY   172     -38.774  15.382 -38.113  1.00  0.00           H  
ATOM   2648  CA  GLY   172     -37.687  17.210 -37.767  1.00  0.00           C  
ATOM   2649  HA1 GLY   172     -38.266  17.980 -37.279  1.00  0.00           H  
ATOM   2650  HA2 GLY   172     -37.662  17.373 -38.835  1.00  0.00           H  
ATOM   2651  C   GLY   172     -36.308  17.265 -37.314  1.00  0.00           C  
ATOM   2652  O   GLY   172     -35.793  16.350 -36.664  1.00  0.00           O  
ATOM   2653  N   SER   173     -35.593  18.354 -37.707  1.00  0.00           N  
ATOM   2654  HN  SER   173     -35.823  19.064 -38.369  1.00  0.00           H  
ATOM   2655  CA  SER   173     -34.251  18.531 -37.247  1.00  0.00           C  
ATOM   2656  HA  SER   173     -33.901  17.589 -36.850  1.00  0.00           H  
ATOM   2657  CB  SER   173     -33.201  18.968 -38.279  1.00  0.00           C  
ATOM   2658  HB1 SER   173     -33.518  19.942 -38.709  1.00  0.00           H  
ATOM   2659  HB2 SER   173     -33.157  18.290 -39.158  1.00  0.00           H  
ATOM   2660  OG  SER   173     -31.852  19.183 -37.780  1.00  0.00           O  
ATOM   2661  HG1 SER   173     -31.391  18.342 -37.745  1.00  0.00           H  
ATOM   2662  C   SER   173     -34.156  19.443 -36.006  1.00  0.00           C  
ATOM   2663  O   SER   173     -34.506  20.609 -36.084  1.00  0.00           O  
ATOM   2664  N   ALA   174     -33.452  18.947 -34.941  1.00  0.00           N  
ATOM   2665  HN  ALA   174     -33.116  18.010 -35.007  1.00  0.00           H  
ATOM   2666  CA  ALA   174     -33.220  19.717 -33.773  1.00  0.00           C  
ATOM   2667  HA  ALA   174     -32.967  20.730 -34.049  1.00  0.00           H  
ATOM   2668  CB  ALA   174     -34.453  19.648 -32.838  1.00  0.00           C  
ATOM   2669  HB1 ALA   174     -34.360  19.959 -31.776  1.00  0.00           H  
ATOM   2670  HB2 ALA   174     -34.864  18.619 -32.750  1.00  0.00           H  
ATOM   2671  HB3 ALA   174     -35.227  20.356 -33.205  1.00  0.00           H  
ATOM   2672  C   ALA   174     -31.990  19.129 -33.071  1.00  0.00           C  
ATOM   2673  O   ALA   174     -31.579  18.024 -33.419  1.00  0.00           O  
ATOM   2674  N   PRO   175     -31.292  19.926 -32.221  1.00  0.00           N  
ATOM   2675  CD  PRO   175     -31.699  21.251 -31.771  1.00  0.00           C  
ATOM   2676  HD1 PRO   175     -32.594  21.161 -31.119  1.00  0.00           H  
ATOM   2677  HD2 PRO   175     -31.966  21.820 -32.688  1.00  0.00           H  
ATOM   2678  CA  PRO   175     -30.160  19.516 -31.505  1.00  0.00           C  
ATOM   2679  HA  PRO   175     -29.369  19.548 -32.240  1.00  0.00           H  
ATOM   2680  CB  PRO   175     -30.075  20.498 -30.319  1.00  0.00           C  
ATOM   2681  HB1 PRO   175     -29.033  20.526 -29.936  1.00  0.00           H  
ATOM   2682  HB2 PRO   175     -30.817  20.281 -29.521  1.00  0.00           H  
ATOM   2683  CG  PRO   175     -30.498  21.757 -31.007  1.00  0.00           C  
ATOM   2684  HG1 PRO   175     -30.703  22.565 -30.272  1.00  0.00           H  
ATOM   2685  HG2 PRO   175     -29.677  22.131 -31.656  1.00  0.00           H  
ATOM   2686  C   PRO   175     -30.135  18.059 -30.949  1.00  0.00           C  
ATOM   2687  O   PRO   175     -31.020  17.627 -30.230  1.00  0.00           O  
ATOM   2688  N   THR   176     -29.036  17.345 -31.322  1.00  0.00           N  
ATOM   2689  HN  THR   176     -28.338  17.784 -31.882  1.00  0.00           H  
ATOM   2690  CA  THR   176     -28.695  16.004 -30.896  1.00  0.00           C  
ATOM   2691  HA  THR   176     -29.587  15.415 -31.050  1.00  0.00           H  
ATOM   2692  CB  THR   176     -27.484  15.448 -31.784  1.00  0.00           C  
ATOM   2693  HB  THR   176     -27.128  14.464 -31.412  1.00  0.00           H  
ATOM   2694  OG1 THR   176     -26.343  16.230 -31.550  1.00  0.00           O  
ATOM   2695  HG1 THR   176     -26.412  17.028 -32.079  1.00  0.00           H  
ATOM   2696  CG2 THR   176     -27.598  15.426 -33.302  1.00  0.00           C  
ATOM   2697 HG21 THR   176     -27.365  16.373 -33.835  1.00  0.00           H  
ATOM   2698 HG22 THR   176     -28.543  14.956 -33.650  1.00  0.00           H  
ATOM   2699 HG23 THR   176     -26.829  14.732 -33.703  1.00  0.00           H  
ATOM   2700  C   THR   176     -28.271  15.867 -29.394  1.00  0.00           C  
ATOM   2701  O   THR   176     -27.962  16.876 -28.724  1.00  0.00           O  
ATOM   2702  N   PHE   177     -28.427  14.637 -28.844  1.00  0.00           N  
ATOM   2703  HN  PHE   177     -28.741  13.879 -29.410  1.00  0.00           H  
ATOM   2704  CA  PHE   177     -28.217  14.291 -27.459  1.00  0.00           C  
ATOM   2705  HA  PHE   177     -28.215  15.214 -26.899  1.00  0.00           H  
ATOM   2706  CB  PHE   177     -29.372  13.324 -26.850  1.00  0.00           C  
ATOM   2707  HB1 PHE   177     -29.240  13.081 -25.774  1.00  0.00           H  
ATOM   2708  HB2 PHE   177     -29.146  12.307 -27.235  1.00  0.00           H  
ATOM   2709  CG  PHE   177     -30.673  13.961 -27.155  1.00  0.00           C  
ATOM   2710  CD1 PHE   177     -31.534  13.332 -28.126  1.00  0.00           C  
ATOM   2711  HD1 PHE   177     -31.196  12.543 -28.781  1.00  0.00           H  
ATOM   2712  CE1 PHE   177     -32.875  13.780 -28.233  1.00  0.00           C  
ATOM   2713  HE1 PHE   177     -33.604  13.335 -28.895  1.00  0.00           H  
ATOM   2714  CZ  PHE   177     -33.304  14.835 -27.431  1.00  0.00           C  
ATOM   2715  HZ  PHE   177     -34.318  15.207 -27.403  1.00  0.00           H  
ATOM   2716  CD2 PHE   177     -31.230  14.985 -26.252  1.00  0.00           C  
ATOM   2717  HD2 PHE   177     -30.591  15.382 -25.477  1.00  0.00           H  
ATOM   2718  CE2 PHE   177     -32.519  15.474 -26.501  1.00  0.00           C  
ATOM   2719  HE2 PHE   177     -32.946  16.195 -25.820  1.00  0.00           H  
ATOM   2720  C   PHE   177     -26.840  13.520 -27.328  1.00  0.00           C  
ATOM   2721  O   PHE   177     -26.548  12.692 -28.148  1.00  0.00           O  
ATOM   2722  N   PRO   178     -25.980  13.770 -26.356  1.00  0.00           N  
ATOM   2723  CD  PRO   178     -26.143  14.642 -25.170  1.00  0.00           C  
ATOM   2724  HD1 PRO   178     -26.844  14.153 -24.459  1.00  0.00           H  
ATOM   2725  HD2 PRO   178     -26.556  15.638 -25.439  1.00  0.00           H  
ATOM   2726  CA  PRO   178     -24.743  12.996 -26.265  1.00  0.00           C  
ATOM   2727  HA  PRO   178     -24.378  12.730 -27.246  1.00  0.00           H  
ATOM   2728  CB  PRO   178     -23.798  13.998 -25.518  1.00  0.00           C  
ATOM   2729  HB1 PRO   178     -23.444  14.654 -26.342  1.00  0.00           H  
ATOM   2730  HB2 PRO   178     -22.954  13.525 -24.973  1.00  0.00           H  
ATOM   2731  CG  PRO   178     -24.753  14.820 -24.581  1.00  0.00           C  
ATOM   2732  HG1 PRO   178     -24.721  14.449 -23.534  1.00  0.00           H  
ATOM   2733  HG2 PRO   178     -24.510  15.902 -24.646  1.00  0.00           H  
ATOM   2734  C   PRO   178     -24.896  11.727 -25.432  1.00  0.00           C  
ATOM   2735  O   PRO   178     -24.616  11.614 -24.246  1.00  0.00           O  
ATOM   2736  N   LEU   179     -25.539  10.729 -26.026  1.00  0.00           N  
ATOM   2737  HN  LEU   179     -26.040  10.842 -26.881  1.00  0.00           H  
ATOM   2738  CA  LEU   179     -25.803   9.490 -25.292  1.00  0.00           C  
ATOM   2739  HA  LEU   179     -25.515   9.512 -24.252  1.00  0.00           H  
ATOM   2740  CB  LEU   179     -27.326   9.229 -25.410  1.00  0.00           C  
ATOM   2741  HB1 LEU   179     -27.579   8.321 -24.821  1.00  0.00           H  
ATOM   2742  HB2 LEU   179     -27.598   9.242 -26.487  1.00  0.00           H  
ATOM   2743  CG  LEU   179     -28.263  10.355 -24.804  1.00  0.00           C  
ATOM   2744  HG  LEU   179     -27.849  11.335 -25.126  1.00  0.00           H  
ATOM   2745  CD1 LEU   179     -29.790  10.375 -25.312  1.00  0.00           C  
ATOM   2746 HD11 LEU   179     -30.225  11.270 -24.818  1.00  0.00           H  
ATOM   2747 HD12 LEU   179     -30.297   9.474 -24.905  1.00  0.00           H  
ATOM   2748 HD13 LEU   179     -29.785  10.472 -26.419  1.00  0.00           H  
ATOM   2749  CD2 LEU   179     -28.130  10.552 -23.217  1.00  0.00           C  
ATOM   2750 HD21 LEU   179     -28.390   9.577 -22.752  1.00  0.00           H  
ATOM   2751 HD22 LEU   179     -28.749  11.399 -22.853  1.00  0.00           H  
ATOM   2752 HD23 LEU   179     -27.037  10.667 -23.055  1.00  0.00           H  
ATOM   2753  C   LEU   179     -25.127   8.265 -25.932  1.00  0.00           C  
ATOM   2754  O   LEU   179     -25.320   7.142 -25.526  1.00  0.00           O  
ATOM   2755  N   CYS   180     -24.216   8.498 -27.032  1.00  0.00           N  
ATOM   2756  HN  CYS   180     -24.113   9.425 -27.385  1.00  0.00           H  
ATOM   2757  CA  CYS   180     -23.382   7.506 -27.708  1.00  0.00           C  
ATOM   2758  HA  CYS   180     -23.134   6.684 -27.053  1.00  0.00           H  
ATOM   2759  CB  CYS   180     -24.110   6.841 -28.923  1.00  0.00           C  
ATOM   2760  HB1 CYS   180     -24.372   7.607 -29.684  1.00  0.00           H  
ATOM   2761  HB2 CYS   180     -25.088   6.402 -28.632  1.00  0.00           H  
ATOM   2762  SG  CYS   180     -23.000   5.553 -29.703  1.00  0.00           S  
ATOM   2763  HG1 CYS   180     -23.428   4.513 -29.003  1.00  0.00           H  
ATOM   2764  C   CYS   180     -21.968   8.111 -28.105  1.00  0.00           C  
ATOM   2765  O   CYS   180     -21.915   9.268 -28.626  1.00  0.00           O  
ATOM   2766  N   ALA   181     -20.836   7.366 -27.922  1.00  0.00           N  
ATOM   2767  HN  ALA   181     -20.914   6.414 -27.635  1.00  0.00           H  
ATOM   2768  CA  ALA   181     -19.509   7.899 -27.918  1.00  0.00           C  
ATOM   2769  HA  ALA   181     -19.400   8.667 -28.670  1.00  0.00           H  
ATOM   2770  CB  ALA   181     -19.162   8.487 -26.450  1.00  0.00           C  
ATOM   2771  HB1 ALA   181     -19.603   9.487 -26.249  1.00  0.00           H  
ATOM   2772  HB2 ALA   181     -18.059   8.611 -26.414  1.00  0.00           H  
ATOM   2773  HB3 ALA   181     -19.529   7.780 -25.676  1.00  0.00           H  
ATOM   2774  C   ALA   181     -18.600   6.746 -28.416  1.00  0.00           C  
ATOM   2775  O   ALA   181     -19.098   5.636 -28.540  1.00  0.00           O  
ATOM   2776  N   MET   182     -17.327   7.022 -28.644  1.00  0.00           N  
ATOM   2777  HN  MET   182     -17.085   7.984 -28.744  1.00  0.00           H  
ATOM   2778  CA  MET   182     -16.382   5.995 -29.092  1.00  0.00           C  
ATOM   2779  HA  MET   182     -16.691   5.026 -28.728  1.00  0.00           H  
ATOM   2780  CB  MET   182     -16.441   6.009 -30.690  1.00  0.00           C  
ATOM   2781  HB1 MET   182     -16.921   6.958 -31.013  1.00  0.00           H  
ATOM   2782  HB2 MET   182     -17.242   5.241 -30.745  1.00  0.00           H  
ATOM   2783  CG  MET   182     -15.193   5.634 -31.526  1.00  0.00           C  
ATOM   2784  HG1 MET   182     -14.818   4.693 -31.070  1.00  0.00           H  
ATOM   2785  HG2 MET   182     -14.392   6.404 -31.525  1.00  0.00           H  
ATOM   2786  SD  MET   182     -15.644   5.444 -33.256  1.00  0.00           S  
ATOM   2787  CE  MET   182     -15.355   7.157 -33.673  1.00  0.00           C  
ATOM   2788  HE1 MET   182     -14.344   7.477 -33.345  1.00  0.00           H  
ATOM   2789  HE2 MET   182     -16.125   7.833 -33.244  1.00  0.00           H  
ATOM   2790  HE3 MET   182     -15.258   7.334 -34.766  1.00  0.00           H  
ATOM   2791  C   MET   182     -15.043   6.248 -28.532  1.00  0.00           C  
ATOM   2792  O   MET   182     -14.697   7.458 -28.387  1.00  0.00           O  
ATOM   2793  N   GLN   183     -14.369   5.182 -28.119  1.00  0.00           N  
ATOM   2794  HN  GLN   183     -14.734   4.258 -28.210  1.00  0.00           H  
ATOM   2795  CA  GLN   183     -13.015   5.228 -27.595  1.00  0.00           C  
ATOM   2796  HA  GLN   183     -12.671   6.239 -27.437  1.00  0.00           H  
ATOM   2797  CB  GLN   183     -12.897   4.610 -26.245  1.00  0.00           C  
ATOM   2798  HB1 GLN   183     -13.265   3.564 -26.318  1.00  0.00           H  
ATOM   2799  HB2 GLN   183     -13.595   5.030 -25.490  1.00  0.00           H  
ATOM   2800  CG  GLN   183     -11.481   4.444 -25.525  1.00  0.00           C  
ATOM   2801  HG1 GLN   183     -11.106   5.475 -25.353  1.00  0.00           H  
ATOM   2802  HG2 GLN   183     -10.632   3.933 -26.027  1.00  0.00           H  
ATOM   2803  CD  GLN   183     -11.601   3.811 -24.072  1.00  0.00           C  
ATOM   2804  OE1 GLN   183     -12.009   2.654 -24.017  1.00  0.00           O  
ATOM   2805  NE2 GLN   183     -11.230   4.526 -22.998  1.00  0.00           N  
ATOM   2806 HE21 GLN   183     -11.183   5.524 -22.967  1.00  0.00           H  
ATOM   2807 HE22 GLN   183     -11.293   3.938 -22.192  1.00  0.00           H  
ATOM   2808  C   GLN   183     -12.086   4.563 -28.574  1.00  0.00           C  
ATOM   2809  O   GLN   183     -12.453   3.546 -29.214  1.00  0.00           O  
ATOM   2810  N   LEU   184     -10.788   4.983 -28.498  1.00  0.00           N  
ATOM   2811  HN  LEU   184     -10.733   5.929 -28.189  1.00  0.00           H  
ATOM   2812  CA  LEU   184      -9.797   4.271 -29.215  1.00  0.00           C  
ATOM   2813  HA  LEU   184     -10.230   3.364 -29.610  1.00  0.00           H  
ATOM   2814  CB  LEU   184      -9.029   5.116 -30.350  1.00  0.00           C  
ATOM   2815  HB1 LEU   184      -8.588   4.431 -31.105  1.00  0.00           H  
ATOM   2816  HB2 LEU   184      -8.252   5.734 -29.852  1.00  0.00           H  
ATOM   2817  CG  LEU   184      -9.885   6.223 -31.086  1.00  0.00           C  
ATOM   2818  HG  LEU   184     -10.188   6.975 -30.327  1.00  0.00           H  
ATOM   2819  CD1 LEU   184      -9.037   6.876 -32.194  1.00  0.00           C  
ATOM   2820 HD11 LEU   184      -8.583   6.116 -32.865  1.00  0.00           H  
ATOM   2821 HD12 LEU   184      -8.079   7.303 -31.826  1.00  0.00           H  
ATOM   2822 HD13 LEU   184      -9.607   7.573 -32.845  1.00  0.00           H  
ATOM   2823  CD2 LEU   184     -11.087   5.536 -31.758  1.00  0.00           C  
ATOM   2824 HD21 LEU   184     -10.769   5.101 -32.730  1.00  0.00           H  
ATOM   2825 HD22 LEU   184     -11.910   6.279 -31.836  1.00  0.00           H  
ATOM   2826 HD23 LEU   184     -11.415   4.675 -31.138  1.00  0.00           H  
ATOM   2827  C   LEU   184      -8.734   3.820 -28.189  1.00  0.00           C  
ATOM   2828  O   LEU   184      -8.417   4.506 -27.231  1.00  0.00           O  
ATOM   2829  N   PHE   185      -8.269   2.552 -28.428  1.00  0.00           N  
ATOM   2830  HN  PHE   185      -8.636   1.953 -29.135  1.00  0.00           H  
ATOM   2831  CA  PHE   185      -7.380   1.892 -27.540  1.00  0.00           C  
ATOM   2832  HA  PHE   185      -6.982   2.642 -26.873  1.00  0.00           H  
ATOM   2833  CB  PHE   185      -8.087   0.702 -26.710  1.00  0.00           C  
ATOM   2834  HB1 PHE   185      -8.826   0.196 -27.368  1.00  0.00           H  
ATOM   2835  HB2 PHE   185      -8.509   1.300 -25.874  1.00  0.00           H  
ATOM   2836  CG  PHE   185      -7.147  -0.274 -26.112  1.00  0.00           C  
ATOM   2837  CD1 PHE   185      -6.256   0.170 -25.110  1.00  0.00           C  
ATOM   2838  HD1 PHE   185      -6.063   1.212 -24.903  1.00  0.00           H  
ATOM   2839  CE1 PHE   185      -5.376  -0.723 -24.476  1.00  0.00           C  
ATOM   2840  HE1 PHE   185      -4.684  -0.394 -23.714  1.00  0.00           H  
ATOM   2841  CZ  PHE   185      -5.413  -2.048 -24.791  1.00  0.00           C  
ATOM   2842  HZ  PHE   185      -4.869  -2.765 -24.195  1.00  0.00           H  
ATOM   2843  CD2 PHE   185      -7.158  -1.637 -26.369  1.00  0.00           C  
ATOM   2844  HD2 PHE   185      -7.825  -2.023 -27.126  1.00  0.00           H  
ATOM   2845  CE2 PHE   185      -6.340  -2.603 -25.729  1.00  0.00           C  
ATOM   2846  HE2 PHE   185      -6.283  -3.661 -25.938  1.00  0.00           H  
ATOM   2847  C   PHE   185      -6.194   1.366 -28.368  1.00  0.00           C  
ATOM   2848  O   PHE   185      -6.334   0.658 -29.374  1.00  0.00           O  
ATOM   2849  N   SER   186      -4.945   1.803 -28.035  1.00  0.00           N  
ATOM   2850  HN  SER   186      -4.690   2.391 -27.271  1.00  0.00           H  
ATOM   2851  CA  SER   186      -3.795   1.500 -28.956  1.00  0.00           C  
ATOM   2852  HA  SER   186      -3.982   0.511 -29.347  1.00  0.00           H  
ATOM   2853  CB  SER   186      -3.542   2.540 -30.114  1.00  0.00           C  
ATOM   2854  HB1 SER   186      -3.312   3.578 -29.790  1.00  0.00           H  
ATOM   2855  HB2 SER   186      -4.436   2.624 -30.769  1.00  0.00           H  
ATOM   2856  OG  SER   186      -2.626   2.061 -31.073  1.00  0.00           O  
ATOM   2857  HG1 SER   186      -2.661   1.107 -31.167  1.00  0.00           H  
ATOM   2858  C   SER   186      -2.556   1.299 -27.989  1.00  0.00           C  
ATOM   2859  O   SER   186      -2.548   0.573 -27.015  1.00  0.00           O  
ATOM   2860  N   HSE   187      -1.518   2.064 -28.254  1.00  0.00           N  
ATOM   2861  HN  HSE   187      -1.611   2.593 -29.094  1.00  0.00           H  
ATOM   2862  CA  HSE   187      -0.295   2.321 -27.471  1.00  0.00           C  
ATOM   2863  HA  HSE   187      -0.277   1.591 -26.675  1.00  0.00           H  
ATOM   2864  CB  HSE   187       1.048   2.235 -28.393  1.00  0.00           C  
ATOM   2865  HB1 HSE   187       1.084   2.992 -29.205  1.00  0.00           H  
ATOM   2866  HB2 HSE   187       1.119   1.273 -28.943  1.00  0.00           H  
ATOM   2867  ND1 HSE   187       2.337   2.058 -26.335  1.00  0.00           N  
ATOM   2868  CG  HSE   187       2.363   2.400 -27.699  1.00  0.00           C  
ATOM   2869  CE1 HSE   187       3.612   2.349 -25.922  1.00  0.00           C  
ATOM   2870  HE1 HSE   187       4.026   1.959 -24.992  1.00  0.00           H  
ATOM   2871  NE2 HSE   187       4.351   2.774 -26.983  1.00  0.00           N  
ATOM   2872  HE2 HSE   187       5.334   2.946 -26.932  1.00  0.00           H  
ATOM   2873  CD2 HSE   187       3.587   2.766 -28.106  1.00  0.00           C  
ATOM   2874  HD2 HSE   187       3.988   3.240 -28.993  1.00  0.00           H  
ATOM   2875  C   HSE   187      -0.358   3.664 -26.800  1.00  0.00           C  
ATOM   2876  O   HSE   187      -0.740   4.656 -27.364  1.00  0.00           O  
ATOM   2877  N   MET   188      -0.138   3.595 -25.491  1.00  0.00           N  
ATOM   2878  HN  MET   188       0.262   2.760 -25.122  1.00  0.00           H  
ATOM   2879  CA  MET   188      -0.327   4.661 -24.613  1.00  0.00           C  
ATOM   2880  HA  MET   188      -1.129   5.361 -24.797  1.00  0.00           H  
ATOM   2881  CB  MET   188      -0.918   4.170 -23.249  1.00  0.00           C  
ATOM   2882  HB1 MET   188      -1.962   3.883 -23.501  1.00  0.00           H  
ATOM   2883  HB2 MET   188      -0.986   5.001 -22.515  1.00  0.00           H  
ATOM   2884  CG  MET   188      -0.139   3.056 -22.580  1.00  0.00           C  
ATOM   2885  HG1 MET   188      -0.479   3.075 -21.522  1.00  0.00           H  
ATOM   2886  HG2 MET   188       0.947   3.288 -22.559  1.00  0.00           H  
ATOM   2887  SD  MET   188      -0.221   1.346 -23.292  1.00  0.00           S  
ATOM   2888  CE  MET   188      -1.993   1.064 -23.035  1.00  0.00           C  
ATOM   2889  HE1 MET   188      -2.619   1.947 -23.284  1.00  0.00           H  
ATOM   2890  HE2 MET   188      -2.242   0.684 -22.021  1.00  0.00           H  
ATOM   2891  HE3 MET   188      -2.330   0.247 -23.708  1.00  0.00           H  
ATOM   2892  C   MET   188       0.869   5.581 -24.421  1.00  0.00           C  
ATOM   2893  O   MET   188       0.741   6.609 -23.770  1.00  0.00           O  
ATOM   2894  N   HSE   189       2.010   5.245 -25.035  1.00  0.00           N  
ATOM   2895  HN  HSE   189       2.185   4.441 -25.599  1.00  0.00           H  
ATOM   2896  CA  HSE   189       3.180   6.046 -24.715  1.00  0.00           C  
ATOM   2897  HA  HSE   189       2.941   6.878 -24.068  1.00  0.00           H  
ATOM   2898  CB  HSE   189       4.347   5.128 -24.115  1.00  0.00           C  
ATOM   2899  HB1 HSE   189       5.249   5.768 -24.016  1.00  0.00           H  
ATOM   2900  HB2 HSE   189       4.562   4.209 -24.703  1.00  0.00           H  
ATOM   2901  ND1 HSE   189       3.480   5.707 -21.928  1.00  0.00           N  
ATOM   2902  CG  HSE   189       3.852   4.722 -22.817  1.00  0.00           C  
ATOM   2903  CE1 HSE   189       3.066   5.071 -20.852  1.00  0.00           C  
ATOM   2904  HE1 HSE   189       2.635   5.639 -20.027  1.00  0.00           H  
ATOM   2905  NE2 HSE   189       3.163   3.725 -20.924  1.00  0.00           N  
ATOM   2906  HE2 HSE   189       2.999   2.969 -20.290  1.00  0.00           H  
ATOM   2907  CD2 HSE   189       3.642   3.529 -22.231  1.00  0.00           C  
ATOM   2908  HD2 HSE   189       3.838   2.569 -22.693  1.00  0.00           H  
ATOM   2909  C   HSE   189       3.753   6.808 -25.854  1.00  0.00           C  
ATOM   2910  O   HSE   189       4.951   7.145 -25.884  1.00  0.00           O  
ATOM   2911  N   ALA   190       2.830   6.854 -26.923  1.00  0.00           N  
ATOM   2912  HN  ALA   190       1.939   6.438 -26.763  1.00  0.00           H  
ATOM   2913  CA  ALA   190       3.038   7.418 -28.218  1.00  0.00           C  
ATOM   2914  HA  ALA   190       3.864   6.854 -28.627  1.00  0.00           H  
ATOM   2915  CB  ALA   190       1.838   7.243 -29.137  1.00  0.00           C  
ATOM   2916  HB1 ALA   190       2.079   7.253 -30.222  1.00  0.00           H  
ATOM   2917  HB2 ALA   190       1.004   7.934 -28.890  1.00  0.00           H  
ATOM   2918  HB3 ALA   190       1.448   6.208 -29.024  1.00  0.00           H  
ATOM   2919  C   ALA   190       3.495   8.833 -28.229  1.00  0.00           C  
ATOM   2920  O   ALA   190       2.974   9.689 -27.506  1.00  0.00           O  
ATOM   2921  N   VAL   191       4.451   9.220 -29.191  1.00  0.00           N  
ATOM   2922  HN  VAL   191       4.753   8.605 -29.916  1.00  0.00           H  
ATOM   2923  CA  VAL   191       5.191  10.520 -29.106  1.00  0.00           C  
ATOM   2924  HA  VAL   191       4.803  11.157 -28.324  1.00  0.00           H  
ATOM   2925  CB  VAL   191       6.622  10.388 -28.678  1.00  0.00           C  
ATOM   2926  HB  VAL   191       7.197  11.338 -28.715  1.00  0.00           H  
ATOM   2927  CG1 VAL   191       6.618   9.766 -27.218  1.00  0.00           C  
ATOM   2928 HG11 VAL   191       6.123  10.450 -26.495  1.00  0.00           H  
ATOM   2929 HG12 VAL   191       7.679   9.748 -26.889  1.00  0.00           H  
ATOM   2930 HG13 VAL   191       6.157   8.758 -27.147  1.00  0.00           H  
ATOM   2931  CG2 VAL   191       7.446   9.474 -29.672  1.00  0.00           C  
ATOM   2932 HG21 VAL   191       7.311   9.682 -30.755  1.00  0.00           H  
ATOM   2933 HG22 VAL   191       7.149   8.423 -29.469  1.00  0.00           H  
ATOM   2934 HG23 VAL   191       8.509   9.599 -29.373  1.00  0.00           H  
ATOM   2935  C   VAL   191       5.050  11.233 -30.386  1.00  0.00           C  
ATOM   2936  O   VAL   191       5.015  10.692 -31.537  1.00  0.00           O  
ATOM   2937  N   ILE   192       4.889  12.526 -30.330  1.00  0.00           N  
ATOM   2938  HN  ILE   192       5.070  12.954 -29.448  1.00  0.00           H  
ATOM   2939  CA  ILE   192       4.551  13.444 -31.458  1.00  0.00           C  
ATOM   2940  HA  ILE   192       4.115  12.882 -32.270  1.00  0.00           H  
ATOM   2941  CB  ILE   192       3.488  14.535 -31.054  1.00  0.00           C  
ATOM   2942  HB  ILE   192       3.342  15.240 -31.900  1.00  0.00           H  
ATOM   2943  CG2 ILE   192       2.169  13.877 -30.595  1.00  0.00           C  
ATOM   2944 HG21 ILE   192       2.340  13.160 -29.764  1.00  0.00           H  
ATOM   2945 HG22 ILE   192       1.712  13.249 -31.389  1.00  0.00           H  
ATOM   2946 HG23 ILE   192       1.391  14.478 -30.077  1.00  0.00           H  
ATOM   2947  CG1 ILE   192       4.212  15.223 -29.830  1.00  0.00           C  
ATOM   2948 HG11 ILE   192       5.291  15.331 -30.073  1.00  0.00           H  
ATOM   2949 HG12 ILE   192       4.042  14.731 -28.848  1.00  0.00           H  
ATOM   2950  CD  ILE   192       3.705  16.664 -29.601  1.00  0.00           C  
ATOM   2951  HD1 ILE   192       4.285  17.235 -30.357  1.00  0.00           H  
ATOM   2952  HD2 ILE   192       4.027  17.037 -28.605  1.00  0.00           H  
ATOM   2953  HD3 ILE   192       2.610  16.840 -29.665  1.00  0.00           H  
ATOM   2954  C   ILE   192       5.741  14.085 -32.101  1.00  0.00           C  
ATOM   2955  O   ILE   192       5.610  14.629 -33.174  1.00  0.00           O  
ATOM   2956  N   SER   193       6.929  13.989 -31.485  1.00  0.00           N  
ATOM   2957  HN  SER   193       6.951  13.594 -30.569  1.00  0.00           H  
ATOM   2958  CA  SER   193       8.166  14.526 -31.987  1.00  0.00           C  
ATOM   2959  HA  SER   193       8.069  14.374 -33.052  1.00  0.00           H  
ATOM   2960  CB  SER   193       8.399  16.005 -31.585  1.00  0.00           C  
ATOM   2961  HB1 SER   193       7.569  16.558 -32.075  1.00  0.00           H  
ATOM   2962  HB2 SER   193       9.395  16.379 -31.904  1.00  0.00           H  
ATOM   2963  OG  SER   193       8.339  16.141 -30.128  1.00  0.00           O  
ATOM   2964  HG1 SER   193       8.636  17.036 -29.944  1.00  0.00           H  
ATOM   2965  C   SER   193       9.282  13.671 -31.527  1.00  0.00           C  
ATOM   2966  O   SER   193       9.278  12.806 -30.672  1.00  0.00           O  
ATOM   2967  N   THR   194      10.424  13.793 -32.214  1.00  0.00           N  
ATOM   2968  HN  THR   194      10.459  14.515 -32.901  1.00  0.00           H  
ATOM   2969  CA  THR   194      11.707  13.172 -31.781  1.00  0.00           C  
ATOM   2970  HA  THR   194      11.525  12.143 -31.507  1.00  0.00           H  
ATOM   2971  CB  THR   194      12.716  13.355 -32.875  1.00  0.00           C  
ATOM   2972  HB  THR   194      13.681  12.847 -32.662  1.00  0.00           H  
ATOM   2973  OG1 THR   194      12.905  14.679 -33.229  1.00  0.00           O  
ATOM   2974  HG1 THR   194      13.796  14.916 -32.959  1.00  0.00           H  
ATOM   2975  CG2 THR   194      12.291  12.660 -34.192  1.00  0.00           C  
ATOM   2976 HG21 THR   194      13.205  12.660 -34.823  1.00  0.00           H  
ATOM   2977 HG22 THR   194      11.495  13.130 -34.809  1.00  0.00           H  
ATOM   2978 HG23 THR   194      11.983  11.604 -34.035  1.00  0.00           H  
ATOM   2979  C   THR   194      12.164  13.758 -30.512  1.00  0.00           C  
ATOM   2980  O   THR   194      12.651  12.948 -29.691  1.00  0.00           O  
ATOM   2981  N   ALA   195      12.066  15.070 -30.246  1.00  0.00           N  
ATOM   2982  HN  ALA   195      12.027  15.645 -31.059  1.00  0.00           H  
ATOM   2983  CA  ALA   195      12.324  15.716 -28.891  1.00  0.00           C  
ATOM   2984  HA  ALA   195      13.373  15.608 -28.661  1.00  0.00           H  
ATOM   2985  CB  ALA   195      11.924  17.231 -29.048  1.00  0.00           C  
ATOM   2986  HB1 ALA   195      10.964  17.237 -29.607  1.00  0.00           H  
ATOM   2987  HB2 ALA   195      12.696  17.929 -29.435  1.00  0.00           H  
ATOM   2988  HB3 ALA   195      11.654  17.627 -28.046  1.00  0.00           H  
ATOM   2989  C   ALA   195      11.356  15.181 -27.703  1.00  0.00           C  
ATOM   2990  O   ALA   195      11.871  14.845 -26.622  1.00  0.00           O  
ATOM   2991  N   THR   196      10.070  14.981 -27.959  1.00  0.00           N  
ATOM   2992  HN  THR   196       9.716  15.269 -28.846  1.00  0.00           H  
ATOM   2993  CA  THR   196       9.226  14.247 -26.953  1.00  0.00           C  
ATOM   2994  HA  THR   196       9.269  14.734 -25.990  1.00  0.00           H  
ATOM   2995  CB  THR   196       7.728  14.239 -27.289  1.00  0.00           C  
ATOM   2996  HB  THR   196       7.238  13.457 -26.671  1.00  0.00           H  
ATOM   2997  OG1 THR   196       7.306  13.861 -28.606  1.00  0.00           O  
ATOM   2998  HG1 THR   196       7.592  14.636 -29.095  1.00  0.00           H  
ATOM   2999  CG2 THR   196       7.053  15.541 -27.004  1.00  0.00           C  
ATOM   3000 HG21 THR   196       7.372  15.650 -25.945  1.00  0.00           H  
ATOM   3001 HG22 THR   196       5.945  15.493 -27.072  1.00  0.00           H  
ATOM   3002 HG23 THR   196       7.440  16.337 -27.675  1.00  0.00           H  
ATOM   3003  C   THR   196       9.710  12.841 -26.716  1.00  0.00           C  
ATOM   3004  O   THR   196       9.591  12.373 -25.586  1.00  0.00           O  
ATOM   3005  N   CYS   197      10.219  12.069 -27.665  1.00  0.00           N  
ATOM   3006  HN  CYS   197      10.083  12.298 -28.626  1.00  0.00           H  
ATOM   3007  CA  CYS   197      10.931  10.749 -27.413  1.00  0.00           C  
ATOM   3008  HA  CYS   197      10.210  10.188 -26.837  1.00  0.00           H  
ATOM   3009  CB  CYS   197      11.197  10.040 -28.826  1.00  0.00           C  
ATOM   3010  HB1 CYS   197      12.161  10.417 -29.229  1.00  0.00           H  
ATOM   3011  HB2 CYS   197      10.499  10.426 -29.599  1.00  0.00           H  
ATOM   3012  SG  CYS   197      10.792   8.206 -28.855  1.00  0.00           S  
ATOM   3013  C   CYS   197      12.203  10.891 -26.613  1.00  0.00           C  
ATOM   3014  O   CYS   197      12.432  10.124 -25.662  1.00  0.00           O  
ATOM   3015  N   MET   198      13.003  11.891 -26.930  1.00  0.00           N  
ATOM   3016  HN  MET   198      12.809  12.542 -27.660  1.00  0.00           H  
ATOM   3017  CA  MET   198      14.188  12.163 -26.265  1.00  0.00           C  
ATOM   3018  HA  MET   198      14.851  11.321 -26.131  1.00  0.00           H  
ATOM   3019  CB  MET   198      14.930  13.269 -27.011  1.00  0.00           C  
ATOM   3020  HB1 MET   198      14.310  14.170 -27.209  1.00  0.00           H  
ATOM   3021  HB2 MET   198      15.126  12.757 -27.977  1.00  0.00           H  
ATOM   3022  CG  MET   198      16.273  13.873 -26.448  1.00  0.00           C  
ATOM   3023  HG1 MET   198      16.825  13.133 -25.830  1.00  0.00           H  
ATOM   3024  HG2 MET   198      15.910  14.745 -25.863  1.00  0.00           H  
ATOM   3025  SD  MET   198      17.293  14.603 -27.837  1.00  0.00           S  
ATOM   3026  CE  MET   198      18.384  15.661 -26.848  1.00  0.00           C  
ATOM   3027  HE1 MET   198      18.806  15.127 -25.969  1.00  0.00           H  
ATOM   3028  HE2 MET   198      17.800  16.540 -26.501  1.00  0.00           H  
ATOM   3029  HE3 MET   198      19.284  15.983 -27.414  1.00  0.00           H  
ATOM   3030  C   MET   198      14.019  12.657 -24.843  1.00  0.00           C  
ATOM   3031  O   MET   198      14.632  12.288 -23.886  1.00  0.00           O  
ATOM   3032  N   ARG   199      12.940  13.379 -24.605  1.00  0.00           N  
ATOM   3033  HN  ARG   199      12.313  13.672 -25.322  1.00  0.00           H  
ATOM   3034  CA  ARG   199      12.552  13.858 -23.270  1.00  0.00           C  
ATOM   3035  HA  ARG   199      13.409  14.321 -22.802  1.00  0.00           H  
ATOM   3036  CB  ARG   199      11.377  14.851 -23.411  1.00  0.00           C  
ATOM   3037  HB1 ARG   199      10.838  14.911 -22.441  1.00  0.00           H  
ATOM   3038  HB2 ARG   199      10.664  14.384 -24.125  1.00  0.00           H  
ATOM   3039  CG  ARG   199      11.836  16.352 -23.762  1.00  0.00           C  
ATOM   3040  HG1 ARG   199      10.889  16.852 -24.056  1.00  0.00           H  
ATOM   3041  HG2 ARG   199      12.585  16.394 -24.582  1.00  0.00           H  
ATOM   3042  CD  ARG   199      12.314  17.043 -22.538  1.00  0.00           C  
ATOM   3043  HD1 ARG   199      11.744  16.750 -21.631  1.00  0.00           H  
ATOM   3044  HD2 ARG   199      12.298  18.119 -22.814  1.00  0.00           H  
ATOM   3045  NE  ARG   199      13.795  16.752 -22.426  1.00  0.00           N  
ATOM   3046  HE  ARG   199      14.320  16.649 -23.270  1.00  0.00           H  
ATOM   3047  CZ  ARG   199      14.538  16.441 -21.426  1.00  0.00           C  
ATOM   3048  NH1 ARG   199      13.977  16.254 -20.207  1.00  0.00           N  
ATOM   3049 HH11 ARG   199      12.978  16.244 -20.159  1.00  0.00           H  
ATOM   3050 HH12 ARG   199      14.592  15.998 -19.462  1.00  0.00           H  
ATOM   3051  NH2 ARG   199      15.757  16.196 -21.611  1.00  0.00           N  
ATOM   3052 HH21 ARG   199      16.202  16.566 -22.426  1.00  0.00           H  
ATOM   3053 HH22 ARG   199      16.396  16.098 -20.848  1.00  0.00           H  
ATOM   3054  C   ARG   199      12.060  12.649 -22.387  1.00  0.00           C  
ATOM   3055  O   ARG   199      12.530  12.354 -21.250  1.00  0.00           O  
ATOM   3056  N   ARG   200      11.106  11.889 -22.878  1.00  0.00           N  
ATOM   3057  HN  ARG   200      10.713  11.992 -23.788  1.00  0.00           H  
ATOM   3058  CA  ARG   200      10.691  10.782 -22.154  1.00  0.00           C  
ATOM   3059  HA  ARG   200      10.262  11.000 -21.187  1.00  0.00           H  
ATOM   3060  CB  ARG   200       9.550  10.009 -22.918  1.00  0.00           C  
ATOM   3061  HB1 ARG   200       9.349   9.100 -22.313  1.00  0.00           H  
ATOM   3062  HB2 ARG   200       9.799   9.710 -23.959  1.00  0.00           H  
ATOM   3063  CG  ARG   200       8.323  10.859 -22.918  1.00  0.00           C  
ATOM   3064  HG1 ARG   200       8.416  11.651 -23.693  1.00  0.00           H  
ATOM   3065  HG2 ARG   200       8.168  11.428 -21.977  1.00  0.00           H  
ATOM   3066  CD  ARG   200       6.978  10.179 -23.158  1.00  0.00           C  
ATOM   3067  HD1 ARG   200       6.980   9.660 -24.140  1.00  0.00           H  
ATOM   3068  HD2 ARG   200       6.210  10.980 -23.218  1.00  0.00           H  
ATOM   3069  NE  ARG   200       6.742   9.207 -22.028  1.00  0.00           N  
ATOM   3070  HE  ARG   200       7.455   8.975 -21.367  1.00  0.00           H  
ATOM   3071  CZ  ARG   200       5.652   8.497 -21.972  1.00  0.00           C  
ATOM   3072  NH1 ARG   200       4.659   8.639 -22.837  1.00  0.00           N  
ATOM   3073 HH11 ARG   200       4.509   9.489 -23.342  1.00  0.00           H  
ATOM   3074 HH12 ARG   200       3.859   8.225 -22.403  1.00  0.00           H  
ATOM   3075  NH2 ARG   200       5.520   7.495 -21.140  1.00  0.00           N  
ATOM   3076 HH21 ARG   200       4.733   6.887 -21.242  1.00  0.00           H  
ATOM   3077 HH22 ARG   200       6.267   7.279 -20.512  1.00  0.00           H  
ATOM   3078  C   ARG   200      11.737   9.763 -21.776  1.00  0.00           C  
ATOM   3079  O   ARG   200      11.785   9.238 -20.656  1.00  0.00           O  
ATOM   3080  N   SER   201      12.610   9.442 -22.717  1.00  0.00           N  
ATOM   3081  HN  SER   201      12.745  10.032 -23.509  1.00  0.00           H  
ATOM   3082  CA  SER   201      13.617   8.302 -22.567  1.00  0.00           C  
ATOM   3083  HA  SER   201      13.185   7.465 -22.038  1.00  0.00           H  
ATOM   3084  CB  SER   201      14.277   7.902 -23.957  1.00  0.00           C  
ATOM   3085  HB1 SER   201      15.014   8.658 -24.304  1.00  0.00           H  
ATOM   3086  HB2 SER   201      13.417   7.808 -24.654  1.00  0.00           H  
ATOM   3087  OG  SER   201      14.935   6.605 -23.776  1.00  0.00           O  
ATOM   3088  HG1 SER   201      15.850   6.807 -23.981  1.00  0.00           H  
ATOM   3089  C   SER   201      14.819   8.854 -21.795  1.00  0.00           C  
ATOM   3090  O   SER   201      15.460   8.144 -21.055  1.00  0.00           O  
ATOM   3091  N   SER   202      14.991  10.156 -21.843  1.00  0.00           N  
ATOM   3092  HN  SER   202      14.593  10.700 -22.578  1.00  0.00           H  
ATOM   3093  CA  SER   202      15.916  10.879 -20.853  1.00  0.00           C  
ATOM   3094  HA  SER   202      16.865  10.404 -21.053  1.00  0.00           H  
ATOM   3095  CB  SER   202      15.938  12.400 -21.219  1.00  0.00           C  
ATOM   3096  HB1 SER   202      14.948  12.902 -21.273  1.00  0.00           H  
ATOM   3097  HB2 SER   202      16.380  12.529 -22.230  1.00  0.00           H  
ATOM   3098  OG  SER   202      16.740  13.167 -20.283  1.00  0.00           O  
ATOM   3099  HG1 SER   202      16.331  13.040 -19.424  1.00  0.00           H  
ATOM   3100  C   SER   202      15.375  10.672 -19.476  1.00  0.00           C  
ATOM   3101  O   SER   202      16.196  10.329 -18.632  1.00  0.00           O  
ATOM   3102  N   ILE   203      14.046  10.877 -19.193  1.00  0.00           N  
ATOM   3103  HN  ILE   203      13.416  11.170 -19.908  1.00  0.00           H  
ATOM   3104  CA  ILE   203      13.502  10.580 -17.824  1.00  0.00           C  
ATOM   3105  HA  ILE   203      14.233  11.140 -17.260  1.00  0.00           H  
ATOM   3106  CB  ILE   203      12.046  11.000 -17.501  1.00  0.00           C  
ATOM   3107  HB  ILE   203      11.449  10.427 -18.242  1.00  0.00           H  
ATOM   3108  CG2 ILE   203      11.643  10.430 -16.042  1.00  0.00           C  
ATOM   3109 HG21 ILE   203      10.551  10.547 -15.872  1.00  0.00           H  
ATOM   3110 HG22 ILE   203      12.117  11.052 -15.253  1.00  0.00           H  
ATOM   3111 HG23 ILE   203      11.839   9.358 -15.822  1.00  0.00           H  
ATOM   3112  CG1 ILE   203      11.763  12.429 -17.935  1.00  0.00           C  
ATOM   3113 HG11 ILE   203      10.667  12.573 -18.046  1.00  0.00           H  
ATOM   3114 HG12 ILE   203      12.294  12.659 -18.884  1.00  0.00           H  
ATOM   3115  CD  ILE   203      12.271  13.512 -17.034  1.00  0.00           C  
ATOM   3116  HD1 ILE   203      11.514  13.761 -16.260  1.00  0.00           H  
ATOM   3117  HD2 ILE   203      12.536  14.475 -17.520  1.00  0.00           H  
ATOM   3118  HD3 ILE   203      13.132  13.071 -16.488  1.00  0.00           H  
ATOM   3119  C   ILE   203      13.658   9.118 -17.476  1.00  0.00           C  
ATOM   3120  O   ILE   203      14.195   8.768 -16.408  1.00  0.00           O  
ATOM   3121  N   GLN   204      13.282   8.241 -18.401  1.00  0.00           N  
ATOM   3122  HN  GLN   204      12.953   8.429 -19.324  1.00  0.00           H  
ATOM   3123  CA  GLN   204      13.363   6.783 -18.164  1.00  0.00           C  
ATOM   3124  HA  GLN   204      12.790   6.605 -17.266  1.00  0.00           H  
ATOM   3125  CB  GLN   204      12.729   5.920 -19.275  1.00  0.00           C  
ATOM   3126  HB1 GLN   204      13.007   4.844 -19.293  1.00  0.00           H  
ATOM   3127  HB2 GLN   204      13.087   6.424 -20.198  1.00  0.00           H  
ATOM   3128  CG  GLN   204      11.189   5.748 -19.357  1.00  0.00           C  
ATOM   3129  HG1 GLN   204      10.821   4.767 -19.726  1.00  0.00           H  
ATOM   3130  HG2 GLN   204      10.779   6.533 -20.028  1.00  0.00           H  
ATOM   3131  CD  GLN   204      10.577   6.081 -18.063  1.00  0.00           C  
ATOM   3132  OE1 GLN   204      10.223   7.270 -17.804  1.00  0.00           O  
ATOM   3133  NE2 GLN   204      10.380   5.091 -17.170  1.00  0.00           N  
ATOM   3134 HE21 GLN   204       9.753   5.284 -16.415  1.00  0.00           H  
ATOM   3135 HE22 GLN   204      10.702   4.208 -17.512  1.00  0.00           H  
ATOM   3136  C   GLN   204      14.715   6.149 -17.972  1.00  0.00           C  
ATOM   3137  O   GLN   204      14.950   5.294 -17.060  1.00  0.00           O  
ATOM   3138  N   SER   205      15.670   6.414 -18.869  1.00  0.00           N  
ATOM   3139  HN  SER   205      15.649   7.065 -19.624  1.00  0.00           H  
ATOM   3140  CA  SER   205      17.055   6.049 -18.705  1.00  0.00           C  
ATOM   3141  HA  SER   205      17.074   4.990 -18.496  1.00  0.00           H  
ATOM   3142  CB  SER   205      17.911   6.158 -20.031  1.00  0.00           C  
ATOM   3143  HB1 SER   205      17.309   5.551 -20.740  1.00  0.00           H  
ATOM   3144  HB2 SER   205      18.907   5.673 -19.943  1.00  0.00           H  
ATOM   3145  OG  SER   205      18.123   7.515 -20.436  1.00  0.00           O  
ATOM   3146  HG1 SER   205      17.355   7.775 -20.950  1.00  0.00           H  
ATOM   3147  C   SER   205      17.897   6.525 -17.537  1.00  0.00           C  
ATOM   3148  O   SER   205      18.550   5.739 -16.812  1.00  0.00           O  
ATOM   3149  N   THR   206      17.793   7.902 -17.259  1.00  0.00           N  
ATOM   3150  HN  THR   206      17.660   8.574 -17.983  1.00  0.00           H  
ATOM   3151  CA  THR   206      18.396   8.513 -16.038  1.00  0.00           C  
ATOM   3152  HA  THR   206      19.412   8.148 -16.019  1.00  0.00           H  
ATOM   3153  CB  THR   206      18.633  10.040 -16.179  1.00  0.00           C  
ATOM   3154  HB  THR   206      17.720  10.652 -16.347  1.00  0.00           H  
ATOM   3155  OG1 THR   206      19.339  10.260 -17.398  1.00  0.00           O  
ATOM   3156  HG1 THR   206      19.661  11.153 -17.261  1.00  0.00           H  
ATOM   3157  CG2 THR   206      19.498  10.552 -15.002  1.00  0.00           C  
ATOM   3158 HG21 THR   206      19.705  11.639 -15.100  1.00  0.00           H  
ATOM   3159 HG22 THR   206      20.493  10.066 -14.917  1.00  0.00           H  
ATOM   3160 HG23 THR   206      18.980  10.535 -14.019  1.00  0.00           H  
ATOM   3161  C   THR   206      17.772   8.082 -14.778  1.00  0.00           C  
ATOM   3162  O   THR   206      18.551   7.816 -13.834  1.00  0.00           O  
ATOM   3163  N   PHE   207      16.413   7.910 -14.646  1.00  0.00           N  
ATOM   3164  HN  PHE   207      15.812   7.918 -15.441  1.00  0.00           H  
ATOM   3165  CA  PHE   207      15.721   7.709 -13.410  1.00  0.00           C  
ATOM   3166  HA  PHE   207      16.497   7.571 -12.672  1.00  0.00           H  
ATOM   3167  CB  PHE   207      14.886   8.934 -12.937  1.00  0.00           C  
ATOM   3168  HB1 PHE   207      14.318   8.792 -11.993  1.00  0.00           H  
ATOM   3169  HB2 PHE   207      14.091   9.007 -13.711  1.00  0.00           H  
ATOM   3170  CG  PHE   207      15.646  10.218 -12.818  1.00  0.00           C  
ATOM   3171  CD1 PHE   207      16.733  10.307 -11.906  1.00  0.00           C  
ATOM   3172  HD1 PHE   207      16.884   9.590 -11.113  1.00  0.00           H  
ATOM   3173  CE1 PHE   207      17.588  11.415 -12.012  1.00  0.00           C  
ATOM   3174  HE1 PHE   207      18.408  11.613 -11.338  1.00  0.00           H  
ATOM   3175  CZ  PHE   207      17.235  12.465 -12.906  1.00  0.00           C  
ATOM   3176  HZ  PHE   207      17.877  13.330 -12.980  1.00  0.00           H  
ATOM   3177  CD2 PHE   207      15.335  11.253 -13.694  1.00  0.00           C  
ATOM   3178  HD2 PHE   207      14.510  11.161 -14.385  1.00  0.00           H  
ATOM   3179  CE2 PHE   207      16.161  12.360 -13.808  1.00  0.00           C  
ATOM   3180  HE2 PHE   207      15.908  13.056 -14.593  1.00  0.00           H  
ATOM   3181  C   PHE   207      14.891   6.450 -13.322  1.00  0.00           C  
ATOM   3182  O   PHE   207      14.022   6.380 -12.419  1.00  0.00           O  
ATOM   3183  N   SER   208      14.912   5.436 -14.182  1.00  0.00           N  
ATOM   3184  HN  SER   208      15.589   5.232 -14.884  1.00  0.00           H  
ATOM   3185  CA  SER   208      13.997   4.291 -14.105  1.00  0.00           C  
ATOM   3186  HA  SER   208      13.789   3.986 -13.090  1.00  0.00           H  
ATOM   3187  CB  SER   208      12.623   4.485 -14.887  1.00  0.00           C  
ATOM   3188  HB1 SER   208      12.709   5.063 -15.832  1.00  0.00           H  
ATOM   3189  HB2 SER   208      12.156   5.204 -14.180  1.00  0.00           H  
ATOM   3190  OG  SER   208      11.866   3.297 -15.016  1.00  0.00           O  
ATOM   3191  HG1 SER   208      11.034   3.601 -15.388  1.00  0.00           H  
ATOM   3192  C   SER   208      14.793   3.144 -14.723  1.00  0.00           C  
ATOM   3193  O   SER   208      15.808   3.376 -15.346  1.00  0.00           O  
ATOM   3194  N   ILE   209      14.388   1.879 -14.494  1.00  0.00           N  
ATOM   3195  HN  ILE   209      13.626   1.723 -13.869  1.00  0.00           H  
ATOM   3196  CA  ILE   209      14.868   0.619 -14.980  1.00  0.00           C  
ATOM   3197  HA  ILE   209      15.783   0.873 -15.496  1.00  0.00           H  
ATOM   3198  CB  ILE   209      15.264  -0.472 -13.885  1.00  0.00           C  
ATOM   3199  HB  ILE   209      15.968  -1.182 -14.367  1.00  0.00           H  
ATOM   3200  CG2 ILE   209      15.998   0.296 -12.720  1.00  0.00           C  
ATOM   3201 HG21 ILE   209      16.505  -0.381 -12.000  1.00  0.00           H  
ATOM   3202 HG22 ILE   209      15.300   0.889 -12.091  1.00  0.00           H  
ATOM   3203 HG23 ILE   209      16.746   0.996 -13.151  1.00  0.00           H  
ATOM   3204  CG1 ILE   209      13.994  -1.290 -13.430  1.00  0.00           C  
ATOM   3205 HG11 ILE   209      13.301  -1.561 -14.254  1.00  0.00           H  
ATOM   3206 HG12 ILE   209      13.403  -0.633 -12.756  1.00  0.00           H  
ATOM   3207  CD  ILE   209      14.285  -2.559 -12.687  1.00  0.00           C  
ATOM   3208  HD1 ILE   209      13.324  -2.981 -12.322  1.00  0.00           H  
ATOM   3209  HD2 ILE   209      14.993  -2.365 -11.854  1.00  0.00           H  
ATOM   3210  HD3 ILE   209      14.621  -3.287 -13.456  1.00  0.00           H  
ATOM   3211  C   ILE   209      13.914   0.042 -16.062  1.00  0.00           C  
ATOM   3212  O   ILE   209      14.129  -0.940 -16.766  1.00  0.00           O  
ATOM   3213  N   ASN   210      12.840   0.769 -16.361  1.00  0.00           N  
ATOM   3214  HN  ASN   210      12.632   1.484 -15.698  1.00  0.00           H  
ATOM   3215  CA  ASN   210      11.902   0.453 -17.397  1.00  0.00           C  
ATOM   3216  HA  ASN   210      12.249  -0.454 -17.869  1.00  0.00           H  
ATOM   3217  CB  ASN   210      10.350   0.280 -16.961  1.00  0.00           C  
ATOM   3218  HB1 ASN   210       9.730   0.084 -17.861  1.00  0.00           H  
ATOM   3219  HB2 ASN   210       9.963   1.168 -16.417  1.00  0.00           H  
ATOM   3220  CG  ASN   210      10.065  -0.901 -16.121  1.00  0.00           C  
ATOM   3221  OD1 ASN   210       9.303  -0.761 -15.155  1.00  0.00           O  
ATOM   3222  ND2 ASN   210      10.542  -2.134 -16.478  1.00  0.00           N  
ATOM   3223 HD21 ASN   210      10.427  -2.832 -15.773  1.00  0.00           H  
ATOM   3224 HD22 ASN   210      11.144  -2.196 -17.275  1.00  0.00           H  
ATOM   3225  C   ASN   210      11.807   1.585 -18.417  1.00  0.00           C  
ATOM   3226  O   ASN   210      11.280   2.687 -18.136  1.00  0.00           O  
ATOM   3227  N   PRO   211      12.246   1.296 -19.703  1.00  0.00           N  
ATOM   3228  CD  PRO   211      13.461   0.452 -19.980  1.00  0.00           C  
ATOM   3229  HD1 PRO   211      13.342  -0.622 -19.721  1.00  0.00           H  
ATOM   3230  HD2 PRO   211      14.255   0.902 -19.345  1.00  0.00           H  
ATOM   3231  CA  PRO   211      11.780   2.020 -20.910  1.00  0.00           C  
ATOM   3232  HA  PRO   211      12.103   3.051 -20.922  1.00  0.00           H  
ATOM   3233  CB  PRO   211      12.413   1.219 -22.111  1.00  0.00           C  
ATOM   3234  HB1 PRO   211      12.634   1.933 -22.933  1.00  0.00           H  
ATOM   3235  HB2 PRO   211      11.735   0.396 -22.424  1.00  0.00           H  
ATOM   3236  CG  PRO   211      13.716   0.615 -21.461  1.00  0.00           C  
ATOM   3237  HG1 PRO   211      13.924  -0.325 -22.016  1.00  0.00           H  
ATOM   3238  HG2 PRO   211      14.557   1.324 -21.614  1.00  0.00           H  
ATOM   3239  C   PRO   211      10.251   2.143 -21.026  1.00  0.00           C  
ATOM   3240  O   PRO   211       9.623   1.182 -20.587  1.00  0.00           O  
ATOM   3241  N   GLU   212       9.764   3.194 -21.681  1.00  0.00           N  
ATOM   3242  HN  GLU   212      10.328   3.975 -21.940  1.00  0.00           H  
ATOM   3243  CA  GLU   212       8.377   3.294 -22.093  1.00  0.00           C  
ATOM   3244  HA  GLU   212       8.083   2.270 -21.918  1.00  0.00           H  
ATOM   3245  CB  GLU   212       7.581   4.387 -21.273  1.00  0.00           C  
ATOM   3246  HB1 GLU   212       6.516   4.199 -21.528  1.00  0.00           H  
ATOM   3247  HB2 GLU   212       7.768   5.432 -21.600  1.00  0.00           H  
ATOM   3248  CG  GLU   212       7.677   4.354 -19.732  1.00  0.00           C  
ATOM   3249  HG1 GLU   212       8.743   4.385 -19.420  1.00  0.00           H  
ATOM   3250  HG2 GLU   212       7.215   3.427 -19.329  1.00  0.00           H  
ATOM   3251  CD  GLU   212       6.968   5.562 -19.073  1.00  0.00           C  
ATOM   3252  OE1 GLU   212       7.368   6.750 -19.340  1.00  0.00           O  
ATOM   3253  OE2 GLU   212       5.955   5.425 -18.297  1.00  0.00           O  
ATOM   3254  C   GLU   212       8.390   3.561 -23.566  1.00  0.00           C  
ATOM   3255  O   GLU   212       7.705   2.936 -24.335  1.00  0.00           O  
ATOM   3256  N   ILE   213       9.260   4.461 -24.009  1.00  0.00           N  
ATOM   3257  HN  ILE   213      10.061   4.735 -23.482  1.00  0.00           H  
ATOM   3258  CA  ILE   213       9.315   4.858 -25.341  1.00  0.00           C  
ATOM   3259  HA  ILE   213       9.036   3.954 -25.861  1.00  0.00           H  
ATOM   3260  CB  ILE   213       8.362   6.082 -25.562  1.00  0.00           C  
ATOM   3261  HB  ILE   213       7.350   5.685 -25.334  1.00  0.00           H  
ATOM   3262  CG2 ILE   213       8.670   7.223 -24.637  1.00  0.00           C  
ATOM   3263 HG21 ILE   213       8.492   6.911 -23.586  1.00  0.00           H  
ATOM   3264 HG22 ILE   213       8.050   8.096 -24.934  1.00  0.00           H  
ATOM   3265 HG23 ILE   213       9.731   7.550 -24.678  1.00  0.00           H  
ATOM   3266  CG1 ILE   213       8.128   6.463 -27.043  1.00  0.00           C  
ATOM   3267 HG11 ILE   213       9.095   6.708 -27.532  1.00  0.00           H  
ATOM   3268 HG12 ILE   213       7.554   7.411 -26.959  1.00  0.00           H  
ATOM   3269  CD  ILE   213       7.375   5.420 -27.921  1.00  0.00           C  
ATOM   3270  HD1 ILE   213       7.821   4.411 -27.792  1.00  0.00           H  
ATOM   3271  HD2 ILE   213       7.404   5.775 -28.973  1.00  0.00           H  
ATOM   3272  HD3 ILE   213       6.299   5.335 -27.656  1.00  0.00           H  
ATOM   3273  C   ILE   213      10.673   5.179 -25.926  1.00  0.00           C  
ATOM   3274  O   ILE   213      11.418   6.126 -25.520  1.00  0.00           O  
ATOM   3275  N   VAL   214      11.053   4.335 -26.925  1.00  0.00           N  
ATOM   3276  HN  VAL   214      10.640   3.489 -27.252  1.00  0.00           H  
ATOM   3277  CA  VAL   214      12.285   4.494 -27.688  1.00  0.00           C  
ATOM   3278  HA  VAL   214      12.931   5.277 -27.319  1.00  0.00           H  
ATOM   3279  CB  VAL   214      13.142   3.235 -27.696  1.00  0.00           C  
ATOM   3280  HB  VAL   214      12.526   2.327 -27.865  1.00  0.00           H  
ATOM   3281  CG1 VAL   214      14.189   3.362 -28.833  1.00  0.00           C  
ATOM   3282 HG11 VAL   214      14.697   4.351 -28.841  1.00  0.00           H  
ATOM   3283 HG12 VAL   214      13.761   3.024 -29.801  1.00  0.00           H  
ATOM   3284 HG13 VAL   214      15.082   2.711 -28.715  1.00  0.00           H  
ATOM   3285  CG2 VAL   214      13.907   3.017 -26.387  1.00  0.00           C  
ATOM   3286 HG21 VAL   214      14.224   4.031 -26.060  1.00  0.00           H  
ATOM   3287 HG22 VAL   214      14.776   2.336 -26.510  1.00  0.00           H  
ATOM   3288 HG23 VAL   214      13.269   2.683 -25.541  1.00  0.00           H  
ATOM   3289  C   VAL   214      11.893   4.777 -29.076  1.00  0.00           C  
ATOM   3290  O   VAL   214      11.009   4.118 -29.593  1.00  0.00           O  
ATOM   3291  N   CYS   215      12.512   5.686 -29.781  1.00  0.00           N  
ATOM   3292  HN  CYS   215      13.284   6.205 -29.422  1.00  0.00           H  
ATOM   3293  CA  CYS   215      12.331   5.889 -31.208  1.00  0.00           C  
ATOM   3294  HA  CYS   215      11.565   5.220 -31.572  1.00  0.00           H  
ATOM   3295  CB  CYS   215      12.039   7.342 -31.446  1.00  0.00           C  
ATOM   3296  HB1 CYS   215      11.936   7.295 -32.551  1.00  0.00           H  
ATOM   3297  HB2 CYS   215      12.909   7.953 -31.123  1.00  0.00           H  
ATOM   3298  SG  CYS   215      10.452   7.856 -30.812  1.00  0.00           S  
ATOM   3299  C   CYS   215      13.543   5.414 -31.955  1.00  0.00           C  
ATOM   3300  O   CYS   215      14.655   5.364 -31.438  1.00  0.00           O  
ATOM   3301  N   ASP   216      13.373   4.832 -33.180  1.00  0.00           N  
ATOM   3302  HN  ASP   216      12.479   4.803 -33.621  1.00  0.00           H  
ATOM   3303  CA  ASP   216      14.428   4.095 -33.865  1.00  0.00           C  
ATOM   3304  HA  ASP   216      15.324   4.184 -33.270  1.00  0.00           H  
ATOM   3305  CB  ASP   216      13.999   2.605 -34.269  1.00  0.00           C  
ATOM   3306  HB1 ASP   216      14.916   2.095 -34.636  1.00  0.00           H  
ATOM   3307  HB2 ASP   216      13.038   2.626 -34.826  1.00  0.00           H  
ATOM   3308  CG  ASP   216      13.787   1.823 -32.972  1.00  0.00           C  
ATOM   3309  OD1 ASP   216      12.874   0.936 -33.060  1.00  0.00           O  
ATOM   3310  OD2 ASP   216      14.498   1.947 -31.918  1.00  0.00           O  
ATOM   3311  C   ASP   216      14.800   4.748 -35.217  1.00  0.00           C  
ATOM   3312  O   ASP   216      13.921   5.237 -35.925  1.00  0.00           O  
ATOM   3313  N   PRO   217      16.029   4.981 -35.570  1.00  0.00           N  
ATOM   3314  CD  PRO   217      17.268   5.074 -34.589  1.00  0.00           C  
ATOM   3315  HD1 PRO   217      17.586   4.036 -34.356  1.00  0.00           H  
ATOM   3316  HD2 PRO   217      16.910   5.462 -33.612  1.00  0.00           H  
ATOM   3317  CA  PRO   217      16.437   5.463 -36.906  1.00  0.00           C  
ATOM   3318  HA  PRO   217      16.091   6.478 -37.032  1.00  0.00           H  
ATOM   3319  CB  PRO   217      18.042   5.451 -36.763  1.00  0.00           C  
ATOM   3320  HB1 PRO   217      18.478   6.218 -37.439  1.00  0.00           H  
ATOM   3321  HB2 PRO   217      18.426   4.433 -36.988  1.00  0.00           H  
ATOM   3322  CG  PRO   217      18.326   5.903 -35.326  1.00  0.00           C  
ATOM   3323  HG1 PRO   217      19.333   5.577 -34.991  1.00  0.00           H  
ATOM   3324  HG2 PRO   217      18.217   7.005 -35.233  1.00  0.00           H  
ATOM   3325  C   PRO   217      15.843   4.550 -38.048  1.00  0.00           C  
ATOM   3326  O   PRO   217      15.570   3.372 -37.885  1.00  0.00           O  
ATOM   3327  N   LEU   218      15.577   5.196 -39.228  1.00  0.00           N  
ATOM   3328  HN  LEU   218      15.834   6.155 -39.322  1.00  0.00           H  
ATOM   3329  CA  LEU   218      15.031   4.519 -40.344  1.00  0.00           C  
ATOM   3330  HA  LEU   218      14.010   4.310 -40.062  1.00  0.00           H  
ATOM   3331  CB  LEU   218      15.002   5.424 -41.571  1.00  0.00           C  
ATOM   3332  HB1 LEU   218      16.015   5.598 -41.994  1.00  0.00           H  
ATOM   3333  HB2 LEU   218      14.851   6.483 -41.273  1.00  0.00           H  
ATOM   3334  CG  LEU   218      14.169   4.935 -42.754  1.00  0.00           C  
ATOM   3335  HG  LEU   218      14.560   3.945 -43.076  1.00  0.00           H  
ATOM   3336  CD1 LEU   218      12.649   4.996 -42.549  1.00  0.00           C  
ATOM   3337 HD11 LEU   218      12.258   4.225 -41.851  1.00  0.00           H  
ATOM   3338 HD12 LEU   218      12.123   4.846 -43.516  1.00  0.00           H  
ATOM   3339 HD13 LEU   218      12.379   5.961 -42.069  1.00  0.00           H  
ATOM   3340  CD2 LEU   218      14.506   5.896 -43.861  1.00  0.00           C  
ATOM   3341 HD21 LEU   218      15.600   6.086 -43.858  1.00  0.00           H  
ATOM   3342 HD22 LEU   218      13.941   6.853 -43.853  1.00  0.00           H  
ATOM   3343 HD23 LEU   218      14.248   5.410 -44.827  1.00  0.00           H  
ATOM   3344  C   LEU   218      15.562   3.131 -40.756  1.00  0.00           C  
ATOM   3345  O   LEU   218      16.787   3.022 -40.890  1.00  0.00           O  
ATOM   3346  N   SER   219      14.662   2.158 -41.024  1.00  0.00           N  
ATOM   3347  HN  SER   219      13.682   2.338 -40.983  1.00  0.00           H  
ATOM   3348  CA  SER   219      15.038   0.827 -41.338  1.00  0.00           C  
ATOM   3349  HA  SER   219      16.081   0.744 -41.072  1.00  0.00           H  
ATOM   3350  CB  SER   219      14.276  -0.176 -40.436  1.00  0.00           C  
ATOM   3351  HB1 SER   219      14.471  -0.047 -39.350  1.00  0.00           H  
ATOM   3352  HB2 SER   219      14.652  -1.186 -40.708  1.00  0.00           H  
ATOM   3353  OG  SER   219      12.876   0.059 -40.616  1.00  0.00           O  
ATOM   3354  HG1 SER   219      12.690   0.916 -40.225  1.00  0.00           H  
ATOM   3355  C   SER   219      14.959   0.490 -42.861  1.00  0.00           C  
ATOM   3356  O   SER   219      15.229  -0.635 -43.299  1.00  0.00           O  
ATOM   3357  N   ASP   220      14.513   1.491 -43.742  1.00  0.00           N  
ATOM   3358  HN  ASP   220      14.319   2.393 -43.363  1.00  0.00           H  
ATOM   3359  CA  ASP   220      14.369   1.426 -45.201  1.00  0.00           C  
ATOM   3360  HA  ASP   220      14.039   0.431 -45.462  1.00  0.00           H  
ATOM   3361  CB  ASP   220      13.258   2.442 -45.716  1.00  0.00           C  
ATOM   3362  HB1 ASP   220      13.152   2.361 -46.818  1.00  0.00           H  
ATOM   3363  HB2 ASP   220      13.625   3.475 -45.537  1.00  0.00           H  
ATOM   3364  CG  ASP   220      11.870   2.275 -45.047  1.00  0.00           C  
ATOM   3365  OD1 ASP   220      11.745   1.391 -44.151  1.00  0.00           O  
ATOM   3366  OD2 ASP   220      10.831   2.888 -45.492  1.00  0.00           O  
ATOM   3367  C   ASP   220      15.769   1.625 -45.906  1.00  0.00           C  
ATOM   3368  O   ASP   220      16.219   2.770 -46.126  1.00  0.00           O  
ATOM   3369  N   TYR   221      16.489   0.548 -46.358  1.00  0.00           N  
ATOM   3370  HN  TYR   221      16.118  -0.373 -46.270  1.00  0.00           H  
ATOM   3371  CA  TYR   221      17.942   0.672 -46.624  1.00  0.00           C  
ATOM   3372  HA  TYR   221      18.252   1.698 -46.488  1.00  0.00           H  
ATOM   3373  CB  TYR   221      18.788  -0.365 -45.870  1.00  0.00           C  
ATOM   3374  HB1 TYR   221      19.836  -0.472 -46.222  1.00  0.00           H  
ATOM   3375  HB2 TYR   221      18.271  -1.323 -46.092  1.00  0.00           H  
ATOM   3376  CG  TYR   221      18.684  -0.318 -44.395  1.00  0.00           C  
ATOM   3377  CD1 TYR   221      19.181   0.872 -43.755  1.00  0.00           C  
ATOM   3378  HD1 TYR   221      19.419   1.685 -44.425  1.00  0.00           H  
ATOM   3379  CE1 TYR   221      19.043   0.869 -42.330  1.00  0.00           C  
ATOM   3380  HE1 TYR   221      19.272   1.793 -41.821  1.00  0.00           H  
ATOM   3381  CZ  TYR   221      18.717  -0.295 -41.614  1.00  0.00           C  
ATOM   3382  OH  TYR   221      18.717  -0.371 -40.214  1.00  0.00           O  
ATOM   3383  HH  TYR   221      18.887   0.502 -39.855  1.00  0.00           H  
ATOM   3384  CD2 TYR   221      18.359  -1.487 -43.685  1.00  0.00           C  
ATOM   3385  HD2 TYR   221      18.102  -2.469 -44.053  1.00  0.00           H  
ATOM   3386  CE2 TYR   221      18.381  -1.405 -42.314  1.00  0.00           C  
ATOM   3387  HE2 TYR   221      17.922  -2.187 -41.727  1.00  0.00           H  
ATOM   3388  C   TYR   221      18.080   0.516 -48.102  1.00  0.00           C  
ATOM   3389  O   TYR   221      17.625  -0.426 -48.671  1.00  0.00           O  
ATOM   3390  N   ASN   222      18.698   1.546 -48.757  1.00  0.00           N  
ATOM   3391  HN  ASN   222      18.842   2.378 -48.227  1.00  0.00           H  
ATOM   3392  CA  ASN   222      18.892   1.492 -50.164  1.00  0.00           C  
ATOM   3393  HA  ASN   222      18.015   1.084 -50.645  1.00  0.00           H  
ATOM   3394  CB  ASN   222      18.920   2.906 -50.786  1.00  0.00           C  
ATOM   3395  HB1 ASN   222      18.753   2.887 -51.884  1.00  0.00           H  
ATOM   3396  HB2 ASN   222      19.898   3.405 -50.621  1.00  0.00           H  
ATOM   3397  CG  ASN   222      17.815   3.673 -50.244  1.00  0.00           C  
ATOM   3398  OD1 ASN   222      16.736   3.681 -50.825  1.00  0.00           O  
ATOM   3399  ND2 ASN   222      17.970   4.408 -49.094  1.00  0.00           N  
ATOM   3400 HD21 ASN   222      17.226   4.895 -48.636  1.00  0.00           H  
ATOM   3401 HD22 ASN   222      18.768   4.178 -48.537  1.00  0.00           H  
ATOM   3402  C   ASN   222      20.089   0.636 -50.679  1.00  0.00           C  
ATOM   3403  O   ASN   222      21.245   0.949 -50.409  1.00  0.00           O  
ATOM   3404  N   VAL   223      19.758  -0.383 -51.439  1.00  0.00           N  
ATOM   3405  HN  VAL   223      18.775  -0.552 -51.451  1.00  0.00           H  
ATOM   3406  CA  VAL   223      20.602  -1.305 -52.065  1.00  0.00           C  
ATOM   3407  HA  VAL   223      21.243  -1.786 -51.340  1.00  0.00           H  
ATOM   3408  CB  VAL   223      19.796  -2.487 -52.658  1.00  0.00           C  
ATOM   3409  HB  VAL   223      19.013  -2.075 -53.329  1.00  0.00           H  
ATOM   3410  CG1 VAL   223      20.712  -3.458 -53.432  1.00  0.00           C  
ATOM   3411 HG11 VAL   223      21.553  -3.706 -52.751  1.00  0.00           H  
ATOM   3412 HG12 VAL   223      21.036  -3.054 -54.415  1.00  0.00           H  
ATOM   3413 HG13 VAL   223      20.061  -4.328 -53.666  1.00  0.00           H  
ATOM   3414  CG2 VAL   223      19.033  -3.175 -51.497  1.00  0.00           C  
ATOM   3415 HG21 VAL   223      19.699  -3.638 -50.738  1.00  0.00           H  
ATOM   3416 HG22 VAL   223      18.461  -4.061 -51.846  1.00  0.00           H  
ATOM   3417 HG23 VAL   223      18.354  -2.427 -51.033  1.00  0.00           H  
ATOM   3418  C   VAL   223      21.377  -0.628 -53.207  1.00  0.00           C  
ATOM   3419  O   VAL   223      20.839   0.149 -53.974  1.00  0.00           O  
ATOM   3420  N   TRP   224      22.683  -1.082 -53.375  1.00  0.00           N  
ATOM   3421  HN  TRP   224      23.167  -1.613 -52.684  1.00  0.00           H  
ATOM   3422  CA  TRP   224      23.393  -0.660 -54.554  1.00  0.00           C  
ATOM   3423  HA  TRP   224      22.621  -0.846 -55.287  1.00  0.00           H  
ATOM   3424  CB  TRP   224      23.983   0.770 -54.541  1.00  0.00           C  
ATOM   3425  HB1 TRP   224      23.120   1.457 -54.408  1.00  0.00           H  
ATOM   3426  HB2 TRP   224      24.341   0.957 -55.576  1.00  0.00           H  
ATOM   3427  CG  TRP   224      24.968   1.113 -53.466  1.00  0.00           C  
ATOM   3428  CD1 TRP   224      24.599   1.673 -52.259  1.00  0.00           C  
ATOM   3429  HD1 TRP   224      23.631   1.954 -51.871  1.00  0.00           H  
ATOM   3430  NE1 TRP   224      25.755   1.775 -51.482  1.00  0.00           N  
ATOM   3431  HE1 TRP   224      25.914   2.209 -50.623  1.00  0.00           H  
ATOM   3432  CE2 TRP   224      26.830   1.251 -52.197  1.00  0.00           C  
ATOM   3433  CD2 TRP   224      26.348   0.790 -53.451  1.00  0.00           C  
ATOM   3434  CE3 TRP   224      27.232   0.294 -54.439  1.00  0.00           C  
ATOM   3435  HE3 TRP   224      26.933   0.142 -55.466  1.00  0.00           H  
ATOM   3436  CZ3 TRP   224      28.570   0.259 -54.095  1.00  0.00           C  
ATOM   3437  HZ3 TRP   224      29.291  -0.127 -54.800  1.00  0.00           H  
ATOM   3438  CZ2 TRP   224      28.139   1.232 -51.902  1.00  0.00           C  
ATOM   3439  HZ2 TRP   224      28.476   1.500 -50.912  1.00  0.00           H  
ATOM   3440  CH2 TRP   224      28.969   0.743 -52.901  1.00  0.00           C  
ATOM   3441  HH2 TRP   224      30.047   0.759 -52.836  1.00  0.00           H  
ATOM   3442  C   TRP   224      24.458  -1.622 -54.970  1.00  0.00           C  
ATOM   3443  O   TRP   224      24.908  -2.506 -54.219  1.00  0.00           O  
ATOM   3444  N   SER   225      24.964  -1.449 -56.175  1.00  0.00           N  
ATOM   3445  HN  SER   225      24.624  -0.799 -56.850  1.00  0.00           H  
ATOM   3446  CA  SER   225      25.937  -2.365 -56.628  1.00  0.00           C  
ATOM   3447  HA  SER   225      26.742  -2.404 -55.910  1.00  0.00           H  
ATOM   3448  CB  SER   225      25.366  -3.756 -57.049  1.00  0.00           C  
ATOM   3449  HB1 SER   225      24.573  -3.779 -57.827  1.00  0.00           H  
ATOM   3450  HB2 SER   225      24.851  -4.160 -56.151  1.00  0.00           H  
ATOM   3451  OG  SER   225      26.445  -4.663 -57.266  1.00  0.00           O  
ATOM   3452  HG1 SER   225      26.049  -5.535 -57.199  1.00  0.00           H  
ATOM   3453  C   SER   225      26.644  -1.697 -57.818  1.00  0.00           C  
ATOM   3454  O   SER   225      26.062  -0.953 -58.632  1.00  0.00           O  
ATOM   3455  N   MET   226      27.917  -1.944 -58.068  1.00  0.00           N  
ATOM   3456  HN  MET   226      28.358  -2.606 -57.466  1.00  0.00           H  
ATOM   3457  CA  MET   226      28.682  -1.613 -59.310  1.00  0.00           C  
ATOM   3458  HA  MET   226      27.966  -1.175 -59.989  1.00  0.00           H  
ATOM   3459  CB  MET   226      29.911  -0.700 -58.962  1.00  0.00           C  
ATOM   3460  HB1 MET   226      30.370  -0.346 -59.909  1.00  0.00           H  
ATOM   3461  HB2 MET   226      30.717  -1.282 -58.465  1.00  0.00           H  
ATOM   3462  CG  MET   226      29.681   0.684 -58.267  1.00  0.00           C  
ATOM   3463  HG1 MET   226      29.152   0.453 -57.318  1.00  0.00           H  
ATOM   3464  HG2 MET   226      28.904   1.198 -58.872  1.00  0.00           H  
ATOM   3465  SD  MET   226      31.030   1.817 -57.955  1.00  0.00           S  
ATOM   3466  CE  MET   226      32.367   0.767 -57.156  1.00  0.00           C  
ATOM   3467  HE1 MET   226      33.311   1.323 -56.970  1.00  0.00           H  
ATOM   3468  HE2 MET   226      32.604  -0.107 -57.799  1.00  0.00           H  
ATOM   3469  HE3 MET   226      31.995   0.551 -56.131  1.00  0.00           H  
ATOM   3470  C   MET   226      29.186  -2.797 -60.011  1.00  0.00           C  
ATOM   3471  O   MET   226      29.517  -3.872 -59.415  1.00  0.00           O  
ATOM   3472  N   LEU   227      29.292  -2.681 -61.379  1.00  0.00           N  
ATOM   3473  HN  LEU   227      28.967  -1.863 -61.847  1.00  0.00           H  
ATOM   3474  CA  LEU   227      29.703  -3.715 -62.403  1.00  0.00           C  
ATOM   3475  HA  LEU   227      29.009  -4.541 -62.361  1.00  0.00           H  
ATOM   3476  CB  LEU   227      29.382  -3.153 -63.791  1.00  0.00           C  
ATOM   3477  HB1 LEU   227      30.029  -2.250 -63.765  1.00  0.00           H  
ATOM   3478  HB2 LEU   227      28.295  -2.991 -63.950  1.00  0.00           H  
ATOM   3479  CG  LEU   227      29.650  -3.941 -65.062  1.00  0.00           C  
ATOM   3480  HG  LEU   227      30.728  -4.207 -65.100  1.00  0.00           H  
ATOM   3481  CD1 LEU   227      28.943  -5.226 -65.211  1.00  0.00           C  
ATOM   3482 HD11 LEU   227      27.882  -5.001 -65.451  1.00  0.00           H  
ATOM   3483 HD12 LEU   227      28.961  -5.773 -64.244  1.00  0.00           H  
ATOM   3484 HD13 LEU   227      29.394  -5.834 -66.023  1.00  0.00           H  
ATOM   3485  CD2 LEU   227      29.462  -2.981 -66.261  1.00  0.00           C  
ATOM   3486 HD21 LEU   227      30.051  -2.050 -66.118  1.00  0.00           H  
ATOM   3487 HD22 LEU   227      28.413  -2.616 -66.286  1.00  0.00           H  
ATOM   3488 HD23 LEU   227      29.605  -3.430 -67.268  1.00  0.00           H  
ATOM   3489  C   LEU   227      31.102  -4.265 -62.311  1.00  0.00           C  
ATOM   3490  O   LEU   227      31.305  -5.506 -62.377  1.00  0.00           O  
ATOM   3491  N   LYS   228      32.097  -3.362 -62.066  1.00  0.00           N  
ATOM   3492  HN  LYS   228      31.856  -2.417 -62.269  1.00  0.00           H  
ATOM   3493  CA  LYS   228      33.378  -3.604 -61.528  1.00  0.00           C  
ATOM   3494  HA  LYS   228      33.682  -4.611 -61.775  1.00  0.00           H  
ATOM   3495  CB  LYS   228      34.398  -2.782 -62.225  1.00  0.00           C  
ATOM   3496  HB1 LYS   228      35.369  -3.202 -61.885  1.00  0.00           H  
ATOM   3497  HB2 LYS   228      34.249  -1.749 -61.844  1.00  0.00           H  
ATOM   3498  CG  LYS   228      34.445  -2.817 -63.746  1.00  0.00           C  
ATOM   3499  HG1 LYS   228      33.430  -2.497 -64.065  1.00  0.00           H  
ATOM   3500  HG2 LYS   228      34.505  -3.915 -63.908  1.00  0.00           H  
ATOM   3501  CD  LYS   228      35.470  -1.895 -64.454  1.00  0.00           C  
ATOM   3502  HD1 LYS   228      36.372  -2.539 -64.377  1.00  0.00           H  
ATOM   3503  HD2 LYS   228      35.589  -1.020 -63.780  1.00  0.00           H  
ATOM   3504  CE  LYS   228      35.218  -1.409 -65.875  1.00  0.00           C  
ATOM   3505  HE1 LYS   228      34.362  -0.708 -65.981  1.00  0.00           H  
ATOM   3506  HE2 LYS   228      35.193  -2.257 -66.593  1.00  0.00           H  
ATOM   3507  NZ  LYS   228      36.371  -0.593 -66.200  1.00  0.00           N  
ATOM   3508  HZ1 LYS   228      36.669   0.081 -65.466  1.00  0.00           H  
ATOM   3509  HZ2 LYS   228      36.018  -0.056 -67.017  1.00  0.00           H  
ATOM   3510  HZ3 LYS   228      37.193  -1.145 -66.518  1.00  0.00           H  
ATOM   3511  C   LYS   228      33.295  -3.299 -60.053  1.00  0.00           C  
ATOM   3512  O   LYS   228      33.127  -2.151 -59.752  1.00  0.00           O  
ATOM   3513  N   PRO   229      33.442  -4.248 -59.050  1.00  0.00           N  
ATOM   3514  CD  PRO   229      33.906  -5.599 -59.363  1.00  0.00           C  
ATOM   3515  HD1 PRO   229      34.808  -5.511 -60.005  1.00  0.00           H  
ATOM   3516  HD2 PRO   229      33.104  -6.072 -59.969  1.00  0.00           H  
ATOM   3517  CA  PRO   229      32.936  -4.112 -57.705  1.00  0.00           C  
ATOM   3518  HA  PRO   229      31.918  -3.753 -57.716  1.00  0.00           H  
ATOM   3519  CB  PRO   229      33.033  -5.524 -57.108  1.00  0.00           C  
ATOM   3520  HB1 PRO   229      31.977  -5.870 -57.123  1.00  0.00           H  
ATOM   3521  HB2 PRO   229      33.289  -5.663 -56.036  1.00  0.00           H  
ATOM   3522  CG  PRO   229      34.013  -6.313 -57.975  1.00  0.00           C  
ATOM   3523  HG1 PRO   229      35.020  -6.034 -57.597  1.00  0.00           H  
ATOM   3524  HG2 PRO   229      33.795  -7.402 -58.015  1.00  0.00           H  
ATOM   3525  C   PRO   229      33.784  -3.216 -56.846  1.00  0.00           C  
ATOM   3526  O   PRO   229      35.002  -2.953 -57.021  1.00  0.00           O  
ATOM   3527  N   ILE   230      33.267  -2.772 -55.698  1.00  0.00           N  
ATOM   3528  HN  ILE   230      32.345  -3.011 -55.401  1.00  0.00           H  
ATOM   3529  CA  ILE   230      34.026  -2.023 -54.733  1.00  0.00           C  
ATOM   3530  HA  ILE   230      34.482  -1.223 -55.297  1.00  0.00           H  
ATOM   3531  CB  ILE   230      33.184  -1.344 -53.606  1.00  0.00           C  
ATOM   3532  HB  ILE   230      32.295  -0.894 -54.098  1.00  0.00           H  
ATOM   3533  CG2 ILE   230      32.581  -2.388 -52.612  1.00  0.00           C  
ATOM   3534 HG21 ILE   230      31.786  -1.851 -52.052  1.00  0.00           H  
ATOM   3535 HG22 ILE   230      33.332  -2.742 -51.874  1.00  0.00           H  
ATOM   3536 HG23 ILE   230      32.040  -3.251 -53.056  1.00  0.00           H  
ATOM   3537  CG1 ILE   230      33.903  -0.128 -52.832  1.00  0.00           C  
ATOM   3538 HG11 ILE   230      34.277   0.622 -53.562  1.00  0.00           H  
ATOM   3539 HG12 ILE   230      34.789  -0.588 -52.345  1.00  0.00           H  
ATOM   3540  CD  ILE   230      33.045   0.530 -51.730  1.00  0.00           C  
ATOM   3541  HD1 ILE   230      32.861  -0.222 -50.933  1.00  0.00           H  
ATOM   3542  HD2 ILE   230      32.122   1.051 -52.063  1.00  0.00           H  
ATOM   3543  HD3 ILE   230      33.668   1.277 -51.195  1.00  0.00           H  
ATOM   3544  C   ILE   230      35.191  -2.794 -54.038  1.00  0.00           C  
ATOM   3545  O   ILE   230      36.260  -2.268 -53.789  1.00  0.00           O  
ATOM   3546  N   ASN   231      35.055  -4.082 -53.759  1.00  0.00           N  
ATOM   3547  HN  ASN   231      34.171  -4.479 -53.996  1.00  0.00           H  
ATOM   3548  CA  ASN   231      36.178  -4.871 -53.259  1.00  0.00           C  
ATOM   3549  HA  ASN   231      36.899  -4.231 -52.771  1.00  0.00           H  
ATOM   3550  CB  ASN   231      35.563  -5.941 -52.243  1.00  0.00           C  
ATOM   3551  HB1 ASN   231      36.386  -6.531 -51.786  1.00  0.00           H  
ATOM   3552  HB2 ASN   231      34.898  -6.609 -52.832  1.00  0.00           H  
ATOM   3553  CG  ASN   231      34.738  -5.412 -51.087  1.00  0.00           C  
ATOM   3554  OD1 ASN   231      34.721  -4.246 -50.668  1.00  0.00           O  
ATOM   3555  ND2 ASN   231      33.999  -6.364 -50.457  1.00  0.00           N  
ATOM   3556 HD21 ASN   231      33.408  -6.086 -49.700  1.00  0.00           H  
ATOM   3557 HD22 ASN   231      33.975  -7.221 -50.973  1.00  0.00           H  
ATOM   3558  C   ASN   231      36.856  -5.456 -54.507  1.00  0.00           C  
ATOM   3559  O   ASN   231      36.449  -6.326 -55.239  1.00  0.00           O  
ATOM   3560  N   THR   232      38.038  -4.890 -54.709  1.00  0.00           N  
ATOM   3561  HN  THR   232      38.537  -4.283 -54.095  1.00  0.00           H  
ATOM   3562  CA  THR   232      38.835  -5.303 -55.870  1.00  0.00           C  
ATOM   3563  HA  THR   232      38.534  -6.289 -56.192  1.00  0.00           H  
ATOM   3564  CB  THR   232      38.652  -4.391 -57.029  1.00  0.00           C  
ATOM   3565  HB  THR   232      37.560  -4.234 -57.155  1.00  0.00           H  
ATOM   3566  OG1 THR   232      39.284  -4.733 -58.268  1.00  0.00           O  
ATOM   3567  HG1 THR   232      38.975  -5.586 -58.581  1.00  0.00           H  
ATOM   3568  CG2 THR   232      39.048  -2.945 -56.593  1.00  0.00           C  
ATOM   3569 HG21 THR   232      38.989  -2.199 -57.414  1.00  0.00           H  
ATOM   3570 HG22 THR   232      40.066  -2.803 -56.171  1.00  0.00           H  
ATOM   3571 HG23 THR   232      38.276  -2.545 -55.901  1.00  0.00           H  
ATOM   3572  C   THR   232      40.285  -5.531 -55.490  1.00  0.00           C  
ATOM   3573  O   THR   232      40.729  -5.067 -54.451  1.00  0.00           O  
ATOM   3574  N   THR   233      41.016  -6.274 -56.319  1.00  0.00           N  
ATOM   3575  HN  THR   233      40.708  -6.591 -57.213  1.00  0.00           H  
ATOM   3576  CA  THR   233      42.407  -6.674 -56.013  1.00  0.00           C  
ATOM   3577  HA  THR   233      42.675  -6.728 -54.968  1.00  0.00           H  
ATOM   3578  CB  THR   233      42.790  -8.055 -56.627  1.00  0.00           C  
ATOM   3579  HB  THR   233      43.819  -8.419 -56.420  1.00  0.00           H  
ATOM   3580  OG1 THR   233      42.375  -8.109 -57.936  1.00  0.00           O  
ATOM   3581  HG1 THR   233      43.076  -7.951 -58.573  1.00  0.00           H  
ATOM   3582  CG2 THR   233      41.900  -9.051 -55.827  1.00  0.00           C  
ATOM   3583 HG21 THR   233      42.145  -9.029 -54.743  1.00  0.00           H  
ATOM   3584 HG22 THR   233      42.236 -10.066 -56.129  1.00  0.00           H  
ATOM   3585 HG23 THR   233      40.823  -8.845 -56.007  1.00  0.00           H  
ATOM   3586  C   THR   233      43.363  -5.627 -56.603  1.00  0.00           C  
ATOM   3587  O   THR   233      44.554  -5.628 -56.347  1.00  0.00           O  
ATOM   3588  N   GLY   234      42.809  -4.693 -57.435  1.00  0.00           N  
ATOM   3589  HN  GLY   234      41.846  -4.752 -57.687  1.00  0.00           H  
ATOM   3590  CA  GLY   234      43.583  -3.707 -58.051  1.00  0.00           C  
ATOM   3591  HA1 GLY   234      43.220  -3.516 -59.051  1.00  0.00           H  
ATOM   3592  HA2 GLY   234      44.647  -3.841 -57.928  1.00  0.00           H  
ATOM   3593  C   GLY   234      43.275  -2.401 -57.315  1.00  0.00           C  
ATOM   3594  O   GLY   234      43.060  -2.371 -56.129  1.00  0.00           O  
ATOM   3595  N   THR   235      43.351  -1.261 -57.937  1.00  0.00           N  
ATOM   3596  HN  THR   235      43.306  -1.415 -58.921  1.00  0.00           H  
ATOM   3597  CA  THR   235      43.134   0.044 -57.303  1.00  0.00           C  
ATOM   3598  HA  THR   235      43.780   0.058 -56.437  1.00  0.00           H  
ATOM   3599  CB  THR   235      43.479   1.225 -58.220  1.00  0.00           C  
ATOM   3600  HB  THR   235      44.519   1.060 -58.576  1.00  0.00           H  
ATOM   3601  OG1 THR   235      43.460   2.513 -57.635  1.00  0.00           O  
ATOM   3602  HG1 THR   235      43.679   3.076 -58.381  1.00  0.00           H  
ATOM   3603  CG2 THR   235      42.564   1.278 -59.439  1.00  0.00           C  
ATOM   3604 HG21 THR   235      42.830   2.148 -60.077  1.00  0.00           H  
ATOM   3605 HG22 THR   235      41.475   1.352 -59.231  1.00  0.00           H  
ATOM   3606 HG23 THR   235      42.651   0.355 -60.051  1.00  0.00           H  
ATOM   3607  C   THR   235      41.742   0.270 -56.749  1.00  0.00           C  
ATOM   3608  O   THR   235      40.740  -0.223 -57.296  1.00  0.00           O  
ATOM   3609  N   LEU   236      41.557   0.863 -55.596  1.00  0.00           N  
ATOM   3610  HN  LEU   236      42.355   1.314 -55.203  1.00  0.00           H  
ATOM   3611  CA  LEU   236      40.439   0.951 -54.841  1.00  0.00           C  
ATOM   3612  HA  LEU   236      39.853   0.048 -54.931  1.00  0.00           H  
ATOM   3613  CB  LEU   236      40.768   1.226 -53.320  1.00  0.00           C  
ATOM   3614  HB1 LEU   236      39.900   1.056 -52.648  1.00  0.00           H  
ATOM   3615  HB2 LEU   236      41.086   2.279 -53.163  1.00  0.00           H  
ATOM   3616  CG  LEU   236      41.986   0.430 -52.765  1.00  0.00           C  
ATOM   3617  HG  LEU   236      42.883   0.785 -53.315  1.00  0.00           H  
ATOM   3618  CD1 LEU   236      42.106   0.735 -51.272  1.00  0.00           C  
ATOM   3619 HD11 LEU   236      41.094   0.485 -50.889  1.00  0.00           H  
ATOM   3620 HD12 LEU   236      42.427   1.770 -51.025  1.00  0.00           H  
ATOM   3621 HD13 LEU   236      42.858   0.019 -50.875  1.00  0.00           H  
ATOM   3622  CD2 LEU   236      41.776  -1.131 -52.891  1.00  0.00           C  
ATOM   3623 HD21 LEU   236      41.402  -1.400 -53.902  1.00  0.00           H  
ATOM   3624 HD22 LEU   236      41.011  -1.424 -52.140  1.00  0.00           H  
ATOM   3625 HD23 LEU   236      42.778  -1.572 -52.700  1.00  0.00           H  
ATOM   3626  C   LEU   236      39.500   2.029 -55.352  1.00  0.00           C  
ATOM   3627  O   LEU   236      38.398   2.051 -54.848  1.00  0.00           O  
ATOM   3628  N   LYS   237      39.933   2.946 -56.292  1.00  0.00           N  
ATOM   3629  HN  LYS   237      40.890   2.906 -56.571  1.00  0.00           H  
ATOM   3630  CA  LYS   237      39.117   4.049 -56.832  1.00  0.00           C  
ATOM   3631  HA  LYS   237      38.444   4.239 -56.009  1.00  0.00           H  
ATOM   3632  CB  LYS   237      39.864   5.341 -57.111  1.00  0.00           C  
ATOM   3633  HB1 LYS   237      40.295   5.589 -56.117  1.00  0.00           H  
ATOM   3634  HB2 LYS   237      39.189   6.139 -57.488  1.00  0.00           H  
ATOM   3635  CG  LYS   237      41.035   5.249 -58.034  1.00  0.00           C  
ATOM   3636  HG1 LYS   237      41.484   4.246 -57.876  1.00  0.00           H  
ATOM   3637  HG2 LYS   237      41.722   6.067 -57.730  1.00  0.00           H  
ATOM   3638  CD  LYS   237      40.720   5.433 -59.454  1.00  0.00           C  
ATOM   3639  HD1 LYS   237      40.192   6.380 -59.698  1.00  0.00           H  
ATOM   3640  HD2 LYS   237      40.029   4.615 -59.751  1.00  0.00           H  
ATOM   3641  CE  LYS   237      42.021   5.461 -60.318  1.00  0.00           C  
ATOM   3642  HE1 LYS   237      42.731   4.606 -60.330  1.00  0.00           H  
ATOM   3643  HE2 LYS   237      42.522   6.416 -60.052  1.00  0.00           H  
ATOM   3644  NZ  LYS   237      41.745   5.682 -61.732  1.00  0.00           N  
ATOM   3645  HZ1 LYS   237      41.172   4.941 -62.184  1.00  0.00           H  
ATOM   3646  HZ2 LYS   237      42.619   5.828 -62.276  1.00  0.00           H  
ATOM   3647  HZ3 LYS   237      41.211   6.570 -61.827  1.00  0.00           H  
ATOM   3648  C   LYS   237      38.363   3.548 -58.071  1.00  0.00           C  
ATOM   3649  O   LYS   237      38.812   2.761 -58.901  1.00  0.00           O  
ATOM   3650  N   PRO   238      37.050   3.911 -58.233  1.00  0.00           N  
ATOM   3651  CD  PRO   238      36.422   4.655 -57.131  1.00  0.00           C  
ATOM   3652  HD1 PRO   238      36.816   5.682 -56.976  1.00  0.00           H  
ATOM   3653  HD2 PRO   238      36.328   4.172 -56.134  1.00  0.00           H  
ATOM   3654  CA  PRO   238      36.354   4.032 -59.511  1.00  0.00           C  
ATOM   3655  HA  PRO   238      36.137   3.000 -59.746  1.00  0.00           H  
ATOM   3656  CB  PRO   238      35.042   4.792 -59.168  1.00  0.00           C  
ATOM   3657  HB1 PRO   238      34.092   4.349 -59.536  1.00  0.00           H  
ATOM   3658  HB2 PRO   238      35.209   5.865 -59.405  1.00  0.00           H  
ATOM   3659  CG  PRO   238      34.934   4.712 -57.625  1.00  0.00           C  
ATOM   3660  HG1 PRO   238      34.349   5.563 -57.216  1.00  0.00           H  
ATOM   3661  HG2 PRO   238      34.433   3.766 -57.328  1.00  0.00           H  
ATOM   3662  C   PRO   238      37.023   4.621 -60.788  1.00  0.00           C  
ATOM   3663  O   PRO   238      38.026   5.461 -60.769  1.00  0.00           O  
ATOM   3664  N   ASP   239      36.613   4.096 -61.979  1.00  0.00           N  
ATOM   3665  HN  ASP   239      35.992   3.318 -62.033  1.00  0.00           H  
ATOM   3666  CA  ASP   239      37.043   4.622 -63.353  1.00  0.00           C  
ATOM   3667  HA  ASP   239      38.083   4.888 -63.239  1.00  0.00           H  
ATOM   3668  CB  ASP   239      36.701   3.524 -64.401  1.00  0.00           C  
ATOM   3669  HB1 ASP   239      37.043   4.068 -65.307  1.00  0.00           H  
ATOM   3670  HB2 ASP   239      35.633   3.228 -64.476  1.00  0.00           H  
ATOM   3671  CG  ASP   239      37.538   2.354 -64.132  1.00  0.00           C  
ATOM   3672  OD1 ASP   239      36.974   1.180 -64.294  1.00  0.00           O  
ATOM   3673  OD2 ASP   239      38.754   2.530 -63.853  1.00  0.00           O  
ATOM   3674  C   ASP   239      36.236   5.989 -63.695  1.00  0.00           C  
ATOM   3675  O   ASP   239      35.115   6.199 -63.198  1.00  0.00           O  
ATOM   3676  N   ASP   240      36.827   6.888 -64.504  1.00  0.00           N  
ATOM   3677  HN  ASP   240      37.805   6.739 -64.628  1.00  0.00           H  
ATOM   3678  CA  ASP   240      36.255   8.177 -64.913  1.00  0.00           C  
ATOM   3679  HA  ASP   240      36.050   8.739 -64.014  1.00  0.00           H  
ATOM   3680  CB  ASP   240      37.196   8.910 -65.852  1.00  0.00           C  
ATOM   3681  HB1 ASP   240      36.657   9.767 -66.309  1.00  0.00           H  
ATOM   3682  HB2 ASP   240      37.473   8.252 -66.703  1.00  0.00           H  
ATOM   3683  CG  ASP   240      38.558   9.401 -65.361  1.00  0.00           C  
ATOM   3684  OD1 ASP   240      38.992   9.117 -64.236  1.00  0.00           O  
ATOM   3685  OD2 ASP   240      39.147  10.124 -66.190  1.00  0.00           O  
ATOM   3686  C   ASP   240      34.895   8.028 -65.564  1.00  0.00           C  
ATOM   3687  O   ASP   240      34.653   7.099 -66.319  1.00  0.00           O  
ATOM   3688  N   ARG   241      33.949   8.945 -65.288  1.00  0.00           N  
ATOM   3689  HN  ARG   241      34.342   9.680 -64.741  1.00  0.00           H  
ATOM   3690  CA  ARG   241      32.667   8.875 -65.939  1.00  0.00           C  
ATOM   3691  HA  ARG   241      32.073   9.740 -65.685  1.00  0.00           H  
ATOM   3692  CB  ARG   241      32.792   9.211 -67.480  1.00  0.00           C  
ATOM   3693  HB1 ARG   241      31.842   8.952 -67.995  1.00  0.00           H  
ATOM   3694  HB2 ARG   241      33.599   8.616 -67.960  1.00  0.00           H  
ATOM   3695  CG  ARG   241      33.177  10.693 -67.673  1.00  0.00           C  
ATOM   3696  HG1 ARG   241      33.998  10.955 -66.971  1.00  0.00           H  
ATOM   3697  HG2 ARG   241      32.360  11.271 -67.189  1.00  0.00           H  
ATOM   3698  CD  ARG   241      33.550  11.018 -69.124  1.00  0.00           C  
ATOM   3699  HD1 ARG   241      34.222  10.270 -69.598  1.00  0.00           H  
ATOM   3700  HD2 ARG   241      33.974  12.041 -69.211  1.00  0.00           H  
ATOM   3701  NE  ARG   241      32.276  10.973 -69.870  1.00  0.00           N  
ATOM   3702  HE  ARG   241      31.422  11.104 -69.365  1.00  0.00           H  
ATOM   3703  CZ  ARG   241      32.203  11.072 -71.216  1.00  0.00           C  
ATOM   3704  NH1 ARG   241      33.168  11.040 -72.039  1.00  0.00           N  
ATOM   3705 HH11 ARG   241      34.124  10.767 -71.932  1.00  0.00           H  
ATOM   3706 HH12 ARG   241      32.900  11.451 -72.910  1.00  0.00           H  
ATOM   3707  NH2 ARG   241      30.993  11.445 -71.676  1.00  0.00           N  
ATOM   3708 HH21 ARG   241      30.860  11.440 -72.667  1.00  0.00           H  
ATOM   3709 HH22 ARG   241      30.214  11.295 -71.066  1.00  0.00           H  
ATOM   3710  C   ARG   241      31.736   7.727 -65.574  1.00  0.00           C  
ATOM   3711  O   ARG   241      31.121   7.141 -66.486  1.00  0.00           O  
ATOM   3712  N   VAL   242      31.450   7.463 -64.256  1.00  0.00           N  
ATOM   3713  HN  VAL   242      31.760   8.139 -63.593  1.00  0.00           H  
ATOM   3714  CA  VAL   242      30.586   6.428 -63.787  1.00  0.00           C  
ATOM   3715  HA  VAL   242      30.873   5.496 -64.251  1.00  0.00           H  
ATOM   3716  CB  VAL   242      30.687   6.280 -62.307  1.00  0.00           C  
ATOM   3717  HB  VAL   242      30.586   7.264 -61.803  1.00  0.00           H  
ATOM   3718  CG1 VAL   242      29.662   5.187 -61.739  1.00  0.00           C  
ATOM   3719 HG11 VAL   242      29.976   4.986 -60.693  1.00  0.00           H  
ATOM   3720 HG12 VAL   242      29.697   4.231 -62.304  1.00  0.00           H  
ATOM   3721 HG13 VAL   242      28.689   5.723 -61.728  1.00  0.00           H  
ATOM   3722  CG2 VAL   242      32.116   5.740 -61.897  1.00  0.00           C  
ATOM   3723 HG21 VAL   242      32.869   6.529 -62.108  1.00  0.00           H  
ATOM   3724 HG22 VAL   242      32.353   4.909 -62.595  1.00  0.00           H  
ATOM   3725 HG23 VAL   242      32.216   5.349 -60.862  1.00  0.00           H  
ATOM   3726  C   VAL   242      29.106   6.583 -64.308  1.00  0.00           C  
ATOM   3727  O   VAL   242      28.552   7.663 -64.321  1.00  0.00           O  
ATOM   3728  N   VAL   243      28.548   5.476 -64.852  1.00  0.00           N  
ATOM   3729  HN  VAL   243      29.030   4.621 -65.023  1.00  0.00           H  
ATOM   3730  CA  VAL   243      27.140   5.436 -65.383  1.00  0.00           C  
ATOM   3731  HA  VAL   243      26.659   6.385 -65.571  1.00  0.00           H  
ATOM   3732  CB  VAL   243      26.937   4.423 -66.475  1.00  0.00           C  
ATOM   3733  HB  VAL   243      27.336   3.413 -66.241  1.00  0.00           H  
ATOM   3734  CG1 VAL   243      25.467   4.334 -66.896  1.00  0.00           C  
ATOM   3735 HG11 VAL   243      24.905   3.708 -66.169  1.00  0.00           H  
ATOM   3736 HG12 VAL   243      25.290   3.924 -67.913  1.00  0.00           H  
ATOM   3737 HG13 VAL   243      24.937   5.310 -66.895  1.00  0.00           H  
ATOM   3738  CG2 VAL   243      27.828   4.912 -67.731  1.00  0.00           C  
ATOM   3739 HG21 VAL   243      27.821   4.039 -68.418  1.00  0.00           H  
ATOM   3740 HG22 VAL   243      28.884   5.179 -67.509  1.00  0.00           H  
ATOM   3741 HG23 VAL   243      27.344   5.851 -68.076  1.00  0.00           H  
ATOM   3742  C   VAL   243      26.368   4.948 -64.205  1.00  0.00           C  
ATOM   3743  O   VAL   243      26.649   3.961 -63.479  1.00  0.00           O  
ATOM   3744  N   VAL   244      25.257   5.719 -63.814  1.00  0.00           N  
ATOM   3745  HN  VAL   244      25.087   6.561 -64.321  1.00  0.00           H  
ATOM   3746  CA  VAL   244      24.309   5.292 -62.702  1.00  0.00           C  
ATOM   3747  HA  VAL   244      24.667   4.422 -62.171  1.00  0.00           H  
ATOM   3748  CB  VAL   244      24.287   6.357 -61.572  1.00  0.00           C  
ATOM   3749  HB  VAL   244      23.987   7.332 -62.012  1.00  0.00           H  
ATOM   3750  CG1 VAL   244      23.290   5.912 -60.519  1.00  0.00           C  
ATOM   3751 HG11 VAL   244      23.197   6.527 -59.598  1.00  0.00           H  
ATOM   3752 HG12 VAL   244      23.546   4.913 -60.105  1.00  0.00           H  
ATOM   3753 HG13 VAL   244      22.319   5.836 -61.052  1.00  0.00           H  
ATOM   3754  CG2 VAL   244      25.630   6.658 -60.954  1.00  0.00           C  
ATOM   3755 HG21 VAL   244      25.675   7.498 -60.229  1.00  0.00           H  
ATOM   3756 HG22 VAL   244      26.438   6.858 -61.690  1.00  0.00           H  
ATOM   3757 HG23 VAL   244      25.961   5.820 -60.304  1.00  0.00           H  
ATOM   3758  C   VAL   244      22.949   4.890 -63.229  1.00  0.00           C  
ATOM   3759  O   VAL   244      22.331   5.627 -63.926  1.00  0.00           O  
ATOM   3760  N   ALA   245      22.464   3.656 -63.066  1.00  0.00           N  
ATOM   3761  HN  ALA   245      23.076   3.080 -62.529  1.00  0.00           H  
ATOM   3762  CA  ALA   245      21.195   3.073 -63.429  1.00  0.00           C  
ATOM   3763  HA  ALA   245      20.753   3.724 -64.169  1.00  0.00           H  
ATOM   3764  CB  ALA   245      21.381   1.716 -64.091  1.00  0.00           C  
ATOM   3765  HB1 ALA   245      20.423   1.328 -64.497  1.00  0.00           H  
ATOM   3766  HB2 ALA   245      21.794   0.937 -63.414  1.00  0.00           H  
ATOM   3767  HB3 ALA   245      22.217   1.769 -64.821  1.00  0.00           H  
ATOM   3768  C   ALA   245      20.242   2.981 -62.229  1.00  0.00           C  
ATOM   3769  O   ALA   245      20.474   2.350 -61.241  1.00  0.00           O  
ATOM   3770  N   ALA   246      19.049   3.614 -62.317  1.00  0.00           N  
ATOM   3771  HN  ALA   246      18.817   4.095 -63.159  1.00  0.00           H  
ATOM   3772  CA  ALA   246      18.386   3.965 -61.026  1.00  0.00           C  
ATOM   3773  HA  ALA   246      18.887   3.453 -60.218  1.00  0.00           H  
ATOM   3774  CB  ALA   246      18.498   5.469 -60.684  1.00  0.00           C  
ATOM   3775  HB1 ALA   246      17.965   6.052 -61.466  1.00  0.00           H  
ATOM   3776  HB2 ALA   246      19.548   5.696 -60.402  1.00  0.00           H  
ATOM   3777  HB3 ALA   246      17.903   5.829 -59.817  1.00  0.00           H  
ATOM   3778  C   ALA   246      16.936   3.519 -61.045  1.00  0.00           C  
ATOM   3779  O   ALA   246      16.270   3.449 -62.044  1.00  0.00           O  
ATOM   3780  N   THR   247      16.418   3.108 -59.857  1.00  0.00           N  
ATOM   3781  HN  THR   247      16.973   2.979 -59.039  1.00  0.00           H  
ATOM   3782  CA  THR   247      15.023   2.780 -59.778  1.00  0.00           C  
ATOM   3783  HA  THR   247      14.453   3.543 -60.286  1.00  0.00           H  
ATOM   3784  CB  THR   247      14.706   1.471 -60.434  1.00  0.00           C  
ATOM   3785  HB  THR   247      15.310   1.446 -61.367  1.00  0.00           H  
ATOM   3786  OG1 THR   247      13.379   1.244 -60.758  1.00  0.00           O  
ATOM   3787  HG1 THR   247      13.349   1.538 -61.671  1.00  0.00           H  
ATOM   3788  CG2 THR   247      15.221   0.290 -59.586  1.00  0.00           C  
ATOM   3789 HG21 THR   247      15.119  -0.727 -60.022  1.00  0.00           H  
ATOM   3790 HG22 THR   247      14.781   0.069 -58.590  1.00  0.00           H  
ATOM   3791 HG23 THR   247      16.328   0.383 -59.597  1.00  0.00           H  
ATOM   3792  C   THR   247      14.575   2.723 -58.318  1.00  0.00           C  
ATOM   3793  O   THR   247      15.442   2.736 -57.454  1.00  0.00           O  
ATOM   3794  N   ARG   248      13.293   2.885 -58.093  1.00  0.00           N  
ATOM   3795  HN  ARG   248      12.739   2.870 -58.922  1.00  0.00           H  
ATOM   3796  CA  ARG   248      12.738   2.670 -56.770  1.00  0.00           C  
ATOM   3797  HA  ARG   248      13.556   2.202 -56.243  1.00  0.00           H  
ATOM   3798  CB  ARG   248      12.217   3.979 -56.164  1.00  0.00           C  
ATOM   3799  HB1 ARG   248      13.056   4.701 -56.255  1.00  0.00           H  
ATOM   3800  HB2 ARG   248      12.023   3.819 -55.082  1.00  0.00           H  
ATOM   3801  CG  ARG   248      11.029   4.669 -56.736  1.00  0.00           C  
ATOM   3802  HG1 ARG   248      10.497   5.151 -55.888  1.00  0.00           H  
ATOM   3803  HG2 ARG   248      10.271   3.934 -57.082  1.00  0.00           H  
ATOM   3804  CD  ARG   248      11.356   5.796 -57.710  1.00  0.00           C  
ATOM   3805  HD1 ARG   248      11.721   5.408 -58.685  1.00  0.00           H  
ATOM   3806  HD2 ARG   248      12.092   6.486 -57.245  1.00  0.00           H  
ATOM   3807  NE  ARG   248      10.108   6.672 -57.907  1.00  0.00           N  
ATOM   3808  HE  ARG   248       9.283   6.438 -57.393  1.00  0.00           H  
ATOM   3809  CZ  ARG   248       9.949   7.424 -58.970  1.00  0.00           C  
ATOM   3810  NH1 ARG   248      10.898   7.643 -59.914  1.00  0.00           N  
ATOM   3811 HH11 ARG   248      11.674   7.016 -59.986  1.00  0.00           H  
ATOM   3812 HH12 ARG   248      10.707   8.234 -60.697  1.00  0.00           H  
ATOM   3813  NH2 ARG   248       8.854   8.139 -58.982  1.00  0.00           N  
ATOM   3814 HH21 ARG   248       8.473   8.102 -58.058  1.00  0.00           H  
ATOM   3815 HH22 ARG   248       8.816   8.963 -59.547  1.00  0.00           H  
ATOM   3816  C   ARG   248      11.659   1.577 -56.730  1.00  0.00           C  
ATOM   3817  O   ARG   248      10.889   1.359 -57.635  1.00  0.00           O  
ATOM   3818  N   LEU   249      11.704   0.826 -55.697  1.00  0.00           N  
ATOM   3819  HN  LEU   249      12.518   0.905 -55.128  1.00  0.00           H  
ATOM   3820  CA  LEU   249      10.683  -0.134 -55.332  1.00  0.00           C  
ATOM   3821  HA  LEU   249      10.130  -0.362 -56.232  1.00  0.00           H  
ATOM   3822  CB  LEU   249      11.423  -1.397 -54.701  1.00  0.00           C  
ATOM   3823  HB1 LEU   249      12.168  -1.135 -53.919  1.00  0.00           H  
ATOM   3824  HB2 LEU   249      12.006  -1.869 -55.521  1.00  0.00           H  
ATOM   3825  CG  LEU   249      10.580  -2.545 -54.088  1.00  0.00           C  
ATOM   3826  HG  LEU   249      10.087  -2.131 -53.183  1.00  0.00           H  
ATOM   3827  CD1 LEU   249       9.515  -3.038 -55.066  1.00  0.00           C  
ATOM   3828 HD11 LEU   249       8.847  -3.827 -54.659  1.00  0.00           H  
ATOM   3829 HD12 LEU   249       9.970  -3.335 -56.035  1.00  0.00           H  
ATOM   3830 HD13 LEU   249       8.896  -2.180 -55.405  1.00  0.00           H  
ATOM   3831  CD2 LEU   249      11.405  -3.753 -53.537  1.00  0.00           C  
ATOM   3832 HD21 LEU   249      10.765  -4.439 -52.941  1.00  0.00           H  
ATOM   3833 HD22 LEU   249      12.155  -3.393 -52.801  1.00  0.00           H  
ATOM   3834 HD23 LEU   249      11.909  -4.303 -54.360  1.00  0.00           H  
ATOM   3835  C   LEU   249       9.779   0.455 -54.264  1.00  0.00           C  
ATOM   3836  O   LEU   249      10.261   0.868 -53.238  1.00  0.00           O  
ATOM   3837  N   ASP   250       8.429   0.471 -54.451  1.00  0.00           N  
ATOM   3838  HN  ASP   250       8.003   0.069 -55.257  1.00  0.00           H  
ATOM   3839  CA  ASP   250       7.368   0.876 -53.477  1.00  0.00           C  
ATOM   3840  HA  ASP   250       7.483   1.940 -53.334  1.00  0.00           H  
ATOM   3841  CB  ASP   250       6.023   0.547 -54.159  1.00  0.00           C  
ATOM   3842  HB1 ASP   250       5.309   0.619 -53.311  1.00  0.00           H  
ATOM   3843  HB2 ASP   250       6.073  -0.497 -54.536  1.00  0.00           H  
ATOM   3844  CG  ASP   250       5.545   1.492 -55.283  1.00  0.00           C  
ATOM   3845  OD1 ASP   250       6.278   2.404 -55.659  1.00  0.00           O  
ATOM   3846  OD2 ASP   250       4.438   1.124 -55.817  1.00  0.00           O  
ATOM   3847  C   ASP   250       7.383   0.274 -52.113  1.00  0.00           C  
ATOM   3848  O   ASP   250       7.429  -0.912 -51.960  1.00  0.00           O  
ATOM   3849  N   SER   251       7.233   1.174 -51.167  1.00  0.00           N  
ATOM   3850  HN  SER   251       7.050   2.123 -51.414  1.00  0.00           H  
ATOM   3851  CA  SER   251       7.362   0.816 -49.751  1.00  0.00           C  
ATOM   3852  HA  SER   251       6.721  -0.033 -49.564  1.00  0.00           H  
ATOM   3853  CB  SER   251       8.820   0.592 -49.432  1.00  0.00           C  
ATOM   3854  HB1 SER   251       9.353   1.516 -49.745  1.00  0.00           H  
ATOM   3855  HB2 SER   251       9.062  -0.322 -50.015  1.00  0.00           H  
ATOM   3856  OG  SER   251       8.988   0.112 -48.068  1.00  0.00           O  
ATOM   3857  HG1 SER   251       8.471  -0.682 -47.915  1.00  0.00           H  
ATOM   3858  C   SER   251       6.776   1.951 -48.958  1.00  0.00           C  
ATOM   3859  O   SER   251       6.889   3.113 -49.364  1.00  0.00           O  
ATOM   3860  N   ARG   252       6.314   1.682 -47.739  1.00  0.00           N  
ATOM   3861  HN  ARG   252       6.358   0.721 -47.477  1.00  0.00           H  
ATOM   3862  CA  ARG   252       5.497   2.624 -46.937  1.00  0.00           C  
ATOM   3863  HA  ARG   252       5.236   2.207 -45.975  1.00  0.00           H  
ATOM   3864  CB  ARG   252       6.132   3.985 -46.535  1.00  0.00           C  
ATOM   3865  HB1 ARG   252       5.411   4.593 -45.948  1.00  0.00           H  
ATOM   3866  HB2 ARG   252       6.260   4.520 -47.500  1.00  0.00           H  
ATOM   3867  CG  ARG   252       7.440   3.837 -45.683  1.00  0.00           C  
ATOM   3868  HG1 ARG   252       7.871   4.853 -45.554  1.00  0.00           H  
ATOM   3869  HG2 ARG   252       8.064   3.182 -46.329  1.00  0.00           H  
ATOM   3870  CD  ARG   252       7.219   3.328 -44.240  1.00  0.00           C  
ATOM   3871  HD1 ARG   252       6.559   2.454 -44.057  1.00  0.00           H  
ATOM   3872  HD2 ARG   252       6.822   4.209 -43.691  1.00  0.00           H  
ATOM   3873  NE  ARG   252       8.544   2.998 -43.713  1.00  0.00           N  
ATOM   3874  HE  ARG   252       9.311   2.978 -44.354  1.00  0.00           H  
ATOM   3875  CZ  ARG   252       8.824   2.813 -42.470  1.00  0.00           C  
ATOM   3876  NH1 ARG   252       8.112   3.181 -41.468  1.00  0.00           N  
ATOM   3877 HH11 ARG   252       7.395   3.873 -41.557  1.00  0.00           H  
ATOM   3878 HH12 ARG   252       8.523   3.064 -40.564  1.00  0.00           H  
ATOM   3879  NH2 ARG   252       9.934   2.171 -42.178  1.00  0.00           N  
ATOM   3880 HH21 ARG   252      10.468   1.854 -42.961  1.00  0.00           H  
ATOM   3881 HH22 ARG   252      10.331   2.185 -41.260  1.00  0.00           H  
ATOM   3882  C   ARG   252       4.017   2.865 -47.429  1.00  0.00           C  
ATOM   3883  O   ARG   252       3.716   2.637 -48.599  1.00  0.00           O  
ATOM   3884  N   SER   253       3.106   3.265 -46.556  1.00  0.00           N  
ATOM   3885  HN  SER   253       3.333   3.362 -45.590  1.00  0.00           H  
ATOM   3886  CA  SER   253       1.777   3.549 -47.027  1.00  0.00           C  
ATOM   3887  HA  SER   253       1.892   4.062 -47.971  1.00  0.00           H  
ATOM   3888  CB  SER   253       0.846   2.296 -47.148  1.00  0.00           C  
ATOM   3889  HB1 SER   253       1.405   1.553 -47.755  1.00  0.00           H  
ATOM   3890  HB2 SER   253      -0.095   2.509 -47.699  1.00  0.00           H  
ATOM   3891  OG  SER   253       0.535   1.708 -45.910  1.00  0.00           O  
ATOM   3892  HG1 SER   253      -0.168   2.239 -45.527  1.00  0.00           H  
ATOM   3893  C   SER   253       1.150   4.566 -46.153  1.00  0.00           C  
ATOM   3894  O   SER   253       1.487   4.756 -44.939  1.00  0.00           O  
ATOM   3895  N   PHE   254       0.241   5.351 -46.792  1.00  0.00           N  
ATOM   3896  HN  PHE   254       0.048   5.132 -47.745  1.00  0.00           H  
ATOM   3897  CA  PHE   254      -0.426   6.538 -46.254  1.00  0.00           C  
ATOM   3898  HA  PHE   254       0.400   7.129 -45.888  1.00  0.00           H  
ATOM   3899  CB  PHE   254      -0.872   7.422 -47.466  1.00  0.00           C  
ATOM   3900  HB1 PHE   254      -1.537   6.722 -48.016  1.00  0.00           H  
ATOM   3901  HB2 PHE   254      -0.105   7.674 -48.229  1.00  0.00           H  
ATOM   3902  CG  PHE   254      -1.557   8.693 -47.023  1.00  0.00           C  
ATOM   3903  CD1 PHE   254      -0.684   9.694 -46.430  1.00  0.00           C  
ATOM   3904  HD1 PHE   254       0.327   9.378 -46.223  1.00  0.00           H  
ATOM   3905  CE1 PHE   254      -1.158  10.910 -46.102  1.00  0.00           C  
ATOM   3906  HE1 PHE   254      -0.515  11.637 -45.628  1.00  0.00           H  
ATOM   3907  CZ  PHE   254      -2.486  11.213 -46.303  1.00  0.00           C  
ATOM   3908  HZ  PHE   254      -2.863  12.153 -45.928  1.00  0.00           H  
ATOM   3909  CD2 PHE   254      -2.828   9.045 -47.437  1.00  0.00           C  
ATOM   3910  HD2 PHE   254      -3.446   8.394 -48.039  1.00  0.00           H  
ATOM   3911  CE2 PHE   254      -3.370  10.231 -47.019  1.00  0.00           C  
ATOM   3912  HE2 PHE   254      -4.354  10.579 -47.295  1.00  0.00           H  
ATOM   3913  C   PHE   254      -1.510   6.215 -45.190  1.00  0.00           C  
ATOM   3914  O   PHE   254      -1.488   6.846 -44.092  1.00  0.00           O  
ATOM   3915  N   PHE   255      -2.386   5.213 -45.381  1.00  0.00           N  
ATOM   3916  HN  PHE   255      -2.424   4.814 -46.295  1.00  0.00           H  
ATOM   3917  CA  PHE   255      -3.096   4.532 -44.364  1.00  0.00           C  
ATOM   3918  HA  PHE   255      -2.882   5.076 -43.456  1.00  0.00           H  
ATOM   3919  CB  PHE   255      -4.673   4.305 -44.546  1.00  0.00           C  
ATOM   3920  HB1 PHE   255      -5.080   3.886 -43.601  1.00  0.00           H  
ATOM   3921  HB2 PHE   255      -4.746   3.651 -45.441  1.00  0.00           H  
ATOM   3922  CG  PHE   255      -5.394   5.586 -44.831  1.00  0.00           C  
ATOM   3923  CD1 PHE   255      -5.889   6.481 -43.817  1.00  0.00           C  
ATOM   3924  HD1 PHE   255      -5.831   6.207 -42.774  1.00  0.00           H  
ATOM   3925  CE1 PHE   255      -6.390   7.708 -44.111  1.00  0.00           C  
ATOM   3926  HE1 PHE   255      -6.697   8.402 -43.342  1.00  0.00           H  
ATOM   3927  CZ  PHE   255      -6.380   8.219 -45.472  1.00  0.00           C  
ATOM   3928  HZ  PHE   255      -6.594   9.271 -45.592  1.00  0.00           H  
ATOM   3929  CD2 PHE   255      -5.450   6.057 -46.150  1.00  0.00           C  
ATOM   3930  HD2 PHE   255      -5.017   5.426 -46.912  1.00  0.00           H  
ATOM   3931  CE2 PHE   255      -5.965   7.343 -46.467  1.00  0.00           C  
ATOM   3932  HE2 PHE   255      -5.740   7.660 -47.475  1.00  0.00           H  
ATOM   3933  C   PHE   255      -2.455   3.208 -44.105  1.00  0.00           C  
ATOM   3934  O   PHE   255      -1.565   2.776 -44.852  1.00  0.00           O  
ATOM   3935  N   TRP   256      -2.885   2.537 -43.022  1.00  0.00           N  
ATOM   3936  HN  TRP   256      -3.691   2.775 -42.485  1.00  0.00           H  
ATOM   3937  CA  TRP   256      -2.170   1.354 -42.522  1.00  0.00           C  
ATOM   3938  HA  TRP   256      -1.101   1.506 -42.521  1.00  0.00           H  
ATOM   3939  CB  TRP   256      -2.636   1.189 -41.042  1.00  0.00           C  
ATOM   3940  HB1 TRP   256      -3.746   1.142 -41.018  1.00  0.00           H  
ATOM   3941  HB2 TRP   256      -2.301   2.101 -40.505  1.00  0.00           H  
ATOM   3942  CG  TRP   256      -2.073   0.020 -40.297  1.00  0.00           C  
ATOM   3943  CD1 TRP   256      -2.939  -0.833 -39.552  1.00  0.00           C  
ATOM   3944  HD1 TRP   256      -4.018  -0.872 -39.568  1.00  0.00           H  
ATOM   3945  NE1 TRP   256      -2.196  -1.802 -39.038  1.00  0.00           N  
ATOM   3946  HE1 TRP   256      -2.410  -2.234 -38.189  1.00  0.00           H  
ATOM   3947  CE2 TRP   256      -0.874  -1.679 -39.320  1.00  0.00           C  
ATOM   3948  CD2 TRP   256      -0.753  -0.488 -40.120  1.00  0.00           C  
ATOM   3949  CE3 TRP   256       0.527  -0.119 -40.536  1.00  0.00           C  
ATOM   3950  HE3 TRP   256       0.759   0.655 -41.253  1.00  0.00           H  
ATOM   3951  CZ3 TRP   256       1.570  -1.001 -40.207  1.00  0.00           C  
ATOM   3952  HZ3 TRP   256       2.567  -0.719 -40.512  1.00  0.00           H  
ATOM   3953  CZ2 TRP   256       0.155  -2.574 -39.047  1.00  0.00           C  
ATOM   3954  HZ2 TRP   256       0.046  -3.429 -38.397  1.00  0.00           H  
ATOM   3955  CH2 TRP   256       1.422  -2.155 -39.401  1.00  0.00           C  
ATOM   3956  HH2 TRP   256       2.252  -2.714 -38.995  1.00  0.00           H  
ATOM   3957  C   TRP   256      -2.341   0.075 -43.275  1.00  0.00           C  
ATOM   3958  O   TRP   256      -3.272  -0.749 -43.188  1.00  0.00           O  
ATOM   3959  N   ASN   257      -1.467  -0.122 -44.307  1.00  0.00           N  
ATOM   3960  HN  ASN   257      -0.696   0.494 -44.446  1.00  0.00           H  
ATOM   3961  CA  ASN   257      -1.525  -1.350 -45.143  1.00  0.00           C  
ATOM   3962  HA  ASN   257      -0.745  -1.121 -45.854  1.00  0.00           H  
ATOM   3963  CB  ASN   257      -1.162  -2.672 -44.442  1.00  0.00           C  
ATOM   3964  HB1 ASN   257      -0.860  -3.480 -45.141  1.00  0.00           H  
ATOM   3965  HB2 ASN   257      -1.971  -3.076 -43.795  1.00  0.00           H  
ATOM   3966  CG  ASN   257      -0.025  -2.444 -43.589  1.00  0.00           C  
ATOM   3967  OD1 ASN   257       0.983  -1.992 -44.025  1.00  0.00           O  
ATOM   3968  ND2 ASN   257      -0.122  -2.745 -42.295  1.00  0.00           N  
ATOM   3969 HD21 ASN   257      -0.955  -3.162 -41.932  1.00  0.00           H  
ATOM   3970 HD22 ASN   257       0.561  -2.385 -41.660  1.00  0.00           H  
ATOM   3971  C   ASN   257      -2.771  -1.473 -46.014  1.00  0.00           C  
ATOM   3972  O   ASN   257      -3.105  -2.550 -46.366  1.00  0.00           O  
ATOM   3973  N   VAL   258      -3.473  -0.371 -46.285  1.00  0.00           N  
ATOM   3974  HN  VAL   258      -3.276   0.491 -45.825  1.00  0.00           H  
ATOM   3975  CA  VAL   258      -4.500  -0.200 -47.239  1.00  0.00           C  
ATOM   3976  HA  VAL   258      -5.043  -1.120 -47.398  1.00  0.00           H  
ATOM   3977  CB  VAL   258      -5.573   0.830 -46.838  1.00  0.00           C  
ATOM   3978  HB  VAL   258      -5.102   1.830 -46.947  1.00  0.00           H  
ATOM   3979  CG1 VAL   258      -6.774   1.004 -47.872  1.00  0.00           C  
ATOM   3980 HG11 VAL   258      -6.419   0.927 -48.922  1.00  0.00           H  
ATOM   3981 HG12 VAL   258      -7.231   1.982 -47.610  1.00  0.00           H  
ATOM   3982 HG13 VAL   258      -7.529   0.190 -47.872  1.00  0.00           H  
ATOM   3983  CG2 VAL   258      -6.139   0.368 -45.456  1.00  0.00           C  
ATOM   3984 HG21 VAL   258      -6.452  -0.697 -45.400  1.00  0.00           H  
ATOM   3985 HG22 VAL   258      -7.051   0.921 -45.144  1.00  0.00           H  
ATOM   3986 HG23 VAL   258      -5.459   0.676 -44.633  1.00  0.00           H  
ATOM   3987  C   VAL   258      -3.882   0.110 -48.667  1.00  0.00           C  
ATOM   3988  O   VAL   258      -3.024   0.927 -48.840  1.00  0.00           O  
ATOM   3989  N   ALA   259      -4.335  -0.686 -49.611  1.00  0.00           N  
ATOM   3990  HN  ALA   259      -5.161  -1.231 -49.494  1.00  0.00           H  
ATOM   3991  CA  ALA   259      -3.867  -0.552 -50.966  1.00  0.00           C  
ATOM   3992  HA  ALA   259      -4.582  -1.213 -51.432  1.00  0.00           H  
ATOM   3993  CB  ALA   259      -4.439   0.735 -51.563  1.00  0.00           C  
ATOM   3994  HB1 ALA   259      -4.299   0.917 -52.650  1.00  0.00           H  
ATOM   3995  HB2 ALA   259      -3.967   1.574 -51.008  1.00  0.00           H  
ATOM   3996  HB3 ALA   259      -5.490   0.851 -51.225  1.00  0.00           H  
ATOM   3997  C   ALA   259      -2.434  -1.114 -51.222  1.00  0.00           C  
ATOM   3998  O   ALA   259      -1.616  -0.351 -51.760  1.00  0.00           O  
ATOM   3999  N   PRO   260      -1.988  -2.355 -50.953  1.00  0.00           N  
ATOM   4000  CD  PRO   260      -2.774  -3.294 -50.199  1.00  0.00           C  
ATOM   4001  HD1 PRO   260      -3.718  -3.482 -50.754  1.00  0.00           H  
ATOM   4002  HD2 PRO   260      -2.975  -2.828 -49.210  1.00  0.00           H  
ATOM   4003  CA  PRO   260      -0.595  -2.724 -50.985  1.00  0.00           C  
ATOM   4004  HA  PRO   260       0.025  -1.868 -50.760  1.00  0.00           H  
ATOM   4005  CB  PRO   260      -0.416  -3.861 -50.024  1.00  0.00           C  
ATOM   4006  HB1 PRO   260      -0.251  -3.409 -49.023  1.00  0.00           H  
ATOM   4007  HB2 PRO   260       0.445  -4.532 -50.234  1.00  0.00           H  
ATOM   4008  CG  PRO   260      -1.800  -4.489 -49.985  1.00  0.00           C  
ATOM   4009  HG1 PRO   260      -1.763  -5.119 -50.899  1.00  0.00           H  
ATOM   4010  HG2 PRO   260      -2.001  -5.076 -49.063  1.00  0.00           H  
ATOM   4011  C   PRO   260      -0.105  -3.126 -52.349  1.00  0.00           C  
ATOM   4012  O   PRO   260       1.129  -3.325 -52.502  1.00  0.00           O  
ATOM   4013  N   GLY   261      -1.068  -3.185 -53.338  1.00  0.00           N  
ATOM   4014  HN  GLY   261      -2.025  -2.934 -53.214  1.00  0.00           H  
ATOM   4015  CA  GLY   261      -0.726  -3.571 -54.683  1.00  0.00           C  
ATOM   4016  HA1 GLY   261      -1.519  -3.292 -55.361  1.00  0.00           H  
ATOM   4017  HA2 GLY   261      -0.469  -4.619 -54.638  1.00  0.00           H  
ATOM   4018  C   GLY   261       0.470  -2.830 -55.294  1.00  0.00           C  
ATOM   4019  O   GLY   261       0.572  -1.602 -55.210  1.00  0.00           O  
ATOM   4020  N   ALA   262       1.267  -3.482 -56.092  1.00  0.00           N  
ATOM   4021  HN  ALA   262       1.073  -4.444 -56.264  1.00  0.00           H  
ATOM   4022  CA  ALA   262       2.645  -3.059 -56.289  1.00  0.00           C  
ATOM   4023  HA  ALA   262       2.718  -1.982 -56.258  1.00  0.00           H  
ATOM   4024  CB  ALA   262       3.455  -3.451 -55.090  1.00  0.00           C  
ATOM   4025  HB1 ALA   262       3.184  -2.821 -54.216  1.00  0.00           H  
ATOM   4026  HB2 ALA   262       4.520  -3.214 -55.298  1.00  0.00           H  
ATOM   4027  HB3 ALA   262       3.454  -4.515 -54.771  1.00  0.00           H  
ATOM   4028  C   ALA   262       3.175  -3.711 -57.538  1.00  0.00           C  
ATOM   4029  O   ALA   262       4.387  -3.813 -57.703  1.00  0.00           O  
ATOM   4030  N   GLU   263       2.332  -4.126 -58.537  1.00  0.00           N  
ATOM   4031  HN  GLU   263       1.364  -3.978 -58.354  1.00  0.00           H  
ATOM   4032  CA  GLU   263       2.683  -4.961 -59.686  1.00  0.00           C  
ATOM   4033  HA  GLU   263       3.124  -5.921 -59.459  1.00  0.00           H  
ATOM   4034  CB  GLU   263       1.360  -5.140 -60.558  1.00  0.00           C  
ATOM   4035  HB1 GLU   263       1.719  -5.481 -61.552  1.00  0.00           H  
ATOM   4036  HB2 GLU   263       0.902  -4.136 -60.682  1.00  0.00           H  
ATOM   4037  CG  GLU   263       0.481  -6.358 -59.956  1.00  0.00           C  
ATOM   4038  HG1 GLU   263       0.997  -6.823 -59.088  1.00  0.00           H  
ATOM   4039  HG2 GLU   263       0.179  -7.070 -60.754  1.00  0.00           H  
ATOM   4040  CD  GLU   263      -0.810  -5.757 -59.345  1.00  0.00           C  
ATOM   4041  OE1 GLU   263      -1.932  -6.011 -59.884  1.00  0.00           O  
ATOM   4042  OE2 GLU   263      -0.779  -5.176 -58.181  1.00  0.00           O  
ATOM   4043  C   GLU   263       3.695  -4.283 -60.541  1.00  0.00           C  
ATOM   4044  O   GLU   263       4.673  -4.862 -61.030  1.00  0.00           O  
ATOM   4045  N   SER   264       3.392  -2.955 -60.732  1.00  0.00           N  
ATOM   4046  HN  SER   264       2.482  -2.639 -60.472  1.00  0.00           H  
ATOM   4047  CA  SER   264       4.236  -2.048 -61.461  1.00  0.00           C  
ATOM   4048  HA  SER   264       4.405  -2.465 -62.442  1.00  0.00           H  
ATOM   4049  CB  SER   264       3.422  -0.738 -61.874  1.00  0.00           C  
ATOM   4050  HB1 SER   264       3.242  -0.286 -60.875  1.00  0.00           H  
ATOM   4051  HB2 SER   264       2.406  -0.882 -62.300  1.00  0.00           H  
ATOM   4052  OG  SER   264       4.100   0.278 -62.597  1.00  0.00           O  
ATOM   4053  HG1 SER   264       4.567  -0.148 -63.319  1.00  0.00           H  
ATOM   4054  C   SER   264       5.577  -1.670 -60.886  1.00  0.00           C  
ATOM   4055  O   SER   264       6.584  -1.505 -61.607  1.00  0.00           O  
ATOM   4056  N   ALA   265       5.692  -1.480 -59.606  1.00  0.00           N  
ATOM   4057  HN  ALA   265       4.850  -1.481 -59.072  1.00  0.00           H  
ATOM   4058  CA  ALA   265       6.982  -1.478 -58.931  1.00  0.00           C  
ATOM   4059  HA  ALA   265       7.595  -0.835 -59.545  1.00  0.00           H  
ATOM   4060  CB  ALA   265       6.689  -0.983 -57.453  1.00  0.00           C  
ATOM   4061  HB1 ALA   265       7.681  -0.921 -56.956  1.00  0.00           H  
ATOM   4062  HB2 ALA   265       5.912  -1.510 -56.858  1.00  0.00           H  
ATOM   4063  HB3 ALA   265       6.491   0.110 -57.478  1.00  0.00           H  
ATOM   4064  C   ALA   265       7.680  -2.824 -58.995  1.00  0.00           C  
ATOM   4065  O   ALA   265       8.840  -2.821 -59.270  1.00  0.00           O  
ATOM   4066  N   VAL   266       6.968  -3.982 -58.915  1.00  0.00           N  
ATOM   4067  HN  VAL   266       5.982  -4.008 -58.768  1.00  0.00           H  
ATOM   4068  CA  VAL   266       7.608  -5.249 -59.159  1.00  0.00           C  
ATOM   4069  HA  VAL   266       8.477  -5.169 -58.523  1.00  0.00           H  
ATOM   4070  CB  VAL   266       6.738  -6.374 -58.615  1.00  0.00           C  
ATOM   4071  HB  VAL   266       5.685  -6.259 -58.950  1.00  0.00           H  
ATOM   4072  CG1 VAL   266       7.368  -7.686 -59.053  1.00  0.00           C  
ATOM   4073 HG11 VAL   266       6.965  -8.618 -58.603  1.00  0.00           H  
ATOM   4074 HG12 VAL   266       8.446  -7.789 -58.804  1.00  0.00           H  
ATOM   4075 HG13 VAL   266       7.119  -7.892 -60.116  1.00  0.00           H  
ATOM   4076  CG2 VAL   266       6.776  -6.254 -57.073  1.00  0.00           C  
ATOM   4077 HG21 VAL   266       6.234  -5.335 -56.764  1.00  0.00           H  
ATOM   4078 HG22 VAL   266       7.808  -6.300 -56.667  1.00  0.00           H  
ATOM   4079 HG23 VAL   266       6.323  -7.143 -56.585  1.00  0.00           H  
ATOM   4080  C   VAL   266       8.148  -5.419 -60.618  1.00  0.00           C  
ATOM   4081  O   VAL   266       9.266  -5.890 -60.813  1.00  0.00           O  
ATOM   4082  N   ALA   267       7.372  -5.083 -61.623  1.00  0.00           N  
ATOM   4083  HN  ALA   267       6.413  -4.872 -61.451  1.00  0.00           H  
ATOM   4084  CA  ALA   267       7.730  -5.058 -63.050  1.00  0.00           C  
ATOM   4085  HA  ALA   267       7.966  -6.066 -63.358  1.00  0.00           H  
ATOM   4086  CB  ALA   267       6.478  -4.509 -63.847  1.00  0.00           C  
ATOM   4087  HB1 ALA   267       5.580  -5.017 -63.435  1.00  0.00           H  
ATOM   4088  HB2 ALA   267       6.574  -4.723 -64.933  1.00  0.00           H  
ATOM   4089  HB3 ALA   267       6.466  -3.409 -63.688  1.00  0.00           H  
ATOM   4090  C   ALA   267       8.945  -4.176 -63.398  1.00  0.00           C  
ATOM   4091  O   ALA   267       9.782  -4.573 -64.243  1.00  0.00           O  
ATOM   4092  N   SER   268       9.013  -2.921 -62.742  1.00  0.00           N  
ATOM   4093  HN  SER   268       8.202  -2.584 -62.269  1.00  0.00           H  
ATOM   4094  CA  SER   268      10.153  -2.032 -62.874  1.00  0.00           C  
ATOM   4095  HA  SER   268      10.386  -1.886 -63.918  1.00  0.00           H  
ATOM   4096  CB  SER   268       9.713  -0.650 -62.318  1.00  0.00           C  
ATOM   4097  HB1 SER   268      10.540   0.088 -62.387  1.00  0.00           H  
ATOM   4098  HB2 SER   268       9.335  -0.845 -61.291  1.00  0.00           H  
ATOM   4099  OG  SER   268       8.539  -0.142 -63.035  1.00  0.00           O  
ATOM   4100  HG1 SER   268       7.800  -0.696 -62.773  1.00  0.00           H  
ATOM   4101  C   SER   268      11.428  -2.550 -62.265  1.00  0.00           C  
ATOM   4102  O   SER   268      12.528  -2.664 -62.828  1.00  0.00           O  
ATOM   4103  N   PHE   269      11.328  -3.087 -60.988  1.00  0.00           N  
ATOM   4104  HN  PHE   269      10.439  -3.127 -60.539  1.00  0.00           H  
ATOM   4105  CA  PHE   269      12.398  -3.589 -60.162  1.00  0.00           C  
ATOM   4106  HA  PHE   269      13.201  -2.888 -59.989  1.00  0.00           H  
ATOM   4107  CB  PHE   269      11.648  -3.866 -58.816  1.00  0.00           C  
ATOM   4108  HB1 PHE   269      10.632  -4.149 -59.167  1.00  0.00           H  
ATOM   4109  HB2 PHE   269      11.520  -3.055 -58.067  1.00  0.00           H  
ATOM   4110  CG  PHE   269      12.145  -4.954 -57.996  1.00  0.00           C  
ATOM   4111  CD1 PHE   269      11.400  -6.159 -57.752  1.00  0.00           C  
ATOM   4112  HD1 PHE   269      10.367  -6.197 -58.064  1.00  0.00           H  
ATOM   4113  CE1 PHE   269      11.962  -7.200 -57.004  1.00  0.00           C  
ATOM   4114  HE1 PHE   269      11.411  -8.086 -56.723  1.00  0.00           H  
ATOM   4115  CZ  PHE   269      13.267  -7.079 -56.490  1.00  0.00           C  
ATOM   4116  HZ  PHE   269      13.747  -7.913 -55.999  1.00  0.00           H  
ATOM   4117  CD2 PHE   269      13.442  -4.885 -57.420  1.00  0.00           C  
ATOM   4118  HD2 PHE   269      13.944  -3.943 -57.587  1.00  0.00           H  
ATOM   4119  CE2 PHE   269      13.986  -5.852 -56.604  1.00  0.00           C  
ATOM   4120  HE2 PHE   269      14.988  -5.819 -56.202  1.00  0.00           H  
ATOM   4121  C   PHE   269      13.094  -4.789 -60.881  1.00  0.00           C  
ATOM   4122  O   PHE   269      14.310  -4.839 -61.078  1.00  0.00           O  
ATOM   4123  N   VAL   270      12.198  -5.654 -61.381  1.00  0.00           N  
ATOM   4124  HN  VAL   270      11.260  -5.623 -61.046  1.00  0.00           H  
ATOM   4125  CA  VAL   270      12.502  -6.895 -62.158  1.00  0.00           C  
ATOM   4126  HA  VAL   270      13.219  -7.460 -61.581  1.00  0.00           H  
ATOM   4127  CB  VAL   270      11.285  -7.776 -62.428  1.00  0.00           C  
ATOM   4128  HB  VAL   270      10.417  -7.120 -62.651  1.00  0.00           H  
ATOM   4129  CG1 VAL   270      11.522  -8.803 -63.530  1.00  0.00           C  
ATOM   4130 HG11 VAL   270      12.463  -9.355 -63.319  1.00  0.00           H  
ATOM   4131 HG12 VAL   270      11.458  -8.334 -64.535  1.00  0.00           H  
ATOM   4132 HG13 VAL   270      10.688  -9.535 -63.473  1.00  0.00           H  
ATOM   4133  CG2 VAL   270      10.974  -8.447 -60.985  1.00  0.00           C  
ATOM   4134 HG21 VAL   270      10.854  -7.780 -60.105  1.00  0.00           H  
ATOM   4135 HG22 VAL   270      11.858  -9.105 -60.840  1.00  0.00           H  
ATOM   4136 HG23 VAL   270      10.006  -8.978 -61.104  1.00  0.00           H  
ATOM   4137  C   VAL   270      13.179  -6.650 -63.436  1.00  0.00           C  
ATOM   4138  O   VAL   270      14.252  -7.258 -63.710  1.00  0.00           O  
ATOM   4139  N   THR   271      12.700  -5.677 -64.158  1.00  0.00           N  
ATOM   4140  HN  THR   271      11.938  -5.095 -63.885  1.00  0.00           H  
ATOM   4141  CA  THR   271      13.325  -5.258 -65.443  1.00  0.00           C  
ATOM   4142  HA  THR   271      13.544  -6.184 -65.953  1.00  0.00           H  
ATOM   4143  CB  THR   271      12.486  -4.380 -66.324  1.00  0.00           C  
ATOM   4144  HB  THR   271      12.080  -3.608 -65.636  1.00  0.00           H  
ATOM   4145  OG1 THR   271      11.522  -5.087 -67.011  1.00  0.00           O  
ATOM   4146  HG1 THR   271      10.887  -5.101 -66.291  1.00  0.00           H  
ATOM   4147  CG2 THR   271      13.228  -3.578 -67.432  1.00  0.00           C  
ATOM   4148 HG21 THR   271      12.547  -2.836 -67.901  1.00  0.00           H  
ATOM   4149 HG22 THR   271      13.622  -4.336 -68.143  1.00  0.00           H  
ATOM   4150 HG23 THR   271      14.026  -2.905 -67.052  1.00  0.00           H  
ATOM   4151  C   THR   271      14.742  -4.779 -65.201  1.00  0.00           C  
ATOM   4152  O   THR   271      15.672  -5.211 -65.912  1.00  0.00           O  
ATOM   4153  N   GLN   272      14.980  -4.025 -64.087  1.00  0.00           N  
ATOM   4154  HN  GLN   272      14.118  -3.707 -63.700  1.00  0.00           H  
ATOM   4155  CA  GLN   272      16.275  -3.699 -63.595  1.00  0.00           C  
ATOM   4156  HA  GLN   272      16.877  -3.358 -64.424  1.00  0.00           H  
ATOM   4157  CB  GLN   272      16.026  -2.542 -62.575  1.00  0.00           C  
ATOM   4158  HB1 GLN   272      15.350  -2.806 -61.734  1.00  0.00           H  
ATOM   4159  HB2 GLN   272      15.546  -1.701 -63.120  1.00  0.00           H  
ATOM   4160  CG  GLN   272      17.306  -1.975 -61.993  1.00  0.00           C  
ATOM   4161  HG1 GLN   272      18.173  -2.663 -62.087  1.00  0.00           H  
ATOM   4162  HG2 GLN   272      17.301  -1.754 -60.904  1.00  0.00           H  
ATOM   4163  CD  GLN   272      17.806  -0.765 -62.943  1.00  0.00           C  
ATOM   4164  OE1 GLN   272      18.127  -0.969 -64.077  1.00  0.00           O  
ATOM   4165  NE2 GLN   272      17.844   0.409 -62.358  1.00  0.00           N  
ATOM   4166 HE21 GLN   272      17.799   0.316 -61.363  1.00  0.00           H  
ATOM   4167 HE22 GLN   272      18.055   1.282 -62.798  1.00  0.00           H  
ATOM   4168  C   GLN   272      17.112  -4.842 -63.030  1.00  0.00           C  
ATOM   4169  O   GLN   272      18.277  -4.811 -63.460  1.00  0.00           O  
ATOM   4170  N   LEU   273      16.602  -5.832 -62.318  1.00  0.00           N  
ATOM   4171  HN  LEU   273      15.685  -5.649 -61.972  1.00  0.00           H  
ATOM   4172  CA  LEU   273      17.346  -6.965 -61.909  1.00  0.00           C  
ATOM   4173  HA  LEU   273      18.275  -6.678 -61.438  1.00  0.00           H  
ATOM   4174  CB  LEU   273      16.543  -7.933 -60.935  1.00  0.00           C  
ATOM   4175  HB1 LEU   273      17.087  -8.901 -60.910  1.00  0.00           H  
ATOM   4176  HB2 LEU   273      15.556  -8.168 -61.389  1.00  0.00           H  
ATOM   4177  CG  LEU   273      16.434  -7.450 -59.374  1.00  0.00           C  
ATOM   4178  HG  LEU   273      15.808  -6.535 -59.314  1.00  0.00           H  
ATOM   4179  CD1 LEU   273      15.615  -8.531 -58.619  1.00  0.00           C  
ATOM   4180 HD11 LEU   273      15.889  -9.549 -58.971  1.00  0.00           H  
ATOM   4181 HD12 LEU   273      14.536  -8.393 -58.843  1.00  0.00           H  
ATOM   4182 HD13 LEU   273      15.827  -8.408 -57.536  1.00  0.00           H  
ATOM   4183  CD2 LEU   273      17.781  -7.365 -58.752  1.00  0.00           C  
ATOM   4184 HD21 LEU   273      18.249  -8.372 -58.772  1.00  0.00           H  
ATOM   4185 HD22 LEU   273      17.836  -6.862 -57.763  1.00  0.00           H  
ATOM   4186 HD23 LEU   273      18.485  -6.735 -59.337  1.00  0.00           H  
ATOM   4187  C   LEU   273      17.899  -7.783 -63.125  1.00  0.00           C  
ATOM   4188  O   LEU   273      19.007  -8.291 -63.166  1.00  0.00           O  
ATOM   4189  N   ALA   274      17.001  -7.968 -64.153  1.00  0.00           N  
ATOM   4190  HN  ALA   274      16.122  -7.516 -64.025  1.00  0.00           H  
ATOM   4191  CA  ALA   274      17.287  -8.680 -65.311  1.00  0.00           C  
ATOM   4192  HA  ALA   274      17.728  -9.607 -64.976  1.00  0.00           H  
ATOM   4193  CB  ALA   274      16.069  -9.043 -66.207  1.00  0.00           C  
ATOM   4194  HB1 ALA   274      16.330  -9.846 -66.929  1.00  0.00           H  
ATOM   4195  HB2 ALA   274      15.630  -8.170 -66.735  1.00  0.00           H  
ATOM   4196  HB3 ALA   274      15.282  -9.348 -65.484  1.00  0.00           H  
ATOM   4197  C   ALA   274      18.399  -7.949 -66.145  1.00  0.00           C  
ATOM   4198  O   ALA   274      19.308  -8.600 -66.562  1.00  0.00           O  
ATOM   4199  N   ALA   275      18.310  -6.574 -66.286  1.00  0.00           N  
ATOM   4200  HN  ALA   275      17.527  -6.039 -65.979  1.00  0.00           H  
ATOM   4201  CA  ALA   275      19.359  -5.824 -66.965  1.00  0.00           C  
ATOM   4202  HA  ALA   275      19.413  -6.287 -67.940  1.00  0.00           H  
ATOM   4203  CB  ALA   275      18.847  -4.370 -67.151  1.00  0.00           C  
ATOM   4204  HB1 ALA   275      18.875  -3.961 -66.119  1.00  0.00           H  
ATOM   4205  HB2 ALA   275      17.839  -4.289 -67.610  1.00  0.00           H  
ATOM   4206  HB3 ALA   275      19.494  -3.807 -67.858  1.00  0.00           H  
ATOM   4207  C   ALA   275      20.676  -5.847 -66.218  1.00  0.00           C  
ATOM   4208  O   ALA   275      21.707  -5.997 -66.864  1.00  0.00           O  
ATOM   4209  N   ALA   276      20.731  -5.815 -64.827  1.00  0.00           N  
ATOM   4210  HN  ALA   276      20.013  -5.469 -64.228  1.00  0.00           H  
ATOM   4211  CA  ALA   276      22.020  -6.053 -64.141  1.00  0.00           C  
ATOM   4212  HA  ALA   276      22.775  -5.353 -64.465  1.00  0.00           H  
ATOM   4213  CB  ALA   276      21.734  -5.959 -62.640  1.00  0.00           C  
ATOM   4214  HB1 ALA   276      21.221  -4.978 -62.549  1.00  0.00           H  
ATOM   4215  HB2 ALA   276      22.670  -6.003 -62.043  1.00  0.00           H  
ATOM   4216  HB3 ALA   276      20.938  -6.680 -62.354  1.00  0.00           H  
ATOM   4217  C   ALA   276      22.609  -7.430 -64.422  1.00  0.00           C  
ATOM   4218  O   ALA   276      23.802  -7.568 -64.693  1.00  0.00           O  
ATOM   4219  N   GLU   277      21.781  -8.475 -64.412  1.00  0.00           N  
ATOM   4220  HN  GLU   277      20.845  -8.368 -64.085  1.00  0.00           H  
ATOM   4221  CA  GLU   277      22.218  -9.858 -64.832  1.00  0.00           C  
ATOM   4222  HA  GLU   277      23.088 -10.184 -64.281  1.00  0.00           H  
ATOM   4223  CB  GLU   277      21.025 -10.822 -64.575  1.00  0.00           C  
ATOM   4224  HB1 GLU   277      20.208 -10.626 -65.303  1.00  0.00           H  
ATOM   4225  HB2 GLU   277      20.677 -10.626 -63.538  1.00  0.00           H  
ATOM   4226  CG  GLU   277      21.420 -12.272 -64.589  1.00  0.00           C  
ATOM   4227  HG1 GLU   277      21.802 -12.575 -63.591  1.00  0.00           H  
ATOM   4228  HG2 GLU   277      22.337 -12.347 -65.212  1.00  0.00           H  
ATOM   4229  CD  GLU   277      20.444 -13.278 -65.175  1.00  0.00           C  
ATOM   4230  OE1 GLU   277      19.966 -13.188 -66.319  1.00  0.00           O  
ATOM   4231  OE2 GLU   277      20.576 -14.399 -64.549  1.00  0.00           O  
ATOM   4232  C   GLU   277      22.620  -9.924 -66.363  1.00  0.00           C  
ATOM   4233  O   GLU   277      23.697 -10.389 -66.610  1.00  0.00           O  
ATOM   4234  N   ALA   278      21.858  -9.311 -67.280  1.00  0.00           N  
ATOM   4235  HN  ALA   278      21.004  -8.886 -66.987  1.00  0.00           H  
ATOM   4236  CA  ALA   278      22.110  -9.211 -68.746  1.00  0.00           C  
ATOM   4237  HA  ALA   278      22.279 -10.220 -69.089  1.00  0.00           H  
ATOM   4238  CB  ALA   278      20.971  -8.516 -69.403  1.00  0.00           C  
ATOM   4239  HB1 ALA   278      20.884  -7.450 -69.103  1.00  0.00           H  
ATOM   4240  HB2 ALA   278      19.965  -8.900 -69.130  1.00  0.00           H  
ATOM   4241  HB3 ALA   278      21.099  -8.421 -70.502  1.00  0.00           H  
ATOM   4242  C   ALA   278      23.350  -8.452 -69.109  1.00  0.00           C  
ATOM   4243  O   ALA   278      24.022  -8.727 -70.093  1.00  0.00           O  
ATOM   4244  N   LEU   279      23.638  -7.400 -68.318  1.00  0.00           N  
ATOM   4245  HN  LEU   279      22.989  -7.204 -67.587  1.00  0.00           H  
ATOM   4246  CA  LEU   279      24.948  -6.710 -68.416  1.00  0.00           C  
ATOM   4247  HA  LEU   279      25.029  -6.366 -69.437  1.00  0.00           H  
ATOM   4248  CB  LEU   279      24.832  -5.358 -67.621  1.00  0.00           C  
ATOM   4249  HB1 LEU   279      24.611  -5.541 -66.548  1.00  0.00           H  
ATOM   4250  HB2 LEU   279      23.857  -4.953 -67.968  1.00  0.00           H  
ATOM   4251  CG  LEU   279      25.972  -4.369 -67.701  1.00  0.00           C  
ATOM   4252  HG  LEU   279      26.869  -4.972 -67.445  1.00  0.00           H  
ATOM   4253  CD1 LEU   279      26.145  -3.846 -69.118  1.00  0.00           C  
ATOM   4254 HD11 LEU   279      25.262  -3.234 -69.402  1.00  0.00           H  
ATOM   4255 HD12 LEU   279      26.338  -4.687 -69.818  1.00  0.00           H  
ATOM   4256 HD13 LEU   279      27.088  -3.263 -69.039  1.00  0.00           H  
ATOM   4257  CD2 LEU   279      25.679  -3.173 -66.745  1.00  0.00           C  
ATOM   4258 HD21 LEU   279      24.704  -2.740 -67.053  1.00  0.00           H  
ATOM   4259 HD22 LEU   279      26.485  -2.426 -66.905  1.00  0.00           H  
ATOM   4260 HD23 LEU   279      25.640  -3.546 -65.699  1.00  0.00           H  
ATOM   4261  C   LEU   279      26.120  -7.460 -67.948  1.00  0.00           C  
ATOM   4262  O   LEU   279      27.139  -7.420 -68.581  1.00  0.00           O  
ATOM   4263  N   GLN   280      26.053  -8.165 -66.788  1.00  0.00           N  
ATOM   4264  HN  GLN   280      25.321  -8.036 -66.123  1.00  0.00           H  
ATOM   4265  CA  GLN   280      27.105  -8.976 -66.237  1.00  0.00           C  
ATOM   4266  HA  GLN   280      27.976  -8.349 -66.116  1.00  0.00           H  
ATOM   4267  CB  GLN   280      26.756  -9.608 -64.927  1.00  0.00           C  
ATOM   4268  HB1 GLN   280      27.569 -10.318 -64.663  1.00  0.00           H  
ATOM   4269  HB2 GLN   280      25.780 -10.128 -65.035  1.00  0.00           H  
ATOM   4270  CG  GLN   280      26.732  -8.675 -63.693  1.00  0.00           C  
ATOM   4271  HG1 GLN   280      26.212  -9.257 -62.902  1.00  0.00           H  
ATOM   4272  HG2 GLN   280      25.999  -7.848 -63.811  1.00  0.00           H  
ATOM   4273  CD  GLN   280      28.099  -8.147 -63.138  1.00  0.00           C  
ATOM   4274  OE1 GLN   280      28.133  -7.450 -62.108  1.00  0.00           O  
ATOM   4275  NE2 GLN   280      29.295  -8.394 -63.686  1.00  0.00           N  
ATOM   4276 HE21 GLN   280      29.356  -9.070 -64.421  1.00  0.00           H  
ATOM   4277 HE22 GLN   280      30.116  -8.025 -63.252  1.00  0.00           H  
ATOM   4278  C   GLN   280      27.491 -10.126 -67.172  1.00  0.00           C  
ATOM   4279  O   GLN   280      28.637 -10.555 -67.172  1.00  0.00           O  
ATOM   4280  N   LYS   281      26.502 -10.639 -67.961  1.00  0.00           N  
ATOM   4281  HN  LYS   281      25.624 -10.186 -67.831  1.00  0.00           H  
ATOM   4282  CA  LYS   281      26.579 -11.731 -68.964  1.00  0.00           C  
ATOM   4283  HA  LYS   281      27.138 -12.535 -68.510  1.00  0.00           H  
ATOM   4284  CB  LYS   281      25.136 -12.051 -69.323  1.00  0.00           C  
ATOM   4285  HB1 LYS   281      25.096 -12.592 -70.292  1.00  0.00           H  
ATOM   4286  HB2 LYS   281      24.562 -11.106 -69.434  1.00  0.00           H  
ATOM   4287  CG  LYS   281      24.502 -12.911 -68.159  1.00  0.00           C  
ATOM   4288  HG1 LYS   281      24.672 -12.365 -67.206  1.00  0.00           H  
ATOM   4289  HG2 LYS   281      25.136 -13.810 -68.000  1.00  0.00           H  
ATOM   4290  CD  LYS   281      23.035 -13.542 -68.394  1.00  0.00           C  
ATOM   4291  HD1 LYS   281      22.860 -13.865 -69.443  1.00  0.00           H  
ATOM   4292  HD2 LYS   281      22.379 -12.703 -68.076  1.00  0.00           H  
ATOM   4293  CE  LYS   281      22.715 -14.753 -67.519  1.00  0.00           C  
ATOM   4294  HE1 LYS   281      23.036 -14.580 -66.469  1.00  0.00           H  
ATOM   4295  HE2 LYS   281      23.238 -15.618 -67.979  1.00  0.00           H  
ATOM   4296  NZ  LYS   281      21.284 -15.104 -67.457  1.00  0.00           N  
ATOM   4297  HZ1 LYS   281      20.870 -15.143 -68.410  1.00  0.00           H  
ATOM   4298  HZ2 LYS   281      20.836 -14.365 -66.876  1.00  0.00           H  
ATOM   4299  HZ3 LYS   281      21.162 -16.015 -66.970  1.00  0.00           H  
ATOM   4300  C   LYS   281      27.244 -11.320 -70.228  1.00  0.00           C  
ATOM   4301  O   LYS   281      27.485 -12.087 -71.195  1.00  0.00           O  
ATOM   4302  N   ALA   282      27.464 -10.026 -70.370  1.00  0.00           N  
ATOM   4303  HN  ALA   282      27.283  -9.304 -69.706  1.00  0.00           H  
ATOM   4304  CA  ALA   282      28.073  -9.448 -71.553  1.00  0.00           C  
ATOM   4305  HA  ALA   282      27.425  -9.822 -72.332  1.00  0.00           H  
ATOM   4306  CB  ALA   282      27.691  -8.000 -71.467  1.00  0.00           C  
ATOM   4307  HB1 ALA   282      26.628  -7.890 -71.164  1.00  0.00           H  
ATOM   4308  HB2 ALA   282      27.787  -7.403 -72.399  1.00  0.00           H  
ATOM   4309  HB3 ALA   282      28.248  -7.474 -70.662  1.00  0.00           H  
ATOM   4310  C   ALA   282      29.535  -9.638 -71.743  1.00  0.00           C  
ATOM   4311  O   ALA   282      30.291  -9.826 -70.791  1.00  0.00           O  
ATOM   4312  N   PRO   283      29.939  -9.753 -72.997  1.00  0.00           N  
ATOM   4313  CD  PRO   283      29.088  -9.401 -74.151  1.00  0.00           C  
ATOM   4314  HD1 PRO   283      28.647  -8.382 -74.107  1.00  0.00           H  
ATOM   4315  HD2 PRO   283      28.325 -10.163 -74.415  1.00  0.00           H  
ATOM   4316  CA  PRO   283      31.298  -9.836 -73.414  1.00  0.00           C  
ATOM   4317  HA  PRO   283      31.708 -10.710 -72.929  1.00  0.00           H  
ATOM   4318  CB  PRO   283      31.195 -10.074 -74.904  1.00  0.00           C  
ATOM   4319  HB1 PRO   283      30.869 -11.128 -75.039  1.00  0.00           H  
ATOM   4320  HB2 PRO   283      32.150  -9.959 -75.459  1.00  0.00           H  
ATOM   4321  CG  PRO   283      30.022  -9.291 -75.348  1.00  0.00           C  
ATOM   4322  HG1 PRO   283      30.402  -8.251 -75.437  1.00  0.00           H  
ATOM   4323  HG2 PRO   283      29.660  -9.602 -76.352  1.00  0.00           H  
ATOM   4324  C   PRO   283      32.159  -8.683 -72.957  1.00  0.00           C  
ATOM   4325  O   PRO   283      31.713  -7.522 -73.018  1.00  0.00           O  
ATOM   4326  N   ASP   284      33.385  -8.918 -72.408  1.00  0.00           N  
ATOM   4327  HN  ASP   284      33.665  -9.875 -72.381  1.00  0.00           H  
ATOM   4328  CA  ASP   284      34.430  -7.916 -72.284  1.00  0.00           C  
ATOM   4329  HA  ASP   284      35.289  -8.390 -71.831  1.00  0.00           H  
ATOM   4330  CB  ASP   284      35.065  -7.635 -73.651  1.00  0.00           C  
ATOM   4331  HB1 ASP   284      35.962  -7.058 -73.338  1.00  0.00           H  
ATOM   4332  HB2 ASP   284      34.313  -7.141 -74.302  1.00  0.00           H  
ATOM   4333  CG  ASP   284      35.622  -8.781 -74.337  1.00  0.00           C  
ATOM   4334  OD1 ASP   284      36.023  -9.782 -73.665  1.00  0.00           O  
ATOM   4335  OD2 ASP   284      35.950  -8.753 -75.605  1.00  0.00           O  
ATOM   4336  C   ASP   284      34.271  -6.739 -71.331  1.00  0.00           C  
ATOM   4337  O   ASP   284      34.728  -5.607 -71.570  1.00  0.00           O  
ATOM   4338  N   VAL   285      33.636  -7.150 -70.230  1.00  0.00           N  
ATOM   4339  HN  VAL   285      33.095  -7.977 -70.367  1.00  0.00           H  
ATOM   4340  CA  VAL   285      33.382  -6.283 -69.071  1.00  0.00           C  
ATOM   4341  HA  VAL   285      32.802  -5.461 -69.465  1.00  0.00           H  
ATOM   4342  CB  VAL   285      32.608  -7.038 -67.994  1.00  0.00           C  
ATOM   4343  HB  VAL   285      32.230  -6.344 -67.213  1.00  0.00           H  
ATOM   4344  CG1 VAL   285      31.258  -7.657 -68.535  1.00  0.00           C  
ATOM   4345 HG11 VAL   285      30.614  -6.890 -69.016  1.00  0.00           H  
ATOM   4346 HG12 VAL   285      30.724  -8.111 -67.672  1.00  0.00           H  
ATOM   4347 HG13 VAL   285      31.580  -8.400 -69.296  1.00  0.00           H  
ATOM   4348  CG2 VAL   285      33.451  -8.110 -67.222  1.00  0.00           C  
ATOM   4349 HG21 VAL   285      33.975  -8.858 -67.855  1.00  0.00           H  
ATOM   4350 HG22 VAL   285      32.686  -8.666 -66.640  1.00  0.00           H  
ATOM   4351 HG23 VAL   285      34.173  -7.614 -66.538  1.00  0.00           H  
ATOM   4352  C   VAL   285      34.658  -5.674 -68.478  1.00  0.00           C  
ATOM   4353  O   VAL   285      34.665  -4.480 -68.107  1.00  0.00           O  
ATOM   4354  N   THR   286      35.812  -6.407 -68.542  1.00  0.00           N  
ATOM   4355  HN  THR   286      35.857  -7.341 -68.888  1.00  0.00           H  
ATOM   4356  CA  THR   286      37.052  -5.850 -68.047  1.00  0.00           C  
ATOM   4357  HA  THR   286      36.851  -5.247 -67.174  1.00  0.00           H  
ATOM   4358  CB  THR   286      37.864  -7.099 -67.624  1.00  0.00           C  
ATOM   4359  HB  THR   286      38.944  -6.923 -67.430  1.00  0.00           H  
ATOM   4360  OG1 THR   286      37.834  -8.159 -68.587  1.00  0.00           O  
ATOM   4361  HG1 THR   286      38.730  -8.494 -68.670  1.00  0.00           H  
ATOM   4362  CG2 THR   286      37.199  -7.725 -66.368  1.00  0.00           C  
ATOM   4363 HG21 THR   286      36.960  -6.855 -65.720  1.00  0.00           H  
ATOM   4364 HG22 THR   286      37.939  -8.308 -65.780  1.00  0.00           H  
ATOM   4365 HG23 THR   286      36.293  -8.350 -66.517  1.00  0.00           H  
ATOM   4366  C   THR   286      37.849  -4.935 -68.884  1.00  0.00           C  
ATOM   4367  O   THR   286      38.866  -4.471 -68.355  1.00  0.00           O  
ATOM   4368  N   THR   287      37.420  -4.621 -70.091  1.00  0.00           N  
ATOM   4369  HN  THR   287      36.625  -5.121 -70.427  1.00  0.00           H  
ATOM   4370  CA  THR   287      38.093  -3.575 -70.991  1.00  0.00           C  
ATOM   4371  HA  THR   287      38.983  -3.317 -70.437  1.00  0.00           H  
ATOM   4372  CB  THR   287      38.716  -4.154 -72.301  1.00  0.00           C  
ATOM   4373  HB  THR   287      38.668  -3.303 -73.013  1.00  0.00           H  
ATOM   4374  OG1 THR   287      37.910  -5.207 -72.852  1.00  0.00           O  
ATOM   4375  HG1 THR   287      37.955  -5.903 -72.191  1.00  0.00           H  
ATOM   4376  CG2 THR   287      40.156  -4.701 -72.112  1.00  0.00           C  
ATOM   4377 HG21 THR   287      40.124  -5.529 -71.373  1.00  0.00           H  
ATOM   4378 HG22 THR   287      40.818  -3.868 -71.792  1.00  0.00           H  
ATOM   4379 HG23 THR   287      40.586  -5.225 -72.992  1.00  0.00           H  
ATOM   4380  C   THR   287      37.200  -2.396 -71.117  1.00  0.00           C  
ATOM   4381  O   THR   287      37.397  -1.494 -71.890  1.00  0.00           O  
ATOM   4382  N   LEU   288      36.120  -2.331 -70.355  1.00  0.00           N  
ATOM   4383  HN  LEU   288      35.852  -3.108 -69.790  1.00  0.00           H  
ATOM   4384  CA  LEU   288      35.318  -1.117 -70.403  1.00  0.00           C  
ATOM   4385  HA  LEU   288      35.136  -0.906 -71.446  1.00  0.00           H  
ATOM   4386  CB  LEU   288      33.909  -1.290 -69.743  1.00  0.00           C  
ATOM   4387  HB1 LEU   288      33.281  -0.374 -69.719  1.00  0.00           H  
ATOM   4388  HB2 LEU   288      34.112  -1.587 -68.692  1.00  0.00           H  
ATOM   4389  CG  LEU   288      33.066  -2.517 -70.264  1.00  0.00           C  
ATOM   4390  HG  LEU   288      33.726  -3.403 -70.378  1.00  0.00           H  
ATOM   4391  CD1 LEU   288      31.874  -2.757 -69.310  1.00  0.00           C  
ATOM   4392 HD11 LEU   288      31.311  -3.701 -69.466  1.00  0.00           H  
ATOM   4393 HD12 LEU   288      31.249  -1.845 -69.419  1.00  0.00           H  
ATOM   4394 HD13 LEU   288      32.311  -2.655 -68.294  1.00  0.00           H  
ATOM   4395  CD2 LEU   288      32.567  -2.295 -71.688  1.00  0.00           C  
ATOM   4396 HD21 LEU   288      31.757  -1.535 -71.698  1.00  0.00           H  
ATOM   4397 HD22 LEU   288      32.264  -3.274 -72.118  1.00  0.00           H  
ATOM   4398 HD23 LEU   288      33.294  -1.943 -72.451  1.00  0.00           H  
ATOM   4399  C   LEU   288      35.933   0.170 -69.962  1.00  0.00           C  
ATOM   4400  O   LEU   288      36.448   0.057 -68.837  1.00  0.00           O  
ATOM   4401  N   PRO   289      35.913   1.361 -70.627  1.00  0.00           N  
ATOM   4402  CD  PRO   289      35.534   1.455 -72.030  1.00  0.00           C  
ATOM   4403  HD1 PRO   289      34.537   0.998 -72.202  1.00  0.00           H  
ATOM   4404  HD2 PRO   289      36.192   0.857 -72.696  1.00  0.00           H  
ATOM   4405  CA  PRO   289      36.512   2.593 -70.130  1.00  0.00           C  
ATOM   4406  HA  PRO   289      37.541   2.334 -69.933  1.00  0.00           H  
ATOM   4407  CB  PRO   289      36.494   3.573 -71.350  1.00  0.00           C  
ATOM   4408  HB1 PRO   289      37.534   3.732 -71.706  1.00  0.00           H  
ATOM   4409  HB2 PRO   289      36.132   4.604 -71.151  1.00  0.00           H  
ATOM   4410  CG  PRO   289      35.485   2.995 -72.300  1.00  0.00           C  
ATOM   4411  HG1 PRO   289      34.453   3.260 -71.985  1.00  0.00           H  
ATOM   4412  HG2 PRO   289      35.647   3.524 -73.263  1.00  0.00           H  
ATOM   4413  C   PRO   289      35.802   3.126 -68.896  1.00  0.00           C  
ATOM   4414  O   PRO   289      36.428   3.664 -68.051  1.00  0.00           O  
ATOM   4415  N   ARG   290      34.468   2.819 -68.814  1.00  0.00           N  
ATOM   4416  HN  ARG   290      33.961   2.376 -69.549  1.00  0.00           H  
ATOM   4417  CA  ARG   290      33.687   3.214 -67.670  1.00  0.00           C  
ATOM   4418  HA  ARG   290      34.255   3.871 -67.029  1.00  0.00           H  
ATOM   4419  CB  ARG   290      32.458   4.042 -67.992  1.00  0.00           C  
ATOM   4420  HB1 ARG   290      32.005   4.510 -67.092  1.00  0.00           H  
ATOM   4421  HB2 ARG   290      31.662   3.405 -68.434  1.00  0.00           H  
ATOM   4422  CG  ARG   290      32.787   4.995 -69.129  1.00  0.00           C  
ATOM   4423  HG1 ARG   290      33.023   4.341 -69.996  1.00  0.00           H  
ATOM   4424  HG2 ARG   290      33.721   5.556 -68.914  1.00  0.00           H  
ATOM   4425  CD  ARG   290      31.689   5.966 -69.482  1.00  0.00           C  
ATOM   4426  HD1 ARG   290      31.800   6.771 -68.724  1.00  0.00           H  
ATOM   4427  HD2 ARG   290      30.653   5.568 -69.538  1.00  0.00           H  
ATOM   4428  NE  ARG   290      32.110   6.489 -70.822  1.00  0.00           N  
ATOM   4429  HE  ARG   290      33.022   6.883 -70.940  1.00  0.00           H  
ATOM   4430  CZ  ARG   290      31.285   7.036 -71.740  1.00  0.00           C  
ATOM   4431  NH1 ARG   290      29.984   6.913 -71.847  1.00  0.00           N  
ATOM   4432 HH11 ARG   290      29.587   6.176 -71.301  1.00  0.00           H  
ATOM   4433 HH12 ARG   290      29.425   7.420 -72.504  1.00  0.00           H  
ATOM   4434  NH2 ARG   290      31.848   7.799 -72.620  1.00  0.00           N  
ATOM   4435 HH21 ARG   290      32.838   7.943 -72.606  1.00  0.00           H  
ATOM   4436 HH22 ARG   290      31.222   8.209 -73.284  1.00  0.00           H  
ATOM   4437  C   ARG   290      33.207   1.995 -66.874  1.00  0.00           C  
ATOM   4438  O   ARG   290      33.108   0.810 -67.264  1.00  0.00           O  
ATOM   4439  N   ASN   291      32.761   2.240 -65.663  1.00  0.00           N  
ATOM   4440  HN  ASN   291      32.987   3.096 -65.204  1.00  0.00           H  
ATOM   4441  CA  ASN   291      31.991   1.367 -64.866  1.00  0.00           C  
ATOM   4442  HA  ASN   291      32.092   0.354 -65.226  1.00  0.00           H  
ATOM   4443  CB  ASN   291      32.502   1.571 -63.369  1.00  0.00           C  
ATOM   4444  HB1 ASN   291      32.064   2.559 -63.114  1.00  0.00           H  
ATOM   4445  HB2 ASN   291      33.604   1.483 -63.474  1.00  0.00           H  
ATOM   4446  CG  ASN   291      32.153   0.348 -62.556  1.00  0.00           C  
ATOM   4447  OD1 ASN   291      31.458  -0.568 -62.897  1.00  0.00           O  
ATOM   4448  ND2 ASN   291      32.779   0.408 -61.383  1.00  0.00           N  
ATOM   4449 HD21 ASN   291      33.708   0.748 -61.240  1.00  0.00           H  
ATOM   4450 HD22 ASN   291      32.611  -0.314 -60.712  1.00  0.00           H  
ATOM   4451  C   ASN   291      30.459   1.753 -65.046  1.00  0.00           C  
ATOM   4452  O   ASN   291      30.029   2.855 -65.436  1.00  0.00           O  
ATOM   4453  N   VAL   292      29.604   0.823 -64.601  1.00  0.00           N  
ATOM   4454  HN  VAL   292      29.929  -0.088 -64.357  1.00  0.00           H  
ATOM   4455  CA  VAL   292      28.186   0.971 -64.385  1.00  0.00           C  
ATOM   4456  HA  VAL   292      27.894   2.010 -64.415  1.00  0.00           H  
ATOM   4457  CB  VAL   292      27.302   0.086 -65.251  1.00  0.00           C  
ATOM   4458  HB  VAL   292      27.608  -0.960 -65.034  1.00  0.00           H  
ATOM   4459  CG1 VAL   292      25.838   0.214 -64.931  1.00  0.00           C  
ATOM   4460 HG11 VAL   292      25.427   1.237 -65.072  1.00  0.00           H  
ATOM   4461 HG12 VAL   292      25.613  -0.194 -63.923  1.00  0.00           H  
ATOM   4462 HG13 VAL   292      25.218  -0.235 -65.737  1.00  0.00           H  
ATOM   4463  CG2 VAL   292      27.591   0.234 -66.738  1.00  0.00           C  
ATOM   4464 HG21 VAL   292      27.337   1.231 -67.156  1.00  0.00           H  
ATOM   4465 HG22 VAL   292      26.969  -0.530 -67.251  1.00  0.00           H  
ATOM   4466 HG23 VAL   292      28.680   0.028 -66.818  1.00  0.00           H  
ATOM   4467  C   VAL   292      27.842   0.636 -62.927  1.00  0.00           C  
ATOM   4468  O   VAL   292      28.264  -0.410 -62.409  1.00  0.00           O  
ATOM   4469  N   MET   293      27.145   1.571 -62.252  1.00  0.00           N  
ATOM   4470  HN  MET   293      27.052   2.472 -62.668  1.00  0.00           H  
ATOM   4471  CA  MET   293      26.453   1.332 -61.005  1.00  0.00           C  
ATOM   4472  HA  MET   293      26.668   0.361 -60.585  1.00  0.00           H  
ATOM   4473  CB  MET   293      26.708   2.551 -60.042  1.00  0.00           C  
ATOM   4474  HB1 MET   293      26.344   3.406 -60.652  1.00  0.00           H  
ATOM   4475  HB2 MET   293      27.808   2.689 -60.116  1.00  0.00           H  
ATOM   4476  CG  MET   293      26.280   2.403 -58.628  1.00  0.00           C  
ATOM   4477  HG1 MET   293      26.814   1.532 -58.191  1.00  0.00           H  
ATOM   4478  HG2 MET   293      25.187   2.202 -58.633  1.00  0.00           H  
ATOM   4479  SD  MET   293      26.672   3.932 -57.652  1.00  0.00           S  
ATOM   4480  CE  MET   293      26.286   3.401 -55.993  1.00  0.00           C  
ATOM   4481  HE1 MET   293      25.442   3.896 -55.468  1.00  0.00           H  
ATOM   4482  HE2 MET   293      27.105   3.570 -55.262  1.00  0.00           H  
ATOM   4483  HE3 MET   293      26.008   2.330 -56.090  1.00  0.00           H  
ATOM   4484  C   MET   293      24.934   1.181 -61.176  1.00  0.00           C  
ATOM   4485  O   MET   293      24.315   1.669 -62.112  1.00  0.00           O  
ATOM   4486  N   PHE   294      24.310   0.364 -60.292  1.00  0.00           N  
ATOM   4487  HN  PHE   294      24.850   0.061 -59.510  1.00  0.00           H  
ATOM   4488  CA  PHE   294      22.843   0.181 -60.229  1.00  0.00           C  
ATOM   4489  HA  PHE   294      22.321   0.793 -60.951  1.00  0.00           H  
ATOM   4490  CB  PHE   294      22.467  -1.271 -60.441  1.00  0.00           C  
ATOM   4491  HB1 PHE   294      21.448  -1.549 -60.095  1.00  0.00           H  
ATOM   4492  HB2 PHE   294      23.270  -1.898 -59.999  1.00  0.00           H  
ATOM   4493  CG  PHE   294      22.586  -1.688 -61.891  1.00  0.00           C  
ATOM   4494  CD1 PHE   294      23.828  -1.764 -62.544  1.00  0.00           C  
ATOM   4495  HD1 PHE   294      24.719  -1.595 -61.958  1.00  0.00           H  
ATOM   4496  CE1 PHE   294      23.895  -2.344 -63.834  1.00  0.00           C  
ATOM   4497  HE1 PHE   294      24.889  -2.501 -64.226  1.00  0.00           H  
ATOM   4498  CZ  PHE   294      22.782  -2.646 -64.599  1.00  0.00           C  
ATOM   4499  HZ  PHE   294      22.745  -3.024 -65.609  1.00  0.00           H  
ATOM   4500  CD2 PHE   294      21.442  -1.947 -62.692  1.00  0.00           C  
ATOM   4501  HD2 PHE   294      20.535  -1.803 -62.123  1.00  0.00           H  
ATOM   4502  CE2 PHE   294      21.522  -2.387 -63.993  1.00  0.00           C  
ATOM   4503  HE2 PHE   294      20.575  -2.367 -64.512  1.00  0.00           H  
ATOM   4504  C   PHE   294      22.409   0.503 -58.832  1.00  0.00           C  
ATOM   4505  O   PHE   294      22.953   0.049 -57.817  1.00  0.00           O  
ATOM   4506  N   VAL   295      21.327   1.315 -58.695  1.00  0.00           N  
ATOM   4507  HN  VAL   295      20.921   1.615 -59.555  1.00  0.00           H  
ATOM   4508  CA  VAL   295      20.755   1.736 -57.404  1.00  0.00           C  
ATOM   4509  HA  VAL   295      21.268   1.263 -56.580  1.00  0.00           H  
ATOM   4510  CB  VAL   295      20.977   3.226 -57.256  1.00  0.00           C  
ATOM   4511  HB  VAL   295      20.308   3.863 -57.874  1.00  0.00           H  
ATOM   4512  CG1 VAL   295      20.574   3.700 -55.792  1.00  0.00           C  
ATOM   4513 HG11 VAL   295      20.854   4.767 -55.665  1.00  0.00           H  
ATOM   4514 HG12 VAL   295      21.256   3.083 -55.169  1.00  0.00           H  
ATOM   4515 HG13 VAL   295      19.507   3.560 -55.514  1.00  0.00           H  
ATOM   4516  CG2 VAL   295      22.418   3.607 -57.493  1.00  0.00           C  
ATOM   4517 HG21 VAL   295      22.631   3.518 -58.580  1.00  0.00           H  
ATOM   4518 HG22 VAL   295      23.097   3.027 -56.831  1.00  0.00           H  
ATOM   4519 HG23 VAL   295      22.591   4.693 -57.339  1.00  0.00           H  
ATOM   4520  C   VAL   295      19.275   1.420 -57.423  1.00  0.00           C  
ATOM   4521  O   VAL   295      18.607   1.571 -58.424  1.00  0.00           O  
ATOM   4522  N   PHE   296      18.809   0.996 -56.262  1.00  0.00           N  
ATOM   4523  HN  PHE   296      19.339   0.957 -55.419  1.00  0.00           H  
ATOM   4524  CA  PHE   296      17.404   0.651 -56.046  1.00  0.00           C  
ATOM   4525  HA  PHE   296      16.722   0.831 -56.863  1.00  0.00           H  
ATOM   4526  CB  PHE   296      17.333  -0.849 -55.656  1.00  0.00           C  
ATOM   4527  HB1 PHE   296      16.281  -1.135 -55.440  1.00  0.00           H  
ATOM   4528  HB2 PHE   296      17.995  -1.148 -54.815  1.00  0.00           H  
ATOM   4529  CG  PHE   296      17.700  -1.723 -56.819  1.00  0.00           C  
ATOM   4530  CD1 PHE   296      18.994  -2.046 -57.152  1.00  0.00           C  
ATOM   4531  HD1 PHE   296      19.784  -1.707 -56.498  1.00  0.00           H  
ATOM   4532  CE1 PHE   296      19.359  -2.834 -58.228  1.00  0.00           C  
ATOM   4533  HE1 PHE   296      20.356  -3.227 -58.360  1.00  0.00           H  
ATOM   4534  CZ  PHE   296      18.372  -3.598 -58.940  1.00  0.00           C  
ATOM   4535  HZ  PHE   296      18.601  -4.355 -59.676  1.00  0.00           H  
ATOM   4536  CD2 PHE   296      16.705  -2.429 -57.607  1.00  0.00           C  
ATOM   4537  HD2 PHE   296      15.687  -2.085 -57.495  1.00  0.00           H  
ATOM   4538  CE2 PHE   296      16.978  -3.320 -58.673  1.00  0.00           C  
ATOM   4539  HE2 PHE   296      16.201  -3.819 -59.233  1.00  0.00           H  
ATOM   4540  C   PHE   296      16.940   1.373 -54.806  1.00  0.00           C  
ATOM   4541  O   PHE   296      17.305   0.964 -53.706  1.00  0.00           O  
ATOM   4542  N   PHE   297      16.185   2.495 -54.927  1.00  0.00           N  
ATOM   4543  HN  PHE   297      15.996   2.810 -55.854  1.00  0.00           H  
ATOM   4544  CA  PHE   297      15.729   3.390 -53.854  1.00  0.00           C  
ATOM   4545  HA  PHE   297      16.504   3.344 -53.104  1.00  0.00           H  
ATOM   4546  CB  PHE   297      15.461   4.913 -54.214  1.00  0.00           C  
ATOM   4547  HB1 PHE   297      15.239   5.470 -53.279  1.00  0.00           H  
ATOM   4548  HB2 PHE   297      14.634   5.099 -54.931  1.00  0.00           H  
ATOM   4549  CG  PHE   297      16.690   5.595 -54.727  1.00  0.00           C  
ATOM   4550  CD1 PHE   297      17.736   5.796 -53.803  1.00  0.00           C  
ATOM   4551  HD1 PHE   297      17.686   5.414 -52.794  1.00  0.00           H  
ATOM   4552  CE1 PHE   297      18.840   6.582 -54.192  1.00  0.00           C  
ATOM   4553  HE1 PHE   297      19.645   6.647 -53.475  1.00  0.00           H  
ATOM   4554  CZ  PHE   297      18.966   7.007 -55.466  1.00  0.00           C  
ATOM   4555  HZ  PHE   297      19.871   7.393 -55.911  1.00  0.00           H  
ATOM   4556  CD2 PHE   297      16.876   5.972 -56.040  1.00  0.00           C  
ATOM   4557  HD2 PHE   297      16.052   5.717 -56.690  1.00  0.00           H  
ATOM   4558  CE2 PHE   297      17.978   6.724 -56.451  1.00  0.00           C  
ATOM   4559  HE2 PHE   297      18.099   6.962 -57.498  1.00  0.00           H  
ATOM   4560  C   PHE   297      14.452   2.828 -53.256  1.00  0.00           C  
ATOM   4561  O   PHE   297      13.554   2.355 -53.957  1.00  0.00           O  
ATOM   4562  N   GLN   298      14.341   2.919 -51.916  1.00  0.00           N  
ATOM   4563  HN  GLN   298      15.022   3.387 -51.359  1.00  0.00           H  
ATOM   4564  CA  GLN   298      13.184   2.403 -51.099  1.00  0.00           C  
ATOM   4565  HA  GLN   298      12.860   1.463 -51.520  1.00  0.00           H  
ATOM   4566  CB  GLN   298      13.519   1.975 -49.655  1.00  0.00           C  
ATOM   4567  HB1 GLN   298      12.592   1.873 -49.052  1.00  0.00           H  
ATOM   4568  HB2 GLN   298      14.162   2.734 -49.160  1.00  0.00           H  
ATOM   4569  CG  GLN   298      14.226   0.604 -49.419  1.00  0.00           C  
ATOM   4570  HG1 GLN   298      14.131   0.294 -48.357  1.00  0.00           H  
ATOM   4571  HG2 GLN   298      15.280   0.579 -49.772  1.00  0.00           H  
ATOM   4572  CD  GLN   298      13.496  -0.508 -50.127  1.00  0.00           C  
ATOM   4573  OE1 GLN   298      13.941  -0.898 -51.220  1.00  0.00           O  
ATOM   4574  NE2 GLN   298      12.345  -1.037 -49.701  1.00  0.00           N  
ATOM   4575 HE21 GLN   298      11.826  -1.566 -50.372  1.00  0.00           H  
ATOM   4576 HE22 GLN   298      12.139  -1.039 -48.722  1.00  0.00           H  
ATOM   4577  C   GLN   298      12.032   3.363 -51.082  1.00  0.00           C  
ATOM   4578  O   GLN   298      12.036   4.414 -50.441  1.00  0.00           O  
ATOM   4579  N   GLY   299      10.993   3.060 -51.859  1.00  0.00           N  
ATOM   4580  HN  GLY   299      11.065   2.189 -52.338  1.00  0.00           H  
ATOM   4581  CA  GLY   299       9.877   3.856 -52.221  1.00  0.00           C  
ATOM   4582  HA1 GLY   299       9.217   3.879 -51.367  1.00  0.00           H  
ATOM   4583  HA2 GLY   299       9.524   3.408 -53.138  1.00  0.00           H  
ATOM   4584  C   GLY   299      10.153   5.374 -52.482  1.00  0.00           C  
ATOM   4585  O   GLY   299      11.172   5.820 -52.958  1.00  0.00           O  
ATOM   4586  N   GLU   300       9.074   6.236 -52.256  1.00  0.00           N  
ATOM   4587  HN  GLU   300       8.192   5.807 -52.073  1.00  0.00           H  
ATOM   4588  CA  GLU   300       9.129   7.678 -52.403  1.00  0.00           C  
ATOM   4589  HA  GLU   300      10.097   8.025 -52.071  1.00  0.00           H  
ATOM   4590  CB  GLU   300       8.745   8.148 -53.857  1.00  0.00           C  
ATOM   4591  HB1 GLU   300       9.536   7.725 -54.512  1.00  0.00           H  
ATOM   4592  HB2 GLU   300       8.823   9.252 -53.757  1.00  0.00           H  
ATOM   4593  CG  GLU   300       7.403   7.730 -54.407  1.00  0.00           C  
ATOM   4594  HG1 GLU   300       6.683   8.500 -54.055  1.00  0.00           H  
ATOM   4595  HG2 GLU   300       6.943   6.807 -53.995  1.00  0.00           H  
ATOM   4596  CD  GLU   300       7.225   7.649 -55.912  1.00  0.00           C  
ATOM   4597  OE1 GLU   300       7.006   8.671 -56.601  1.00  0.00           O  
ATOM   4598  OE2 GLU   300       7.555   6.614 -56.499  1.00  0.00           O  
ATOM   4599  C   GLU   300       8.119   8.435 -51.501  1.00  0.00           C  
ATOM   4600  O   GLU   300       7.957   9.671 -51.515  1.00  0.00           O  
ATOM   4601  N   THR   301       7.530   7.688 -50.481  1.00  0.00           N  
ATOM   4602  HN  THR   301       7.908   6.772 -50.372  1.00  0.00           H  
ATOM   4603  CA  THR   301       6.597   8.214 -49.489  1.00  0.00           C  
ATOM   4604  HA  THR   301       5.806   8.735 -50.008  1.00  0.00           H  
ATOM   4605  CB  THR   301       5.817   7.106 -48.793  1.00  0.00           C  
ATOM   4606  HB  THR   301       6.413   6.485 -48.090  1.00  0.00           H  
ATOM   4607  OG1 THR   301       5.416   6.253 -49.817  1.00  0.00           O  
ATOM   4608  HG1 THR   301       4.868   6.823 -50.361  1.00  0.00           H  
ATOM   4609  CG2 THR   301       4.559   7.642 -48.092  1.00  0.00           C  
ATOM   4610 HG21 THR   301       3.773   8.218 -48.626  1.00  0.00           H  
ATOM   4611 HG22 THR   301       4.828   8.296 -47.235  1.00  0.00           H  
ATOM   4612 HG23 THR   301       3.972   6.835 -47.604  1.00  0.00           H  
ATOM   4613  C   THR   301       7.244   9.146 -48.526  1.00  0.00           C  
ATOM   4614  O   THR   301       8.373   9.006 -48.086  1.00  0.00           O  
ATOM   4615  N   PHE   302       6.507  10.203 -48.211  1.00  0.00           N  
ATOM   4616  HN  PHE   302       5.707  10.389 -48.776  1.00  0.00           H  
ATOM   4617  CA  PHE   302       6.699  11.217 -47.240  1.00  0.00           C  
ATOM   4618  HA  PHE   302       5.701  11.608 -47.111  1.00  0.00           H  
ATOM   4619  CB  PHE   302       7.135  10.692 -45.887  1.00  0.00           C  
ATOM   4620  HB1 PHE   302       7.181  11.536 -45.165  1.00  0.00           H  
ATOM   4621  HB2 PHE   302       8.170  10.292 -45.830  1.00  0.00           H  
ATOM   4622  CG  PHE   302       6.141   9.789 -45.383  1.00  0.00           C  
ATOM   4623  CD1 PHE   302       4.833  10.297 -44.930  1.00  0.00           C  
ATOM   4624  HD1 PHE   302       4.565  11.341 -45.001  1.00  0.00           H  
ATOM   4625  CE1 PHE   302       3.978   9.414 -44.353  1.00  0.00           C  
ATOM   4626  HE1 PHE   302       3.087   9.811 -43.890  1.00  0.00           H  
ATOM   4627  CZ  PHE   302       4.344   8.049 -44.128  1.00  0.00           C  
ATOM   4628  HZ  PHE   302       3.658   7.362 -43.655  1.00  0.00           H  
ATOM   4629  CD2 PHE   302       6.489   8.417 -45.150  1.00  0.00           C  
ATOM   4630  HD2 PHE   302       7.404   8.083 -45.616  1.00  0.00           H  
ATOM   4631  CE2 PHE   302       5.469   7.509 -44.687  1.00  0.00           C  
ATOM   4632  HE2 PHE   302       5.779   6.479 -44.588  1.00  0.00           H  
ATOM   4633  C   PHE   302       7.576  12.287 -47.860  1.00  0.00           C  
ATOM   4634  O   PHE   302       7.185  13.449 -47.850  1.00  0.00           O  
ATOM   4635  N   ASP   303       8.774  11.903 -48.362  1.00  0.00           N  
ATOM   4636  HN  ASP   303       8.890  10.913 -48.362  1.00  0.00           H  
ATOM   4637  CA  ASP   303       9.671  12.760 -49.080  1.00  0.00           C  
ATOM   4638  HA  ASP   303       9.091  13.430 -49.697  1.00  0.00           H  
ATOM   4639  CB  ASP   303      10.568  13.462 -48.034  1.00  0.00           C  
ATOM   4640  HB1 ASP   303      11.226  12.728 -47.521  1.00  0.00           H  
ATOM   4641  HB2 ASP   303       9.815  13.923 -47.360  1.00  0.00           H  
ATOM   4642  CG  ASP   303      11.391  14.569 -48.669  1.00  0.00           C  
ATOM   4643  OD1 ASP   303      11.338  14.788 -49.894  1.00  0.00           O  
ATOM   4644  OD2 ASP   303      12.134  15.267 -47.956  1.00  0.00           O  
ATOM   4645  C   ASP   303      10.376  11.703 -49.991  1.00  0.00           C  
ATOM   4646  O   ASP   303      10.256  10.493 -49.851  1.00  0.00           O  
ATOM   4647  N   TYR   304      11.273  12.136 -50.893  1.00  0.00           N  
ATOM   4648  HN  TYR   304      11.420  13.119 -50.821  1.00  0.00           H  
ATOM   4649  CA  TYR   304      12.185  11.250 -51.598  1.00  0.00           C  
ATOM   4650  HA  TYR   304      11.779  10.251 -51.656  1.00  0.00           H  
ATOM   4651  CB  TYR   304      12.503  11.650 -53.097  1.00  0.00           C  
ATOM   4652  HB1 TYR   304      13.405  11.071 -53.390  1.00  0.00           H  
ATOM   4653  HB2 TYR   304      12.814  12.715 -53.141  1.00  0.00           H  
ATOM   4654  CG  TYR   304      11.457  11.351 -54.122  1.00  0.00           C  
ATOM   4655  CD1 TYR   304      10.053  11.600 -53.984  1.00  0.00           C  
ATOM   4656  HD1 TYR   304       9.724  12.050 -53.059  1.00  0.00           H  
ATOM   4657  CE1 TYR   304       9.145  11.352 -54.993  1.00  0.00           C  
ATOM   4658  HE1 TYR   304       8.095  11.566 -54.859  1.00  0.00           H  
ATOM   4659  CZ  TYR   304       9.563  10.811 -56.216  1.00  0.00           C  
ATOM   4660  OH  TYR   304       8.631  10.599 -57.256  1.00  0.00           O  
ATOM   4661  HH  TYR   304       7.987   9.970 -56.922  1.00  0.00           H  
ATOM   4662  CD2 TYR   304      11.859  10.804 -55.378  1.00  0.00           C  
ATOM   4663  HD2 TYR   304      12.850  10.440 -55.603  1.00  0.00           H  
ATOM   4664  CE2 TYR   304      10.873  10.473 -56.371  1.00  0.00           C  
ATOM   4665  HE2 TYR   304      11.201  10.051 -57.310  1.00  0.00           H  
ATOM   4666  C   TYR   304      13.411  11.006 -50.766  1.00  0.00           C  
ATOM   4667  O   TYR   304      14.416  11.805 -50.855  1.00  0.00           O  
ATOM   4668  N   ILE   305      13.362  10.047 -49.914  1.00  0.00           N  
ATOM   4669  HN  ILE   305      12.555   9.475 -50.035  1.00  0.00           H  
ATOM   4670  CA  ILE   305      14.239   9.927 -48.741  1.00  0.00           C  
ATOM   4671  HA  ILE   305      14.402  10.940 -48.405  1.00  0.00           H  
ATOM   4672  CB  ILE   305      13.545   9.213 -47.648  1.00  0.00           C  
ATOM   4673  HB  ILE   305      12.965   8.305 -47.921  1.00  0.00           H  
ATOM   4674  CG2 ILE   305      14.466   8.845 -46.429  1.00  0.00           C  
ATOM   4675 HG21 ILE   305      15.362   8.235 -46.673  1.00  0.00           H  
ATOM   4676 HG22 ILE   305      13.781   8.274 -45.766  1.00  0.00           H  
ATOM   4677 HG23 ILE   305      14.762   9.796 -45.937  1.00  0.00           H  
ATOM   4678  CG1 ILE   305      12.367  10.061 -47.206  1.00  0.00           C  
ATOM   4679 HG11 ILE   305      11.584  10.015 -47.993  1.00  0.00           H  
ATOM   4680 HG12 ILE   305      12.640  11.136 -47.268  1.00  0.00           H  
ATOM   4681  CD  ILE   305      11.757   9.690 -45.831  1.00  0.00           C  
ATOM   4682  HD1 ILE   305      12.527   9.791 -45.036  1.00  0.00           H  
ATOM   4683  HD2 ILE   305      11.331   8.672 -45.963  1.00  0.00           H  
ATOM   4684  HD3 ILE   305      10.921  10.417 -45.748  1.00  0.00           H  
ATOM   4685  C   ILE   305      15.598   9.322 -49.057  1.00  0.00           C  
ATOM   4686  O   ILE   305      16.664   9.923 -48.852  1.00  0.00           O  
ATOM   4687  N   GLY   306      15.568   8.129 -49.731  1.00  0.00           N  
ATOM   4688  HN  GLY   306      14.716   7.619 -49.823  1.00  0.00           H  
ATOM   4689  CA  GLY   306      16.854   7.478 -50.101  1.00  0.00           C  
ATOM   4690  HA1 GLY   306      16.524   6.817 -50.889  1.00  0.00           H  
ATOM   4691  HA2 GLY   306      17.382   7.020 -49.278  1.00  0.00           H  
ATOM   4692  C   GLY   306      17.799   8.323 -50.957  1.00  0.00           C  
ATOM   4693  O   GLY   306      18.996   8.469 -50.638  1.00  0.00           O  
ATOM   4694  N   SER   307      17.338   8.886 -52.108  1.00  0.00           N  
ATOM   4695  HN  SER   307      16.378   8.836 -52.372  1.00  0.00           H  
ATOM   4696  CA  SER   307      18.132   9.696 -52.958  1.00  0.00           C  
ATOM   4697  HA  SER   307      19.004   9.159 -53.303  1.00  0.00           H  
ATOM   4698  CB  SER   307      17.538  10.156 -54.367  1.00  0.00           C  
ATOM   4699  HB1 SER   307      17.407   9.241 -54.983  1.00  0.00           H  
ATOM   4700  HB2 SER   307      18.268  10.788 -54.917  1.00  0.00           H  
ATOM   4701  OG  SER   307      16.273  10.802 -54.221  1.00  0.00           O  
ATOM   4702  HG1 SER   307      15.697  10.087 -53.943  1.00  0.00           H  
ATOM   4703  C   SER   307      18.641  10.915 -52.254  1.00  0.00           C  
ATOM   4704  O   SER   307      19.761  11.217 -52.498  1.00  0.00           O  
ATOM   4705  N   SER   308      17.819  11.565 -51.423  1.00  0.00           N  
ATOM   4706  HN  SER   308      16.871  11.257 -51.403  1.00  0.00           H  
ATOM   4707  CA  SER   308      18.276  12.830 -50.762  1.00  0.00           C  
ATOM   4708  HA  SER   308      18.664  13.371 -51.612  1.00  0.00           H  
ATOM   4709  CB  SER   308      17.096  13.697 -50.229  1.00  0.00           C  
ATOM   4710  HB1 SER   308      16.337  13.785 -51.035  1.00  0.00           H  
ATOM   4711  HB2 SER   308      17.461  14.699 -49.919  1.00  0.00           H  
ATOM   4712  OG  SER   308      16.281  13.109 -49.257  1.00  0.00           O  
ATOM   4713  HG1 SER   308      15.544  12.637 -49.651  1.00  0.00           H  
ATOM   4714  C   SER   308      19.334  12.650 -49.723  1.00  0.00           C  
ATOM   4715  O   SER   308      20.272  13.396 -49.742  1.00  0.00           O  
ATOM   4716  N   ARG   309      19.249  11.566 -48.909  1.00  0.00           N  
ATOM   4717  HN  ARG   309      18.426  11.003 -48.869  1.00  0.00           H  
ATOM   4718  CA  ARG   309      20.292  11.016 -48.000  1.00  0.00           C  
ATOM   4719  HA  ARG   309      20.626  11.809 -47.348  1.00  0.00           H  
ATOM   4720  CB  ARG   309      19.768   9.952 -47.020  1.00  0.00           C  
ATOM   4721  HB1 ARG   309      19.101   9.221 -47.524  1.00  0.00           H  
ATOM   4722  HB2 ARG   309      19.042  10.503 -46.385  1.00  0.00           H  
ATOM   4723  CG  ARG   309      20.771   9.270 -46.084  1.00  0.00           C  
ATOM   4724  HG1 ARG   309      21.543   8.821 -46.745  1.00  0.00           H  
ATOM   4725  HG2 ARG   309      20.214   8.450 -45.582  1.00  0.00           H  
ATOM   4726  CD  ARG   309      21.236  10.284 -44.986  1.00  0.00           C  
ATOM   4727  HD1 ARG   309      20.486  10.312 -44.166  1.00  0.00           H  
ATOM   4728  HD2 ARG   309      21.375  11.319 -45.363  1.00  0.00           H  
ATOM   4729  NE  ARG   309      22.577   9.773 -44.462  1.00  0.00           N  
ATOM   4730  HE  ARG   309      23.240   9.445 -45.136  1.00  0.00           H  
ATOM   4731  CZ  ARG   309      23.284  10.126 -43.380  1.00  0.00           C  
ATOM   4732  NH1 ARG   309      22.911  10.447 -42.218  1.00  0.00           N  
ATOM   4733 HH11 ARG   309      21.931  10.424 -42.018  1.00  0.00           H  
ATOM   4734 HH12 ARG   309      23.539  10.865 -41.562  1.00  0.00           H  
ATOM   4735  NH2 ARG   309      24.618  10.239 -43.570  1.00  0.00           N  
ATOM   4736 HH21 ARG   309      25.040  10.369 -44.467  1.00  0.00           H  
ATOM   4737 HH22 ARG   309      25.114  10.338 -42.707  1.00  0.00           H  
ATOM   4738  C   ARG   309      21.557  10.529 -48.757  1.00  0.00           C  
ATOM   4739  O   ARG   309      22.621  10.829 -48.303  1.00  0.00           O  
ATOM   4740  N   MET   310      21.450   9.840 -49.896  1.00  0.00           N  
ATOM   4741  HN  MET   310      20.521   9.498 -50.013  1.00  0.00           H  
ATOM   4742  CA  MET   310      22.577   9.607 -50.827  1.00  0.00           C  
ATOM   4743  HA  MET   310      23.283   9.040 -50.238  1.00  0.00           H  
ATOM   4744  CB  MET   310      22.088   8.813 -52.007  1.00  0.00           C  
ATOM   4745  HB1 MET   310      21.385   9.490 -52.537  1.00  0.00           H  
ATOM   4746  HB2 MET   310      21.523   7.937 -51.625  1.00  0.00           H  
ATOM   4747  CG  MET   310      23.174   8.523 -53.034  1.00  0.00           C  
ATOM   4748  HG1 MET   310      23.955   7.906 -52.541  1.00  0.00           H  
ATOM   4749  HG2 MET   310      23.692   9.451 -53.357  1.00  0.00           H  
ATOM   4750  SD  MET   310      22.504   7.616 -54.523  1.00  0.00           S  
ATOM   4751  CE  MET   310      23.652   6.232 -54.445  1.00  0.00           C  
ATOM   4752  HE1 MET   310      24.689   6.595 -54.613  1.00  0.00           H  
ATOM   4753  HE2 MET   310      23.500   5.459 -55.229  1.00  0.00           H  
ATOM   4754  HE3 MET   310      23.560   5.647 -53.505  1.00  0.00           H  
ATOM   4755  C   MET   310      23.286  10.859 -51.200  1.00  0.00           C  
ATOM   4756  O   MET   310      24.581  11.000 -51.122  1.00  0.00           O  
ATOM   4757  N   VAL   311      22.547  11.902 -51.638  1.00  0.00           N  
ATOM   4758  HN  VAL   311      21.555  11.817 -51.689  1.00  0.00           H  
ATOM   4759  CA  VAL   311      23.055  13.115 -52.206  1.00  0.00           C  
ATOM   4760  HA  VAL   311      23.854  12.927 -52.907  1.00  0.00           H  
ATOM   4761  CB  VAL   311      22.029  14.070 -52.843  1.00  0.00           C  
ATOM   4762  HB  VAL   311      21.173  14.143 -52.139  1.00  0.00           H  
ATOM   4763  CG1 VAL   311      22.628  15.534 -52.988  1.00  0.00           C  
ATOM   4764 HG11 VAL   311      21.858  16.118 -53.537  1.00  0.00           H  
ATOM   4765 HG12 VAL   311      23.539  15.481 -53.622  1.00  0.00           H  
ATOM   4766 HG13 VAL   311      22.864  16.065 -52.041  1.00  0.00           H  
ATOM   4767  CG2 VAL   311      21.628  13.416 -54.160  1.00  0.00           C  
ATOM   4768 HG21 VAL   311      21.268  12.370 -54.054  1.00  0.00           H  
ATOM   4769 HG22 VAL   311      22.498  13.333 -54.846  1.00  0.00           H  
ATOM   4770 HG23 VAL   311      20.799  13.979 -54.640  1.00  0.00           H  
ATOM   4771  C   VAL   311      23.778  13.924 -51.113  1.00  0.00           C  
ATOM   4772  O   VAL   311      24.931  14.366 -51.284  1.00  0.00           O  
ATOM   4773  N   TYR   312      23.213  13.918 -49.869  1.00  0.00           N  
ATOM   4774  HN  TYR   312      22.227  13.848 -49.736  1.00  0.00           H  
ATOM   4775  CA  TYR   312      23.946  14.367 -48.698  1.00  0.00           C  
ATOM   4776  HA  TYR   312      24.166  15.413 -48.854  1.00  0.00           H  
ATOM   4777  CB  TYR   312      22.893  14.202 -47.449  1.00  0.00           C  
ATOM   4778  HB1 TYR   312      22.495  13.170 -47.341  1.00  0.00           H  
ATOM   4779  HB2 TYR   312      21.986  14.842 -47.481  1.00  0.00           H  
ATOM   4780  CG  TYR   312      23.530  14.572 -46.150  1.00  0.00           C  
ATOM   4781  CD1 TYR   312      23.523  15.910 -45.686  1.00  0.00           C  
ATOM   4782  HD1 TYR   312      23.279  16.726 -46.350  1.00  0.00           H  
ATOM   4783  CE1 TYR   312      24.080  16.226 -44.383  1.00  0.00           C  
ATOM   4784  HE1 TYR   312      24.085  17.269 -44.104  1.00  0.00           H  
ATOM   4785  CZ  TYR   312      24.486  15.238 -43.548  1.00  0.00           C  
ATOM   4786  OH  TYR   312      24.810  15.550 -42.233  1.00  0.00           O  
ATOM   4787  HH  TYR   312      24.902  14.703 -41.790  1.00  0.00           H  
ATOM   4788  CD2 TYR   312      23.991  13.550 -45.235  1.00  0.00           C  
ATOM   4789  HD2 TYR   312      24.009  12.512 -45.531  1.00  0.00           H  
ATOM   4790  CE2 TYR   312      24.304  13.853 -43.940  1.00  0.00           C  
ATOM   4791  HE2 TYR   312      24.584  13.037 -43.291  1.00  0.00           H  
ATOM   4792  C   TYR   312      25.331  13.756 -48.530  1.00  0.00           C  
ATOM   4793  O   TYR   312      26.326  14.478 -48.439  1.00  0.00           O  
ATOM   4794  N   ASP   313      25.349  12.374 -48.469  1.00  0.00           N  
ATOM   4795  HN  ASP   313      24.550  11.791 -48.591  1.00  0.00           H  
ATOM   4796  CA  ASP   313      26.627  11.681 -48.312  1.00  0.00           C  
ATOM   4797  HA  ASP   313      27.135  12.137 -47.475  1.00  0.00           H  
ATOM   4798  CB  ASP   313      26.465  10.241 -47.895  1.00  0.00           C  
ATOM   4799  HB1 ASP   313      27.406   9.653 -47.830  1.00  0.00           H  
ATOM   4800  HB2 ASP   313      25.840   9.710 -48.644  1.00  0.00           H  
ATOM   4801  CG  ASP   313      25.805  10.095 -46.582  1.00  0.00           C  
ATOM   4802  OD1 ASP   313      25.922  11.029 -45.735  1.00  0.00           O  
ATOM   4803  OD2 ASP   313      25.099   9.072 -46.307  1.00  0.00           O  
ATOM   4804  C   ASP   313      27.652  11.855 -49.369  1.00  0.00           C  
ATOM   4805  O   ASP   313      28.817  11.979 -49.063  1.00  0.00           O  
ATOM   4806  N   MET   314      27.251  11.915 -50.621  1.00  0.00           N  
ATOM   4807  HN  MET   314      26.267  11.806 -50.740  1.00  0.00           H  
ATOM   4808  CA  MET   314      28.119  12.193 -51.757  1.00  0.00           C  
ATOM   4809  HA  MET   314      29.004  11.575 -51.703  1.00  0.00           H  
ATOM   4810  CB  MET   314      27.421  12.021 -53.167  1.00  0.00           C  
ATOM   4811  HB1 MET   314      28.190  12.210 -53.946  1.00  0.00           H  
ATOM   4812  HB2 MET   314      26.533  12.654 -53.380  1.00  0.00           H  
ATOM   4813  CG  MET   314      26.990  10.580 -53.520  1.00  0.00           C  
ATOM   4814  HG1 MET   314      26.470  10.269 -52.589  1.00  0.00           H  
ATOM   4815  HG2 MET   314      27.882   9.939 -53.690  1.00  0.00           H  
ATOM   4816  SD  MET   314      25.769  10.376 -54.851  1.00  0.00           S  
ATOM   4817  CE  MET   314      26.761   9.203 -55.838  1.00  0.00           C  
ATOM   4818  HE1 MET   314      26.941   8.278 -55.250  1.00  0.00           H  
ATOM   4819  HE2 MET   314      27.737   9.614 -56.173  1.00  0.00           H  
ATOM   4820  HE3 MET   314      26.198   8.901 -56.747  1.00  0.00           H  
ATOM   4821  C   MET   314      28.692  13.621 -51.790  1.00  0.00           C  
ATOM   4822  O   MET   314      29.809  13.939 -52.063  1.00  0.00           O  
ATOM   4823  N   GLU   315      27.814  14.570 -51.362  1.00  0.00           N  
ATOM   4824  HN  GLU   315      26.841  14.460 -51.174  1.00  0.00           H  
ATOM   4825  CA  GLU   315      28.159  15.916 -51.347  1.00  0.00           C  
ATOM   4826  HA  GLU   315      28.584  16.062 -52.329  1.00  0.00           H  
ATOM   4827  CB  GLU   315      26.936  16.829 -51.159  1.00  0.00           C  
ATOM   4828  HB1 GLU   315      26.504  16.553 -50.173  1.00  0.00           H  
ATOM   4829  HB2 GLU   315      26.168  16.650 -51.941  1.00  0.00           H  
ATOM   4830  CG  GLU   315      27.186  18.375 -51.018  1.00  0.00           C  
ATOM   4831  HG1 GLU   315      27.958  18.582 -50.247  1.00  0.00           H  
ATOM   4832  HG2 GLU   315      26.152  18.695 -50.766  1.00  0.00           H  
ATOM   4833  CD  GLU   315      27.608  19.125 -52.272  1.00  0.00           C  
ATOM   4834  OE1 GLU   315      26.829  19.978 -52.712  1.00  0.00           O  
ATOM   4835  OE2 GLU   315      28.740  18.839 -52.773  1.00  0.00           O  
ATOM   4836  C   GLU   315      29.241  16.237 -50.366  1.00  0.00           C  
ATOM   4837  O   GLU   315      30.210  17.039 -50.508  1.00  0.00           O  
ATOM   4838  N   LYS   316      29.148  15.479 -49.166  1.00  0.00           N  
ATOM   4839  HN  LYS   316      28.315  14.945 -49.046  1.00  0.00           H  
ATOM   4840  CA  LYS   316      30.067  15.594 -48.038  1.00  0.00           C  
ATOM   4841  HA  LYS   316      30.375  16.626 -47.964  1.00  0.00           H  
ATOM   4842  CB  LYS   316      29.169  15.155 -46.822  1.00  0.00           C  
ATOM   4843  HB1 LYS   316      29.735  14.873 -45.909  1.00  0.00           H  
ATOM   4844  HB2 LYS   316      28.654  14.196 -47.047  1.00  0.00           H  
ATOM   4845  CG  LYS   316      28.099  16.195 -46.502  1.00  0.00           C  
ATOM   4846  HG1 LYS   316      27.584  15.818 -45.592  1.00  0.00           H  
ATOM   4847  HG2 LYS   316      27.311  16.166 -47.285  1.00  0.00           H  
ATOM   4848  CD  LYS   316      28.626  17.559 -46.204  1.00  0.00           C  
ATOM   4849  HD1 LYS   316      29.278  18.040 -46.965  1.00  0.00           H  
ATOM   4850  HD2 LYS   316      29.292  17.622 -45.318  1.00  0.00           H  
ATOM   4851  CE  LYS   316      27.537  18.634 -46.199  1.00  0.00           C  
ATOM   4852  HE1 LYS   316      26.596  18.257 -45.743  1.00  0.00           H  
ATOM   4853  HE2 LYS   316      27.293  19.018 -47.212  1.00  0.00           H  
ATOM   4854  NZ  LYS   316      27.871  19.778 -45.376  1.00  0.00           N  
ATOM   4855  HZ1 LYS   316      28.329  19.481 -44.491  1.00  0.00           H  
ATOM   4856  HZ2 LYS   316      27.022  20.338 -45.158  1.00  0.00           H  
ATOM   4857  HZ3 LYS   316      28.571  20.394 -45.837  1.00  0.00           H  
ATOM   4858  C   LYS   316      31.316  14.714 -48.299  1.00  0.00           C  
ATOM   4859  O   LYS   316      32.388  14.954 -47.701  1.00  0.00           O  
ATOM   4860  N   GLY   317      31.218  13.768 -49.309  1.00  0.00           N  
ATOM   4861  HN  GLY   317      30.354  13.636 -49.788  1.00  0.00           H  
ATOM   4862  CA  GLY   317      32.289  12.949 -49.793  1.00  0.00           C  
ATOM   4863  HA1 GLY   317      33.194  13.484 -49.545  1.00  0.00           H  
ATOM   4864  HA2 GLY   317      32.070  12.677 -50.815  1.00  0.00           H  
ATOM   4865  C   GLY   317      32.469  11.652 -49.085  1.00  0.00           C  
ATOM   4866  O   GLY   317      33.538  11.058 -49.035  1.00  0.00           O  
ATOM   4867  N   LYS   318      31.454  11.048 -48.520  1.00  0.00           N  
ATOM   4868  HN  LYS   318      30.546  11.454 -48.594  1.00  0.00           H  
ATOM   4869  CA  LYS   318      31.453  10.029 -47.568  1.00  0.00           C  
ATOM   4870  HA  LYS   318      32.441   9.686 -47.300  1.00  0.00           H  
ATOM   4871  CB  LYS   318      30.794  10.561 -46.225  1.00  0.00           C  
ATOM   4872  HB1 LYS   318      30.633   9.673 -45.577  1.00  0.00           H  
ATOM   4873  HB2 LYS   318      29.779  10.958 -46.441  1.00  0.00           H  
ATOM   4874  CG  LYS   318      31.528  11.597 -45.293  1.00  0.00           C  
ATOM   4875  HG1 LYS   318      31.035  11.678 -44.301  1.00  0.00           H  
ATOM   4876  HG2 LYS   318      31.226  12.546 -45.786  1.00  0.00           H  
ATOM   4877  CD  LYS   318      33.046  11.292 -45.228  1.00  0.00           C  
ATOM   4878  HD1 LYS   318      33.477  12.135 -44.646  1.00  0.00           H  
ATOM   4879  HD2 LYS   318      33.433  11.447 -46.258  1.00  0.00           H  
ATOM   4880  CE  LYS   318      33.457   9.986 -44.553  1.00  0.00           C  
ATOM   4881  HE1 LYS   318      32.872   9.155 -45.001  1.00  0.00           H  
ATOM   4882  HE2 LYS   318      33.398   9.967 -43.444  1.00  0.00           H  
ATOM   4883  NZ  LYS   318      34.801   9.596 -44.874  1.00  0.00           N  
ATOM   4884  HZ1 LYS   318      35.238  10.149 -45.639  1.00  0.00           H  
ATOM   4885  HZ2 LYS   318      34.908   8.581 -45.074  1.00  0.00           H  
ATOM   4886  HZ3 LYS   318      35.478   9.817 -44.116  1.00  0.00           H  
ATOM   4887  C   LYS   318      30.660   8.907 -48.220  1.00  0.00           C  
ATOM   4888  O   LYS   318      29.844   8.157 -47.698  1.00  0.00           O  
ATOM   4889  N   PHE   319      30.779   8.816 -49.532  1.00  0.00           N  
ATOM   4890  HN  PHE   319      31.474   9.399 -49.946  1.00  0.00           H  
ATOM   4891  CA  PHE   319      30.177   7.925 -50.411  1.00  0.00           C  
ATOM   4892  HA  PHE   319      29.922   7.089 -49.777  1.00  0.00           H  
ATOM   4893  CB  PHE   319      28.943   8.506 -51.176  1.00  0.00           C  
ATOM   4894  HB1 PHE   319      29.256   9.230 -51.959  1.00  0.00           H  
ATOM   4895  HB2 PHE   319      28.453   9.163 -50.427  1.00  0.00           H  
ATOM   4896  CG  PHE   319      27.983   7.458 -51.726  1.00  0.00           C  
ATOM   4897  CD1 PHE   319      28.104   7.062 -53.068  1.00  0.00           C  
ATOM   4898  HD1 PHE   319      28.933   7.498 -53.606  1.00  0.00           H  
ATOM   4899  CE1 PHE   319      27.275   6.073 -53.659  1.00  0.00           C  
ATOM   4900  HE1 PHE   319      27.166   5.811 -54.701  1.00  0.00           H  
ATOM   4901  CZ  PHE   319      26.298   5.491 -52.832  1.00  0.00           C  
ATOM   4902  HZ  PHE   319      25.691   4.683 -53.213  1.00  0.00           H  
ATOM   4903  CD2 PHE   319      27.094   6.813 -50.886  1.00  0.00           C  
ATOM   4904  HD2 PHE   319      26.754   7.052 -49.889  1.00  0.00           H  
ATOM   4905  CE2 PHE   319      26.210   5.876 -51.491  1.00  0.00           C  
ATOM   4906  HE2 PHE   319      25.499   5.369 -50.856  1.00  0.00           H  
ATOM   4907  C   PHE   319      31.318   7.535 -51.342  1.00  0.00           C  
ATOM   4908  O   PHE   319      32.299   8.302 -51.418  1.00  0.00           O  
ATOM   4909  N   PRO   320      31.310   6.290 -51.961  1.00  0.00           N  
ATOM   4910  CD  PRO   320      30.731   5.109 -51.206  1.00  0.00           C  
ATOM   4911  HD1 PRO   320      29.623   5.173 -51.263  1.00  0.00           H  
ATOM   4912  HD2 PRO   320      31.060   5.084 -50.145  1.00  0.00           H  
ATOM   4913  CA  PRO   320      32.360   5.820 -52.816  1.00  0.00           C  
ATOM   4914  HA  PRO   320      33.324   5.923 -52.339  1.00  0.00           H  
ATOM   4915  CB  PRO   320      32.138   4.352 -53.075  1.00  0.00           C  
ATOM   4916  HB1 PRO   320      33.137   3.865 -53.081  1.00  0.00           H  
ATOM   4917  HB2 PRO   320      31.642   4.069 -54.028  1.00  0.00           H  
ATOM   4918  CG  PRO   320      31.477   3.865 -51.762  1.00  0.00           C  
ATOM   4919  HG1 PRO   320      30.816   2.994 -51.958  1.00  0.00           H  
ATOM   4920  HG2 PRO   320      32.243   3.596 -51.003  1.00  0.00           H  
ATOM   4921  C   PRO   320      32.324   6.564 -54.118  1.00  0.00           C  
ATOM   4922  O   PRO   320      33.375   7.094 -54.435  1.00  0.00           O  
ATOM   4923  N   VAL   321      31.222   6.553 -54.817  1.00  0.00           N  
ATOM   4924  HN  VAL   321      30.501   5.896 -54.613  1.00  0.00           H  
ATOM   4925  CA  VAL   321      31.170   7.240 -56.018  1.00  0.00           C  
ATOM   4926  HA  VAL   321      31.952   7.002 -56.724  1.00  0.00           H  
ATOM   4927  CB  VAL   321      29.900   6.824 -56.777  1.00  0.00           C  
ATOM   4928  HB  VAL   321      29.052   6.878 -56.061  1.00  0.00           H  
ATOM   4929  CG1 VAL   321      29.648   7.596 -57.996  1.00  0.00           C  
ATOM   4930 HG11 VAL   321      29.277   8.614 -57.750  1.00  0.00           H  
ATOM   4931 HG12 VAL   321      28.784   7.300 -58.629  1.00  0.00           H  
ATOM   4932 HG13 VAL   321      30.551   7.568 -58.643  1.00  0.00           H  
ATOM   4933  CG2 VAL   321      30.007   5.288 -57.107  1.00  0.00           C  
ATOM   4934 HG21 VAL   321      29.101   4.897 -57.618  1.00  0.00           H  
ATOM   4935 HG22 VAL   321      30.371   4.654 -56.270  1.00  0.00           H  
ATOM   4936 HG23 VAL   321      30.806   5.280 -57.880  1.00  0.00           H  
ATOM   4937  C   VAL   321      31.081   8.730 -55.725  1.00  0.00           C
[truncated: 1,350,932 more chars]
