# Supplementary material for: Effects of presenilin-1 familial Alzheimer’s disease mutations on γ-secretase activation for cleavage of amyloid precursor protein
Source: Commun Biol. 2023 Feb 14;6:174. doi: 10.1038/s42003-023-04539-1 (PMC9929099; doi:10.1038/s42003-023-04539-1)
Supplement: Supplementary file 4 — Supplementary Data 1 [file 42003_2023_4539_MOESM4_ESM.zip › Supplementary-PDBs/I2_I143T.pdb]

CRYST1  125.540  125.540  165.497  90.00  90.00  90.00               1
ATOM      1  CAY ASN     1     -20.812  -9.939 -16.100  1.00  0.00           C  
ATOM      2  HY1 ASN     1     -20.867  -9.885 -17.209  1.00  0.00           H  
ATOM      3  HY2 ASN     1     -21.827  -9.649 -15.752  1.00  0.00           H  
ATOM      4  HY3 ASN     1     -20.556 -11.000 -15.895  1.00  0.00           H  
ATOM      5  CY  ASN     1     -19.856  -8.964 -15.540  1.00  0.00           C  
ATOM      6  OY  ASN     1     -20.055  -7.741 -15.747  1.00  0.00           O  
ATOM      7  N   ASN     1     -18.812  -9.487 -14.908  1.00  0.00           N  
ATOM      8  HN  ASN     1     -18.806 -10.483 -14.959  1.00  0.00           H  
ATOM      9  CA  ASN     1     -17.620  -8.701 -14.529  1.00  0.00           C  
ATOM     10  HA  ASN     1     -18.057  -7.721 -14.406  1.00  0.00           H  
ATOM     11  CB  ASN     1     -16.817  -9.124 -13.278  1.00  0.00           C  
ATOM     12  HB1 ASN     1     -16.037  -8.369 -13.041  1.00  0.00           H  
ATOM     13  HB2 ASN     1     -16.306 -10.108 -13.337  1.00  0.00           H  
ATOM     14  CG  ASN     1     -17.750  -9.224 -12.098  1.00  0.00           C  
ATOM     15  OD1 ASN     1     -17.533 -10.060 -11.194  1.00  0.00           O  
ATOM     16  ND2 ASN     1     -18.779  -8.348 -12.062  1.00  0.00           N  
ATOM     17 HD21 ASN     1     -19.306  -8.318 -11.212  1.00  0.00           H  
ATOM     18 HD22 ASN     1     -18.838  -7.605 -12.728  1.00  0.00           H  
ATOM     19  C   ASN     1     -16.660  -8.707 -15.749  1.00  0.00           C  
ATOM     20  O   ASN     1     -15.986  -7.693 -15.988  1.00  0.00           O  
ATOM     21  N   SER     2     -16.629  -9.822 -16.518  1.00  0.00           N  
ATOM     22  HN  SER     2     -17.151 -10.626 -16.243  1.00  0.00           H  
ATOM     23  CA  SER     2     -15.545  -9.992 -17.498  1.00  0.00           C  
ATOM     24  HA  SER     2     -14.660  -9.451 -17.198  1.00  0.00           H  
ATOM     25  CB  SER     2     -14.928 -11.432 -17.700  1.00  0.00           C  
ATOM     26  HB1 SER     2     -14.335 -11.701 -16.800  1.00  0.00           H  
ATOM     27  HB2 SER     2     -14.206 -11.352 -18.541  1.00  0.00           H  
ATOM     28  OG  SER     2     -16.038 -12.374 -17.922  1.00  0.00           O  
ATOM     29  HG1 SER     2     -16.406 -12.453 -17.038  1.00  0.00           H  
ATOM     30  C   SER     2     -15.957  -9.501 -18.913  1.00  0.00           C  
ATOM     31  O   SER     2     -15.192  -9.284 -19.837  1.00  0.00           O  
ATOM     32  N   VAL     3     -17.254  -9.250 -19.117  1.00  0.00           N  
ATOM     33  HN  VAL     3     -17.880  -9.335 -18.346  1.00  0.00           H  
ATOM     34  CA  VAL     3     -17.793  -8.962 -20.391  1.00  0.00           C  
ATOM     35  HA  VAL     3     -17.438  -9.714 -21.080  1.00  0.00           H  
ATOM     36  CB  VAL     3     -19.301  -9.083 -20.495  1.00  0.00           C  
ATOM     37  HB  VAL     3     -19.792  -8.250 -19.949  1.00  0.00           H  
ATOM     38  CG1 VAL     3     -19.712  -8.988 -21.993  1.00  0.00           C  
ATOM     39 HG11 VAL     3     -19.825  -7.933 -22.324  1.00  0.00           H  
ATOM     40 HG12 VAL     3     -20.679  -9.531 -22.065  1.00  0.00           H  
ATOM     41 HG13 VAL     3     -18.892  -9.483 -22.557  1.00  0.00           H  
ATOM     42  CG2 VAL     3     -19.836 -10.457 -20.048  1.00  0.00           C  
ATOM     43 HG21 VAL     3     -19.440 -10.628 -19.024  1.00  0.00           H  
ATOM     44 HG22 VAL     3     -19.442 -11.256 -20.711  1.00  0.00           H  
ATOM     45 HG23 VAL     3     -20.944 -10.480 -20.126  1.00  0.00           H  
ATOM     46  C   VAL     3     -17.333  -7.624 -21.060  1.00  0.00           C  
ATOM     47  O   VAL     3     -17.781  -6.516 -20.697  1.00  0.00           O  
ATOM     48  N   GLU     4     -16.390  -7.650 -22.064  1.00  0.00           N  
ATOM     49  HN  GLU     4     -15.908  -8.523 -22.071  1.00  0.00           H  
ATOM     50  CA  GLU     4     -16.165  -6.482 -22.962  1.00  0.00           C  
ATOM     51  HA  GLU     4     -15.888  -5.699 -22.272  1.00  0.00           H  
ATOM     52  CB  GLU     4     -15.060  -6.832 -23.953  1.00  0.00           C  
ATOM     53  HB1 GLU     4     -15.028  -6.037 -24.728  1.00  0.00           H  
ATOM     54  HB2 GLU     4     -15.382  -7.717 -24.543  1.00  0.00           H  
ATOM     55  CG  GLU     4     -13.599  -7.076 -23.402  1.00  0.00           C  
ATOM     56  HG1 GLU     4     -13.689  -7.731 -22.509  1.00  0.00           H  
ATOM     57  HG2 GLU     4     -13.237  -6.099 -23.016  1.00  0.00           H  
ATOM     58  CD  GLU     4     -12.627  -7.793 -24.385  1.00  0.00           C  
ATOM     59  OE1 GLU     4     -12.829  -9.052 -24.674  1.00  0.00           O  
ATOM     60  OE2 GLU     4     -11.776  -7.169 -25.017  1.00  0.00           O  
ATOM     61  C   GLU     4     -17.450  -6.210 -23.814  1.00  0.00           C  
ATOM     62  O   GLU     4     -18.271  -7.073 -24.192  1.00  0.00           O  
ATOM     63  N   ARG     5     -17.759  -4.992 -24.165  1.00  0.00           N  
ATOM     64  HN  ARG     5     -17.109  -4.297 -23.867  1.00  0.00           H  
ATOM     65  CA  ARG     5     -18.865  -4.630 -24.955  1.00  0.00           C  
ATOM     66  HA  ARG     5     -18.612  -3.580 -24.975  1.00  0.00           H  
ATOM     67  CB  ARG     5     -18.908  -5.158 -26.419  1.00  0.00           C  
ATOM     68  HB1 ARG     5     -19.739  -4.655 -26.958  1.00  0.00           H  
ATOM     69  HB2 ARG     5     -19.006  -6.251 -26.247  1.00  0.00           H  
ATOM     70  CG  ARG     5     -17.540  -4.851 -27.055  1.00  0.00           C  
ATOM     71  HG1 ARG     5     -16.738  -5.513 -26.662  1.00  0.00           H  
ATOM     72  HG2 ARG     5     -17.359  -3.767 -26.891  1.00  0.00           H  
ATOM     73  CD  ARG     5     -17.605  -5.049 -28.609  1.00  0.00           C  
ATOM     74  HD1 ARG     5     -18.349  -4.305 -28.967  1.00  0.00           H  
ATOM     75  HD2 ARG     5     -18.033  -6.015 -28.950  1.00  0.00           H  
ATOM     76  NE  ARG     5     -16.243  -4.685 -29.209  1.00  0.00           N  
ATOM     77  HE  ARG     5     -15.449  -4.431 -28.656  1.00  0.00           H  
ATOM     78  CZ  ARG     5     -16.053  -4.477 -30.533  1.00  0.00           C  
ATOM     79  NH1 ARG     5     -16.925  -4.808 -31.462  1.00  0.00           N  
ATOM     80 HH11 ARG     5     -17.831  -5.170 -31.241  1.00  0.00           H  
ATOM     81 HH12 ARG     5     -16.623  -4.584 -32.388  1.00  0.00           H  
ATOM     82  NH2 ARG     5     -14.887  -4.076 -30.974  1.00  0.00           N  
ATOM     83 HH21 ARG     5     -14.332  -3.454 -30.421  1.00  0.00           H  
ATOM     84 HH22 ARG     5     -14.767  -3.697 -31.891  1.00  0.00           H  
ATOM     85  C   ARG     5     -20.214  -4.581 -24.273  1.00  0.00           C  
ATOM     86  O   ARG     5     -21.202  -4.339 -24.907  1.00  0.00           O  
ATOM     87  N   LYS     6     -20.271  -4.777 -22.942  1.00  0.00           N  
ATOM     88  HN  LYS     6     -19.467  -5.047 -22.418  1.00  0.00           H  
ATOM     89  CA  LYS     6     -21.400  -4.667 -22.107  1.00  0.00           C  
ATOM     90  HA  LYS     6     -22.176  -5.348 -22.423  1.00  0.00           H  
ATOM     91  CB  LYS     6     -20.892  -5.127 -20.694  1.00  0.00           C  
ATOM     92  HB1 LYS     6     -20.224  -4.388 -20.201  1.00  0.00           H  
ATOM     93  HB2 LYS     6     -20.325  -6.056 -20.916  1.00  0.00           H  
ATOM     94  CG  LYS     6     -22.029  -5.403 -19.691  1.00  0.00           C  
ATOM     95  HG1 LYS     6     -22.620  -6.274 -20.045  1.00  0.00           H  
ATOM     96  HG2 LYS     6     -22.740  -4.554 -19.602  1.00  0.00           H  
ATOM     97  CD  LYS     6     -21.559  -5.889 -18.279  1.00  0.00           C  
ATOM     98  HD1 LYS     6     -20.908  -6.789 -18.307  1.00  0.00           H  
ATOM     99  HD2 LYS     6     -22.416  -6.164 -17.629  1.00  0.00           H  
ATOM    100  CE  LYS     6     -20.875  -4.758 -17.451  1.00  0.00           C  
ATOM    101  HE1 LYS     6     -21.664  -3.985 -17.566  1.00  0.00           H  
ATOM    102  HE2 LYS     6     -19.971  -4.436 -18.011  1.00  0.00           H  
ATOM    103  NZ  LYS     6     -20.657  -5.081 -16.005  1.00  0.00           N  
ATOM    104  HZ1 LYS     6     -19.920  -5.804 -15.884  1.00  0.00           H  
ATOM    105  HZ2 LYS     6     -21.532  -5.527 -15.662  1.00  0.00           H  
ATOM    106  HZ3 LYS     6     -20.446  -4.238 -15.434  1.00  0.00           H  
ATOM    107  C   LYS     6     -22.025  -3.247 -22.072  1.00  0.00           C  
ATOM    108  O   LYS     6     -23.195  -3.027 -22.276  1.00  0.00           O  
ATOM    109  N   ILE     7     -21.198  -2.147 -21.896  1.00  0.00           N  
ATOM    110  HN  ILE     7     -20.229  -2.380 -21.930  1.00  0.00           H  
ATOM    111  CA  ILE     7     -21.578  -0.744 -21.616  1.00  0.00           C  
ATOM    112  HA  ILE     7     -22.646  -0.725 -21.775  1.00  0.00           H  
ATOM    113  CB  ILE     7     -21.277  -0.406 -20.130  1.00  0.00           C  
ATOM    114  HB  ILE     7     -20.298  -0.854 -19.858  1.00  0.00           H  
ATOM    115  CG2 ILE     7     -21.280   1.161 -19.994  1.00  0.00           C  
ATOM    116 HG21 ILE     7     -20.336   1.541 -20.439  1.00  0.00           H  
ATOM    117 HG22 ILE     7     -21.210   1.355 -18.903  1.00  0.00           H  
ATOM    118 HG23 ILE     7     -22.171   1.537 -20.542  1.00  0.00           H  
ATOM    119  CG1 ILE     7     -22.288  -1.005 -19.183  1.00  0.00           C  
ATOM    120 HG11 ILE     7     -22.704  -1.993 -19.474  1.00  0.00           H  
ATOM    121 HG12 ILE     7     -23.129  -0.284 -19.096  1.00  0.00           H  
ATOM    122  CD  ILE     7     -21.660  -1.073 -17.747  1.00  0.00           C  
ATOM    123  HD1 ILE     7     -21.969  -1.998 -17.213  1.00  0.00           H  
ATOM    124  HD2 ILE     7     -21.985  -0.197 -17.146  1.00  0.00           H  
ATOM    125  HD3 ILE     7     -20.557  -1.192 -17.803  1.00  0.00           H  
ATOM    126  C   ILE     7     -20.961   0.082 -22.686  1.00  0.00           C  
ATOM    127  O   ILE     7     -21.574   1.121 -22.987  1.00  0.00           O  
ATOM    128  N   TYR     8     -19.832  -0.230 -23.226  1.00  0.00           N  
ATOM    129  HN  TYR     8     -19.250  -1.006 -22.997  1.00  0.00           H  
ATOM    130  CA  TYR     8     -19.197   0.640 -24.216  1.00  0.00           C  
ATOM    131  HA  TYR     8     -20.096   0.868 -24.769  1.00  0.00           H  
ATOM    132  CB  TYR     8     -18.385   1.841 -23.556  1.00  0.00           C  
ATOM    133  HB1 TYR     8     -18.897   2.300 -22.684  1.00  0.00           H  
ATOM    134  HB2 TYR     8     -18.401   2.567 -24.397  1.00  0.00           H  
ATOM    135  CG  TYR     8     -16.924   1.508 -23.212  1.00  0.00           C  
ATOM    136  CD1 TYR     8     -15.796   1.983 -23.947  1.00  0.00           C  
ATOM    137  HD1 TYR     8     -15.843   2.600 -24.832  1.00  0.00           H  
ATOM    138  CE1 TYR     8     -14.475   1.685 -23.474  1.00  0.00           C  
ATOM    139  HE1 TYR     8     -13.539   1.877 -23.976  1.00  0.00           H  
ATOM    140  CZ  TYR     8     -14.281   0.810 -22.420  1.00  0.00           C  
ATOM    141  OH  TYR     8     -12.886   0.494 -22.128  1.00  0.00           O  
ATOM    142  HH  TYR     8     -12.349   0.621 -22.913  1.00  0.00           H  
ATOM    143  CD2 TYR     8     -16.696   0.692 -22.132  1.00  0.00           C  
ATOM    144  HD2 TYR     8     -17.575   0.364 -21.597  1.00  0.00           H  
ATOM    145  CE2 TYR     8     -15.370   0.320 -21.780  1.00  0.00           C  
ATOM    146  HE2 TYR     8     -15.299  -0.262 -20.873  1.00  0.00           H  
ATOM    147  C   TYR     8     -18.404  -0.182 -25.191  1.00  0.00           C  
ATOM    148  O   TYR     8     -17.991  -1.257 -24.904  1.00  0.00           O  
ATOM    149  N   ILE     9     -18.269   0.426 -26.416  1.00  0.00           N  
ATOM    150  HN  ILE     9     -18.384   1.404 -26.571  1.00  0.00           H  
ATOM    151  CA  ILE     9     -17.820  -0.230 -27.632  1.00  0.00           C  
ATOM    152  HA  ILE     9     -17.663  -1.277 -27.416  1.00  0.00           H  
ATOM    153  CB  ILE     9     -18.782  -0.192 -28.788  1.00  0.00           C  
ATOM    154  HB  ILE     9     -18.690   0.846 -29.172  1.00  0.00           H  
ATOM    155  CG2 ILE     9     -18.353  -1.127 -29.937  1.00  0.00           C  
ATOM    156 HG21 ILE     9     -17.414  -0.757 -30.402  1.00  0.00           H  
ATOM    157 HG22 ILE     9     -19.136  -1.112 -30.724  1.00  0.00           H  
ATOM    158 HG23 ILE     9     -18.316  -2.189 -29.613  1.00  0.00           H  
ATOM    159  CG1 ILE     9     -20.243  -0.291 -28.410  1.00  0.00           C  
ATOM    160 HG11 ILE     9     -20.782  -0.095 -29.362  1.00  0.00           H  
ATOM    161 HG12 ILE     9     -20.412   0.515 -27.665  1.00  0.00           H  
ATOM    162  CD  ILE     9     -20.819  -1.607 -27.821  1.00  0.00           C  
ATOM    163  HD1 ILE     9     -21.731  -1.340 -27.244  1.00  0.00           H  
ATOM    164  HD2 ILE     9     -20.019  -2.089 -27.220  1.00  0.00           H  
ATOM    165  HD3 ILE     9     -21.073  -2.247 -28.693  1.00  0.00           H  
ATOM    166  C   ILE     9     -16.411   0.302 -27.925  1.00  0.00           C  
ATOM    167  O   ILE     9     -16.255   1.454 -28.410  1.00  0.00           O  
ATOM    168  N   PRO    10     -15.273  -0.308 -27.648  1.00  0.00           N  
ATOM    169  CD  PRO    10     -15.070  -1.161 -26.490  1.00  0.00           C  
ATOM    170  HD1 PRO    10     -15.652  -2.103 -26.577  1.00  0.00           H  
ATOM    171  HD2 PRO    10     -15.584  -0.765 -25.588  1.00  0.00           H  
ATOM    172  CA  PRO    10     -14.000   0.069 -28.352  1.00  0.00           C  
ATOM    173  HA  PRO    10     -14.020   1.148 -28.398  1.00  0.00           H  
ATOM    174  CB  PRO    10     -12.886  -0.401 -27.260  1.00  0.00           C  
ATOM    175  HB1 PRO    10     -12.811   0.474 -26.580  1.00  0.00           H  
ATOM    176  HB2 PRO    10     -11.943  -0.764 -27.719  1.00  0.00           H  
ATOM    177  CG  PRO    10     -13.572  -1.460 -26.390  1.00  0.00           C  
ATOM    178  HG1 PRO    10     -13.368  -2.460 -26.828  1.00  0.00           H  
ATOM    179  HG2 PRO    10     -13.210  -1.437 -25.340  1.00  0.00           H  
ATOM    180  C   PRO    10     -13.806  -0.717 -29.648  1.00  0.00           C  
ATOM    181  O   PRO    10     -14.152  -1.866 -29.802  1.00  0.00           O  
ATOM    182  N   LEU    11     -13.210  -0.023 -30.689  1.00  0.00           N  
ATOM    183  HN  LEU    11     -12.984   0.945 -30.616  1.00  0.00           H  
ATOM    184  CA  LEU    11     -13.432  -0.451 -32.033  1.00  0.00           C  
ATOM    185  HA  LEU    11     -14.088  -1.309 -32.016  1.00  0.00           H  
ATOM    186  CB  LEU    11     -14.058   0.820 -32.825  1.00  0.00           C  
ATOM    187  HB1 LEU    11     -13.979   0.686 -33.925  1.00  0.00           H  
ATOM    188  HB2 LEU    11     -13.583   1.810 -32.660  1.00  0.00           H  
ATOM    189  CG  LEU    11     -15.551   1.209 -32.488  1.00  0.00           C  
ATOM    190  HG  LEU    11     -15.742   1.039 -31.407  1.00  0.00           H  
ATOM    191  CD1 LEU    11     -15.723   2.664 -32.749  1.00  0.00           C  
ATOM    192 HD11 LEU    11     -14.952   3.102 -32.080  1.00  0.00           H  
ATOM    193 HD12 LEU    11     -16.761   3.003 -32.541  1.00  0.00           H  
ATOM    194 HD13 LEU    11     -15.447   2.931 -33.792  1.00  0.00           H  
ATOM    195  CD2 LEU    11     -16.457   0.270 -33.332  1.00  0.00           C  
ATOM    196 HD21 LEU    11     -16.212  -0.794 -33.126  1.00  0.00           H  
ATOM    197 HD22 LEU    11     -16.197   0.420 -34.402  1.00  0.00           H  
ATOM    198 HD23 LEU    11     -17.547   0.347 -33.129  1.00  0.00           H  
ATOM    199  C   LEU    11     -12.268  -1.078 -32.710  1.00  0.00           C  
ATOM    200  O   LEU    11     -11.109  -0.684 -32.657  1.00  0.00           O  
ATOM    201  N   ASN    12     -12.483  -2.217 -33.365  1.00  0.00           N  
ATOM    202  HN  ASN    12     -13.426  -2.501 -33.521  1.00  0.00           H  
ATOM    203  CA  ASN    12     -11.564  -3.149 -33.872  1.00  0.00           C  
ATOM    204  HA  ASN    12     -10.791  -3.139 -33.118  1.00  0.00           H  
ATOM    205  CB  ASN    12     -12.166  -4.587 -34.096  1.00  0.00           C  
ATOM    206  HB1 ASN    12     -12.855  -4.532 -34.966  1.00  0.00           H  
ATOM    207  HB2 ASN    12     -12.762  -4.890 -33.208  1.00  0.00           H  
ATOM    208  CG  ASN    12     -11.221  -5.720 -34.410  1.00  0.00           C  
ATOM    209  OD1 ASN    12     -10.013  -5.542 -34.567  1.00  0.00           O  
ATOM    210  ND2 ASN    12     -11.659  -6.939 -34.636  1.00  0.00           N  
ATOM    211 HD21 ASN    12     -12.651  -6.868 -34.748  1.00  0.00           H  
ATOM    212 HD22 ASN    12     -11.065  -7.718 -34.836  1.00  0.00           H  
ATOM    213  C   ASN    12     -10.817  -2.568 -35.119  1.00  0.00           C  
ATOM    214  O   ASN    12     -11.352  -1.823 -35.912  1.00  0.00           O  
ATOM    215  N   LYS    13      -9.546  -2.918 -35.348  1.00  0.00           N  
ATOM    216  HN  LYS    13      -9.142  -3.724 -34.922  1.00  0.00           H  
ATOM    217  CA  LYS    13      -8.737  -2.444 -36.387  1.00  0.00           C  
ATOM    218  HA  LYS    13      -7.731  -2.609 -36.031  1.00  0.00           H  
ATOM    219  CB  LYS    13      -8.843  -3.195 -37.701  1.00  0.00           C  
ATOM    220  HB1 LYS    13      -8.081  -2.797 -38.404  1.00  0.00           H  
ATOM    221  HB2 LYS    13      -9.893  -3.263 -38.058  1.00  0.00           H  
ATOM    222  CG  LYS    13      -8.661  -4.723 -37.641  1.00  0.00           C  
ATOM    223  HG1 LYS    13      -9.205  -5.202 -38.483  1.00  0.00           H  
ATOM    224  HG2 LYS    13      -9.250  -5.152 -36.802  1.00  0.00           H  
ATOM    225  CD  LYS    13      -7.249  -5.299 -37.533  1.00  0.00           C  
ATOM    226  HD1 LYS    13      -7.316  -6.334 -37.134  1.00  0.00           H  
ATOM    227  HD2 LYS    13      -6.724  -4.630 -36.818  1.00  0.00           H  
ATOM    228  CE  LYS    13      -6.477  -5.387 -38.779  1.00  0.00           C  
ATOM    229  HE1 LYS    13      -5.493  -5.854 -38.559  1.00  0.00           H  
ATOM    230  HE2 LYS    13      -6.240  -4.444 -39.316  1.00  0.00           H  
ATOM    231  NZ  LYS    13      -7.155  -6.246 -39.706  1.00  0.00           N  
ATOM    232  HZ1 LYS    13      -7.778  -6.913 -39.207  1.00  0.00           H  
ATOM    233  HZ2 LYS    13      -6.440  -6.767 -40.253  1.00  0.00           H  
ATOM    234  HZ3 LYS    13      -7.772  -5.777 -40.399  1.00  0.00           H  
ATOM    235  C   LYS    13      -8.653  -0.925 -36.688  1.00  0.00           C  
ATOM    236  O   LYS    13      -8.419  -0.433 -37.798  1.00  0.00           O  
ATOM    237  N   THR    14      -8.801  -0.158 -35.619  1.00  0.00           N  
ATOM    238  HN  THR    14      -8.912  -0.608 -34.736  1.00  0.00           H  
ATOM    239  CA  THR    14      -8.876   1.324 -35.713  1.00  0.00           C  
ATOM    240  HA  THR    14      -9.590   1.612 -36.470  1.00  0.00           H  
ATOM    241  CB  THR    14      -9.105   1.966 -34.339  1.00  0.00           C  
ATOM    242  HB  THR    14      -8.248   1.590 -33.739  1.00  0.00           H  
ATOM    243  OG1 THR    14     -10.462   1.684 -33.834  1.00  0.00           O  
ATOM    244  HG1 THR    14     -10.438   0.790 -33.487  1.00  0.00           H  
ATOM    245  CG2 THR    14      -8.870   3.484 -34.456  1.00  0.00           C  
ATOM    246 HG21 THR    14      -7.771   3.630 -34.522  1.00  0.00           H  
ATOM    247 HG22 THR    14      -9.295   4.032 -33.588  1.00  0.00           H  
ATOM    248 HG23 THR    14      -9.256   3.886 -35.417  1.00  0.00           H  
ATOM    249  C   THR    14      -7.526   1.782 -36.333  1.00  0.00           C  
ATOM    250  O   THR    14      -6.506   1.713 -35.628  1.00  0.00           O  
ATOM    251  N   ALA    15      -7.484   2.257 -37.609  1.00  0.00           N  
ATOM    252  HN  ALA    15      -8.251   2.313 -38.245  1.00  0.00           H  
ATOM    253  CA  ALA    15      -6.198   2.722 -38.092  1.00  0.00           C  
ATOM    254  HA  ALA    15      -5.366   2.351 -37.513  1.00  0.00           H  
ATOM    255  CB  ALA    15      -5.889   2.112 -39.492  1.00  0.00           C  
ATOM    256  HB1 ALA    15      -6.626   2.480 -40.238  1.00  0.00           H  
ATOM    257  HB2 ALA    15      -5.918   1.010 -39.354  1.00  0.00           H  
ATOM    258  HB3 ALA    15      -4.873   2.384 -39.850  1.00  0.00           H  
ATOM    259  C   ALA    15      -6.258   4.305 -38.142  1.00  0.00           C  
ATOM    260  O   ALA    15      -7.085   4.845 -38.915  1.00  0.00           O  
ATOM    261  N   PRO    16      -5.504   5.158 -37.470  1.00  0.00           N  
ATOM    262  CD  PRO    16      -4.630   4.747 -36.369  1.00  0.00           C  
ATOM    263  HD1 PRO    16      -3.969   3.877 -36.572  1.00  0.00           H  
ATOM    264  HD2 PRO    16      -5.284   4.498 -35.507  1.00  0.00           H  
ATOM    265  CA  PRO    16      -5.394   6.599 -37.770  1.00  0.00           C  
ATOM    266  HA  PRO    16      -6.374   7.037 -37.884  1.00  0.00           H  
ATOM    267  CB  PRO    16      -4.659   7.166 -36.512  1.00  0.00           C  
ATOM    268  HB1 PRO    16      -5.370   7.243 -35.662  1.00  0.00           H  
ATOM    269  HB2 PRO    16      -4.150   8.132 -36.714  1.00  0.00           H  
ATOM    270  CG  PRO    16      -3.783   5.988 -36.086  1.00  0.00           C  
ATOM    271  HG1 PRO    16      -2.825   5.944 -36.646  1.00  0.00           H  
ATOM    272  HG2 PRO    16      -3.453   6.107 -35.031  1.00  0.00           H  
ATOM    273  C   PRO    16      -4.605   6.949 -39.020  1.00  0.00           C  
ATOM    274  O   PRO    16      -3.712   6.283 -39.510  1.00  0.00           O  
ATOM    275  N   CYS    17      -4.969   8.147 -39.590  1.00  0.00           N  
ATOM    276  HN  CYS    17      -5.857   8.528 -39.344  1.00  0.00           H  
ATOM    277  CA  CYS    17      -4.111   9.001 -40.344  1.00  0.00           C  
ATOM    278  HA  CYS    17      -3.802   8.622 -41.306  1.00  0.00           H  
ATOM    279  CB  CYS    17      -4.957  10.323 -40.640  1.00  0.00           C  
ATOM    280  HB1 CYS    17      -5.246  10.784 -39.672  1.00  0.00           H  
ATOM    281  HB2 CYS    17      -5.883   9.957 -41.134  1.00  0.00           H  
ATOM    282  SG  CYS    17      -4.114  11.683 -41.494  1.00  0.00           S  
ATOM    283  C   CYS    17      -2.786   9.349 -39.461  1.00  0.00           C  
ATOM    284  O   CYS    17      -2.887   9.624 -38.274  1.00  0.00           O  
ATOM    285  N   VAL    18      -1.589   9.260 -40.137  1.00  0.00           N  
ATOM    286  HN  VAL    18      -1.536   9.224 -41.132  1.00  0.00           H  
ATOM    287  CA  VAL    18      -0.308   9.426 -39.458  1.00  0.00           C  
ATOM    288  HA  VAL    18      -0.395   9.204 -38.405  1.00  0.00           H  
ATOM    289  CB  VAL    18       0.805   8.565 -40.078  1.00  0.00           C  
ATOM    290  HB  VAL    18       1.725   8.661 -39.464  1.00  0.00           H  
ATOM    291  CG1 VAL    18       0.288   7.139 -39.942  1.00  0.00           C  
ATOM    292 HG11 VAL    18      -0.701   6.891 -40.382  1.00  0.00           H  
ATOM    293 HG12 VAL    18       0.247   6.770 -38.894  1.00  0.00           H  
ATOM    294 HG13 VAL    18       0.978   6.495 -40.528  1.00  0.00           H  
ATOM    295  CG2 VAL    18       0.993   8.879 -41.569  1.00  0.00           C  
ATOM    296 HG21 VAL    18       1.633   8.093 -42.023  1.00  0.00           H  
ATOM    297 HG22 VAL    18       1.350   9.923 -41.702  1.00  0.00           H  
ATOM    298 HG23 VAL    18       0.006   8.827 -42.078  1.00  0.00           H  
ATOM    299  C   VAL    18       0.097  10.844 -39.317  1.00  0.00           C  
ATOM    300  O   VAL    18      -0.281  11.716 -40.078  1.00  0.00           O  
ATOM    301  N   ARG    19       0.957  11.150 -38.313  1.00  0.00           N  
ATOM    302  HN  ARG    19       1.324  10.430 -37.729  1.00  0.00           H  
ATOM    303  CA  ARG    19       1.404  12.500 -37.999  1.00  0.00           C  
ATOM    304  HA  ARG    19       0.864  13.159 -38.663  1.00  0.00           H  
ATOM    305  CB  ARG    19       0.978  12.872 -36.543  1.00  0.00           C  
ATOM    306  HB1 ARG    19       1.268  12.071 -35.829  1.00  0.00           H  
ATOM    307  HB2 ARG    19      -0.131  12.865 -36.483  1.00  0.00           H  
ATOM    308  CG  ARG    19       1.250  14.319 -36.071  1.00  0.00           C  
ATOM    309  HG1 ARG    19       2.295  14.697 -36.082  1.00  0.00           H  
ATOM    310  HG2 ARG    19       0.792  14.418 -35.064  1.00  0.00           H  
ATOM    311  CD  ARG    19       0.472  15.354 -36.872  1.00  0.00           C  
ATOM    312  HD1 ARG    19      -0.622  15.213 -37.005  1.00  0.00           H  
ATOM    313  HD2 ARG    19       0.881  15.523 -37.891  1.00  0.00           H  
ATOM    314  NE  ARG    19       0.501  16.656 -36.094  1.00  0.00           N  
ATOM    315  HE  ARG    19       0.389  16.532 -35.108  1.00  0.00           H  
ATOM    316  CZ  ARG    19       0.253  17.811 -36.610  1.00  0.00           C  
ATOM    317  NH1 ARG    19      -0.078  17.940 -37.846  1.00  0.00           N  
ATOM    318 HH11 ARG    19      -0.461  17.188 -38.382  1.00  0.00           H  
ATOM    319 HH12 ARG    19      -0.665  18.716 -38.078  1.00  0.00           H  
ATOM    320  NH2 ARG    19       0.265  18.949 -35.893  1.00  0.00           N  
ATOM    321 HH21 ARG    19       0.020  19.790 -36.377  1.00  0.00           H  
ATOM    322 HH22 ARG    19       0.739  19.005 -35.015  1.00  0.00           H  
ATOM    323  C   ARG    19       2.945  12.702 -38.203  1.00  0.00           C  
ATOM    324  O   ARG    19       3.836  11.995 -37.671  1.00  0.00           O  
ATOM    325  N   LEU    20       3.355  13.670 -39.044  1.00  0.00           N  
ATOM    326  HN  LEU    20       2.728  14.231 -39.578  1.00  0.00           H  
ATOM    327  CA  LEU    20       4.750  13.815 -39.559  1.00  0.00           C  
ATOM    328  HA  LEU    20       5.407  13.120 -39.058  1.00  0.00           H  
ATOM    329  CB  LEU    20       4.831  13.550 -41.016  1.00  0.00           C  
ATOM    330  HB1 LEU    20       5.855  13.723 -41.410  1.00  0.00           H  
ATOM    331  HB2 LEU    20       4.056  14.219 -41.447  1.00  0.00           H  
ATOM    332  CG  LEU    20       4.363  12.203 -41.492  1.00  0.00           C  
ATOM    333  HG  LEU    20       3.333  12.155 -41.079  1.00  0.00           H  
ATOM    334  CD1 LEU    20       4.281  12.123 -43.081  1.00  0.00           C  
ATOM    335 HD11 LEU    20       3.651  12.968 -43.433  1.00  0.00           H  
ATOM    336 HD12 LEU    20       3.804  11.221 -43.523  1.00  0.00           H  
ATOM    337 HD13 LEU    20       5.219  12.244 -43.663  1.00  0.00           H  
ATOM    338  CD2 LEU    20       5.439  11.186 -40.996  1.00  0.00           C  
ATOM    339 HD21 LEU    20       5.178  11.097 -39.920  1.00  0.00           H  
ATOM    340 HD22 LEU    20       6.499  11.495 -41.118  1.00  0.00           H  
ATOM    341 HD23 LEU    20       5.338  10.185 -41.467  1.00  0.00           H  
ATOM    342  C   LEU    20       5.277  15.214 -39.250  1.00  0.00           C  
ATOM    343  O   LEU    20       4.593  16.219 -39.377  1.00  0.00           O  
ATOM    344  N   LEU    21       6.520  15.216 -38.837  1.00  0.00           N  
ATOM    345  HN  LEU    21       7.188  14.476 -38.819  1.00  0.00           H  
ATOM    346  CA  LEU    21       6.965  16.509 -38.301  1.00  0.00           C  
ATOM    347  HA  LEU    21       6.477  17.409 -38.643  1.00  0.00           H  
ATOM    348  CB  LEU    21       7.061  16.416 -36.799  1.00  0.00           C  
ATOM    349  HB1 LEU    21       7.457  17.400 -36.470  1.00  0.00           H  
ATOM    350  HB2 LEU    21       7.904  15.761 -36.493  1.00  0.00           H  
ATOM    351  CG  LEU    21       5.817  16.001 -36.004  1.00  0.00           C  
ATOM    352  HG  LEU    21       5.442  14.979 -36.226  1.00  0.00           H  
ATOM    353  CD1 LEU    21       6.219  15.932 -34.471  1.00  0.00           C  
ATOM    354 HD11 LEU    21       5.328  15.893 -33.808  1.00  0.00           H  
ATOM    355 HD12 LEU    21       6.752  16.878 -34.232  1.00  0.00           H  
ATOM    356 HD13 LEU    21       6.835  15.023 -34.302  1.00  0.00           H  
ATOM    357  CD2 LEU    21       4.620  16.885 -36.083  1.00  0.00           C  
ATOM    358 HD21 LEU    21       4.900  17.933 -35.844  1.00  0.00           H  
ATOM    359 HD22 LEU    21       3.829  16.534 -35.386  1.00  0.00           H  
ATOM    360 HD23 LEU    21       4.313  16.904 -37.151  1.00  0.00           H  
ATOM    361  C   LEU    21       8.441  16.777 -38.770  1.00  0.00           C  
ATOM    362  O   LEU    21       9.229  15.887 -39.037  1.00  0.00           O  
ATOM    363  N   ASN    22       8.782  18.024 -38.991  1.00  0.00           N  
ATOM    364  HN  ASN    22       8.139  18.768 -38.831  1.00  0.00           H  
ATOM    365  CA  ASN    22      10.122  18.375 -39.279  1.00  0.00           C  
ATOM    366  HA  ASN    22      10.787  17.539 -39.118  1.00  0.00           H  
ATOM    367  CB  ASN    22      10.301  18.623 -40.744  1.00  0.00           C  
ATOM    368  HB1 ASN    22       9.767  17.807 -41.277  1.00  0.00           H  
ATOM    369  HB2 ASN    22      11.334  18.736 -41.136  1.00  0.00           H  
ATOM    370  CG  ASN    22       9.696  19.944 -41.325  1.00  0.00           C  
ATOM    371  OD1 ASN    22       9.884  21.023 -40.780  1.00  0.00           O  
ATOM    372  ND2 ASN    22       9.008  19.880 -42.507  1.00  0.00           N  
ATOM    373 HD21 ASN    22       8.561  19.028 -42.780  1.00  0.00           H  
ATOM    374 HD22 ASN    22       8.721  20.722 -42.964  1.00  0.00           H  
ATOM    375  C   ASN    22      10.460  19.478 -38.230  1.00  0.00           C  
ATOM    376  O   ASN    22       9.650  19.821 -37.384  1.00  0.00           O  
ATOM    377  N   ALA    23      11.610  20.191 -38.342  1.00  0.00           N  
ATOM    378  HN  ALA    23      12.272  19.922 -39.036  1.00  0.00           H  
ATOM    379  CA  ALA    23      11.901  21.204 -37.377  1.00  0.00           C  
ATOM    380  HA  ALA    23      11.668  20.862 -36.379  1.00  0.00           H  
ATOM    381  CB  ALA    23      13.420  21.526 -37.548  1.00  0.00           C  
ATOM    382  HB1 ALA    23      13.935  20.597 -37.222  1.00  0.00           H  
ATOM    383  HB2 ALA    23      13.876  22.385 -37.010  1.00  0.00           H  
ATOM    384  HB3 ALA    23      13.708  21.545 -38.620  1.00  0.00           H  
ATOM    385  C   ALA    23      11.144  22.498 -37.449  1.00  0.00           C  
ATOM    386  O   ALA    23      11.053  23.222 -36.466  1.00  0.00           O  
ATOM    387  N   THR    24      10.592  22.927 -38.612  1.00  0.00           N  
ATOM    388  HN  THR    24      10.543  22.358 -39.429  1.00  0.00           H  
ATOM    389  CA  THR    24       9.936  24.173 -38.673  1.00  0.00           C  
ATOM    390  HA  THR    24       9.908  24.692 -37.726  1.00  0.00           H  
ATOM    391  CB  THR    24      10.486  25.172 -39.763  1.00  0.00           C  
ATOM    392  HB  THR    24       9.896  26.113 -39.796  1.00  0.00           H  
ATOM    393  OG1 THR    24      10.597  24.562 -41.074  1.00  0.00           O  
ATOM    394  HG1 THR    24      10.987  25.266 -41.597  1.00  0.00           H  
ATOM    395  CG2 THR    24      11.860  25.702 -39.339  1.00  0.00           C  
ATOM    396 HG21 THR    24      12.106  26.383 -40.182  1.00  0.00           H  
ATOM    397 HG22 THR    24      12.461  24.778 -39.195  1.00  0.00           H  
ATOM    398 HG23 THR    24      11.812  26.308 -38.410  1.00  0.00           H  
ATOM    399  C   THR    24       8.410  24.001 -38.937  1.00  0.00           C  
ATOM    400  O   THR    24       7.573  24.904 -38.766  1.00  0.00           O  
ATOM    401  N   HSE    25       8.046  22.773 -39.333  1.00  0.00           N  
ATOM    402  HN  HSE    25       8.716  22.074 -39.571  1.00  0.00           H  
ATOM    403  CA  HSE    25       6.756  22.554 -39.963  1.00  0.00           C  
ATOM    404  HA  HSE    25       6.045  23.286 -39.609  1.00  0.00           H  
ATOM    405  CB  HSE    25       6.954  22.628 -41.535  1.00  0.00           C  
ATOM    406  HB1 HSE    25       6.318  21.941 -42.134  1.00  0.00           H  
ATOM    407  HB2 HSE    25       8.005  22.419 -41.829  1.00  0.00           H  
ATOM    408  ND1 HSE    25       5.401  24.678 -41.636  1.00  0.00           N  
ATOM    409  CG  HSE    25       6.664  24.080 -41.887  1.00  0.00           C  
ATOM    410  CE1 HSE    25       5.461  25.849 -42.210  1.00  0.00           C  
ATOM    411  HE1 HSE    25       4.679  26.602 -42.304  1.00  0.00           H  
ATOM    412  NE2 HSE    25       6.690  26.050 -42.766  1.00  0.00           N  
ATOM    413  HE2 HSE    25       6.859  26.843 -43.352  1.00  0.00           H  
ATOM    414  CD2 HSE    25       7.498  24.964 -42.539  1.00  0.00           C  
ATOM    415  HD2 HSE    25       8.518  24.794 -42.860  1.00  0.00           H  
ATOM    416  C   HSE    25       6.240  21.222 -39.612  1.00  0.00           C  
ATOM    417  O   HSE    25       6.986  20.418 -39.006  1.00  0.00           O  
ATOM    418  N   GLN    26       5.022  20.949 -39.951  1.00  0.00           N  
ATOM    419  HN  GLN    26       4.553  21.673 -40.451  1.00  0.00           H  
ATOM    420  CA  GLN    26       4.373  19.686 -39.796  1.00  0.00           C  
ATOM    421  HA  GLN    26       5.183  18.973 -39.844  1.00  0.00           H  
ATOM    422  CB  GLN    26       3.702  19.580 -38.392  1.00  0.00           C  
ATOM    423  HB1 GLN    26       4.579  19.625 -37.712  1.00  0.00           H  
ATOM    424  HB2 GLN    26       3.306  18.542 -38.389  1.00  0.00           H  
ATOM    425  CG  GLN    26       2.665  20.661 -37.960  1.00  0.00           C  
ATOM    426  HG1 GLN    26       2.437  20.409 -36.902  1.00  0.00           H  
ATOM    427  HG2 GLN    26       1.690  20.649 -38.493  1.00  0.00           H  
ATOM    428  CD  GLN    26       3.151  22.086 -38.022  1.00  0.00           C  
ATOM    429  OE1 GLN    26       2.754  22.992 -38.815  1.00  0.00           O  
ATOM    430  NE2 GLN    26       4.196  22.364 -37.166  1.00  0.00           N  
ATOM    431 HE21 GLN    26       4.360  23.342 -37.033  1.00  0.00           H  
ATOM    432 HE22 GLN    26       4.421  21.599 -36.563  1.00  0.00           H  
ATOM    433  C   GLN    26       3.482  19.342 -40.910  1.00  0.00           C  
ATOM    434  O   GLN    26       3.136  20.150 -41.788  1.00  0.00           O  
ATOM    435  N   ILE    27       3.002  18.066 -40.900  1.00  0.00           N  
ATOM    436  HN  ILE    27       3.359  17.406 -40.244  1.00  0.00           H  
ATOM    437  CA  ILE    27       1.983  17.537 -41.918  1.00  0.00           C  
ATOM    438  HA  ILE    27       1.247  18.325 -41.980  1.00  0.00           H  
ATOM    439  CB  ILE    27       2.643  17.403 -43.329  1.00  0.00           C  
ATOM    440  HB  ILE    27       3.197  18.338 -43.559  1.00  0.00           H  
ATOM    441  CG2 ILE    27       3.564  16.197 -43.456  1.00  0.00           C  
ATOM    442 HG21 ILE    27       4.171  16.388 -44.366  1.00  0.00           H  
ATOM    443 HG22 ILE    27       3.059  15.207 -43.472  1.00  0.00           H  
ATOM    444 HG23 ILE    27       4.264  16.166 -42.594  1.00  0.00           H  
ATOM    445  CG1 ILE    27       1.675  17.520 -44.425  1.00  0.00           C  
ATOM    446 HG11 ILE    27       0.948  18.356 -44.346  1.00  0.00           H  
ATOM    447 HG12 ILE    27       1.088  16.577 -44.385  1.00  0.00           H  
ATOM    448  CD  ILE    27       2.298  17.579 -45.822  1.00  0.00           C  
ATOM    449  HD1 ILE    27       1.407  17.707 -46.474  1.00  0.00           H  
ATOM    450  HD2 ILE    27       2.749  16.648 -46.227  1.00  0.00           H  
ATOM    451  HD3 ILE    27       3.049  18.389 -45.942  1.00  0.00           H  
ATOM    452  C   ILE    27       1.373  16.286 -41.319  1.00  0.00           C  
ATOM    453  O   ILE    27       1.840  15.714 -40.334  1.00  0.00           O  
ATOM    454  N   GLY    28       0.264  15.805 -41.900  1.00  0.00           N  
ATOM    455  HN  GLY    28      -0.134  16.249 -42.699  1.00  0.00           H  
ATOM    456  CA  GLY    28      -0.639  14.783 -41.385  1.00  0.00           C  
ATOM    457  HA1 GLY    28       0.029  14.004 -41.047  1.00  0.00           H  
ATOM    458  HA2 GLY    28      -1.343  14.493 -42.152  1.00  0.00           H  
ATOM    459  C   GLY    28      -1.497  15.031 -40.169  1.00  0.00           C  
ATOM    460  O   GLY    28      -1.301  15.955 -39.382  1.00  0.00           O  
ATOM    461  N   CYS    29      -2.518  14.208 -39.903  1.00  0.00           N  
ATOM    462  HN  CYS    29      -2.605  13.397 -40.477  1.00  0.00           H  
ATOM    463  CA  CYS    29      -3.609  14.384 -38.936  1.00  0.00           C  
ATOM    464  HA  CYS    29      -3.909  15.417 -39.029  1.00  0.00           H  
ATOM    465  CB  CYS    29      -4.831  13.539 -39.198  1.00  0.00           C  
ATOM    466  HB1 CYS    29      -5.799  13.886 -38.779  1.00  0.00           H  
ATOM    467  HB2 CYS    29      -4.685  12.514 -38.795  1.00  0.00           H  
ATOM    468  SG  CYS    29      -5.187  13.261 -40.937  1.00  0.00           S  
ATOM    469  C   CYS    29      -3.277  14.267 -37.499  1.00  0.00           C  
ATOM    470  O   CYS    29      -2.521  13.381 -37.129  1.00  0.00           O  
ATOM    471  N   GLN    30      -3.893  15.086 -36.579  1.00  0.00           N  
ATOM    472  HN  GLN    30      -4.577  15.779 -36.793  1.00  0.00           H  
ATOM    473  CA  GLN    30      -3.527  15.154 -35.193  1.00  0.00           C  
ATOM    474  HA  GLN    30      -2.458  15.305 -35.189  1.00  0.00           H  
ATOM    475  CB  GLN    30      -4.041  16.410 -34.384  1.00  0.00           C  
ATOM    476  HB1 GLN    30      -3.812  16.442 -33.298  1.00  0.00           H  
ATOM    477  HB2 GLN    30      -5.143  16.415 -34.525  1.00  0.00           H  
ATOM    478  CG  GLN    30      -3.414  17.739 -34.964  1.00  0.00           C  
ATOM    479  HG1 GLN    30      -4.047  17.989 -35.842  1.00  0.00           H  
ATOM    480  HG2 GLN    30      -2.374  17.532 -35.293  1.00  0.00           H  
ATOM    481  CD  GLN    30      -3.463  19.013 -34.095  1.00  0.00           C  
ATOM    482  OE1 GLN    30      -2.737  19.945 -34.235  1.00  0.00           O  
ATOM    483  NE2 GLN    30      -4.385  18.950 -33.107  1.00  0.00           N  
ATOM    484 HE21 GLN    30      -4.884  19.793 -32.906  1.00  0.00           H  
ATOM    485 HE22 GLN    30      -4.794  18.047 -32.980  1.00  0.00           H  
ATOM    486  C   GLN    30      -3.903  13.929 -34.391  1.00  0.00           C  
ATOM    487  O   GLN    30      -4.990  13.481 -34.449  1.00  0.00           O  
ATOM    488  N   SER    31      -3.102  13.454 -33.499  1.00  0.00           N  
ATOM    489  HN  SER    31      -2.245  13.899 -33.250  1.00  0.00           H  
ATOM    490  CA  SER    31      -3.504  12.586 -32.394  1.00  0.00           C  
ATOM    491  HA  SER    31      -4.568  12.663 -32.228  1.00  0.00           H  
ATOM    492  CB  SER    31      -3.320  11.110 -32.663  1.00  0.00           C  
ATOM    493  HB1 SER    31      -2.389  10.807 -33.188  1.00  0.00           H  
ATOM    494  HB2 SER    31      -4.109  10.814 -33.387  1.00  0.00           H  
ATOM    495  OG  SER    31      -3.563  10.301 -31.440  1.00  0.00           O  
ATOM    496  HG1 SER    31      -4.484  10.539 -31.314  1.00  0.00           H  
ATOM    497  C   SER    31      -2.782  13.003 -31.202  1.00  0.00           C  
ATOM    498  O   SER    31      -1.593  13.394 -31.257  1.00  0.00           O  
ATOM    499  N   SER    32      -3.436  12.939 -29.998  1.00  0.00           N  
ATOM    500  HN  SER    32      -4.399  12.687 -29.946  1.00  0.00           H  
ATOM    501  CA  SER    32      -2.823  13.356 -28.754  1.00  0.00           C  
ATOM    502  HA  SER    32      -1.859  12.872 -28.697  1.00  0.00           H  
ATOM    503  CB  SER    32      -2.606  14.922 -28.783  1.00  0.00           C  
ATOM    504  HB1 SER    32      -3.636  15.339 -28.797  1.00  0.00           H  
ATOM    505  HB2 SER    32      -2.087  15.126 -29.743  1.00  0.00           H  
ATOM    506  OG  SER    32      -1.819  15.450 -27.790  1.00  0.00           O  
ATOM    507  HG1 SER    32      -1.025  14.912 -27.836  1.00  0.00           H  
ATOM    508  C   SER    32      -3.670  12.925 -27.587  1.00  0.00           C  
ATOM    509  O   SER    32      -4.886  12.789 -27.774  1.00  0.00           O  
ATOM    510  N   ILE    33      -3.077  12.846 -26.390  1.00  0.00           N  
ATOM    511  HN  ILE    33      -2.101  12.999 -26.262  1.00  0.00           H  
ATOM    512  CA  ILE    33      -3.792  12.776 -25.124  1.00  0.00           C  
ATOM    513  HA  ILE    33      -4.249  11.798 -25.096  1.00  0.00           H  
ATOM    514  CB  ILE    33      -2.904  12.585 -23.947  1.00  0.00           C  
ATOM    515  HB  ILE    33      -2.232  11.711 -24.082  1.00  0.00           H  
ATOM    516  CG2 ILE    33      -2.029  13.781 -23.894  1.00  0.00           C  
ATOM    517 HG21 ILE    33      -2.564  14.648 -23.453  1.00  0.00           H  
ATOM    518 HG22 ILE    33      -1.577  14.104 -24.855  1.00  0.00           H  
ATOM    519 HG23 ILE    33      -1.163  13.678 -23.206  1.00  0.00           H  
ATOM    520  CG1 ILE    33      -3.634  12.269 -22.648  1.00  0.00           C  
ATOM    521 HG11 ILE    33      -4.565  12.852 -22.481  1.00  0.00           H  
ATOM    522 HG12 ILE    33      -2.912  12.445 -21.822  1.00  0.00           H  
ATOM    523  CD  ILE    33      -4.048  10.824 -22.563  1.00  0.00           C  
ATOM    524  HD1 ILE    33      -4.613  10.604 -23.494  1.00  0.00           H  
ATOM    525  HD2 ILE    33      -4.691  10.659 -21.672  1.00  0.00           H  
ATOM    526  HD3 ILE    33      -3.203  10.104 -22.505  1.00  0.00           H  
ATOM    527  C   ILE    33      -4.874  13.794 -24.888  1.00  0.00           C  
ATOM    528  O   ILE    33      -4.689  14.997 -25.066  1.00  0.00           O  
ATOM    529  N   SER    34      -6.093  13.321 -24.560  1.00  0.00           N  
ATOM    530  HN  SER    34      -6.171  12.338 -24.411  1.00  0.00           H  
ATOM    531  CA  SER    34      -7.306  14.047 -24.276  1.00  0.00           C  
ATOM    532  HA  SER    34      -8.051  13.382 -23.866  1.00  0.00           H  
ATOM    533  CB  SER    34      -7.101  15.145 -23.163  1.00  0.00           C  
ATOM    534  HB1 SER    34      -6.483  16.002 -23.507  1.00  0.00           H  
ATOM    535  HB2 SER    34      -6.542  14.742 -22.291  1.00  0.00           H  
ATOM    536  OG  SER    34      -8.309  15.669 -22.571  1.00  0.00           O  
ATOM    537  HG1 SER    34      -8.700  16.306 -23.174  1.00  0.00           H  
ATOM    538  C   SER    34      -7.936  14.587 -25.514  1.00  0.00           C  
ATOM    539  O   SER    34      -8.417  15.734 -25.612  1.00  0.00           O  
ATOM    540  N   GLY    35      -7.877  13.793 -26.583  1.00  0.00           N  
ATOM    541  HN  GLY    35      -7.477  12.881 -26.535  1.00  0.00           H  
ATOM    542  CA  GLY    35      -8.544  14.039 -27.836  1.00  0.00           C  
ATOM    543  HA1 GLY    35      -8.317  13.191 -28.465  1.00  0.00           H  
ATOM    544  HA2 GLY    35      -8.119  14.960 -28.207  1.00  0.00           H  
ATOM    545  C   GLY    35      -9.974  14.237 -27.799  1.00  0.00           C  
ATOM    546  O   GLY    35     -10.657  13.602 -27.020  1.00  0.00           O  
ATOM    547  N   ASP    36     -10.517  15.093 -28.687  1.00  0.00           N  
ATOM    548  HN  ASP    36     -10.008  15.675 -29.317  1.00  0.00           H  
ATOM    549  CA  ASP    36     -11.921  15.444 -28.679  1.00  0.00           C  
ATOM    550  HA  ASP    36     -12.054  15.905 -27.711  1.00  0.00           H  
ATOM    551  CB  ASP    36     -12.255  16.517 -29.820  1.00  0.00           C  
ATOM    552  HB1 ASP    36     -13.315  16.844 -29.770  1.00  0.00           H  
ATOM    553  HB2 ASP    36     -12.015  16.041 -30.795  1.00  0.00           H  
ATOM    554  CG  ASP    36     -11.492  17.832 -29.759  1.00  0.00           C  
ATOM    555  OD1 ASP    36     -10.555  17.905 -28.919  1.00  0.00           O  
ATOM    556  OD2 ASP    36     -11.816  18.735 -30.526  1.00  0.00           O  
ATOM    557  C   ASP    36     -12.944  14.352 -28.774  1.00  0.00           C  
ATOM    558  O   ASP    36     -12.790  13.331 -29.418  1.00  0.00           O  
ATOM    559  N   THR    37     -13.970  14.600 -27.886  1.00  0.00           N  
ATOM    560  HN  THR    37     -14.055  15.517 -27.505  1.00  0.00           H  
ATOM    561  CA  THR    37     -15.174  13.758 -27.700  1.00  0.00           C  
ATOM    562  HA  THR    37     -14.946  12.865 -28.261  1.00  0.00           H  
ATOM    563  CB  THR    37     -15.400  13.422 -26.202  1.00  0.00           C  
ATOM    564  HB  THR    37     -15.566  14.395 -25.691  1.00  0.00           H  
ATOM    565  OG1 THR    37     -14.236  12.987 -25.610  1.00  0.00           O  
ATOM    566  HG1 THR    37     -13.720  13.693 -26.006  1.00  0.00           H  
ATOM    567  CG2 THR    37     -16.510  12.402 -25.843  1.00  0.00           C  
ATOM    568 HG21 THR    37     -17.322  12.710 -26.535  1.00  0.00           H  
ATOM    569 HG22 THR    37     -16.796  12.457 -24.771  1.00  0.00           H  
ATOM    570 HG23 THR    37     -16.165  11.384 -26.123  1.00  0.00           H  
ATOM    571  C   THR    37     -16.419  14.569 -28.200  1.00  0.00           C  
ATOM    572  O   THR    37     -16.492  15.728 -27.917  1.00  0.00           O  
ATOM    573  N   GLY    38     -17.318  14.064 -29.023  1.00  0.00           N  
ATOM    574  HN  GLY    38     -17.357  13.112 -29.316  1.00  0.00           H  
ATOM    575  CA  GLY    38     -18.323  14.849 -29.613  1.00  0.00           C  
ATOM    576  HA1 GLY    38     -17.872  15.386 -30.434  1.00  0.00           H  
ATOM    577  HA2 GLY    38     -18.828  15.493 -28.908  1.00  0.00           H  
ATOM    578  C   GLY    38     -19.385  13.951 -30.189  1.00  0.00           C  
ATOM    579  O   GLY    38     -19.238  12.756 -30.381  1.00  0.00           O  
ATOM    580  N   VAL    39     -20.649  14.462 -30.434  1.00  0.00           N  
ATOM    581  HN  VAL    39     -20.748  15.447 -30.317  1.00  0.00           H  
ATOM    582  CA  VAL    39     -21.859  13.770 -30.737  1.00  0.00           C  
ATOM    583  HA  VAL    39     -21.962  13.033 -29.954  1.00  0.00           H  
ATOM    584  CB  VAL    39     -23.065  14.637 -30.590  1.00  0.00           C  
ATOM    585  HB  VAL    39     -22.823  15.655 -30.964  1.00  0.00           H  
ATOM    586  CG1 VAL    39     -24.253  14.031 -31.201  1.00  0.00           C  
ATOM    587 HG11 VAL    39     -24.307  12.976 -30.859  1.00  0.00           H  
ATOM    588 HG12 VAL    39     -24.254  13.917 -32.307  1.00  0.00           H  
ATOM    589 HG13 VAL    39     -25.169  14.572 -30.882  1.00  0.00           H  
ATOM    590  CG2 VAL    39     -23.411  14.800 -29.014  1.00  0.00           C  
ATOM    591 HG21 VAL    39     -22.564  15.203 -28.420  1.00  0.00           H  
ATOM    592 HG22 VAL    39     -23.609  13.811 -28.549  1.00  0.00           H  
ATOM    593 HG23 VAL    39     -24.288  15.445 -28.795  1.00  0.00           H  
ATOM    594  C   VAL    39     -21.771  13.026 -32.030  1.00  0.00           C  
ATOM    595  O   VAL    39     -21.605  13.653 -33.069  1.00  0.00           O  
ATOM    596  N   ILE    40     -21.744  11.696 -32.120  1.00  0.00           N  
ATOM    597  HN  ILE    40     -21.831  11.208 -31.254  1.00  0.00           H  
ATOM    598  CA  ILE    40     -21.636  10.923 -33.315  1.00  0.00           C  
ATOM    599  HA  ILE    40     -20.726  11.245 -33.798  1.00  0.00           H  
ATOM    600  CB  ILE    40     -21.492   9.359 -32.977  1.00  0.00           C  
ATOM    601  HB  ILE    40     -20.487   9.144 -32.554  1.00  0.00           H  
ATOM    602  CG2 ILE    40     -22.451   9.022 -31.790  1.00  0.00           C  
ATOM    603 HG21 ILE    40     -22.312   9.657 -30.889  1.00  0.00           H  
ATOM    604 HG22 ILE    40     -22.264   7.949 -31.571  1.00  0.00           H  
ATOM    605 HG23 ILE    40     -23.511   9.088 -32.116  1.00  0.00           H  
ATOM    606  CG1 ILE    40     -21.728   8.381 -34.180  1.00  0.00           C  
ATOM    607 HG11 ILE    40     -22.716   8.302 -34.684  1.00  0.00           H  
ATOM    608 HG12 ILE    40     -21.601   7.400 -33.675  1.00  0.00           H  
ATOM    609  CD  ILE    40     -20.816   8.494 -35.388  1.00  0.00           C  
ATOM    610  HD1 ILE    40     -20.492   9.544 -35.550  1.00  0.00           H  
ATOM    611  HD2 ILE    40     -21.308   8.104 -36.305  1.00  0.00           H  
ATOM    612  HD3 ILE    40     -19.882   7.900 -35.286  1.00  0.00           H  
ATOM    613  C   ILE    40     -22.843  11.206 -34.231  1.00  0.00           C  
ATOM    614  O   ILE    40     -23.957  11.178 -33.806  1.00  0.00           O  
ATOM    615  N   HSE    41     -22.519  11.470 -35.473  1.00  0.00           N  
ATOM    616  HN  HSE    41     -21.567  11.598 -35.737  1.00  0.00           H  
ATOM    617  CA  HSE    41     -23.469  11.645 -36.511  1.00  0.00           C  
ATOM    618  HA  HSE    41     -24.470  11.319 -36.268  1.00  0.00           H  
ATOM    619  CB  HSE    41     -23.550  13.062 -36.951  1.00  0.00           C  
ATOM    620  HB1 HSE    41     -22.526  13.374 -37.251  1.00  0.00           H  
ATOM    621  HB2 HSE    41     -23.924  13.631 -36.074  1.00  0.00           H  
ATOM    622  ND1 HSE    41     -25.795  13.163 -38.049  1.00  0.00           N  
ATOM    623  CG  HSE    41     -24.428  13.380 -38.125  1.00  0.00           C  
ATOM    624  CE1 HSE    41     -26.294  13.618 -39.175  1.00  0.00           C  
ATOM    625  HE1 HSE    41     -27.355  13.607 -39.427  1.00  0.00           H  
ATOM    626  NE2 HSE    41     -25.355  14.093 -39.939  1.00  0.00           N  
ATOM    627  HE2 HSE    41     -25.642  14.590 -40.758  1.00  0.00           H  
ATOM    628  CD2 HSE    41     -24.131  13.896 -39.337  1.00  0.00           C  
ATOM    629  HD2 HSE    41     -23.153  14.088 -39.760  1.00  0.00           H  
ATOM    630  C   HSE    41     -23.012  10.889 -37.717  1.00  0.00           C  
ATOM    631  O   HSE    41     -21.913  10.956 -38.254  1.00  0.00           O  
ATOM    632  N   VAL    42     -24.062  10.236 -38.370  1.00  0.00           N  
ATOM    633  HN  VAL    42     -25.016  10.445 -38.167  1.00  0.00           H  
ATOM    634  CA  VAL    42     -23.781   9.418 -39.594  1.00  0.00           C  
ATOM    635  HA  VAL    42     -22.731   9.210 -39.739  1.00  0.00           H  
ATOM    636  CB  VAL    42     -24.559   8.086 -39.549  1.00  0.00           C  
ATOM    637  HB  VAL    42     -25.554   8.336 -39.123  1.00  0.00           H  
ATOM    638  CG1 VAL    42     -24.838   7.286 -40.853  1.00  0.00           C  
ATOM    639 HG11 VAL    42     -24.070   7.441 -41.640  1.00  0.00           H  
ATOM    640 HG12 VAL    42     -25.876   7.496 -41.189  1.00  0.00           H  
ATOM    641 HG13 VAL    42     -24.934   6.235 -40.506  1.00  0.00           H  
ATOM    642  CG2 VAL    42     -23.866   7.255 -38.430  1.00  0.00           C  
ATOM    643 HG21 VAL    42     -24.354   6.310 -38.106  1.00  0.00           H  
ATOM    644 HG22 VAL    42     -23.886   7.797 -37.461  1.00  0.00           H  
ATOM    645 HG23 VAL    42     -22.805   7.036 -38.678  1.00  0.00           H  
ATOM    646  C   VAL    42     -24.127  10.194 -40.864  1.00  0.00           C  
ATOM    647  O   VAL    42     -25.275  10.602 -41.055  1.00  0.00           O  
ATOM    648  N   VAL    43     -23.142  10.376 -41.793  1.00  0.00           N  
ATOM    649  HN  VAL    43     -22.308   9.842 -41.685  1.00  0.00           H  
ATOM    650  CA  VAL    43     -23.248  11.006 -43.102  1.00  0.00           C  
ATOM    651  HA  VAL    43     -24.209  11.491 -43.194  1.00  0.00           H  
ATOM    652  CB  VAL    43     -22.042  11.941 -43.275  1.00  0.00           C  
ATOM    653  HB  VAL    43     -21.099  11.467 -42.927  1.00  0.00           H  
ATOM    654  CG1 VAL    43     -21.940  12.392 -44.790  1.00  0.00           C  
ATOM    655 HG11 VAL    43     -21.391  11.656 -45.415  1.00  0.00           H  
ATOM    656 HG12 VAL    43     -21.399  13.362 -44.816  1.00  0.00           H  
ATOM    657 HG13 VAL    43     -22.928  12.715 -45.181  1.00  0.00           H  
ATOM    658  CG2 VAL    43     -22.206  13.127 -42.299  1.00  0.00           C  
ATOM    659 HG21 VAL    43     -22.149  12.802 -41.238  1.00  0.00           H  
ATOM    660 HG22 VAL    43     -23.277  13.424 -42.295  1.00  0.00           H  
ATOM    661 HG23 VAL    43     -21.641  14.038 -42.589  1.00  0.00           H  
ATOM    662  C   VAL    43     -23.113   9.905 -44.117  1.00  0.00           C  
ATOM    663  O   VAL    43     -22.142   9.189 -44.128  1.00  0.00           O  
ATOM    664  N   GLU    44     -24.053   9.885 -45.109  1.00  0.00           N  
ATOM    665  HN  GLU    44     -24.941  10.277 -44.882  1.00  0.00           H  
ATOM    666  CA  GLU    44     -23.837   9.123 -46.411  1.00  0.00           C  
ATOM    667  HA  GLU    44     -22.879   8.634 -46.308  1.00  0.00           H  
ATOM    668  CB  GLU    44     -24.984   8.111 -46.629  1.00  0.00           C  
ATOM    669  HB1 GLU    44     -25.912   8.721 -46.641  1.00  0.00           H  
ATOM    670  HB2 GLU    44     -25.093   7.513 -45.699  1.00  0.00           H  
ATOM    671  CG  GLU    44     -24.921   7.251 -47.889  1.00  0.00           C  
ATOM    672  HG1 GLU    44     -23.897   6.887 -48.120  1.00  0.00           H  
ATOM    673  HG2 GLU    44     -25.172   7.809 -48.817  1.00  0.00           H  
ATOM    674  CD  GLU    44     -25.717   5.995 -47.832  1.00  0.00           C  
ATOM    675  OE1 GLU    44     -26.926   6.133 -47.409  1.00  0.00           O  
ATOM    676  OE2 GLU    44     -25.315   4.904 -48.383  1.00  0.00           O  
ATOM    677  C   GLU    44     -23.755   9.951 -47.586  1.00  0.00           C  
ATOM    678  O   GLU    44     -23.087   9.622 -48.596  1.00  0.00           O  
ATOM    679  N   LYS    45     -24.423  11.109 -47.573  1.00  0.00           N  
ATOM    680  HN  LYS    45     -24.916  11.369 -46.746  1.00  0.00           H  
ATOM    681  CA  LYS    45     -24.656  11.829 -48.738  1.00  0.00           C  
ATOM    682  HA  LYS    45     -23.876  11.792 -49.484  1.00  0.00           H  
ATOM    683  CB  LYS    45     -26.084  11.496 -49.188  1.00  0.00           C  
ATOM    684  HB1 LYS    45     -26.090  10.448 -49.558  1.00  0.00           H  
ATOM    685  HB2 LYS    45     -26.362  12.141 -50.048  1.00  0.00           H  
ATOM    686  CG  LYS    45     -27.240  11.557 -48.086  1.00  0.00           C  
ATOM    687  HG1 LYS    45     -27.307  12.604 -47.719  1.00  0.00           H  
ATOM    688  HG2 LYS    45     -26.875  10.818 -47.342  1.00  0.00           H  
ATOM    689  CD  LYS    45     -28.616  11.237 -48.669  1.00  0.00           C  
ATOM    690  HD1 LYS    45     -28.740  10.189 -49.014  1.00  0.00           H  
ATOM    691  HD2 LYS    45     -28.828  11.912 -49.526  1.00  0.00           H  
ATOM    692  CE  LYS    45     -29.676  11.536 -47.570  1.00  0.00           C  
ATOM    693  HE1 LYS    45     -30.739  11.485 -47.891  1.00  0.00           H  
ATOM    694  HE2 LYS    45     -29.725  12.631 -47.388  1.00  0.00           H  
ATOM    695  NZ  LYS    45     -29.489  10.800 -46.304  1.00  0.00           N  
ATOM    696  HZ1 LYS    45     -30.443  10.654 -45.917  1.00  0.00           H  
ATOM    697  HZ2 LYS    45     -28.907  11.353 -45.643  1.00  0.00           H  
ATOM    698  HZ3 LYS    45     -29.046   9.864 -46.395  1.00  0.00           H  
ATOM    699  C   LYS    45     -24.577  13.255 -48.161  1.00  0.00           C  
ATOM    700  O   LYS    45     -24.635  13.646 -46.980  1.00  0.00           O  
ATOM    701  N   GLU    46     -24.452  14.217 -49.089  1.00  0.00           N  
ATOM    702  HN  GLU    46     -24.574  14.062 -50.067  1.00  0.00           H  
ATOM    703  CA  GLU    46     -24.212  15.652 -48.847  1.00  0.00           C  
ATOM    704  HA  GLU    46     -23.304  15.742 -48.270  1.00  0.00           H  
ATOM    705  CB  GLU    46     -24.083  16.277 -50.169  1.00  0.00           C  
ATOM    706  HB1 GLU    46     -24.130  17.387 -50.163  1.00  0.00           H  
ATOM    707  HB2 GLU    46     -24.911  15.941 -50.830  1.00  0.00           H  
ATOM    708  CG  GLU    46     -22.652  15.868 -50.854  1.00  0.00           C  
ATOM    709  HG1 GLU    46     -22.607  14.780 -51.075  1.00  0.00           H  
ATOM    710  HG2 GLU    46     -21.777  16.032 -50.189  1.00  0.00           H  
ATOM    711  CD  GLU    46     -22.207  16.637 -52.176  1.00  0.00           C  
ATOM    712  OE1 GLU    46     -21.088  16.348 -52.721  1.00  0.00           O  
ATOM    713  OE2 GLU    46     -23.033  17.350 -52.818  1.00  0.00           O  
ATOM    714  C   GLU    46     -25.253  16.404 -48.021  1.00  0.00           C  
ATOM    715  O   GLU    46     -24.845  17.241 -47.152  1.00  0.00           O  
ATOM    716  N   GLU    47     -26.571  16.133 -48.141  1.00  0.00           N  
ATOM    717  HN  GLU    47     -26.806  15.589 -48.943  1.00  0.00           H  
ATOM    718  CA  GLU    47     -27.645  16.494 -47.250  1.00  0.00           C  
ATOM    719  HA  GLU    47     -27.730  17.571 -47.253  1.00  0.00           H  
ATOM    720  CB  GLU    47     -28.939  15.828 -47.888  1.00  0.00           C  
ATOM    721  HB1 GLU    47     -29.755  15.962 -47.145  1.00  0.00           H  
ATOM    722  HB2 GLU    47     -28.798  14.735 -48.027  1.00  0.00           H  
ATOM    723  CG  GLU    47     -29.227  16.521 -49.205  1.00  0.00           C  
ATOM    724  HG1 GLU    47     -28.993  17.606 -49.164  1.00  0.00           H  
ATOM    725  HG2 GLU    47     -30.337  16.473 -49.192  1.00  0.00           H  
ATOM    726  CD  GLU    47     -28.722  15.775 -50.409  1.00  0.00           C  
ATOM    727  OE1 GLU    47     -29.645  15.205 -51.078  1.00  0.00           O  
ATOM    728  OE2 GLU    47     -27.496  15.839 -50.771  1.00  0.00           O  
ATOM    729  C   GLU    47     -27.403  16.225 -45.762  1.00  0.00           C  
ATOM    730  O   GLU    47     -27.679  17.063 -44.884  1.00  0.00           O  
ATOM    731  N   ASP    48     -26.888  15.011 -45.509  1.00  0.00           N  
ATOM    732  HN  ASP    48     -26.550  14.326 -46.150  1.00  0.00           H  
ATOM    733  CA  ASP    48     -26.629  14.696 -44.116  1.00  0.00           C  
ATOM    734  HA  ASP    48     -27.542  14.777 -43.545  1.00  0.00           H  
ATOM    735  CB  ASP    48     -26.282  13.222 -44.056  1.00  0.00           C  
ATOM    736  HB1 ASP    48     -26.204  12.752 -43.052  1.00  0.00           H  
ATOM    737  HB2 ASP    48     -25.285  13.063 -44.519  1.00  0.00           H  
ATOM    738  CG  ASP    48     -27.320  12.299 -44.565  1.00  0.00           C  
ATOM    739  OD1 ASP    48     -28.512  12.651 -44.532  1.00  0.00           O  
ATOM    740  OD2 ASP    48     -26.924  11.155 -44.932  1.00  0.00           O  
ATOM    741  C   ASP    48     -25.500  15.473 -43.447  1.00  0.00           C  
ATOM    742  O   ASP    48     -25.636  15.837 -42.282  1.00  0.00           O  
ATOM    743  N   LEU    49     -24.428  15.767 -44.174  1.00  0.00           N  
ATOM    744  HN  LEU    49     -24.454  15.464 -45.123  1.00  0.00           H  
ATOM    745  CA  LEU    49     -23.282  16.560 -43.823  1.00  0.00           C  
ATOM    746  HA  LEU    49     -22.912  16.144 -42.898  1.00  0.00           H  
ATOM    747  CB  LEU    49     -22.142  16.359 -44.999  1.00  0.00           C  
ATOM    748  HB1 LEU    49     -22.619  16.574 -45.979  1.00  0.00           H  
ATOM    749  HB2 LEU    49     -21.853  15.286 -45.001  1.00  0.00           H  
ATOM    750  CG  LEU    49     -20.985  17.321 -45.053  1.00  0.00           C  
ATOM    751  HG  LEU    49     -21.399  18.346 -44.941  1.00  0.00           H  
ATOM    752  CD1 LEU    49     -20.038  16.929 -43.870  1.00  0.00           C  
ATOM    753 HD11 LEU    49     -19.757  15.860 -43.988  1.00  0.00           H  
ATOM    754 HD12 LEU    49     -20.400  16.989 -42.821  1.00  0.00           H  
ATOM    755 HD13 LEU    49     -19.075  17.473 -43.968  1.00  0.00           H  
ATOM    756  CD2 LEU    49     -20.225  17.367 -46.389  1.00  0.00           C  
ATOM    757 HD21 LEU    49     -19.324  18.016 -46.390  1.00  0.00           H  
ATOM    758 HD22 LEU    49     -20.819  17.744 -47.249  1.00  0.00           H  
ATOM    759 HD23 LEU    49     -19.821  16.353 -46.597  1.00  0.00           H  
ATOM    760  C   LEU    49     -23.603  18.014 -43.410  1.00  0.00           C  
ATOM    761  O   LEU    49     -22.960  18.543 -42.521  1.00  0.00           O  
ATOM    762  N   GLN    50     -24.535  18.638 -44.007  1.00  0.00           N  
ATOM    763  HN  GLN    50     -24.910  18.260 -44.850  1.00  0.00           H  
ATOM    764  CA  GLN    50     -24.999  20.035 -43.659  1.00  0.00           C  
ATOM    765  HA  GLN    50     -24.156  20.704 -43.753  1.00  0.00           H  
ATOM    766  CB  GLN    50     -26.210  20.472 -44.545  1.00  0.00           C  
ATOM    767  HB1 GLN    50     -26.459  21.546 -44.412  1.00  0.00           H  
ATOM    768  HB2 GLN    50     -27.140  19.997 -44.165  1.00  0.00           H  
ATOM    769  CG  GLN    50     -25.974  20.250 -45.987  1.00  0.00           C  
ATOM    770  HG1 GLN    50     -26.815  20.824 -46.429  1.00  0.00           H  
ATOM    771  HG2 GLN    50     -26.092  19.155 -46.137  1.00  0.00           H  
ATOM    772  CD  GLN    50     -24.674  20.795 -46.581  1.00  0.00           C  
ATOM    773  OE1 GLN    50     -24.414  22.014 -46.585  1.00  0.00           O  
ATOM    774  NE2 GLN    50     -23.733  19.908 -46.947  1.00  0.00           N  
ATOM    775 HE21 GLN    50     -22.821  20.149 -47.278  1.00  0.00           H  
ATOM    776 HE22 GLN    50     -24.054  18.995 -47.199  1.00  0.00           H  
ATOM    777  C   GLN    50     -25.421  20.175 -42.165  1.00  0.00           C  
ATOM    778  O   GLN    50     -25.215  21.238 -41.620  1.00  0.00           O  
ATOM    779  N   TRP    51     -25.894  19.183 -41.438  1.00  0.00           N  
ATOM    780  HN  TRP    51     -26.125  18.293 -41.824  1.00  0.00           H  
ATOM    781  CA  TRP    51     -25.979  19.234 -40.004  1.00  0.00           C  
ATOM    782  HA  TRP    51     -26.621  20.043 -39.688  1.00  0.00           H  
ATOM    783  CB  TRP    51     -26.416  17.851 -39.582  1.00  0.00           C  
ATOM    784  HB1 TRP    51     -25.645  17.068 -39.740  1.00  0.00           H  
ATOM    785  HB2 TRP    51     -27.263  17.484 -40.200  1.00  0.00           H  
ATOM    786  CG  TRP    51     -26.897  17.745 -38.127  1.00  0.00           C  
ATOM    787  CD1 TRP    51     -26.212  17.145 -37.098  1.00  0.00           C  
ATOM    788  HD1 TRP    51     -25.530  16.320 -37.240  1.00  0.00           H  
ATOM    789  NE1 TRP    51     -26.996  17.336 -35.960  1.00  0.00           N  
ATOM    790  HE1 TRP    51     -26.916  16.774 -35.167  1.00  0.00           H  
ATOM    791  CE2 TRP    51     -27.990  18.141 -36.212  1.00  0.00           C  
ATOM    792  CD2 TRP    51     -27.883  18.514 -37.528  1.00  0.00           C  
ATOM    793  CE3 TRP    51     -28.890  19.303 -38.071  1.00  0.00           C  
ATOM    794  HE3 TRP    51     -28.793  19.577 -39.111  1.00  0.00           H  
ATOM    795  CZ3 TRP    51     -29.841  19.955 -37.273  1.00  0.00           C  
ATOM    796  HZ3 TRP    51     -30.434  20.740 -37.719  1.00  0.00           H  
ATOM    797  CZ2 TRP    51     -29.006  18.573 -35.350  1.00  0.00           C  
ATOM    798  HZ2 TRP    51     -29.177  18.095 -34.397  1.00  0.00           H  
ATOM    799  CH2 TRP    51     -29.885  19.560 -35.911  1.00  0.00           C  
ATOM    800  HH2 TRP    51     -30.585  20.010 -35.223  1.00  0.00           H  
ATOM    801  C   TRP    51     -24.719  19.563 -39.277  1.00  0.00           C  
ATOM    802  O   TRP    51     -24.676  20.338 -38.312  1.00  0.00           O  
ATOM    803  N   VAL    52     -23.610  18.927 -39.642  1.00  0.00           N  
ATOM    804  HN  VAL    52     -23.517  18.235 -40.354  1.00  0.00           H  
ATOM    805  CA  VAL    52     -22.380  19.155 -38.872  1.00  0.00           C  
ATOM    806  HA  VAL    52     -22.598  19.429 -37.850  1.00  0.00           H  
ATOM    807  CB  VAL    52     -21.575  17.838 -38.744  1.00  0.00           C  
ATOM    808  HB  VAL    52     -20.733  17.968 -38.031  1.00  0.00           H  
ATOM    809  CG1 VAL    52     -22.571  16.688 -38.261  1.00  0.00           C  
ATOM    810 HG11 VAL    52     -23.182  17.184 -37.476  1.00  0.00           H  
ATOM    811 HG12 VAL    52     -22.102  15.853 -37.699  1.00  0.00           H  
ATOM    812 HG13 VAL    52     -23.235  16.362 -39.090  1.00  0.00           H  
ATOM    813  CG2 VAL    52     -20.860  17.418 -40.113  1.00  0.00           C  
ATOM    814 HG21 VAL    52     -20.442  16.411 -39.899  1.00  0.00           H  
ATOM    815 HG22 VAL    52     -20.105  18.126 -40.517  1.00  0.00           H  
ATOM    816 HG23 VAL    52     -21.733  17.300 -40.790  1.00  0.00           H  
ATOM    817  C   VAL    52     -21.631  20.288 -39.456  1.00  0.00           C  
ATOM    818  O   VAL    52     -20.892  20.912 -38.702  1.00  0.00           O  
ATOM    819  N   LEU    53     -21.888  20.760 -40.696  1.00  0.00           N  
ATOM    820  HN  LEU    53     -22.664  20.391 -41.202  1.00  0.00           H  
ATOM    821  CA  LEU    53     -21.240  21.906 -41.280  1.00  0.00           C  
ATOM    822  HA  LEU    53     -20.192  21.950 -41.021  1.00  0.00           H  
ATOM    823  CB  LEU    53     -21.508  22.090 -42.830  1.00  0.00           C  
ATOM    824  HB1 LEU    53     -21.188  23.118 -43.102  1.00  0.00           H  
ATOM    825  HB2 LEU    53     -22.587  22.024 -43.083  1.00  0.00           H  
ATOM    826  CG  LEU    53     -20.762  21.078 -43.787  1.00  0.00           C  
ATOM    827  HG  LEU    53     -21.213  20.086 -43.572  1.00  0.00           H  
ATOM    828  CD1 LEU    53     -20.824  21.344 -45.337  1.00  0.00           C  
ATOM    829 HD11 LEU    53     -21.855  21.449 -45.739  1.00  0.00           H  
ATOM    830 HD12 LEU    53     -20.265  20.591 -45.931  1.00  0.00           H  
ATOM    831 HD13 LEU    53     -20.326  22.320 -45.524  1.00  0.00           H  
ATOM    832  CD2 LEU    53     -19.279  20.784 -43.284  1.00  0.00           C  
ATOM    833 HD21 LEU    53     -19.217  20.381 -42.250  1.00  0.00           H  
ATOM    834 HD22 LEU    53     -18.661  21.705 -43.349  1.00  0.00           H  
ATOM    835 HD23 LEU    53     -18.704  20.068 -43.910  1.00  0.00           H  
ATOM    836  C   LEU    53     -21.851  23.150 -40.557  1.00  0.00           C  
ATOM    837  O   LEU    53     -21.105  24.029 -40.118  1.00  0.00           O  
ATOM    838  N   THR    54     -23.224  23.257 -40.491  1.00  0.00           N  
ATOM    839  HN  THR    54     -23.724  22.441 -40.770  1.00  0.00           H  
ATOM    840  CA  THR    54     -23.999  24.441 -40.115  1.00  0.00           C  
ATOM    841  HA  THR    54     -23.321  24.983 -39.471  1.00  0.00           H  
ATOM    842  CB  THR    54     -24.512  25.369 -41.286  1.00  0.00           C  
ATOM    843  HB  THR    54     -25.077  26.236 -40.885  1.00  0.00           H  
ATOM    844  OG1 THR    54     -25.163  24.598 -42.329  1.00  0.00           O  
ATOM    845  HG1 THR    54     -25.894  24.162 -41.885  1.00  0.00           H  
ATOM    846  CG2 THR    54     -23.280  25.977 -41.954  1.00  0.00           C  
ATOM    847 HG21 THR    54     -23.567  26.691 -42.755  1.00  0.00           H  
ATOM    848 HG22 THR    54     -22.531  25.287 -42.398  1.00  0.00           H  
ATOM    849 HG23 THR    54     -22.753  26.598 -41.199  1.00  0.00           H  
ATOM    850  C   THR    54     -25.117  24.207 -39.178  1.00  0.00           C  
ATOM    851  O   THR    54     -25.131  24.980 -38.264  1.00  0.00           O  
ATOM    852  N   ASP    55     -25.999  23.282 -39.468  1.00  0.00           N  
ATOM    853  HN  ASP    55     -25.967  22.698 -40.275  1.00  0.00           H  
ATOM    854  CA  ASP    55     -27.396  23.393 -38.958  1.00  0.00           C  
ATOM    855  HA  ASP    55     -27.766  24.405 -39.018  1.00  0.00           H  
ATOM    856  CB  ASP    55     -28.349  22.492 -39.813  1.00  0.00           C  
ATOM    857  HB1 ASP    55     -29.343  22.287 -39.361  1.00  0.00           H  
ATOM    858  HB2 ASP    55     -27.801  21.549 -40.027  1.00  0.00           H  
ATOM    859  CG  ASP    55     -28.551  23.099 -41.198  1.00  0.00           C  
ATOM    860  OD1 ASP    55     -29.444  22.631 -41.914  1.00  0.00           O  
ATOM    861  OD2 ASP    55     -27.858  24.170 -41.540  1.00  0.00           O  
ATOM    862  C   ASP    55     -27.389  22.942 -37.510  1.00  0.00           C  
ATOM    863  O   ASP    55     -28.046  23.556 -36.667  1.00  0.00           O  
ATOM    864  N   GLY    56     -26.609  21.944 -37.083  1.00  0.00           N  
ATOM    865  HN  GLY    56     -25.875  21.483 -37.576  1.00  0.00           H  
ATOM    866  CA  GLY    56     -26.830  21.363 -35.722  1.00  0.00           C  
ATOM    867  HA1 GLY    56     -26.100  20.585 -35.554  1.00  0.00           H  
ATOM    868  HA2 GLY    56     -27.853  21.020 -35.765  1.00  0.00           H  
ATOM    869  C   GLY    56     -26.590  22.254 -34.500  1.00  0.00           C  
ATOM    870  O   GLY    56     -25.716  23.137 -34.558  1.00  0.00           O  
ATOM    871  N   PRO    57     -27.290  22.128 -33.313  1.00  0.00           N  
ATOM    872  CD  PRO    57     -28.516  21.304 -33.326  1.00  0.00           C  
ATOM    873  HD1 PRO    57     -28.216  20.236 -33.271  1.00  0.00           H  
ATOM    874  HD2 PRO    57     -29.216  21.503 -34.166  1.00  0.00           H  
ATOM    875  CA  PRO    57     -27.356  23.217 -32.282  1.00  0.00           C  
ATOM    876  HA  PRO    57     -27.046  24.167 -32.693  1.00  0.00           H  
ATOM    877  CB  PRO    57     -28.760  23.110 -31.663  1.00  0.00           C  
ATOM    878  HB1 PRO    57     -29.592  23.765 -32.000  1.00  0.00           H  
ATOM    879  HB2 PRO    57     -28.719  23.352 -30.579  1.00  0.00           H  
ATOM    880  CG  PRO    57     -29.216  21.636 -31.967  1.00  0.00           C  
ATOM    881  HG1 PRO    57     -28.799  21.062 -31.112  1.00  0.00           H  
ATOM    882  HG2 PRO    57     -30.303  21.410 -31.982  1.00  0.00           H  
ATOM    883  C   PRO    57     -26.348  22.917 -31.159  1.00  0.00           C  
ATOM    884  O   PRO    57     -26.176  23.874 -30.419  1.00  0.00           O  
ATOM    885  N   ASN    58     -25.705  21.710 -31.019  1.00  0.00           N  
ATOM    886  HN  ASN    58     -25.944  21.067 -31.742  1.00  0.00           H  
ATOM    887  CA  ASN    58     -24.818  21.441 -29.860  1.00  0.00           C  
ATOM    888  HA  ASN    58     -24.673  22.352 -29.298  1.00  0.00           H  
ATOM    889  CB  ASN    58     -25.447  20.329 -28.978  1.00  0.00           C  
ATOM    890  HB1 ASN    58     -24.734  19.982 -28.200  1.00  0.00           H  
ATOM    891  HB2 ASN    58     -25.728  19.507 -29.671  1.00  0.00           H  
ATOM    892  CG  ASN    58     -26.692  20.804 -28.238  1.00  0.00           C  
ATOM    893  OD1 ASN    58     -27.877  20.493 -28.410  1.00  0.00           O  
ATOM    894  ND2 ASN    58     -26.440  21.836 -27.308  1.00  0.00           N  
ATOM    895 HD21 ASN    58     -27.095  22.098 -26.600  1.00  0.00           H  
ATOM    896 HD22 ASN    58     -25.469  22.062 -27.233  1.00  0.00           H  
ATOM    897  C   ASN    58     -23.499  20.966 -30.440  1.00  0.00           C  
ATOM    898  O   ASN    58     -23.199  19.812 -30.175  1.00  0.00           O  
ATOM    899  N   PRO    59     -22.655  21.715 -31.263  1.00  0.00           N  
ATOM    900  CD  PRO    59     -23.095  22.917 -32.067  1.00  0.00           C  
ATOM    901  HD1 PRO    59     -23.289  23.711 -31.314  1.00  0.00           H  
ATOM    902  HD2 PRO    59     -23.902  22.731 -32.807  1.00  0.00           H  
ATOM    903  CA  PRO    59     -21.194  21.523 -31.344  1.00  0.00           C  
ATOM    904  HA  PRO    59     -21.151  20.688 -32.028  1.00  0.00           H  
ATOM    905  CB  PRO    59     -20.572  22.794 -31.871  1.00  0.00           C  
ATOM    906  HB1 PRO    59     -19.577  22.687 -32.354  1.00  0.00           H  
ATOM    907  HB2 PRO    59     -20.472  23.505 -31.023  1.00  0.00           H  
ATOM    908  CG  PRO    59     -21.749  23.294 -32.817  1.00  0.00           C  
ATOM    909  HG1 PRO    59     -21.599  24.367 -33.062  1.00  0.00           H  
ATOM    910  HG2 PRO    59     -21.669  22.667 -33.731  1.00  0.00           H  
ATOM    911  C   PRO    59     -20.435  21.050 -30.075  1.00  0.00           C  
ATOM    912  O   PRO    59     -20.937  21.470 -29.064  1.00  0.00           O  
ATOM    913  N   PRO    60     -19.338  20.138 -30.120  1.00  0.00           N  
ATOM    914  CD  PRO    60     -18.571  19.836 -28.887  1.00  0.00           C  
ATOM    915  HD1 PRO    60     -19.196  19.330 -28.121  1.00  0.00           H  
ATOM    916  HD2 PRO    60     -18.250  20.859 -28.594  1.00  0.00           H  
ATOM    917  CA  PRO    60     -18.755  19.546 -31.374  1.00  0.00           C  
ATOM    918  HA  PRO    60     -18.743  20.227 -32.212  1.00  0.00           H  
ATOM    919  CB  PRO    60     -17.304  19.255 -30.952  1.00  0.00           C  
ATOM    920  HB1 PRO    60     -16.618  20.069 -31.269  1.00  0.00           H  
ATOM    921  HB2 PRO    60     -16.958  18.359 -31.512  1.00  0.00           H  
ATOM    922  CG  PRO    60     -17.459  18.934 -29.398  1.00  0.00           C  
ATOM    923  HG1 PRO    60     -17.824  17.885 -29.413  1.00  0.00           H  
ATOM    924  HG2 PRO    60     -16.618  18.977 -28.673  1.00  0.00           H  
ATOM    925  C   PRO    60     -19.482  18.291 -31.835  1.00  0.00           C  
ATOM    926  O   PRO    60     -19.925  17.526 -31.043  1.00  0.00           O  
ATOM    927  N   TYR    61     -19.569  18.019 -33.143  1.00  0.00           N  
ATOM    928  HN  TYR    61     -19.180  18.649 -33.811  1.00  0.00           H  
ATOM    929  CA  TYR    61     -20.093  16.802 -33.773  1.00  0.00           C  
ATOM    930  HA  TYR    61     -20.626  16.298 -32.981  1.00  0.00           H  
ATOM    931  CB  TYR    61     -21.099  17.054 -34.943  1.00  0.00           C  
ATOM    932  HB1 TYR    61     -21.480  16.064 -35.273  1.00  0.00           H  
ATOM    933  HB2 TYR    61     -20.862  17.638 -35.858  1.00  0.00           H  
ATOM    934  CG  TYR    61     -22.322  17.731 -34.313  1.00  0.00           C  
ATOM    935  CD1 TYR    61     -22.678  19.065 -34.515  1.00  0.00           C  
ATOM    936  HD1 TYR    61     -22.021  19.735 -35.050  1.00  0.00           H  
ATOM    937  CE1 TYR    61     -23.812  19.746 -33.981  1.00  0.00           C  
ATOM    938  HE1 TYR    61     -23.913  20.809 -34.142  1.00  0.00           H  
ATOM    939  CZ  TYR    61     -24.667  19.006 -33.263  1.00  0.00           C  
ATOM    940  OH  TYR    61     -25.930  19.528 -32.818  1.00  0.00           O  
ATOM    941  HH  TYR    61     -26.479  18.816 -32.483  1.00  0.00           H  
ATOM    942  CD2 TYR    61     -23.202  17.079 -33.446  1.00  0.00           C  
ATOM    943  HD2 TYR    61     -22.884  16.066 -33.250  1.00  0.00           H  
ATOM    944  CE2 TYR    61     -24.447  17.697 -32.949  1.00  0.00           C  
ATOM    945  HE2 TYR    61     -25.109  17.126 -32.315  1.00  0.00           H  
ATOM    946  C   TYR    61     -18.999  15.828 -34.162  1.00  0.00           C  
ATOM    947  O   TYR    61     -17.950  16.244 -34.738  1.00  0.00           O  
ATOM    948  N   MET    62     -19.206  14.543 -33.978  1.00  0.00           N  
ATOM    949  HN  MET    62     -20.078  14.291 -33.567  1.00  0.00           H  
ATOM    950  CA  MET    62     -18.276  13.457 -34.477  1.00  0.00           C  
ATOM    951  HA  MET    62     -17.275  13.808 -34.679  1.00  0.00           H  
ATOM    952  CB  MET    62     -18.054  12.397 -33.425  1.00  0.00           C  
ATOM    953  HB1 MET    62     -19.088  12.025 -33.265  1.00  0.00           H  
ATOM    954  HB2 MET    62     -17.753  12.947 -32.507  1.00  0.00           H  
ATOM    955  CG  MET    62     -16.917  11.426 -33.678  1.00  0.00           C  
ATOM    956  HG1 MET    62     -16.972  11.015 -34.709  1.00  0.00           H  
ATOM    957  HG2 MET    62     -16.931  10.569 -32.971  1.00  0.00           H  
ATOM    958  SD  MET    62     -15.297  12.187 -33.468  1.00  0.00           S  
ATOM    959  CE  MET    62     -14.196  10.882 -33.717  1.00  0.00           C  
ATOM    960  HE1 MET    62     -13.174  11.120 -33.352  1.00  0.00           H  
ATOM    961  HE2 MET    62     -14.026  10.591 -34.776  1.00  0.00           H  
ATOM    962  HE3 MET    62     -14.532  10.022 -33.098  1.00  0.00           H  
ATOM    963  C   MET    62     -18.782  12.742 -35.711  1.00  0.00           C  
ATOM    964  O   MET    62     -19.948  12.176 -35.673  1.00  0.00           O  
ATOM    965  N   VAL    63     -18.048  12.720 -36.883  1.00  0.00           N  
ATOM    966  HN  VAL    63     -17.119  13.080 -36.907  1.00  0.00           H  
ATOM    967  CA  VAL    63     -18.536  12.260 -38.155  1.00  0.00           C  
ATOM    968  HA  VAL    63     -19.614  12.285 -38.095  1.00  0.00           H  
ATOM    969  CB  VAL    63     -17.972  13.261 -39.179  1.00  0.00           C  
ATOM    970  HB  VAL    63     -16.862  13.244 -39.226  1.00  0.00           H  
ATOM    971  CG1 VAL    63     -18.541  12.844 -40.518  1.00  0.00           C  
ATOM    972 HG11 VAL    63     -18.261  13.627 -41.256  1.00  0.00           H  
ATOM    973 HG12 VAL    63     -19.633  12.681 -40.399  1.00  0.00           H  
ATOM    974 HG13 VAL    63     -18.049  11.885 -40.786  1.00  0.00           H  
ATOM    975  CG2 VAL    63     -18.424  14.708 -38.745  1.00  0.00           C  
ATOM    976 HG21 VAL    63     -17.804  14.929 -37.849  1.00  0.00           H  
ATOM    977 HG22 VAL    63     -19.516  14.788 -38.556  1.00  0.00           H  
ATOM    978 HG23 VAL    63     -18.252  15.455 -39.549  1.00  0.00           H  
ATOM    979  C   VAL    63     -18.146  10.775 -38.458  1.00  0.00           C  
ATOM    980  O   VAL    63     -16.962  10.399 -38.617  1.00  0.00           O  
ATOM    981  N   LEU    64     -19.152   9.904 -38.553  1.00  0.00           N  
ATOM    982  HN  LEU    64     -20.116  10.098 -38.390  1.00  0.00           H  
ATOM    983  CA  LEU    64     -18.923   8.628 -39.181  1.00  0.00           C  
ATOM    984  HA  LEU    64     -17.894   8.300 -39.208  1.00  0.00           H  
ATOM    985  CB  LEU    64     -19.811   7.526 -38.578  1.00  0.00           C  
ATOM    986  HB1 LEU    64     -20.914   7.645 -38.537  1.00  0.00           H  
ATOM    987  HB2 LEU    64     -19.601   7.574 -37.488  1.00  0.00           H  
ATOM    988  CG  LEU    64     -19.528   6.083 -39.063  1.00  0.00           C  
ATOM    989  HG  LEU    64     -19.976   5.378 -38.331  1.00  0.00           H  
ATOM    990  CD1 LEU    64     -20.222   5.680 -40.414  1.00  0.00           C  
ATOM    991 HD11 LEU    64     -21.325   5.642 -40.285  1.00  0.00           H  
ATOM    992 HD12 LEU    64     -19.835   4.690 -40.737  1.00  0.00           H  
ATOM    993 HD13 LEU    64     -20.038   6.412 -41.229  1.00  0.00           H  
ATOM    994  CD2 LEU    64     -18.079   5.777 -39.136  1.00  0.00           C  
ATOM    995 HD21 LEU    64     -18.032   4.721 -39.480  1.00  0.00           H  
ATOM    996 HD22 LEU    64     -17.614   5.984 -38.149  1.00  0.00           H  
ATOM    997 HD23 LEU    64     -17.567   6.214 -40.019  1.00  0.00           H  
ATOM    998  C   LEU    64     -19.358   8.786 -40.639  1.00  0.00           C  
ATOM    999  O   LEU    64     -20.474   9.291 -40.914  1.00  0.00           O  
ATOM   1000  N   LEU    65     -18.468   8.429 -41.561  1.00  0.00           N  
ATOM   1001  HN  LEU    65     -17.570   8.104 -41.275  1.00  0.00           H  
ATOM   1002  CA  LEU    65     -18.635   8.549 -43.017  1.00  0.00           C  
ATOM   1003  HA  LEU    65     -19.530   9.059 -43.340  1.00  0.00           H  
ATOM   1004  CB  LEU    65     -17.418   9.398 -43.653  1.00  0.00           C  
ATOM   1005  HB1 LEU    65     -16.803   8.552 -44.028  1.00  0.00           H  
ATOM   1006  HB2 LEU    65     -16.712   9.789 -42.890  1.00  0.00           H  
ATOM   1007  CG  LEU    65     -17.610  10.445 -44.771  1.00  0.00           C  
ATOM   1008  HG  LEU    65     -18.279  10.010 -45.544  1.00  0.00           H  
ATOM   1009  CD1 LEU    65     -18.115  11.869 -44.315  1.00  0.00           C  
ATOM   1010 HD11 LEU    65     -17.464  12.269 -43.509  1.00  0.00           H  
ATOM   1011 HD12 LEU    65     -19.126  11.740 -43.875  1.00  0.00           H  
ATOM   1012 HD13 LEU    65     -18.164  12.640 -45.114  1.00  0.00           H  
ATOM   1013  CD2 LEU    65     -16.237  10.664 -45.407  1.00  0.00           C  
ATOM   1014 HD21 LEU    65     -16.492  11.244 -46.320  1.00  0.00           H  
ATOM   1015 HD22 LEU    65     -15.780   9.720 -45.774  1.00  0.00           H  
ATOM   1016 HD23 LEU    65     -15.461  11.132 -44.766  1.00  0.00           H  
ATOM   1017  C   LEU    65     -18.825   7.141 -43.605  1.00  0.00           C  
ATOM   1018  O   LEU    65     -17.892   6.305 -43.568  1.00  0.00           O  
ATOM   1019  N   GLU    66     -19.967   6.866 -44.227  1.00  0.00           N  
ATOM   1020  HN  GLU    66     -20.817   7.348 -44.029  1.00  0.00           H  
ATOM   1021  CA  GLU    66     -20.231   5.753 -45.096  1.00  0.00           C  
ATOM   1022  HA  GLU    66     -20.111   4.794 -44.613  1.00  0.00           H  
ATOM   1023  CB  GLU    66     -21.757   5.752 -45.542  1.00  0.00           C  
ATOM   1024  HB1 GLU    66     -21.960   5.135 -46.443  1.00  0.00           H  
ATOM   1025  HB2 GLU    66     -21.952   6.808 -45.828  1.00  0.00           H  
ATOM   1026  CG  GLU    66     -22.729   5.290 -44.342  1.00  0.00           C  
ATOM   1027  HG1 GLU    66     -23.669   5.883 -44.337  1.00  0.00           H  
ATOM   1028  HG2 GLU    66     -22.249   5.597 -43.388  1.00  0.00           H  
ATOM   1029  CD  GLU    66     -23.065   3.853 -44.560  1.00  0.00           C  
ATOM   1030  OE1 GLU    66     -22.127   3.024 -44.217  1.00  0.00           O  
ATOM   1031  OE2 GLU    66     -24.267   3.485 -44.765  1.00  0.00           O  
ATOM   1032  C   GLU    66     -19.179   5.652 -46.230  1.00  0.00           C  
ATOM   1033  O   GLU    66     -18.751   4.579 -46.649  1.00  0.00           O  
ATOM   1034  N   SER    67     -18.712   6.813 -46.708  1.00  0.00           N  
ATOM   1035  HN  SER    67     -19.183   7.670 -46.514  1.00  0.00           H  
ATOM   1036  CA  SER    67     -17.553   6.887 -47.576  1.00  0.00           C  
ATOM   1037  HA  SER    67     -17.386   7.954 -47.580  1.00  0.00           H  
ATOM   1038  CB  SER    67     -16.247   6.326 -47.118  1.00  0.00           C  
ATOM   1039  HB1 SER    67     -15.541   6.744 -47.867  1.00  0.00           H  
ATOM   1040  HB2 SER    67     -16.279   5.215 -47.138  1.00  0.00           H  
ATOM   1041  OG  SER    67     -15.942   6.812 -45.822  1.00  0.00           O  
ATOM   1042  HG1 SER    67     -16.695   6.615 -45.261  1.00  0.00           H  
ATOM   1043  C   SER    67     -17.812   6.660 -49.095  1.00  0.00           C  
ATOM   1044  O   SER    67     -16.920   6.173 -49.767  1.00  0.00           O  
ATOM   1045  N   LYS    68     -19.009   6.915 -49.599  1.00  0.00           N  
ATOM   1046  HN  LYS    68     -19.637   7.383 -48.982  1.00  0.00           H  
ATOM   1047  CA  LYS    68     -19.401   6.532 -50.890  1.00  0.00           C  
ATOM   1048  HA  LYS    68     -18.671   5.805 -51.214  1.00  0.00           H  
ATOM   1049  CB  LYS    68     -20.800   5.996 -50.969  1.00  0.00           C  
ATOM   1050  HB1 LYS    68     -20.927   5.584 -51.993  1.00  0.00           H  
ATOM   1051  HB2 LYS    68     -21.469   6.882 -50.951  1.00  0.00           H  
ATOM   1052  CG  LYS    68     -21.074   4.890 -49.894  1.00  0.00           C  
ATOM   1053  HG1 LYS    68     -20.972   5.302 -48.867  1.00  0.00           H  
ATOM   1054  HG2 LYS    68     -20.379   4.023 -49.908  1.00  0.00           H  
ATOM   1055  CD  LYS    68     -22.584   4.468 -50.020  1.00  0.00           C  
ATOM   1056  HD1 LYS    68     -22.816   4.475 -51.106  1.00  0.00           H  
ATOM   1057  HD2 LYS    68     -23.081   5.414 -49.715  1.00  0.00           H  
ATOM   1058  CE  LYS    68     -22.863   3.141 -49.299  1.00  0.00           C  
ATOM   1059  HE1 LYS    68     -22.597   3.023 -48.226  1.00  0.00           H  
ATOM   1060  HE2 LYS    68     -22.264   2.392 -49.860  1.00  0.00           H  
ATOM   1061  NZ  LYS    68     -24.230   2.752 -49.491  1.00  0.00           N  
ATOM   1062  HZ1 LYS    68     -24.918   3.471 -49.188  1.00  0.00           H  
ATOM   1063  HZ2 LYS    68     -24.336   1.886 -48.925  1.00  0.00           H  
ATOM   1064  HZ3 LYS    68     -24.380   2.547 -50.500  1.00  0.00           H  
ATOM   1065  C   LYS    68     -19.206   7.765 -51.809  1.00  0.00           C  
ATOM   1066  O   LYS    68     -19.237   7.636 -53.051  1.00  0.00           O  
ATOM   1067  N   HSE    69     -18.917   8.969 -51.295  1.00  0.00           N  
ATOM   1068  HN  HSE    69     -18.967   9.110 -50.309  1.00  0.00           H  
ATOM   1069  CA  HSE    69     -18.500  10.117 -52.071  1.00  0.00           C  
ATOM   1070  HA  HSE    69     -18.055   9.819 -53.009  1.00  0.00           H  
ATOM   1071  CB  HSE    69     -19.607  11.106 -52.419  1.00  0.00           C  
ATOM   1072  HB1 HSE    69     -19.201  12.061 -52.816  1.00  0.00           H  
ATOM   1073  HB2 HSE    69     -20.224  11.324 -51.521  1.00  0.00           H  
ATOM   1074  ND1 HSE    69     -20.196  10.849 -54.771  1.00  0.00           N  
ATOM   1075  CG  HSE    69     -20.494  10.592 -53.481  1.00  0.00           C  
ATOM   1076  CE1 HSE    69     -21.228  10.378 -55.467  1.00  0.00           C  
ATOM   1077  HE1 HSE    69     -21.270  10.349 -56.555  1.00  0.00           H  
ATOM   1078  NE2 HSE    69     -22.211   9.898 -54.671  1.00  0.00           N  
ATOM   1079  HE2 HSE    69     -23.095   9.526 -54.955  1.00  0.00           H  
ATOM   1080  CD2 HSE    69     -21.712  10.052 -53.360  1.00  0.00           C  
ATOM   1081  HD2 HSE    69     -22.175   9.645 -52.470  1.00  0.00           H  
ATOM   1082  C   HSE    69     -17.378  10.723 -51.250  1.00  0.00           C  
ATOM   1083  O   HSE    69     -17.551  11.068 -50.106  1.00  0.00           O  
ATOM   1084  N   PHE    70     -16.117  10.766 -51.741  1.00  0.00           N  
ATOM   1085  HN  PHE    70     -15.955  10.276 -52.594  1.00  0.00           H  
ATOM   1086  CA  PHE    70     -14.926  11.186 -50.983  1.00  0.00           C  
ATOM   1087  HA  PHE    70     -15.212  11.655 -50.053  1.00  0.00           H  
ATOM   1088  CB  PHE    70     -14.012   9.989 -50.538  1.00  0.00           C  
ATOM   1089  HB1 PHE    70     -13.420   9.640 -51.411  1.00  0.00           H  
ATOM   1090  HB2 PHE    70     -14.799   9.232 -50.330  1.00  0.00           H  
ATOM   1091  CG  PHE    70     -13.154  10.339 -49.321  1.00  0.00           C  
ATOM   1092  CD1 PHE    70     -13.560  10.207 -47.976  1.00  0.00           C  
ATOM   1093  HD1 PHE    70     -14.483   9.706 -47.726  1.00  0.00           H  
ATOM   1094  CE1 PHE    70     -12.799  10.684 -46.978  1.00  0.00           C  
ATOM   1095  HE1 PHE    70     -13.069  10.548 -45.942  1.00  0.00           H  
ATOM   1096  CZ  PHE    70     -11.564  11.276 -47.158  1.00  0.00           C  
ATOM   1097  HZ  PHE    70     -11.000  11.670 -46.326  1.00  0.00           H  
ATOM   1098  CD2 PHE    70     -11.796  10.839 -49.571  1.00  0.00           C  
ATOM   1099  HD2 PHE    70     -11.418  10.882 -50.582  1.00  0.00           H  
ATOM   1100  CE2 PHE    70     -11.088  11.337 -48.514  1.00  0.00           C  
ATOM   1101  HE2 PHE    70     -10.094  11.703 -48.725  1.00  0.00           H  
ATOM   1102  C   PHE    70     -14.213  12.327 -51.627  1.00  0.00           C  
ATOM   1103  O   PHE    70     -13.037  12.187 -51.978  1.00  0.00           O  
ATOM   1104  N   THR    71     -14.984  13.412 -51.930  1.00  0.00           N  
ATOM   1105  HN  THR    71     -15.942  13.510 -51.671  1.00  0.00           H  
ATOM   1106  CA  THR    71     -14.476  14.524 -52.711  1.00  0.00           C  
ATOM   1107  HA  THR    71     -13.897  14.061 -53.496  1.00  0.00           H  
ATOM   1108  CB  THR    71     -15.626  15.359 -53.268  1.00  0.00           C  
ATOM   1109  HB  THR    71     -15.170  16.189 -53.849  1.00  0.00           H  
ATOM   1110  OG1 THR    71     -16.503  15.939 -52.257  1.00  0.00           O  
ATOM   1111  HG1 THR    71     -17.041  16.503 -52.818  1.00  0.00           H  
ATOM   1112  CG2 THR    71     -16.492  14.456 -54.228  1.00  0.00           C  
ATOM   1113 HG21 THR    71     -17.067  13.823 -53.519  1.00  0.00           H  
ATOM   1114 HG22 THR    71     -15.946  13.823 -54.960  1.00  0.00           H  
ATOM   1115 HG23 THR    71     -17.076  15.126 -54.895  1.00  0.00           H  
ATOM   1116  C   THR    71     -13.605  15.387 -51.742  1.00  0.00           C  
ATOM   1117  O   THR    71     -13.661  15.422 -50.533  1.00  0.00           O  
ATOM   1118  N   ARG    72     -12.800  16.200 -52.349  1.00  0.00           N  
ATOM   1119  HN  ARG    72     -12.776  16.254 -53.344  1.00  0.00           H  
ATOM   1120  CA  ARG    72     -11.838  17.061 -51.676  1.00  0.00           C  
ATOM   1121  HA  ARG    72     -11.527  16.453 -50.839  1.00  0.00           H  
ATOM   1122  CB  ARG    72     -10.764  17.333 -52.711  1.00  0.00           C  
ATOM   1123  HB1 ARG    72     -10.280  18.271 -52.365  1.00  0.00           H  
ATOM   1124  HB2 ARG    72     -11.276  17.544 -53.675  1.00  0.00           H  
ATOM   1125  CG  ARG    72      -9.669  16.289 -52.821  1.00  0.00           C  
ATOM   1126  HG1 ARG    72      -9.118  16.447 -53.773  1.00  0.00           H  
ATOM   1127  HG2 ARG    72     -10.238  15.337 -52.882  1.00  0.00           H  
ATOM   1128  CD  ARG    72      -8.721  16.081 -51.584  1.00  0.00           C  
ATOM   1129  HD1 ARG    72      -8.103  15.159 -51.539  1.00  0.00           H  
ATOM   1130  HD2 ARG    72      -9.288  15.979 -50.634  1.00  0.00           H  
ATOM   1131  NE  ARG    72      -7.812  17.212 -51.478  1.00  0.00           N  
ATOM   1132  HE  ARG    72      -8.019  17.878 -50.761  1.00  0.00           H  
ATOM   1133  CZ  ARG    72      -6.790  17.404 -52.292  1.00  0.00           C  
ATOM   1134  NH1 ARG    72      -6.358  16.703 -53.290  1.00  0.00           N  
ATOM   1135 HH11 ARG    72      -6.752  15.811 -53.513  1.00  0.00           H  
ATOM   1136 HH12 ARG    72      -5.429  16.991 -53.521  1.00  0.00           H  
ATOM   1137  NH2 ARG    72      -6.054  18.395 -51.980  1.00  0.00           N  
ATOM   1138 HH21 ARG    72      -6.361  18.995 -51.241  1.00  0.00           H  
ATOM   1139 HH22 ARG    72      -5.227  18.573 -52.514  1.00  0.00           H  
ATOM   1140  C   ARG    72     -12.478  18.321 -51.058  1.00  0.00           C  
ATOM   1141  O   ARG    72     -12.076  18.927 -50.072  1.00  0.00           O  
ATOM   1142  N   ASP    73     -13.658  18.804 -51.585  1.00  0.00           N  
ATOM   1143  HN  ASP    73     -13.913  18.384 -52.452  1.00  0.00           H  
ATOM   1144  CA  ASP    73     -14.505  19.867 -51.087  1.00  0.00           C  
ATOM   1145  HA  ASP    73     -13.795  20.674 -50.984  1.00  0.00           H  
ATOM   1146  CB  ASP    73     -15.616  20.138 -52.134  1.00  0.00           C  
ATOM   1147  HB1 ASP    73     -16.313  19.281 -52.252  1.00  0.00           H  
ATOM   1148  HB2 ASP    73     -15.215  20.305 -53.157  1.00  0.00           H  
ATOM   1149  CG  ASP    73     -16.440  21.368 -51.714  1.00  0.00           C  
ATOM   1150  OD1 ASP    73     -17.663  21.178 -51.346  1.00  0.00           O  
ATOM   1151  OD2 ASP    73     -15.921  22.502 -51.779  1.00  0.00           O  
ATOM   1152  C   ASP    73     -15.057  19.529 -49.716  1.00  0.00           C  
ATOM   1153  O   ASP    73     -15.257  20.348 -48.800  1.00  0.00           O  
ATOM   1154  N   LEU    74     -15.389  18.181 -49.481  1.00  0.00           N  
ATOM   1155  HN  LEU    74     -15.272  17.470 -50.170  1.00  0.00           H  
ATOM   1156  CA  LEU    74     -15.775  17.641 -48.173  1.00  0.00           C  
ATOM   1157  HA  LEU    74     -16.666  18.210 -47.951  1.00  0.00           H  
ATOM   1158  CB  LEU    74     -16.280  16.189 -48.342  1.00  0.00           C  
ATOM   1159  HB1 LEU    74     -15.672  15.712 -49.140  1.00  0.00           H  
ATOM   1160  HB2 LEU    74     -17.288  16.185 -48.811  1.00  0.00           H  
ATOM   1161  CG  LEU    74     -16.072  15.190 -47.148  1.00  0.00           C  
ATOM   1162  HG  LEU    74     -15.075  15.260 -46.661  1.00  0.00           H  
ATOM   1163  CD1 LEU    74     -17.191  15.423 -46.110  1.00  0.00           C  
ATOM   1164 HD11 LEU    74     -18.120  14.995 -46.544  1.00  0.00           H  
ATOM   1165 HD12 LEU    74     -17.433  16.484 -45.886  1.00  0.00           H  
ATOM   1166 HD13 LEU    74     -17.074  14.833 -45.175  1.00  0.00           H  
ATOM   1167  CD2 LEU    74     -16.184  13.752 -47.689  1.00  0.00           C  
ATOM   1168 HD21 LEU    74     -15.427  13.677 -48.499  1.00  0.00           H  
ATOM   1169 HD22 LEU    74     -17.203  13.538 -48.079  1.00  0.00           H  
ATOM   1170 HD23 LEU    74     -15.877  12.989 -46.942  1.00  0.00           H  
ATOM   1171  C   LEU    74     -14.652  17.940 -47.174  1.00  0.00           C  
ATOM   1172  O   LEU    74     -14.850  18.383 -46.036  1.00  0.00           O  
ATOM   1173  N   MET    75     -13.369  17.725 -47.523  1.00  0.00           N  
ATOM   1174  HN  MET    75     -13.200  17.269 -48.393  1.00  0.00           H  
ATOM   1175  CA  MET    75     -12.222  18.077 -46.729  1.00  0.00           C  
ATOM   1176  HA  MET    75     -12.417  17.673 -45.747  1.00  0.00           H  
ATOM   1177  CB  MET    75     -10.856  17.413 -47.341  1.00  0.00           C  
ATOM   1178  HB1 MET    75     -10.089  17.614 -46.562  1.00  0.00           H  
ATOM   1179  HB2 MET    75     -10.467  17.976 -48.216  1.00  0.00           H  
ATOM   1180  CG  MET    75     -10.970  15.993 -47.819  1.00  0.00           C  
ATOM   1181  HG1 MET    75      -9.988  15.515 -48.027  1.00  0.00           H  
ATOM   1182  HG2 MET    75     -11.513  15.987 -48.788  1.00  0.00           H  
ATOM   1183  SD  MET    75     -11.863  14.736 -46.755  1.00  0.00           S  
ATOM   1184  CE  MET    75     -10.964  15.034 -45.271  1.00  0.00           C  
ATOM   1185  HE1 MET    75     -11.193  16.072 -44.948  1.00  0.00           H  
ATOM   1186  HE2 MET    75      -9.874  14.901 -45.441  1.00  0.00           H  
ATOM   1187  HE3 MET    75     -11.257  14.289 -44.502  1.00  0.00           H  
ATOM   1188  C   MET    75     -11.945  19.518 -46.530  1.00  0.00           C  
ATOM   1189  O   MET    75     -11.624  19.982 -45.468  1.00  0.00           O  
ATOM   1190  N   GLU    76     -12.255  20.392 -47.534  1.00  0.00           N  
ATOM   1191  HN  GLU    76     -12.469  20.101 -48.463  1.00  0.00           H  
ATOM   1192  CA  GLU    76     -12.250  21.810 -47.425  1.00  0.00           C  
ATOM   1193  HA  GLU    76     -11.301  22.093 -46.993  1.00  0.00           H  
ATOM   1194  CB  GLU    76     -12.337  22.500 -48.770  1.00  0.00           C  
ATOM   1195  HB1 GLU    76     -12.512  23.588 -48.634  1.00  0.00           H  
ATOM   1196  HB2 GLU    76     -13.246  22.078 -49.249  1.00  0.00           H  
ATOM   1197  CG  GLU    76     -11.189  22.258 -49.710  1.00  0.00           C  
ATOM   1198  HG1 GLU    76     -11.263  22.991 -50.542  1.00  0.00           H  
ATOM   1199  HG2 GLU    76     -11.277  21.205 -50.054  1.00  0.00           H  
ATOM   1200  CD  GLU    76      -9.837  22.490 -49.160  1.00  0.00           C  
ATOM   1201  OE1 GLU    76      -8.938  21.601 -49.162  1.00  0.00           O  
ATOM   1202  OE2 GLU    76      -9.536  23.707 -48.845  1.00  0.00           O  
ATOM   1203  C   GLU    76     -13.347  22.400 -46.506  1.00  0.00           C  
ATOM   1204  O   GLU    76     -13.093  23.286 -45.694  1.00  0.00           O  
ATOM   1205  N   LYS    77     -14.584  21.891 -46.657  1.00  0.00           N  
ATOM   1206  HN  LYS    77     -14.770  21.313 -47.448  1.00  0.00           H  
ATOM   1207  CA  LYS    77     -15.785  22.222 -45.821  1.00  0.00           C  
ATOM   1208  HA  LYS    77     -15.796  23.294 -45.696  1.00  0.00           H  
ATOM   1209  CB  LYS    77     -17.054  21.913 -46.546  1.00  0.00           C  
ATOM   1210  HB1 LYS    77     -17.923  22.137 -45.891  1.00  0.00           H  
ATOM   1211  HB2 LYS    77     -17.109  20.829 -46.784  1.00  0.00           H  
ATOM   1212  CG  LYS    77     -17.243  22.855 -47.780  1.00  0.00           C  
ATOM   1213  HG1 LYS    77     -16.625  22.504 -48.634  1.00  0.00           H  
ATOM   1214  HG2 LYS    77     -16.856  23.840 -47.443  1.00  0.00           H  
ATOM   1215  CD  LYS    77     -18.680  22.886 -48.414  1.00  0.00           C  
ATOM   1216  HD1 LYS    77     -19.396  22.956 -47.568  1.00  0.00           H  
ATOM   1217  HD2 LYS    77     -18.806  21.859 -48.820  1.00  0.00           H  
ATOM   1218  CE  LYS    77     -18.971  23.983 -49.413  1.00  0.00           C  
ATOM   1219  HE1 LYS    77     -18.893  25.013 -49.002  1.00  0.00           H  
ATOM   1220  HE2 LYS    77     -20.013  23.999 -49.798  1.00  0.00           H  
ATOM   1221  NZ  LYS    77     -18.069  23.936 -50.569  1.00  0.00           N  
ATOM   1222  HZ1 LYS    77     -17.337  24.653 -50.395  1.00  0.00           H  
ATOM   1223  HZ2 LYS    77     -18.496  24.266 -51.458  1.00  0.00           H  
ATOM   1224  HZ3 LYS    77     -17.657  22.984 -50.651  1.00  0.00           H  
ATOM   1225  C   LYS    77     -15.597  21.721 -44.323  1.00  0.00           C  
ATOM   1226  O   LYS    77     -15.776  22.492 -43.377  1.00  0.00           O  
ATOM   1227  N   LEU    78     -15.109  20.440 -44.164  1.00  0.00           N  
ATOM   1228  HN  LEU    78     -15.079  19.844 -44.963  1.00  0.00           H  
ATOM   1229  CA  LEU    78     -14.662  20.038 -42.894  1.00  0.00           C  
ATOM   1230  HA  LEU    78     -15.532  20.010 -42.254  1.00  0.00           H  
ATOM   1231  CB  LEU    78     -14.135  18.535 -42.796  1.00  0.00           C  
ATOM   1232  HB1 LEU    78     -13.678  18.261 -41.821  1.00  0.00           H  
ATOM   1233  HB2 LEU    78     -13.281  18.498 -43.506  1.00  0.00           H  
ATOM   1234  CG  LEU    78     -15.186  17.433 -43.006  1.00  0.00           C  
ATOM   1235  HG  LEU    78     -15.819  17.788 -43.847  1.00  0.00           H  
ATOM   1236  CD1 LEU    78     -14.550  16.178 -43.468  1.00  0.00           C  
ATOM   1237 HD11 LEU    78     -14.142  16.358 -44.485  1.00  0.00           H  
ATOM   1238 HD12 LEU    78     -15.155  15.248 -43.396  1.00  0.00           H  
ATOM   1239 HD13 LEU    78     -13.603  15.971 -42.925  1.00  0.00           H  
ATOM   1240  CD2 LEU    78     -16.063  17.241 -41.741  1.00  0.00           C  
ATOM   1241 HD21 LEU    78     -16.842  16.461 -41.873  1.00  0.00           H  
ATOM   1242 HD22 LEU    78     -16.666  18.162 -41.588  1.00  0.00           H  
ATOM   1243 HD23 LEU    78     -15.347  17.086 -40.905  1.00  0.00           H  
ATOM   1244  C   LEU    78     -13.642  20.935 -42.189  1.00  0.00           C  
ATOM   1245  O   LEU    78     -13.936  21.272 -41.038  1.00  0.00           O  
ATOM   1246  N   LYS    79     -12.582  21.387 -42.941  1.00  0.00           N  
ATOM   1247  HN  LYS    79     -12.381  20.863 -43.765  1.00  0.00           H  
ATOM   1248  CA  LYS    79     -11.632  22.378 -42.472  1.00  0.00           C  
ATOM   1249  HA  LYS    79     -11.058  22.130 -41.592  1.00  0.00           H  
ATOM   1250  CB  LYS    79     -10.496  22.540 -43.513  1.00  0.00           C  
ATOM   1251  HB1 LYS    79      -9.880  23.443 -43.313  1.00  0.00           H  
ATOM   1252  HB2 LYS    79     -11.013  22.412 -44.488  1.00  0.00           H  
ATOM   1253  CG  LYS    79      -9.460  21.369 -43.478  1.00  0.00           C  
ATOM   1254  HG1 LYS    79      -9.888  20.430 -43.890  1.00  0.00           H  
ATOM   1255  HG2 LYS    79      -9.219  21.396 -42.394  1.00  0.00           H  
ATOM   1256  CD  LYS    79      -8.169  21.454 -44.421  1.00  0.00           C  
ATOM   1257  HD1 LYS    79      -7.406  20.678 -44.199  1.00  0.00           H  
ATOM   1258  HD2 LYS    79      -7.620  22.323 -43.998  1.00  0.00           H  
ATOM   1259  CE  LYS    79      -8.576  21.388 -45.919  1.00  0.00           C  
ATOM   1260  HE1 LYS    79      -9.457  22.063 -45.971  1.00  0.00           H  
ATOM   1261  HE2 LYS    79      -8.900  20.409 -46.333  1.00  0.00           H  
ATOM   1262  NZ  LYS    79      -7.534  21.857 -46.852  1.00  0.00           N  
ATOM   1263  HZ1 LYS    79      -7.321  22.869 -46.744  1.00  0.00           H  
ATOM   1264  HZ2 LYS    79      -7.779  21.824 -47.862  1.00  0.00           H  
ATOM   1265  HZ3 LYS    79      -6.619  21.369 -46.768  1.00  0.00           H  
ATOM   1266  C   LYS    79     -12.219  23.828 -42.196  1.00  0.00           C  
ATOM   1267  O   LYS    79     -11.828  24.391 -41.126  1.00  0.00           O  
ATOM   1268  N   GLY    80     -13.107  24.344 -42.990  1.00  0.00           N  
ATOM   1269  HN  GLY    80     -13.253  23.931 -43.886  1.00  0.00           H  
ATOM   1270  CA  GLY    80     -13.964  25.476 -42.721  1.00  0.00           C  
ATOM   1271  HA1 GLY    80     -14.723  25.456 -43.490  1.00  0.00           H  
ATOM   1272  HA2 GLY    80     -13.266  26.299 -42.682  1.00  0.00           H  
ATOM   1273  C   GLY    80     -14.791  25.450 -41.465  1.00  0.00           C  
ATOM   1274  O   GLY    80     -14.942  26.500 -40.840  1.00  0.00           O  
ATOM   1275  N   ARG    81     -15.266  24.298 -41.104  1.00  0.00           N  
ATOM   1276  HN  ARG    81     -15.086  23.566 -41.757  1.00  0.00           H  
ATOM   1277  CA  ARG    81     -16.116  24.105 -39.984  1.00  0.00           C  
ATOM   1278  HA  ARG    81     -16.380  25.076 -39.590  1.00  0.00           H  
ATOM   1279  CB  ARG    81     -17.460  23.571 -40.543  1.00  0.00           C  
ATOM   1280  HB1 ARG    81     -18.192  23.486 -39.711  1.00  0.00           H  
ATOM   1281  HB2 ARG    81     -17.246  22.564 -40.960  1.00  0.00           H  
ATOM   1282  CG  ARG    81     -18.138  24.489 -41.538  1.00  0.00           C  
ATOM   1283  HG1 ARG    81     -19.088  24.051 -41.912  1.00  0.00           H  
ATOM   1284  HG2 ARG    81     -17.525  24.572 -42.460  1.00  0.00           H  
ATOM   1285  CD  ARG    81     -18.526  25.862 -40.945  1.00  0.00           C  
ATOM   1286  HD1 ARG    81     -17.634  26.455 -40.649  1.00  0.00           H  
ATOM   1287  HD2 ARG    81     -19.182  25.773 -40.053  1.00  0.00           H  
ATOM   1288  NE  ARG    81     -19.300  26.564 -42.032  1.00  0.00           N  
ATOM   1289  HE  ARG    81     -19.591  25.987 -42.795  1.00  0.00           H  
ATOM   1290  CZ  ARG    81     -19.543  27.891 -42.182  1.00  0.00           C  
ATOM   1291  NH1 ARG    81     -19.003  28.845 -41.460  1.00  0.00           N  
ATOM   1292 HH11 ARG    81     -18.078  28.759 -41.090  1.00  0.00           H  
ATOM   1293 HH12 ARG    81     -19.342  29.741 -41.747  1.00  0.00           H  
ATOM   1294  NH2 ARG    81     -20.447  28.290 -43.068  1.00  0.00           N  
ATOM   1295 HH21 ARG    81     -21.027  27.684 -43.612  1.00  0.00           H  
ATOM   1296 HH22 ARG    81     -20.683  29.259 -43.145  1.00  0.00           H  
ATOM   1297  C   ARG    81     -15.354  23.286 -38.965  1.00  0.00           C  
ATOM   1298  O   ARG    81     -16.003  22.700 -38.071  1.00  0.00           O  
ATOM   1299  N   THR    82     -13.946  23.305 -38.990  1.00  0.00           N  
ATOM   1300  HN  THR    82     -13.467  23.673 -39.782  1.00  0.00           H  
ATOM   1301  CA  THR    82     -13.189  22.418 -38.035  1.00  0.00           C  
ATOM   1302  HA  THR    82     -13.609  21.440 -38.219  1.00  0.00           H  
ATOM   1303  CB  THR    82     -11.713  22.488 -38.403  1.00  0.00           C  
ATOM   1304  HB  THR    82     -11.508  22.217 -39.461  1.00  0.00           H  
ATOM   1305  OG1 THR    82     -11.035  21.463 -37.706  1.00  0.00           O  
ATOM   1306  HG1 THR    82     -11.093  21.726 -36.785  1.00  0.00           H  
ATOM   1307  CG2 THR    82     -11.045  23.797 -38.044  1.00  0.00           C  
ATOM   1308 HG21 THR    82      -9.957  23.754 -38.262  1.00  0.00           H  
ATOM   1309 HG22 THR    82     -11.177  23.938 -36.950  1.00  0.00           H  
ATOM   1310 HG23 THR    82     -11.473  24.577 -38.709  1.00  0.00           H  
ATOM   1311  C   THR    82     -13.435  22.777 -36.568  1.00  0.00           C  
ATOM   1312  O   THR    82     -13.050  21.911 -35.752  1.00  0.00           O  
ATOM   1313  N   SER    83     -13.994  23.955 -36.178  1.00  0.00           N  
ATOM   1314  HN  SER    83     -13.990  24.619 -36.922  1.00  0.00           H  
ATOM   1315  CA  SER    83     -14.507  24.363 -34.856  1.00  0.00           C  
ATOM   1316  HA  SER    83     -13.706  24.139 -34.167  1.00  0.00           H  
ATOM   1317  CB  SER    83     -15.117  25.801 -34.825  1.00  0.00           C  
ATOM   1318  HB1 SER    83     -15.908  25.855 -35.604  1.00  0.00           H  
ATOM   1319  HB2 SER    83     -14.348  26.562 -35.076  1.00  0.00           H  
ATOM   1320  OG  SER    83     -15.797  26.208 -33.655  1.00  0.00           O  
ATOM   1321  HG1 SER    83     -15.315  25.816 -32.923  1.00  0.00           H  
ATOM   1322  C   SER    83     -15.620  23.365 -34.530  1.00  0.00           C  
ATOM   1323  O   SER    83     -15.895  23.055 -33.358  1.00  0.00           O  
ATOM   1324  N   ARG    84     -16.394  22.878 -35.454  1.00  0.00           N  
ATOM   1325  HN  ARG    84     -16.267  22.929 -36.441  1.00  0.00           H  
ATOM   1326  CA  ARG    84     -17.605  22.137 -35.238  1.00  0.00           C  
ATOM   1327  HA  ARG    84     -17.865  22.452 -34.238  1.00  0.00           H  
ATOM   1328  CB  ARG    84     -18.768  22.547 -36.098  1.00  0.00           C  
ATOM   1329  HB1 ARG    84     -19.722  22.250 -35.611  1.00  0.00           H  
ATOM   1330  HB2 ARG    84     -18.692  22.110 -37.116  1.00  0.00           H  
ATOM   1331  CG  ARG    84     -18.809  24.033 -36.392  1.00  0.00           C  
ATOM   1332  HG1 ARG    84     -17.960  24.338 -37.042  1.00  0.00           H  
ATOM   1333  HG2 ARG    84     -18.624  24.612 -35.462  1.00  0.00           H  
ATOM   1334  CD  ARG    84     -20.166  24.578 -36.932  1.00  0.00           C  
ATOM   1335  HD1 ARG    84     -20.949  24.398 -36.164  1.00  0.00           H  
ATOM   1336  HD2 ARG    84     -20.449  24.196 -37.936  1.00  0.00           H  
ATOM   1337  NE  ARG    84     -19.955  26.010 -37.126  1.00  0.00           N  
ATOM   1338  HE  ARG    84     -19.044  26.389 -37.283  1.00  0.00           H  
ATOM   1339  CZ  ARG    84     -20.955  26.768 -37.483  1.00  0.00           C  
ATOM   1340  NH1 ARG    84     -22.226  26.642 -37.223  1.00  0.00           N  
ATOM   1341 HH11 ARG    84     -22.514  25.969 -36.543  1.00  0.00           H  
ATOM   1342 HH12 ARG    84     -22.875  27.370 -37.445  1.00  0.00           H  
ATOM   1343  NH2 ARG    84     -20.626  28.001 -37.861  1.00  0.00           N  
ATOM   1344 HH21 ARG    84     -19.689  28.322 -37.999  1.00  0.00           H  
ATOM   1345 HH22 ARG    84     -21.350  28.677 -38.000  1.00  0.00           H  
ATOM   1346  C   ARG    84     -17.435  20.647 -35.409  1.00  0.00           C  
ATOM   1347  O   ARG    84     -18.281  19.871 -34.985  1.00  0.00           O  
ATOM   1348  N   ILE    85     -16.250  20.174 -35.765  1.00  0.00           N  
ATOM   1349  HN  ILE    85     -15.535  20.829 -36.000  1.00  0.00           H  
ATOM   1350  CA  ILE    85     -16.001  18.725 -35.959  1.00  0.00           C  
ATOM   1351  HA  ILE    85     -16.925  18.169 -35.910  1.00  0.00           H  
ATOM   1352  CB  ILE    85     -15.500  18.442 -37.342  1.00  0.00           C  
ATOM   1353  HB  ILE    85     -14.509  18.943 -37.332  1.00  0.00           H  
ATOM   1354  CG2 ILE    85     -15.309  16.953 -37.641  1.00  0.00           C  
ATOM   1355 HG21 ILE    85     -15.376  16.661 -38.711  1.00  0.00           H  
ATOM   1356 HG22 ILE    85     -16.109  16.335 -37.181  1.00  0.00           H  
ATOM   1357 HG23 ILE    85     -14.308  16.566 -37.354  1.00  0.00           H  
ATOM   1358  CG1 ILE    85     -16.259  19.148 -38.471  1.00  0.00           C  
ATOM   1359 HG11 ILE    85     -15.647  19.030 -39.390  1.00  0.00           H  
ATOM   1360 HG12 ILE    85     -16.372  20.228 -38.234  1.00  0.00           H  
ATOM   1361  CD  ILE    85     -17.653  18.593 -38.730  1.00  0.00           C  
ATOM   1362  HD1 ILE    85     -18.081  18.993 -39.674  1.00  0.00           H  
ATOM   1363  HD2 ILE    85     -18.256  18.858 -37.835  1.00  0.00           H  
ATOM   1364  HD3 ILE    85     -17.616  17.493 -38.876  1.00  0.00           H  
ATOM   1365  C   ILE    85     -14.984  18.155 -34.894  1.00  0.00           C  
ATOM   1366  O   ILE    85     -14.042  18.847 -34.597  1.00  0.00           O  
ATOM   1367  N   ALA    86     -15.141  16.915 -34.282  1.00  0.00           N  
ATOM   1368  HN  ALA    86     -16.018  16.472 -34.451  1.00  0.00           H  
ATOM   1369  CA  ALA    86     -14.184  16.389 -33.260  1.00  0.00           C  
ATOM   1370  HA  ALA    86     -13.485  17.133 -32.908  1.00  0.00           H  
ATOM   1371  CB  ALA    86     -14.969  16.002 -31.986  1.00  0.00           C  
ATOM   1372  HB1 ALA    86     -14.276  15.417 -31.344  1.00  0.00           H  
ATOM   1373  HB2 ALA    86     -15.848  15.351 -32.178  1.00  0.00           H  
ATOM   1374  HB3 ALA    86     -15.317  16.862 -31.374  1.00  0.00           H  
ATOM   1375  C   ALA    86     -13.413  15.178 -33.740  1.00  0.00           C  
ATOM   1376  O   ALA    86     -12.511  14.673 -33.107  1.00  0.00           O  
ATOM   1377  N   GLY    87     -13.721  14.744 -34.975  1.00  0.00           N  
ATOM   1378  HN  GLY    87     -14.531  15.082 -35.448  1.00  0.00           H  
ATOM   1379  CA  GLY    87     -12.874  13.905 -35.724  1.00  0.00           C  
ATOM   1380  HA1 GLY    87     -12.333  13.168 -35.148  1.00  0.00           H  
ATOM   1381  HA2 GLY    87     -12.219  14.566 -36.272  1.00  0.00           H  
ATOM   1382  C   GLY    87     -13.755  13.186 -36.779  1.00  0.00           C  
ATOM   1383  O   GLY    87     -14.949  13.401 -36.873  1.00  0.00           O  
ATOM   1384  N   LEU    88     -13.147  12.450 -37.654  1.00  0.00           N  
ATOM   1385  HN  LEU    88     -12.153  12.381 -37.685  1.00  0.00           H  
ATOM   1386  CA  LEU    88     -13.824  11.885 -38.757  1.00  0.00           C  
ATOM   1387  HA  LEU    88     -14.894  11.933 -38.615  1.00  0.00           H  
ATOM   1388  CB  LEU    88     -13.367  12.536 -40.094  1.00  0.00           C  
ATOM   1389  HB1 LEU    88     -12.264  12.414 -40.142  1.00  0.00           H  
ATOM   1390  HB2 LEU    88     -13.758  13.574 -40.016  1.00  0.00           H  
ATOM   1391  CG  LEU    88     -13.842  11.949 -41.406  1.00  0.00           C  
ATOM   1392  HG  LEU    88     -13.604  10.874 -41.550  1.00  0.00           H  
ATOM   1393  CD1 LEU    88     -15.287  12.182 -41.510  1.00  0.00           C  
ATOM   1394 HD11 LEU    88     -15.885  11.817 -40.648  1.00  0.00           H  
ATOM   1395 HD12 LEU    88     -15.685  11.613 -42.378  1.00  0.00           H  
ATOM   1396 HD13 LEU    88     -15.504  13.267 -41.606  1.00  0.00           H  
ATOM   1397  CD2 LEU    88     -13.171  12.567 -42.716  1.00  0.00           C  
ATOM   1398 HD21 LEU    88     -12.191  12.093 -42.937  1.00  0.00           H  
ATOM   1399 HD22 LEU    88     -13.142  13.676 -42.655  1.00  0.00           H  
ATOM   1400 HD23 LEU    88     -13.880  12.415 -43.558  1.00  0.00           H  
ATOM   1401  C   LEU    88     -13.390  10.412 -38.841  1.00  0.00           C  
ATOM   1402  O   LEU    88     -12.246   9.994 -38.938  1.00  0.00           O  
ATOM   1403  N   ALA    89     -14.329   9.491 -38.825  1.00  0.00           N  
ATOM   1404  HN  ALA    89     -15.239   9.875 -38.689  1.00  0.00           H  
ATOM   1405  CA  ALA    89     -14.315   8.019 -39.052  1.00  0.00           C  
ATOM   1406  HA  ALA    89     -13.321   7.635 -38.874  1.00  0.00           H  
ATOM   1407  CB  ALA    89     -15.150   7.203 -37.942  1.00  0.00           C  
ATOM   1408  HB1 ALA    89     -15.068   6.105 -38.091  1.00  0.00           H  
ATOM   1409  HB2 ALA    89     -16.180   7.618 -37.908  1.00  0.00           H  
ATOM   1410  HB3 ALA    89     -14.685   7.366 -36.946  1.00  0.00           H  
ATOM   1411  C   ALA    89     -14.724   7.570 -40.422  1.00  0.00           C  
ATOM   1412  O   ALA    89     -15.778   8.082 -40.870  1.00  0.00           O  
ATOM   1413  N   VAL    90     -13.916   6.752 -41.087  1.00  0.00           N  
ATOM   1414  HN  VAL    90     -13.062   6.457 -40.666  1.00  0.00           H  
ATOM   1415  CA  VAL    90     -14.002   6.596 -42.529  1.00  0.00           C  
ATOM   1416  HA  VAL    90     -14.856   7.157 -42.880  1.00  0.00           H  
ATOM   1417  CB  VAL    90     -12.674   7.013 -43.136  1.00  0.00           C  
ATOM   1418  HB  VAL    90     -11.926   6.332 -42.677  1.00  0.00           H  
ATOM   1419  CG1 VAL    90     -12.765   6.848 -44.723  1.00  0.00           C  
ATOM   1420 HG11 VAL    90     -12.597   5.787 -45.008  1.00  0.00           H  
ATOM   1421 HG12 VAL    90     -11.875   7.309 -45.201  1.00  0.00           H  
ATOM   1422 HG13 VAL    90     -13.752   7.262 -45.020  1.00  0.00           H  
ATOM   1423  CG2 VAL    90     -12.318   8.380 -42.692  1.00  0.00           C  
ATOM   1424 HG21 VAL    90     -12.385   8.701 -41.631  1.00  0.00           H  
ATOM   1425 HG22 VAL    90     -13.013   9.069 -43.218  1.00  0.00           H  
ATOM   1426 HG23 VAL    90     -11.288   8.616 -43.036  1.00  0.00           H  
ATOM   1427  C   VAL    90     -14.300   5.036 -42.752  1.00  0.00           C  
ATOM   1428  O   VAL    90     -13.889   4.246 -41.873  1.00  0.00           O  
ATOM   1429  N   SER    91     -14.951   4.644 -43.805  1.00  0.00           N  
ATOM   1430  HN  SER    91     -15.241   5.254 -44.539  1.00  0.00           H  
ATOM   1431  CA  SER    91     -15.286   3.205 -43.945  1.00  0.00           C  
ATOM   1432  HA  SER    91     -14.980   2.618 -43.091  1.00  0.00           H  
ATOM   1433  CB  SER    91     -16.764   2.984 -44.071  1.00  0.00           C  
ATOM   1434  HB1 SER    91     -16.822   1.877 -43.999  1.00  0.00           H  
ATOM   1435  HB2 SER    91     -17.235   3.382 -44.995  1.00  0.00           H  
ATOM   1436  OG  SER    91     -17.540   3.516 -43.053  1.00  0.00           O  
ATOM   1437  HG1 SER    91     -17.581   4.459 -43.229  1.00  0.00           H  
ATOM   1438  C   SER    91     -14.576   2.656 -45.175  1.00  0.00           C  
ATOM   1439  O   SER    91     -14.857   3.083 -46.312  1.00  0.00           O  
ATOM   1440  N   LEU    92     -13.611   1.741 -45.001  1.00  0.00           N  
ATOM   1441  HN  LEU    92     -13.508   1.366 -44.083  1.00  0.00           H  
ATOM   1442  CA  LEU    92     -12.943   1.102 -46.156  1.00  0.00           C  
ATOM   1443  HA  LEU    92     -13.127   1.699 -47.037  1.00  0.00           H  
ATOM   1444  CB  LEU    92     -11.437   0.963 -45.858  1.00  0.00           C  
ATOM   1445  HB1 LEU    92     -11.211   0.421 -44.915  1.00  0.00           H  
ATOM   1446  HB2 LEU    92     -11.021   1.967 -45.626  1.00  0.00           H  
ATOM   1447  CG  LEU    92     -10.536   0.387 -46.994  1.00  0.00           C  
ATOM   1448  HG  LEU    92     -11.211  -0.411 -47.371  1.00  0.00           H  
ATOM   1449  CD1 LEU    92     -10.477   1.479 -48.143  1.00  0.00           C  
ATOM   1450 HD11 LEU    92      -9.603   1.288 -48.802  1.00  0.00           H  
ATOM   1451 HD12 LEU    92     -10.339   2.429 -47.584  1.00  0.00           H  
ATOM   1452 HD13 LEU    92     -11.482   1.432 -48.615  1.00  0.00           H  
ATOM   1453  CD2 LEU    92      -9.169  -0.148 -46.573  1.00  0.00           C  
ATOM   1454 HD21 LEU    92      -8.547  -0.650 -47.344  1.00  0.00           H  
ATOM   1455 HD22 LEU    92      -9.243  -0.831 -45.699  1.00  0.00           H  
ATOM   1456 HD23 LEU    92      -8.624   0.697 -46.101  1.00  0.00           H  
ATOM   1457  C   LEU    92     -13.559  -0.236 -46.332  1.00  0.00           C  
ATOM   1458  O   LEU    92     -13.734  -1.097 -45.461  1.00  0.00           O  
ATOM   1459  N   THR    93     -14.129  -0.519 -47.495  1.00  0.00           N  
ATOM   1460  HN  THR    93     -14.049   0.130 -48.247  1.00  0.00           H  
ATOM   1461  CA  THR    93     -14.766  -1.746 -47.900  1.00  0.00           C  
ATOM   1462  HA  THR    93     -14.427  -2.507 -47.213  1.00  0.00           H  
ATOM   1463  CB  THR    93     -16.277  -1.646 -47.835  1.00  0.00           C  
ATOM   1464  HB  THR    93     -16.471  -1.006 -46.947  1.00  0.00           H  
ATOM   1465  OG1 THR    93     -16.829  -2.923 -47.692  1.00  0.00           O  
ATOM   1466  HG1 THR    93     -16.293  -3.323 -47.003  1.00  0.00           H  
ATOM   1467  CG2 THR    93     -16.884  -0.904 -49.100  1.00  0.00           C  
ATOM   1468 HG21 THR    93     -16.737  -1.499 -50.027  1.00  0.00           H  
ATOM   1469 HG22 THR    93     -16.418   0.084 -49.306  1.00  0.00           H  
ATOM   1470 HG23 THR    93     -17.978  -0.787 -48.947  1.00  0.00           H  
ATOM   1471  C   THR    93     -14.365  -2.034 -49.266  1.00  0.00           C  
ATOM   1472  O   THR    93     -14.026  -1.182 -50.058  1.00  0.00           O  
ATOM   1473  N   LYS    94     -14.448  -3.377 -49.742  1.00  0.00           N  
ATOM   1474  HN  LYS    94     -14.673  -4.144 -49.145  1.00  0.00           H  
ATOM   1475  CA  LYS    94     -14.175  -3.854 -51.086  1.00  0.00           C  
ATOM   1476  HA  LYS    94     -13.255  -3.354 -51.350  1.00  0.00           H  
ATOM   1477  CB  LYS    94     -13.950  -5.323 -51.179  1.00  0.00           C  
ATOM   1478  HB1 LYS    94     -14.183  -5.684 -52.204  1.00  0.00           H  
ATOM   1479  HB2 LYS    94     -14.642  -5.884 -50.515  1.00  0.00           H  
ATOM   1480  CG  LYS    94     -12.487  -5.671 -51.040  1.00  0.00           C  
ATOM   1481  HG1 LYS    94     -12.012  -4.998 -51.786  1.00  0.00           H  
ATOM   1482  HG2 LYS    94     -12.475  -6.720 -51.407  1.00  0.00           H  
ATOM   1483  CD  LYS    94     -11.858  -5.640 -49.602  1.00  0.00           C  
ATOM   1484  HD1 LYS    94     -12.354  -6.386 -48.945  1.00  0.00           H  
ATOM   1485  HD2 LYS    94     -11.921  -4.620 -49.166  1.00  0.00           H  
ATOM   1486  CE  LYS    94     -10.414  -6.172 -49.706  1.00  0.00           C  
ATOM   1487  HE1 LYS    94      -9.800  -5.515 -50.359  1.00  0.00           H  
ATOM   1488  HE2 LYS    94     -10.316  -7.217 -50.070  1.00  0.00           H  
ATOM   1489  NZ  LYS    94      -9.616  -6.111 -48.391  1.00  0.00           N  
ATOM   1490  HZ1 LYS    94      -8.616  -6.049 -48.670  1.00  0.00           H  
ATOM   1491  HZ2 LYS    94      -9.789  -6.937 -47.784  1.00  0.00           H  
ATOM   1492  HZ3 LYS    94      -9.819  -5.281 -47.798  1.00  0.00           H  
ATOM   1493  C   LYS    94     -15.127  -3.318 -52.119  1.00  0.00           C  
ATOM   1494  O   LYS    94     -14.643  -2.810 -53.093  1.00  0.00           O  
ATOM   1495  N   PRO    95     -16.430  -3.368 -52.079  1.00  0.00           N  
ATOM   1496  CD  PRO    95     -17.165  -4.412 -51.429  1.00  0.00           C  
ATOM   1497  HD1 PRO    95     -16.963  -4.244 -50.349  1.00  0.00           H  
ATOM   1498  HD2 PRO    95     -16.770  -5.429 -51.641  1.00  0.00           H  
ATOM   1499  CA  PRO    95     -17.239  -2.753 -53.157  1.00  0.00           C  
ATOM   1500  HA  PRO    95     -16.910  -2.739 -54.186  1.00  0.00           H  
ATOM   1501  CB  PRO    95     -18.589  -3.519 -53.167  1.00  0.00           C  
ATOM   1502  HB1 PRO    95     -18.480  -4.312 -53.938  1.00  0.00           H  
ATOM   1503  HB2 PRO    95     -19.451  -2.847 -53.365  1.00  0.00           H  
ATOM   1504  CG  PRO    95     -18.637  -4.238 -51.831  1.00  0.00           C  
ATOM   1505  HG1 PRO    95     -19.086  -3.746 -50.941  1.00  0.00           H  
ATOM   1506  HG2 PRO    95     -19.160  -5.218 -51.807  1.00  0.00           H  
ATOM   1507  C   PRO    95     -17.524  -1.298 -52.775  1.00  0.00           C  
ATOM   1508  O   PRO    95     -18.474  -0.862 -52.067  1.00  0.00           O  
ATOM   1509  N   SER    96     -16.600  -0.451 -53.225  1.00  0.00           N  
ATOM   1510  HN  SER    96     -15.714  -0.833 -53.479  1.00  0.00           H  
ATOM   1511  CA  SER    96     -16.694   1.036 -53.322  1.00  0.00           C  
ATOM   1512  HA  SER    96     -17.471   1.331 -52.632  1.00  0.00           H  
ATOM   1513  CB  SER    96     -15.304   1.687 -52.986  1.00  0.00           C  
ATOM   1514  HB1 SER    96     -15.052   1.297 -51.976  1.00  0.00           H  
ATOM   1515  HB2 SER    96     -15.192   2.791 -53.017  1.00  0.00           H  
ATOM   1516  OG  SER    96     -14.256   1.151 -53.806  1.00  0.00           O  
ATOM   1517  HG1 SER    96     -14.143   1.855 -54.449  1.00  0.00           H  
ATOM   1518  C   SER    96     -17.104   1.606 -54.693  1.00  0.00           C  
ATOM   1519  O   SER    96     -16.568   1.207 -55.717  1.00  0.00           O  
ATOM   1520  N   PRO    97     -18.013   2.502 -54.758  1.00  0.00           N  
ATOM   1521  CD  PRO    97     -18.363   3.447 -53.729  1.00  0.00           C  
ATOM   1522  HD1 PRO    97     -17.424   3.992 -53.492  1.00  0.00           H  
ATOM   1523  HD2 PRO    97     -18.635   2.821 -52.852  1.00  0.00           H  
ATOM   1524  CA  PRO    97     -18.488   3.043 -56.039  1.00  0.00           C  
ATOM   1525  HA  PRO    97     -18.508   2.236 -56.756  1.00  0.00           H  
ATOM   1526  CB  PRO    97     -19.915   3.582 -55.541  1.00  0.00           C  
ATOM   1527  HB1 PRO    97     -20.669   2.767 -55.560  1.00  0.00           H  
ATOM   1528  HB2 PRO    97     -20.335   4.368 -56.204  1.00  0.00           H  
ATOM   1529  CG  PRO    97     -19.627   4.117 -54.208  1.00  0.00           C  
ATOM   1530  HG1 PRO    97     -19.356   5.191 -54.292  1.00  0.00           H  
ATOM   1531  HG2 PRO    97     -20.456   4.091 -53.469  1.00  0.00           H  
ATOM   1532  C   PRO    97     -17.574   4.144 -56.642  1.00  0.00           C  
ATOM   1533  O   PRO    97     -16.587   4.458 -55.972  1.00  0.00           O  
ATOM   1534  N   ALA    98     -17.819   4.674 -57.803  1.00  0.00           N  
ATOM   1535  HN  ALA    98     -18.591   4.521 -58.415  1.00  0.00           H  
ATOM   1536  CA  ALA    98     -16.862   5.752 -58.283  1.00  0.00           C  
ATOM   1537  HA  ALA    98     -15.867   5.413 -58.532  1.00  0.00           H  
ATOM   1538  CB  ALA    98     -17.524   6.337 -59.557  1.00  0.00           C  
ATOM   1539  HB1 ALA    98     -16.876   7.166 -59.913  1.00  0.00           H  
ATOM   1540  HB2 ALA    98     -18.592   6.637 -59.490  1.00  0.00           H  
ATOM   1541  HB3 ALA    98     -17.510   5.559 -60.350  1.00  0.00           H  
ATOM   1542  C   ALA    98     -16.805   6.890 -57.305  1.00  0.00           C  
ATOM   1543  O   ALA    98     -17.781   7.244 -56.659  1.00  0.00           O  
ATOM   1544  N   SER    99     -15.638   7.516 -57.101  1.00  0.00           N  
ATOM   1545  HN  SER    99     -14.819   7.315 -57.633  1.00  0.00           H  
ATOM   1546  CA  SER    99     -15.561   8.664 -56.269  1.00  0.00           C  
ATOM   1547  HA  SER    99     -14.538   8.965 -56.442  1.00  0.00           H  
ATOM   1548  CB  SER    99     -16.433   9.877 -56.577  1.00  0.00           C  
ATOM   1549  HB1 SER    99     -16.219  10.773 -55.957  1.00  0.00           H  
ATOM   1550  HB2 SER    99     -17.494   9.575 -56.445  1.00  0.00           H  
ATOM   1551  OG  SER    99     -16.160  10.364 -57.869  1.00  0.00           O  
ATOM   1552  HG1 SER    99     -15.221  10.492 -58.023  1.00  0.00           H  
ATOM   1553  C   SER    99     -15.436   8.465 -54.793  1.00  0.00           C  
ATOM   1554  O   SER    99     -15.023   9.390 -54.075  1.00  0.00           O  
ATOM   1555  N   GLY   100     -15.628   7.196 -54.277  1.00  0.00           N  
ATOM   1556  HN  GLY   100     -16.116   6.567 -54.877  1.00  0.00           H  
ATOM   1557  CA  GLY   100     -15.391   6.735 -52.945  1.00  0.00           C  
ATOM   1558  HA1 GLY   100     -15.775   5.726 -52.896  1.00  0.00           H  
ATOM   1559  HA2 GLY   100     -16.049   7.414 -52.423  1.00  0.00           H  
ATOM   1560  C   GLY   100     -13.972   6.748 -52.408  1.00  0.00           C  
ATOM   1561  O   GLY   100     -12.975   6.775 -53.144  1.00  0.00           O  
ATOM   1562  N   PHE   101     -13.796   6.710 -51.099  1.00  0.00           N  
ATOM   1563  HN  PHE   101     -14.589   6.622 -50.500  1.00  0.00           H  
ATOM   1564  CA  PHE   101     -12.541   6.583 -50.392  1.00  0.00           C  
ATOM   1565  HA  PHE   101     -12.089   7.551 -50.551  1.00  0.00           H  
ATOM   1566  CB  PHE   101     -12.748   6.329 -48.941  1.00  0.00           C  
ATOM   1567  HB1 PHE   101     -13.406   5.442 -48.820  1.00  0.00           H  
ATOM   1568  HB2 PHE   101     -13.410   7.108 -48.504  1.00  0.00           H  
ATOM   1569  CG  PHE   101     -11.434   6.463 -48.184  1.00  0.00           C  
ATOM   1570  CD1 PHE   101     -10.677   5.294 -48.028  1.00  0.00           C  
ATOM   1571  HD1 PHE   101     -11.013   4.327 -48.369  1.00  0.00           H  
ATOM   1572  CE1 PHE   101      -9.325   5.295 -47.583  1.00  0.00           C  
ATOM   1573  HE1 PHE   101      -8.653   4.454 -47.664  1.00  0.00           H  
ATOM   1574  CZ  PHE   101      -8.799   6.532 -47.260  1.00  0.00           C  
ATOM   1575  HZ  PHE   101      -7.742   6.639 -47.067  1.00  0.00           H  
ATOM   1576  CD2 PHE   101     -10.927   7.666 -47.891  1.00  0.00           C  
ATOM   1577  HD2 PHE   101     -11.409   8.619 -48.057  1.00  0.00           H  
ATOM   1578  CE2 PHE   101      -9.613   7.706 -47.371  1.00  0.00           C  
ATOM   1579  HE2 PHE   101      -9.268   8.704 -47.143  1.00  0.00           H  
ATOM   1580  C   PHE   101     -11.517   5.631 -51.060  1.00  0.00           C  
ATOM   1581  O   PHE   101     -11.825   4.498 -51.335  1.00  0.00           O  
ATOM   1582  N   SER   102     -10.275   5.958 -51.349  1.00  0.00           N  
ATOM   1583  HN  SER   102     -10.166   6.945 -51.431  1.00  0.00           H  
ATOM   1584  CA  SER   102      -9.228   5.134 -51.849  1.00  0.00           C  
ATOM   1585  HA  SER   102      -9.611   4.130 -51.737  1.00  0.00           H  
ATOM   1586  CB  SER   102      -8.776   5.446 -53.363  1.00  0.00           C  
ATOM   1587  HB1 SER   102      -8.569   6.536 -53.423  1.00  0.00           H  
ATOM   1588  HB2 SER   102      -9.559   5.241 -54.123  1.00  0.00           H  
ATOM   1589  OG  SER   102      -7.491   4.924 -53.769  1.00  0.00           O  
ATOM   1590  HG1 SER   102      -7.504   4.984 -54.727  1.00  0.00           H  
ATOM   1591  C   SER   102      -7.970   5.219 -50.975  1.00  0.00           C  
ATOM   1592  O   SER   102      -7.470   6.330 -50.827  1.00  0.00           O  
ATOM   1593  N   PRO   103      -7.329   4.209 -50.451  1.00  0.00           N  
ATOM   1594  CD  PRO   103      -7.683   2.777 -50.626  1.00  0.00           C  
ATOM   1595  HD1 PRO   103      -7.609   2.639 -51.726  1.00  0.00           H  
ATOM   1596  HD2 PRO   103      -8.723   2.557 -50.302  1.00  0.00           H  
ATOM   1597  CA  PRO   103      -6.155   4.446 -49.575  1.00  0.00           C  
ATOM   1598  HA  PRO   103      -6.347   5.255 -48.886  1.00  0.00           H  
ATOM   1599  CB  PRO   103      -6.172   3.034 -48.897  1.00  0.00           C  
ATOM   1600  HB1 PRO   103      -6.952   2.989 -48.108  1.00  0.00           H  
ATOM   1601  HB2 PRO   103      -5.213   2.890 -48.354  1.00  0.00           H  
ATOM   1602  CG  PRO   103      -6.559   2.039 -49.998  1.00  0.00           C  
ATOM   1603  HG1 PRO   103      -5.702   1.933 -50.697  1.00  0.00           H  
ATOM   1604  HG2 PRO   103      -6.836   0.993 -49.745  1.00  0.00           H  
ATOM   1605  C   PRO   103      -4.836   4.774 -50.297  1.00  0.00           C  
ATOM   1606  O   PRO   103      -3.736   4.836 -49.634  1.00  0.00           O  
ATOM   1607  N   SER   104      -4.956   4.955 -51.658  1.00  0.00           N  
ATOM   1608  HN  SER   104      -5.807   5.259 -52.079  1.00  0.00           H  
ATOM   1609  CA  SER   104      -3.915   5.216 -52.639  1.00  0.00           C  
ATOM   1610  HA  SER   104      -3.126   4.487 -52.518  1.00  0.00           H  
ATOM   1611  CB  SER   104      -4.451   5.199 -54.064  1.00  0.00           C  
ATOM   1612  HB1 SER   104      -3.773   5.451 -54.907  1.00  0.00           H  
ATOM   1613  HB2 SER   104      -5.280   5.937 -54.114  1.00  0.00           H  
ATOM   1614  OG  SER   104      -5.010   3.938 -54.355  1.00  0.00           O  
ATOM   1615  HG1 SER   104      -5.890   4.003 -53.978  1.00  0.00           H  
ATOM   1616  C   SER   104      -3.192   6.573 -52.510  1.00  0.00           C  
ATOM   1617  O   SER   104      -3.763   7.542 -51.991  1.00  0.00           O  
ATOM   1618  N   VAL   105      -1.987   6.654 -53.073  1.00  0.00           N  
ATOM   1619  HN  VAL   105      -1.551   5.898 -53.556  1.00  0.00           H  
ATOM   1620  CA  VAL   105      -0.997   7.733 -53.053  1.00  0.00           C  
ATOM   1621  HA  VAL   105      -0.987   8.348 -52.166  1.00  0.00           H  
ATOM   1622  CB  VAL   105       0.452   7.234 -53.192  1.00  0.00           C  
ATOM   1623  HB  VAL   105       0.578   6.523 -54.037  1.00  0.00           H  
ATOM   1624  CG1 VAL   105       1.564   8.234 -53.216  1.00  0.00           C  
ATOM   1625 HG11 VAL   105       2.598   7.827 -53.209  1.00  0.00           H  
ATOM   1626 HG12 VAL   105       1.590   8.823 -52.274  1.00  0.00           H  
ATOM   1627 HG13 VAL   105       1.464   8.966 -54.045  1.00  0.00           H  
ATOM   1628  CG2 VAL   105       0.682   6.489 -51.904  1.00  0.00           C  
ATOM   1629 HG21 VAL   105      -0.007   5.625 -51.788  1.00  0.00           H  
ATOM   1630 HG22 VAL   105       0.437   7.161 -51.054  1.00  0.00           H  
ATOM   1631 HG23 VAL   105       1.748   6.181 -51.840  1.00  0.00           H  
ATOM   1632  C   VAL   105      -1.357   8.806 -54.133  1.00  0.00           C  
ATOM   1633  O   VAL   105      -1.760   8.519 -55.267  1.00  0.00           O  
ATOM   1634  N   GLN   106      -1.167  10.095 -53.773  1.00  0.00           N  
ATOM   1635  HN  GLN   106      -0.689  10.326 -52.930  1.00  0.00           H  
ATOM   1636  CA  GLN   106      -1.584  11.368 -54.353  1.00  0.00           C  
ATOM   1637  HA  GLN   106      -2.045  11.121 -55.298  1.00  0.00           H  
ATOM   1638  CB  GLN   106      -2.567  12.203 -53.447  1.00  0.00           C  
ATOM   1639  HB1 GLN   106      -2.763  13.156 -53.984  1.00  0.00           H  
ATOM   1640  HB2 GLN   106      -2.040  12.537 -52.528  1.00  0.00           H  
ATOM   1641  CG  GLN   106      -3.913  11.490 -53.013  1.00  0.00           C  
ATOM   1642  HG1 GLN   106      -4.610  12.323 -52.778  1.00  0.00           H  
ATOM   1643  HG2 GLN   106      -3.697  10.804 -52.166  1.00  0.00           H  
ATOM   1644  CD  GLN   106      -4.542  10.687 -54.115  1.00  0.00           C  
ATOM   1645  OE1 GLN   106      -4.828  11.389 -55.080  1.00  0.00           O  
ATOM   1646  NE2 GLN   106      -4.716   9.383 -53.996  1.00  0.00           N  
ATOM   1647 HE21 GLN   106      -4.602   8.925 -53.115  1.00  0.00           H  
ATOM   1648 HE22 GLN   106      -5.114   9.014 -54.836  1.00  0.00           H  
ATOM   1649  C   GLN   106      -0.409  12.202 -54.585  1.00  0.00           C  
ATOM   1650  O   GLN   106       0.524  12.421 -53.780  1.00  0.00           O  
ATOM   1651  N   CYS   107      -0.300  12.650 -55.841  1.00  0.00           N  
ATOM   1652  HN  CYS   107      -1.028  12.441 -56.490  1.00  0.00           H  
ATOM   1653  CA  CYS   107       0.776  13.515 -56.449  1.00  0.00           C  
ATOM   1654  HA  CYS   107       1.674  12.934 -56.298  1.00  0.00           H  
ATOM   1655  CB  CYS   107       0.617  13.760 -57.990  1.00  0.00           C  
ATOM   1656  HB1 CYS   107       1.507  14.259 -58.429  1.00  0.00           H  
ATOM   1657  HB2 CYS   107      -0.249  14.445 -58.116  1.00  0.00           H  
ATOM   1658  SG  CYS   107       0.233  12.233 -58.908  1.00  0.00           S  
ATOM   1659  C   CYS   107       0.913  14.847 -55.771  1.00  0.00           C  
ATOM   1660  O   CYS   107      -0.136  15.484 -55.767  1.00  0.00           O  
ATOM   1661  N   PRO   108       1.988  15.414 -55.113  1.00  0.00           N  
ATOM   1662  CD  PRO   108       3.310  14.675 -54.920  1.00  0.00           C  
ATOM   1663  HD1 PRO   108       3.791  14.574 -55.917  1.00  0.00           H  
ATOM   1664  HD2 PRO   108       3.050  13.670 -54.526  1.00  0.00           H  
ATOM   1665  CA  PRO   108       2.181  16.867 -54.964  1.00  0.00           C  
ATOM   1666  HA  PRO   108       1.442  17.094 -54.211  1.00  0.00           H  
ATOM   1667  CB  PRO   108       3.657  16.974 -54.388  1.00  0.00           C  
ATOM   1668  HB1 PRO   108       3.590  17.679 -53.532  1.00  0.00           H  
ATOM   1669  HB2 PRO   108       4.304  17.379 -55.195  1.00  0.00           H  
ATOM   1670  CG  PRO   108       4.145  15.563 -54.128  1.00  0.00           C  
ATOM   1671  HG1 PRO   108       5.196  15.471 -54.476  1.00  0.00           H  
ATOM   1672  HG2 PRO   108       3.945  15.318 -53.063  1.00  0.00           H  
ATOM   1673  C   PRO   108       1.978  17.818 -56.216  1.00  0.00           C  
ATOM   1674  O   PRO   108       2.360  17.556 -57.373  1.00  0.00           O  
ATOM   1675  N   ASN   109       1.359  19.012 -55.961  1.00  0.00           N  
ATOM   1676  HN  ASN   109       1.209  19.157 -54.986  1.00  0.00           H  
ATOM   1677  CA  ASN   109       0.962  19.945 -56.962  1.00  0.00           C  
ATOM   1678  HA  ASN   109       1.034  19.405 -57.894  1.00  0.00           H  
ATOM   1679  CB  ASN   109      -0.462  20.498 -56.757  1.00  0.00           C  
ATOM   1680  HB1 ASN   109      -0.788  21.177 -57.573  1.00  0.00           H  
ATOM   1681  HB2 ASN   109      -0.443  21.157 -55.862  1.00  0.00           H  
ATOM   1682  CG  ASN   109      -1.443  19.332 -56.472  1.00  0.00           C  
ATOM   1683  OD1 ASN   109      -2.182  19.410 -55.471  1.00  0.00           O  
ATOM   1684  ND2 ASN   109      -1.697  18.432 -57.490  1.00  0.00           N  
ATOM   1685 HD21 ASN   109      -1.494  18.769 -58.410  1.00  0.00           H  
ATOM   1686 HD22 ASN   109      -2.408  17.732 -57.431  1.00  0.00           H  
ATOM   1687  C   ASN   109       1.910  21.108 -57.206  1.00  0.00           C  
ATOM   1688  O   ASN   109       1.789  21.903 -58.119  1.00  0.00           O  
ATOM   1689  N   ASP   110       2.926  21.239 -56.294  1.00  0.00           N  
ATOM   1690  HN  ASP   110       2.999  20.567 -55.562  1.00  0.00           H  
ATOM   1691  CA  ASP   110       4.092  22.130 -56.395  1.00  0.00           C  
ATOM   1692  HA  ASP   110       3.760  23.156 -56.334  1.00  0.00           H  
ATOM   1693  CB  ASP   110       5.020  21.888 -55.198  1.00  0.00           C  
ATOM   1694  HB1 ASP   110       5.825  22.622 -54.983  1.00  0.00           H  
ATOM   1695  HB2 ASP   110       5.517  20.918 -55.412  1.00  0.00           H  
ATOM   1696  CG  ASP   110       4.229  21.899 -53.827  1.00  0.00           C  
ATOM   1697  OD1 ASP   110       4.277  20.937 -53.006  1.00  0.00           O  
ATOM   1698  OD2 ASP   110       3.525  22.909 -53.589  1.00  0.00           O  
ATOM   1699  C   ASP   110       4.925  21.866 -57.586  1.00  0.00           C  
ATOM   1700  O   ASP   110       4.976  20.786 -58.138  1.00  0.00           O  
ATOM   1701  N   GLY   111       5.621  22.883 -58.142  1.00  0.00           N  
ATOM   1702  HN  GLY   111       5.371  23.791 -57.816  1.00  0.00           H  
ATOM   1703  CA  GLY   111       6.690  22.715 -59.106  1.00  0.00           C  
ATOM   1704  HA1 GLY   111       6.888  23.734 -59.405  1.00  0.00           H  
ATOM   1705  HA2 GLY   111       6.327  22.118 -59.929  1.00  0.00           H  
ATOM   1706  C   GLY   111       8.002  22.266 -58.670  1.00  0.00           C  
ATOM   1707  O   GLY   111       8.202  22.025 -57.489  1.00  0.00           O  
ATOM   1708  N   PHE   112       8.956  22.221 -59.587  1.00  0.00           N  
ATOM   1709  HN  PHE   112       8.704  22.182 -60.551  1.00  0.00           H  
ATOM   1710  CA  PHE   112      10.346  21.966 -59.341  1.00  0.00           C  
ATOM   1711  HA  PHE   112      10.454  21.769 -58.284  1.00  0.00           H  
ATOM   1712  CB  PHE   112      10.642  20.689 -60.144  1.00  0.00           C  
ATOM   1713  HB1 PHE   112      10.881  21.031 -61.174  1.00  0.00           H  
ATOM   1714  HB2 PHE   112       9.795  19.970 -60.124  1.00  0.00           H  
ATOM   1715  CG  PHE   112      11.815  19.988 -59.574  1.00  0.00           C  
ATOM   1716  CD1 PHE   112      11.814  19.164 -58.452  1.00  0.00           C  
ATOM   1717  HD1 PHE   112      10.947  19.118 -57.811  1.00  0.00           H  
ATOM   1718  CE1 PHE   112      12.885  18.463 -58.010  1.00  0.00           C  
ATOM   1719  HE1 PHE   112      12.852  17.873 -57.106  1.00  0.00           H  
ATOM   1720  CZ  PHE   112      14.071  18.484 -58.730  1.00  0.00           C  
ATOM   1721  HZ  PHE   112      14.989  17.986 -58.455  1.00  0.00           H  
ATOM   1722  CD2 PHE   112      13.037  20.019 -60.307  1.00  0.00           C  
ATOM   1723  HD2 PHE   112      12.994  20.536 -61.255  1.00  0.00           H  
ATOM   1724  CE2 PHE   112      14.160  19.317 -59.839  1.00  0.00           C  
ATOM   1725  HE2 PHE   112      15.072  19.198 -60.406  1.00  0.00           H  
ATOM   1726  C   PHE   112      11.228  23.097 -59.694  1.00  0.00           C  
ATOM   1727  O   PHE   112      11.103  23.848 -60.730  1.00  0.00           O  
ATOM   1728  N   GLY   113      12.046  23.520 -58.740  1.00  0.00           N  
ATOM   1729  HN  GLY   113      12.104  22.986 -57.900  1.00  0.00           H  
ATOM   1730  CA  GLY   113      13.103  24.526 -59.061  1.00  0.00           C  
ATOM   1731  HA1 GLY   113      13.754  24.558 -58.200  1.00  0.00           H  
ATOM   1732  HA2 GLY   113      12.679  25.481 -59.332  1.00  0.00           H  
ATOM   1733  C   GLY   113      14.029  23.988 -60.161  1.00  0.00           C  
ATOM   1734  O   GLY   113      14.113  22.809 -60.419  1.00  0.00           O  
ATOM   1735  N   VAL   114      14.637  24.889 -60.978  1.00  0.00           N  
ATOM   1736  HN  VAL   114      14.679  25.868 -60.795  1.00  0.00           H  
ATOM   1737  CA  VAL   114      15.283  24.654 -62.346  1.00  0.00           C  
ATOM   1738  HA  VAL   114      15.930  25.465 -62.646  1.00  0.00           H  
ATOM   1739  CB  VAL   114      16.169  23.345 -62.476  1.00  0.00           C  
ATOM   1740  HB  VAL   114      15.571  22.416 -62.359  1.00  0.00           H  
ATOM   1741  CG1 VAL   114      16.904  23.217 -63.872  1.00  0.00           C  
ATOM   1742 HG11 VAL   114      17.423  22.237 -63.924  1.00  0.00           H  
ATOM   1743 HG12 VAL   114      17.619  24.053 -64.029  1.00  0.00           H  
ATOM   1744 HG13 VAL   114      16.131  23.154 -64.667  1.00  0.00           H  
ATOM   1745  CG2 VAL   114      17.324  23.365 -61.387  1.00  0.00           C  
ATOM   1746 HG21 VAL   114      18.046  24.143 -61.718  1.00  0.00           H  
ATOM   1747 HG22 VAL   114      17.834  22.382 -61.299  1.00  0.00           H  
ATOM   1748 HG23 VAL   114      16.874  23.725 -60.437  1.00  0.00           H  
ATOM   1749  C   VAL   114      14.138  24.669 -63.452  1.00  0.00           C  
ATOM   1750  O   VAL   114      14.300  25.453 -64.396  1.00  0.00           O  
ATOM   1751  N   TYR   115      13.017  23.930 -63.222  1.00  0.00           N  
ATOM   1752  HN  TYR   115      12.921  23.463 -62.347  1.00  0.00           H  
ATOM   1753  CA  TYR   115      11.859  23.997 -64.122  1.00  0.00           C  
ATOM   1754  HA  TYR   115      12.271  24.135 -65.111  1.00  0.00           H  
ATOM   1755  CB  TYR   115      11.095  22.659 -64.269  1.00  0.00           C  
ATOM   1756  HB1 TYR   115      10.314  22.428 -65.024  1.00  0.00           H  
ATOM   1757  HB2 TYR   115      10.608  22.390 -63.307  1.00  0.00           H  
ATOM   1758  CG  TYR   115      12.029  21.483 -64.452  1.00  0.00           C  
ATOM   1759  CD1 TYR   115      13.210  21.576 -65.126  1.00  0.00           C  
ATOM   1760  HD1 TYR   115      13.329  22.505 -65.662  1.00  0.00           H  
ATOM   1761  CE1 TYR   115      14.103  20.533 -65.358  1.00  0.00           C  
ATOM   1762  HE1 TYR   115      15.030  20.813 -65.837  1.00  0.00           H  
ATOM   1763  CZ  TYR   115      13.938  19.372 -64.672  1.00  0.00           C  
ATOM   1764  OH  TYR   115      14.784  18.295 -64.984  1.00  0.00           O  
ATOM   1765  HH  TYR   115      15.410  18.592 -65.648  1.00  0.00           H  
ATOM   1766  CD2 TYR   115      11.847  20.250 -63.688  1.00  0.00           C  
ATOM   1767  HD2 TYR   115      10.890  20.108 -63.207  1.00  0.00           H  
ATOM   1768  CE2 TYR   115      12.782  19.197 -63.795  1.00  0.00           C  
ATOM   1769  HE2 TYR   115      12.581  18.173 -63.519  1.00  0.00           H  
ATOM   1770  C   TYR   115      10.981  25.272 -63.896  1.00  0.00           C  
ATOM   1771  O   TYR   115       9.764  25.169 -63.670  1.00  0.00           O  
ATOM   1772  N   SER   116      11.625  26.420 -63.764  1.00  0.00           N  
ATOM   1773  HN  SER   116      12.603  26.268 -63.892  1.00  0.00           H  
ATOM   1774  CA  SER   116      10.986  27.677 -63.216  1.00  0.00           C  
ATOM   1775  HA  SER   116      10.145  27.970 -63.827  1.00  0.00           H  
ATOM   1776  CB  SER   116      10.601  27.388 -61.709  1.00  0.00           C  
ATOM   1777  HB1 SER   116      11.442  26.837 -61.237  1.00  0.00           H  
ATOM   1778  HB2 SER   116       9.795  26.629 -61.804  1.00  0.00           H  
ATOM   1779  OG  SER   116      10.054  28.480 -60.999  1.00  0.00           O  
ATOM   1780  HG1 SER   116      10.803  29.041 -60.785  1.00  0.00           H  
ATOM   1781  C   SER   116      12.090  28.727 -63.300  1.00  0.00           C  
ATOM   1782  O   SER   116      12.167  29.636 -62.453  1.00  0.00           O  
ATOM   1783  N   ASN   117      13.016  28.558 -64.291  1.00  0.00           N  
ATOM   1784  HN  ASN   117      12.891  27.702 -64.786  1.00  0.00           H  
ATOM   1785  CA  ASN   117      14.146  29.514 -64.563  1.00  0.00           C  
ATOM   1786  HA  ASN   117      14.220  30.211 -63.741  1.00  0.00           H  
ATOM   1787  CB  ASN   117      15.443  28.802 -64.809  1.00  0.00           C  
ATOM   1788  HB1 ASN   117      16.250  29.388 -65.298  1.00  0.00           H  
ATOM   1789  HB2 ASN   117      15.237  27.954 -65.497  1.00  0.00           H  
ATOM   1790  CG  ASN   117      15.977  28.397 -63.509  1.00  0.00           C  
ATOM   1791  OD1 ASN   117      15.420  28.690 -62.418  1.00  0.00           O  
ATOM   1792  ND2 ASN   117      17.083  27.577 -63.420  1.00  0.00           N  
ATOM   1793 HD21 ASN   117      17.666  27.499 -64.229  1.00  0.00           H  
ATOM   1794 HD22 ASN   117      17.465  27.431 -62.508  1.00  0.00           H  
ATOM   1795  C   ASN   117      13.872  30.356 -65.785  1.00  0.00           C  
ATOM   1796  O   ASN   117      14.768  31.135 -66.069  1.00  0.00           O  
ATOM   1797  N   SER   118      12.750  30.235 -66.413  1.00  0.00           N  
ATOM   1798  HN  SER   118      12.090  29.622 -65.986  1.00  0.00           H  
ATOM   1799  CA  SER   118      12.224  30.990 -67.531  1.00  0.00           C  
ATOM   1800  HA  SER   118      11.187  30.690 -67.504  1.00  0.00           H  
ATOM   1801  CB  SER   118      12.342  32.577 -67.504  1.00  0.00           C  
ATOM   1802  HB1 SER   118      11.868  32.976 -68.426  1.00  0.00           H  
ATOM   1803  HB2 SER   118      13.433  32.770 -67.417  1.00  0.00           H  
ATOM   1804  OG  SER   118      11.743  33.150 -66.354  1.00  0.00           O  
ATOM   1805  HG1 SER   118      11.134  32.493 -66.010  1.00  0.00           H  
ATOM   1806  C   SER   118      12.644  30.493 -68.907  1.00  0.00           C  
ATOM   1807  O   SER   118      12.920  31.291 -69.798  1.00  0.00           O  
ATOM   1808  N   TYR   119      12.734  29.232 -69.100  1.00  0.00           N  
ATOM   1809  HN  TYR   119      12.333  28.605 -68.437  1.00  0.00           H  
ATOM   1810  CA  TYR   119      13.218  28.543 -70.318  1.00  0.00           C  
ATOM   1811  HA  TYR   119      13.099  29.245 -71.130  1.00  0.00           H  
ATOM   1812  CB  TYR   119      14.704  28.117 -70.131  1.00  0.00           C  
ATOM   1813  HB1 TYR   119      14.876  27.467 -69.247  1.00  0.00           H  
ATOM   1814  HB2 TYR   119      15.250  29.052 -69.882  1.00  0.00           H  
ATOM   1815  CG  TYR   119      15.283  27.402 -71.305  1.00  0.00           C  
ATOM   1816  CD1 TYR   119      15.849  28.094 -72.345  1.00  0.00           C  
ATOM   1817  HD1 TYR   119      15.775  29.169 -72.410  1.00  0.00           H  
ATOM   1818  CE1 TYR   119      16.369  27.351 -73.482  1.00  0.00           C  
ATOM   1819  HE1 TYR   119      16.731  27.892 -74.344  1.00  0.00           H  
ATOM   1820  CZ  TYR   119      16.384  26.000 -73.322  1.00  0.00           C  
ATOM   1821  OH  TYR   119      16.800  25.233 -74.444  1.00  0.00           O  
ATOM   1822  HH  TYR   119      17.026  25.811 -75.176  1.00  0.00           H  
ATOM   1823  CD2 TYR   119      15.455  25.965 -71.201  1.00  0.00           C  
ATOM   1824  HD2 TYR   119      15.058  25.480 -70.322  1.00  0.00           H  
ATOM   1825  CE2 TYR   119      15.983  25.232 -72.245  1.00  0.00           C  
ATOM   1826  HE2 TYR   119      16.113  24.167 -72.121  1.00  0.00           H  
ATOM   1827  C   TYR   119      12.345  27.356 -70.631  1.00  0.00           C  
ATOM   1828  O   TYR   119      12.163  26.486 -69.759  1.00  0.00           O  
ATOM   1829  N   GLY   120      11.855  27.239 -71.897  1.00  0.00           N  
ATOM   1830  HN  GLY   120      11.943  27.889 -72.647  1.00  0.00           H  
ATOM   1831  CA  GLY   120      11.152  25.994 -72.205  1.00  0.00           C  
ATOM   1832  HA1 GLY   120      11.839  25.169 -72.085  1.00  0.00           H  
ATOM   1833  HA2 GLY   120      10.881  26.156 -73.238  1.00  0.00           H  
ATOM   1834  C   GLY   120       9.773  25.545 -71.649  1.00  0.00           C  
ATOM   1835  O   GLY   120       9.234  26.323 -70.861  1.00  0.00           O  
ATOM   1836  N   PRO   121       9.251  24.414 -72.104  1.00  0.00           N  
ATOM   1837  CD  PRO   121      10.025  23.547 -73.020  1.00  0.00           C  
ATOM   1838  HD1 PRO   121      10.772  23.007 -72.400  1.00  0.00           H  
ATOM   1839  HD2 PRO   121      10.549  24.168 -73.777  1.00  0.00           H  
ATOM   1840  CA  PRO   121       7.908  23.872 -71.854  1.00  0.00           C  
ATOM   1841  HA  PRO   121       7.235  24.604 -72.275  1.00  0.00           H  
ATOM   1842  CB  PRO   121       7.988  22.543 -72.619  1.00  0.00           C  
ATOM   1843  HB1 PRO   121       6.940  22.293 -72.888  1.00  0.00           H  
ATOM   1844  HB2 PRO   121       8.358  21.712 -71.980  1.00  0.00           H  
ATOM   1845  CG  PRO   121       8.941  22.780 -73.718  1.00  0.00           C  
ATOM   1846  HG1 PRO   121       9.379  21.871 -74.182  1.00  0.00           H  
ATOM   1847  HG2 PRO   121       8.685  23.291 -74.670  1.00  0.00           H  
ATOM   1848  C   PRO   121       7.568  23.725 -70.350  1.00  0.00           C  
ATOM   1849  O   PRO   121       8.403  23.208 -69.636  1.00  0.00           O  
ATOM   1850  N   GLU   122       6.435  24.220 -69.888  1.00  0.00           N  
ATOM   1851  HN  GLU   122       5.716  24.619 -70.451  1.00  0.00           H  
ATOM   1852  CA  GLU   122       6.178  24.248 -68.490  1.00  0.00           C  
ATOM   1853  HA  GLU   122       7.011  24.724 -67.993  1.00  0.00           H  
ATOM   1854  CB  GLU   122       4.970  25.218 -68.094  1.00  0.00           C  
ATOM   1855  HB1 GLU   122       4.747  25.205 -67.005  1.00  0.00           H  
ATOM   1856  HB2 GLU   122       4.122  24.768 -68.654  1.00  0.00           H  
ATOM   1857  CG  GLU   122       5.104  26.639 -68.556  1.00  0.00           C  
ATOM   1858  HG1 GLU   122       5.561  26.804 -69.555  1.00  0.00           H  
ATOM   1859  HG2 GLU   122       5.636  27.221 -67.774  1.00  0.00           H  
ATOM   1860  CD  GLU   122       3.718  27.340 -68.757  1.00  0.00           C  
ATOM   1861  OE1 GLU   122       2.945  26.860 -69.653  1.00  0.00           O  
ATOM   1862  OE2 GLU   122       3.412  28.371 -68.107  1.00  0.00           O  
ATOM   1863  C   GLU   122       5.991  22.914 -67.797  1.00  0.00           C  
ATOM   1864  O   GLU   122       5.585  21.883 -68.347  1.00  0.00           O  
ATOM   1865  N   PHE   123       6.546  22.721 -66.522  1.00  0.00           N  
ATOM   1866  HN  PHE   123       6.984  23.517 -66.112  1.00  0.00           H  
ATOM   1867  CA  PHE   123       6.361  21.518 -65.761  1.00  0.00           C  
ATOM   1868  HA  PHE   123       6.638  20.726 -66.442  1.00  0.00           H  
ATOM   1869  CB  PHE   123       7.335  21.561 -64.588  1.00  0.00           C  
ATOM   1870  HB1 PHE   123       7.343  22.499 -63.992  1.00  0.00           H  
ATOM   1871  HB2 PHE   123       8.323  21.511 -65.094  1.00  0.00           H  
ATOM   1872  CG  PHE   123       7.310  20.410 -63.610  1.00  0.00           C  
ATOM   1873  CD1 PHE   123       7.836  19.178 -63.969  1.00  0.00           C  
ATOM   1874  HD1 PHE   123       8.188  19.055 -64.982  1.00  0.00           H  
ATOM   1875  CE1 PHE   123       7.759  18.088 -63.147  1.00  0.00           C  
ATOM   1876  HE1 PHE   123       8.003  17.094 -63.491  1.00  0.00           H  
ATOM   1877  CZ  PHE   123       7.264  18.244 -61.805  1.00  0.00           C  
ATOM   1878  HZ  PHE   123       7.288  17.494 -61.028  1.00  0.00           H  
ATOM   1879  CD2 PHE   123       6.702  20.589 -62.347  1.00  0.00           C  
ATOM   1880  HD2 PHE   123       6.129  21.476 -62.117  1.00  0.00           H  
ATOM   1881  CE2 PHE   123       6.714  19.520 -61.473  1.00  0.00           C  
ATOM   1882  HE2 PHE   123       6.219  19.619 -60.518  1.00  0.00           H  
ATOM   1883  C   PHE   123       4.941  21.339 -65.131  1.00  0.00           C  
ATOM   1884  O   PHE   123       4.348  22.297 -64.743  1.00  0.00           O  
ATOM   1885  N   ALA   124       4.444  20.109 -65.117  1.00  0.00           N  
ATOM   1886  HN  ALA   124       4.958  19.339 -65.487  1.00  0.00           H  
ATOM   1887  CA  ALA   124       3.135  19.874 -64.602  1.00  0.00           C  
ATOM   1888  HA  ALA   124       3.014  20.447 -63.695  1.00  0.00           H  
ATOM   1889  CB  ALA   124       2.110  20.402 -65.692  1.00  0.00           C  
ATOM   1890  HB1 ALA   124       1.090  20.471 -65.256  1.00  0.00           H  
ATOM   1891  HB2 ALA   124       2.108  19.776 -66.610  1.00  0.00           H  
ATOM   1892  HB3 ALA   124       2.362  21.435 -66.014  1.00  0.00           H  
ATOM   1893  C   ALA   124       2.989  18.392 -64.205  1.00  0.00           C  
ATOM   1894  O   ALA   124       2.426  17.577 -64.962  1.00  0.00           O  
ATOM   1895  N   HSE   125       3.544  17.949 -63.084  1.00  0.00           N  
ATOM   1896  HN  HSE   125       3.997  18.648 -62.535  1.00  0.00           H  
ATOM   1897  CA  HSE   125       3.427  16.603 -62.538  1.00  0.00           C  
ATOM   1898  HA  HSE   125       3.853  15.893 -63.231  1.00  0.00           H  
ATOM   1899  CB  HSE   125       4.260  16.574 -61.237  1.00  0.00           C  
ATOM   1900  HB1 HSE   125       3.939  17.397 -60.564  1.00  0.00           H  
ATOM   1901  HB2 HSE   125       5.317  16.619 -61.576  1.00  0.00           H  
ATOM   1902  ND1 HSE   125       4.579  14.196 -61.285  1.00  0.00           N  
ATOM   1903  CG  HSE   125       4.207  15.305 -60.534  1.00  0.00           C  
ATOM   1904  CE1 HSE   125       4.567  13.195 -60.383  1.00  0.00           C  
ATOM   1905  HE1 HSE   125       4.340  12.177 -60.703  1.00  0.00           H  
ATOM   1906  NE2 HSE   125       4.271  13.601 -59.147  1.00  0.00           N  
ATOM   1907  HE2 HSE   125       4.248  13.115 -58.273  1.00  0.00           H  
ATOM   1908  CD2 HSE   125       4.035  14.945 -59.213  1.00  0.00           C  
ATOM   1909  HD2 HSE   125       3.803  15.470 -58.294  1.00  0.00           H  
ATOM   1910  C   HSE   125       2.056  16.046 -62.325  1.00  0.00           C  
ATOM   1911  O   HSE   125       1.134  16.731 -61.754  1.00  0.00           O  
ATOM   1912  N   CYS   126       1.690  14.852 -62.871  1.00  0.00           N  
ATOM   1913  HN  CYS   126       2.439  14.511 -63.433  1.00  0.00           H  
ATOM   1914  CA  CYS   126       0.425  14.079 -62.820  1.00  0.00           C  
ATOM   1915  HA  CYS   126       0.523  13.258 -63.515  1.00  0.00           H  
ATOM   1916  CB  CYS   126      -0.052  13.611 -61.444  1.00  0.00           C  
ATOM   1917  HB1 CYS   126      -1.107  13.268 -61.391  1.00  0.00           H  
ATOM   1918  HB2 CYS   126      -0.059  14.493 -60.769  1.00  0.00           H  
ATOM   1919  SG  CYS   126       1.093  12.444 -60.696  1.00  0.00           S  
ATOM   1920  C   CYS   126      -0.704  14.797 -63.555  1.00  0.00           C  
ATOM   1921  O   CYS   126      -1.842  14.570 -63.259  1.00  0.00           O  
ATOM   1922  N   ARG   127      -0.331  15.518 -64.668  1.00  0.00           N  
ATOM   1923  HN  ARG   127       0.642  15.478 -64.883  1.00  0.00           H  
ATOM   1924  CA  ARG   127      -1.249  16.255 -65.561  1.00  0.00           C  
ATOM   1925  HA  ARG   127      -2.216  16.230 -65.081  1.00  0.00           H  
ATOM   1926  CB  ARG   127      -0.765  17.701 -65.804  1.00  0.00           C  
ATOM   1927  HB1 ARG   127      -1.393  18.205 -66.569  1.00  0.00           H  
ATOM   1928  HB2 ARG   127       0.261  17.644 -66.228  1.00  0.00           H  
ATOM   1929  CG  ARG   127      -0.834  18.535 -64.450  1.00  0.00           C  
ATOM   1930  HG1 ARG   127      -0.720  19.630 -64.597  1.00  0.00           H  
ATOM   1931  HG2 ARG   127       0.074  18.274 -63.864  1.00  0.00           H  
ATOM   1932  CD  ARG   127      -2.128  18.468 -63.696  1.00  0.00           C  
ATOM   1933  HD1 ARG   127      -2.982  17.997 -64.229  1.00  0.00           H  
ATOM   1934  HD2 ARG   127      -2.356  19.512 -63.391  1.00  0.00           H  
ATOM   1935  NE  ARG   127      -1.857  17.734 -62.379  1.00  0.00           N  
ATOM   1936  HE  ARG   127      -0.920  17.542 -62.087  1.00  0.00           H  
ATOM   1937  CZ  ARG   127      -2.767  17.443 -61.471  1.00  0.00           C  
ATOM   1938  NH1 ARG   127      -4.030  17.436 -61.678  1.00  0.00           N  
ATOM   1939 HH11 ARG   127      -4.282  17.786 -62.581  1.00  0.00           H  
ATOM   1940 HH12 ARG   127      -4.671  16.909 -61.120  1.00  0.00           H  
ATOM   1941  NH2 ARG   127      -2.321  16.910 -60.337  1.00  0.00           N  
ATOM   1942 HH21 ARG   127      -2.959  16.694 -59.597  1.00  0.00           H  
ATOM   1943 HH22 ARG   127      -1.334  16.759 -60.288  1.00  0.00           H  
ATOM   1944  C   ARG   127      -1.474  15.554 -66.864  1.00  0.00           C  
ATOM   1945  O   ARG   127      -2.421  15.861 -67.555  1.00  0.00           O  
ATOM   1946  N   GLU   128      -0.641  14.587 -67.266  1.00  0.00           N  
ATOM   1947  HN  GLU   128       0.208  14.499 -66.751  1.00  0.00           H  
ATOM   1948  CA  GLU   128      -0.911  13.690 -68.344  1.00  0.00           C  
ATOM   1949  HA  GLU   128      -1.730  14.120 -68.900  1.00  0.00           H  
ATOM   1950  CB  GLU   128       0.407  13.574 -69.147  1.00  0.00           C  
ATOM   1951  HB1 GLU   128       0.475  12.859 -69.995  1.00  0.00           H  
ATOM   1952  HB2 GLU   128       1.263  13.311 -68.489  1.00  0.00           H  
ATOM   1953  CG  GLU   128       0.790  14.920 -69.881  1.00  0.00           C  
ATOM   1954  HG1 GLU   128       0.975  15.723 -69.136  1.00  0.00           H  
ATOM   1955  HG2 GLU   128      -0.120  15.117 -70.488  1.00  0.00           H  
ATOM   1956  CD  GLU   128       1.973  14.884 -70.892  1.00  0.00           C  
ATOM   1957  OE1 GLU   128       1.749  14.260 -71.983  1.00  0.00           O  
ATOM   1958  OE2 GLU   128       3.044  15.399 -70.536  1.00  0.00           O  
ATOM   1959  C   GLU   128      -1.367  12.299 -67.838  1.00  0.00           C  
ATOM   1960  O   GLU   128      -1.961  11.569 -68.537  1.00  0.00           O  
ATOM   1961  N   ILE   129      -0.854  11.947 -66.677  1.00  0.00           N  
ATOM   1962  HN  ILE   129      -0.343  12.653 -66.192  1.00  0.00           H  
ATOM   1963  CA  ILE   129      -0.901  10.571 -66.184  1.00  0.00           C  
ATOM   1964  HA  ILE   129      -0.387   9.914 -66.871  1.00  0.00           H  
ATOM   1965  CB  ILE   129      -0.255  10.347 -64.712  1.00  0.00           C  
ATOM   1966  HB  ILE   129      -0.822  10.914 -63.943  1.00  0.00           H  
ATOM   1967  CG2 ILE   129      -0.385   8.740 -64.401  1.00  0.00           C  
ATOM   1968 HG21 ILE   129      -1.443   8.428 -64.265  1.00  0.00           H  
ATOM   1969 HG22 ILE   129       0.035   8.511 -63.398  1.00  0.00           H  
ATOM   1970 HG23 ILE   129       0.183   8.103 -65.112  1.00  0.00           H  
ATOM   1971  CG1 ILE   129       1.240  10.930 -64.629  1.00  0.00           C  
ATOM   1972 HG11 ILE   129       1.466  11.452 -63.675  1.00  0.00           H  
ATOM   1973 HG12 ILE   129       1.336  11.788 -65.328  1.00  0.00           H  
ATOM   1974  CD  ILE   129       2.250   9.884 -64.989  1.00  0.00           C  
ATOM   1975  HD1 ILE   129       1.965   9.332 -65.910  1.00  0.00           H  
ATOM   1976  HD2 ILE   129       2.389   9.141 -64.176  1.00  0.00           H  
ATOM   1977  HD3 ILE   129       3.290  10.257 -65.113  1.00  0.00           H  
ATOM   1978  C   ILE   129      -2.357  10.076 -66.087  1.00  0.00           C  
ATOM   1979  O   ILE   129      -3.148  10.924 -65.731  1.00  0.00           O  
ATOM   1980  N   GLN   130      -2.664   8.850 -66.530  1.00  0.00           N  
ATOM   1981  HN  GLN   130      -1.818   8.376 -66.762  1.00  0.00           H  
ATOM   1982  CA  GLN   130      -3.944   8.154 -66.858  1.00  0.00           C  
ATOM   1983  HA  GLN   130      -4.815   8.768 -66.682  1.00  0.00           H  
ATOM   1984  CB  GLN   130      -4.028   7.554 -68.204  1.00  0.00           C  
ATOM   1985  HB1 GLN   130      -4.976   6.980 -68.269  1.00  0.00           H  
ATOM   1986  HB2 GLN   130      -3.282   6.741 -68.337  1.00  0.00           H  
ATOM   1987  CG  GLN   130      -3.994   8.580 -69.382  1.00  0.00           C  
ATOM   1988  HG1 GLN   130      -4.142   8.124 -70.384  1.00  0.00           H  
ATOM   1989  HG2 GLN   130      -2.947   8.946 -69.440  1.00  0.00           H  
ATOM   1990  CD  GLN   130      -5.126   9.619 -69.229  1.00  0.00           C  
ATOM   1991  OE1 GLN   130      -6.232   9.390 -69.763  1.00  0.00           O  
ATOM   1992  NE2 GLN   130      -4.847  10.752 -68.588  1.00  0.00           N  
ATOM   1993 HE21 GLN   130      -5.456  11.529 -68.749  1.00  0.00           H  
ATOM   1994 HE22 GLN   130      -4.024  10.894 -68.038  1.00  0.00           H  
ATOM   1995  C   GLN   130      -4.120   6.994 -65.811  1.00  0.00           C  
ATOM   1996  O   GLN   130      -3.191   6.147 -65.659  1.00  0.00           O  
ATOM   1997  N   TRP   131      -5.210   6.905 -65.015  1.00  0.00           N  
ATOM   1998  HN  TRP   131      -6.016   7.456 -65.219  1.00  0.00           H  
ATOM   1999  CA  TRP   131      -5.173   5.911 -63.901  1.00  0.00           C  
ATOM   2000  HA  TRP   131      -4.371   5.200 -64.032  1.00  0.00           H  
ATOM   2001  CB  TRP   131      -5.233   6.600 -62.579  1.00  0.00           C  
ATOM   2002  HB1 TRP   131      -5.076   5.882 -61.746  1.00  0.00           H  
ATOM   2003  HB2 TRP   131      -6.198   7.099 -62.347  1.00  0.00           H  
ATOM   2004  CG  TRP   131      -4.381   7.860 -62.374  1.00  0.00           C  
ATOM   2005  CD1 TRP   131      -4.677   9.122 -62.801  1.00  0.00           C  
ATOM   2006  HD1 TRP   131      -5.362   9.309 -63.615  1.00  0.00           H  
ATOM   2007  NE1 TRP   131      -3.809  10.051 -62.282  1.00  0.00           N  
ATOM   2008  HE1 TRP   131      -3.658  10.967 -62.584  1.00  0.00           H  
ATOM   2009  CE2 TRP   131      -2.868   9.358 -61.580  1.00  0.00           C  
ATOM   2010  CD2 TRP   131      -3.291   7.955 -61.537  1.00  0.00           C  
ATOM   2011  CE3 TRP   131      -2.431   7.035 -60.866  1.00  0.00           C  
ATOM   2012  HE3 TRP   131      -2.587   5.973 -60.984  1.00  0.00           H  
ATOM   2013  CZ3 TRP   131      -1.201   7.460 -60.402  1.00  0.00           C  
ATOM   2014  HZ3 TRP   131      -0.435   6.751 -60.124  1.00  0.00           H  
ATOM   2015  CZ2 TRP   131      -1.659   9.761 -60.998  1.00  0.00           C  
ATOM   2016  HZ2 TRP   131      -1.311  10.760 -60.779  1.00  0.00           H  
ATOM   2017  CH2 TRP   131      -0.859   8.796 -60.418  1.00  0.00           C  
ATOM   2018  HH2 TRP   131       0.066   9.029 -59.911  1.00  0.00           H  
ATOM   2019  C   TRP   131      -6.406   5.089 -64.116  1.00  0.00           C  
ATOM   2020  O   TRP   131      -7.379   5.567 -64.707  1.00  0.00           O  
ATOM   2021  N   ASN   132      -6.318   3.827 -63.696  1.00  0.00           N  
ATOM   2022  HN  ASN   132      -5.525   3.462 -63.215  1.00  0.00           H  
ATOM   2023  CA  ASN   132      -7.280   2.775 -63.852  1.00  0.00           C  
ATOM   2024  HA  ASN   132      -7.837   2.976 -64.756  1.00  0.00           H  
ATOM   2025  CB  ASN   132      -6.608   1.328 -63.658  1.00  0.00           C  
ATOM   2026  HB1 ASN   132      -7.471   0.634 -63.743  1.00  0.00           H  
ATOM   2027  HB2 ASN   132      -5.975   1.308 -62.746  1.00  0.00           H  
ATOM   2028  CG  ASN   132      -5.644   1.147 -64.864  1.00  0.00           C  
ATOM   2029  OD1 ASN   132      -4.445   1.223 -64.664  1.00  0.00           O  
ATOM   2030  ND2 ASN   132      -6.211   0.878 -66.053  1.00  0.00           N  
ATOM   2031 HD21 ASN   132      -5.699   0.803 -66.908  1.00  0.00           H  
ATOM   2032 HD22 ASN   132      -7.210   0.827 -66.072  1.00  0.00           H  
ATOM   2033  C   ASN   132      -8.504   2.945 -62.843  1.00  0.00           C  
ATOM   2034  O   ASN   132      -9.690   2.549 -63.083  1.00  0.00           O  
ATOM   2035  N   SER   133      -8.248   3.582 -61.667  1.00  0.00           N  
ATOM   2036  HN  SER   133      -7.346   3.980 -61.513  1.00  0.00           H  
ATOM   2037  CA  SER   133      -9.213   3.640 -60.632  1.00  0.00           C  
ATOM   2038  HA  SER   133      -9.751   2.706 -60.695  1.00  0.00           H  
ATOM   2039  CB  SER   133      -8.441   3.685 -59.290  1.00  0.00           C  
ATOM   2040  HB1 SER   133      -7.928   4.653 -59.108  1.00  0.00           H  
ATOM   2041  HB2 SER   133      -7.709   2.851 -59.241  1.00  0.00           H  
ATOM   2042  OG  SER   133      -9.301   3.557 -58.138  1.00  0.00           O  
ATOM   2043  HG1 SER   133      -8.833   3.735 -57.319  1.00  0.00           H  
ATOM   2044  C   SER   133     -10.103   4.875 -60.664  1.00  0.00           C  
ATOM   2045  O   SER   133      -9.644   5.947 -60.946  1.00  0.00           O  
ATOM   2046  N   LEU   134     -11.385   4.677 -60.292  1.00  0.00           N  
ATOM   2047  HN  LEU   134     -11.675   3.734 -60.148  1.00  0.00           H  
ATOM   2048  CA  LEU   134     -12.322   5.762 -60.083  1.00  0.00           C  
ATOM   2049  HA  LEU   134     -12.033   6.603 -60.695  1.00  0.00           H  
ATOM   2050  CB  LEU   134     -13.687   5.314 -60.558  1.00  0.00           C  
ATOM   2051  HB1 LEU   134     -14.375   6.167 -60.376  1.00  0.00           H  
ATOM   2052  HB2 LEU   134     -14.138   4.475 -59.985  1.00  0.00           H  
ATOM   2053  CG  LEU   134     -13.774   5.124 -62.111  1.00  0.00           C  
ATOM   2054  HG  LEU   134     -12.917   4.551 -62.525  1.00  0.00           H  
ATOM   2055  CD1 LEU   134     -15.016   4.327 -62.509  1.00  0.00           C  
ATOM   2056 HD11 LEU   134     -15.324   4.531 -63.557  1.00  0.00           H  
ATOM   2057 HD12 LEU   134     -15.875   4.709 -61.917  1.00  0.00           H  
ATOM   2058 HD13 LEU   134     -14.880   3.276 -62.178  1.00  0.00           H  
ATOM   2059  CD2 LEU   134     -13.793   6.510 -62.904  1.00  0.00           C  
ATOM   2060 HD21 LEU   134     -13.835   6.434 -64.012  1.00  0.00           H  
ATOM   2061 HD22 LEU   134     -12.882   7.085 -62.631  1.00  0.00           H  
ATOM   2062 HD23 LEU   134     -14.616   7.164 -62.546  1.00  0.00           H  
ATOM   2063  C   LEU   134     -12.443   6.207 -58.619  1.00  0.00           C  
ATOM   2064  O   LEU   134     -13.107   7.172 -58.254  1.00  0.00           O  
ATOM   2065  N   GLY   135     -11.643   5.609 -57.705  1.00  0.00           N  
ATOM   2066  HN  GLY   135     -11.041   4.847 -57.930  1.00  0.00           H  
ATOM   2067  CA  GLY   135     -11.552   6.095 -56.307  1.00  0.00           C  
ATOM   2068  HA1 GLY   135     -10.771   5.506 -55.849  1.00  0.00           H  
ATOM   2069  HA2 GLY   135     -12.550   6.067 -55.896  1.00  0.00           H  
ATOM   2070  C   GLY   135     -10.967   7.472 -56.202  1.00  0.00           C  
ATOM   2071  O   GLY   135     -10.227   7.928 -57.016  1.00  0.00           O  
ATOM   2072  N   ASN   136     -11.244   8.088 -54.986  1.00  0.00           N  
ATOM   2073  HN  ASN   136     -11.812   7.685 -54.273  1.00  0.00           H  
ATOM   2074  CA  ASN   136     -10.733   9.376 -54.588  1.00  0.00           C  
ATOM   2075  HA  ASN   136     -10.026   9.865 -55.243  1.00  0.00           H  
ATOM   2076  CB  ASN   136     -11.850  10.361 -54.311  1.00  0.00           C  
ATOM   2077  HB1 ASN   136     -11.393  11.190 -53.729  1.00  0.00           H  
ATOM   2078  HB2 ASN   136     -12.611  10.124 -53.537  1.00  0.00           H  
ATOM   2079  CG  ASN   136     -12.518  11.041 -55.547  1.00  0.00           C  
ATOM   2080  OD1 ASN   136     -11.889  10.906 -56.616  1.00  0.00           O  
ATOM   2081  ND2 ASN   136     -13.649  11.723 -55.487  1.00  0.00           N  
ATOM   2082 HD21 ASN   136     -14.135  11.805 -54.618  1.00  0.00           H  
ATOM   2083 HD22 ASN   136     -13.939  12.228 -56.300  1.00  0.00           H  
ATOM   2084  C   ASN   136     -10.010   9.197 -53.341  1.00  0.00           C  
ATOM   2085  O   ASN   136     -10.482   8.486 -52.386  1.00  0.00           O  
ATOM   2086  N   GLY   137      -8.745   9.658 -53.221  1.00  0.00           N  
ATOM   2087  HN  GLY   137      -8.309  10.328 -53.817  1.00  0.00           H  
ATOM   2088  CA  GLY   137      -7.860   9.293 -52.112  1.00  0.00           C  
ATOM   2089  HA1 GLY   137      -6.915   8.973 -52.525  1.00  0.00           H  
ATOM   2090  HA2 GLY   137      -8.303   8.563 -51.450  1.00  0.00           H  
ATOM   2091  C   GLY   137      -7.762  10.571 -51.288  1.00  0.00           C  
ATOM   2092  O   GLY   137      -8.377  11.639 -51.509  1.00  0.00           O  
ATOM   2093  N   LEU   138      -6.961  10.553 -50.215  1.00  0.00           N  
ATOM   2094  HN  LEU   138      -6.573   9.669 -49.968  1.00  0.00           H  
ATOM   2095  CA  LEU   138      -6.661  11.690 -49.306  1.00  0.00           C  
ATOM   2096  HA  LEU   138      -7.305  12.502 -49.609  1.00  0.00           H  
ATOM   2097  CB  LEU   138      -6.812  11.277 -47.816  1.00  0.00           C  
ATOM   2098  HB1 LEU   138      -6.045  10.518 -47.552  1.00  0.00           H  
ATOM   2099  HB2 LEU   138      -7.848  10.891 -47.705  1.00  0.00           H  
ATOM   2100  CG  LEU   138      -6.712  12.455 -46.793  1.00  0.00           C  
ATOM   2101  HG  LEU   138      -5.779  12.987 -47.080  1.00  0.00           H  
ATOM   2102  CD1 LEU   138      -7.828  13.505 -47.030  1.00  0.00           C  
ATOM   2103 HD11 LEU   138      -7.650  14.341 -46.320  1.00  0.00           H  
ATOM   2104 HD12 LEU   138      -8.808  13.013 -46.854  1.00  0.00           H  
ATOM   2105 HD13 LEU   138      -7.687  13.986 -48.021  1.00  0.00           H  
ATOM   2106  CD2 LEU   138      -6.578  12.084 -45.373  1.00  0.00           C  
ATOM   2107 HD21 LEU   138      -6.620  12.959 -44.689  1.00  0.00           H  
ATOM   2108 HD22 LEU   138      -5.734  11.400 -45.139  1.00  0.00           H  
ATOM   2109 HD23 LEU   138      -7.480  11.533 -45.031  1.00  0.00           H  
ATOM   2110  C   LEU   138      -5.284  12.267 -49.564  1.00  0.00           C  
ATOM   2111  O   LEU   138      -4.210  11.632 -49.462  1.00  0.00           O  
ATOM   2112  N   ALA   139      -5.259  13.531 -49.847  1.00  0.00           N  
ATOM   2113  HN  ALA   139      -5.937  14.261 -49.899  1.00  0.00           H  
ATOM   2114  CA  ALA   139      -4.000  14.074 -49.899  1.00  0.00           C  
ATOM   2115  HA  ALA   139      -3.333  13.441 -50.464  1.00  0.00           H  
ATOM   2116  CB  ALA   139      -4.144  15.378 -50.680  1.00  0.00           C  
ATOM   2117  HB1 ALA   139      -4.214  15.151 -51.765  1.00  0.00           H  
ATOM   2118  HB2 ALA   139      -3.233  16.013 -50.652  1.00  0.00           H  
ATOM   2119  HB3 ALA   139      -5.024  15.959 -50.330  1.00  0.00           H  
ATOM   2120  C   ALA   139      -3.425  14.457 -48.502  1.00  0.00           C  
ATOM   2121  O   ALA   139      -4.157  14.757 -47.581  1.00  0.00           O  
ATOM   2122  N   TYR   140      -2.086  14.426 -48.390  1.00  0.00           N  
ATOM   2123  HN  TYR   140      -1.541  14.207 -49.196  1.00  0.00           H  
ATOM   2124  CA  TYR   140      -1.442  14.874 -47.138  1.00  0.00           C  
ATOM   2125  HA  TYR   140      -1.833  14.343 -46.283  1.00  0.00           H  
ATOM   2126  CB  TYR   140       0.146  14.827 -47.145  1.00  0.00           C  
ATOM   2127  HB1 TYR   140       0.592  15.327 -46.259  1.00  0.00           H  
ATOM   2128  HB2 TYR   140       0.505  15.523 -47.934  1.00  0.00           H  
ATOM   2129  CG  TYR   140       0.859  13.492 -47.186  1.00  0.00           C  
ATOM   2130  CD1 TYR   140       0.171  12.271 -47.313  1.00  0.00           C  
ATOM   2131  HD1 TYR   140      -0.904  12.305 -47.408  1.00  0.00           H  
ATOM   2132  CE1 TYR   140       0.922  11.087 -47.545  1.00  0.00           C  
ATOM   2133  HE1 TYR   140       0.439  10.126 -47.641  1.00  0.00           H  
ATOM   2134  CZ  TYR   140       2.312  11.083 -47.493  1.00  0.00           C  
ATOM   2135  OH  TYR   140       3.062   9.929 -47.744  1.00  0.00           O  
ATOM   2136  HH  TYR   140       2.455   9.194 -47.854  1.00  0.00           H  
ATOM   2137  CD2 TYR   140       2.298  13.487 -47.158  1.00  0.00           C  
ATOM   2138  HD2 TYR   140       2.786  14.451 -47.151  1.00  0.00           H  
ATOM   2139  CE2 TYR   140       2.996  12.299 -47.198  1.00  0.00           C  
ATOM   2140  HE2 TYR   140       4.060  12.381 -47.358  1.00  0.00           H  
ATOM   2141  C   TYR   140      -1.689  16.350 -46.778  1.00  0.00           C  
ATOM   2142  O   TYR   140      -1.426  17.299 -47.550  1.00  0.00           O  
ATOM   2143  N   GLU   141      -2.244  16.574 -45.592  1.00  0.00           N  
ATOM   2144  HN  GLU   141      -2.333  15.717 -45.091  1.00  0.00           H  
ATOM   2145  CA  GLU   141      -2.458  17.912 -45.032  1.00  0.00           C  
ATOM   2146  HA  GLU   141      -1.615  18.501 -45.363  1.00  0.00           H  
ATOM   2147  CB  GLU   141      -3.789  18.528 -45.362  1.00  0.00           C  
ATOM   2148  HB1 GLU   141      -3.736  19.564 -44.964  1.00  0.00           H  
ATOM   2149  HB2 GLU   141      -4.642  18.011 -44.872  1.00  0.00           H  
ATOM   2150  CG  GLU   141      -4.080  18.665 -46.825  1.00  0.00           C  
ATOM   2151  HG1 GLU   141      -4.271  17.710 -47.360  1.00  0.00           H  
ATOM   2152  HG2 GLU   141      -3.191  19.173 -47.256  1.00  0.00           H  
ATOM   2153  CD  GLU   141      -5.163  19.652 -47.100  1.00  0.00           C  
ATOM   2154  OE1 GLU   141      -5.131  20.771 -46.545  1.00  0.00           O  
ATOM   2155  OE2 GLU   141      -6.068  19.335 -47.864  1.00  0.00           O  
ATOM   2156  C   GLU   141      -2.246  17.856 -43.598  1.00  0.00           C  
ATOM   2157  O   GLU   141      -2.234  16.782 -43.052  1.00  0.00           O  
ATOM   2158  N   ASP   142      -2.198  19.026 -42.947  1.00  0.00           N  
ATOM   2159  HN  ASP   142      -2.080  19.848 -43.499  1.00  0.00           H  
ATOM   2160  CA  ASP   142      -2.388  19.144 -41.486  1.00  0.00           C  
ATOM   2161  HA  ASP   142      -1.997  18.217 -41.094  1.00  0.00           H  
ATOM   2162  CB  ASP   142      -1.641  20.501 -41.091  1.00  0.00           C  
ATOM   2163  HB1 ASP   142      -2.192  21.355 -41.541  1.00  0.00           H  
ATOM   2164  HB2 ASP   142      -0.595  20.369 -41.441  1.00  0.00           H  
ATOM   2165  CG  ASP   142      -1.520  20.818 -39.574  1.00  0.00           C  
ATOM   2166  OD1 ASP   142      -1.784  20.054 -38.648  1.00  0.00           O  
ATOM   2167  OD2 ASP   142      -0.944  21.896 -39.372  1.00  0.00           O  
ATOM   2168  C   ASP   142      -3.855  19.216 -41.134  1.00  0.00           C  
ATOM   2169  O   ASP   142      -4.517  20.189 -41.417  1.00  0.00           O  
ATOM   2170  N   PHE   143      -4.455  18.098 -40.701  1.00  0.00           N  
ATOM   2171  HN  PHE   143      -4.054  17.188 -40.627  1.00  0.00           H  
ATOM   2172  CA  PHE   143      -5.875  18.031 -40.365  1.00  0.00           C  
ATOM   2173  HA  PHE   143      -6.339  18.915 -40.778  1.00  0.00           H  
ATOM   2174  CB  PHE   143      -6.651  16.856 -40.827  1.00  0.00           C  
ATOM   2175  HB1 PHE   143      -7.654  16.837 -40.350  1.00  0.00           H  
ATOM   2176  HB2 PHE   143      -6.283  15.866 -40.481  1.00  0.00           H  
ATOM   2177  CG  PHE   143      -6.861  16.733 -42.293  1.00  0.00           C  
ATOM   2178  CD1 PHE   143      -7.910  17.416 -42.854  1.00  0.00           C  
ATOM   2179  HD1 PHE   143      -8.472  18.042 -42.176  1.00  0.00           H  
ATOM   2180  CE1 PHE   143      -8.129  17.444 -44.225  1.00  0.00           C  
ATOM   2181  HE1 PHE   143      -8.962  18.018 -44.603  1.00  0.00           H  
ATOM   2182  CZ  PHE   143      -7.350  16.643 -45.041  1.00  0.00           C  
ATOM   2183  HZ  PHE   143      -7.520  16.666 -46.107  1.00  0.00           H  
ATOM   2184  CD2 PHE   143      -5.983  15.982 -43.151  1.00  0.00           C  
ATOM   2185  HD2 PHE   143      -5.018  15.623 -42.824  1.00  0.00           H  
ATOM   2186  CE2 PHE   143      -6.321  15.924 -44.528  1.00  0.00           C  
ATOM   2187  HE2 PHE   143      -5.654  15.464 -45.241  1.00  0.00           H  
ATOM   2188  C   PHE   143      -5.876  18.247 -38.887  1.00  0.00           C  
ATOM   2189  O   PHE   143      -5.144  17.554 -38.185  1.00  0.00           O  
ATOM   2190  N   SER   144      -6.722  19.252 -38.356  1.00  0.00           N  
ATOM   2191  HN  SER   144      -7.366  19.800 -38.883  1.00  0.00           H  
ATOM   2192  CA  SER   144      -6.835  19.503 -36.859  1.00  0.00           C  
ATOM   2193  HA  SER   144      -5.873  19.211 -36.464  1.00  0.00           H  
ATOM   2194  CB  SER   144      -7.195  20.910 -36.475  1.00  0.00           C  
ATOM   2195  HB1 SER   144      -8.201  21.322 -36.701  1.00  0.00           H  
ATOM   2196  HB2 SER   144      -6.362  21.527 -36.876  1.00  0.00           H  
ATOM   2197  OG  SER   144      -7.051  21.011 -35.008  1.00  0.00           O  
ATOM   2198  HG1 SER   144      -7.895  20.671 -34.702  1.00  0.00           H  
ATOM   2199  C   SER   144      -7.745  18.571 -36.167  1.00  0.00           C  
ATOM   2200  O   SER   144      -7.747  18.437 -34.939  1.00  0.00           O  
ATOM   2201  N   PHE   145      -8.726  18.072 -36.942  1.00  0.00           N  
ATOM   2202  HN  PHE   145      -8.941  18.265 -37.896  1.00  0.00           H  
ATOM   2203  CA  PHE   145      -9.649  17.056 -36.469  1.00  0.00           C  
ATOM   2204  HA  PHE   145      -9.713  17.204 -35.401  1.00  0.00           H  
ATOM   2205  CB  PHE   145     -11.099  17.308 -37.225  1.00  0.00           C  
ATOM   2206  HB1 PHE   145     -11.542  18.318 -37.093  1.00  0.00           H  
ATOM   2207  HB2 PHE   145     -11.886  16.592 -36.903  1.00  0.00           H  
ATOM   2208  CG  PHE   145     -10.966  17.089 -38.726  1.00  0.00           C  
ATOM   2209  CD1 PHE   145     -10.699  18.264 -39.607  1.00  0.00           C  
ATOM   2210  HD1 PHE   145     -10.510  19.244 -39.194  1.00  0.00           H  
ATOM   2211  CE1 PHE   145     -10.714  18.089 -40.996  1.00  0.00           C  
ATOM   2212  HE1 PHE   145     -10.479  18.894 -41.677  1.00  0.00           H  
ATOM   2213  CZ  PHE   145     -11.162  16.887 -41.537  1.00  0.00           C  
ATOM   2214  HZ  PHE   145     -11.219  16.708 -42.600  1.00  0.00           H  
ATOM   2215  CD2 PHE   145     -11.419  15.889 -39.291  1.00  0.00           C  
ATOM   2216  HD2 PHE   145     -11.769  15.024 -38.749  1.00  0.00           H  
ATOM   2217  CE2 PHE   145     -11.535  15.871 -40.705  1.00  0.00           C  
ATOM   2218  HE2 PHE   145     -12.075  15.036 -41.127  1.00  0.00           H  
ATOM   2219  C   PHE   145      -9.057  15.671 -36.732  1.00  0.00           C  
ATOM   2220  O   PHE   145      -8.522  15.541 -37.800  1.00  0.00           O  
ATOM   2221  N   PRO   146      -9.080  14.670 -35.842  1.00  0.00           N  
ATOM   2222  CD  PRO   146      -9.370  14.826 -34.400  1.00  0.00           C  
ATOM   2223  HD1 PRO   146     -10.447  14.999 -34.188  1.00  0.00           H  
ATOM   2224  HD2 PRO   146      -8.871  15.742 -34.018  1.00  0.00           H  
ATOM   2225  CA  PRO   146      -8.514  13.380 -36.072  1.00  0.00           C  
ATOM   2226  HA  PRO   146      -7.477  13.448 -36.365  1.00  0.00           H  
ATOM   2227  CB  PRO   146      -8.872  12.592 -34.768  1.00  0.00           C  
ATOM   2228  HB1 PRO   146      -8.084  11.884 -34.435  1.00  0.00           H  
ATOM   2229  HB2 PRO   146      -9.844  12.058 -34.834  1.00  0.00           H  
ATOM   2230  CG  PRO   146      -8.769  13.657 -33.658  1.00  0.00           C  
ATOM   2231  HG1 PRO   146      -9.243  13.274 -32.729  1.00  0.00           H  
ATOM   2232  HG2 PRO   146      -7.714  13.993 -33.567  1.00  0.00           H  
ATOM   2233  C   PRO   146      -9.194  12.728 -37.269  1.00  0.00           C  
ATOM   2234  O   PRO   146     -10.422  12.925 -37.363  1.00  0.00           O  
ATOM   2235  N   ILE   147      -8.561  11.868 -38.106  1.00  0.00           N  
ATOM   2236  HN  ILE   147      -7.578  11.706 -38.070  1.00  0.00           H  
ATOM   2237  CA  ILE   147      -9.161  11.174 -39.266  1.00  0.00           C  
ATOM   2238  HA  ILE   147     -10.213  11.226 -39.026  1.00  0.00           H  
ATOM   2239  CB  ILE   147      -8.862  11.812 -40.658  1.00  0.00           C  
ATOM   2240  HB  ILE   147      -7.771  11.675 -40.820  1.00  0.00           H  
ATOM   2241  CG2 ILE   147      -9.569  10.916 -41.711  1.00  0.00           C  
ATOM   2242 HG21 ILE   147      -9.766  11.306 -42.733  1.00  0.00           H  
ATOM   2243 HG22 ILE   147     -10.556  10.644 -41.279  1.00  0.00           H  
ATOM   2244 HG23 ILE   147      -8.924  10.032 -41.905  1.00  0.00           H  
ATOM   2245  CG1 ILE   147      -9.239  13.372 -40.788  1.00  0.00           C  
ATOM   2246 HG11 ILE   147      -8.849  14.021 -39.975  1.00  0.00           H  
ATOM   2247 HG12 ILE   147     -10.349  13.403 -40.789  1.00  0.00           H  
ATOM   2248  CD  ILE   147      -8.711  13.998 -42.086  1.00  0.00           C  
ATOM   2249  HD1 ILE   147      -9.043  15.057 -42.134  1.00  0.00           H  
ATOM   2250  HD2 ILE   147      -9.061  13.382 -42.942  1.00  0.00           H  
ATOM   2251  HD3 ILE   147      -7.604  13.903 -42.070  1.00  0.00           H  
ATOM   2252  C   ILE   147      -8.765   9.707 -39.062  1.00  0.00           C  
ATOM   2253  O   ILE   147      -7.573   9.464 -38.842  1.00  0.00           O  
ATOM   2254  N   PHE   148      -9.733   8.739 -39.064  1.00  0.00           N  
ATOM   2255  HN  PHE   148     -10.676   9.030 -39.205  1.00  0.00           H  
ATOM   2256  CA  PHE   148      -9.319   7.317 -38.805  1.00  0.00           C  
ATOM   2257  HA  PHE   148      -8.371   7.153 -39.296  1.00  0.00           H  
ATOM   2258  CB  PHE   148      -9.228   7.038 -37.270  1.00  0.00           C  
ATOM   2259  HB1 PHE   148      -8.617   7.852 -36.825  1.00  0.00           H  
ATOM   2260  HB2 PHE   148      -8.721   6.077 -37.037  1.00  0.00           H  
ATOM   2261  CG  PHE   148     -10.557   7.114 -36.557  1.00  0.00           C  
ATOM   2262  CD1 PHE   148     -11.358   5.990 -36.263  1.00  0.00           C  
ATOM   2263  HD1 PHE   148     -11.151   5.036 -36.723  1.00  0.00           H  
ATOM   2264  CE1 PHE   148     -12.450   6.134 -35.350  1.00  0.00           C  
ATOM   2265  HE1 PHE   148     -13.148   5.319 -35.232  1.00  0.00           H  
ATOM   2266  CZ  PHE   148     -12.732   7.366 -34.709  1.00  0.00           C  
ATOM   2267  HZ  PHE   148     -13.521   7.329 -33.972  1.00  0.00           H  
ATOM   2268  CD2 PHE   148     -10.936   8.387 -35.923  1.00  0.00           C  
ATOM   2269  HD2 PHE   148     -10.461   9.291 -36.276  1.00  0.00           H  
ATOM   2270  CE2 PHE   148     -11.963   8.453 -34.994  1.00  0.00           C  
ATOM   2271  HE2 PHE   148     -12.099   9.445 -34.588  1.00  0.00           H  
ATOM   2272  C   PHE   148     -10.269   6.320 -39.559  1.00  0.00           C  
ATOM   2273  O   PHE   148     -11.376   6.603 -40.042  1.00  0.00           O  
ATOM   2274  N   LEU   149      -9.724   5.114 -39.819  1.00  0.00           N  
ATOM   2275  HN  LEU   149      -8.784   4.886 -39.575  1.00  0.00           H  
ATOM   2276  CA  LEU   149     -10.201   4.180 -40.836  1.00  0.00           C  
ATOM   2277  HA  LEU   149     -11.144   4.519 -41.240  1.00  0.00           H  
ATOM   2278  CB  LEU   149      -9.067   4.010 -41.948  1.00  0.00           C  
ATOM   2279  HB1 LEU   149      -8.315   3.249 -41.647  1.00  0.00           H  
ATOM   2280  HB2 LEU   149      -8.510   4.971 -41.925  1.00  0.00           H  
ATOM   2281  CG  LEU   149      -9.517   3.557 -43.378  1.00  0.00           C  
ATOM   2282  HG  LEU   149     -10.094   2.615 -43.257  1.00  0.00           H  
ATOM   2283  CD1 LEU   149     -10.669   4.455 -43.986  1.00  0.00           C  
ATOM   2284 HD11 LEU   149     -11.066   4.102 -44.962  1.00  0.00           H  
ATOM   2285 HD12 LEU   149     -10.280   5.496 -44.007  1.00  0.00           H  
ATOM   2286 HD13 LEU   149     -11.562   4.514 -43.329  1.00  0.00           H  
ATOM   2287  CD2 LEU   149      -8.366   3.495 -44.352  1.00  0.00           C  
ATOM   2288 HD21 LEU   149      -8.010   4.540 -44.474  1.00  0.00           H  
ATOM   2289 HD22 LEU   149      -8.721   3.148 -45.346  1.00  0.00           H  
ATOM   2290 HD23 LEU   149      -7.480   2.867 -44.116  1.00  0.00           H  
ATOM   2291  C   LEU   149     -10.536   2.846 -40.280  1.00  0.00           C  
ATOM   2292  O   LEU   149      -9.816   2.214 -39.540  1.00  0.00           O  
ATOM   2293  N   LEU   150     -11.719   2.347 -40.701  1.00  0.00           N  
ATOM   2294  HN  LEU   150     -12.261   2.913 -41.318  1.00  0.00           H  
ATOM   2295  CA  LEU   150     -12.361   1.175 -40.179  1.00  0.00           C  
ATOM   2296  HA  LEU   150     -11.687   0.761 -39.444  1.00  0.00           H  
ATOM   2297  CB  LEU   150     -13.686   1.557 -39.504  1.00  0.00           C  
ATOM   2298  HB1 LEU   150     -14.240   0.601 -39.380  1.00  0.00           H  
ATOM   2299  HB2 LEU   150     -14.328   2.232 -40.109  1.00  0.00           H  
ATOM   2300  CG  LEU   150     -13.582   2.304 -38.185  1.00  0.00           C  
ATOM   2301  HG  LEU   150     -12.810   3.094 -38.304  1.00  0.00           H  
ATOM   2302  CD1 LEU   150     -14.926   2.943 -37.845  1.00  0.00           C  
ATOM   2303 HD11 LEU   150     -14.709   3.640 -37.007  1.00  0.00           H  
ATOM   2304 HD12 LEU   150     -15.730   2.178 -37.797  1.00  0.00           H  
ATOM   2305 HD13 LEU   150     -15.299   3.620 -38.643  1.00  0.00           H  
ATOM   2306  CD2 LEU   150     -13.092   1.405 -37.074  1.00  0.00           C  
ATOM   2307 HD21 LEU   150     -13.291   1.836 -36.069  1.00  0.00           H  
ATOM   2308 HD22 LEU   150     -12.000   1.199 -37.088  1.00  0.00           H  
ATOM   2309 HD23 LEU   150     -13.710   0.482 -37.079  1.00  0.00           H  
ATOM   2310  C   LEU   150     -12.704   0.352 -41.394  1.00  0.00           C  
ATOM   2311  O   LEU   150     -13.467   0.730 -42.273  1.00  0.00           O  
ATOM   2312  N   GLU   151     -12.045  -0.821 -41.491  1.00  0.00           N  
ATOM   2313  HN  GLU   151     -11.300  -1.023 -40.860  1.00  0.00           H  
ATOM   2314  CA  GLU   151     -12.173  -1.805 -42.582  1.00  0.00           C  
ATOM   2315  HA  GLU   151     -12.257  -1.237 -43.496  1.00  0.00           H  
ATOM   2316  CB  GLU   151     -10.865  -2.550 -42.711  1.00  0.00           C  
ATOM   2317  HB1 GLU   151     -10.009  -1.849 -42.603  1.00  0.00           H  
ATOM   2318  HB2 GLU   151     -10.892  -2.949 -43.747  1.00  0.00           H  
ATOM   2319  CG  GLU   151     -10.624  -3.631 -41.644  1.00  0.00           C  
ATOM   2320  HG1 GLU   151     -11.499  -4.303 -41.512  1.00  0.00           H  
ATOM   2321  HG2 GLU   151     -10.502  -3.254 -40.606  1.00  0.00           H  
ATOM   2322  CD  GLU   151      -9.371  -4.399 -42.003  1.00  0.00           C  
ATOM   2323  OE1 GLU   151      -8.684  -4.094 -43.037  1.00  0.00           O  
ATOM   2324  OE2 GLU   151      -8.982  -5.249 -41.167  1.00  0.00           O  
ATOM   2325  C   GLU   151     -13.414  -2.705 -42.425  1.00  0.00           C  
ATOM   2326  O   GLU   151     -13.897  -3.256 -43.340  1.00  0.00           O  
ATOM   2327  N   ASP   152     -13.930  -2.962 -41.166  1.00  0.00           N  
ATOM   2328  HN  ASP   152     -13.590  -2.542 -40.328  1.00  0.00           H  
ATOM   2329  CA  ASP   152     -14.765  -4.116 -40.977  1.00  0.00           C  
ATOM   2330  HA  ASP   152     -14.688  -4.834 -41.780  1.00  0.00           H  
ATOM   2331  CB  ASP   152     -14.527  -4.770 -39.522  1.00  0.00           C  
ATOM   2332  HB1 ASP   152     -14.878  -4.123 -38.690  1.00  0.00           H  
ATOM   2333  HB2 ASP   152     -13.427  -4.896 -39.429  1.00  0.00           H  
ATOM   2334  CG  ASP   152     -15.217  -6.150 -39.444  1.00  0.00           C  
ATOM   2335  OD1 ASP   152     -15.670  -6.446 -38.319  1.00  0.00           O  
ATOM   2336  OD2 ASP   152     -15.372  -6.792 -40.490  1.00  0.00           O  
ATOM   2337  C   ASP   152     -16.212  -3.634 -41.130  1.00  0.00           C  
ATOM   2338  O   ASP   152     -16.573  -2.587 -40.598  1.00  0.00           O  
ATOM   2339  N   GLU   153     -17.128  -4.347 -41.868  1.00  0.00           N  
ATOM   2340  HN  GLU   153     -16.792  -5.021 -42.521  1.00  0.00           H  
ATOM   2341  CA  GLU   153     -18.524  -3.865 -41.953  1.00  0.00           C  
ATOM   2342  HA  GLU   153     -18.427  -2.878 -42.381  1.00  0.00           H  
ATOM   2343  CB  GLU   153     -19.330  -4.709 -42.964  1.00  0.00           C  
ATOM   2344  HB1 GLU   153     -20.335  -4.236 -42.960  1.00  0.00           H  
ATOM   2345  HB2 GLU   153     -19.462  -5.744 -42.583  1.00  0.00           H  
ATOM   2346  CG  GLU   153     -18.785  -4.884 -44.418  1.00  0.00           C  
ATOM   2347  HG1 GLU   153     -18.223  -3.939 -44.573  1.00  0.00           H  
ATOM   2348  HG2 GLU   153     -19.575  -4.890 -45.198  1.00  0.00           H  
ATOM   2349  CD  GLU   153     -17.954  -6.146 -44.595  1.00  0.00           C  
ATOM   2350  OE1 GLU   153     -16.785  -6.054 -44.103  1.00  0.00           O  
ATOM   2351  OE2 GLU   153     -18.436  -7.029 -45.261  1.00  0.00           O  
ATOM   2352  C   GLU   153     -19.215  -3.740 -40.673  1.00  0.00           C  
ATOM   2353  O   GLU   153     -20.166  -2.973 -40.476  1.00  0.00           O  
ATOM   2354  N   ASN   154     -18.894  -4.584 -39.715  1.00  0.00           N  
ATOM   2355  HN  ASN   154     -18.117  -5.173 -39.926  1.00  0.00           H  
ATOM   2356  CA  ASN   154     -19.584  -4.870 -38.468  1.00  0.00           C  
ATOM   2357  HA  ASN   154     -20.647  -4.773 -38.633  1.00  0.00           H  
ATOM   2358  CB  ASN   154     -19.319  -6.311 -37.988  1.00  0.00           C  
ATOM   2359  HB1 ASN   154     -19.617  -6.556 -36.946  1.00  0.00           H  
ATOM   2360  HB2 ASN   154     -18.209  -6.360 -37.986  1.00  0.00           H  
ATOM   2361  CG  ASN   154     -19.712  -7.437 -38.958  1.00  0.00           C  
ATOM   2362  OD1 ASN   154     -20.135  -7.237 -40.087  1.00  0.00           O  
ATOM   2363  ND2 ASN   154     -19.533  -8.731 -38.568  1.00  0.00           N  
ATOM   2364 HD21 ASN   154     -19.055  -8.993 -37.730  1.00  0.00           H  
ATOM   2365 HD22 ASN   154     -20.044  -9.438 -39.057  1.00  0.00           H  
ATOM   2366  C   ASN   154     -19.202  -3.893 -37.388  1.00  0.00           C  
ATOM   2367  O   ASN   154     -20.043  -3.642 -36.562  1.00  0.00           O  
ATOM   2368  N   GLU   155     -17.991  -3.382 -37.439  1.00  0.00           N  
ATOM   2369  HN  GLU   155     -17.227  -3.540 -38.061  1.00  0.00           H  
ATOM   2370  CA  GLU   155     -17.682  -2.231 -36.598  1.00  0.00           C  
ATOM   2371  HA  GLU   155     -18.038  -2.500 -35.614  1.00  0.00           H  
ATOM   2372  CB  GLU   155     -16.203  -1.870 -36.519  1.00  0.00           C  
ATOM   2373  HB1 GLU   155     -15.919  -1.034 -35.844  1.00  0.00           H  
ATOM   2374  HB2 GLU   155     -15.822  -1.739 -37.554  1.00  0.00           H  
ATOM   2375  CG  GLU   155     -15.297  -3.079 -35.932  1.00  0.00           C  
ATOM   2376  HG1 GLU   155     -14.227  -2.787 -36.001  1.00  0.00           H  
ATOM   2377  HG2 GLU   155     -15.454  -3.929 -36.630  1.00  0.00           H  
ATOM   2378  CD  GLU   155     -15.610  -3.464 -34.481  1.00  0.00           C  
ATOM   2379  OE1 GLU   155     -14.902  -3.096 -33.507  1.00  0.00           O  
ATOM   2380  OE2 GLU   155     -16.611  -4.168 -34.293  1.00  0.00           O  
ATOM   2381  C   GLU   155     -18.485  -1.020 -36.987  1.00  0.00           C  
ATOM   2382  O   GLU   155     -19.045  -0.323 -36.089  1.00  0.00           O  
ATOM   2383  N   THR   156     -18.525  -0.581 -38.247  1.00  0.00           N  
ATOM   2384  HN  THR   156     -18.171  -1.210 -38.936  1.00  0.00           H  
ATOM   2385  CA  THR   156     -19.217   0.570 -38.776  1.00  0.00           C  
ATOM   2386  HA  THR   156     -18.957   1.396 -38.130  1.00  0.00           H  
ATOM   2387  CB  THR   156     -18.890   0.869 -40.255  1.00  0.00           C  
ATOM   2388  HB  THR   156     -19.645   1.599 -40.621  1.00  0.00           H  
ATOM   2389  OG1 THR   156     -18.856  -0.253 -41.087  1.00  0.00           O  
ATOM   2390  HG1 THR   156     -19.055   0.004 -41.991  1.00  0.00           H  
ATOM   2391  CG2 THR   156     -17.528   1.469 -40.243  1.00  0.00           C  
ATOM   2392 HG21 THR   156     -17.214   1.649 -41.293  1.00  0.00           H  
ATOM   2393 HG22 THR   156     -16.738   0.943 -39.664  1.00  0.00           H  
ATOM   2394 HG23 THR   156     -17.490   2.500 -39.830  1.00  0.00           H  
ATOM   2395  C   THR   156     -20.739   0.532 -38.687  1.00  0.00           C  
ATOM   2396  O   THR   156     -21.385   1.480 -38.318  1.00  0.00           O  
ATOM   2397  N   LYS   157     -21.343  -0.685 -38.892  1.00  0.00           N  
ATOM   2398  HN  LYS   157     -20.872  -1.422 -39.371  1.00  0.00           H  
ATOM   2399  CA  LYS   157     -22.717  -1.049 -38.544  1.00  0.00           C  
ATOM   2400  HA  LYS   157     -23.286  -0.447 -39.236  1.00  0.00           H  
ATOM   2401  CB  LYS   157     -22.964  -2.576 -38.813  1.00  0.00           C  
ATOM   2402  HB1 LYS   157     -22.085  -3.146 -38.443  1.00  0.00           H  
ATOM   2403  HB2 LYS   157     -22.946  -2.820 -39.896  1.00  0.00           H  
ATOM   2404  CG  LYS   157     -24.233  -3.109 -38.121  1.00  0.00           C  
ATOM   2405  HG1 LYS   157     -24.183  -3.217 -37.016  1.00  0.00           H  
ATOM   2406  HG2 LYS   157     -24.356  -4.107 -38.593  1.00  0.00           H  
ATOM   2407  CD  LYS   157     -25.645  -2.567 -38.509  1.00  0.00           C  
ATOM   2408  HD1 LYS   157     -25.933  -2.310 -39.550  1.00  0.00           H  
ATOM   2409  HD2 LYS   157     -25.777  -1.534 -38.121  1.00  0.00           H  
ATOM   2410  CE  LYS   157     -26.900  -3.183 -37.784  1.00  0.00           C  
ATOM   2411  HE1 LYS   157     -27.827  -2.571 -37.751  1.00  0.00           H  
ATOM   2412  HE2 LYS   157     -26.685  -3.280 -36.698  1.00  0.00           H  
ATOM   2413  NZ  LYS   157     -27.183  -4.457 -38.393  1.00  0.00           N  
ATOM   2414  HZ1 LYS   157     -27.226  -4.418 -39.431  1.00  0.00           H  
ATOM   2415  HZ2 LYS   157     -28.166  -4.703 -38.160  1.00  0.00           H  
ATOM   2416  HZ3 LYS   157     -26.547  -5.220 -38.087  1.00  0.00           H  
ATOM   2417  C   LYS   157     -23.009  -0.742 -37.025  1.00  0.00           C  
ATOM   2418  O   LYS   157     -24.088  -0.170 -36.851  1.00  0.00           O  
ATOM   2419  N   VAL   158     -22.102  -1.007 -36.050  1.00  0.00           N  
ATOM   2420  HN  VAL   158     -21.377  -1.661 -36.252  1.00  0.00           H  
ATOM   2421  CA  VAL   158     -22.332  -0.696 -34.619  1.00  0.00           C  
ATOM   2422  HA  VAL   158     -23.289  -1.103 -34.328  1.00  0.00           H  
ATOM   2423  CB  VAL   158     -21.340  -1.302 -33.669  1.00  0.00           C  
ATOM   2424  HB  VAL   158     -20.323  -1.241 -34.114  1.00  0.00           H  
ATOM   2425  CG1 VAL   158     -21.546  -0.775 -32.238  1.00  0.00           C  
ATOM   2426 HG11 VAL   158     -21.183   0.273 -32.181  1.00  0.00           H  
ATOM   2427 HG12 VAL   158     -20.991  -1.361 -31.475  1.00  0.00           H  
ATOM   2428 HG13 VAL   158     -22.606  -0.833 -31.913  1.00  0.00           H  
ATOM   2429  CG2 VAL   158     -21.643  -2.820 -33.599  1.00  0.00           C  
ATOM   2430 HG21 VAL   158     -22.706  -3.010 -33.336  1.00  0.00           H  
ATOM   2431 HG22 VAL   158     -21.045  -3.225 -32.755  1.00  0.00           H  
ATOM   2432 HG23 VAL   158     -21.321  -3.393 -34.494  1.00  0.00           H  
ATOM   2433  C   VAL   158     -22.499   0.809 -34.428  1.00  0.00           C  
ATOM   2434  O   VAL   158     -23.296   1.355 -33.729  1.00  0.00           O  
ATOM   2435  N   ILE   159     -21.633   1.615 -35.219  1.00  0.00           N  
ATOM   2436  HN  ILE   159     -20.767   1.334 -35.624  1.00  0.00           H  
ATOM   2437  CA  ILE   159     -21.706   3.043 -35.039  1.00  0.00           C  
ATOM   2438  HA  ILE   159     -21.748   3.279 -33.986  1.00  0.00           H  
ATOM   2439  CB  ILE   159     -20.390   3.581 -35.638  1.00  0.00           C  
ATOM   2440  HB  ILE   159     -20.451   3.355 -36.724  1.00  0.00           H  
ATOM   2441  CG2 ILE   159     -20.375   5.135 -35.507  1.00  0.00           C  
ATOM   2442 HG21 ILE   159     -19.388   5.549 -35.805  1.00  0.00           H  
ATOM   2443 HG22 ILE   159     -20.615   5.506 -34.488  1.00  0.00           H  
ATOM   2444 HG23 ILE   159     -21.074   5.580 -36.248  1.00  0.00           H  
ATOM   2445  CG1 ILE   159     -19.120   3.033 -35.041  1.00  0.00           C  
ATOM   2446 HG11 ILE   159     -19.109   1.938 -34.857  1.00  0.00           H  
ATOM   2447 HG12 ILE   159     -18.927   3.555 -34.080  1.00  0.00           H  
ATOM   2448  CD  ILE   159     -17.886   3.354 -35.881  1.00  0.00           C  
ATOM   2449  HD1 ILE   159     -17.868   2.558 -36.656  1.00  0.00           H  
ATOM   2450  HD2 ILE   159     -16.923   3.298 -35.331  1.00  0.00           H  
ATOM   2451  HD3 ILE   159     -17.868   4.372 -36.327  1.00  0.00           H  
ATOM   2452  C   ILE   159     -22.998   3.641 -35.591  1.00  0.00           C  
ATOM   2453  O   ILE   159     -23.621   4.556 -35.009  1.00  0.00           O  
ATOM   2454  N   LYS   160     -23.432   3.104 -36.735  1.00  0.00           N  
ATOM   2455  HN  LYS   160     -22.899   2.433 -37.244  1.00  0.00           H  
ATOM   2456  CA  LYS   160     -24.746   3.288 -37.366  1.00  0.00           C  
ATOM   2457  HA  LYS   160     -24.896   4.342 -37.549  1.00  0.00           H  
ATOM   2458  CB  LYS   160     -24.814   2.692 -38.789  1.00  0.00           C  
ATOM   2459  HB1 LYS   160     -25.848   2.970 -39.084  1.00  0.00           H  
ATOM   2460  HB2 LYS   160     -24.719   1.592 -38.666  1.00  0.00           H  
ATOM   2461  CG  LYS   160     -23.899   3.391 -39.749  1.00  0.00           C  
ATOM   2462  HG1 LYS   160     -22.831   3.246 -39.480  1.00  0.00           H  
ATOM   2463  HG2 LYS   160     -24.074   4.479 -39.605  1.00  0.00           H  
ATOM   2464  CD  LYS   160     -24.215   3.035 -41.253  1.00  0.00           C  
ATOM   2465  HD1 LYS   160     -23.558   3.733 -41.814  1.00  0.00           H  
ATOM   2466  HD2 LYS   160     -25.284   3.194 -41.509  1.00  0.00           H  
ATOM   2467  CE  LYS   160     -23.897   1.565 -41.702  1.00  0.00           C  
ATOM   2468  HE1 LYS   160     -24.559   0.915 -41.090  1.00  0.00           H  
ATOM   2469  HE2 LYS   160     -22.819   1.340 -41.562  1.00  0.00           H  
ATOM   2470  NZ  LYS   160     -24.436   1.341 -43.075  1.00  0.00           N  
ATOM   2471  HZ1 LYS   160     -24.450   2.168 -43.706  1.00  0.00           H  
ATOM   2472  HZ2 LYS   160     -25.422   1.017 -43.017  1.00  0.00           H  
ATOM   2473  HZ3 LYS   160     -23.918   0.564 -43.532  1.00  0.00           H  
ATOM   2474  C   LYS   160     -25.803   3.007 -36.345  1.00  0.00           C  
ATOM   2475  O   LYS   160     -26.636   3.871 -36.063  1.00  0.00           O  
ATOM   2476  N   GLN   161     -25.864   1.775 -35.745  1.00  0.00           N  
ATOM   2477  HN  GLN   161     -25.212   1.047 -35.940  1.00  0.00           H  
ATOM   2478  CA  GLN   161     -26.925   1.495 -34.892  1.00  0.00           C  
ATOM   2479  HA  GLN   161     -27.835   1.738 -35.421  1.00  0.00           H  
ATOM   2480  CB  GLN   161     -26.906  -0.075 -34.611  1.00  0.00           C  
ATOM   2481  HB1 GLN   161     -25.979  -0.273 -34.031  1.00  0.00           H  
ATOM   2482  HB2 GLN   161     -26.825  -0.696 -35.529  1.00  0.00           H  
ATOM   2483  CG  GLN   161     -28.134  -0.565 -33.819  1.00  0.00           C  
ATOM   2484  HG1 GLN   161     -28.234   0.104 -32.937  1.00  0.00           H  
ATOM   2485  HG2 GLN   161     -27.884  -1.602 -33.510  1.00  0.00           H  
ATOM   2486  CD  GLN   161     -29.468  -0.433 -34.632  1.00  0.00           C  
ATOM   2487  OE1 GLN   161     -29.497  -0.813 -35.793  1.00  0.00           O  
ATOM   2488  NE2 GLN   161     -30.564   0.176 -34.094  1.00  0.00           N  
ATOM   2489 HE21 GLN   161     -31.374   0.057 -34.667  1.00  0.00           H  
ATOM   2490 HE22 GLN   161     -30.492   0.553 -33.170  1.00  0.00           H  
ATOM   2491  C   GLN   161     -26.934   2.341 -33.622  1.00  0.00           C  
ATOM   2492  O   GLN   161     -27.956   2.684 -33.062  1.00  0.00           O  
ATOM   2493  N   CYS   162     -25.708   2.596 -33.011  1.00  0.00           N  
ATOM   2494  HN  CYS   162     -24.884   2.145 -33.345  1.00  0.00           H  
ATOM   2495  CA  CYS   162     -25.705   3.353 -31.689  1.00  0.00           C  
ATOM   2496  HA  CYS   162     -26.274   2.835 -30.931  1.00  0.00           H  
ATOM   2497  CB  CYS   162     -24.276   3.502 -31.060  1.00  0.00           C  
ATOM   2498  HB1 CYS   162     -24.405   3.939 -30.046  1.00  0.00           H  
ATOM   2499  HB2 CYS   162     -23.590   4.156 -31.640  1.00  0.00           H  
ATOM   2500  SG  CYS   162     -23.563   1.896 -30.719  1.00  0.00           S  
ATOM   2501  HG1 CYS   162     -23.125   1.664 -31.948  1.00  0.00           H  
ATOM   2502  C   CYS   162     -26.230   4.752 -31.823  1.00  0.00           C  
ATOM   2503  O   CYS   162     -26.950   5.220 -30.933  1.00  0.00           O  
ATOM   2504  N   TYR   163     -25.996   5.337 -33.011  1.00  0.00           N  
ATOM   2505  HN  TYR   163     -25.546   4.839 -33.748  1.00  0.00           H  
ATOM   2506  CA  TYR   163     -26.505   6.592 -33.466  1.00  0.00           C  
ATOM   2507  HA  TYR   163     -26.380   7.333 -32.690  1.00  0.00           H  
ATOM   2508  CB  TYR   163     -25.759   7.136 -34.750  1.00  0.00           C  
ATOM   2509  HB1 TYR   163     -25.504   6.339 -35.481  1.00  0.00           H  
ATOM   2510  HB2 TYR   163     -24.804   7.619 -34.449  1.00  0.00           H  
ATOM   2511  CG  TYR   163     -26.514   8.137 -35.598  1.00  0.00           C  
ATOM   2512  CD1 TYR   163     -26.647   9.497 -35.151  1.00  0.00           C  
ATOM   2513  HD1 TYR   163     -26.119   9.808 -34.262  1.00  0.00           H  
ATOM   2514  CE1 TYR   163     -27.497  10.348 -35.831  1.00  0.00           C  
ATOM   2515  HE1 TYR   163     -27.584  11.401 -35.611  1.00  0.00           H  
ATOM   2516  CZ  TYR   163     -28.149   9.927 -36.951  1.00  0.00           C  
ATOM   2517  OH  TYR   163     -28.923  10.826 -37.731  1.00  0.00           O  
ATOM   2518  HH  TYR   163     -28.793  10.565 -38.646  1.00  0.00           H  
ATOM   2519  CD2 TYR   163     -27.288   7.770 -36.674  1.00  0.00           C  
ATOM   2520  HD2 TYR   163     -27.350   6.735 -36.976  1.00  0.00           H  
ATOM   2521  CE2 TYR   163     -28.059   8.656 -37.402  1.00  0.00           C  
ATOM   2522  HE2 TYR   163     -28.576   8.277 -38.271  1.00  0.00           H  
ATOM   2523  C   TYR   163     -28.041   6.484 -33.679  1.00  0.00           C  
ATOM   2524  O   TYR   163     -28.825   7.332 -33.286  1.00  0.00           O  
ATOM   2525  N   GLN   164     -28.488   5.426 -34.264  1.00  0.00           N  
ATOM   2526  HN  GLN   164     -27.842   4.777 -34.659  1.00  0.00           H  
ATOM   2527  CA  GLN   164     -29.911   5.222 -34.382  1.00  0.00           C  
ATOM   2528  HA  GLN   164     -30.430   6.029 -34.877  1.00  0.00           H  
ATOM   2529  CB  GLN   164     -30.370   4.082 -35.382  1.00  0.00           C  
ATOM   2530  HB1 GLN   164     -31.453   3.836 -35.378  1.00  0.00           H  
ATOM   2531  HB2 GLN   164     -29.870   3.191 -34.946  1.00  0.00           H  
ATOM   2532  CG  GLN   164     -29.873   4.316 -36.832  1.00  0.00           C  
ATOM   2533  HG1 GLN   164     -30.083   3.334 -37.307  1.00  0.00           H  
ATOM   2534  HG2 GLN   164     -28.794   4.547 -36.957  1.00  0.00           H  
ATOM   2535  CD  GLN   164     -30.739   5.402 -37.557  1.00  0.00           C  
ATOM   2536  OE1 GLN   164     -30.396   6.560 -37.694  1.00  0.00           O  
ATOM   2537  NE2 GLN   164     -31.981   4.894 -37.863  1.00  0.00           N  
ATOM   2538 HE21 GLN   164     -32.657   5.461 -38.335  1.00  0.00           H  
ATOM   2539 HE22 GLN   164     -32.209   3.971 -37.552  1.00  0.00           H  
ATOM   2540  C   GLN   164     -30.677   4.962 -33.112  1.00  0.00           C  
ATOM   2541  O   GLN   164     -31.683   5.642 -32.873  1.00  0.00           O  
ATOM   2542  N   ASP   165     -30.198   4.027 -32.260  1.00  0.00           N  
ATOM   2543  HN  ASP   165     -29.351   3.543 -32.462  1.00  0.00           H  
ATOM   2544  CA  ASP   165     -30.760   3.692 -30.975  1.00  0.00           C  
ATOM   2545  HA  ASP   165     -31.820   3.595 -31.156  1.00  0.00           H  
ATOM   2546  CB  ASP   165     -30.065   2.389 -30.549  1.00  0.00           C  
ATOM   2547  HB1 ASP   165     -30.220   2.224 -29.461  1.00  0.00           H  
ATOM   2548  HB2 ASP   165     -28.985   2.356 -30.809  1.00  0.00           H  
ATOM   2549  CG  ASP   165     -30.726   1.107 -31.071  1.00  0.00           C  
ATOM   2550  OD1 ASP   165     -31.892   1.187 -31.521  1.00  0.00           O  
ATOM   2551  OD2 ASP   165     -30.141   0.003 -30.954  1.00  0.00           O  
ATOM   2552  C   ASP   165     -30.864   4.828 -29.957  1.00  0.00           C  
ATOM   2553  O   ASP   165     -31.719   4.847 -29.081  1.00  0.00           O  
ATOM   2554  N   HSE   166     -29.893   5.762 -29.998  1.00  0.00           N  
ATOM   2555  HN  HSE   166     -29.103   5.575 -30.578  1.00  0.00           H  
ATOM   2556  CA  HSE   166     -29.728   6.571 -28.849  1.00  0.00           C  
ATOM   2557  HA  HSE   166     -30.543   6.365 -28.170  1.00  0.00           H  
ATOM   2558  CB  HSE   166     -28.346   6.396 -28.256  1.00  0.00           C  
ATOM   2559  HB1 HSE   166     -28.108   6.964 -27.331  1.00  0.00           H  
ATOM   2560  HB2 HSE   166     -27.442   6.503 -28.894  1.00  0.00           H  
ATOM   2561  ND1 HSE   166     -29.048   4.787 -26.493  1.00  0.00           N  
ATOM   2562  CG  HSE   166     -28.312   5.001 -27.635  1.00  0.00           C  
ATOM   2563  CE1 HSE   166     -29.042   3.455 -26.316  1.00  0.00           C  
ATOM   2564  HE1 HSE   166     -29.398   2.985 -25.399  1.00  0.00           H  
ATOM   2565  NE2 HSE   166     -28.414   2.839 -27.287  1.00  0.00           N  
ATOM   2566  HE2 HSE   166     -28.175   1.882 -27.118  1.00  0.00           H  
ATOM   2567  CD2 HSE   166     -27.871   3.787 -28.103  1.00  0.00           C  
ATOM   2568  HD2 HSE   166     -27.456   3.521 -29.067  1.00  0.00           H  
ATOM   2569  C   HSE   166     -29.877   8.063 -29.232  1.00  0.00           C  
ATOM   2570  O   HSE   166     -30.398   8.831 -28.400  1.00  0.00           O  
ATOM   2571  N   ASN   167     -29.421   8.446 -30.443  1.00  0.00           N  
ATOM   2572  HN  ASN   167     -29.259   7.737 -31.125  1.00  0.00           H  
ATOM   2573  CA  ASN   167     -29.432   9.918 -30.818  1.00  0.00           C  
ATOM   2574  HA  ASN   167     -29.500  10.517 -29.922  1.00  0.00           H  
ATOM   2575  CB  ASN   167     -28.168  10.384 -31.561  1.00  0.00           C  
ATOM   2576  HB1 ASN   167     -28.338  11.390 -32.000  1.00  0.00           H  
ATOM   2577  HB2 ASN   167     -27.936   9.717 -32.418  1.00  0.00           H  
ATOM   2578  CG  ASN   167     -27.029  10.550 -30.585  1.00  0.00           C  
ATOM   2579  OD1 ASN   167     -27.242  10.308 -29.401  1.00  0.00           O  
ATOM   2580  ND2 ASN   167     -25.755  10.820 -31.080  1.00  0.00           N  
ATOM   2581 HD21 ASN   167     -24.962  11.045 -30.514  1.00  0.00           H  
ATOM   2582 HD22 ASN   167     -25.670  10.760 -32.075  1.00  0.00           H  
ATOM   2583  C   ASN   167     -30.678  10.364 -31.613  1.00  0.00           C  
ATOM   2584  O   ASN   167     -30.826  11.488 -31.961  1.00  0.00           O  
ATOM   2585  N   LEU   168     -31.537   9.425 -31.970  1.00  0.00           N  
ATOM   2586  HN  LEU   168     -31.226   8.479 -31.919  1.00  0.00           H  
ATOM   2587  CA  LEU   168     -32.879   9.671 -32.491  1.00  0.00           C  
ATOM   2588  HA  LEU   168     -33.153  10.699 -32.306  1.00  0.00           H  
ATOM   2589  CB  LEU   168     -32.986   9.271 -33.994  1.00  0.00           C  
ATOM   2590  HB1 LEU   168     -34.048   9.263 -34.320  1.00  0.00           H  
ATOM   2591  HB2 LEU   168     -32.606   8.228 -34.033  1.00  0.00           H  
ATOM   2592  CG  LEU   168     -32.230  10.128 -34.961  1.00  0.00           C  
ATOM   2593  HG  LEU   168     -31.147  10.209 -34.727  1.00  0.00           H  
ATOM   2594  CD1 LEU   168     -32.231   9.512 -36.401  1.00  0.00           C  
ATOM   2595 HD11 LEU   168     -33.174   9.638 -36.975  1.00  0.00           H  
ATOM   2596 HD12 LEU   168     -32.051   8.417 -36.340  1.00  0.00           H  
ATOM   2597 HD13 LEU   168     -31.393  10.019 -36.925  1.00  0.00           H  
ATOM   2598  CD2 LEU   168     -32.620  11.674 -35.142  1.00  0.00           C  
ATOM   2599 HD21 LEU   168     -32.642  12.074 -34.106  1.00  0.00           H  
ATOM   2600 HD22 LEU   168     -33.592  11.815 -35.663  1.00  0.00           H  
ATOM   2601 HD23 LEU   168     -31.863  12.276 -35.688  1.00  0.00           H  
ATOM   2602  C   LEU   168     -33.941   8.983 -31.675  1.00  0.00           C  
ATOM   2603  O   LEU   168     -33.750   7.916 -31.125  1.00  0.00           O  
ATOM   2604  N   SER   169     -35.175   9.587 -31.590  1.00  0.00           N  
ATOM   2605  HN  SER   169     -35.239  10.519 -31.939  1.00  0.00           H  
ATOM   2606  CA  SER   169     -36.384   8.957 -31.060  1.00  0.00           C  
ATOM   2607  HA  SER   169     -36.056   8.130 -30.446  1.00  0.00           H  
ATOM   2608  CB  SER   169     -37.091  10.056 -30.235  1.00  0.00           C  
ATOM   2609  HB1 SER   169     -37.695  10.721 -30.889  1.00  0.00           H  
ATOM   2610  HB2 SER   169     -36.403  10.780 -29.748  1.00  0.00           H  
ATOM   2611  OG  SER   169     -37.959   9.493 -29.233  1.00  0.00           O  
ATOM   2612  HG1 SER   169     -37.411   9.411 -28.450  1.00  0.00           H  
ATOM   2613  C   SER   169     -37.404   8.339 -32.089  1.00  0.00           C  
ATOM   2614  O   SER   169     -37.127   8.170 -33.294  1.00  0.00           O  
ATOM   2615  N   GLN   170     -38.638   8.064 -31.647  1.00  0.00           N  
ATOM   2616  HN  GLN   170     -38.864   8.507 -30.783  1.00  0.00           H  
ATOM   2617  CA  GLN   170     -39.700   7.213 -32.270  1.00  0.00           C  
ATOM   2618  HA  GLN   170     -40.131   6.663 -31.446  1.00  0.00           H  
ATOM   2619  CB  GLN   170     -40.914   8.075 -32.762  1.00  0.00           C  
ATOM   2620  HB1 GLN   170     -41.557   7.366 -33.325  1.00  0.00           H  
ATOM   2621  HB2 GLN   170     -40.344   8.724 -33.462  1.00  0.00           H  
ATOM   2622  CG  GLN   170     -41.823   8.830 -31.777  1.00  0.00           C  
ATOM   2623  HG1 GLN   170     -42.850   9.148 -32.058  1.00  0.00           H  
ATOM   2624  HG2 GLN   170     -41.247   9.747 -31.528  1.00  0.00           H  
ATOM   2625  CD  GLN   170     -42.101   8.036 -30.517  1.00  0.00           C  
ATOM   2626  OE1 GLN   170     -41.526   8.336 -29.510  1.00  0.00           O  
ATOM   2627  NE2 GLN   170     -42.917   6.937 -30.613  1.00  0.00           N  
ATOM   2628 HE21 GLN   170     -43.083   6.383 -29.797  1.00  0.00           H  
ATOM   2629 HE22 GLN   170     -43.191   6.561 -31.498  1.00  0.00           H  
ATOM   2630  C   GLN   170     -39.195   6.071 -33.221  1.00  0.00           C  
ATOM   2631  O   GLN   170     -39.682   5.982 -34.325  1.00  0.00           O  
ATOM   2632  N   ASN   171     -38.168   5.319 -32.781  1.00  0.00           N  
ATOM   2633  HN  ASN   171     -37.764   5.688 -31.947  1.00  0.00           H  
ATOM   2634  CA  ASN   171     -37.574   4.083 -33.320  1.00  0.00           C  
ATOM   2635  HA  ASN   171     -37.131   3.454 -32.562  1.00  0.00           H  
ATOM   2636  CB  ASN   171     -38.515   3.152 -34.012  1.00  0.00           C  
ATOM   2637  HB1 ASN   171     -37.995   2.220 -34.320  1.00  0.00           H  
ATOM   2638  HB2 ASN   171     -38.890   3.600 -34.958  1.00  0.00           H  
ATOM   2639  CG  ASN   171     -39.704   2.737 -33.231  1.00  0.00           C  
ATOM   2640  OD1 ASN   171     -39.988   2.992 -32.047  1.00  0.00           O  
ATOM   2641  ND2 ASN   171     -40.585   1.976 -33.930  1.00  0.00           N  
ATOM   2642 HD21 ASN   171     -41.350   1.569 -33.432  1.00  0.00           H  
ATOM   2643 HD22 ASN   171     -40.323   1.532 -34.787  1.00  0.00           H  
ATOM   2644  C   ASN   171     -36.440   4.469 -34.274  1.00  0.00           C  
ATOM   2645  O   ASN   171     -36.084   3.811 -35.277  1.00  0.00           O  
ATOM   2646  N   GLY   172     -35.824   5.619 -34.020  1.00  0.00           N  
ATOM   2647  HN  GLY   172     -36.315   6.265 -33.440  1.00  0.00           H  
ATOM   2648  CA  GLY   172     -34.703   6.085 -34.967  1.00  0.00           C  
ATOM   2649  HA1 GLY   172     -34.016   5.299 -35.244  1.00  0.00           H  
ATOM   2650  HA2 GLY   172     -34.200   6.861 -34.410  1.00  0.00           H  
ATOM   2651  C   GLY   172     -35.031   6.731 -36.248  1.00  0.00           C  
ATOM   2652  O   GLY   172     -34.372   6.425 -37.179  1.00  0.00           O  
ATOM   2653  N   SER   173     -36.033   7.598 -36.258  1.00  0.00           N  
ATOM   2654  HN  SER   173     -36.459   7.798 -35.379  1.00  0.00           H  
ATOM   2655  CA  SER   173     -36.431   8.499 -37.426  1.00  0.00           C  
ATOM   2656  HA  SER   173     -35.582   8.421 -38.090  1.00  0.00           H  
ATOM   2657  CB  SER   173     -37.639   7.896 -38.216  1.00  0.00           C  
ATOM   2658  HB1 SER   173     -37.185   7.032 -38.747  1.00  0.00           H  
ATOM   2659  HB2 SER   173     -37.971   8.480 -39.101  1.00  0.00           H  
ATOM   2660  OG  SER   173     -38.735   7.542 -37.397  1.00  0.00           O  
ATOM   2661  HG1 SER   173     -39.023   6.649 -37.601  1.00  0.00           H  
ATOM   2662  C   SER   173     -36.731  10.021 -37.122  1.00  0.00           C  
ATOM   2663  O   SER   173     -37.224  10.685 -37.961  1.00  0.00           O  
ATOM   2664  N   ALA   174     -36.396  10.584 -35.917  1.00  0.00           N  
ATOM   2665  HN  ALA   174     -35.777  10.053 -35.343  1.00  0.00           H  
ATOM   2666  CA  ALA   174     -36.775  11.880 -35.459  1.00  0.00           C  
ATOM   2667  HA  ALA   174     -36.500  12.411 -36.358  1.00  0.00           H  
ATOM   2668  CB  ALA   174     -38.317  11.721 -35.093  1.00  0.00           C  
ATOM   2669  HB1 ALA   174     -38.565  11.357 -34.073  1.00  0.00           H  
ATOM   2670  HB2 ALA   174     -38.850  11.168 -35.896  1.00  0.00           H  
ATOM   2671  HB3 ALA   174     -38.790  12.718 -34.959  1.00  0.00           H  
ATOM   2672  C   ALA   174     -35.994  12.407 -34.282  1.00  0.00           C  
ATOM   2673  O   ALA   174     -35.435  11.662 -33.463  1.00  0.00           O  
ATOM   2674  N   PRO   175     -35.793  13.700 -34.164  1.00  0.00           N  
ATOM   2675  CD  PRO   175     -36.527  14.708 -34.903  1.00  0.00           C  
ATOM   2676  HD1 PRO   175     -37.637  14.690 -34.863  1.00  0.00           H  
ATOM   2677  HD2 PRO   175     -36.148  14.625 -35.945  1.00  0.00           H  
ATOM   2678  CA  PRO   175     -34.847  14.266 -33.263  1.00  0.00           C  
ATOM   2679  HA  PRO   175     -33.933  13.724 -33.457  1.00  0.00           H  
ATOM   2680  CB  PRO   175     -34.746  15.751 -33.681  1.00  0.00           C  
ATOM   2681  HB1 PRO   175     -34.095  15.876 -34.572  1.00  0.00           H  
ATOM   2682  HB2 PRO   175     -34.576  16.506 -32.884  1.00  0.00           H  
ATOM   2683  CG  PRO   175     -36.169  16.042 -34.144  1.00  0.00           C  
ATOM   2684  HG1 PRO   175     -36.868  16.154 -33.287  1.00  0.00           H  
ATOM   2685  HG2 PRO   175     -36.130  16.914 -34.832  1.00  0.00           H  
ATOM   2686  C   PRO   175     -35.200  14.075 -31.806  1.00  0.00           C  
ATOM   2687  O   PRO   175     -36.332  13.842 -31.372  1.00  0.00           O  
ATOM   2688  N   THR   176     -34.139  14.232 -31.042  1.00  0.00           N  
ATOM   2689  HN  THR   176     -33.253  14.436 -31.452  1.00  0.00           H  
ATOM   2690  CA  THR   176     -34.180  14.193 -29.535  1.00  0.00           C  
ATOM   2691  HA  THR   176     -34.967  14.830 -29.159  1.00  0.00           H  
ATOM   2692  CB  THR   176     -34.147  12.868 -28.805  1.00  0.00           C  
ATOM   2693  HB  THR   176     -35.140  12.503 -29.145  1.00  0.00           H  
ATOM   2694  OG1 THR   176     -34.281  13.009 -27.389  1.00  0.00           O  
ATOM   2695  HG1 THR   176     -34.189  12.138 -26.996  1.00  0.00           H  
ATOM   2696  CG2 THR   176     -33.009  11.982 -29.313  1.00  0.00           C  
ATOM   2697 HG21 THR   176     -33.102  11.673 -30.376  1.00  0.00           H  
ATOM   2698 HG22 THR   176     -33.051  11.090 -28.651  1.00  0.00           H  
ATOM   2699 HG23 THR   176     -32.001  12.447 -29.265  1.00  0.00           H  
ATOM   2700  C   THR   176     -32.927  14.940 -29.113  1.00  0.00           C  
ATOM   2701  O   THR   176     -32.078  15.190 -29.945  1.00  0.00           O  
ATOM   2702  N   PHE   177     -32.759  15.321 -27.855  1.00  0.00           N  
ATOM   2703  HN  PHE   177     -33.482  15.310 -27.169  1.00  0.00           H  
ATOM   2704  CA  PHE   177     -31.498  15.880 -27.363  1.00  0.00           C  
ATOM   2705  HA  PHE   177     -31.246  16.671 -28.053  1.00  0.00           H  
ATOM   2706  CB  PHE   177     -31.584  16.386 -25.973  1.00  0.00           C  
ATOM   2707  HB1 PHE   177     -30.618  16.916 -25.833  1.00  0.00           H  
ATOM   2708  HB2 PHE   177     -31.748  15.620 -25.184  1.00  0.00           H  
ATOM   2709  CG  PHE   177     -32.651  17.479 -25.868  1.00  0.00           C  
ATOM   2710  CD1 PHE   177     -32.467  18.688 -26.586  1.00  0.00           C  
ATOM   2711  HD1 PHE   177     -31.632  18.795 -27.262  1.00  0.00           H  
ATOM   2712  CE1 PHE   177     -33.376  19.727 -26.433  1.00  0.00           C  
ATOM   2713  HE1 PHE   177     -33.207  20.514 -27.153  1.00  0.00           H  
ATOM   2714  CZ  PHE   177     -34.480  19.634 -25.521  1.00  0.00           C  
ATOM   2715  HZ  PHE   177     -35.041  20.509 -25.228  1.00  0.00           H  
ATOM   2716  CD2 PHE   177     -33.696  17.408 -24.967  1.00  0.00           C  
ATOM   2717  HD2 PHE   177     -33.720  16.529 -24.341  1.00  0.00           H  
ATOM   2718  CE2 PHE   177     -34.504  18.473 -24.676  1.00  0.00           C  
ATOM   2719  HE2 PHE   177     -35.207  18.362 -23.864  1.00  0.00           H  
ATOM   2720  C   PHE   177     -30.425  14.691 -27.472  1.00  0.00           C  
ATOM   2721  O   PHE   177     -30.781  13.530 -27.206  1.00  0.00           O  
ATOM   2722  N   PRO   178     -29.151  14.941 -27.880  1.00  0.00           N  
ATOM   2723  CD  PRO   178     -28.792  16.049 -28.761  1.00  0.00           C  
ATOM   2724  HD1 PRO   178     -28.637  16.987 -28.186  1.00  0.00           H  
ATOM   2725  HD2 PRO   178     -29.542  16.216 -29.564  1.00  0.00           H  
ATOM   2726  CA  PRO   178     -28.134  13.895 -28.110  1.00  0.00           C  
ATOM   2727  HA  PRO   178     -28.527  13.123 -28.754  1.00  0.00           H  
ATOM   2728  CB  PRO   178     -26.949  14.637 -28.698  1.00  0.00           C  
ATOM   2729  HB1 PRO   178     -26.357  13.946 -29.336  1.00  0.00           H  
ATOM   2730  HB2 PRO   178     -26.294  15.018 -27.886  1.00  0.00           H  
ATOM   2731  CG  PRO   178     -27.485  15.682 -29.535  1.00  0.00           C  
ATOM   2732  HG1 PRO   178     -26.940  16.644 -29.642  1.00  0.00           H  
ATOM   2733  HG2 PRO   178     -27.697  15.364 -30.579  1.00  0.00           H  
ATOM   2734  C   PRO   178     -27.661  13.140 -26.849  1.00  0.00           C  
ATOM   2735  O   PRO   178     -27.477  13.752 -25.794  1.00  0.00           O  
ATOM   2736  N   LEU   179     -27.432  11.827 -26.965  1.00  0.00           N  
ATOM   2737  HN  LEU   179     -27.432  11.393 -27.863  1.00  0.00           H  
ATOM   2738  CA  LEU   179     -27.008  10.980 -25.879  1.00  0.00           C  
ATOM   2739  HA  LEU   179     -26.842  11.619 -25.025  1.00  0.00           H  
ATOM   2740  CB  LEU   179     -28.080   9.892 -25.520  1.00  0.00           C  
ATOM   2741  HB1 LEU   179     -27.712   9.139 -24.791  1.00  0.00           H  
ATOM   2742  HB2 LEU   179     -28.289   9.312 -26.444  1.00  0.00           H  
ATOM   2743  CG  LEU   179     -29.361  10.447 -25.076  1.00  0.00           C  
ATOM   2744  HG  LEU   179     -29.774  11.146 -25.834  1.00  0.00           H  
ATOM   2745  CD1 LEU   179     -30.368   9.343 -24.682  1.00  0.00           C  
ATOM   2746 HD11 LEU   179     -31.319   9.788 -24.319  1.00  0.00           H  
ATOM   2747 HD12 LEU   179     -29.999   8.838 -23.764  1.00  0.00           H  
ATOM   2748 HD13 LEU   179     -30.555   8.605 -25.490  1.00  0.00           H  
ATOM   2749  CD2 LEU   179     -29.366  11.385 -23.913  1.00  0.00           C  
ATOM   2750 HD21 LEU   179     -30.331  11.420 -23.363  1.00  0.00           H  
ATOM   2751 HD22 LEU   179     -28.958  12.378 -24.198  1.00  0.00           H  
ATOM   2752 HD23 LEU   179     -28.609  11.039 -23.178  1.00  0.00           H  
ATOM   2753  C   LEU   179     -25.730  10.220 -26.044  1.00  0.00           C  
ATOM   2754  O   LEU   179     -25.233   9.555 -25.152  1.00  0.00           O  
ATOM   2755  N   CYS   180     -25.189  10.356 -27.269  1.00  0.00           N  
ATOM   2756  HN  CYS   180     -25.431  11.091 -27.897  1.00  0.00           H  
ATOM   2757  CA  CYS   180     -24.087   9.481 -27.585  1.00  0.00           C  
ATOM   2758  HA  CYS   180     -23.581   9.112 -26.705  1.00  0.00           H  
ATOM   2759  CB  CYS   180     -24.563   8.338 -28.499  1.00  0.00           C  
ATOM   2760  HB1 CYS   180     -24.978   8.681 -29.470  1.00  0.00           H  
ATOM   2761  HB2 CYS   180     -25.455   7.918 -27.988  1.00  0.00           H  
ATOM   2762  SG  CYS   180     -23.409   7.050 -28.975  1.00  0.00           S  
ATOM   2763  HG1 CYS   180     -22.511   7.297 -28.032  1.00  0.00           H  
ATOM   2764  C   CYS   180     -22.959  10.194 -28.277  1.00  0.00           C  
ATOM   2765  O   CYS   180     -23.276  11.082 -29.008  1.00  0.00           O  
ATOM   2766  N   ALA   181     -21.663   9.862 -28.011  1.00  0.00           N  
ATOM   2767  HN  ALA   181     -21.572   8.976 -27.563  1.00  0.00           H  
ATOM   2768  CA  ALA   181     -20.561  10.568 -28.606  1.00  0.00           C  
ATOM   2769  HA  ALA   181     -20.977  11.231 -29.350  1.00  0.00           H  
ATOM   2770  CB  ALA   181     -19.940  11.332 -27.424  1.00  0.00           C  
ATOM   2771  HB1 ALA   181     -19.689  10.592 -26.634  1.00  0.00           H  
ATOM   2772  HB2 ALA   181     -20.689  12.079 -27.083  1.00  0.00           H  
ATOM   2773  HB3 ALA   181     -19.155  12.000 -27.837  1.00  0.00           H  
ATOM   2774  C   ALA   181     -19.576   9.425 -29.085  1.00  0.00           C  
ATOM   2775  O   ALA   181     -19.654   8.284 -28.654  1.00  0.00           O  
ATOM   2776  N   MET   182     -18.591   9.681 -29.981  1.00  0.00           N  
ATOM   2777  HN  MET   182     -18.563  10.646 -30.229  1.00  0.00           H  
ATOM   2778  CA  MET   182     -17.463   8.793 -30.415  1.00  0.00           C  
ATOM   2779  HA  MET   182     -17.371   7.963 -29.730  1.00  0.00           H  
ATOM   2780  CB  MET   182     -17.713   8.161 -31.837  1.00  0.00           C  
ATOM   2781  HB1 MET   182     -17.996   8.968 -32.546  1.00  0.00           H  
ATOM   2782  HB2 MET   182     -18.657   7.580 -31.901  1.00  0.00           H  
ATOM   2783  CG  MET   182     -16.599   7.232 -32.517  1.00  0.00           C  
ATOM   2784  HG1 MET   182     -16.336   6.357 -31.885  1.00  0.00           H  
ATOM   2785  HG2 MET   182     -15.724   7.910 -32.618  1.00  0.00           H  
ATOM   2786  SD  MET   182     -16.870   6.508 -34.193  1.00  0.00           S  
ATOM   2787  CE  MET   182     -16.674   8.120 -35.004  1.00  0.00           C  
ATOM   2788  HE1 MET   182     -15.612   8.348 -35.240  1.00  0.00           H  
ATOM   2789  HE2 MET   182     -17.283   8.873 -34.460  1.00  0.00           H  
ATOM   2790  HE3 MET   182     -17.126   8.161 -36.017  1.00  0.00           H  
ATOM   2791  C   MET   182     -16.226   9.567 -30.291  1.00  0.00           C  
ATOM   2792  O   MET   182     -16.259  10.774 -30.392  1.00  0.00           O  
ATOM   2793  N   GLN   183     -15.088   8.935 -30.109  1.00  0.00           N  
ATOM   2794  HN  GLN   183     -15.039   7.939 -30.077  1.00  0.00           H  
ATOM   2795  CA  GLN   183     -13.779   9.617 -29.971  1.00  0.00           C  
ATOM   2796  HA  GLN   183     -13.816  10.422 -30.690  1.00  0.00           H  
ATOM   2797  CB  GLN   183     -13.550  10.089 -28.526  1.00  0.00           C  
ATOM   2798  HB1 GLN   183     -13.942  11.105 -28.305  1.00  0.00           H  
ATOM   2799  HB2 GLN   183     -12.474  10.248 -28.299  1.00  0.00           H  
ATOM   2800  CG  GLN   183     -14.068   9.032 -27.532  1.00  0.00           C  
ATOM   2801  HG1 GLN   183     -13.770   8.037 -27.926  1.00  0.00           H  
ATOM   2802  HG2 GLN   183     -15.132   9.214 -27.268  1.00  0.00           H  
ATOM   2803  CD  GLN   183     -13.302   9.046 -26.157  1.00  0.00           C  
ATOM   2804  OE1 GLN   183     -12.698   7.973 -25.896  1.00  0.00           O  
ATOM   2805  NE2 GLN   183     -13.319  10.133 -25.332  1.00  0.00           N  
ATOM   2806 HE21 GLN   183     -13.941  10.902 -25.478  1.00  0.00           H  
ATOM   2807 HE22 GLN   183     -12.823  10.132 -24.464  1.00  0.00           H  
ATOM   2808  C   GLN   183     -12.663   8.689 -30.391  1.00  0.00           C  
ATOM   2809  O   GLN   183     -12.864   7.512 -30.493  1.00  0.00           O  
ATOM   2810  N   LEU   184     -11.538   9.245 -30.795  1.00  0.00           N  
ATOM   2811  HN  LEU   184     -11.509  10.234 -30.916  1.00  0.00           H  
ATOM   2812  CA  LEU   184     -10.329   8.446 -31.099  1.00  0.00           C  
ATOM   2813  HA  LEU   184     -10.635   7.421 -31.248  1.00  0.00           H  
ATOM   2814  CB  LEU   184      -9.638   8.858 -32.397  1.00  0.00           C  
ATOM   2815  HB1 LEU   184      -9.231   9.875 -32.208  1.00  0.00           H  
ATOM   2816  HB2 LEU   184     -10.389   8.830 -33.215  1.00  0.00           H  
ATOM   2817  CG  LEU   184      -8.401   7.994 -32.834  1.00  0.00           C  
ATOM   2818  HG  LEU   184      -7.637   7.861 -32.038  1.00  0.00           H  
ATOM   2819  CD1 LEU   184      -8.701   6.639 -33.312  1.00  0.00           C  
ATOM   2820 HD11 LEU   184      -7.856   6.114 -33.807  1.00  0.00           H  
ATOM   2821 HD12 LEU   184      -9.513   6.710 -34.066  1.00  0.00           H  
ATOM   2822 HD13 LEU   184      -9.154   5.897 -32.620  1.00  0.00           H  
ATOM   2823  CD2 LEU   184      -7.649   8.644 -34.025  1.00  0.00           C  
ATOM   2824 HD21 LEU   184      -7.217   9.609 -33.683  1.00  0.00           H  
ATOM   2825 HD22 LEU   184      -8.410   8.845 -34.809  1.00  0.00           H  
ATOM   2826 HD23 LEU   184      -6.851   8.022 -34.483  1.00  0.00           H  
ATOM   2827  C   LEU   184      -9.311   8.453 -29.948  1.00  0.00           C  
ATOM   2828  O   LEU   184      -8.543   9.370 -29.777  1.00  0.00           O  
ATOM   2829  N   PHE   185      -9.250   7.422 -29.066  1.00  0.00           N  
ATOM   2830  HN  PHE   185      -9.495   6.475 -29.260  1.00  0.00           H  
ATOM   2831  CA  PHE   185      -8.651   7.488 -27.767  1.00  0.00           C  
ATOM   2832  HA  PHE   185      -8.803   8.493 -27.402  1.00  0.00           H  
ATOM   2833  CB  PHE   185      -9.230   6.491 -26.762  1.00  0.00           C  
ATOM   2834  HB1 PHE   185      -9.031   5.502 -27.227  1.00  0.00           H  
ATOM   2835  HB2 PHE   185     -10.335   6.592 -26.718  1.00  0.00           H  
ATOM   2836  CG  PHE   185      -8.552   6.551 -25.257  1.00  0.00           C  
ATOM   2837  CD1 PHE   185      -7.910   5.399 -24.761  1.00  0.00           C  
ATOM   2838  HD1 PHE   185      -7.721   4.523 -25.364  1.00  0.00           H  
ATOM   2839  CE1 PHE   185      -7.320   5.471 -23.422  1.00  0.00           C  
ATOM   2840  HE1 PHE   185      -6.779   4.703 -22.890  1.00  0.00           H  
ATOM   2841  CZ  PHE   185      -7.698   6.505 -22.518  1.00  0.00           C  
ATOM   2842  HZ  PHE   185      -7.290   6.646 -21.528  1.00  0.00           H  
ATOM   2843  CD2 PHE   185      -8.811   7.624 -24.372  1.00  0.00           C  
ATOM   2844  HD2 PHE   185      -9.406   8.450 -24.732  1.00  0.00           H  
ATOM   2845  CE2 PHE   185      -8.476   7.587 -23.044  1.00  0.00           C  
ATOM   2846  HE2 PHE   185      -8.823   8.322 -22.333  1.00  0.00           H  
ATOM   2847  C   PHE   185      -7.238   7.179 -27.921  1.00  0.00           C  
ATOM   2848  O   PHE   185      -6.824   6.213 -28.611  1.00  0.00           O  
ATOM   2849  N   SER   186      -6.347   8.024 -27.280  1.00  0.00           N  
ATOM   2850  HN  SER   186      -6.626   8.783 -26.696  1.00  0.00           H  
ATOM   2851  CA  SER   186      -4.921   7.985 -27.550  1.00  0.00           C  
ATOM   2852  HA  SER   186      -4.529   6.987 -27.678  1.00  0.00           H  
ATOM   2853  CB  SER   186      -4.511   9.067 -28.610  1.00  0.00           C  
ATOM   2854  HB1 SER   186      -4.699  10.052 -28.132  1.00  0.00           H  
ATOM   2855  HB2 SER   186      -5.219   8.809 -29.426  1.00  0.00           H  
ATOM   2856  OG  SER   186      -3.141   9.031 -29.041  1.00  0.00           O  
ATOM   2857  HG1 SER   186      -3.253   9.423 -29.910  1.00  0.00           H  
ATOM   2858  C   SER   186      -4.148   8.392 -26.374  1.00  0.00           C  
ATOM   2859  O   SER   186      -4.732   9.036 -25.476  1.00  0.00           O  
ATOM   2860  N   HSE   187      -2.807   7.983 -26.291  1.00  0.00           N  
ATOM   2861  HN  HSE   187      -2.482   7.494 -27.097  1.00  0.00           H  
ATOM   2862  CA  HSE   187      -1.973   8.369 -25.273  1.00  0.00           C  
ATOM   2863  HA  HSE   187      -2.523   9.022 -24.612  1.00  0.00           H  
ATOM   2864  CB  HSE   187      -1.378   7.173 -24.583  1.00  0.00           C  
ATOM   2865  HB1 HSE   187      -0.477   7.335 -23.952  1.00  0.00           H  
ATOM   2866  HB2 HSE   187      -1.007   6.459 -25.349  1.00  0.00           H  
ATOM   2867  ND1 HSE   187      -1.710   5.394 -22.801  1.00  0.00           N  
ATOM   2868  CG  HSE   187      -2.280   6.329 -23.668  1.00  0.00           C  
ATOM   2869  CE1 HSE   187      -2.598   5.324 -21.862  1.00  0.00           C  
ATOM   2870  HE1 HSE   187      -2.485   4.641 -21.021  1.00  0.00           H  
ATOM   2871  NE2 HSE   187      -3.663   6.129 -22.093  1.00  0.00           N  
ATOM   2872  HE2 HSE   187      -4.510   6.251 -21.575  1.00  0.00           H  
ATOM   2873  CD2 HSE   187      -3.436   6.816 -23.249  1.00  0.00           C  
ATOM   2874  HD2 HSE   187      -4.129   7.550 -23.642  1.00  0.00           H  
ATOM   2875  C   HSE   187      -0.814   9.211 -25.783  1.00  0.00           C  
ATOM   2876  O   HSE   187       0.184   9.415 -25.089  1.00  0.00           O  
ATOM   2877  N   MET   188      -0.924   9.737 -27.033  1.00  0.00           N  
ATOM   2878  HN  MET   188      -1.764   9.603 -27.553  1.00  0.00           H  
ATOM   2879  CA  MET   188       0.104  10.500 -27.718  1.00  0.00           C  
ATOM   2880  HA  MET   188       1.042   9.991 -27.557  1.00  0.00           H  
ATOM   2881  CB  MET   188      -0.132  10.632 -29.241  1.00  0.00           C  
ATOM   2882  HB1 MET   188       0.683  11.255 -29.668  1.00  0.00           H  
ATOM   2883  HB2 MET   188      -1.087  11.115 -29.539  1.00  0.00           H  
ATOM   2884  CG  MET   188       0.074   9.371 -30.013  1.00  0.00           C  
ATOM   2885  HG1 MET   188      -0.629   8.667 -29.520  1.00  0.00           H  
ATOM   2886  HG2 MET   188       1.112   9.029 -29.815  1.00  0.00           H  
ATOM   2887  SD  MET   188      -0.069   9.438 -31.870  1.00  0.00           S  
ATOM   2888  CE  MET   188       1.573  10.151 -32.030  1.00  0.00           C  
ATOM   2889  HE1 MET   188       2.046  10.388 -31.053  1.00  0.00           H  
ATOM   2890  HE2 MET   188       1.546  11.117 -32.578  1.00  0.00           H  
ATOM   2891  HE3 MET   188       2.170   9.344 -32.505  1.00  0.00           H  
ATOM   2892  C   MET   188       0.420  11.969 -27.155  1.00  0.00           C  
ATOM   2893  O   MET   188      -0.476  12.716 -26.738  1.00  0.00           O  
ATOM   2894  N   HSE   189       1.637  12.311 -26.943  1.00  0.00           N  
ATOM   2895  HN  HSE   189       2.476  11.813 -27.143  1.00  0.00           H  
ATOM   2896  CA  HSE   189       2.030  13.635 -26.550  1.00  0.00           C  
ATOM   2897  HA  HSE   189       1.543  14.011 -25.662  1.00  0.00           H  
ATOM   2898  CB  HSE   189       3.502  13.687 -26.017  1.00  0.00           C  
ATOM   2899  HB1 HSE   189       3.683  14.661 -25.515  1.00  0.00           H  
ATOM   2900  HB2 HSE   189       4.191  13.519 -26.872  1.00  0.00           H  
ATOM   2901  ND1 HSE   189       4.311  11.482 -25.325  1.00  0.00           N  
ATOM   2902  CG  HSE   189       3.775  12.649 -24.995  1.00  0.00           C  
ATOM   2903  CE1 HSE   189       4.410  10.810 -24.204  1.00  0.00           C  
ATOM   2904  HE1 HSE   189       4.863   9.820 -24.251  1.00  0.00           H  
ATOM   2905  NE2 HSE   189       4.077  11.573 -23.124  1.00  0.00           N  
ATOM   2906  HE2 HSE   189       4.132  11.442 -22.134  1.00  0.00           H  
ATOM   2907  CD2 HSE   189       3.641  12.768 -23.721  1.00  0.00           C  
ATOM   2908  HD2 HSE   189       3.187  13.585 -23.172  1.00  0.00           H  
ATOM   2909  C   HSE   189       1.886  14.647 -27.631  1.00  0.00           C  
ATOM   2910  O   HSE   189       1.870  14.264 -28.827  1.00  0.00           O  
ATOM   2911  N   ALA   190       1.770  15.965 -27.309  1.00  0.00           N  
ATOM   2912  HN  ALA   190       1.969  16.283 -26.385  1.00  0.00           H  
ATOM   2913  CA  ALA   190       1.253  17.051 -28.142  1.00  0.00           C  
ATOM   2914  HA  ALA   190       0.574  16.668 -28.890  1.00  0.00           H  
ATOM   2915  CB  ALA   190       0.566  18.046 -27.264  1.00  0.00           C  
ATOM   2916  HB1 ALA   190       1.183  18.300 -26.376  1.00  0.00           H  
ATOM   2917  HB2 ALA   190      -0.320  17.604 -26.761  1.00  0.00           H  
ATOM   2918  HB3 ALA   190       0.250  18.990 -27.757  1.00  0.00           H  
ATOM   2919  C   ALA   190       2.278  17.707 -29.138  1.00  0.00           C  
ATOM   2920  O   ALA   190       2.225  18.883 -29.599  1.00  0.00           O  
ATOM   2921  N   VAL   191       3.447  16.980 -29.363  1.00  0.00           N  
ATOM   2922  HN  VAL   191       3.629  16.048 -29.058  1.00  0.00           H  
ATOM   2923  CA  VAL   191       4.666  17.514 -29.972  1.00  0.00           C  
ATOM   2924  HA  VAL   191       5.024  18.386 -29.444  1.00  0.00           H  
ATOM   2925  CB  VAL   191       5.803  16.580 -29.828  1.00  0.00           C  
ATOM   2926  HB  VAL   191       6.686  17.070 -30.292  1.00  0.00           H  
ATOM   2927  CG1 VAL   191       6.098  16.154 -28.384  1.00  0.00           C  
ATOM   2928 HG11 VAL   191       6.528  17.007 -27.817  1.00  0.00           H  
ATOM   2929 HG12 VAL   191       6.856  15.342 -28.399  1.00  0.00           H  
ATOM   2930 HG13 VAL   191       5.108  15.967 -27.915  1.00  0.00           H  
ATOM   2931  CG2 VAL   191       5.636  15.371 -30.723  1.00  0.00           C  
ATOM   2932 HG21 VAL   191       4.653  14.874 -30.580  1.00  0.00           H  
ATOM   2933 HG22 VAL   191       6.420  14.585 -30.658  1.00  0.00           H  
ATOM   2934 HG23 VAL   191       5.573  15.694 -31.784  1.00  0.00           H  
ATOM   2935  C   VAL   191       4.327  17.967 -31.399  1.00  0.00           C  
ATOM   2936  O   VAL   191       3.563  17.392 -32.180  1.00  0.00           O  
ATOM   2937  N   ILE   192       4.966  19.082 -31.807  1.00  0.00           N  
ATOM   2938  HN  ILE   192       5.623  19.408 -31.132  1.00  0.00           H  
ATOM   2939  CA  ILE   192       4.535  19.789 -33.009  1.00  0.00           C  
ATOM   2940  HA  ILE   192       3.883  19.128 -33.560  1.00  0.00           H  
ATOM   2941  CB  ILE   192       3.810  21.106 -32.616  1.00  0.00           C  
ATOM   2942  HB  ILE   192       2.823  20.887 -32.155  1.00  0.00           H  
ATOM   2943  CG2 ILE   192       4.724  21.921 -31.720  1.00  0.00           C  
ATOM   2944 HG21 ILE   192       5.728  21.889 -32.195  1.00  0.00           H  
ATOM   2945 HG22 ILE   192       4.757  21.569 -30.667  1.00  0.00           H  
ATOM   2946 HG23 ILE   192       4.495  22.998 -31.572  1.00  0.00           H  
ATOM   2947  CG1 ILE   192       3.417  21.990 -33.821  1.00  0.00           C  
ATOM   2948 HG11 ILE   192       2.969  21.431 -34.671  1.00  0.00           H  
ATOM   2949 HG12 ILE   192       4.288  22.403 -34.372  1.00  0.00           H  
ATOM   2950  CD  ILE   192       2.474  23.249 -33.576  1.00  0.00           C  
ATOM   2951  HD1 ILE   192       2.156  23.777 -34.499  1.00  0.00           H  
ATOM   2952  HD2 ILE   192       2.818  23.869 -32.720  1.00  0.00           H  
ATOM   2953  HD3 ILE   192       1.484  22.879 -33.234  1.00  0.00           H  
ATOM   2954  C   ILE   192       5.648  19.999 -34.094  1.00  0.00           C  
ATOM   2955  O   ILE   192       5.467  20.510 -35.170  1.00  0.00           O  
ATOM   2956  N   SER   193       6.808  19.492 -33.741  1.00  0.00           N  
ATOM   2957  HN  SER   193       6.942  18.980 -32.897  1.00  0.00           H  
ATOM   2958  CA  SER   193       8.032  19.655 -34.462  1.00  0.00           C  
ATOM   2959  HA  SER   193       7.848  19.421 -35.500  1.00  0.00           H  
ATOM   2960  CB  SER   193       8.714  21.024 -34.120  1.00  0.00           C  
ATOM   2961  HB1 SER   193       7.974  21.850 -34.190  1.00  0.00           H  
ATOM   2962  HB2 SER   193       9.441  21.301 -34.913  1.00  0.00           H  
ATOM   2963  OG  SER   193       9.376  21.049 -32.795  1.00  0.00           O  
ATOM   2964  HG1 SER   193       9.824  21.898 -32.771  1.00  0.00           H  
ATOM   2965  C   SER   193       9.090  18.560 -34.091  1.00  0.00           C  
ATOM   2966  O   SER   193       9.087  18.031 -33.000  1.00  0.00           O  
ATOM   2967  N   THR   194      10.095  18.252 -34.913  1.00  0.00           N  
ATOM   2968  HN  THR   194      10.159  18.649 -35.826  1.00  0.00           H  
ATOM   2969  CA  THR   194      11.044  17.143 -34.595  1.00  0.00           C  
ATOM   2970  HA  THR   194      10.496  16.247 -34.343  1.00  0.00           H  
ATOM   2971  CB  THR   194      12.082  16.921 -35.741  1.00  0.00           C  
ATOM   2972  HB  THR   194      12.404  17.922 -36.101  1.00  0.00           H  
ATOM   2973  OG1 THR   194      11.361  16.164 -36.766  1.00  0.00           O  
ATOM   2974  HG1 THR   194      12.086  16.049 -37.385  1.00  0.00           H  
ATOM   2975  CG2 THR   194      13.289  16.065 -35.233  1.00  0.00           C  
ATOM   2976 HG21 THR   194      13.892  16.375 -34.353  1.00  0.00           H  
ATOM   2977 HG22 THR   194      13.947  15.899 -36.114  1.00  0.00           H  
ATOM   2978 HG23 THR   194      12.882  15.046 -35.057  1.00  0.00           H  
ATOM   2979  C   THR   194      11.836  17.440 -33.378  1.00  0.00           C  
ATOM   2980  O   THR   194      12.069  16.553 -32.532  1.00  0.00           O  
ATOM   2981  N   ALA   195      12.253  18.703 -33.158  1.00  0.00           N  
ATOM   2982  HN  ALA   195      11.977  19.410 -33.805  1.00  0.00           H  
ATOM   2983  CA  ALA   195      12.948  19.316 -32.118  1.00  0.00           C  
ATOM   2984  HA  ALA   195      13.853  18.746 -31.964  1.00  0.00           H  
ATOM   2985  CB  ALA   195      13.161  20.726 -32.462  1.00  0.00           C  
ATOM   2986  HB1 ALA   195      13.732  21.159 -31.613  1.00  0.00           H  
ATOM   2987  HB2 ALA   195      12.227  21.327 -32.459  1.00  0.00           H  
ATOM   2988  HB3 ALA   195      13.569  20.894 -33.482  1.00  0.00           H  
ATOM   2989  C   ALA   195      12.250  19.200 -30.783  1.00  0.00           C  
ATOM   2990  O   ALA   195      12.829  18.871 -29.779  1.00  0.00           O  
ATOM   2991  N   THR   196      10.912  19.445 -30.698  1.00  0.00           N  
ATOM   2992  HN  THR   196      10.498  19.810 -31.528  1.00  0.00           H  
ATOM   2993  CA  THR   196      10.083  19.305 -29.442  1.00  0.00           C  
ATOM   2994  HA  THR   196      10.602  19.783 -28.624  1.00  0.00           H  
ATOM   2995  CB  THR   196       8.642  20.006 -29.517  1.00  0.00           C  
ATOM   2996  HB  THR   196       7.975  19.642 -28.707  1.00  0.00           H  
ATOM   2997  OG1 THR   196       8.017  19.706 -30.768  1.00  0.00           O  
ATOM   2998  HG1 THR   196       8.423  20.270 -31.430  1.00  0.00           H  
ATOM   2999  CG2 THR   196       8.672  21.521 -29.479  1.00  0.00           C  
ATOM   3000 HG21 THR   196       7.668  21.979 -29.348  1.00  0.00           H  
ATOM   3001 HG22 THR   196       9.017  21.917 -30.457  1.00  0.00           H  
ATOM   3002 HG23 THR   196       9.305  21.889 -28.643  1.00  0.00           H  
ATOM   3003  C   THR   196       9.886  17.835 -29.101  1.00  0.00           C  
ATOM   3004  O   THR   196       9.665  17.474 -27.919  1.00  0.00           O  
ATOM   3005  N   CYS   197      10.007  16.913 -30.067  1.00  0.00           N  
ATOM   3006  HN  CYS   197      10.323  17.250 -30.950  1.00  0.00           H  
ATOM   3007  CA  CYS   197       9.936  15.475 -29.792  1.00  0.00           C  
ATOM   3008  HA  CYS   197       9.288  15.328 -28.940  1.00  0.00           H  
ATOM   3009  CB  CYS   197       9.539  14.610 -31.095  1.00  0.00           C  
ATOM   3010  HB1 CYS   197      10.344  14.833 -31.828  1.00  0.00           H  
ATOM   3011  HB2 CYS   197       8.581  14.957 -31.538  1.00  0.00           H  
ATOM   3012  SG  CYS   197       9.132  12.899 -30.809  1.00  0.00           S  
ATOM   3013  C   CYS   197      11.206  14.913 -29.209  1.00  0.00           C  
ATOM   3014  O   CYS   197      11.268  14.326 -28.123  1.00  0.00           O  
ATOM   3015  N   MET   198      12.305  15.056 -29.957  1.00  0.00           N  
ATOM   3016  HN  MET   198      12.247  15.578 -30.804  1.00  0.00           H  
ATOM   3017  CA  MET   198      13.495  14.489 -29.524  1.00  0.00           C  
ATOM   3018  HA  MET   198      13.158  13.509 -29.221  1.00  0.00           H  
ATOM   3019  CB  MET   198      14.587  14.448 -30.619  1.00  0.00           C  
ATOM   3020  HB1 MET   198      15.565  14.261 -30.126  1.00  0.00           H  
ATOM   3021  HB2 MET   198      14.876  15.482 -30.902  1.00  0.00           H  
ATOM   3022  CG  MET   198      14.272  13.570 -31.914  1.00  0.00           C  
ATOM   3023  HG1 MET   198      13.795  14.184 -32.707  1.00  0.00           H  
ATOM   3024  HG2 MET   198      13.498  12.833 -31.609  1.00  0.00           H  
ATOM   3025  SD  MET   198      15.747  12.775 -32.521  1.00  0.00           S  
ATOM   3026  CE  MET   198      14.785  12.064 -33.896  1.00  0.00           C  
ATOM   3027  HE1 MET   198      14.611  12.747 -34.755  1.00  0.00           H  
ATOM   3028  HE2 MET   198      13.761  11.835 -33.531  1.00  0.00           H  
ATOM   3029  HE3 MET   198      15.311  11.188 -34.332  1.00  0.00           H  
ATOM   3030  C   MET   198      14.072  15.122 -28.282  1.00  0.00           C  
ATOM   3031  O   MET   198      14.604  14.446 -27.446  1.00  0.00           O  
ATOM   3032  N   ARG   199      14.081  16.535 -28.177  1.00  0.00           N  
ATOM   3033  HN  ARG   199      13.815  17.107 -28.950  1.00  0.00           H  
ATOM   3034  CA  ARG   199      14.745  17.201 -27.030  1.00  0.00           C  
ATOM   3035  HA  ARG   199      15.715  16.727 -27.011  1.00  0.00           H  
ATOM   3036  CB  ARG   199      14.718  18.710 -27.205  1.00  0.00           C  
ATOM   3037  HB1 ARG   199      14.961  19.054 -28.233  1.00  0.00           H  
ATOM   3038  HB2 ARG   199      15.489  19.150 -26.538  1.00  0.00           H  
ATOM   3039  CG  ARG   199      13.455  19.474 -26.810  1.00  0.00           C  
ATOM   3040  HG1 ARG   199      13.206  19.221 -25.757  1.00  0.00           H  
ATOM   3041  HG2 ARG   199      12.628  19.267 -27.522  1.00  0.00           H  
ATOM   3042  CD  ARG   199      13.617  20.953 -26.866  1.00  0.00           C  
ATOM   3043  HD1 ARG   199      13.923  21.188 -27.908  1.00  0.00           H  
ATOM   3044  HD2 ARG   199      14.493  21.122 -26.204  1.00  0.00           H  
ATOM   3045  NE  ARG   199      12.308  21.630 -26.382  1.00  0.00           N  
ATOM   3046  HE  ARG   199      11.819  21.283 -25.582  1.00  0.00           H  
ATOM   3047  CZ  ARG   199      11.754  22.697 -26.993  1.00  0.00           C  
ATOM   3048  NH1 ARG   199      12.039  23.032 -28.228  1.00  0.00           N  
ATOM   3049 HH11 ARG   199      12.944  22.752 -28.548  1.00  0.00           H  
ATOM   3050 HH12 ARG   199      11.619  23.857 -28.607  1.00  0.00           H  
ATOM   3051  NH2 ARG   199      10.766  23.275 -26.352  1.00  0.00           N  
ATOM   3052 HH21 ARG   199      10.386  22.747 -25.592  1.00  0.00           H  
ATOM   3053 HH22 ARG   199      10.259  24.047 -26.735  1.00  0.00           H  
ATOM   3054  C   ARG   199      14.034  16.868 -25.705  1.00  0.00           C  
ATOM   3055  O   ARG   199      14.693  16.393 -24.791  1.00  0.00           O  
ATOM   3056  N   ARG   200      12.686  16.859 -25.635  1.00  0.00           N  
ATOM   3057  HN  ARG   200      12.224  17.132 -26.475  1.00  0.00           H  
ATOM   3058  CA  ARG   200      11.910  16.442 -24.507  1.00  0.00           C  
ATOM   3059  HA  ARG   200      12.088  17.079 -23.654  1.00  0.00           H  
ATOM   3060  CB  ARG   200      10.424  16.644 -24.718  1.00  0.00           C  
ATOM   3061  HB1 ARG   200       9.973  16.117 -23.849  1.00  0.00           H  
ATOM   3062  HB2 ARG   200      10.153  16.151 -25.676  1.00  0.00           H  
ATOM   3063  CG  ARG   200      10.003  18.090 -24.808  1.00  0.00           C  
ATOM   3064  HG1 ARG   200      10.502  18.624 -25.645  1.00  0.00           H  
ATOM   3065  HG2 ARG   200      10.298  18.523 -23.828  1.00  0.00           H  
ATOM   3066  CD  ARG   200       8.580  18.115 -25.109  1.00  0.00           C  
ATOM   3067  HD1 ARG   200       8.058  17.420 -24.418  1.00  0.00           H  
ATOM   3068  HD2 ARG   200       8.248  17.878 -26.143  1.00  0.00           H  
ATOM   3069  NE  ARG   200       8.265  19.561 -24.735  1.00  0.00           N  
ATOM   3070  HE  ARG   200       9.088  20.118 -24.617  1.00  0.00           H  
ATOM   3071  CZ  ARG   200       7.117  20.255 -24.662  1.00  0.00           C  
ATOM   3072  NH1 ARG   200       5.957  19.709 -24.733  1.00  0.00           N  
ATOM   3073 HH11 ARG   200       5.882  18.743 -24.484  1.00  0.00           H  
ATOM   3074 HH12 ARG   200       5.352  20.291 -24.190  1.00  0.00           H  
ATOM   3075  NH2 ARG   200       7.211  21.588 -24.434  1.00  0.00           N  
ATOM   3076 HH21 ARG   200       6.324  21.978 -24.190  1.00  0.00           H  
ATOM   3077 HH22 ARG   200       8.008  21.778 -23.860  1.00  0.00           H  
ATOM   3078  C   ARG   200      12.232  15.043 -24.047  1.00  0.00           C  
ATOM   3079  O   ARG   200      12.436  14.865 -22.840  1.00  0.00           O  
ATOM   3080  N   SER   201      12.341  14.055 -24.977  1.00  0.00           N  
ATOM   3081  HN  SER   201      12.151  14.260 -25.934  1.00  0.00           H  
ATOM   3082  CA  SER   201      12.603  12.666 -24.610  1.00  0.00           C  
ATOM   3083  HA  SER   201      11.949  12.429 -23.784  1.00  0.00           H  
ATOM   3084  CB  SER   201      12.539  11.664 -25.847  1.00  0.00           C  
ATOM   3085  HB1 SER   201      13.336  11.882 -26.589  1.00  0.00           H  
ATOM   3086  HB2 SER   201      11.677  11.889 -26.512  1.00  0.00           H  
ATOM   3087  OG  SER   201      12.331  10.314 -25.533  1.00  0.00           O  
ATOM   3088  HG1 SER   201      11.439  10.058 -25.780  1.00  0.00           H  
ATOM   3089  C   SER   201      13.956  12.478 -23.857  1.00  0.00           C  
ATOM   3090  O   SER   201      14.013  11.847 -22.789  1.00  0.00           O  
ATOM   3091  N   SER   202      14.979  13.160 -24.323  1.00  0.00           N  
ATOM   3092  HN  SER   202      14.881  13.733 -25.133  1.00  0.00           H  
ATOM   3093  CA  SER   202      16.275  13.087 -23.674  1.00  0.00           C  
ATOM   3094  HA  SER   202      16.499  12.036 -23.566  1.00  0.00           H  
ATOM   3095  CB  SER   202      17.346  13.753 -24.582  1.00  0.00           C  
ATOM   3096  HB1 SER   202      17.286  14.862 -24.608  1.00  0.00           H  
ATOM   3097  HB2 SER   202      17.129  13.453 -25.630  1.00  0.00           H  
ATOM   3098  OG  SER   202      18.712  13.535 -24.159  1.00  0.00           O  
ATOM   3099  HG1 SER   202      18.807  14.144 -23.423  1.00  0.00           H  
ATOM   3100  C   SER   202      16.195  13.581 -22.271  1.00  0.00           C  
ATOM   3101  O   SER   202      16.596  12.921 -21.342  1.00  0.00           O  
ATOM   3102  N   ILE   203      15.552  14.763 -22.116  1.00  0.00           N  
ATOM   3103  HN  ILE   203      15.240  15.231 -22.939  1.00  0.00           H  
ATOM   3104  CA  ILE   203      15.315  15.516 -20.877  1.00  0.00           C  
ATOM   3105  HA  ILE   203      16.282  15.595 -20.403  1.00  0.00           H  
ATOM   3106  CB  ILE   203      14.757  16.898 -21.002  1.00  0.00           C  
ATOM   3107  HB  ILE   203      13.753  16.711 -21.438  1.00  0.00           H  
ATOM   3108  CG2 ILE   203      14.591  17.630 -19.617  1.00  0.00           C  
ATOM   3109 HG21 ILE   203      13.855  17.216 -18.894  1.00  0.00           H  
ATOM   3110 HG22 ILE   203      14.187  18.643 -19.830  1.00  0.00           H  
ATOM   3111 HG23 ILE   203      15.556  17.612 -19.067  1.00  0.00           H  
ATOM   3112  CG1 ILE   203      15.576  17.762 -21.913  1.00  0.00           C  
ATOM   3113 HG11 ILE   203      15.969  17.171 -22.768  1.00  0.00           H  
ATOM   3114 HG12 ILE   203      16.439  18.095 -21.298  1.00  0.00           H  
ATOM   3115  CD  ILE   203      14.755  18.959 -22.477  1.00  0.00           C  
ATOM   3116  HD1 ILE   203      15.015  19.347 -23.486  1.00  0.00           H  
ATOM   3117  HD2 ILE   203      14.779  19.808 -21.761  1.00  0.00           H  
ATOM   3118  HD3 ILE   203      13.707  18.618 -22.614  1.00  0.00           H  
ATOM   3119  C   ILE   203      14.429  14.797 -19.866  1.00  0.00           C  
ATOM   3120  O   ILE   203      14.675  14.656 -18.673  1.00  0.00           O  
ATOM   3121  N   GLN   204      13.331  14.157 -20.386  1.00  0.00           N  
ATOM   3122  HN  GLN   204      13.136  14.368 -21.340  1.00  0.00           H  
ATOM   3123  CA  GLN   204      12.326  13.439 -19.676  1.00  0.00           C  
ATOM   3124  HA  GLN   204      12.031  13.895 -18.742  1.00  0.00           H  
ATOM   3125  CB  GLN   204      11.004  13.339 -20.476  1.00  0.00           C  
ATOM   3126  HB1 GLN   204      10.369  12.573 -19.982  1.00  0.00           H  
ATOM   3127  HB2 GLN   204      11.234  12.975 -21.500  1.00  0.00           H  
ATOM   3128  CG  GLN   204      10.180  14.655 -20.448  1.00  0.00           C  
ATOM   3129  HG1 GLN   204       9.442  14.481 -21.260  1.00  0.00           H  
ATOM   3130  HG2 GLN   204      10.728  15.604 -20.632  1.00  0.00           H  
ATOM   3131  CD  GLN   204       9.467  14.897 -19.087  1.00  0.00           C  
ATOM   3132  OE1 GLN   204       8.482  14.289 -18.779  1.00  0.00           O  
ATOM   3133  NE2 GLN   204       9.962  15.805 -18.200  1.00  0.00           N  
ATOM   3134 HE21 GLN   204       9.545  15.799 -17.291  1.00  0.00           H  
ATOM   3135 HE22 GLN   204      10.631  16.467 -18.538  1.00  0.00           H  
ATOM   3136  C   GLN   204      12.793  12.080 -19.238  1.00  0.00           C  
ATOM   3137  O   GLN   204      12.266  11.516 -18.289  1.00  0.00           O  
ATOM   3138  N   SER   205      13.819  11.496 -19.882  1.00  0.00           N  
ATOM   3139  HN  SER   205      14.129  11.883 -20.746  1.00  0.00           H  
ATOM   3140  CA  SER   205      14.412  10.203 -19.541  1.00  0.00           C  
ATOM   3141  HA  SER   205      13.631   9.617 -19.080  1.00  0.00           H  
ATOM   3142  CB  SER   205      15.065   9.506 -20.768  1.00  0.00           C  
ATOM   3143  HB1 SER   205      15.753  10.231 -21.253  1.00  0.00           H  
ATOM   3144  HB2 SER   205      14.373   9.462 -21.637  1.00  0.00           H  
ATOM   3145  OG  SER   205      15.681   8.217 -20.496  1.00  0.00           O  
ATOM   3146  HG1 SER   205      14.939   7.622 -20.359  1.00  0.00           H  
ATOM   3147  C   SER   205      15.576  10.383 -18.496  1.00  0.00           C  
ATOM   3148  O   SER   205      15.837   9.465 -17.715  1.00  0.00           O  
ATOM   3149  N   THR   206      16.337  11.503 -18.443  1.00  0.00           N  
ATOM   3150  HN  THR   206      16.397  12.154 -19.196  1.00  0.00           H  
ATOM   3151  CA  THR   206      17.130  11.947 -17.257  1.00  0.00           C  
ATOM   3152  HA  THR   206      17.890  11.206 -17.057  1.00  0.00           H  
ATOM   3153  CB  THR   206      17.840  13.312 -17.593  1.00  0.00           C  
ATOM   3154  HB  THR   206      17.147  14.116 -17.921  1.00  0.00           H  
ATOM   3155  OG1 THR   206      18.708  13.098 -18.713  1.00  0.00           O  
ATOM   3156  HG1 THR   206      19.531  13.541 -18.492  1.00  0.00           H  
ATOM   3157  CG2 THR   206      18.720  13.760 -16.492  1.00  0.00           C  
ATOM   3158 HG21 THR   206      19.124  12.882 -15.944  1.00  0.00           H  
ATOM   3159 HG22 THR   206      18.124  14.326 -15.745  1.00  0.00           H  
ATOM   3160 HG23 THR   206      19.606  14.344 -16.820  1.00  0.00           H  
ATOM   3161  C   THR   206      16.358  12.017 -15.986  1.00  0.00           C  
ATOM   3162  O   THR   206      16.847  11.653 -14.903  1.00  0.00           O  
ATOM   3163  N   PHE   207      15.099  12.389 -16.032  1.00  0.00           N  
ATOM   3164  HN  PHE   207      14.678  12.672 -16.890  1.00  0.00           H  
ATOM   3165  CA  PHE   207      14.355  12.781 -14.815  1.00  0.00           C  
ATOM   3166  HA  PHE   207      14.924  12.845 -13.899  1.00  0.00           H  
ATOM   3167  CB  PHE   207      13.412  14.033 -15.122  1.00  0.00           C  
ATOM   3168  HB1 PHE   207      12.558  14.083 -14.412  1.00  0.00           H  
ATOM   3169  HB2 PHE   207      12.876  13.839 -16.075  1.00  0.00           H  
ATOM   3170  CG  PHE   207      14.146  15.342 -15.110  1.00  0.00           C  
ATOM   3171  CD1 PHE   207      13.607  16.463 -15.770  1.00  0.00           C  
ATOM   3172  HD1 PHE   207      12.650  16.344 -16.255  1.00  0.00           H  
ATOM   3173  CE1 PHE   207      14.196  17.684 -15.623  1.00  0.00           C  
ATOM   3174  HE1 PHE   207      13.815  18.610 -16.029  1.00  0.00           H  
ATOM   3175  CZ  PHE   207      15.366  17.790 -14.882  1.00  0.00           C  
ATOM   3176  HZ  PHE   207      15.760  18.790 -14.774  1.00  0.00           H  
ATOM   3177  CD2 PHE   207      15.380  15.445 -14.468  1.00  0.00           C  
ATOM   3178  HD2 PHE   207      15.748  14.561 -13.967  1.00  0.00           H  
ATOM   3179  CE2 PHE   207      15.964  16.714 -14.262  1.00  0.00           C  
ATOM   3180  HE2 PHE   207      16.771  16.802 -13.548  1.00  0.00           H  
ATOM   3181  C   PHE   207      13.344  11.716 -14.414  1.00  0.00           C  
ATOM   3182  O   PHE   207      13.076  11.555 -13.219  1.00  0.00           O  
ATOM   3183  N   SER   208      12.774  10.949 -15.386  1.00  0.00           N  
ATOM   3184  HN  SER   208      12.916  11.134 -16.355  1.00  0.00           H  
ATOM   3185  CA  SER   208      11.708   9.950 -15.052  1.00  0.00           C  
ATOM   3186  HA  SER   208      11.846   9.726 -14.004  1.00  0.00           H  
ATOM   3187  CB  SER   208      10.277  10.662 -15.332  1.00  0.00           C  
ATOM   3188  HB1 SER   208      10.305  11.712 -14.970  1.00  0.00           H  
ATOM   3189  HB2 SER   208       9.599  10.098 -14.655  1.00  0.00           H  
ATOM   3190  OG  SER   208       9.823  10.757 -16.667  1.00  0.00           O  
ATOM   3191  HG1 SER   208      10.526  11.168 -17.176  1.00  0.00           H  
ATOM   3192  C   SER   208      11.900   8.701 -15.862  1.00  0.00           C  
ATOM   3193  O   SER   208      12.592   8.626 -16.910  1.00  0.00           O  
ATOM   3194  N   ILE   209      11.229   7.655 -15.388  1.00  0.00           N  
ATOM   3195  HN  ILE   209      10.633   7.802 -14.603  1.00  0.00           H  
ATOM   3196  CA  ILE   209      11.351   6.364 -16.027  1.00  0.00           C  
ATOM   3197  HA  ILE   209      12.306   6.307 -16.528  1.00  0.00           H  
ATOM   3198  CB  ILE   209      11.280   5.100 -15.064  1.00  0.00           C  
ATOM   3199  HB  ILE   209      10.256   5.145 -14.635  1.00  0.00           H  
ATOM   3200  CG2 ILE   209      11.424   3.766 -15.815  1.00  0.00           C  
ATOM   3201 HG21 ILE   209      12.176   3.875 -16.626  1.00  0.00           H  
ATOM   3202 HG22 ILE   209      10.419   3.412 -16.127  1.00  0.00           H  
ATOM   3203 HG23 ILE   209      11.706   2.923 -15.148  1.00  0.00           H  
ATOM   3204  CG1 ILE   209      12.250   5.131 -13.919  1.00  0.00           C  
ATOM   3205 HG11 ILE   209      12.068   4.112 -13.515  1.00  0.00           H  
ATOM   3206 HG12 ILE   209      11.861   5.833 -13.151  1.00  0.00           H  
ATOM   3207  CD  ILE   209      13.692   5.371 -14.325  1.00  0.00           C  
ATOM   3208  HD1 ILE   209      13.761   6.182 -15.082  1.00  0.00           H  
ATOM   3209  HD2 ILE   209      14.087   4.455 -14.814  1.00  0.00           H  
ATOM   3210  HD3 ILE   209      14.381   5.516 -13.466  1.00  0.00           H  
ATOM   3211  C   ILE   209      10.382   6.211 -17.173  1.00  0.00           C  
ATOM   3212  O   ILE   209       9.130   6.193 -16.957  1.00  0.00           O  
ATOM   3213  N   ASN   210      10.906   6.073 -18.413  1.00  0.00           N  
ATOM   3214  HN  ASN   210      11.883   6.237 -18.525  1.00  0.00           H  
ATOM   3215  CA  ASN   210      10.214   5.900 -19.653  1.00  0.00           C  
ATOM   3216  HA  ASN   210      10.897   5.533 -20.404  1.00  0.00           H  
ATOM   3217  CB  ASN   210       9.137   4.694 -19.669  1.00  0.00           C  
ATOM   3218  HB1 ASN   210       8.536   4.883 -20.585  1.00  0.00           H  
ATOM   3219  HB2 ASN   210       8.449   4.597 -18.802  1.00  0.00           H  
ATOM   3220  CG  ASN   210       9.886   3.424 -19.818  1.00  0.00           C  
ATOM   3221  OD1 ASN   210      11.125   3.295 -19.933  1.00  0.00           O  
ATOM   3222  ND2 ASN   210       9.036   2.357 -19.856  1.00  0.00           N  
ATOM   3223 HD21 ASN   210       9.409   1.429 -19.827  1.00  0.00           H  
ATOM   3224 HD22 ASN   210       8.053   2.485 -19.719  1.00  0.00           H  
ATOM   3225  C   ASN   210       9.518   7.245 -20.010  1.00  0.00           C  
ATOM   3226  O   ASN   210       8.357   7.496 -19.554  1.00  0.00           O  
ATOM   3227  N   PRO   211      10.076   8.158 -20.834  1.00  0.00           N  
ATOM   3228  CD  PRO   211      11.421   8.056 -21.477  1.00  0.00           C  
ATOM   3229  HD1 PRO   211      11.672   7.056 -21.892  1.00  0.00           H  
ATOM   3230  HD2 PRO   211      12.120   8.337 -20.660  1.00  0.00           H  
ATOM   3231  CA  PRO   211       9.307   9.325 -21.291  1.00  0.00           C  
ATOM   3232  HA  PRO   211       8.774   9.771 -20.465  1.00  0.00           H  
ATOM   3233  CB  PRO   211      10.436  10.174 -21.936  1.00  0.00           C  
ATOM   3234  HB1 PRO   211      11.092  10.664 -21.186  1.00  0.00           H  
ATOM   3235  HB2 PRO   211      10.121  10.873 -22.740  1.00  0.00           H  
ATOM   3236  CG  PRO   211      11.373   9.113 -22.574  1.00  0.00           C  
ATOM   3237  HG1 PRO   211      10.975   8.654 -23.504  1.00  0.00           H  
ATOM   3238  HG2 PRO   211      12.441   9.379 -22.727  1.00  0.00           H  
ATOM   3239  C   PRO   211       8.122   9.042 -22.262  1.00  0.00           C  
ATOM   3240  O   PRO   211       6.988   9.579 -22.251  1.00  0.00           O  
ATOM   3241  N   GLU   212       8.262   8.027 -23.139  1.00  0.00           N  
ATOM   3242  HN  GLU   212       9.043   7.407 -23.121  1.00  0.00           H  
ATOM   3243  CA  GLU   212       7.146   7.636 -24.048  1.00  0.00           C  
ATOM   3244  HA  GLU   212       7.505   6.714 -24.480  1.00  0.00           H  
ATOM   3245  CB  GLU   212       5.955   7.005 -23.323  1.00  0.00           C  
ATOM   3246  HB1 GLU   212       5.169   6.811 -24.083  1.00  0.00           H  
ATOM   3247  HB2 GLU   212       5.581   7.718 -22.557  1.00  0.00           H  
ATOM   3248  CG  GLU   212       6.306   5.678 -22.571  1.00  0.00           C  
ATOM   3249  HG1 GLU   212       5.400   5.307 -22.046  1.00  0.00           H  
ATOM   3250  HG2 GLU   212       7.010   5.960 -21.759  1.00  0.00           H  
ATOM   3251  CD  GLU   212       6.757   4.566 -23.483  1.00  0.00           C  
ATOM   3252  OE1 GLU   212       6.050   4.193 -24.453  1.00  0.00           O  
ATOM   3253  OE2 GLU   212       7.742   3.892 -23.130  1.00  0.00           O  
ATOM   3254  C   GLU   212       6.901   8.657 -25.213  1.00  0.00           C  
ATOM   3255  O   GLU   212       5.817   8.685 -25.816  1.00  0.00           O  
ATOM   3256  N   ILE   213       7.886   9.538 -25.493  1.00  0.00           N  
ATOM   3257  HN  ILE   213       8.656   9.610 -24.863  1.00  0.00           H  
ATOM   3258  CA  ILE   213       7.831  10.496 -26.586  1.00  0.00           C  
ATOM   3259  HA  ILE   213       6.843  10.515 -27.022  1.00  0.00           H  
ATOM   3260  CB  ILE   213       8.392  11.888 -26.210  1.00  0.00           C  
ATOM   3261  HB  ILE   213       9.458  11.825 -25.903  1.00  0.00           H  
ATOM   3262  CG2 ILE   213       8.298  12.922 -27.338  1.00  0.00           C  
ATOM   3263 HG21 ILE   213       7.268  13.286 -27.538  1.00  0.00           H  
ATOM   3264 HG22 ILE   213       8.682  12.405 -28.244  1.00  0.00           H  
ATOM   3265 HG23 ILE   213       9.003  13.739 -27.072  1.00  0.00           H  
ATOM   3266  CG1 ILE   213       7.646  12.530 -24.974  1.00  0.00           C  
ATOM   3267 HG11 ILE   213       7.046  11.733 -24.485  1.00  0.00           H  
ATOM   3268 HG12 ILE   213       6.818  13.174 -25.339  1.00  0.00           H  
ATOM   3269  CD  ILE   213       8.595  13.100 -23.873  1.00  0.00           C  
ATOM   3270  HD1 ILE   213       7.965  13.820 -23.308  1.00  0.00           H  
ATOM   3271  HD2 ILE   213       9.485  13.673 -24.210  1.00  0.00           H  
ATOM   3272  HD3 ILE   213       8.860  12.307 -23.141  1.00  0.00           H  
ATOM   3273  C   ILE   213       8.788   9.896 -27.575  1.00  0.00           C  
ATOM   3274  O   ILE   213       9.976   9.973 -27.320  1.00  0.00           O  
ATOM   3275  N   VAL   214       8.308   9.340 -28.654  1.00  0.00           N  
ATOM   3276  HN  VAL   214       7.316   9.253 -28.704  1.00  0.00           H  
ATOM   3277  CA  VAL   214       9.215   8.801 -29.627  1.00  0.00           C  
ATOM   3278  HA  VAL   214      10.252   8.906 -29.344  1.00  0.00           H  
ATOM   3279  CB  VAL   214       9.101   7.331 -29.756  1.00  0.00           C  
ATOM   3280  HB  VAL   214       8.069   6.957 -29.926  1.00  0.00           H  
ATOM   3281  CG1 VAL   214      10.034   6.743 -30.769  1.00  0.00           C  
ATOM   3282 HG11 VAL   214      11.078   7.047 -30.541  1.00  0.00           H  
ATOM   3283 HG12 VAL   214       9.867   7.120 -31.801  1.00  0.00           H  
ATOM   3284 HG13 VAL   214       9.995   5.633 -30.743  1.00  0.00           H  
ATOM   3285  CG2 VAL   214       9.445   6.720 -28.383  1.00  0.00           C  
ATOM   3286 HG21 VAL   214      10.376   7.195 -28.008  1.00  0.00           H  
ATOM   3287 HG22 VAL   214       9.555   5.614 -28.392  1.00  0.00           H  
ATOM   3288 HG23 VAL   214       8.648   6.877 -27.625  1.00  0.00           H  
ATOM   3289  C   VAL   214       8.969   9.442 -31.056  1.00  0.00           C  
ATOM   3290  O   VAL   214       7.846   9.523 -31.492  1.00  0.00           O  
ATOM   3291  N   CYS   215      10.020   9.833 -31.835  1.00  0.00           N  
ATOM   3292  HN  CYS   215      10.972   9.779 -31.542  1.00  0.00           H  
ATOM   3293  CA  CYS   215       9.871  10.184 -33.190  1.00  0.00           C  
ATOM   3294  HA  CYS   215       8.977   9.664 -33.498  1.00  0.00           H  
ATOM   3295  CB  CYS   215       9.634  11.712 -33.533  1.00  0.00           C  
ATOM   3296  HB1 CYS   215       9.264  11.845 -34.572  1.00  0.00           H  
ATOM   3297  HB2 CYS   215      10.507  12.396 -33.453  1.00  0.00           H  
ATOM   3298  SG  CYS   215       8.276  12.431 -32.542  1.00  0.00           S  
ATOM   3299  C   CYS   215      11.074   9.606 -33.866  1.00  0.00           C  
ATOM   3300  O   CYS   215      12.225   9.955 -33.610  1.00  0.00           O  
ATOM   3301  N   ASP   216      10.842   8.852 -34.936  1.00  0.00           N  
ATOM   3302  HN  ASP   216       9.912   8.593 -35.185  1.00  0.00           H  
ATOM   3303  CA  ASP   216      11.883   8.105 -35.716  1.00  0.00           C  
ATOM   3304  HA  ASP   216      12.847   8.195 -35.238  1.00  0.00           H  
ATOM   3305  CB  ASP   216      11.605   6.646 -35.742  1.00  0.00           C  
ATOM   3306  HB1 ASP   216      12.317   6.034 -36.336  1.00  0.00           H  
ATOM   3307  HB2 ASP   216      10.647   6.497 -36.285  1.00  0.00           H  
ATOM   3308  CG  ASP   216      11.555   6.152 -34.318  1.00  0.00           C  
ATOM   3309  OD1 ASP   216      12.550   6.255 -33.622  1.00  0.00           O  
ATOM   3310  OD2 ASP   216      10.625   5.372 -33.999  1.00  0.00           O  
ATOM   3311  C   ASP   216      11.943   8.620 -37.193  1.00  0.00           C  
ATOM   3312  O   ASP   216      10.908   8.916 -37.802  1.00  0.00           O  
ATOM   3313  N   PRO   217      13.145   8.868 -37.728  1.00  0.00           N  
ATOM   3314  CD  PRO   217      14.314   9.200 -36.956  1.00  0.00           C  
ATOM   3315  HD1 PRO   217      14.655   8.218 -36.563  1.00  0.00           H  
ATOM   3316  HD2 PRO   217      14.041   9.877 -36.118  1.00  0.00           H  
ATOM   3317  CA  PRO   217      13.253   9.195 -39.194  1.00  0.00           C  
ATOM   3318  HA  PRO   217      12.790  10.166 -39.293  1.00  0.00           H  
ATOM   3319  CB  PRO   217      14.804   9.186 -39.258  1.00  0.00           C  
ATOM   3320  HB1 PRO   217      15.150   9.706 -40.177  1.00  0.00           H  
ATOM   3321  HB2 PRO   217      15.246   8.168 -39.308  1.00  0.00           H  
ATOM   3322  CG  PRO   217      15.272   9.853 -37.963  1.00  0.00           C  
ATOM   3323  HG1 PRO   217      16.340   9.784 -37.666  1.00  0.00           H  
ATOM   3324  HG2 PRO   217      15.108  10.952 -37.981  1.00  0.00           H  
ATOM   3325  C   PRO   217      12.540   8.368 -40.265  1.00  0.00           C  
ATOM   3326  O   PRO   217      12.374   7.181 -40.019  1.00  0.00           O  
ATOM   3327  N   LEU   218      12.318   8.925 -41.461  1.00  0.00           N  
ATOM   3328  HN  LEU   218      12.699   9.842 -41.552  1.00  0.00           H  
ATOM   3329  CA  LEU   218      11.572   8.385 -42.597  1.00  0.00           C  
ATOM   3330  HA  LEU   218      10.757   7.700 -42.415  1.00  0.00           H  
ATOM   3331  CB  LEU   218      10.794   9.480 -43.386  1.00  0.00           C  
ATOM   3332  HB1 LEU   218      10.434   9.103 -44.366  1.00  0.00           H  
ATOM   3333  HB2 LEU   218      11.491  10.297 -43.669  1.00  0.00           H  
ATOM   3334  CG  LEU   218       9.768  10.204 -42.565  1.00  0.00           C  
ATOM   3335  HG  LEU   218      10.231  10.763 -41.724  1.00  0.00           H  
ATOM   3336  CD1 LEU   218       9.160  11.159 -43.548  1.00  0.00           C  
ATOM   3337 HD11 LEU   218       9.945  11.911 -43.778  1.00  0.00           H  
ATOM   3338 HD12 LEU   218       8.283  11.708 -43.144  1.00  0.00           H  
ATOM   3339 HD13 LEU   218       8.974  10.687 -44.536  1.00  0.00           H  
ATOM   3340  CD2 LEU   218       8.627   9.207 -42.039  1.00  0.00           C  
ATOM   3341 HD21 LEU   218       8.179   8.482 -42.752  1.00  0.00           H  
ATOM   3342 HD22 LEU   218       7.856   9.788 -41.489  1.00  0.00           H  
ATOM   3343 HD23 LEU   218       9.167   8.487 -41.387  1.00  0.00           H  
ATOM   3344  C   LEU   218      12.484   7.776 -43.600  1.00  0.00           C  
ATOM   3345  O   LEU   218      12.088   7.091 -44.525  1.00  0.00           O  
ATOM   3346  N   SER   219      13.751   7.986 -43.400  1.00  0.00           N  
ATOM   3347  HN  SER   219      13.987   8.627 -42.674  1.00  0.00           H  
ATOM   3348  CA  SER   219      14.902   7.398 -44.047  1.00  0.00           C  
ATOM   3349  HA  SER   219      14.932   7.632 -45.101  1.00  0.00           H  
ATOM   3350  CB  SER   219      16.190   8.097 -43.499  1.00  0.00           C  
ATOM   3351  HB1 SER   219      16.139   9.172 -43.775  1.00  0.00           H  
ATOM   3352  HB2 SER   219      17.169   7.759 -43.900  1.00  0.00           H  
ATOM   3353  OG  SER   219      16.177   7.933 -42.048  1.00  0.00           O  
ATOM   3354  HG1 SER   219      16.451   7.044 -41.813  1.00  0.00           H  
ATOM   3355  C   SER   219      14.967   5.870 -43.723  1.00  0.00           C  
ATOM   3356  O   SER   219      14.630   5.402 -42.609  1.00  0.00           O  
ATOM   3357  N   ASP   220      15.186   5.114 -44.814  1.00  0.00           N  
ATOM   3358  HN  ASP   220      15.336   5.555 -45.695  1.00  0.00           H  
ATOM   3359  CA  ASP   220      15.443   3.695 -44.803  1.00  0.00           C  
ATOM   3360  HA  ASP   220      15.774   3.403 -43.817  1.00  0.00           H  
ATOM   3361  CB  ASP   220      14.179   2.988 -45.157  1.00  0.00           C  
ATOM   3362  HB1 ASP   220      14.334   1.888 -45.190  1.00  0.00           H  
ATOM   3363  HB2 ASP   220      13.661   3.380 -46.058  1.00  0.00           H  
ATOM   3364  CG  ASP   220      13.136   3.100 -44.027  1.00  0.00           C  
ATOM   3365  OD1 ASP   220      13.449   2.597 -42.920  1.00  0.00           O  
ATOM   3366  OD2 ASP   220      12.054   3.535 -44.258  1.00  0.00           O  
ATOM   3367  C   ASP   220      16.591   3.427 -45.767  1.00  0.00           C  
ATOM   3368  O   ASP   220      16.680   4.034 -46.854  1.00  0.00           O  
ATOM   3369  N   TYR   221      17.486   2.419 -45.363  1.00  0.00           N  
ATOM   3370  HN  TYR   221      17.384   2.036 -44.448  1.00  0.00           H  
ATOM   3371  CA  TYR   221      18.690   2.125 -46.148  1.00  0.00           C  
ATOM   3372  HA  TYR   221      19.307   2.980 -45.914  1.00  0.00           H  
ATOM   3373  CB  TYR   221      19.280   0.766 -45.589  1.00  0.00           C  
ATOM   3374  HB1 TYR   221      20.095   0.338 -46.211  1.00  0.00           H  
ATOM   3375  HB2 TYR   221      18.468   0.008 -45.573  1.00  0.00           H  
ATOM   3376  CG  TYR   221      19.924   0.956 -44.252  1.00  0.00           C  
ATOM   3377  CD1 TYR   221      20.936   1.940 -44.046  1.00  0.00           C  
ATOM   3378  HD1 TYR   221      21.161   2.555 -44.904  1.00  0.00           H  
ATOM   3379  CE1 TYR   221      21.559   2.052 -42.730  1.00  0.00           C  
ATOM   3380  HE1 TYR   221      22.172   2.914 -42.511  1.00  0.00           H  
ATOM   3381  CZ  TYR   221      21.198   1.117 -41.675  1.00  0.00           C  
ATOM   3382  OH  TYR   221      21.656   1.301 -40.355  1.00  0.00           O  
ATOM   3383  HH  TYR   221      22.369   1.943 -40.403  1.00  0.00           H  
ATOM   3384  CD2 TYR   221      19.673   0.095 -43.244  1.00  0.00           C  
ATOM   3385  HD2 TYR   221      18.985  -0.715 -43.432  1.00  0.00           H  
ATOM   3386  CE2 TYR   221      20.290   0.043 -42.012  1.00  0.00           C  
ATOM   3387  HE2 TYR   221      19.966  -0.560 -41.176  1.00  0.00           H  
ATOM   3388  C   TYR   221      18.652   2.039 -47.645  1.00  0.00           C  
ATOM   3389  O   TYR   221      17.676   1.494 -48.255  1.00  0.00           O  
ATOM   3390  N   ASN   222      19.839   2.439 -48.232  1.00  0.00           N  
ATOM   3391  HN  ASN   222      20.587   2.874 -47.736  1.00  0.00           H  
ATOM   3392  CA  ASN   222      20.003   2.411 -49.642  1.00  0.00           C  
ATOM   3393  HA  ASN   222      19.069   2.418 -50.183  1.00  0.00           H  
ATOM   3394  CB  ASN   222      20.924   3.542 -50.142  1.00  0.00           C  
ATOM   3395  HB1 ASN   222      20.941   3.492 -51.251  1.00  0.00           H  
ATOM   3396  HB2 ASN   222      21.957   3.404 -49.756  1.00  0.00           H  
ATOM   3397  CG  ASN   222      20.344   4.928 -49.872  1.00  0.00           C  
ATOM   3398  OD1 ASN   222      19.163   5.137 -50.048  1.00  0.00           O  
ATOM   3399  ND2 ASN   222      21.119   5.931 -49.468  1.00  0.00           N  
ATOM   3400 HD21 ASN   222      20.673   6.821 -49.363  1.00  0.00           H  
ATOM   3401 HD22 ASN   222      22.098   5.787 -49.612  1.00  0.00           H  
ATOM   3402  C   ASN   222      20.769   1.091 -49.930  1.00  0.00           C  
ATOM   3403  O   ASN   222      21.916   0.904 -49.439  1.00  0.00           O  
ATOM   3404  N   VAL   223      20.227   0.216 -50.786  1.00  0.00           N  
ATOM   3405  HN  VAL   223      19.455   0.556 -51.318  1.00  0.00           H  
ATOM   3406  CA  VAL   223      20.816  -1.040 -51.149  1.00  0.00           C  
ATOM   3407  HA  VAL   223      21.480  -1.412 -50.383  1.00  0.00           H  
ATOM   3408  CB  VAL   223      19.646  -2.010 -51.386  1.00  0.00           C  
ATOM   3409  HB  VAL   223      19.118  -1.780 -52.336  1.00  0.00           H  
ATOM   3410  CG1 VAL   223      20.153  -3.503 -51.634  1.00  0.00           C  
ATOM   3411 HG11 VAL   223      20.788  -3.718 -50.749  1.00  0.00           H  
ATOM   3412 HG12 VAL   223      20.748  -3.409 -52.568  1.00  0.00           H  
ATOM   3413 HG13 VAL   223      19.317  -4.232 -51.695  1.00  0.00           H  
ATOM   3414  CG2 VAL   223      18.656  -2.063 -50.187  1.00  0.00           C  
ATOM   3415 HG21 VAL   223      18.119  -3.035 -50.219  1.00  0.00           H  
ATOM   3416 HG22 VAL   223      18.015  -1.164 -50.307  1.00  0.00           H  
ATOM   3417 HG23 VAL   223      19.168  -2.007 -49.202  1.00  0.00           H  
ATOM   3418  C   VAL   223      21.623  -0.875 -52.444  1.00  0.00           C  
ATOM   3419  O   VAL   223      21.231  -0.212 -53.402  1.00  0.00           O  
ATOM   3420  N   TRP   224      22.854  -1.401 -52.517  1.00  0.00           N  
ATOM   3421  HN  TRP   224      23.143  -1.986 -51.763  1.00  0.00           H  
ATOM   3422  CA  TRP   224      23.693  -1.076 -53.659  1.00  0.00           C  
ATOM   3423  HA  TRP   224      23.138  -0.958 -54.578  1.00  0.00           H  
ATOM   3424  CB  TRP   224      24.514   0.282 -53.401  1.00  0.00           C  
ATOM   3425  HB1 TRP   224      23.807   1.112 -53.186  1.00  0.00           H  
ATOM   3426  HB2 TRP   224      24.932   0.570 -54.389  1.00  0.00           H  
ATOM   3427  CG  TRP   224      25.545   0.463 -52.420  1.00  0.00           C  
ATOM   3428  CD1 TRP   224      25.306   0.406 -51.090  1.00  0.00           C  
ATOM   3429  HD1 TRP   224      24.278   0.449 -50.761  1.00  0.00           H  
ATOM   3430  NE1 TRP   224      26.468   0.431 -50.456  1.00  0.00           N  
ATOM   3431  HE1 TRP   224      26.561   0.642 -49.508  1.00  0.00           H  
ATOM   3432  CE2 TRP   224      27.533   0.431 -51.362  1.00  0.00           C  
ATOM   3433  CD2 TRP   224      26.925   0.377 -52.624  1.00  0.00           C  
ATOM   3434  CE3 TRP   224      27.671   0.407 -53.797  1.00  0.00           C  
ATOM   3435  HE3 TRP   224      27.222   0.666 -54.745  1.00  0.00           H  
ATOM   3436  CZ3 TRP   224      29.072   0.477 -53.657  1.00  0.00           C  
ATOM   3437  HZ3 TRP   224      29.693   0.666 -54.521  1.00  0.00           H  
ATOM   3438  CZ2 TRP   224      28.928   0.371 -51.227  1.00  0.00           C  
ATOM   3439  HZ2 TRP   224      29.412   0.267 -50.268  1.00  0.00           H  
ATOM   3440  CH2 TRP   224      29.683   0.412 -52.434  1.00  0.00           C  
ATOM   3441  HH2 TRP   224      30.746   0.384 -52.244  1.00  0.00           H  
ATOM   3442  C   TRP   224      24.634  -2.219 -53.978  1.00  0.00           C  
ATOM   3443  O   TRP   224      25.154  -2.938 -53.104  1.00  0.00           O  
ATOM   3444  N   SER   225      24.841  -2.470 -55.309  1.00  0.00           N  
ATOM   3445  HN  SER   225      24.466  -1.884 -56.023  1.00  0.00           H  
ATOM   3446  CA  SER   225      25.734  -3.605 -55.734  1.00  0.00           C  
ATOM   3447  HA  SER   225      26.555  -3.789 -55.056  1.00  0.00           H  
ATOM   3448  CB  SER   225      24.991  -5.020 -56.012  1.00  0.00           C  
ATOM   3449  HB1 SER   225      24.265  -4.922 -56.848  1.00  0.00           H  
ATOM   3450  HB2 SER   225      24.498  -5.325 -55.065  1.00  0.00           H  
ATOM   3451  OG  SER   225      25.892  -6.095 -56.240  1.00  0.00           O  
ATOM   3452  HG1 SER   225      26.037  -6.147 -57.188  1.00  0.00           H  
ATOM   3453  C   SER   225      26.459  -3.166 -57.049  1.00  0.00           C  
ATOM   3454  O   SER   225      25.903  -2.310 -57.753  1.00  0.00           O  
ATOM   3455  N   MET   226      27.631  -3.739 -57.434  1.00  0.00           N  
ATOM   3456  HN  MET   226      28.062  -4.436 -56.866  1.00  0.00           H  
ATOM   3457  CA  MET   226      28.304  -3.270 -58.645  1.00  0.00           C  
ATOM   3458  HA  MET   226      27.656  -2.617 -59.210  1.00  0.00           H  
ATOM   3459  CB  MET   226      29.752  -2.771 -58.281  1.00  0.00           C  
ATOM   3460  HB1 MET   226      30.353  -2.606 -59.201  1.00  0.00           H  
ATOM   3461  HB2 MET   226      30.354  -3.627 -57.909  1.00  0.00           H  
ATOM   3462  CG  MET   226      29.860  -1.634 -57.268  1.00  0.00           C  
ATOM   3463  HG1 MET   226      30.907  -1.514 -56.917  1.00  0.00           H  
ATOM   3464  HG2 MET   226      29.273  -2.015 -56.405  1.00  0.00           H  
ATOM   3465  SD  MET   226      29.175  -0.016 -57.538  1.00  0.00           S  
ATOM   3466  CE  MET   226      30.218   0.567 -58.896  1.00  0.00           C  
ATOM   3467  HE1 MET   226      30.061  -0.063 -59.798  1.00  0.00           H  
ATOM   3468  HE2 MET   226      31.315   0.598 -58.724  1.00  0.00           H  
ATOM   3469  HE3 MET   226      30.077   1.659 -59.042  1.00  0.00           H  
ATOM   3470  C   MET   226      28.394  -4.562 -59.501  1.00  0.00           C  
ATOM   3471  O   MET   226      28.524  -5.705 -59.073  1.00  0.00           O  
ATOM   3472  N   LEU   227      28.298  -4.373 -60.840  1.00  0.00           N  
ATOM   3473  HN  LEU   227      28.113  -3.455 -61.184  1.00  0.00           H  
ATOM   3474  CA  LEU   227      28.445  -5.377 -61.812  1.00  0.00           C  
ATOM   3475  HA  LEU   227      27.766  -6.169 -61.534  1.00  0.00           H  
ATOM   3476  CB  LEU   227      28.200  -4.841 -63.180  1.00  0.00           C  
ATOM   3477  HB1 LEU   227      28.882  -4.002 -63.434  1.00  0.00           H  
ATOM   3478  HB2 LEU   227      27.172  -4.421 -63.146  1.00  0.00           H  
ATOM   3479  CG  LEU   227      28.250  -5.905 -64.372  1.00  0.00           C  
ATOM   3480  HG  LEU   227      29.250  -6.390 -64.362  1.00  0.00           H  
ATOM   3481  CD1 LEU   227      27.193  -6.982 -64.030  1.00  0.00           C  
ATOM   3482 HD11 LEU   227      27.311  -7.801 -64.770  1.00  0.00           H  
ATOM   3483 HD12 LEU   227      26.169  -6.549 -64.037  1.00  0.00           H  
ATOM   3484 HD13 LEU   227      27.325  -7.378 -63.000  1.00  0.00           H  
ATOM   3485  CD2 LEU   227      28.055  -5.333 -65.802  1.00  0.00           C  
ATOM   3486 HD21 LEU   227      27.091  -4.781 -65.816  1.00  0.00           H  
ATOM   3487 HD22 LEU   227      28.006  -6.184 -66.513  1.00  0.00           H  
ATOM   3488 HD23 LEU   227      28.950  -4.723 -66.052  1.00  0.00           H  
ATOM   3489  C   LEU   227      29.811  -6.037 -61.693  1.00  0.00           C  
ATOM   3490  O   LEU   227      29.873  -7.258 -61.719  1.00  0.00           O  
ATOM   3491  N   LYS   228      30.885  -5.274 -61.562  1.00  0.00           N  
ATOM   3492  HN  LYS   228      30.655  -4.307 -61.635  1.00  0.00           H  
ATOM   3493  CA  LYS   228      32.192  -5.777 -61.240  1.00  0.00           C  
ATOM   3494  HA  LYS   228      32.204  -6.817 -61.531  1.00  0.00           H  
ATOM   3495  CB  LYS   228      33.218  -5.008 -62.042  1.00  0.00           C  
ATOM   3496  HB1 LYS   228      34.228  -5.076 -61.584  1.00  0.00           H  
ATOM   3497  HB2 LYS   228      32.916  -3.941 -61.980  1.00  0.00           H  
ATOM   3498  CG  LYS   228      33.199  -5.318 -63.541  1.00  0.00           C  
ATOM   3499  HG1 LYS   228      32.367  -4.689 -63.924  1.00  0.00           H  
ATOM   3500  HG2 LYS   228      33.049  -6.393 -63.778  1.00  0.00           H  
ATOM   3501  CD  LYS   228      34.512  -4.953 -64.213  1.00  0.00           C  
ATOM   3502  HD1 LYS   228      34.434  -5.210 -65.291  1.00  0.00           H  
ATOM   3503  HD2 LYS   228      35.292  -5.640 -63.821  1.00  0.00           H  
ATOM   3504  CE  LYS   228      35.159  -3.506 -63.949  1.00  0.00           C  
ATOM   3505  HE1 LYS   228      35.763  -3.599 -63.021  1.00  0.00           H  
ATOM   3506  HE2 LYS   228      34.362  -2.745 -63.810  1.00  0.00           H  
ATOM   3507  NZ  LYS   228      36.006  -3.076 -65.099  1.00  0.00           N  
ATOM   3508  HZ1 LYS   228      36.606  -2.286 -64.789  1.00  0.00           H  
ATOM   3509  HZ2 LYS   228      35.373  -2.843 -65.891  1.00  0.00           H  
ATOM   3510  HZ3 LYS   228      36.580  -3.895 -65.385  1.00  0.00           H  
ATOM   3511  C   LYS   228      32.435  -5.528 -59.752  1.00  0.00           C  
ATOM   3512  O   LYS   228      32.433  -4.371 -59.338  1.00  0.00           O  
ATOM   3513  N   PRO   229      32.614  -6.538 -58.883  1.00  0.00           N  
ATOM   3514  CD  PRO   229      32.683  -7.973 -59.290  1.00  0.00           C  
ATOM   3515  HD1 PRO   229      33.639  -8.107 -59.839  1.00  0.00           H  
ATOM   3516  HD2 PRO   229      31.795  -8.289 -59.879  1.00  0.00           H  
ATOM   3517  CA  PRO   229      32.823  -6.377 -57.412  1.00  0.00           C  
ATOM   3518  HA  PRO   229      31.863  -6.147 -56.973  1.00  0.00           H  
ATOM   3519  CB  PRO   229      33.371  -7.751 -57.041  1.00  0.00           C  
ATOM   3520  HB1 PRO   229      33.063  -8.016 -56.007  1.00  0.00           H  
ATOM   3521  HB2 PRO   229      34.481  -7.773 -57.097  1.00  0.00           H  
ATOM   3522  CG  PRO   229      32.697  -8.690 -57.942  1.00  0.00           C  
ATOM   3523  HG1 PRO   229      33.101  -9.721 -58.035  1.00  0.00           H  
ATOM   3524  HG2 PRO   229      31.643  -8.876 -57.643  1.00  0.00           H  
ATOM   3525  C   PRO   229      33.604  -5.212 -56.871  1.00  0.00           C  
ATOM   3526  O   PRO   229      34.457  -4.696 -57.593  1.00  0.00           O  
ATOM   3527  N   ILE   230      33.299  -4.903 -55.636  1.00  0.00           N  
ATOM   3528  HN  ILE   230      32.661  -5.483 -55.136  1.00  0.00           H  
ATOM   3529  CA  ILE   230      33.900  -3.797 -54.964  1.00  0.00           C  
ATOM   3530  HA  ILE   230      34.917  -3.706 -55.317  1.00  0.00           H  
ATOM   3531  CB  ILE   230      33.132  -2.530 -55.221  1.00  0.00           C  
ATOM   3532  HB  ILE   230      32.956  -2.397 -56.310  1.00  0.00           H  
ATOM   3533  CG2 ILE   230      31.751  -2.733 -54.496  1.00  0.00           C  
ATOM   3534 HG21 ILE   230      31.233  -3.652 -54.847  1.00  0.00           H  
ATOM   3535 HG22 ILE   230      31.192  -1.782 -54.624  1.00  0.00           H  
ATOM   3536 HG23 ILE   230      31.777  -2.826 -53.390  1.00  0.00           H  
ATOM   3537  CG1 ILE   230      33.751  -1.151 -54.747  1.00  0.00           C  
ATOM   3538 HG11 ILE   230      34.750  -1.081 -55.229  1.00  0.00           H  
ATOM   3539 HG12 ILE   230      33.948  -1.238 -53.657  1.00  0.00           H  
ATOM   3540  CD  ILE   230      32.978   0.111 -55.062  1.00  0.00           C  
ATOM   3541  HD1 ILE   230      33.536   1.035 -54.799  1.00  0.00           H  
ATOM   3542  HD2 ILE   230      32.074   0.136 -54.416  1.00  0.00           H  
ATOM   3543  HD3 ILE   230      32.733  -0.047 -56.134  1.00  0.00           H  
ATOM   3544  C   ILE   230      34.042  -4.132 -53.528  1.00  0.00           C  
ATOM   3545  O   ILE   230      33.325  -4.855 -52.853  1.00  0.00           O  
ATOM   3546  N   ASN   231      35.221  -3.742 -52.937  1.00  0.00           N  
ATOM   3547  HN  ASN   231      35.989  -3.462 -53.508  1.00  0.00           H  
ATOM   3548  CA  ASN   231      35.438  -3.684 -51.537  1.00  0.00           C  
ATOM   3549  HA  ASN   231      35.289  -4.714 -51.249  1.00  0.00           H  
ATOM   3550  CB  ASN   231      36.877  -3.219 -51.378  1.00  0.00           C  
ATOM   3551  HB1 ASN   231      37.084  -2.887 -50.338  1.00  0.00           H  
ATOM   3552  HB2 ASN   231      36.963  -2.296 -51.991  1.00  0.00           H  
ATOM   3553  CG  ASN   231      37.920  -4.181 -51.911  1.00  0.00           C  
ATOM   3554  OD1 ASN   231      38.246  -4.035 -53.087  1.00  0.00           O  
ATOM   3555  ND2 ASN   231      38.474  -5.090 -51.038  1.00  0.00           N  
ATOM   3556 HD21 ASN   231      38.281  -4.820 -50.094  1.00  0.00           H  
ATOM   3557 HD22 ASN   231      39.006  -5.867 -51.373  1.00  0.00           H  
ATOM   3558  C   ASN   231      34.536  -2.798 -50.657  1.00  0.00           C  
ATOM   3559  O   ASN   231      33.783  -1.974 -51.124  1.00  0.00           O  
ATOM   3560  N   THR   232      34.373  -3.120 -49.392  1.00  0.00           N  
ATOM   3561  HN  THR   232      34.971  -3.824 -49.015  1.00  0.00           H  
ATOM   3562  CA  THR   232      33.440  -2.490 -48.436  1.00  0.00           C  
ATOM   3563  HA  THR   232      32.437  -2.743 -48.746  1.00  0.00           H  
ATOM   3564  CB  THR   232      33.677  -2.944 -47.058  1.00  0.00           C  
ATOM   3565  HB  THR   232      33.116  -2.325 -46.326  1.00  0.00           H  
ATOM   3566  OG1 THR   232      35.128  -2.903 -46.806  1.00  0.00           O  
ATOM   3567  HG1 THR   232      35.129  -3.087 -45.864  1.00  0.00           H  
ATOM   3568  CG2 THR   232      33.367  -4.475 -47.004  1.00  0.00           C  
ATOM   3569 HG21 THR   232      33.424  -4.955 -46.004  1.00  0.00           H  
ATOM   3570 HG22 THR   232      34.013  -5.025 -47.721  1.00  0.00           H  
ATOM   3571 HG23 THR   232      32.358  -4.687 -47.417  1.00  0.00           H  
ATOM   3572  C   THR   232      33.508  -0.949 -48.335  1.00  0.00           C  
ATOM   3573  O   THR   232      32.520  -0.259 -48.149  1.00  0.00           O  
ATOM   3574  N   THR   233      34.700  -0.356 -48.396  1.00  0.00           N  
ATOM   3575  HN  THR   233      35.512  -0.908 -48.570  1.00  0.00           H  
ATOM   3576  CA  THR   233      34.891   1.108 -48.356  1.00  0.00           C  
ATOM   3577  HA  THR   233      33.930   1.562 -48.548  1.00  0.00           H  
ATOM   3578  CB  THR   233      35.619   1.648 -47.164  1.00  0.00           C  
ATOM   3579  HB  THR   233      35.636   2.757 -47.112  1.00  0.00           H  
ATOM   3580  OG1 THR   233      36.916   1.051 -46.908  1.00  0.00           O  
ATOM   3581  HG1 THR   233      36.665   0.125 -46.944  1.00  0.00           H  
ATOM   3582  CG2 THR   233      34.815   1.271 -45.854  1.00  0.00           C  
ATOM   3583 HG21 THR   233      35.398   1.538 -44.947  1.00  0.00           H  
ATOM   3584 HG22 THR   233      34.674   0.175 -45.968  1.00  0.00           H  
ATOM   3585 HG23 THR   233      33.812   1.746 -45.916  1.00  0.00           H  
ATOM   3586  C   THR   233      35.705   1.449 -49.667  1.00  0.00           C  
ATOM   3587  O   THR   233      36.347   2.462 -49.820  1.00  0.00           O  
ATOM   3588  N   GLY   234      35.475   0.596 -50.696  1.00  0.00           N  
ATOM   3589  HN  GLY   234      34.789  -0.127 -50.663  1.00  0.00           H  
ATOM   3590  CA  GLY   234      36.080   0.723 -52.049  1.00  0.00           C  
ATOM   3591  HA1 GLY   234      35.773   1.630 -52.548  1.00  0.00           H  
ATOM   3592  HA2 GLY   234      35.689  -0.123 -52.595  1.00  0.00           H  
ATOM   3593  C   GLY   234      37.583   0.760 -52.002  1.00  0.00           C  
ATOM   3594  O   GLY   234      38.295   0.531 -51.016  1.00  0.00           O  
ATOM   3595  N   THR   235      38.146   0.900 -53.278  1.00  0.00           N  
ATOM   3596  HN  THR   235      37.554   0.988 -54.075  1.00  0.00           H  
ATOM   3597  CA  THR   235      39.590   0.885 -53.471  1.00  0.00           C  
ATOM   3598  HA  THR   235      40.132   1.104 -52.563  1.00  0.00           H  
ATOM   3599  CB  THR   235      40.170  -0.466 -53.969  1.00  0.00           C  
ATOM   3600  HB  THR   235      41.246  -0.380 -54.233  1.00  0.00           H  
ATOM   3601  OG1 THR   235      39.371  -0.835 -55.091  1.00  0.00           O  
ATOM   3602  HG1 THR   235      39.913  -0.868 -55.882  1.00  0.00           H  
ATOM   3603  CG2 THR   235      40.100  -1.551 -52.862  1.00  0.00           C  
ATOM   3604 HG21 THR   235      40.737  -1.334 -51.978  1.00  0.00           H  
ATOM   3605 HG22 THR   235      40.465  -2.534 -53.229  1.00  0.00           H  
ATOM   3606 HG23 THR   235      39.036  -1.558 -52.541  1.00  0.00           H  
ATOM   3607  C   THR   235      40.025   1.983 -54.433  1.00  0.00           C  
ATOM   3608  O   THR   235      41.139   2.109 -54.782  1.00  0.00           O  
ATOM   3609  N   LEU   236      39.056   2.828 -54.893  1.00  0.00           N  
ATOM   3610  HN  LEU   236      38.116   2.559 -54.703  1.00  0.00           H  
ATOM   3611  CA  LEU   236      39.343   4.218 -55.307  1.00  0.00           C  
ATOM   3612  HA  LEU   236      38.413   4.572 -55.727  1.00  0.00           H  
ATOM   3613  CB  LEU   236      39.831   4.979 -53.995  1.00  0.00           C  
ATOM   3614  HB1 LEU   236      40.007   6.033 -54.301  1.00  0.00           H  
ATOM   3615  HB2 LEU   236      40.827   4.610 -53.668  1.00  0.00           H  
ATOM   3616  CG  LEU   236      38.754   4.924 -52.813  1.00  0.00           C  
ATOM   3617  HG  LEU   236      38.426   3.876 -52.645  1.00  0.00           H  
ATOM   3618  CD1 LEU   236      39.438   5.326 -51.485  1.00  0.00           C  
ATOM   3619 HD11 LEU   236      38.629   5.321 -50.723  1.00  0.00           H  
ATOM   3620 HD12 LEU   236      39.794   6.379 -51.479  1.00  0.00           H  
ATOM   3621 HD13 LEU   236      40.377   4.776 -51.263  1.00  0.00           H  
ATOM   3622  CD2 LEU   236      37.534   5.797 -53.090  1.00  0.00           C  
ATOM   3623 HD21 LEU   236      36.934   5.432 -53.950  1.00  0.00           H  
ATOM   3624 HD22 LEU   236      37.783   6.868 -53.252  1.00  0.00           H  
ATOM   3625 HD23 LEU   236      36.912   5.857 -52.172  1.00  0.00           H  
ATOM   3626  C   LEU   236      40.146   4.542 -56.532  1.00  0.00           C  
ATOM   3627  O   LEU   236      40.940   5.472 -56.664  1.00  0.00           O  
ATOM   3628  N   LYS   237      39.960   3.725 -57.556  1.00  0.00           N  
ATOM   3629  HN  LYS   237      39.323   2.960 -57.487  1.00  0.00           H  
ATOM   3630  CA  LYS   237      40.469   3.775 -58.915  1.00  0.00           C  
ATOM   3631  HA  LYS   237      41.489   4.109 -58.794  1.00  0.00           H  
ATOM   3632  CB  LYS   237      40.540   2.443 -59.627  1.00  0.00           C  
ATOM   3633  HB1 LYS   237      40.760   2.674 -60.691  1.00  0.00           H  
ATOM   3634  HB2 LYS   237      39.583   1.882 -59.551  1.00  0.00           H  
ATOM   3635  CG  LYS   237      41.584   1.482 -59.054  1.00  0.00           C  
ATOM   3636  HG1 LYS   237      41.373   0.679 -59.793  1.00  0.00           H  
ATOM   3637  HG2 LYS   237      41.357   1.127 -58.026  1.00  0.00           H  
ATOM   3638  CD  LYS   237      43.026   1.841 -59.319  1.00  0.00           C  
ATOM   3639  HD1 LYS   237      43.416   2.794 -58.903  1.00  0.00           H  
ATOM   3640  HD2 LYS   237      42.997   2.042 -60.412  1.00  0.00           H  
ATOM   3641  CE  LYS   237      43.993   0.696 -59.098  1.00  0.00           C  
ATOM   3642  HE1 LYS   237      43.533  -0.255 -59.443  1.00  0.00           H  
ATOM   3643  HE2 LYS   237      44.175   0.693 -58.002  1.00  0.00           H  
ATOM   3644  NZ  LYS   237      45.281   0.876 -59.882  1.00  0.00           N  
ATOM   3645  HZ1 LYS   237      45.982   1.513 -59.454  1.00  0.00           H  
ATOM   3646  HZ2 LYS   237      45.080   1.017 -60.893  1.00  0.00           H  
ATOM   3647  HZ3 LYS   237      45.813  -0.017 -59.867  1.00  0.00           H  
ATOM   3648  C   LYS   237      39.756   4.841 -59.725  1.00  0.00           C  
ATOM   3649  O   LYS   237      38.605   5.139 -59.478  1.00  0.00           O  
ATOM   3650  N   PRO   238      40.440   5.495 -60.643  1.00  0.00           N  
ATOM   3651  CD  PRO   238      41.901   5.366 -60.825  1.00  0.00           C  
ATOM   3652  HD1 PRO   238      42.246   4.373 -61.184  1.00  0.00           H  
ATOM   3653  HD2 PRO   238      42.507   5.684 -59.950  1.00  0.00           H  
ATOM   3654  CA  PRO   238      39.778   6.413 -61.569  1.00  0.00           C  
ATOM   3655  HA  PRO   238      38.925   6.930 -61.156  1.00  0.00           H  
ATOM   3656  CB  PRO   238      40.949   7.350 -61.972  1.00  0.00           C  
ATOM   3657  HB1 PRO   238      41.040   8.119 -61.175  1.00  0.00           H  
ATOM   3658  HB2 PRO   238      40.660   7.864 -62.914  1.00  0.00           H  
ATOM   3659  CG  PRO   238      42.167   6.395 -61.977  1.00  0.00           C  
ATOM   3660  HG1 PRO   238      42.359   5.860 -62.932  1.00  0.00           H  
ATOM   3661  HG2 PRO   238      43.190   6.810 -61.849  1.00  0.00           H  
ATOM   3662  C   PRO   238      39.223   5.720 -62.751  1.00  0.00           C  
ATOM   3663  O   PRO   238      38.192   6.196 -63.226  1.00  0.00           O  
ATOM   3664  N   ASP   239      39.737   4.506 -63.123  1.00  0.00           N  
ATOM   3665  HN  ASP   239      40.424   4.001 -62.607  1.00  0.00           H  
ATOM   3666  CA  ASP   239      39.108   3.768 -64.228  1.00  0.00           C  
ATOM   3667  HA  ASP   239      38.676   4.284 -65.072  1.00  0.00           H  
ATOM   3668  CB  ASP   239      40.186   3.093 -65.061  1.00  0.00           C  
ATOM   3669  HB1 ASP   239      39.666   2.616 -65.920  1.00  0.00           H  
ATOM   3670  HB2 ASP   239      40.765   2.333 -64.495  1.00  0.00           H  
ATOM   3671  CG  ASP   239      41.143   3.976 -65.864  1.00  0.00           C  
ATOM   3672  OD1 ASP   239      40.737   5.012 -66.333  1.00  0.00           O  
ATOM   3673  OD2 ASP   239      42.337   3.536 -66.094  1.00  0.00           O  
ATOM   3674  C   ASP   239      38.080   2.782 -63.682  1.00  0.00           C  
ATOM   3675  O   ASP   239      37.974   2.526 -62.485  1.00  0.00           O  
ATOM   3676  N   ASP   240      37.256   2.140 -64.523  1.00  0.00           N  
ATOM   3677  HN  ASP   240      37.414   2.174 -65.507  1.00  0.00           H  
ATOM   3678  CA  ASP   240      36.064   1.443 -64.111  1.00  0.00           C  
ATOM   3679  HA  ASP   240      35.770   0.757 -64.892  1.00  0.00           H  
ATOM   3680  CB  ASP   240      36.234   0.504 -62.863  1.00  0.00           C  
ATOM   3681  HB1 ASP   240      35.303  -0.095 -62.771  1.00  0.00           H  
ATOM   3682  HB2 ASP   240      36.404   1.052 -61.912  1.00  0.00           H  
ATOM   3683  CG  ASP   240      37.306  -0.518 -63.105  1.00  0.00           C  
ATOM   3684  OD1 ASP   240      37.485  -1.038 -64.251  1.00  0.00           O  
ATOM   3685  OD2 ASP   240      37.976  -0.948 -62.166  1.00  0.00           O  
ATOM   3686  C   ASP   240      34.923   2.457 -63.923  1.00  0.00           C  
ATOM   3687  O   ASP   240      34.378   2.543 -62.776  1.00  0.00           O  
ATOM   3688  N   ARG   241      34.686   3.279 -64.945  1.00  0.00           N  
ATOM   3689  HN  ARG   241      35.061   3.328 -65.868  1.00  0.00           H  
ATOM   3690  CA  ARG   241      33.667   4.251 -64.843  1.00  0.00           C  
ATOM   3691  HA  ARG   241      33.965   4.829 -63.980  1.00  0.00           H  
ATOM   3692  CB  ARG   241      33.923   5.425 -65.840  1.00  0.00           C  
ATOM   3693  HB1 ARG   241      32.972   5.939 -66.093  1.00  0.00           H  
ATOM   3694  HB2 ARG   241      34.244   5.027 -66.826  1.00  0.00           H  
ATOM   3695  CG  ARG   241      35.075   6.370 -65.568  1.00  0.00           C  
ATOM   3696  HG1 ARG   241      35.926   5.764 -65.188  1.00  0.00           H  
ATOM   3697  HG2 ARG   241      34.667   6.992 -64.744  1.00  0.00           H  
ATOM   3698  CD  ARG   241      35.560   7.233 -66.777  1.00  0.00           C  
ATOM   3699  HD1 ARG   241      36.038   6.743 -67.652  1.00  0.00           H  
ATOM   3700  HD2 ARG   241      36.363   7.880 -66.363  1.00  0.00           H  
ATOM   3701  NE  ARG   241      34.457   8.064 -67.391  1.00  0.00           N  
ATOM   3702  HE  ARG   241      33.810   7.621 -68.012  1.00  0.00           H  
ATOM   3703  CZ  ARG   241      34.105   9.225 -66.859  1.00  0.00           C  
ATOM   3704  NH1 ARG   241      34.640   9.820 -65.829  1.00  0.00           N  
ATOM   3705 HH11 ARG   241      35.377   9.347 -65.347  1.00  0.00           H  
ATOM   3706 HH12 ARG   241      34.347  10.737 -65.554  1.00  0.00           H  
ATOM   3707  NH2 ARG   241      33.134   9.882 -67.407  1.00  0.00           N  
ATOM   3708 HH21 ARG   241      32.634   9.459 -68.163  1.00  0.00           H  
ATOM   3709 HH22 ARG   241      32.736  10.684 -66.962  1.00  0.00           H  
ATOM   3710  C   ARG   241      32.236   3.671 -64.846  1.00  0.00           C  
ATOM   3711  O   ARG   241      32.000   2.584 -65.231  1.00  0.00           O  
ATOM   3712  N   VAL   242      31.314   4.419 -64.330  1.00  0.00           N  
ATOM   3713  HN  VAL   242      31.534   5.350 -64.047  1.00  0.00           H  
ATOM   3714  CA  VAL   242      30.103   3.854 -63.722  1.00  0.00           C  
ATOM   3715  HA  VAL   242      30.153   2.787 -63.882  1.00  0.00           H  
ATOM   3716  CB  VAL   242      30.157   4.080 -62.164  1.00  0.00           C  
ATOM   3717  HB  VAL   242      30.187   5.186 -62.074  1.00  0.00           H  
ATOM   3718  CG1 VAL   242      28.840   3.505 -61.507  1.00  0.00           C  
ATOM   3719 HG11 VAL   242      28.936   3.610 -60.405  1.00  0.00           H  
ATOM   3720 HG12 VAL   242      28.691   2.437 -61.773  1.00  0.00           H  
ATOM   3721 HG13 VAL   242      27.913   3.992 -61.876  1.00  0.00           H  
ATOM   3722  CG2 VAL   242      31.432   3.491 -61.519  1.00  0.00           C  
ATOM   3723 HG21 VAL   242      32.219   4.183 -61.889  1.00  0.00           H  
ATOM   3724 HG22 VAL   242      31.682   2.483 -61.914  1.00  0.00           H  
ATOM   3725 HG23 VAL   242      31.295   3.571 -60.419  1.00  0.00           H  
ATOM   3726  C   VAL   242      28.882   4.257 -64.486  1.00  0.00           C  
ATOM   3727  O   VAL   242      28.538   5.414 -64.650  1.00  0.00           O  
ATOM   3728  N   VAL   243      28.152   3.200 -64.883  1.00  0.00           N  
ATOM   3729  HN  VAL   243      28.487   2.271 -64.747  1.00  0.00           H  
ATOM   3730  CA  VAL   243      26.817   3.231 -65.253  1.00  0.00           C  
ATOM   3731  HA  VAL   243      26.651   4.190 -65.721  1.00  0.00           H  
ATOM   3732  CB  VAL   243      26.504   2.108 -66.276  1.00  0.00           C  
ATOM   3733  HB  VAL   243      26.492   1.124 -65.760  1.00  0.00           H  
ATOM   3734  CG1 VAL   243      25.069   2.330 -66.837  1.00  0.00           C  
ATOM   3735 HG11 VAL   243      25.101   3.400 -67.135  1.00  0.00           H  
ATOM   3736 HG12 VAL   243      24.274   2.032 -66.119  1.00  0.00           H  
ATOM   3737 HG13 VAL   243      24.932   1.589 -67.653  1.00  0.00           H  
ATOM   3738  CG2 VAL   243      27.552   2.145 -67.368  1.00  0.00           C  
ATOM   3739 HG21 VAL   243      27.624   3.174 -67.780  1.00  0.00           H  
ATOM   3740 HG22 VAL   243      27.378   1.435 -68.205  1.00  0.00           H  
ATOM   3741 HG23 VAL   243      28.553   2.016 -66.904  1.00  0.00           H  
ATOM   3742  C   VAL   243      25.909   3.003 -64.033  1.00  0.00           C  
ATOM   3743  O   VAL   243      26.340   2.282 -63.088  1.00  0.00           O  
ATOM   3744  N   VAL   244      24.694   3.623 -63.963  1.00  0.00           N  
ATOM   3745  HN  VAL   244      24.486   4.373 -64.586  1.00  0.00           H  
ATOM   3746  CA  VAL   244      23.873   3.435 -62.784  1.00  0.00           C  
ATOM   3747  HA  VAL   244      24.319   2.724 -62.104  1.00  0.00           H  
ATOM   3748  CB  VAL   244      23.672   4.750 -62.044  1.00  0.00           C  
ATOM   3749  HB  VAL   244      23.206   5.464 -62.757  1.00  0.00           H  
ATOM   3750  CG1 VAL   244      22.841   4.542 -60.768  1.00  0.00           C  
ATOM   3751 HG11 VAL   244      23.183   3.661 -60.184  1.00  0.00           H  
ATOM   3752 HG12 VAL   244      21.786   4.352 -61.060  1.00  0.00           H  
ATOM   3753 HG13 VAL   244      22.844   5.496 -60.199  1.00  0.00           H  
ATOM   3754  CG2 VAL   244      25.054   5.354 -61.663  1.00  0.00           C  
ATOM   3755 HG21 VAL   244      25.692   4.552 -61.234  1.00  0.00           H  
ATOM   3756 HG22 VAL   244      24.890   6.211 -60.976  1.00  0.00           H  
ATOM   3757 HG23 VAL   244      25.523   5.857 -62.536  1.00  0.00           H  
ATOM   3758  C   VAL   244      22.591   3.002 -63.245  1.00  0.00           C  
ATOM   3759  O   VAL   244      22.101   3.525 -64.235  1.00  0.00           O  
ATOM   3760  N   ALA   245      22.032   1.925 -62.694  1.00  0.00           N  
ATOM   3761  HN  ALA   245      22.427   1.468 -61.901  1.00  0.00           H  
ATOM   3762  CA  ALA   245      20.678   1.416 -62.963  1.00  0.00           C  
ATOM   3763  HA  ALA   245      20.229   2.050 -63.714  1.00  0.00           H  
ATOM   3764  CB  ALA   245      20.723  -0.044 -63.487  1.00  0.00           C  
ATOM   3765  HB1 ALA   245      19.690  -0.244 -63.844  1.00  0.00           H  
ATOM   3766  HB2 ALA   245      20.832  -0.744 -62.631  1.00  0.00           H  
ATOM   3767  HB3 ALA   245      21.370  -0.222 -64.373  1.00  0.00           H  
ATOM   3768  C   ALA   245      19.939   1.624 -61.710  1.00  0.00           C  
ATOM   3769  O   ALA   245      20.202   1.035 -60.659  1.00  0.00           O  
ATOM   3770  N   ALA   246      18.866   2.437 -61.712  1.00  0.00           N  
ATOM   3771  HN  ALA   246      18.662   2.983 -62.521  1.00  0.00           H  
ATOM   3772  CA  ALA   246      18.119   2.882 -60.553  1.00  0.00           C  
ATOM   3773  HA  ALA   246      18.511   2.348 -59.700  1.00  0.00           H  
ATOM   3774  CB  ALA   246      18.415   4.402 -60.458  1.00  0.00           C  
ATOM   3775  HB1 ALA   246      18.035   4.971 -59.583  1.00  0.00           H  
ATOM   3776  HB2 ALA   246      18.275   4.977 -61.399  1.00  0.00           H  
ATOM   3777  HB3 ALA   246      19.523   4.425 -60.387  1.00  0.00           H  
ATOM   3778  C   ALA   246      16.594   2.695 -60.576  1.00  0.00           C  
ATOM   3779  O   ALA   246      15.912   2.932 -61.553  1.00  0.00           O  
ATOM   3780  N   THR   247      15.943   2.415 -59.436  1.00  0.00           N  
ATOM   3781  HN  THR   247      16.417   2.285 -58.568  1.00  0.00           H  
ATOM   3782  CA  THR   247      14.561   2.309 -59.298  1.00  0.00           C  
ATOM   3783  HA  THR   247      14.130   3.202 -59.725  1.00  0.00           H  
ATOM   3784  CB  THR   247      13.927   1.127 -60.052  1.00  0.00           C  
ATOM   3785  HB  THR   247      14.351   1.154 -61.079  1.00  0.00           H  
ATOM   3786  OG1 THR   247      12.511   1.265 -60.029  1.00  0.00           O  
ATOM   3787  HG1 THR   247      12.092   1.021 -60.858  1.00  0.00           H  
ATOM   3788  CG2 THR   247      14.223  -0.189 -59.407  1.00  0.00           C  
ATOM   3789 HG21 THR   247      13.778  -1.015 -60.002  1.00  0.00           H  
ATOM   3790 HG22 THR   247      13.829  -0.290 -58.373  1.00  0.00           H  
ATOM   3791 HG23 THR   247      15.295  -0.480 -59.446  1.00  0.00           H  
ATOM   3792  C   THR   247      14.275   2.346 -57.820  1.00  0.00           C  
ATOM   3793  O   THR   247      15.196   2.252 -56.995  1.00  0.00           O  
ATOM   3794  N   ARG   248      13.046   2.513 -57.374  1.00  0.00           N  
ATOM   3795  HN  ARG   248      12.305   2.471 -58.040  1.00  0.00           H  
ATOM   3796  CA  ARG   248      12.663   2.620 -55.992  1.00  0.00           C  
ATOM   3797  HA  ARG   248      13.472   2.327 -55.340  1.00  0.00           H  
ATOM   3798  CB  ARG   248      12.339   4.154 -55.731  1.00  0.00           C  
ATOM   3799  HB1 ARG   248      12.800   4.751 -56.546  1.00  0.00           H  
ATOM   3800  HB2 ARG   248      12.890   4.509 -54.834  1.00  0.00           H  
ATOM   3801  CG  ARG   248      10.882   4.612 -55.620  1.00  0.00           C  
ATOM   3802  HG1 ARG   248      10.814   5.629 -55.177  1.00  0.00           H  
ATOM   3803  HG2 ARG   248      10.355   3.936 -54.913  1.00  0.00           H  
ATOM   3804  CD  ARG   248      10.199   4.832 -57.011  1.00  0.00           C  
ATOM   3805  HD1 ARG   248      10.452   3.889 -57.540  1.00  0.00           H  
ATOM   3806  HD2 ARG   248      10.719   5.710 -57.452  1.00  0.00           H  
ATOM   3807  NE  ARG   248       8.721   4.932 -56.769  1.00  0.00           N  
ATOM   3808  HE  ARG   248       8.287   4.574 -55.942  1.00  0.00           H  
ATOM   3809  CZ  ARG   248       8.079   6.073 -57.184  1.00  0.00           C  
ATOM   3810  NH1 ARG   248       8.465   6.955 -58.053  1.00  0.00           N  
ATOM   3811 HH11 ARG   248       7.920   7.772 -58.242  1.00  0.00           H  
ATOM   3812 HH12 ARG   248       9.222   6.755 -58.675  1.00  0.00           H  
ATOM   3813  NH2 ARG   248       6.868   6.199 -56.696  1.00  0.00           N  
ATOM   3814 HH21 ARG   248       6.590   5.596 -55.949  1.00  0.00           H  
ATOM   3815 HH22 ARG   248       6.280   6.982 -56.898  1.00  0.00           H  
ATOM   3816  C   ARG   248      11.604   1.646 -55.620  1.00  0.00           C  
ATOM   3817  O   ARG   248      10.681   1.234 -56.377  1.00  0.00           O  
ATOM   3818  N   LEU   249      11.594   1.163 -54.331  1.00  0.00           N  
ATOM   3819  HN  LEU   249      12.270   1.498 -53.679  1.00  0.00           H  
ATOM   3820  CA  LEU   249      10.472   0.423 -53.735  1.00  0.00           C  
ATOM   3821  HA  LEU   249       9.763   0.141 -54.499  1.00  0.00           H  
ATOM   3822  CB  LEU   249      10.893  -0.940 -53.089  1.00  0.00           C  
ATOM   3823  HB1 LEU   249      11.639  -0.751 -52.287  1.00  0.00           H  
ATOM   3824  HB2 LEU   249      11.461  -1.460 -53.891  1.00  0.00           H  
ATOM   3825  CG  LEU   249       9.705  -1.878 -52.648  1.00  0.00           C  
ATOM   3826  HG  LEU   249       9.198  -1.570 -51.709  1.00  0.00           H  
ATOM   3827  CD1 LEU   249       8.621  -1.941 -53.728  1.00  0.00           C  
ATOM   3828 HD11 LEU   249       8.091  -0.971 -53.618  1.00  0.00           H  
ATOM   3829 HD12 LEU   249       7.928  -2.786 -53.529  1.00  0.00           H  
ATOM   3830 HD13 LEU   249       9.076  -2.040 -54.737  1.00  0.00           H  
ATOM   3831  CD2 LEU   249      10.406  -3.287 -52.450  1.00  0.00           C  
ATOM   3832 HD21 LEU   249      11.149  -3.223 -51.626  1.00  0.00           H  
ATOM   3833 HD22 LEU   249      10.977  -3.648 -53.332  1.00  0.00           H  
ATOM   3834 HD23 LEU   249       9.716  -4.100 -52.138  1.00  0.00           H  
ATOM   3835  C   LEU   249       9.596   1.232 -52.718  1.00  0.00           C  
ATOM   3836  O   LEU   249      10.046   1.642 -51.630  1.00  0.00           O  
ATOM   3837  N   ASP   250       8.336   1.612 -53.042  1.00  0.00           N  
ATOM   3838  HN  ASP   250       7.960   1.421 -53.946  1.00  0.00           H  
ATOM   3839  CA  ASP   250       7.462   2.400 -52.176  1.00  0.00           C  
ATOM   3840  HA  ASP   250       8.006   3.269 -51.836  1.00  0.00           H  
ATOM   3841  CB  ASP   250       6.282   2.957 -53.071  1.00  0.00           C  
ATOM   3842  HB1 ASP   250       5.665   3.437 -52.281  1.00  0.00           H  
ATOM   3843  HB2 ASP   250       5.691   2.062 -53.360  1.00  0.00           H  
ATOM   3844  CG  ASP   250       6.593   3.846 -54.271  1.00  0.00           C  
ATOM   3845  OD1 ASP   250       5.768   4.238 -55.144  1.00  0.00           O  
ATOM   3846  OD2 ASP   250       7.669   4.463 -54.114  1.00  0.00           O  
ATOM   3847  C   ASP   250       7.067   1.881 -50.844  1.00  0.00           C  
ATOM   3848  O   ASP   250       6.895   0.646 -50.718  1.00  0.00           O  
ATOM   3849  N   SER   251       6.944   2.763 -49.802  1.00  0.00           N  
ATOM   3850  HN  SER   251       6.951   3.754 -49.904  1.00  0.00           H  
ATOM   3851  CA  SER   251       6.689   2.196 -48.462  1.00  0.00           C  
ATOM   3852  HA  SER   251       6.292   1.195 -48.532  1.00  0.00           H  
ATOM   3853  CB  SER   251       8.028   1.759 -47.700  1.00  0.00           C  
ATOM   3854  HB1 SER   251       8.023   1.831 -46.591  1.00  0.00           H  
ATOM   3855  HB2 SER   251       8.775   2.560 -47.889  1.00  0.00           H  
ATOM   3856  OG  SER   251       8.686   0.576 -48.167  1.00  0.00           O  
ATOM   3857  HG1 SER   251       8.606   0.565 -49.123  1.00  0.00           H  
ATOM   3858  C   SER   251       5.799   2.888 -47.403  1.00  0.00           C  
ATOM   3859  O   SER   251       5.233   2.190 -46.551  1.00  0.00           O  
ATOM   3860  N   ARG   252       5.525   4.161 -47.474  1.00  0.00           N  
ATOM   3861  HN  ARG   252       5.830   4.777 -48.196  1.00  0.00           H  
ATOM   3862  CA  ARG   252       4.864   4.897 -46.344  1.00  0.00           C  
ATOM   3863  HA  ARG   252       5.402   4.650 -45.441  1.00  0.00           H  
ATOM   3864  CB  ARG   252       4.914   6.355 -46.889  1.00  0.00           C  
ATOM   3865  HB1 ARG   252       4.245   6.847 -46.150  1.00  0.00           H  
ATOM   3866  HB2 ARG   252       4.399   6.436 -47.870  1.00  0.00           H  
ATOM   3867  CG  ARG   252       6.251   7.174 -46.838  1.00  0.00           C  
ATOM   3868  HG1 ARG   252       6.180   7.959 -47.621  1.00  0.00           H  
ATOM   3869  HG2 ARG   252       7.047   6.453 -47.123  1.00  0.00           H  
ATOM   3870  CD  ARG   252       6.535   7.882 -45.531  1.00  0.00           C  
ATOM   3871  HD1 ARG   252       5.750   8.629 -45.286  1.00  0.00           H  
ATOM   3872  HD2 ARG   252       7.467   8.482 -45.611  1.00  0.00           H  
ATOM   3873  NE  ARG   252       6.603   6.878 -44.399  1.00  0.00           N  
ATOM   3874  HE  ARG   252       7.195   6.072 -44.432  1.00  0.00           H  
ATOM   3875  CZ  ARG   252       5.933   6.809 -43.282  1.00  0.00           C  
ATOM   3876  NH1 ARG   252       4.947   7.530 -42.936  1.00  0.00           N  
ATOM   3877 HH11 ARG   252       4.406   7.931 -43.675  1.00  0.00           H  
ATOM   3878 HH12 ARG   252       4.818   7.575 -41.945  1.00  0.00           H  
ATOM   3879  NH2 ARG   252       6.420   6.138 -42.299  1.00  0.00           N  
ATOM   3880 HH21 ARG   252       7.407   5.984 -42.265  1.00  0.00           H  
ATOM   3881 HH22 ARG   252       5.967   6.388 -41.444  1.00  0.00           H  
ATOM   3882  C   ARG   252       3.370   4.607 -46.019  1.00  0.00           C  
ATOM   3883  O   ARG   252       3.037   4.390 -44.832  1.00  0.00           O  
ATOM   3884  N   SER   253       2.476   4.564 -46.990  1.00  0.00           N  
ATOM   3885  HN  SER   253       2.746   4.399 -47.935  1.00  0.00           H  
ATOM   3886  CA  SER   253       1.060   4.751 -46.687  1.00  0.00           C  
ATOM   3887  HA  SER   253       0.617   4.801 -47.670  1.00  0.00           H  
ATOM   3888  CB  SER   253       0.290   3.529 -45.936  1.00  0.00           C  
ATOM   3889  HB1 SER   253       0.702   3.331 -44.923  1.00  0.00           H  
ATOM   3890  HB2 SER   253       0.513   2.674 -46.609  1.00  0.00           H  
ATOM   3891  OG  SER   253      -1.151   3.696 -45.878  1.00  0.00           O  
ATOM   3892  HG1 SER   253      -1.352   2.881 -45.413  1.00  0.00           H  
ATOM   3893  C   SER   253       0.664   6.143 -46.095  1.00  0.00           C  
ATOM   3894  O   SER   253       1.512   7.010 -45.861  1.00  0.00           O  
ATOM   3895  N   PHE   254      -0.579   6.387 -45.728  1.00  0.00           N  
ATOM   3896  HN  PHE   254      -1.264   5.691 -45.931  1.00  0.00           H  
ATOM   3897  CA  PHE   254      -0.925   7.488 -44.887  1.00  0.00           C  
ATOM   3898  HA  PHE   254      -0.091   7.891 -44.332  1.00  0.00           H  
ATOM   3899  CB  PHE   254      -1.646   8.542 -45.855  1.00  0.00           C  
ATOM   3900  HB1 PHE   254      -2.730   8.305 -45.913  1.00  0.00           H  
ATOM   3901  HB2 PHE   254      -1.068   8.541 -46.804  1.00  0.00           H  
ATOM   3902  CG  PHE   254      -1.695   9.984 -45.453  1.00  0.00           C  
ATOM   3903  CD1 PHE   254      -0.861  10.536 -44.545  1.00  0.00           C  
ATOM   3904  HD1 PHE   254      -0.066  10.016 -44.032  1.00  0.00           H  
ATOM   3905  CE1 PHE   254      -1.037  11.861 -44.069  1.00  0.00           C  
ATOM   3906  HE1 PHE   254      -0.585  12.308 -43.196  1.00  0.00           H  
ATOM   3907  CZ  PHE   254      -2.254  12.544 -44.469  1.00  0.00           C  
ATOM   3908  HZ  PHE   254      -2.436  13.515 -44.033  1.00  0.00           H  
ATOM   3909  CD2 PHE   254      -2.858  10.740 -45.837  1.00  0.00           C  
ATOM   3910  HD2 PHE   254      -3.699  10.462 -46.454  1.00  0.00           H  
ATOM   3911  CE2 PHE   254      -3.049  12.008 -45.453  1.00  0.00           C  
ATOM   3912  HE2 PHE   254      -3.942  12.523 -45.775  1.00  0.00           H  
ATOM   3913  C   PHE   254      -1.891   7.067 -43.690  1.00  0.00           C  
ATOM   3914  O   PHE   254      -2.131   7.922 -42.827  1.00  0.00           O  
ATOM   3915  N   PHE   255      -2.308   5.745 -43.611  1.00  0.00           N  
ATOM   3916  HN  PHE   255      -2.015   5.118 -44.328  1.00  0.00           H  
ATOM   3917  CA  PHE   255      -3.099   5.239 -42.537  1.00  0.00           C  
ATOM   3918  HA  PHE   255      -3.224   5.997 -41.778  1.00  0.00           H  
ATOM   3919  CB  PHE   255      -4.553   4.758 -42.961  1.00  0.00           C  
ATOM   3920  HB1 PHE   255      -5.059   4.264 -42.104  1.00  0.00           H  
ATOM   3921  HB2 PHE   255      -4.451   4.017 -43.782  1.00  0.00           H  
ATOM   3922  CG  PHE   255      -5.400   5.924 -43.347  1.00  0.00           C  
ATOM   3923  CD1 PHE   255      -5.228   6.716 -44.530  1.00  0.00           C  
ATOM   3924  HD1 PHE   255      -4.355   6.531 -45.139  1.00  0.00           H  
ATOM   3925  CE1 PHE   255      -6.058   7.782 -44.842  1.00  0.00           C  
ATOM   3926  HE1 PHE   255      -5.813   8.384 -45.704  1.00  0.00           H  
ATOM   3927  CZ  PHE   255      -7.012   8.174 -43.948  1.00  0.00           C  
ATOM   3928  HZ  PHE   255      -7.676   8.930 -44.340  1.00  0.00           H  
ATOM   3929  CD2 PHE   255      -6.363   6.376 -42.474  1.00  0.00           C  
ATOM   3930  HD2 PHE   255      -6.475   5.869 -41.527  1.00  0.00           H  
ATOM   3931  CE2 PHE   255      -7.231   7.432 -42.817  1.00  0.00           C  
ATOM   3932  HE2 PHE   255      -7.967   7.835 -42.138  1.00  0.00           H  
ATOM   3933  C   PHE   255      -2.367   3.997 -42.011  1.00  0.00           C  
ATOM   3934  O   PHE   255      -1.919   3.171 -42.802  1.00  0.00           O  
ATOM   3935  N   TRP   256      -2.287   3.868 -40.745  1.00  0.00           N  
ATOM   3936  HN  TRP   256      -2.760   4.593 -40.250  1.00  0.00           H  
ATOM   3937  CA  TRP   256      -1.465   2.898 -39.964  1.00  0.00           C  
ATOM   3938  HA  TRP   256      -0.509   3.160 -40.394  1.00  0.00           H  
ATOM   3939  CB  TRP   256      -1.440   3.273 -38.520  1.00  0.00           C  
ATOM   3940  HB1 TRP   256      -2.446   3.196 -38.055  1.00  0.00           H  
ATOM   3941  HB2 TRP   256      -1.126   4.338 -38.470  1.00  0.00           H  
ATOM   3942  CG  TRP   256      -0.423   2.447 -37.741  1.00  0.00           C  
ATOM   3943  CD1 TRP   256       0.880   2.800 -37.580  1.00  0.00           C  
ATOM   3944  HD1 TRP   256       1.298   3.737 -37.919  1.00  0.00           H  
ATOM   3945  NE1 TRP   256       1.523   1.947 -36.674  1.00  0.00           N  
ATOM   3946  HE1 TRP   256       2.473   1.869 -36.465  1.00  0.00           H  
ATOM   3947  CE2 TRP   256       0.585   0.984 -36.203  1.00  0.00           C  
ATOM   3948  CD2 TRP   256      -0.641   1.328 -36.843  1.00  0.00           C  
ATOM   3949  CE3 TRP   256      -1.776   0.557 -36.532  1.00  0.00           C  
ATOM   3950  HE3 TRP   256      -2.777   0.603 -36.936  1.00  0.00           H  
ATOM   3951  CZ3 TRP   256      -1.607  -0.396 -35.577  1.00  0.00           C  
ATOM   3952  HZ3 TRP   256      -2.407  -0.967 -35.130  1.00  0.00           H  
ATOM   3953  CZ2 TRP   256       0.737  -0.101 -35.420  1.00  0.00           C  
ATOM   3954  HZ2 TRP   256       1.635  -0.388 -34.894  1.00  0.00           H  
ATOM   3955  CH2 TRP   256      -0.443  -0.702 -35.036  1.00  0.00           C  
ATOM   3956  HH2 TRP   256      -0.354  -1.603 -34.447  1.00  0.00           H  
ATOM   3957  C   TRP   256      -1.718   1.468 -40.234  1.00  0.00           C  
ATOM   3958  O   TRP   256      -2.685   0.871 -39.809  1.00  0.00           O  
ATOM   3959  N   ASN   257      -0.817   0.881 -41.046  1.00  0.00           N  
ATOM   3960  HN  ASN   257      -0.054   1.467 -41.310  1.00  0.00           H  
ATOM   3961  CA  ASN   257      -0.932  -0.518 -41.460  1.00  0.00           C  
ATOM   3962  HA  ASN   257      -0.036  -0.714 -42.030  1.00  0.00           H  
ATOM   3963  CB  ASN   257      -0.933  -1.602 -40.413  1.00  0.00           C  
ATOM   3964  HB1 ASN   257      -0.955  -2.592 -40.918  1.00  0.00           H  
ATOM   3965  HB2 ASN   257      -1.726  -1.531 -39.638  1.00  0.00           H  
ATOM   3966  CG  ASN   257       0.398  -1.595 -39.673  1.00  0.00           C  
ATOM   3967  OD1 ASN   257       1.334  -0.875 -40.072  1.00  0.00           O  
ATOM   3968  ND2 ASN   257       0.600  -2.413 -38.636  1.00  0.00           N  
ATOM   3969 HD21 ASN   257      -0.170  -3.000 -38.382  1.00  0.00           H  
ATOM   3970 HD22 ASN   257       1.338  -2.164 -38.010  1.00  0.00           H  
ATOM   3971  C   ASN   257      -2.061  -0.766 -42.472  1.00  0.00           C  
ATOM   3972  O   ASN   257      -2.508  -1.911 -42.632  1.00  0.00           O  
ATOM   3973  N   VAL   258      -2.538   0.180 -43.265  1.00  0.00           N  
ATOM   3974  HN  VAL   258      -2.426   1.135 -43.003  1.00  0.00           H  
ATOM   3975  CA  VAL   258      -3.346  -0.092 -44.457  1.00  0.00           C  
ATOM   3976  HA  VAL   258      -3.727  -1.102 -44.444  1.00  0.00           H  
ATOM   3977  CB  VAL   258      -4.549   0.858 -44.541  1.00  0.00           C  
ATOM   3978  HB  VAL   258      -4.159   1.887 -44.692  1.00  0.00           H  
ATOM   3979  CG1 VAL   258      -5.429   0.440 -45.712  1.00  0.00           C  
ATOM   3980 HG11 VAL   258      -4.989   0.561 -46.725  1.00  0.00           H  
ATOM   3981 HG12 VAL   258      -6.423   0.924 -45.605  1.00  0.00           H  
ATOM   3982 HG13 VAL   258      -5.558  -0.663 -45.675  1.00  0.00           H  
ATOM   3983  CG2 VAL   258      -5.384   0.718 -43.209  1.00  0.00           C  
ATOM   3984 HG21 VAL   258      -5.540  -0.374 -43.078  1.00  0.00           H  
ATOM   3985 HG22 VAL   258      -6.372   1.216 -43.310  1.00  0.00           H  
ATOM   3986 HG23 VAL   258      -4.769   1.050 -42.345  1.00  0.00           H  
ATOM   3987  C   VAL   258      -2.422   0.026 -45.620  1.00  0.00           C  
ATOM   3988  O   VAL   258      -1.666   1.012 -45.781  1.00  0.00           O  
ATOM   3989  N   ALA   259      -2.462  -1.032 -46.440  1.00  0.00           N  
ATOM   3990  HN  ALA   259      -3.137  -1.749 -46.285  1.00  0.00           H  
ATOM   3991  CA  ALA   259      -1.647  -1.108 -47.557  1.00  0.00           C  
ATOM   3992  HA  ALA   259      -0.708  -0.618 -47.347  1.00  0.00           H  
ATOM   3993  CB  ALA   259      -1.558  -2.657 -47.831  1.00  0.00           C  
ATOM   3994  HB1 ALA   259      -1.402  -3.050 -46.803  1.00  0.00           H  
ATOM   3995  HB2 ALA   259      -0.675  -2.809 -48.488  1.00  0.00           H  
ATOM   3996  HB3 ALA   259      -2.453  -3.168 -48.245  1.00  0.00           H  
ATOM   3997  C   ALA   259      -2.301  -0.342 -48.741  1.00  0.00           C  
ATOM   3998  O   ALA   259      -3.507  -0.535 -48.937  1.00  0.00           O  
ATOM   3999  N   PRO   260      -1.535   0.592 -49.484  1.00  0.00           N  
ATOM   4000  CD  PRO   260      -0.088   1.001 -49.142  1.00  0.00           C  
ATOM   4001  HD1 PRO   260       0.487   0.088 -49.408  1.00  0.00           H  
ATOM   4002  HD2 PRO   260      -0.121   1.322 -48.079  1.00  0.00           H  
ATOM   4003  CA  PRO   260      -2.209   1.603 -50.255  1.00  0.00           C  
ATOM   4004  HA  PRO   260      -3.207   1.852 -49.928  1.00  0.00           H  
ATOM   4005  CB  PRO   260      -1.322   2.823 -49.941  1.00  0.00           C  
ATOM   4006  HB1 PRO   260      -1.624   3.223 -48.949  1.00  0.00           H  
ATOM   4007  HB2 PRO   260      -1.470   3.627 -50.693  1.00  0.00           H  
ATOM   4008  CG  PRO   260       0.073   2.230 -49.969  1.00  0.00           C  
ATOM   4009  HG1 PRO   260       0.473   1.869 -50.941  1.00  0.00           H  
ATOM   4010  HG2 PRO   260       0.824   2.907 -49.508  1.00  0.00           H  
ATOM   4011  C   PRO   260      -2.199   1.299 -51.740  1.00  0.00           C  
ATOM   4012  O   PRO   260      -2.846   2.008 -52.437  1.00  0.00           O  
ATOM   4013  N   GLY   261      -1.610   0.158 -52.244  1.00  0.00           N  
ATOM   4014  HN  GLY   261      -1.085  -0.483 -51.691  1.00  0.00           H  
ATOM   4015  CA  GLY   261      -1.593  -0.286 -53.667  1.00  0.00           C  
ATOM   4016  HA1 GLY   261      -2.465  -0.028 -54.249  1.00  0.00           H  
ATOM   4017  HA2 GLY   261      -1.409  -1.341 -53.529  1.00  0.00           H  
ATOM   4018  C   GLY   261      -0.322   0.219 -54.213  1.00  0.00           C  
ATOM   4019  O   GLY   261      -0.152   1.385 -54.462  1.00  0.00           O  
ATOM   4020  N   ALA   262       0.636  -0.711 -54.516  1.00  0.00           N  
ATOM   4021  HN  ALA   262       0.532  -1.671 -54.270  1.00  0.00           H  
ATOM   4022  CA  ALA   262       1.939  -0.360 -55.064  1.00  0.00           C  
ATOM   4023  HA  ALA   262       2.085   0.700 -55.210  1.00  0.00           H  
ATOM   4024  CB  ALA   262       2.888  -0.861 -53.977  1.00  0.00           C  
ATOM   4025  HB1 ALA   262       3.970  -0.794 -54.222  1.00  0.00           H  
ATOM   4026  HB2 ALA   262       2.764  -1.958 -53.851  1.00  0.00           H  
ATOM   4027  HB3 ALA   262       2.747  -0.307 -53.025  1.00  0.00           H  
ATOM   4028  C   ALA   262       2.368  -1.005 -56.332  1.00  0.00           C  
ATOM   4029  O   ALA   262       3.552  -1.150 -56.513  1.00  0.00           O  
ATOM   4030  N   GLU   263       1.439  -1.443 -57.203  1.00  0.00           N  
ATOM   4031  HN  GLU   263       0.471  -1.263 -57.044  1.00  0.00           H  
ATOM   4032  CA  GLU   263       1.645  -2.272 -58.396  1.00  0.00           C  
ATOM   4033  HA  GLU   263       1.976  -3.260 -58.111  1.00  0.00           H  
ATOM   4034  CB  GLU   263       0.271  -2.481 -59.164  1.00  0.00           C  
ATOM   4035  HB1 GLU   263       0.420  -3.145 -60.042  1.00  0.00           H  
ATOM   4036  HB2 GLU   263       0.023  -1.507 -59.637  1.00  0.00           H  
ATOM   4037  CG  GLU   263      -0.836  -3.133 -58.322  1.00  0.00           C  
ATOM   4038  HG1 GLU   263      -0.402  -3.789 -57.537  1.00  0.00           H  
ATOM   4039  HG2 GLU   263      -1.403  -3.794 -59.012  1.00  0.00           H  
ATOM   4040  CD  GLU   263      -1.731  -2.082 -57.645  1.00  0.00           C  
ATOM   4041  OE1 GLU   263      -2.086  -1.000 -58.220  1.00  0.00           O  
ATOM   4042  OE2 GLU   263      -2.040  -2.319 -56.424  1.00  0.00           O  
ATOM   4043  C   GLU   263       2.627  -1.733 -59.420  1.00  0.00           C  
ATOM   4044  O   GLU   263       3.546  -2.421 -59.833  1.00  0.00           O  
ATOM   4045  N   SER   264       2.445  -0.403 -59.657  1.00  0.00           N  
ATOM   4046  HN  SER   264       1.790   0.045 -59.054  1.00  0.00           H  
ATOM   4047  CA  SER   264       3.359   0.279 -60.549  1.00  0.00           C  
ATOM   4048  HA  SER   264       3.203  -0.294 -61.451  1.00  0.00           H  
ATOM   4049  CB  SER   264       3.116   1.743 -60.763  1.00  0.00           C  
ATOM   4050  HB1 SER   264       3.873   2.336 -61.320  1.00  0.00           H  
ATOM   4051  HB2 SER   264       3.133   2.330 -59.820  1.00  0.00           H  
ATOM   4052  OG  SER   264       1.833   1.953 -61.361  1.00  0.00           O  
ATOM   4053  HG1 SER   264       2.007   2.227 -62.265  1.00  0.00           H  
ATOM   4054  C   SER   264       4.759   0.295 -60.093  1.00  0.00           C  
ATOM   4055  O   SER   264       5.634  -0.042 -60.839  1.00  0.00           O  
ATOM   4056  N   ALA   265       5.021   0.756 -58.860  1.00  0.00           N  
ATOM   4057  HN  ALA   265       4.234   1.006 -58.302  1.00  0.00           H  
ATOM   4058  CA  ALA   265       6.313   0.982 -58.268  1.00  0.00           C  
ATOM   4059  HA  ALA   265       6.946   1.577 -58.910  1.00  0.00           H  
ATOM   4060  CB  ALA   265       6.118   1.648 -56.922  1.00  0.00           C  
ATOM   4061  HB1 ALA   265       5.379   1.181 -56.238  1.00  0.00           H  
ATOM   4062  HB2 ALA   265       5.834   2.694 -57.169  1.00  0.00           H  
ATOM   4063  HB3 ALA   265       7.008   1.569 -56.261  1.00  0.00           H  
ATOM   4064  C   ALA   265       7.014  -0.371 -58.158  1.00  0.00           C  
ATOM   4065  O   ALA   265       8.179  -0.567 -58.535  1.00  0.00           O  
ATOM   4066  N   VAL   266       6.232  -1.365 -57.665  1.00  0.00           N  
ATOM   4067  HN  VAL   266       5.311  -1.123 -57.373  1.00  0.00           H  
ATOM   4068  CA  VAL   266       6.772  -2.745 -57.521  1.00  0.00           C  
ATOM   4069  HA  VAL   266       7.706  -2.802 -56.981  1.00  0.00           H  
ATOM   4070  CB  VAL   266       5.691  -3.558 -56.848  1.00  0.00           C  
ATOM   4071  HB  VAL   266       4.698  -3.293 -57.269  1.00  0.00           H  
ATOM   4072  CG1 VAL   266       5.861  -5.083 -57.047  1.00  0.00           C  
ATOM   4073 HG11 VAL   266       5.339  -5.387 -57.979  1.00  0.00           H  
ATOM   4074 HG12 VAL   266       5.293  -5.598 -56.244  1.00  0.00           H  
ATOM   4075 HG13 VAL   266       6.938  -5.354 -57.023  1.00  0.00           H  
ATOM   4076  CG2 VAL   266       5.686  -3.328 -55.346  1.00  0.00           C  
ATOM   4077 HG21 VAL   266       6.463  -3.914 -54.810  1.00  0.00           H  
ATOM   4078 HG22 VAL   266       4.743  -3.798 -54.992  1.00  0.00           H  
ATOM   4079 HG23 VAL   266       5.762  -2.253 -55.079  1.00  0.00           H  
ATOM   4080  C   VAL   266       7.119  -3.372 -58.888  1.00  0.00           C  
ATOM   4081  O   VAL   266       8.202  -3.966 -58.984  1.00  0.00           O  
ATOM   4082  N   ALA   267       6.279  -3.125 -59.926  1.00  0.00           N  
ATOM   4083  HN  ALA   267       5.352  -2.797 -59.759  1.00  0.00           H  
ATOM   4084  CA  ALA   267       6.561  -3.520 -61.293  1.00  0.00           C  
ATOM   4085  HA  ALA   267       6.619  -4.597 -61.234  1.00  0.00           H  
ATOM   4086  CB  ALA   267       5.428  -3.135 -62.315  1.00  0.00           C  
ATOM   4087  HB1 ALA   267       5.571  -3.645 -63.292  1.00  0.00           H  
ATOM   4088  HB2 ALA   267       5.340  -2.037 -62.457  1.00  0.00           H  
ATOM   4089  HB3 ALA   267       4.494  -3.560 -61.890  1.00  0.00           H  
ATOM   4090  C   ALA   267       7.869  -3.067 -61.849  1.00  0.00           C  
ATOM   4091  O   ALA   267       8.595  -3.847 -62.330  1.00  0.00           O  
ATOM   4092  N   SER   268       8.162  -1.770 -61.674  1.00  0.00           N  
ATOM   4093  HN  SER   268       7.570  -1.095 -61.242  1.00  0.00           H  
ATOM   4094  CA  SER   268       9.525  -1.237 -62.038  1.00  0.00           C  
ATOM   4095  HA  SER   268       9.616  -1.318 -63.111  1.00  0.00           H  
ATOM   4096  CB  SER   268       9.502   0.314 -61.922  1.00  0.00           C  
ATOM   4097  HB1 SER   268       9.324   0.558 -60.853  1.00  0.00           H  
ATOM   4098  HB2 SER   268       8.649   0.698 -62.521  1.00  0.00           H  
ATOM   4099  OG  SER   268      10.694   0.956 -62.269  1.00  0.00           O  
ATOM   4100  HG1 SER   268      10.405   1.758 -62.710  1.00  0.00           H  
ATOM   4101  C   SER   268      10.624  -1.877 -61.127  1.00  0.00           C  
ATOM   4102  O   SER   268      11.696  -2.174 -61.595  1.00  0.00           O  
ATOM   4103  N   PHE   269      10.389  -2.069 -59.772  1.00  0.00           N  
ATOM   4104  HN  PHE   269       9.577  -1.692 -59.334  1.00  0.00           H  
ATOM   4105  CA  PHE   269      11.355  -2.620 -58.859  1.00  0.00           C  
ATOM   4106  HA  PHE   269      12.335  -2.199 -59.025  1.00  0.00           H  
ATOM   4107  CB  PHE   269      10.947  -2.288 -57.417  1.00  0.00           C  
ATOM   4108  HB1 PHE   269       9.896  -2.639 -57.333  1.00  0.00           H  
ATOM   4109  HB2 PHE   269      11.048  -1.191 -57.274  1.00  0.00           H  
ATOM   4110  CG  PHE   269      11.673  -3.151 -56.398  1.00  0.00           C  
ATOM   4111  CD1 PHE   269      11.181  -4.406 -56.055  1.00  0.00           C  
ATOM   4112  HD1 PHE   269      10.218  -4.797 -56.347  1.00  0.00           H  
ATOM   4113  CE1 PHE   269      12.058  -5.237 -55.279  1.00  0.00           C  
ATOM   4114  HE1 PHE   269      11.764  -6.216 -54.929  1.00  0.00           H  
ATOM   4115  CZ  PHE   269      13.289  -4.746 -54.752  1.00  0.00           C  
ATOM   4116  HZ  PHE   269      13.840  -5.335 -54.034  1.00  0.00           H  
ATOM   4117  CD2 PHE   269      12.984  -2.738 -55.989  1.00  0.00           C  
ATOM   4118  HD2 PHE   269      13.410  -1.794 -56.297  1.00  0.00           H  
ATOM   4119  CE2 PHE   269      13.719  -3.550 -55.129  1.00  0.00           C  
ATOM   4120  HE2 PHE   269      14.641  -3.255 -54.651  1.00  0.00           H  
ATOM   4121  C   PHE   269      11.644  -4.109 -59.208  1.00  0.00           C  
ATOM   4122  O   PHE   269      12.757  -4.559 -59.153  1.00  0.00           O  
ATOM   4123  N   VAL   270      10.691  -4.906 -59.648  1.00  0.00           N  
ATOM   4124  HN  VAL   270       9.740  -4.628 -59.542  1.00  0.00           H  
ATOM   4125  CA  VAL   270      10.801  -6.291 -60.157  1.00  0.00           C  
ATOM   4126  HA  VAL   270      11.440  -6.877 -59.513  1.00  0.00           H  
ATOM   4127  CB  VAL   270       9.389  -6.983 -60.272  1.00  0.00           C  
ATOM   4128  HB  VAL   270       8.700  -6.213 -60.679  1.00  0.00           H  
ATOM   4129  CG1 VAL   270       9.271  -8.205 -61.191  1.00  0.00           C  
ATOM   4130 HG11 VAL   270       9.796  -8.992 -60.608  1.00  0.00           H  
ATOM   4131 HG12 VAL   270       9.822  -7.985 -62.130  1.00  0.00           H  
ATOM   4132 HG13 VAL   270       8.224  -8.508 -61.408  1.00  0.00           H  
ATOM   4133  CG2 VAL   270       8.876  -7.477 -58.868  1.00  0.00           C  
ATOM   4134 HG21 VAL   270       9.570  -8.234 -58.445  1.00  0.00           H  
ATOM   4135 HG22 VAL   270       7.845  -7.888 -58.925  1.00  0.00           H  
ATOM   4136 HG23 VAL   270       8.869  -6.584 -58.207  1.00  0.00           H  
ATOM   4137  C   VAL   270      11.474  -6.359 -61.608  1.00  0.00           C  
ATOM   4138  O   VAL   270      12.408  -7.160 -61.845  1.00  0.00           O  
ATOM   4139  N   THR   271      11.056  -5.478 -62.506  1.00  0.00           N  
ATOM   4140  HN  THR   271      10.185  -5.016 -62.360  1.00  0.00           H  
ATOM   4141  CA  THR   271      11.733  -5.405 -63.746  1.00  0.00           C  
ATOM   4142  HA  THR   271      11.777  -6.417 -64.122  1.00  0.00           H  
ATOM   4143  CB  THR   271      10.993  -4.348 -64.632  1.00  0.00           C  
ATOM   4144  HB  THR   271      11.177  -3.296 -64.325  1.00  0.00           H  
ATOM   4145  OG1 THR   271       9.576  -4.710 -64.758  1.00  0.00           O  
ATOM   4146  HG1 THR   271       9.161  -4.354 -63.969  1.00  0.00           H  
ATOM   4147  CG2 THR   271      11.569  -4.567 -66.068  1.00  0.00           C  
ATOM   4148 HG21 THR   271      12.590  -4.130 -66.046  1.00  0.00           H  
ATOM   4149 HG22 THR   271      10.880  -3.996 -66.726  1.00  0.00           H  
ATOM   4150 HG23 THR   271      11.462  -5.571 -66.533  1.00  0.00           H  
ATOM   4151  C   THR   271      13.186  -5.045 -63.722  1.00  0.00           C  
ATOM   4152  O   THR   271      13.956  -5.790 -64.317  1.00  0.00           O  
ATOM   4153  N   GLN   272      13.481  -3.953 -62.975  1.00  0.00           N  
ATOM   4154  HN  GLN   272      12.770  -3.447 -62.493  1.00  0.00           H  
ATOM   4155  CA  GLN   272      14.855  -3.559 -62.774  1.00  0.00           C  
ATOM   4156  HA  GLN   272      15.340  -3.379 -63.722  1.00  0.00           H  
ATOM   4157  CB  GLN   272      14.897  -2.282 -61.875  1.00  0.00           C  
ATOM   4158  HB1 GLN   272      15.050  -2.502 -60.797  1.00  0.00           H  
ATOM   4159  HB2 GLN   272      13.923  -1.773 -62.036  1.00  0.00           H  
ATOM   4160  CG  GLN   272      16.004  -1.231 -62.317  1.00  0.00           C  
ATOM   4161  HG1 GLN   272      16.243  -0.500 -61.516  1.00  0.00           H  
ATOM   4162  HG2 GLN   272      15.673  -0.590 -63.162  1.00  0.00           H  
ATOM   4163  CD  GLN   272      17.298  -1.857 -62.881  1.00  0.00           C  
ATOM   4164  OE1 GLN   272      17.384  -2.152 -64.123  1.00  0.00           O  
ATOM   4165  NE2 GLN   272      18.317  -1.971 -61.961  1.00  0.00           N  
ATOM   4166 HE21 GLN   272      19.211  -2.104 -62.389  1.00  0.00           H  
ATOM   4167 HE22 GLN   272      18.207  -1.517 -61.077  1.00  0.00           H  
ATOM   4168  C   GLN   272      15.787  -4.615 -62.143  1.00  0.00           C  
ATOM   4169  O   GLN   272      16.804  -4.950 -62.748  1.00  0.00           O  
ATOM   4170  N   LEU   273      15.342  -5.193 -61.074  1.00  0.00           N  
ATOM   4171  HN  LEU   273      14.506  -4.805 -60.694  1.00  0.00           H  
ATOM   4172  CA  LEU   273      15.975  -6.292 -60.338  1.00  0.00           C  
ATOM   4173  HA  LEU   273      16.953  -5.950 -60.034  1.00  0.00           H  
ATOM   4174  CB  LEU   273      15.108  -6.524 -58.975  1.00  0.00           C  
ATOM   4175  HB1 LEU   273      14.115  -6.917 -59.281  1.00  0.00           H  
ATOM   4176  HB2 LEU   273      14.860  -5.649 -58.337  1.00  0.00           H  
ATOM   4177  CG  LEU   273      15.732  -7.547 -57.901  1.00  0.00           C  
ATOM   4178  HG  LEU   273      15.857  -8.553 -58.356  1.00  0.00           H  
ATOM   4179  CD1 LEU   273      17.111  -7.093 -57.321  1.00  0.00           C  
ATOM   4180 HD11 LEU   273      17.386  -7.746 -56.466  1.00  0.00           H  
ATOM   4181 HD12 LEU   273      16.993  -6.021 -57.053  1.00  0.00           H  
ATOM   4182 HD13 LEU   273      17.869  -7.107 -58.133  1.00  0.00           H  
ATOM   4183  CD2 LEU   273      14.706  -7.597 -56.717  1.00  0.00           C  
ATOM   4184 HD21 LEU   273      13.718  -7.627 -57.225  1.00  0.00           H  
ATOM   4185 HD22 LEU   273      14.693  -6.667 -56.109  1.00  0.00           H  
ATOM   4186 HD23 LEU   273      14.766  -8.521 -56.103  1.00  0.00           H  
ATOM   4187  C   LEU   273      16.105  -7.584 -61.142  1.00  0.00           C  
ATOM   4188  O   LEU   273      17.089  -8.311 -61.039  1.00  0.00           O  
ATOM   4189  N   ALA   274      15.120  -7.848 -62.082  1.00  0.00           N  
ATOM   4190  HN  ALA   274      14.319  -7.255 -62.122  1.00  0.00           H  
ATOM   4191  CA  ALA   274      15.235  -8.910 -63.081  1.00  0.00           C  
ATOM   4192  HA  ALA   274      15.575  -9.853 -62.678  1.00  0.00           H  
ATOM   4193  CB  ALA   274      13.833  -9.022 -63.780  1.00  0.00           C  
ATOM   4194  HB1 ALA   274      13.110  -9.302 -62.984  1.00  0.00           H  
ATOM   4195  HB2 ALA   274      13.826  -9.852 -64.519  1.00  0.00           H  
ATOM   4196  HB3 ALA   274      13.581  -8.006 -64.152  1.00  0.00           H  
ATOM   4197  C   ALA   274      16.421  -8.683 -64.022  1.00  0.00           C  
ATOM   4198  O   ALA   274      17.332  -9.530 -64.173  1.00  0.00           O  
ATOM   4199  N   ALA   275      16.534  -7.384 -64.517  1.00  0.00           N  
ATOM   4200  HN  ALA   275      15.899  -6.719 -64.132  1.00  0.00           H  
ATOM   4201  CA  ALA   275      17.603  -6.968 -65.396  1.00  0.00           C  
ATOM   4202  HA  ALA   275      17.660  -7.588 -66.279  1.00  0.00           H  
ATOM   4203  CB  ALA   275      17.385  -5.542 -65.899  1.00  0.00           C  
ATOM   4204  HB1 ALA   275      17.561  -4.709 -65.186  1.00  0.00           H  
ATOM   4205  HB2 ALA   275      16.316  -5.389 -66.162  1.00  0.00           H  
ATOM   4206  HB3 ALA   275      18.059  -5.427 -66.774  1.00  0.00           H  
ATOM   4207  C   ALA   275      18.983  -6.960 -64.763  1.00  0.00           C  
ATOM   4208  O   ALA   275      20.019  -7.122 -65.395  1.00  0.00           O  
ATOM   4209  N   ALA   276      19.050  -6.610 -63.470  1.00  0.00           N  
ATOM   4210  HN  ALA   276      18.223  -6.288 -63.015  1.00  0.00           H  
ATOM   4211  CA  ALA   276      20.310  -6.713 -62.641  1.00  0.00           C  
ATOM   4212  HA  ALA   276      21.136  -6.134 -63.027  1.00  0.00           H  
ATOM   4213  CB  ALA   276      20.033  -6.220 -61.196  1.00  0.00           C  
ATOM   4214  HB1 ALA   276      20.975  -6.237 -60.607  1.00  0.00           H  
ATOM   4215  HB2 ALA   276      19.248  -6.853 -60.729  1.00  0.00           H  
ATOM   4216  HB3 ALA   276      19.740  -5.151 -61.259  1.00  0.00           H  
ATOM   4217  C   ALA   276      20.821  -8.097 -62.592  1.00  0.00           C  
ATOM   4218  O   ALA   276      22.037  -8.323 -62.678  1.00  0.00           O  
ATOM   4219  N   GLU   277      19.926  -9.136 -62.483  1.00  0.00           N  
ATOM   4220  HN  GLU   277      18.969  -8.921 -62.303  1.00  0.00           H  
ATOM   4221  CA  GLU   277      20.296 -10.503 -62.724  1.00  0.00           C  
ATOM   4222  HA  GLU   277      21.090 -10.814 -62.061  1.00  0.00           H  
ATOM   4223  CB  GLU   277      19.066 -11.485 -62.526  1.00  0.00           C  
ATOM   4224  HB1 GLU   277      18.385 -11.451 -63.403  1.00  0.00           H  
ATOM   4225  HB2 GLU   277      18.471 -11.140 -61.653  1.00  0.00           H  
ATOM   4226  CG  GLU   277      19.447 -12.991 -62.414  1.00  0.00           C  
ATOM   4227  HG1 GLU   277      20.069 -13.261 -61.534  1.00  0.00           H  
ATOM   4228  HG2 GLU   277      19.987 -13.317 -63.328  1.00  0.00           H  
ATOM   4229  CD  GLU   277      18.221 -13.919 -62.416  1.00  0.00           C  
ATOM   4230  OE1 GLU   277      18.330 -14.913 -61.647  1.00  0.00           O  
ATOM   4231  OE2 GLU   277      17.269 -13.771 -63.217  1.00  0.00           O  
ATOM   4232  C   GLU   277      20.804 -10.720 -64.199  1.00  0.00           C  
ATOM   4233  O   GLU   277      21.763 -11.421 -64.410  1.00  0.00           O  
ATOM   4234  N   ALA   278      20.174 -10.192 -65.245  1.00  0.00           N  
ATOM   4235  HN  ALA   278      19.324  -9.671 -65.255  1.00  0.00           H  
ATOM   4236  CA  ALA   278      20.615 -10.458 -66.617  1.00  0.00           C  
ATOM   4237  HA  ALA   278      20.766 -11.508 -66.817  1.00  0.00           H  
ATOM   4238  CB  ALA   278      19.688  -9.696 -67.679  1.00  0.00           C  
ATOM   4239  HB1 ALA   278      19.677  -8.607 -67.459  1.00  0.00           H  
ATOM   4240  HB2 ALA   278      18.721 -10.234 -67.582  1.00  0.00           H  
ATOM   4241  HB3 ALA   278      19.885  -9.916 -68.750  1.00  0.00           H  
ATOM   4242  C   ALA   278      22.003 -10.058 -66.969  1.00  0.00           C  
ATOM   4243  O   ALA   278      22.798 -10.798 -67.507  1.00  0.00           O  
ATOM   4244  N   LEU   279      22.422  -8.877 -66.506  1.00  0.00           N  
ATOM   4245  HN  LEU   279      21.793  -8.213 -66.110  1.00  0.00           H  
ATOM   4246  CA  LEU   279      23.789  -8.374 -66.537  1.00  0.00           C  
ATOM   4247  HA  LEU   279      24.075  -8.245 -67.570  1.00  0.00           H  
ATOM   4248  CB  LEU   279      23.752  -6.954 -65.942  1.00  0.00           C  
ATOM   4249  HB1 LEU   279      24.704  -6.496 -65.595  1.00  0.00           H  
ATOM   4250  HB2 LEU   279      23.125  -7.171 -65.051  1.00  0.00           H  
ATOM   4251  CG  LEU   279      23.031  -5.951 -66.805  1.00  0.00           C  
ATOM   4252  HG  LEU   279      22.380  -6.514 -67.507  1.00  0.00           H  
ATOM   4253  CD1 LEU   279      22.265  -4.849 -66.068  1.00  0.00           C  
ATOM   4254 HD11 LEU   279      22.819  -3.919 -65.821  1.00  0.00           H  
ATOM   4255 HD12 LEU   279      21.717  -5.362 -65.250  1.00  0.00           H  
ATOM   4256 HD13 LEU   279      21.414  -4.542 -66.713  1.00  0.00           H  
ATOM   4257  CD2 LEU   279      24.070  -5.247 -67.697  1.00  0.00           C  
ATOM   4258 HD21 LEU   279      24.921  -4.798 -67.141  1.00  0.00           H  
ATOM   4259 HD22 LEU   279      23.477  -4.456 -68.203  1.00  0.00           H  
ATOM   4260 HD23 LEU   279      24.483  -6.048 -68.346  1.00  0.00           H  
ATOM   4261  C   LEU   279      24.777  -9.173 -65.828  1.00  0.00           C  
ATOM   4262  O   LEU   279      25.888  -9.377 -66.314  1.00  0.00           O  
ATOM   4263  N   GLN   280      24.466  -9.662 -64.647  1.00  0.00           N  
ATOM   4264  HN  GLN   280      23.631  -9.342 -64.206  1.00  0.00           H  
ATOM   4265  CA  GLN   280      25.424 -10.563 -64.017  1.00  0.00           C  
ATOM   4266  HA  GLN   280      26.429 -10.168 -64.054  1.00  0.00           H  
ATOM   4267  CB  GLN   280      25.005 -10.779 -62.550  1.00  0.00           C  
ATOM   4268  HB1 GLN   280      24.135 -11.471 -62.557  1.00  0.00           H  
ATOM   4269  HB2 GLN   280      24.556  -9.842 -62.155  1.00  0.00           H  
ATOM   4270  CG  GLN   280      26.119 -11.246 -61.535  1.00  0.00           C  
ATOM   4271  HG1 GLN   280      26.551 -12.221 -61.847  1.00  0.00           H  
ATOM   4272  HG2 GLN   280      25.619 -11.413 -60.557  1.00  0.00           H  
ATOM   4273  CD  GLN   280      27.150 -10.101 -61.269  1.00  0.00           C  
ATOM   4274  OE1 GLN   280      26.900  -9.328 -60.323  1.00  0.00           O  
ATOM   4275  NE2 GLN   280      28.247 -10.013 -61.978  1.00  0.00           N  
ATOM   4276 HE21 GLN   280      28.666  -9.105 -61.959  1.00  0.00           H  
ATOM   4277 HE22 GLN   280      28.498 -10.842 -62.478  1.00  0.00           H  
ATOM   4278  C   GLN   280      25.495 -11.953 -64.631  1.00  0.00           C  
ATOM   4279  O   GLN   280      26.504 -12.579 -64.642  1.00  0.00           O  
ATOM   4280  N   LYS   281      24.450 -12.422 -65.369  1.00  0.00           N  
ATOM   4281  HN  LYS   281      23.614 -11.889 -65.479  1.00  0.00           H  
ATOM   4282  CA  LYS   281      24.542 -13.728 -66.011  1.00  0.00           C  
ATOM   4283  HA  LYS   281      25.261 -14.308 -65.451  1.00  0.00           H  
ATOM   4284  CB  LYS   281      23.158 -14.427 -65.766  1.00  0.00           C  
ATOM   4285  HB1 LYS   281      23.290 -15.327 -66.405  1.00  0.00           H  
ATOM   4286  HB2 LYS   281      22.386 -13.842 -66.310  1.00  0.00           H  
ATOM   4287  CG  LYS   281      22.612 -14.689 -64.419  1.00  0.00           C  
ATOM   4288  HG1 LYS   281      21.926 -15.563 -64.416  1.00  0.00           H  
ATOM   4289  HG2 LYS   281      22.071 -13.732 -64.262  1.00  0.00           H  
ATOM   4290  CD  LYS   281      23.654 -15.001 -63.379  1.00  0.00           C  
ATOM   4291  HD1 LYS   281      24.430 -14.207 -63.378  1.00  0.00           H  
ATOM   4292  HD2 LYS   281      24.133 -16.003 -63.407  1.00  0.00           H  
ATOM   4293  CE  LYS   281      23.082 -14.833 -61.979  1.00  0.00           C  
ATOM   4294  HE1 LYS   281      22.293 -14.053 -62.036  1.00  0.00           H  
ATOM   4295  HE2 LYS   281      23.752 -14.392 -61.211  1.00  0.00           H  
ATOM   4296  NZ  LYS   281      22.378 -16.018 -61.492  1.00  0.00           N  
ATOM   4297  HZ1 LYS   281      21.848 -16.427 -62.288  1.00  0.00           H  
ATOM   4298  HZ2 LYS   281      21.771 -15.864 -60.662  1.00  0.00           H  
ATOM   4299  HZ3 LYS   281      23.040 -16.800 -61.313  1.00  0.00           H  
ATOM   4300  C   LYS   281      24.989 -13.685 -67.471  1.00  0.00           C  
ATOM   4301  O   LYS   281      25.024 -14.690 -68.176  1.00  0.00           O  
ATOM   4302  N   ALA   282      25.400 -12.432 -67.886  1.00  0.00           N  
ATOM   4303  HN  ALA   282      25.258 -11.640 -67.297  1.00  0.00           H  
ATOM   4304  CA  ALA   282      25.983 -12.063 -69.093  1.00  0.00           C  
ATOM   4305  HA  ALA   282      25.288 -12.358 -69.866  1.00  0.00           H  
ATOM   4306  CB  ALA   282      26.120 -10.476 -69.067  1.00  0.00           C  
ATOM   4307  HB1 ALA   282      25.189 -10.019 -68.668  1.00  0.00           H  
ATOM   4308  HB2 ALA   282      26.188 -10.142 -70.125  1.00  0.00           H  
ATOM   4309  HB3 ALA   282      26.986 -10.137 -68.460  1.00  0.00           H  
ATOM   4310  C   ALA   282      27.373 -12.631 -69.242  1.00  0.00           C  
ATOM   4311  O   ALA   282      28.046 -13.040 -68.244  1.00  0.00           O  
ATOM   4312  N   PRO   283      27.865 -12.731 -70.471  1.00  0.00           N  
ATOM   4313  CD  PRO   283      27.203 -12.343 -71.767  1.00  0.00           C  
ATOM   4314  HD1 PRO   283      27.187 -11.232 -71.762  1.00  0.00           H  
ATOM   4315  HD2 PRO   283      26.169 -12.747 -71.746  1.00  0.00           H  
ATOM   4316  CA  PRO   283      29.222 -13.212 -70.771  1.00  0.00           C  
ATOM   4317  HA  PRO   283      29.454 -14.031 -70.105  1.00  0.00           H  
ATOM   4318  CB  PRO   283      29.130 -13.733 -72.248  1.00  0.00           C  
ATOM   4319  HB1 PRO   283      28.943 -14.821 -72.121  1.00  0.00           H  
ATOM   4320  HB2 PRO   283      30.077 -13.434 -72.745  1.00  0.00           H  
ATOM   4321  CG  PRO   283      28.052 -12.959 -72.943  1.00  0.00           C  
ATOM   4322  HG1 PRO   283      28.436 -12.110 -73.548  1.00  0.00           H  
ATOM   4323  HG2 PRO   283      27.497 -13.699 -73.558  1.00  0.00           H  
ATOM   4324  C   PRO   283      30.245 -12.154 -70.599  1.00  0.00           C  
ATOM   4325  O   PRO   283      29.953 -10.970 -70.870  1.00  0.00           O  
ATOM   4326  N   ASP   284      31.497 -12.492 -70.149  1.00  0.00           N  
ATOM   4327  HN  ASP   284      31.632 -13.479 -70.111  1.00  0.00           H  
ATOM   4328  CA  ASP   284      32.695 -11.749 -69.946  1.00  0.00           C  
ATOM   4329  HA  ASP   284      33.368 -12.398 -69.406  1.00  0.00           H  
ATOM   4330  CB  ASP   284      33.357 -11.494 -71.369  1.00  0.00           C  
ATOM   4331  HB1 ASP   284      34.250 -10.842 -71.258  1.00  0.00           H  
ATOM   4332  HB2 ASP   284      32.599 -11.031 -72.036  1.00  0.00           H  
ATOM   4333  CG  ASP   284      33.909 -12.761 -72.149  1.00  0.00           C  
ATOM   4334  OD1 ASP   284      33.596 -13.940 -71.828  1.00  0.00           O  
ATOM   4335  OD2 ASP   284      34.769 -12.558 -73.065  1.00  0.00           O  
ATOM   4336  C   ASP   284      32.634 -10.447 -69.070  1.00  0.00           C  
ATOM   4337  O   ASP   284      33.053  -9.350 -69.512  1.00  0.00           O  
ATOM   4338  N   VAL   285      32.048 -10.558 -67.802  1.00  0.00           N  
ATOM   4339  HN  VAL   285      31.837 -11.482 -67.491  1.00  0.00           H  
ATOM   4340  CA  VAL   285      31.767  -9.511 -66.951  1.00  0.00           C  
ATOM   4341  HA  VAL   285      31.238  -8.725 -67.469  1.00  0.00           H  
ATOM   4342  CB  VAL   285      30.893  -9.979 -65.724  1.00  0.00           C  
ATOM   4343  HB  VAL   285      31.408 -10.859 -65.283  1.00  0.00           H  
ATOM   4344  CG1 VAL   285      30.722  -8.978 -64.501  1.00  0.00           C  
ATOM   4345 HG11 VAL   285      30.456  -8.001 -64.959  1.00  0.00           H  
ATOM   4346 HG12 VAL   285      31.764  -8.930 -64.117  1.00  0.00           H  
ATOM   4347 HG13 VAL   285      30.020  -9.357 -63.728  1.00  0.00           H  
ATOM   4348  CG2 VAL   285      29.466 -10.408 -66.206  1.00  0.00           C  
ATOM   4349 HG21 VAL   285      29.515 -11.039 -67.119  1.00  0.00           H  
ATOM   4350 HG22 VAL   285      28.764  -9.595 -66.491  1.00  0.00           H  
ATOM   4351 HG23 VAL   285      28.896 -10.963 -65.431  1.00  0.00           H  
ATOM   4352  C   VAL   285      32.962  -8.707 -66.326  1.00  0.00           C  
ATOM   4353  O   VAL   285      32.865  -7.483 -66.127  1.00  0.00           O  
ATOM   4354  N   THR   286      34.098  -9.376 -65.950  1.00  0.00           N  
ATOM   4355  HN  THR   286      34.222 -10.364 -65.990  1.00  0.00           H  
ATOM   4356  CA  THR   286      35.164  -8.837 -65.116  1.00  0.00           C  
ATOM   4357  HA  THR   286      34.733  -7.981 -64.619  1.00  0.00           H  
ATOM   4358  CB  THR   286      35.714  -9.719 -64.043  1.00  0.00           C  
ATOM   4359  HB  THR   286      36.668  -9.353 -63.608  1.00  0.00           H  
ATOM   4360  OG1 THR   286      35.809 -11.055 -64.340  1.00  0.00           O  
ATOM   4361  HG1 THR   286      36.506 -11.084 -64.999  1.00  0.00           H  
ATOM   4362  CG2 THR   286      34.707  -9.629 -62.925  1.00  0.00           C  
ATOM   4363 HG21 THR   286      34.726  -8.664 -62.376  1.00  0.00           H  
ATOM   4364 HG22 THR   286      34.937 -10.431 -62.191  1.00  0.00           H  
ATOM   4365 HG23 THR   286      33.728 -10.019 -63.276  1.00  0.00           H  
ATOM   4366  C   THR   286      36.228  -8.172 -65.989  1.00  0.00           C  
ATOM   4367  O   THR   286      37.250  -7.699 -65.496  1.00  0.00           O  
ATOM   4368  N   THR   287      35.935  -8.008 -67.300  1.00  0.00           N  
ATOM   4369  HN  THR   287      35.195  -8.487 -67.765  1.00  0.00           H  
ATOM   4370  CA  THR   287      36.719  -7.195 -68.283  1.00  0.00           C  
ATOM   4371  HA  THR   287      37.579  -6.790 -67.770  1.00  0.00           H  
ATOM   4372  CB  THR   287      37.365  -8.059 -69.324  1.00  0.00           C  
ATOM   4373  HB  THR   287      38.009  -7.519 -70.051  1.00  0.00           H  
ATOM   4374  OG1 THR   287      36.564  -9.041 -69.957  1.00  0.00           O  
ATOM   4375  HG1 THR   287      36.821  -8.904 -70.872  1.00  0.00           H  
ATOM   4376  CG2 THR   287      38.394  -8.961 -68.668  1.00  0.00           C  
ATOM   4377 HG21 THR   287      39.258  -8.403 -68.247  1.00  0.00           H  
ATOM   4378 HG22 THR   287      38.705  -9.618 -69.508  1.00  0.00           H  
ATOM   4379 HG23 THR   287      37.873  -9.523 -67.863  1.00  0.00           H  
ATOM   4380  C   THR   287      36.016  -6.090 -69.044  1.00  0.00           C  
ATOM   4381  O   THR   287      36.525  -5.543 -70.017  1.00  0.00           O  
ATOM   4382  N   LEU   288      34.871  -5.739 -68.504  1.00  0.00           N  
ATOM   4383  HN  LEU   288      34.510  -6.262 -67.736  1.00  0.00           H  
ATOM   4384  CA  LEU   288      34.146  -4.649 -69.199  1.00  0.00           C  
ATOM   4385  HA  LEU   288      34.308  -4.717 -70.265  1.00  0.00           H  
ATOM   4386  CB  LEU   288      32.672  -4.663 -68.853  1.00  0.00           C  
ATOM   4387  HB1 LEU   288      32.135  -3.785 -69.271  1.00  0.00           H  
ATOM   4388  HB2 LEU   288      32.506  -4.479 -67.770  1.00  0.00           H  
ATOM   4389  CG  LEU   288      31.846  -5.845 -69.426  1.00  0.00           C  
ATOM   4390  HG  LEU   288      32.282  -6.808 -69.084  1.00  0.00           H  
ATOM   4391  CD1 LEU   288      30.499  -5.714 -68.736  1.00  0.00           C  
ATOM   4392 HD11 LEU   288      30.102  -4.687 -68.884  1.00  0.00           H  
ATOM   4393 HD12 LEU   288      30.557  -5.847 -67.635  1.00  0.00           H  
ATOM   4394 HD13 LEU   288      29.755  -6.419 -69.166  1.00  0.00           H  
ATOM   4395  CD2 LEU   288      31.671  -5.750 -70.975  1.00  0.00           C  
ATOM   4396 HD21 LEU   288      31.007  -6.512 -71.435  1.00  0.00           H  
ATOM   4397 HD22 LEU   288      32.687  -5.916 -71.392  1.00  0.00           H  
ATOM   4398 HD23 LEU   288      31.211  -4.759 -71.173  1.00  0.00           H  
ATOM   4399  C   LEU   288      34.717  -3.314 -68.776  1.00  0.00           C  
ATOM   4400  O   LEU   288      35.104  -3.109 -67.629  1.00  0.00           O  
ATOM   4401  N   PRO   289      34.865  -2.361 -69.756  1.00  0.00           N  
ATOM   4402  CD  PRO   289      34.449  -2.438 -71.112  1.00  0.00           C  
ATOM   4403  HD1 PRO   289      33.407  -2.632 -71.447  1.00  0.00           H  
ATOM   4404  HD2 PRO   289      35.204  -3.076 -71.618  1.00  0.00           H  
ATOM   4405  CA  PRO   289      35.638  -1.212 -69.428  1.00  0.00           C  
ATOM   4406  HA  PRO   289      36.573  -1.590 -69.041  1.00  0.00           H  
ATOM   4407  CB  PRO   289      35.877  -0.418 -70.731  1.00  0.00           C  
ATOM   4408  HB1 PRO   289      36.791  -0.671 -71.309  1.00  0.00           H  
ATOM   4409  HB2 PRO   289      35.545   0.639 -70.640  1.00  0.00           H  
ATOM   4410  CG  PRO   289      34.818  -1.050 -71.657  1.00  0.00           C  
ATOM   4411  HG1 PRO   289      33.873  -0.512 -71.427  1.00  0.00           H  
ATOM   4412  HG2 PRO   289      35.214  -0.993 -72.694  1.00  0.00           H  
ATOM   4413  C   PRO   289      34.900  -0.360 -68.446  1.00  0.00           C  
ATOM   4414  O   PRO   289      35.440   0.247 -67.532  1.00  0.00           O  
ATOM   4415  N   ARG   290      33.555  -0.299 -68.456  1.00  0.00           N  
ATOM   4416  HN  ARG   290      33.113  -0.834 -69.172  1.00  0.00           H  
ATOM   4417  CA  ARG   290      32.674   0.288 -67.432  1.00  0.00           C  
ATOM   4418  HA  ARG   290      33.249   0.919 -66.770  1.00  0.00           H  
ATOM   4419  CB  ARG   290      31.513   1.165 -68.101  1.00  0.00           C  
ATOM   4420  HB1 ARG   290      30.729   1.469 -67.374  1.00  0.00           H  
ATOM   4421  HB2 ARG   290      31.061   0.468 -68.838  1.00  0.00           H  
ATOM   4422  CG  ARG   290      31.830   2.497 -68.820  1.00  0.00           C  
ATOM   4423  HG1 ARG   290      32.400   3.162 -68.137  1.00  0.00           H  
ATOM   4424  HG2 ARG   290      30.828   2.969 -68.902  1.00  0.00           H  
ATOM   4425  CD  ARG   290      32.520   2.435 -70.155  1.00  0.00           C  
ATOM   4426  HD1 ARG   290      33.383   1.737 -70.206  1.00  0.00           H  
ATOM   4427  HD2 ARG   290      32.908   3.458 -70.344  1.00  0.00           H  
ATOM   4428  NE  ARG   290      31.504   2.167 -71.218  1.00  0.00           N  
ATOM   4429  HE  ARG   290      30.568   2.249 -70.877  1.00  0.00           H  
ATOM   4430  CZ  ARG   290      31.773   1.786 -72.478  1.00  0.00           C  
ATOM   4431  NH1 ARG   290      33.016   1.677 -72.877  1.00  0.00           N  
ATOM   4432 HH11 ARG   290      33.656   2.234 -72.346  1.00  0.00           H  
ATOM   4433 HH12 ARG   290      33.240   1.348 -73.795  1.00  0.00           H  
ATOM   4434  NH2 ARG   290      30.771   1.533 -73.327  1.00  0.00           N  
ATOM   4435 HH21 ARG   290      29.839   1.528 -72.964  1.00  0.00           H  
ATOM   4436 HH22 ARG   290      30.935   1.178 -74.247  1.00  0.00           H  
ATOM   4437  C   ARG   290      32.006  -0.701 -66.480  1.00  0.00           C  
ATOM   4438  O   ARG   290      31.968  -1.967 -66.670  1.00  0.00           O  
ATOM   4439  N   ASN   291      31.423  -0.255 -65.323  1.00  0.00           N  
ATOM   4440  HN  ASN   291      31.552   0.719 -65.157  1.00  0.00           H  
ATOM   4441  CA  ASN   291      30.735  -1.054 -64.364  1.00  0.00           C  
ATOM   4442  HA  ASN   291      30.886  -2.045 -64.766  1.00  0.00           H  
ATOM   4443  CB  ASN   291      31.491  -0.705 -63.038  1.00  0.00           C  
ATOM   4444  HB1 ASN   291      31.109   0.221 -62.558  1.00  0.00           H  
ATOM   4445  HB2 ASN   291      32.584  -0.719 -63.235  1.00  0.00           H  
ATOM   4446  CG  ASN   291      31.261  -1.778 -61.878  1.00  0.00           C  
ATOM   4447  OD1 ASN   291      30.488  -2.680 -62.100  1.00  0.00           O  
ATOM   4448  ND2 ASN   291      32.116  -1.721 -60.816  1.00  0.00           N  
ATOM   4449 HD21 ASN   291      32.210  -2.566 -60.289  1.00  0.00           H  
ATOM   4450 HD22 ASN   291      32.815  -1.006 -60.822  1.00  0.00           H  
ATOM   4451  C   ASN   291      29.298  -0.568 -64.435  1.00  0.00           C  
ATOM   4452  O   ASN   291      28.977   0.492 -65.002  1.00  0.00           O  
ATOM   4453  N   VAL   292      28.418  -1.376 -63.786  1.00  0.00           N  
ATOM   4454  HN  VAL   292      28.647  -2.190 -63.259  1.00  0.00           H  
ATOM   4455  CA  VAL   292      27.050  -0.907 -63.594  1.00  0.00           C  
ATOM   4456  HA  VAL   292      26.861   0.103 -63.927  1.00  0.00           H  
ATOM   4457  CB  VAL   292      25.901  -1.698 -64.221  1.00  0.00           C  
ATOM   4458  HB  VAL   292      25.767  -2.643 -63.651  1.00  0.00           H  
ATOM   4459  CG1 VAL   292      24.630  -0.812 -64.209  1.00  0.00           C  
ATOM   4460 HG11 VAL   292      24.597   0.055 -64.904  1.00  0.00           H  
ATOM   4461 HG12 VAL   292      24.487  -0.337 -63.214  1.00  0.00           H  
ATOM   4462 HG13 VAL   292      23.749  -1.437 -64.467  1.00  0.00           H  
ATOM   4463  CG2 VAL   292      26.131  -1.907 -65.744  1.00  0.00           C  
ATOM   4464 HG21 VAL   292      26.777  -1.123 -66.193  1.00  0.00           H  
ATOM   4465 HG22 VAL   292      25.134  -1.837 -66.228  1.00  0.00           H  
ATOM   4466 HG23 VAL   292      26.523  -2.935 -65.900  1.00  0.00           H  
ATOM   4467  C   VAL   292      26.815  -0.921 -62.049  1.00  0.00           C  
ATOM   4468  O   VAL   292      26.954  -1.935 -61.381  1.00  0.00           O  
ATOM   4469  N   MET   293      26.608   0.290 -61.410  1.00  0.00           N  
ATOM   4470  HN  MET   293      26.659   1.170 -61.876  1.00  0.00           H  
ATOM   4471  CA  MET   293      26.010   0.452 -60.118  1.00  0.00           C  
ATOM   4472  HA  MET   293      26.581  -0.167 -59.442  1.00  0.00           H  
ATOM   4473  CB  MET   293      26.290   1.849 -59.488  1.00  0.00           C  
ATOM   4474  HB1 MET   293      25.896   2.724 -60.048  1.00  0.00           H  
ATOM   4475  HB2 MET   293      27.388   1.973 -59.371  1.00  0.00           H  
ATOM   4476  CG  MET   293      25.631   2.127 -58.078  1.00  0.00           C  
ATOM   4477  HG1 MET   293      25.711   1.250 -57.400  1.00  0.00           H  
ATOM   4478  HG2 MET   293      24.576   2.468 -58.140  1.00  0.00           H  
ATOM   4479  SD  MET   293      26.510   3.410 -57.070  1.00  0.00           S  
ATOM   4480  CE  MET   293      25.863   4.761 -58.068  1.00  0.00           C  
ATOM   4481  HE1 MET   293      26.087   5.728 -57.569  1.00  0.00           H  
ATOM   4482  HE2 MET   293      24.758   4.688 -58.159  1.00  0.00           H  
ATOM   4483  HE3 MET   293      26.454   4.685 -59.005  1.00  0.00           H  
ATOM   4484  C   MET   293      24.516   0.068 -60.171  1.00  0.00           C  
ATOM   4485  O   MET   293      23.706   0.772 -60.767  1.00  0.00           O  
ATOM   4486  N   PHE   294      24.138  -0.954 -59.386  1.00  0.00           N  
ATOM   4487  HN  PHE   294      24.725  -1.594 -58.896  1.00  0.00           H  
ATOM   4488  CA  PHE   294      22.744  -1.328 -59.197  1.00  0.00           C  
ATOM   4489  HA  PHE   294      22.072  -0.995 -59.974  1.00  0.00           H  
ATOM   4490  CB  PHE   294      22.483  -2.912 -59.116  1.00  0.00           C  
ATOM   4491  HB1 PHE   294      21.420  -3.217 -59.019  1.00  0.00           H  
ATOM   4492  HB2 PHE   294      23.134  -3.367 -58.339  1.00  0.00           H  
ATOM   4493  CG  PHE   294      23.105  -3.487 -60.422  1.00  0.00           C  
ATOM   4494  CD1 PHE   294      24.168  -4.408 -60.464  1.00  0.00           C  
ATOM   4495  HD1 PHE   294      24.726  -4.758 -59.608  1.00  0.00           H  
ATOM   4496  CE1 PHE   294      24.543  -5.025 -61.661  1.00  0.00           C  
ATOM   4497  HE1 PHE   294      25.292  -5.803 -61.671  1.00  0.00           H  
ATOM   4498  CZ  PHE   294      23.871  -4.771 -62.863  1.00  0.00           C  
ATOM   4499  HZ  PHE   294      24.064  -5.302 -63.783  1.00  0.00           H  
ATOM   4500  CD2 PHE   294      22.523  -3.105 -61.651  1.00  0.00           C  
ATOM   4501  HD2 PHE   294      21.633  -2.511 -61.800  1.00  0.00           H  
ATOM   4502  CE2 PHE   294      22.875  -3.804 -62.875  1.00  0.00           C  
ATOM   4503  HE2 PHE   294      22.357  -3.566 -63.792  1.00  0.00           H  
ATOM   4504  C   PHE   294      22.350  -0.625 -57.879  1.00  0.00           C  
ATOM   4505  O   PHE   294      22.786  -1.092 -56.872  1.00  0.00           O  
ATOM   4506  N   VAL   295      21.517   0.414 -57.928  1.00  0.00           N  
ATOM   4507  HN  VAL   295      21.215   0.787 -58.802  1.00  0.00           H  
ATOM   4508  CA  VAL   295      20.988   0.953 -56.687  1.00  0.00           C  
ATOM   4509  HA  VAL   295      21.320   0.415 -55.812  1.00  0.00           H  
ATOM   4510  CB  VAL   295      21.502   2.345 -56.487  1.00  0.00           C  
ATOM   4511  HB  VAL   295      22.606   2.246 -56.404  1.00  0.00           H  
ATOM   4512  CG1 VAL   295      21.068   3.194 -57.651  1.00  0.00           C  
ATOM   4513 HG11 VAL   295      19.961   3.255 -57.716  1.00  0.00           H  
ATOM   4514 HG12 VAL   295      21.320   2.788 -58.654  1.00  0.00           H  
ATOM   4515 HG13 VAL   295      21.353   4.267 -57.592  1.00  0.00           H  
ATOM   4516  CG2 VAL   295      20.922   2.920 -55.172  1.00  0.00           C  
ATOM   4517 HG21 VAL   295      19.837   3.047 -55.369  1.00  0.00           H  
ATOM   4518 HG22 VAL   295      21.428   3.899 -55.026  1.00  0.00           H  
ATOM   4519 HG23 VAL   295      21.117   2.181 -54.365  1.00  0.00           H  
ATOM   4520  C   VAL   295      19.476   0.862 -56.529  1.00  0.00           C  
ATOM   4521  O   VAL   295      18.792   0.988 -57.572  1.00  0.00           O  
ATOM   4522  N   PHE   296      18.921   0.510 -55.344  1.00  0.00           N  
ATOM   4523  HN  PHE   296      19.479   0.332 -54.537  1.00  0.00           H  
ATOM   4524  CA  PHE   296      17.535   0.394 -55.108  1.00  0.00           C  
ATOM   4525  HA  PHE   296      16.960   0.681 -55.977  1.00  0.00           H  
ATOM   4526  CB  PHE   296      17.135  -1.029 -54.725  1.00  0.00           C  
ATOM   4527  HB1 PHE   296      16.040  -1.167 -54.599  1.00  0.00           H  
ATOM   4528  HB2 PHE   296      17.639  -1.406 -53.810  1.00  0.00           H  
ATOM   4529  CG  PHE   296      17.441  -2.041 -55.835  1.00  0.00           C  
ATOM   4530  CD1 PHE   296      18.640  -2.723 -55.966  1.00  0.00           C  
ATOM   4531  HD1 PHE   296      19.379  -2.657 -55.181  1.00  0.00           H  
ATOM   4532  CE1 PHE   296      18.932  -3.410 -57.141  1.00  0.00           C  
ATOM   4533  HE1 PHE   296      19.778  -4.059 -57.315  1.00  0.00           H  
ATOM   4534  CZ  PHE   296      18.030  -3.418 -58.249  1.00  0.00           C  
ATOM   4535  HZ  PHE   296      18.272  -3.967 -59.147  1.00  0.00           H  
ATOM   4536  CD2 PHE   296      16.529  -2.114 -56.934  1.00  0.00           C  
ATOM   4537  HD2 PHE   296      15.679  -1.473 -56.755  1.00  0.00           H  
ATOM   4538  CE2 PHE   296      16.789  -2.753 -58.065  1.00  0.00           C  
ATOM   4539  HE2 PHE   296      16.072  -2.794 -58.872  1.00  0.00           H  
ATOM   4540  C   PHE   296      17.036   1.147 -53.955  1.00  0.00           C  
ATOM   4541  O   PHE   296      17.292   0.876 -52.783  1.00  0.00           O  
ATOM   4542  N   PHE   297      16.333   2.265 -54.239  1.00  0.00           N  
ATOM   4543  HN  PHE   297      16.269   2.395 -55.225  1.00  0.00           H  
ATOM   4544  CA  PHE   297      15.915   3.310 -53.310  1.00  0.00           C  
ATOM   4545  HA  PHE   297      16.690   3.385 -52.561  1.00  0.00           H  
ATOM   4546  CB  PHE   297      15.702   4.678 -53.899  1.00  0.00           C  
ATOM   4547  HB1 PHE   297      15.281   5.367 -53.136  1.00  0.00           H  
ATOM   4548  HB2 PHE   297      15.060   4.652 -54.806  1.00  0.00           H  
ATOM   4549  CG  PHE   297      17.040   5.239 -54.361  1.00  0.00           C  
ATOM   4550  CD1 PHE   297      17.961   5.680 -53.422  1.00  0.00           C  
ATOM   4551  HD1 PHE   297      17.651   5.613 -52.390  1.00  0.00           H  
ATOM   4552  CE1 PHE   297      19.242   6.129 -53.845  1.00  0.00           C  
ATOM   4553  HE1 PHE   297      19.970   6.421 -53.103  1.00  0.00           H  
ATOM   4554  CZ  PHE   297      19.588   6.178 -55.169  1.00  0.00           C  
ATOM   4555  HZ  PHE   297      20.597   6.476 -55.413  1.00  0.00           H  
ATOM   4556  CD2 PHE   297      17.389   5.271 -55.726  1.00  0.00           C  
ATOM   4557  HD2 PHE   297      16.529   5.037 -56.335  1.00  0.00           H  
ATOM   4558  CE2 PHE   297      18.695   5.664 -56.166  1.00  0.00           C  
ATOM   4559  HE2 PHE   297      18.919   5.502 -57.211  1.00  0.00           H  
ATOM   4560  C   PHE   297      14.679   2.859 -52.598  1.00  0.00           C  
ATOM   4561  O   PHE   297      13.838   2.163 -53.136  1.00  0.00           O  
ATOM   4562  N   GLN   298      14.510   3.277 -51.307  1.00  0.00           N  
ATOM   4563  HN  GLN   298      15.261   3.834 -50.959  1.00  0.00           H  
ATOM   4564  CA  GLN   298      13.340   3.203 -50.523  1.00  0.00           C  
ATOM   4565  HA  GLN   298      12.803   2.325 -50.850  1.00  0.00           H  
ATOM   4566  CB  GLN   298      13.809   2.925 -49.099  1.00  0.00           C  
ATOM   4567  HB1 GLN   298      12.874   2.659 -48.561  1.00  0.00           H  
ATOM   4568  HB2 GLN   298      14.308   3.769 -48.574  1.00  0.00           H  
ATOM   4569  CG  GLN   298      14.793   1.698 -49.016  1.00  0.00           C  
ATOM   4570  HG1 GLN   298      15.197   1.765 -47.984  1.00  0.00           H  
ATOM   4571  HG2 GLN   298      15.510   1.566 -49.855  1.00  0.00           H  
ATOM   4572  CD  GLN   298      13.962   0.446 -48.990  1.00  0.00           C  
ATOM   4573  OE1 GLN   298      13.066   0.206 -48.214  1.00  0.00           O  
ATOM   4574  NE2 GLN   298      14.301  -0.454 -49.884  1.00  0.00           N  
ATOM   4575 HE21 GLN   298      13.859  -1.352 -49.875  1.00  0.00           H  
ATOM   4576 HE22 GLN   298      15.141  -0.396 -50.423  1.00  0.00           H  
ATOM   4577  C   GLN   298      12.360   4.329 -50.658  1.00  0.00           C  
ATOM   4578  O   GLN   298      12.615   5.426 -50.141  1.00  0.00           O  
ATOM   4579  N   GLY   299      11.297   4.081 -51.376  1.00  0.00           N  
ATOM   4580  HN  GLY   299      11.049   3.127 -51.520  1.00  0.00           H  
ATOM   4581  CA  GLY   299      10.361   5.112 -51.855  1.00  0.00           C  
ATOM   4582  HA1 GLY   299       9.883   5.461 -50.951  1.00  0.00           H  
ATOM   4583  HA2 GLY   299       9.694   4.545 -52.487  1.00  0.00           H  
ATOM   4584  C   GLY   299      10.887   6.310 -52.550  1.00  0.00           C  
ATOM   4585  O   GLY   299      12.093   6.548 -52.690  1.00  0.00           O  
ATOM   4586  N   GLU   300       9.985   7.275 -52.885  1.00  0.00           N  
ATOM   4587  HN  GLU   300       9.024   7.015 -52.837  1.00  0.00           H  
ATOM   4588  CA  GLU   300      10.448   8.529 -53.358  1.00  0.00           C  
ATOM   4589  HA  GLU   300      11.516   8.490 -53.518  1.00  0.00           H  
ATOM   4590  CB  GLU   300       9.698   8.821 -54.679  1.00  0.00           C  
ATOM   4591  HB1 GLU   300       9.971   8.061 -55.442  1.00  0.00           H  
ATOM   4592  HB2 GLU   300      10.015   9.807 -55.080  1.00  0.00           H  
ATOM   4593  CG  GLU   300       8.157   8.779 -54.408  1.00  0.00           C  
ATOM   4594  HG1 GLU   300       8.032   9.033 -53.334  1.00  0.00           H  
ATOM   4595  HG2 GLU   300       7.838   7.721 -54.522  1.00  0.00           H  
ATOM   4596  CD  GLU   300       7.320   9.817 -55.177  1.00  0.00           C  
ATOM   4597  OE1 GLU   300       6.064   9.720 -55.137  1.00  0.00           O  
ATOM   4598  OE2 GLU   300       7.902  10.644 -55.935  1.00  0.00           O  
ATOM   4599  C   GLU   300      10.212   9.523 -52.258  1.00  0.00           C  
ATOM   4600  O   GLU   300      10.367  10.746 -52.476  1.00  0.00           O  
ATOM   4601  N   THR   301       9.917   9.034 -50.985  1.00  0.00           N  
ATOM   4602  HN  THR   301      10.034   8.045 -51.027  1.00  0.00           H  
ATOM   4603  CA  THR   301       9.679   9.644 -49.655  1.00  0.00           C  
ATOM   4604  HA  THR   301       8.620   9.845 -49.585  1.00  0.00           H  
ATOM   4605  CB  THR   301      10.128   8.685 -48.572  1.00  0.00           C  
ATOM   4606  HB  THR   301      11.179   8.434 -48.832  1.00  0.00           H  
ATOM   4607  OG1 THR   301       9.442   7.431 -48.596  1.00  0.00           O  
ATOM   4608  HG1 THR   301       9.766   6.948 -47.832  1.00  0.00           H  
ATOM   4609  CG2 THR   301       9.940   9.345 -47.193  1.00  0.00           C  
ATOM   4610 HG21 THR   301      10.007   8.638 -46.339  1.00  0.00           H  
ATOM   4611 HG22 THR   301       8.975   9.888 -47.107  1.00  0.00           H  
ATOM   4612 HG23 THR   301      10.687  10.145 -47.004  1.00  0.00           H  
ATOM   4613  C   THR   301      10.282  11.032 -49.521  1.00  0.00           C  
ATOM   4614  O   THR   301      11.508  11.060 -49.521  1.00  0.00           O  
ATOM   4615  N   PHE   302       9.471  12.153 -49.387  1.00  0.00           N  
ATOM   4616  HN  PHE   302       8.476  12.102 -49.372  1.00  0.00           H  
ATOM   4617  CA  PHE   302       9.836  13.556 -49.471  1.00  0.00           C  
ATOM   4618  HA  PHE   302       9.121  14.115 -50.057  1.00  0.00           H  
ATOM   4619  CB  PHE   302       9.836  14.098 -48.060  1.00  0.00           C  
ATOM   4620  HB1 PHE   302      10.084  15.180 -48.010  1.00  0.00           H  
ATOM   4621  HB2 PHE   302      10.538  13.446 -47.498  1.00  0.00           H  
ATOM   4622  CG  PHE   302       8.451  14.064 -47.438  1.00  0.00           C  
ATOM   4623  CD1 PHE   302       8.158  13.106 -46.499  1.00  0.00           C  
ATOM   4624  HD1 PHE   302       8.955  12.418 -46.254  1.00  0.00           H  
ATOM   4625  CE1 PHE   302       6.892  13.098 -45.813  1.00  0.00           C  
ATOM   4626  HE1 PHE   302       6.754  12.246 -45.164  1.00  0.00           H  
ATOM   4627  CZ  PHE   302       6.034  14.166 -45.967  1.00  0.00           C  
ATOM   4628  HZ  PHE   302       5.189  14.463 -45.364  1.00  0.00           H  
ATOM   4629  CD2 PHE   302       7.496  15.116 -47.666  1.00  0.00           C  
ATOM   4630  HD2 PHE   302       7.626  15.849 -48.448  1.00  0.00           H  
ATOM   4631  CE2 PHE   302       6.282  15.111 -46.975  1.00  0.00           C  
ATOM   4632  HE2 PHE   302       5.594  15.891 -47.267  1.00  0.00           H  
ATOM   4633  C   PHE   302      11.010  13.962 -50.307  1.00  0.00           C  
ATOM   4634  O   PHE   302      11.989  14.499 -49.783  1.00  0.00           O  
ATOM   4635  N   ASP   303      11.010  13.631 -51.698  1.00  0.00           N  
ATOM   4636  HN  ASP   303      10.201  13.164 -52.047  1.00  0.00           H  
ATOM   4637  CA  ASP   303      11.995  14.185 -52.614  1.00  0.00           C  
ATOM   4638  HA  ASP   303      11.616  14.056 -53.617  1.00  0.00           H  
ATOM   4639  CB  ASP   303      12.327  15.695 -52.483  1.00  0.00           C  
ATOM   4640  HB1 ASP   303      12.914  16.117 -53.327  1.00  0.00           H  
ATOM   4641  HB2 ASP   303      12.954  15.845 -51.578  1.00  0.00           H  
ATOM   4642  CG  ASP   303      11.106  16.558 -52.242  1.00  0.00           C  
ATOM   4643  OD1 ASP   303       9.968  16.204 -52.731  1.00  0.00           O  
ATOM   4644  OD2 ASP   303      11.232  17.646 -51.716  1.00  0.00           O  
ATOM   4645  C   ASP   303      13.308  13.404 -52.583  1.00  0.00           C  
ATOM   4646  O   ASP   303      14.303  13.815 -53.140  1.00  0.00           O  
ATOM   4647  N   TYR   304      13.124  12.123 -52.159  1.00  0.00           N  
ATOM   4648  HN  TYR   304      12.287  11.820 -51.711  1.00  0.00           H  
ATOM   4649  CA  TYR   304      14.166  11.048 -52.223  1.00  0.00           C  
ATOM   4650  HA  TYR   304      13.680  10.108 -52.004  1.00  0.00           H  
ATOM   4651  CB  TYR   304      14.725  10.895 -53.689  1.00  0.00           C  
ATOM   4652  HB1 TYR   304      15.380  10.004 -53.583  1.00  0.00           H  
ATOM   4653  HB2 TYR   304      15.272  11.757 -54.128  1.00  0.00           H  
ATOM   4654  CG  TYR   304      13.675  10.405 -54.682  1.00  0.00           C  
ATOM   4655  CD1 TYR   304      13.624   9.008 -55.022  1.00  0.00           C  
ATOM   4656  HD1 TYR   304      14.344   8.292 -54.654  1.00  0.00           H  
ATOM   4657  CE1 TYR   304      12.775   8.569 -56.065  1.00  0.00           C  
ATOM   4658  HE1 TYR   304      12.665   7.509 -56.236  1.00  0.00           H  
ATOM   4659  CZ  TYR   304      12.086   9.612 -56.832  1.00  0.00           C  
ATOM   4660  OH  TYR   304      11.395   9.106 -57.928  1.00  0.00           O  
ATOM   4661  HH  TYR   304      11.510   8.160 -58.042  1.00  0.00           H  
ATOM   4662  CD2 TYR   304      12.960  11.325 -55.335  1.00  0.00           C  
ATOM   4663  HD2 TYR   304      12.982  12.355 -55.011  1.00  0.00           H  
ATOM   4664  CE2 TYR   304      12.228  10.955 -56.513  1.00  0.00           C  
ATOM   4665  HE2 TYR   304      11.689  11.759 -56.992  1.00  0.00           H  
ATOM   4666  C   TYR   304      15.264  11.189 -51.245  1.00  0.00           C  
ATOM   4667  O   TYR   304      16.402  11.280 -51.662  1.00  0.00           O  
ATOM   4668  N   ILE   305      14.954  11.051 -49.955  1.00  0.00           N  
ATOM   4669  HN  ILE   305      13.986  10.974 -49.732  1.00  0.00           H  
ATOM   4670  CA  ILE   305      15.946  11.263 -48.914  1.00  0.00           C  
ATOM   4671  HA  ILE   305      16.417  12.227 -49.032  1.00  0.00           H  
ATOM   4672  CB  ILE   305      15.207  11.426 -47.566  1.00  0.00           C  
ATOM   4673  HB  ILE   305      15.915  11.595 -46.727  1.00  0.00           H  
ATOM   4674  CG2 ILE   305      14.382  12.771 -47.723  1.00  0.00           C  
ATOM   4675 HG21 ILE   305      14.989  13.628 -48.087  1.00  0.00           H  
ATOM   4676 HG22 ILE   305      13.832  13.093 -46.813  1.00  0.00           H  
ATOM   4677 HG23 ILE   305      13.583  12.724 -48.494  1.00  0.00           H  
ATOM   4678  CG1 ILE   305      14.328  10.226 -47.273  1.00  0.00           C  
ATOM   4679 HG11 ILE   305      14.871   9.266 -47.408  1.00  0.00           H  
ATOM   4680 HG12 ILE   305      13.554  10.092 -48.059  1.00  0.00           H  
ATOM   4681  CD  ILE   305      13.678  10.324 -45.904  1.00  0.00           C  
ATOM   4682  HD1 ILE   305      13.225  11.318 -45.702  1.00  0.00           H  
ATOM   4683  HD2 ILE   305      14.345  10.103 -45.043  1.00  0.00           H  
ATOM   4684  HD3 ILE   305      12.852   9.587 -45.812  1.00  0.00           H  
ATOM   4685  C   ILE   305      17.050  10.246 -48.873  1.00  0.00           C  
ATOM   4686  O   ILE   305      18.149  10.483 -48.307  1.00  0.00           O  
ATOM   4687  N   GLY   306      16.858   8.979 -49.350  1.00  0.00           N  
ATOM   4688  HN  GLY   306      15.958   8.641 -49.615  1.00  0.00           H  
ATOM   4689  CA  GLY   306      18.004   8.011 -49.731  1.00  0.00           C  
ATOM   4690  HA1 GLY   306      17.659   7.130 -50.253  1.00  0.00           H  
ATOM   4691  HA2 GLY   306      18.506   7.777 -48.804  1.00  0.00           H  
ATOM   4692  C   GLY   306      19.043   8.508 -50.674  1.00  0.00           C  
ATOM   4693  O   GLY   306      20.220   8.620 -50.364  1.00  0.00           O  
ATOM   4694  N   SER   307      18.585   8.938 -51.914  1.00  0.00           N  
ATOM   4695  HN  SER   307      17.625   8.779 -52.128  1.00  0.00           H  
ATOM   4696  CA  SER   307      19.345   9.621 -52.939  1.00  0.00           C  
ATOM   4697  HA  SER   307      20.096   8.925 -53.285  1.00  0.00           H  
ATOM   4698  CB  SER   307      18.433  10.071 -54.031  1.00  0.00           C  
ATOM   4699  HB1 SER   307      17.727  10.884 -53.754  1.00  0.00           H  
ATOM   4700  HB2 SER   307      18.007   9.184 -54.546  1.00  0.00           H  
ATOM   4701  OG  SER   307      19.165  10.663 -55.084  1.00  0.00           O  
ATOM   4702  HG1 SER   307      18.593  11.133 -55.695  1.00  0.00           H  
ATOM   4703  C   SER   307      20.124  10.869 -52.483  1.00  0.00           C  
ATOM   4704  O   SER   307      21.281  11.078 -52.742  1.00  0.00           O  
ATOM   4705  N   SER   308      19.508  11.738 -51.707  1.00  0.00           N  
ATOM   4706  HN  SER   308      18.526  11.600 -51.599  1.00  0.00           H  
ATOM   4707  CA  SER   308      20.035  12.936 -51.096  1.00  0.00           C  
ATOM   4708  HA  SER   308      20.445  13.641 -51.804  1.00  0.00           H  
ATOM   4709  CB  SER   308      18.913  13.804 -50.333  1.00  0.00           C  
ATOM   4710  HB1 SER   308      18.465  13.222 -49.499  1.00  0.00           H  
ATOM   4711  HB2 SER   308      18.093  14.090 -51.026  1.00  0.00           H  
ATOM   4712  OG  SER   308      19.390  15.049 -49.790  1.00  0.00           O  
ATOM   4713  HG1 SER   308      18.568  15.542 -49.723  1.00  0.00           H  
ATOM   4714  C   SER   308      21.167  12.662 -50.068  1.00  0.00           C  
ATOM   4715  O   SER   308      22.257  13.306 -50.131  1.00  0.00           O  
ATOM   4716  N   ARG   309      20.996  11.712 -49.116  1.00  0.00           N  
ATOM   4717  HN  ARG   309      20.144  11.204 -49.017  1.00  0.00           H  
ATOM   4718  CA  ARG   309      22.107  11.390 -48.265  1.00  0.00           C  
ATOM   4719  HA  ARG   309      22.548  12.284 -47.850  1.00  0.00           H  
ATOM   4720  CB  ARG   309      21.661  10.393 -47.099  1.00  0.00           C  
ATOM   4721  HB1 ARG   309      21.217   9.444 -47.469  1.00  0.00           H  
ATOM   4722  HB2 ARG   309      20.833  10.930 -46.588  1.00  0.00           H  
ATOM   4723  CG  ARG   309      22.888   9.989 -46.173  1.00  0.00           C  
ATOM   4724  HG1 ARG   309      23.544   9.382 -46.834  1.00  0.00           H  
ATOM   4725  HG2 ARG   309      22.551   9.230 -45.435  1.00  0.00           H  
ATOM   4726  CD  ARG   309      23.693  11.119 -45.499  1.00  0.00           C  
ATOM   4727  HD1 ARG   309      23.028  11.519 -44.704  1.00  0.00           H  
ATOM   4728  HD2 ARG   309      24.061  11.860 -46.240  1.00  0.00           H  
ATOM   4729  NE  ARG   309      24.971  10.617 -44.945  1.00  0.00           N  
ATOM   4730  HE  ARG   309      25.559  10.188 -45.630  1.00  0.00           H  
ATOM   4731  CZ  ARG   309      25.456  10.608 -43.673  1.00  0.00           C  
ATOM   4732  NH1 ARG   309      24.704  10.754 -42.617  1.00  0.00           N  
ATOM   4733 HH11 ARG   309      23.719  10.629 -42.739  1.00  0.00           H  
ATOM   4734 HH12 ARG   309      25.212  10.562 -41.778  1.00  0.00           H  
ATOM   4735  NH2 ARG   309      26.718  10.538 -43.479  1.00  0.00           N  
ATOM   4736 HH21 ARG   309      27.242  10.392 -44.318  1.00  0.00           H  
ATOM   4737 HH22 ARG   309      27.107  11.046 -42.710  1.00  0.00           H  
ATOM   4738  C   ARG   309      23.252  10.668 -49.032  1.00  0.00           C  
ATOM   4739  O   ARG   309      24.426  10.838 -48.637  1.00  0.00           O  
ATOM   4740  N   MET   310      22.946   9.979 -50.173  1.00  0.00           N  
ATOM   4741  HN  MET   310      22.044   9.878 -50.587  1.00  0.00           H  
ATOM   4742  CA  MET   310      24.055   9.409 -50.974  1.00  0.00           C  
ATOM   4743  HA  MET   310      24.649   8.841 -50.274  1.00  0.00           H  
ATOM   4744  CB  MET   310      23.569   8.508 -52.112  1.00  0.00           C  
ATOM   4745  HB1 MET   310      23.251   9.193 -52.927  1.00  0.00           H  
ATOM   4746  HB2 MET   310      22.735   7.902 -51.698  1.00  0.00           H  
ATOM   4747  CG  MET   310      24.564   7.402 -52.528  1.00  0.00           C  
ATOM   4748  HG1 MET   310      24.612   6.680 -51.685  1.00  0.00           H  
ATOM   4749  HG2 MET   310      25.599   7.785 -52.653  1.00  0.00           H  
ATOM   4750  SD  MET   310      24.076   6.538 -54.153  1.00  0.00           S  
ATOM   4751  CE  MET   310      23.556   5.007 -53.537  1.00  0.00           C  
ATOM   4752  HE1 MET   310      23.662   4.189 -54.282  1.00  0.00           H  
ATOM   4753  HE2 MET   310      22.476   4.981 -53.281  1.00  0.00           H  
ATOM   4754  HE3 MET   310      24.146   4.670 -52.657  1.00  0.00           H  
ATOM   4755  C   MET   310      24.972  10.388 -51.579  1.00  0.00           C  
ATOM   4756  O   MET   310      26.186  10.245 -51.630  1.00  0.00           O  
ATOM   4757  N   VAL   311      24.442  11.496 -52.065  1.00  0.00           N  
ATOM   4758  HN  VAL   311      23.463  11.667 -52.147  1.00  0.00           H  
ATOM   4759  CA  VAL   311      25.162  12.572 -52.639  1.00  0.00           C  
ATOM   4760  HA  VAL   311      26.020  12.277 -53.224  1.00  0.00           H  
ATOM   4761  CB  VAL   311      24.318  13.399 -53.558  1.00  0.00           C  
ATOM   4762  HB  VAL   311      23.437  13.845 -53.049  1.00  0.00           H  
ATOM   4763  CG1 VAL   311      25.166  14.540 -54.239  1.00  0.00           C  
ATOM   4764 HG11 VAL   311      24.492  15.115 -54.909  1.00  0.00           H  
ATOM   4765 HG12 VAL   311      26.055  14.119 -54.755  1.00  0.00           H  
ATOM   4766 HG13 VAL   311      25.506  15.274 -53.478  1.00  0.00           H  
ATOM   4767  CG2 VAL   311      23.783  12.452 -54.661  1.00  0.00           C  
ATOM   4768 HG21 VAL   311      24.513  11.703 -55.037  1.00  0.00           H  
ATOM   4769 HG22 VAL   311      23.513  13.062 -55.550  1.00  0.00           H  
ATOM   4770 HG23 VAL   311      22.926  11.785 -54.425  1.00  0.00           H  
ATOM   4771  C   VAL   311      25.854  13.474 -51.648  1.00  0.00           C  
ATOM   4772  O   VAL   311      26.971  13.969 -51.851  1.00  0.00           O  
ATOM   4773  N   TYR   312      25.261  13.560 -50.399  1.00  0.00           N  
ATOM   4774  HN  TYR   312      24.419  13.122 -50.096  1.00  0.00           H  
ATOM   4775  CA  TYR   312      26.024  14.158 -49.343  1.00  0.00           C  
ATOM   4776  HA  TYR   312      26.351  15.128 -49.684  1.00  0.00           H  
ATOM   4777  CB  TYR   312      25.150  14.324 -48.057  1.00  0.00           C  
ATOM   4778  HB1 TYR   312      24.851  13.300 -47.747  1.00  0.00           H  
ATOM   4779  HB2 TYR   312      24.222  14.900 -48.257  1.00  0.00           H  
ATOM   4780  CG  TYR   312      25.916  15.123 -46.973  1.00  0.00           C  
ATOM   4781  CD1 TYR   312      26.547  14.553 -45.893  1.00  0.00           C  
ATOM   4782  HD1 TYR   312      26.554  13.494 -45.680  1.00  0.00           H  
ATOM   4783  CE1 TYR   312      27.180  15.325 -44.869  1.00  0.00           C  
ATOM   4784  HE1 TYR   312      27.691  14.824 -44.060  1.00  0.00           H  
ATOM   4785  CZ  TYR   312      27.030  16.672 -44.902  1.00  0.00           C  
ATOM   4786  OH  TYR   312      27.771  17.465 -44.025  1.00  0.00           O  
ATOM   4787  HH  TYR   312      27.875  18.364 -44.344  1.00  0.00           H  
ATOM   4788  CD2 TYR   312      25.796  16.552 -46.954  1.00  0.00           C  
ATOM   4789  HD2 TYR   312      25.256  16.981 -47.785  1.00  0.00           H  
ATOM   4790  CE2 TYR   312      26.351  17.315 -45.963  1.00  0.00           C  
ATOM   4791  HE2 TYR   312      26.391  18.393 -45.999  1.00  0.00           H  
ATOM   4792  C   TYR   312      27.330  13.351 -49.058  1.00  0.00           C  
ATOM   4793  O   TYR   312      28.364  14.074 -49.039  1.00  0.00           O  
ATOM   4794  N   ASP   313      27.305  12.030 -48.813  1.00  0.00           N  
ATOM   4795  HN  ASP   313      26.423  11.568 -48.751  1.00  0.00           H  
ATOM   4796  CA  ASP   313      28.479  11.181 -48.535  1.00  0.00           C  
ATOM   4797  HA  ASP   313      28.989  11.601 -47.681  1.00  0.00           H  
ATOM   4798  CB  ASP   313      28.022   9.734 -48.163  1.00  0.00           C  
ATOM   4799  HB1 ASP   313      28.892   9.049 -48.252  1.00  0.00           H  
ATOM   4800  HB2 ASP   313      27.223   9.384 -48.851  1.00  0.00           H  
ATOM   4801  CG  ASP   313      27.638   9.691 -46.660  1.00  0.00           C  
ATOM   4802  OD1 ASP   313      26.721   8.977 -46.197  1.00  0.00           O  
ATOM   4803  OD2 ASP   313      28.355  10.308 -45.836  1.00  0.00           O  
ATOM   4804  C   ASP   313      29.503  11.011 -49.671  1.00  0.00           C  
ATOM   4805  O   ASP   313      30.716  11.010 -49.434  1.00  0.00           O  
ATOM   4806  N   MET   314      29.013  10.910 -50.923  1.00  0.00           N  
ATOM   4807  HN  MET   314      28.045  11.004 -51.146  1.00  0.00           H  
ATOM   4808  CA  MET   314      29.746  11.010 -52.149  1.00  0.00           C  
ATOM   4809  HA  MET   314      30.468  10.207 -52.172  1.00  0.00           H  
ATOM   4810  CB  MET   314      28.886  11.058 -53.356  1.00  0.00           C  
ATOM   4811  HB1 MET   314      29.401  11.549 -54.209  1.00  0.00           H  
ATOM   4812  HB2 MET   314      27.975  11.583 -52.995  1.00  0.00           H  
ATOM   4813  CG  MET   314      28.536   9.667 -53.928  1.00  0.00           C  
ATOM   4814  HG1 MET   314      27.977   9.162 -53.111  1.00  0.00           H  
ATOM   4815  HG2 MET   314      29.470   9.106 -54.147  1.00  0.00           H  
ATOM   4816  SD  MET   314      27.543   9.648 -55.434  1.00  0.00           S  
ATOM   4817  CE  MET   314      27.356   7.791 -55.587  1.00  0.00           C  
ATOM   4818  HE1 MET   314      28.326   7.252 -55.644  1.00  0.00           H  
ATOM   4819  HE2 MET   314      26.696   7.712 -56.477  1.00  0.00           H  
ATOM   4820  HE3 MET   314      26.754   7.495 -54.702  1.00  0.00           H  
ATOM   4821  C   MET   314      30.553  12.319 -52.311  1.00  0.00           C  
ATOM   4822  O   MET   314      31.666  12.217 -52.823  1.00  0.00           O  
ATOM   4823  N   GLU   315      30.071  13.496 -51.872  1.00  0.00           N  
ATOM   4824  HN  GLU   315      29.131  13.561 -51.547  1.00  0.00           H  
ATOM   4825  CA  GLU   315      30.876  14.698 -51.923  1.00  0.00           C  
ATOM   4826  HA  GLU   315      31.603  14.599 -52.716  1.00  0.00           H  
ATOM   4827  CB  GLU   315      30.137  15.937 -52.459  1.00  0.00           C  
ATOM   4828  HB1 GLU   315      30.766  16.852 -52.501  1.00  0.00           H  
ATOM   4829  HB2 GLU   315      29.313  16.211 -51.765  1.00  0.00           H  
ATOM   4830  CG  GLU   315      29.492  15.804 -53.931  1.00  0.00           C  
ATOM   4831  HG1 GLU   315      28.581  15.179 -53.821  1.00  0.00           H  
ATOM   4832  HG2 GLU   315      30.046  15.207 -54.687  1.00  0.00           H  
ATOM   4833  CD  GLU   315      29.150  17.140 -54.493  1.00  0.00           C  
ATOM   4834  OE1 GLU   315      28.163  17.767 -53.995  1.00  0.00           O  
ATOM   4835  OE2 GLU   315      29.658  17.585 -55.571  1.00  0.00           O  
ATOM   4836  C   GLU   315      31.685  14.911 -50.573  1.00  0.00           C  
ATOM   4837  O   GLU   315      32.134  16.033 -50.395  1.00  0.00           O  
ATOM   4838  N   LYS   316      31.739  13.887 -49.755  1.00  0.00           N  
ATOM   4839  HN  LYS   316      31.099  13.158 -49.985  1.00  0.00           H  
ATOM   4840  CA  LYS   316      32.588  13.939 -48.553  1.00  0.00           C  
ATOM   4841  HA  LYS   316      33.243  14.797 -48.532  1.00  0.00           H  
ATOM   4842  CB  LYS   316      31.760  13.967 -47.240  1.00  0.00           C  
ATOM   4843  HB1 LYS   316      32.400  13.783 -46.350  1.00  0.00           H  
ATOM   4844  HB2 LYS   316      31.079  13.091 -47.288  1.00  0.00           H  
ATOM   4845  CG  LYS   316      30.808  15.152 -46.970  1.00  0.00           C  
ATOM   4846  HG1 LYS   316      30.216  14.983 -46.045  1.00  0.00           H  
ATOM   4847  HG2 LYS   316      29.925  15.165 -47.644  1.00  0.00           H  
ATOM   4848  CD  LYS   316      31.432  16.519 -46.912  1.00  0.00           C  
ATOM   4849  HD1 LYS   316      31.815  16.628 -47.950  1.00  0.00           H  
ATOM   4850  HD2 LYS   316      32.327  16.420 -46.260  1.00  0.00           H  
ATOM   4851  CE  LYS   316      30.481  17.689 -46.511  1.00  0.00           C  
ATOM   4852  HE1 LYS   316      31.083  18.437 -45.953  1.00  0.00           H  
ATOM   4853  HE2 LYS   316      29.570  17.290 -46.015  1.00  0.00           H  
ATOM   4854  NZ  LYS   316      29.949  18.485 -47.691  1.00  0.00           N  
ATOM   4855  HZ1 LYS   316      30.689  18.657 -48.401  1.00  0.00           H  
ATOM   4856  HZ2 LYS   316      29.589  19.435 -47.469  1.00  0.00           H  
ATOM   4857  HZ3 LYS   316      29.295  17.835 -48.172  1.00  0.00           H  
ATOM   4858  C   LYS   316      33.539  12.708 -48.662  1.00  0.00           C  
ATOM   4859  O   LYS   316      34.171  12.430 -47.663  1.00  0.00           O  
ATOM   4860  N   GLY   317      33.588  11.943 -49.779  1.00  0.00           N  
ATOM   4861  HN  GLY   317      32.941  12.091 -50.523  1.00  0.00           H  
ATOM   4862  CA  GLY   317      34.478  10.736 -49.898  1.00  0.00           C  
ATOM   4863  HA1 GLY   317      35.469  11.082 -49.644  1.00  0.00           H  
ATOM   4864  HA2 GLY   317      34.362  10.315 -50.886  1.00  0.00           H  
ATOM   4865  C   GLY   317      34.148   9.622 -48.950  1.00  0.00           C  
ATOM   4866  O   GLY   317      35.063   8.776 -48.694  1.00  0.00           O  
ATOM   4867  N   LYS   318      32.926   9.480 -48.426  1.00  0.00           N  
ATOM   4868  HN  LYS   318      32.233  10.176 -48.599  1.00  0.00           H  
ATOM   4869  CA  LYS   318      32.573   8.425 -47.487  1.00  0.00           C  
ATOM   4870  HA  LYS   318      33.444   7.816 -47.296  1.00  0.00           H  
ATOM   4871  CB  LYS   318      31.981   8.982 -46.197  1.00  0.00           C  
ATOM   4872  HB1 LYS   318      31.763   8.109 -45.545  1.00  0.00           H  
ATOM   4873  HB2 LYS   318      30.978   9.393 -46.444  1.00  0.00           H  
ATOM   4874  CG  LYS   318      32.840  10.061 -45.459  1.00  0.00           C  
ATOM   4875  HG1 LYS   318      32.415  10.049 -44.432  1.00  0.00           H  
ATOM   4876  HG2 LYS   318      32.649  11.075 -45.870  1.00  0.00           H  
ATOM   4877  CD  LYS   318      34.349   9.632 -45.283  1.00  0.00           C  
ATOM   4878  HD1 LYS   318      34.742   9.603 -46.322  1.00  0.00           H  
ATOM   4879  HD2 LYS   318      34.305   8.606 -44.860  1.00  0.00           H  
ATOM   4880  CE  LYS   318      34.932  10.541 -44.193  1.00  0.00           C  
ATOM   4881  HE1 LYS   318      34.545  10.169 -43.221  1.00  0.00           H  
ATOM   4882  HE2 LYS   318      34.565  11.556 -44.458  1.00  0.00           H  
ATOM   4883  NZ  LYS   318      36.367  10.412 -44.228  1.00  0.00           N  
ATOM   4884  HZ1 LYS   318      36.616   9.469 -43.868  1.00  0.00           H  
ATOM   4885  HZ2 LYS   318      36.852  11.114 -43.634  1.00  0.00           H  
ATOM   4886  HZ3 LYS   318      36.878  10.561 -45.122  1.00  0.00           H  
ATOM   4887  C   LYS   318      31.476   7.480 -48.181  1.00  0.00           C  
ATOM   4888  O   LYS   318      30.898   6.641 -47.553  1.00  0.00           O  
ATOM   4889  N   PHE   319      31.174   7.596 -49.506  1.00  0.00           N  
ATOM   4890  HN  PHE   319      31.564   8.335 -50.050  1.00  0.00           H  
ATOM   4891  CA  PHE   319      30.301   6.623 -50.199  1.00  0.00           C  
ATOM   4892  HA  PHE   319      29.913   5.833 -49.574  1.00  0.00           H  
ATOM   4893  CB  PHE   319      29.128   7.304 -50.917  1.00  0.00           C  
ATOM   4894  HB1 PHE   319      29.517   7.976 -51.712  1.00  0.00           H  
ATOM   4895  HB2 PHE   319      28.568   7.928 -50.188  1.00  0.00           H  
ATOM   4896  CG  PHE   319      28.245   6.213 -51.532  1.00  0.00           C  
ATOM   4897  CD1 PHE   319      27.406   5.532 -50.647  1.00  0.00           C  
ATOM   4898  HD1 PHE   319      27.350   5.867 -49.622  1.00  0.00           H  
ATOM   4899  CE1 PHE   319      26.734   4.409 -51.191  1.00  0.00           C  
ATOM   4900  HE1 PHE   319      26.124   3.783 -50.556  1.00  0.00           H  
ATOM   4901  CZ  PHE   319      26.863   4.062 -52.600  1.00  0.00           C  
ATOM   4902  HZ  PHE   319      26.304   3.199 -52.929  1.00  0.00           H  
ATOM   4903  CD2 PHE   319      28.396   5.890 -52.875  1.00  0.00           C  
ATOM   4904  HD2 PHE   319      29.000   6.575 -53.452  1.00  0.00           H  
ATOM   4905  CE2 PHE   319      27.696   4.863 -53.427  1.00  0.00           C  
ATOM   4906  HE2 PHE   319      27.683   4.542 -54.458  1.00  0.00           H  
ATOM   4907  C   PHE   319      31.339   6.030 -51.231  1.00  0.00           C  
ATOM   4908  O   PHE   319      32.126   6.822 -51.804  1.00  0.00           O  
ATOM   4909  N   PRO   320      31.492   4.730 -51.501  1.00  0.00           N  
ATOM   4910  CD  PRO   320      30.887   3.717 -50.539  1.00  0.00           C  
ATOM   4911  HD1 PRO   320      29.903   3.372 -50.920  1.00  0.00           H  
ATOM   4912  HD2 PRO   320      30.911   4.116 -49.502  1.00  0.00           H  
ATOM   4913  CA  PRO   320      32.637   4.156 -52.157  1.00  0.00           C  
ATOM   4914  HA  PRO   320      33.503   4.603 -51.692  1.00  0.00           H  
ATOM   4915  CB  PRO   320      32.417   2.662 -51.997  1.00  0.00           C  
ATOM   4916  HB1 PRO   320      33.340   2.052 -52.101  1.00  0.00           H  
ATOM   4917  HB2 PRO   320      31.597   2.269 -52.635  1.00  0.00           H  
ATOM   4918  CG  PRO   320      31.883   2.540 -50.578  1.00  0.00           C  
ATOM   4919  HG1 PRO   320      31.353   1.609 -50.284  1.00  0.00           H  
ATOM   4920  HG2 PRO   320      32.729   2.774 -49.898  1.00  0.00           H  
ATOM   4921  C   PRO   320      32.763   4.520 -53.598  1.00  0.00           C  
ATOM   4922  O   PRO   320      33.832   4.806 -54.062  1.00  0.00           O  
ATOM   4923  N   VAL   321      31.676   4.422 -54.282  1.00  0.00           N  
ATOM   4924  HN  VAL   321      30.790   4.232 -53.867  1.00  0.00           H  
ATOM   4925  CA  VAL   321      31.635   4.920 -55.665  1.00  0.00           C  
ATOM   4926  HA  VAL   321      32.391   4.410 -56.245  1.00  0.00           H  
ATOM   4927  CB  VAL   321      30.218   4.573 -56.215  1.00  0.00           C  
ATOM   4928  HB  VAL   321      29.425   5.145 -55.688  1.00  0.00           H  
ATOM   4929  CG1 VAL   321      30.031   4.811 -57.731  1.00  0.00           C  
ATOM   4930 HG11 VAL   321      30.863   4.500 -58.399  1.00  0.00           H  
ATOM   4931 HG12 VAL   321      29.932   5.904 -57.905  1.00  0.00           H  
ATOM   4932 HG13 VAL   321      29.063   4.375 -58.057  1.00  0.00           H  
ATOM   4933  CG2 VAL   321      29.997   3.043 -56.081  1.00  0.00           C  
ATOM   4934 HG21 VAL   321      30.899   2.496 -56.428  1.00  0.00           H  
ATOM   4935 HG22 VAL   321      29.123   2.750 -56.701  1.00  0.00           H  
ATOM   4936 HG23 VAL   321      29.752   2.758 -55.035  1.00  0.00           H  
ATOM   4937  C   VAL   321      31.914   6.422 -55.872  1.00  0.00           C
[truncated: 1,350,122 more chars]
