# Supplementary material for: Effects of presenilin-1 familial Alzheimer’s disease mutations on γ-secretase activation for cleavage of amyloid precursor protein
Source: Commun Biol. 2023 Feb 14;6:174. doi: 10.1038/s42003-023-04539-1 (PMC9929099; doi:10.1038/s42003-023-04539-1)
Supplement: Supplementary file 4 — Supplementary Data 1 [file 42003_2023_4539_MOESM4_ESM.zip › Supplementary-PDBs/Inhibited_WT.pdb]

CRYST1  126.572  126.572  163.194  90.00  90.00  90.00               1
ATOM      1  CAY ASN     1     -11.575  -8.813 -19.873  1.00  0.00           C  
ATOM      2  HY1 ASN     1     -11.002  -9.150 -20.763  1.00  0.00           H  
ATOM      3  HY2 ASN     1     -10.792  -8.876 -19.088  1.00  0.00           H  
ATOM      4  HY3 ASN     1     -11.924  -7.761 -19.951  1.00  0.00           H  
ATOM      5  CY  ASN     1     -12.666  -9.801 -19.750  1.00  0.00           C  
ATOM      6  OY  ASN     1     -12.494 -10.859 -20.187  1.00  0.00           O  
ATOM      7  N   ASN     1     -13.758  -9.439 -19.103  1.00  0.00           N  
ATOM      8  HN  ASN     1     -13.773  -8.502 -18.762  1.00  0.00           H  
ATOM      9  CA  ASN     1     -15.008 -10.049 -18.891  1.00  0.00           C  
ATOM     10  HA  ASN     1     -14.777 -10.923 -18.301  1.00  0.00           H  
ATOM     11  CB  ASN     1     -16.017  -9.040 -18.272  1.00  0.00           C  
ATOM     12  HB1 ASN     1     -17.096  -9.289 -18.353  1.00  0.00           H  
ATOM     13  HB2 ASN     1     -15.904  -8.043 -18.750  1.00  0.00           H  
ATOM     14  CG  ASN     1     -15.804  -8.893 -16.743  1.00  0.00           C  
ATOM     15  OD1 ASN     1     -15.989  -7.743 -16.339  1.00  0.00           O  
ATOM     16  ND2 ASN     1     -15.320  -9.922 -16.029  1.00  0.00           N  
ATOM     17 HD21 ASN     1     -15.220  -9.897 -15.034  1.00  0.00           H  
ATOM     18 HD22 ASN     1     -15.388 -10.781 -16.537  1.00  0.00           H  
ATOM     19  C   ASN     1     -15.666 -10.535 -20.215  1.00  0.00           C  
ATOM     20  O   ASN     1     -15.510 -10.027 -21.352  1.00  0.00           O  
ATOM     21  N   SER     2     -16.491 -11.602 -20.037  1.00  0.00           N  
ATOM     22  HN  SER     2     -16.646 -11.852 -19.085  1.00  0.00           H  
ATOM     23  CA  SER     2     -17.348 -12.178 -21.058  1.00  0.00           C  
ATOM     24  HA  SER     2     -16.764 -12.653 -21.832  1.00  0.00           H  
ATOM     25  CB  SER     2     -18.251 -13.364 -20.461  1.00  0.00           C  
ATOM     26  HB1 SER     2     -18.952 -13.650 -21.274  1.00  0.00           H  
ATOM     27  HB2 SER     2     -18.716 -13.097 -19.488  1.00  0.00           H  
ATOM     28  OG  SER     2     -17.424 -14.527 -20.223  1.00  0.00           O  
ATOM     29  HG1 SER     2     -16.996 -14.342 -19.384  1.00  0.00           H  
ATOM     30  C   SER     2     -18.253 -11.158 -21.687  1.00  0.00           C  
ATOM     31  O   SER     2     -18.275 -11.083 -22.901  1.00  0.00           O  
ATOM     32  N   VAL     3     -18.905 -10.272 -20.926  1.00  0.00           N  
ATOM     33  HN  VAL     3     -18.827 -10.455 -19.949  1.00  0.00           H  
ATOM     34  CA  VAL     3     -19.885  -9.278 -21.304  1.00  0.00           C  
ATOM     35  HA  VAL     3     -20.624  -9.860 -21.835  1.00  0.00           H  
ATOM     36  CB  VAL     3     -20.534  -8.753 -19.963  1.00  0.00           C  
ATOM     37  HB  VAL     3     -19.707  -8.485 -19.271  1.00  0.00           H  
ATOM     38  CG1 VAL     3     -21.468  -7.524 -20.282  1.00  0.00           C  
ATOM     39 HG11 VAL     3     -22.018  -7.190 -19.377  1.00  0.00           H  
ATOM     40 HG12 VAL     3     -22.183  -7.841 -21.071  1.00  0.00           H  
ATOM     41 HG13 VAL     3     -20.825  -6.699 -20.657  1.00  0.00           H  
ATOM     42  CG2 VAL     3     -21.282  -9.915 -19.276  1.00  0.00           C  
ATOM     43 HG21 VAL     3     -22.005 -10.326 -20.012  1.00  0.00           H  
ATOM     44 HG22 VAL     3     -21.771  -9.568 -18.341  1.00  0.00           H  
ATOM     45 HG23 VAL     3     -20.720 -10.824 -18.974  1.00  0.00           H  
ATOM     46  C   VAL     3     -19.226  -8.210 -22.222  1.00  0.00           C  
ATOM     47  O   VAL     3     -18.068  -7.764 -21.973  1.00  0.00           O  
ATOM     48  N   GLU     4     -19.933  -7.766 -23.219  1.00  0.00           N  
ATOM     49  HN  GLU     4     -20.905  -7.981 -23.284  1.00  0.00           H  
ATOM     50  CA  GLU     4     -19.422  -6.933 -24.342  1.00  0.00           C  
ATOM     51  HA  GLU     4     -18.347  -6.889 -24.249  1.00  0.00           H  
ATOM     52  CB  GLU     4     -19.910  -7.519 -25.688  1.00  0.00           C  
ATOM     53  HB1 GLU     4     -19.359  -6.853 -26.386  1.00  0.00           H  
ATOM     54  HB2 GLU     4     -20.997  -7.370 -25.860  1.00  0.00           H  
ATOM     55  CG  GLU     4     -19.374  -8.912 -25.758  1.00  0.00           C  
ATOM     56  HG1 GLU     4     -19.904  -9.494 -24.974  1.00  0.00           H  
ATOM     57  HG2 GLU     4     -18.301  -8.802 -25.491  1.00  0.00           H  
ATOM     58  CD  GLU     4     -19.466  -9.666 -27.145  1.00  0.00           C  
ATOM     59  OE1 GLU     4     -18.672  -9.196 -27.978  1.00  0.00           O  
ATOM     60  OE2 GLU     4     -20.439 -10.490 -27.466  1.00  0.00           O  
ATOM     61  C   GLU     4     -19.957  -5.460 -24.182  1.00  0.00           C  
ATOM     62  O   GLU     4     -21.073  -5.207 -23.756  1.00  0.00           O  
ATOM     63  N   ARG     5     -19.113  -4.473 -24.542  1.00  0.00           N  
ATOM     64  HN  ARG     5     -18.148  -4.724 -24.568  1.00  0.00           H  
ATOM     65  CA  ARG     5     -19.428  -3.037 -24.927  1.00  0.00           C  
ATOM     66  HA  ARG     5     -18.603  -2.444 -24.560  1.00  0.00           H  
ATOM     67  CB  ARG     5     -19.293  -2.929 -26.480  1.00  0.00           C  
ATOM     68  HB1 ARG     5     -19.454  -1.854 -26.707  1.00  0.00           H  
ATOM     69  HB2 ARG     5     -20.104  -3.590 -26.854  1.00  0.00           H  
ATOM     70  CG  ARG     5     -17.911  -3.474 -26.955  1.00  0.00           C  
ATOM     71  HG1 ARG     5     -17.817  -4.575 -27.070  1.00  0.00           H  
ATOM     72  HG2 ARG     5     -17.115  -3.232 -26.218  1.00  0.00           H  
ATOM     73  CD  ARG     5     -17.539  -2.839 -28.336  1.00  0.00           C  
ATOM     74  HD1 ARG     5     -16.478  -3.126 -28.501  1.00  0.00           H  
ATOM     75  HD2 ARG     5     -17.623  -1.733 -28.388  1.00  0.00           H  
ATOM     76  NE  ARG     5     -18.354  -3.514 -29.411  1.00  0.00           N  
ATOM     77  HE  ARG     5     -19.132  -4.115 -29.226  1.00  0.00           H  
ATOM     78  CZ  ARG     5     -18.187  -3.398 -30.724  1.00  0.00           C  
ATOM     79  NH1 ARG     5     -17.197  -2.624 -31.117  1.00  0.00           N  
ATOM     80 HH11 ARG     5     -16.568  -2.122 -30.524  1.00  0.00           H  
ATOM     81 HH12 ARG     5     -17.010  -2.649 -32.099  1.00  0.00           H  
ATOM     82  NH2 ARG     5     -18.935  -4.013 -31.584  1.00  0.00           N  
ATOM     83 HH21 ARG     5     -19.554  -4.776 -31.400  1.00  0.00           H  
ATOM     84 HH22 ARG     5     -18.815  -3.729 -32.535  1.00  0.00           H  
ATOM     85  C   ARG     5     -20.732  -2.398 -24.435  1.00  0.00           C  
ATOM     86  O   ARG     5     -21.556  -2.095 -25.305  1.00  0.00           O  
ATOM     87  N   LYS     6     -20.921  -2.282 -23.114  1.00  0.00           N  
ATOM     88  HN  LYS     6     -20.120  -2.360 -22.526  1.00  0.00           H  
ATOM     89  CA  LYS     6     -22.220  -2.017 -22.577  1.00  0.00           C  
ATOM     90  HA  LYS     6     -22.968  -2.083 -23.354  1.00  0.00           H  
ATOM     91  CB  LYS     6     -22.567  -3.127 -21.471  1.00  0.00           C  
ATOM     92  HB1 LYS     6     -22.958  -4.039 -21.969  1.00  0.00           H  
ATOM     93  HB2 LYS     6     -23.361  -2.716 -20.811  1.00  0.00           H  
ATOM     94  CG  LYS     6     -21.283  -3.458 -20.639  1.00  0.00           C  
ATOM     95  HG1 LYS     6     -20.631  -2.594 -20.385  1.00  0.00           H  
ATOM     96  HG2 LYS     6     -20.790  -4.233 -21.264  1.00  0.00           H  
ATOM     97  CD  LYS     6     -21.668  -3.882 -19.162  1.00  0.00           C  
ATOM     98  HD1 LYS     6     -22.363  -4.744 -19.249  1.00  0.00           H  
ATOM     99  HD2 LYS     6     -22.287  -3.055 -18.752  1.00  0.00           H  
ATOM    100  CE  LYS     6     -20.462  -4.371 -18.364  1.00  0.00           C  
ATOM    101  HE1 LYS     6     -19.687  -3.575 -18.366  1.00  0.00           H  
ATOM    102  HE2 LYS     6     -20.004  -5.296 -18.775  1.00  0.00           H  
ATOM    103  NZ  LYS     6     -20.859  -4.660 -17.030  1.00  0.00           N  
ATOM    104  HZ1 LYS     6     -21.757  -5.185 -17.049  1.00  0.00           H  
ATOM    105  HZ2 LYS     6     -21.087  -3.749 -16.584  1.00  0.00           H  
ATOM    106  HZ3 LYS     6     -20.148  -5.159 -16.458  1.00  0.00           H  
ATOM    107  C   LYS     6     -22.447  -0.586 -22.051  1.00  0.00           C  
ATOM    108  O   LYS     6     -23.516  -0.042 -21.992  1.00  0.00           O  
ATOM    109  N   ILE     7     -21.314   0.068 -21.708  1.00  0.00           N  
ATOM    110  HN  ILE     7     -20.467  -0.453 -21.778  1.00  0.00           H  
ATOM    111  CA  ILE     7     -21.291   1.357 -21.060  1.00  0.00           C  
ATOM    112  HA  ILE     7     -22.273   1.695 -20.765  1.00  0.00           H  
ATOM    113  CB  ILE     7     -20.551   1.321 -19.681  1.00  0.00           C  
ATOM    114  HB  ILE     7     -19.476   1.130 -19.886  1.00  0.00           H  
ATOM    115  CG2 ILE     7     -20.743   2.752 -19.016  1.00  0.00           C  
ATOM    116 HG21 ILE     7     -20.261   3.471 -19.712  1.00  0.00           H  
ATOM    117 HG22 ILE     7     -20.213   2.783 -18.039  1.00  0.00           H  
ATOM    118 HG23 ILE     7     -21.820   2.946 -18.823  1.00  0.00           H  
ATOM    119  CG1 ILE     7     -20.989   0.189 -18.763  1.00  0.00           C  
ATOM    120 HG11 ILE     7     -20.293   0.257 -17.900  1.00  0.00           H  
ATOM    121 HG12 ILE     7     -20.685  -0.742 -19.287  1.00  0.00           H  
ATOM    122  CD  ILE     7     -22.501   0.261 -18.423  1.00  0.00           C  
ATOM    123  HD1 ILE     7     -22.666   1.039 -17.647  1.00  0.00           H  
ATOM    124  HD2 ILE     7     -22.884  -0.665 -17.943  1.00  0.00           H  
ATOM    125  HD3 ILE     7     -23.140   0.421 -19.317  1.00  0.00           H  
ATOM    126  C   ILE     7     -20.687   2.331 -22.082  1.00  0.00           C  
ATOM    127  O   ILE     7     -20.976   3.530 -22.075  1.00  0.00           O  
ATOM    128  N   TYR     8     -19.919   1.847 -23.027  1.00  0.00           N  
ATOM    129  HN  TYR     8     -19.553   0.920 -23.063  1.00  0.00           H  
ATOM    130  CA  TYR     8     -19.088   2.478 -24.022  1.00  0.00           C  
ATOM    131  HA  TYR     8     -19.701   3.167 -24.585  1.00  0.00           H  
ATOM    132  CB  TYR     8     -17.849   3.317 -23.382  1.00  0.00           C  
ATOM    133  HB1 TYR     8     -18.301   4.048 -22.678  1.00  0.00           H  
ATOM    134  HB2 TYR     8     -17.309   3.851 -24.193  1.00  0.00           H  
ATOM    135  CG  TYR     8     -16.762   2.464 -22.888  1.00  0.00           C  
ATOM    136  CD1 TYR     8     -15.466   2.311 -23.593  1.00  0.00           C  
ATOM    137  HD1 TYR     8     -15.269   2.645 -24.601  1.00  0.00           H  
ATOM    138  CE1 TYR     8     -14.468   1.619 -22.986  1.00  0.00           C  
ATOM    139  HE1 TYR     8     -13.547   1.514 -23.541  1.00  0.00           H  
ATOM    140  CZ  TYR     8     -14.640   1.066 -21.725  1.00  0.00           C  
ATOM    141  OH  TYR     8     -13.688   0.235 -21.218  1.00  0.00           O  
ATOM    142  HH  TYR     8     -13.989  -0.113 -20.375  1.00  0.00           H  
ATOM    143  CD2 TYR     8     -16.885   1.940 -21.601  1.00  0.00           C  
ATOM    144  HD2 TYR     8     -17.691   2.185 -20.926  1.00  0.00           H  
ATOM    145  CE2 TYR     8     -15.776   1.304 -20.979  1.00  0.00           C  
ATOM    146  HE2 TYR     8     -15.796   0.901 -19.978  1.00  0.00           H  
ATOM    147  C   TYR     8     -18.672   1.358 -24.952  1.00  0.00           C  
ATOM    148  O   TYR     8     -18.630   0.177 -24.641  1.00  0.00           O  
ATOM    149  N   ILE     9     -18.424   1.625 -26.258  1.00  0.00           N  
ATOM    150  HN  ILE     9     -18.335   2.588 -26.501  1.00  0.00           H  
ATOM    151  CA  ILE     9     -18.299   0.706 -27.337  1.00  0.00           C  
ATOM    152  HA  ILE     9     -18.021  -0.289 -27.020  1.00  0.00           H  
ATOM    153  CB  ILE     9     -19.498   0.880 -28.363  1.00  0.00           C  
ATOM    154  HB  ILE     9     -19.727   1.966 -28.404  1.00  0.00           H  
ATOM    155  CG2 ILE     9     -19.229   0.374 -29.800  1.00  0.00           C  
ATOM    156 HG21 ILE     9     -18.410   0.915 -30.320  1.00  0.00           H  
ATOM    157 HG22 ILE     9     -20.109   0.580 -30.447  1.00  0.00           H  
ATOM    158 HG23 ILE     9     -18.996  -0.712 -29.786  1.00  0.00           H  
ATOM    159  CG1 ILE     9     -20.778   0.187 -27.744  1.00  0.00           C  
ATOM    160 HG11 ILE     9     -20.704   0.189 -26.635  1.00  0.00           H  
ATOM    161 HG12 ILE     9     -20.894  -0.879 -28.035  1.00  0.00           H  
ATOM    162  CD  ILE     9     -22.065   0.911 -28.211  1.00  0.00           C  
ATOM    163  HD1 ILE     9     -21.946   1.993 -27.991  1.00  0.00           H  
ATOM    164  HD2 ILE     9     -22.902   0.542 -27.579  1.00  0.00           H  
ATOM    165  HD3 ILE     9     -22.168   0.688 -29.294  1.00  0.00           H  
ATOM    166  C   ILE     9     -16.962   1.191 -27.942  1.00  0.00           C  
ATOM    167  O   ILE     9     -16.896   2.251 -28.551  1.00  0.00           O  
ATOM    168  N   PRO    10     -15.897   0.373 -27.820  1.00  0.00           N  
ATOM    169  CD  PRO    10     -15.608  -0.430 -26.678  1.00  0.00           C  
ATOM    170  HD1 PRO    10     -15.421  -1.515 -26.823  1.00  0.00           H  
ATOM    171  HD2 PRO    10     -16.163  -0.172 -25.751  1.00  0.00           H  
ATOM    172  CA  PRO    10     -14.659   0.634 -28.502  1.00  0.00           C  
ATOM    173  HA  PRO    10     -14.464   1.668 -28.747  1.00  0.00           H  
ATOM    174  CB  PRO    10     -13.492   0.131 -27.646  1.00  0.00           C  
ATOM    175  HB1 PRO    10     -12.583   0.765 -27.568  1.00  0.00           H  
ATOM    176  HB2 PRO    10     -13.070  -0.868 -27.885  1.00  0.00           H  
ATOM    177  CG  PRO    10     -14.099  -0.113 -26.281  1.00  0.00           C  
ATOM    178  HG1 PRO    10     -13.575  -0.911 -25.713  1.00  0.00           H  
ATOM    179  HG2 PRO    10     -14.204   0.776 -25.622  1.00  0.00           H  
ATOM    180  C   PRO    10     -14.716  -0.125 -29.809  1.00  0.00           C  
ATOM    181  O   PRO    10     -15.230  -1.257 -29.908  1.00  0.00           O  
ATOM    182  N   LEU    11     -14.168   0.546 -30.917  1.00  0.00           N  
ATOM    183  HN  LEU    11     -13.503   1.285 -30.853  1.00  0.00           H  
ATOM    184  CA  LEU    11     -14.415   0.100 -32.249  1.00  0.00           C  
ATOM    185  HA  LEU    11     -15.272  -0.550 -32.344  1.00  0.00           H  
ATOM    186  CB  LEU    11     -14.801   1.370 -33.062  1.00  0.00           C  
ATOM    187  HB1 LEU    11     -15.007   1.168 -34.134  1.00  0.00           H  
ATOM    188  HB2 LEU    11     -13.934   2.061 -33.134  1.00  0.00           H  
ATOM    189  CG  LEU    11     -16.044   2.031 -32.595  1.00  0.00           C  
ATOM    190  HG  LEU    11     -16.025   2.086 -31.486  1.00  0.00           H  
ATOM    191  CD1 LEU    11     -16.193   3.541 -33.067  1.00  0.00           C  
ATOM    192 HD11 LEU    11     -17.241   3.818 -32.823  1.00  0.00           H  
ATOM    193 HD12 LEU    11     -15.984   3.595 -34.156  1.00  0.00           H  
ATOM    194 HD13 LEU    11     -15.430   4.113 -32.497  1.00  0.00           H  
ATOM    195  CD2 LEU    11     -17.288   1.252 -33.064  1.00  0.00           C  
ATOM    196 HD21 LEU    11     -17.139   0.172 -32.851  1.00  0.00           H  
ATOM    197 HD22 LEU    11     -17.632   1.426 -34.106  1.00  0.00           H  
ATOM    198 HD23 LEU    11     -18.137   1.576 -32.424  1.00  0.00           H  
ATOM    199  C   LEU    11     -13.200  -0.586 -32.870  1.00  0.00           C  
ATOM    200  O   LEU    11     -12.046  -0.172 -32.870  1.00  0.00           O  
ATOM    201  N   ASN    12     -13.461  -1.705 -33.428  1.00  0.00           N  
ATOM    202  HN  ASN    12     -14.404  -2.028 -33.401  1.00  0.00           H  
ATOM    203  CA  ASN    12     -12.529  -2.522 -34.068  1.00  0.00           C  
ATOM    204  HA  ASN    12     -11.558  -2.613 -33.602  1.00  0.00           H  
ATOM    205  CB  ASN    12     -13.150  -3.943 -34.301  1.00  0.00           C  
ATOM    206  HB1 ASN    12     -12.356  -4.548 -34.788  1.00  0.00           H  
ATOM    207  HB2 ASN    12     -14.055  -3.908 -34.944  1.00  0.00           H  
ATOM    208  CG  ASN    12     -13.430  -4.636 -32.977  1.00  0.00           C  
ATOM    209  OD1 ASN    12     -12.461  -5.294 -32.512  1.00  0.00           O  
ATOM    210  ND2 ASN    12     -14.650  -4.625 -32.489  1.00  0.00           N  
ATOM    211 HD21 ASN    12     -15.373  -4.244 -33.066  1.00  0.00           H  
ATOM    212 HD22 ASN    12     -14.870  -4.948 -31.569  1.00  0.00           H  
ATOM    213  C   ASN    12     -12.190  -1.954 -35.467  1.00  0.00           C  
ATOM    214  O   ASN    12     -12.980  -1.384 -36.233  1.00  0.00           O  
ATOM    215  N   LYS    13     -10.954  -2.164 -35.876  1.00  0.00           N  
ATOM    216  HN  LYS    13     -10.276  -2.501 -35.227  1.00  0.00           H  
ATOM    217  CA  LYS    13     -10.582  -2.013 -37.209  1.00  0.00           C  
ATOM    218  HA  LYS    13      -9.639  -2.507 -37.394  1.00  0.00           H  
ATOM    219  CB  LYS    13     -11.261  -2.848 -38.315  1.00  0.00           C  
ATOM    220  HB1 LYS    13     -11.315  -2.356 -39.310  1.00  0.00           H  
ATOM    221  HB2 LYS    13     -12.350  -2.864 -38.096  1.00  0.00           H  
ATOM    222  CG  LYS    13     -10.776  -4.319 -38.437  1.00  0.00           C  
ATOM    223  HG1 LYS    13     -10.852  -4.813 -37.445  1.00  0.00           H  
ATOM    224  HG2 LYS    13      -9.717  -4.267 -38.769  1.00  0.00           H  
ATOM    225  CD  LYS    13     -11.554  -5.122 -39.543  1.00  0.00           C  
ATOM    226  HD1 LYS    13     -11.414  -4.539 -40.479  1.00  0.00           H  
ATOM    227  HD2 LYS    13     -12.643  -5.045 -39.342  1.00  0.00           H  
ATOM    228  CE  LYS    13     -11.085  -6.571 -39.880  1.00  0.00           C  
ATOM    229  HE1 LYS    13     -11.440  -6.929 -40.870  1.00  0.00           H  
ATOM    230  HE2 LYS    13     -11.545  -7.201 -39.089  1.00  0.00           H  
ATOM    231  NZ  LYS    13      -9.648  -6.773 -39.939  1.00  0.00           N  
ATOM    232  HZ1 LYS    13      -9.447  -7.782 -40.090  1.00  0.00           H  
ATOM    233  HZ2 LYS    13      -9.208  -6.563 -39.020  1.00  0.00           H  
ATOM    234  HZ3 LYS    13      -9.227  -6.243 -40.730  1.00  0.00           H  
ATOM    235  C   LYS    13     -10.480  -0.591 -37.697  1.00  0.00           C  
ATOM    236  O   LYS    13     -11.071  -0.106 -38.715  1.00  0.00           O  
ATOM    237  N   THR    14      -9.827   0.168 -36.875  1.00  0.00           N  
ATOM    238  HN  THR    14      -9.418  -0.234 -36.059  1.00  0.00           H  
ATOM    239  CA  THR    14      -9.779   1.624 -37.054  1.00  0.00           C  
ATOM    240  HA  THR    14     -10.379   1.847 -37.924  1.00  0.00           H  
ATOM    241  CB  THR    14     -10.278   2.400 -35.921  1.00  0.00           C  
ATOM    242  HB  THR    14      -9.521   2.360 -35.109  1.00  0.00           H  
ATOM    243  OG1 THR    14     -11.488   1.809 -35.458  1.00  0.00           O  
ATOM    244  HG1 THR    14     -11.427   0.854 -35.531  1.00  0.00           H  
ATOM    245  CG2 THR    14     -10.493   3.873 -36.164  1.00  0.00           C  
ATOM    246 HG21 THR    14      -9.600   4.500 -36.370  1.00  0.00           H  
ATOM    247 HG22 THR    14     -10.788   4.274 -35.171  1.00  0.00           H  
ATOM    248 HG23 THR    14     -11.270   4.128 -36.916  1.00  0.00           H  
ATOM    249  C   THR    14      -8.347   2.071 -37.391  1.00  0.00           C  
ATOM    250  O   THR    14      -7.424   1.601 -36.686  1.00  0.00           O  
ATOM    251  N   ALA    15      -8.111   2.915 -38.451  1.00  0.00           N  
ATOM    252  HN  ALA    15      -8.818   3.174 -39.104  1.00  0.00           H  
ATOM    253  CA  ALA    15      -6.828   3.456 -38.721  1.00  0.00           C  
ATOM    254  HA  ALA    15      -6.014   3.034 -38.151  1.00  0.00           H  
ATOM    255  CB  ALA    15      -6.491   3.315 -40.207  1.00  0.00           C  
ATOM    256  HB1 ALA    15      -5.492   3.749 -40.421  1.00  0.00           H  
ATOM    257  HB2 ALA    15      -7.299   3.772 -40.817  1.00  0.00           H  
ATOM    258  HB3 ALA    15      -6.566   2.224 -40.404  1.00  0.00           H  
ATOM    259  C   ALA    15      -6.918   4.978 -38.441  1.00  0.00           C  
ATOM    260  O   ALA    15      -7.289   5.749 -39.324  1.00  0.00           O  
ATOM    261  N   PRO    16      -6.433   5.570 -37.374  1.00  0.00           N  
ATOM    262  CD  PRO    16      -5.782   4.865 -36.334  1.00  0.00           C  
ATOM    263  HD1 PRO    16      -4.726   4.692 -36.635  1.00  0.00           H  
ATOM    264  HD2 PRO    16      -6.347   3.923 -36.167  1.00  0.00           H  
ATOM    265  CA  PRO    16      -6.046   6.994 -37.290  1.00  0.00           C  
ATOM    266  HA  PRO    16      -6.933   7.567 -37.517  1.00  0.00           H  
ATOM    267  CB  PRO    16      -5.559   7.194 -35.862  1.00  0.00           C  
ATOM    268  HB1 PRO    16      -5.957   8.104 -35.365  1.00  0.00           H  
ATOM    269  HB2 PRO    16      -4.457   7.335 -35.847  1.00  0.00           H  
ATOM    270  CG  PRO    16      -5.880   5.829 -35.162  1.00  0.00           C  
ATOM    271  HG1 PRO    16      -5.104   5.673 -34.382  1.00  0.00           H  
ATOM    272  HG2 PRO    16      -6.962   5.711 -34.939  1.00  0.00           H  
ATOM    273  C   PRO    16      -4.961   7.416 -38.314  1.00  0.00           C  
ATOM    274  O   PRO    16      -4.202   6.581 -38.805  1.00  0.00           O  
ATOM    275  N   CYS    17      -5.025   8.715 -38.710  1.00  0.00           N  
ATOM    276  HN  CYS    17      -5.823   9.305 -38.613  1.00  0.00           H  
ATOM    277  CA  CYS    17      -3.981   9.435 -39.363  1.00  0.00           C  
ATOM    278  HA  CYS    17      -3.869   9.086 -40.379  1.00  0.00           H  
ATOM    279  CB  CYS    17      -4.420  10.919 -39.258  1.00  0.00           C  
ATOM    280  HB1 CYS    17      -4.784  11.209 -38.249  1.00  0.00           H  
ATOM    281  HB2 CYS    17      -5.426  10.962 -39.728  1.00  0.00           H  
ATOM    282  SG  CYS    17      -3.377  12.159 -40.107  1.00  0.00           S  
ATOM    283  C   CYS    17      -2.605   9.304 -38.611  1.00  0.00           C  
ATOM    284  O   CYS    17      -2.545   9.429 -37.411  1.00  0.00           O  
ATOM    285  N   VAL    18      -1.513   9.230 -39.425  1.00  0.00           N  
ATOM    286  HN  VAL    18      -1.544   9.040 -40.403  1.00  0.00           H  
ATOM    287  CA  VAL    18      -0.178   9.470 -38.855  1.00  0.00           C  
ATOM    288  HA  VAL    18      -0.259   8.718 -38.084  1.00  0.00           H  
ATOM    289  CB  VAL    18       0.975   9.109 -39.738  1.00  0.00           C  
ATOM    290  HB  VAL    18       1.835   9.142 -39.035  1.00  0.00           H  
ATOM    291  CG1 VAL    18       0.928   7.616 -40.365  1.00  0.00           C  
ATOM    292 HG11 VAL    18       1.849   7.580 -40.985  1.00  0.00           H  
ATOM    293 HG12 VAL    18      -0.022   7.604 -40.942  1.00  0.00           H  
ATOM    294 HG13 VAL    18       0.965   6.837 -39.574  1.00  0.00           H  
ATOM    295  CG2 VAL    18       1.196  10.159 -40.892  1.00  0.00           C  
ATOM    296 HG21 VAL    18       0.190  10.308 -41.338  1.00  0.00           H  
ATOM    297 HG22 VAL    18       1.958   9.876 -41.649  1.00  0.00           H  
ATOM    298 HG23 VAL    18       1.498  11.128 -40.440  1.00  0.00           H  
ATOM    299  C   VAL    18       0.153  10.800 -38.231  1.00  0.00           C  
ATOM    300  O   VAL    18      -0.592  11.786 -38.359  1.00  0.00           O  
ATOM    301  N   ARG    19       1.315  10.937 -37.561  1.00  0.00           N  
ATOM    302  HN  ARG    19       1.919  10.155 -37.424  1.00  0.00           H  
ATOM    303  CA  ARG    19       1.718  12.230 -37.022  1.00  0.00           C  
ATOM    304  HA  ARG    19       1.371  13.024 -37.666  1.00  0.00           H  
ATOM    305  CB  ARG    19       1.123  12.435 -35.560  1.00  0.00           C  
ATOM    306  HB1 ARG    19       1.358  11.655 -34.804  1.00  0.00           H  
ATOM    307  HB2 ARG    19       0.019  12.499 -35.662  1.00  0.00           H  
ATOM    308  CG  ARG    19       1.487  13.816 -34.884  1.00  0.00           C  
ATOM    309  HG1 ARG    19       2.577  13.876 -34.673  1.00  0.00           H  
ATOM    310  HG2 ARG    19       0.994  13.759 -33.891  1.00  0.00           H  
ATOM    311  CD  ARG    19       1.018  14.908 -35.656  1.00  0.00           C  
ATOM    312  HD1 ARG    19      -0.055  14.752 -35.896  1.00  0.00           H  
ATOM    313  HD2 ARG    19       1.588  15.054 -36.598  1.00  0.00           H  
ATOM    314  NE  ARG    19       1.333  16.122 -34.838  1.00  0.00           N  
ATOM    315  HE  ARG    19       1.558  15.943 -33.881  1.00  0.00           H  
ATOM    316  CZ  ARG    19       0.991  17.363 -35.234  1.00  0.00           C  
ATOM    317  NH1 ARG    19       0.728  17.604 -36.538  1.00  0.00           N  
ATOM    318 HH11 ARG    19       0.328  18.468 -36.845  1.00  0.00           H  
ATOM    319 HH12 ARG    19       1.051  17.022 -37.284  1.00  0.00           H  
ATOM    320  NH2 ARG    19       0.926  18.353 -34.363  1.00  0.00           N  
ATOM    321 HH21 ARG    19       0.706  19.256 -34.733  1.00  0.00           H  
ATOM    322 HH22 ARG    19       0.962  18.160 -33.383  1.00  0.00           H  
ATOM    323  C   ARG    19       3.225  12.470 -37.045  1.00  0.00           C  
ATOM    324  O   ARG    19       4.014  11.795 -36.391  1.00  0.00           O  
ATOM    325  N   LEU    20       3.675  13.397 -37.916  1.00  0.00           N  
ATOM    326  HN  LEU    20       3.151  13.812 -38.656  1.00  0.00           H  
ATOM    327  CA  LEU    20       5.050  13.441 -38.320  1.00  0.00           C  
ATOM    328  HA  LEU    20       5.773  12.863 -37.763  1.00  0.00           H  
ATOM    329  CB  LEU    20       5.227  12.951 -39.785  1.00  0.00           C  
ATOM    330  HB1 LEU    20       6.296  12.753 -40.018  1.00  0.00           H  
ATOM    331  HB2 LEU    20       4.933  13.721 -40.529  1.00  0.00           H  
ATOM    332  CG  LEU    20       4.541  11.597 -40.291  1.00  0.00           C  
ATOM    333  HG  LEU    20       3.643  11.351 -39.684  1.00  0.00           H  
ATOM    334  CD1 LEU    20       4.138  11.650 -41.790  1.00  0.00           C  
ATOM    335 HD11 LEU    20       3.195  12.224 -41.916  1.00  0.00           H  
ATOM    336 HD12 LEU    20       4.004  10.649 -42.252  1.00  0.00           H  
ATOM    337 HD13 LEU    20       5.020  12.098 -42.296  1.00  0.00           H  
ATOM    338  CD2 LEU    20       5.317  10.327 -39.981  1.00  0.00           C  
ATOM    339 HD21 LEU    20       5.138  10.102 -38.908  1.00  0.00           H  
ATOM    340 HD22 LEU    20       6.406  10.456 -40.155  1.00  0.00           H  
ATOM    341 HD23 LEU    20       5.080   9.383 -40.516  1.00  0.00           H  
ATOM    342  C   LEU    20       5.584  14.900 -38.116  1.00  0.00           C  
ATOM    343  O   LEU    20       5.081  15.965 -38.499  1.00  0.00           O  
ATOM    344  N   LEU    21       6.613  14.952 -37.291  1.00  0.00           N  
ATOM    345  HN  LEU    21       6.939  14.043 -37.042  1.00  0.00           H  
ATOM    346  CA  LEU    21       7.179  16.115 -36.682  1.00  0.00           C  
ATOM    347  HA  LEU    21       6.479  16.915 -36.872  1.00  0.00           H  
ATOM    348  CB  LEU    21       7.402  15.855 -35.172  1.00  0.00           C  
ATOM    349  HB1 LEU    21       7.898  16.751 -34.741  1.00  0.00           H  
ATOM    350  HB2 LEU    21       8.192  15.075 -35.218  1.00  0.00           H  
ATOM    351  CG  LEU    21       6.281  15.255 -34.300  1.00  0.00           C  
ATOM    352  HG  LEU    21       6.152  14.204 -34.635  1.00  0.00           H  
ATOM    353  CD1 LEU    21       6.746  15.295 -32.848  1.00  0.00           C  
ATOM    354 HD11 LEU    21       6.906  16.301 -32.404  1.00  0.00           H  
ATOM    355 HD12 LEU    21       7.746  14.823 -32.745  1.00  0.00           H  
ATOM    356 HD13 LEU    21       5.992  14.764 -32.227  1.00  0.00           H  
ATOM    357  CD2 LEU    21       4.877  15.908 -34.402  1.00  0.00           C  
ATOM    358 HD21 LEU    21       4.130  15.420 -33.741  1.00  0.00           H  
ATOM    359 HD22 LEU    21       4.538  16.050 -35.450  1.00  0.00           H  
ATOM    360 HD23 LEU    21       4.962  16.961 -34.058  1.00  0.00           H  
ATOM    361  C   LEU    21       8.471  16.496 -37.233  1.00  0.00           C  
ATOM    362  O   LEU    21       9.248  15.696 -37.691  1.00  0.00           O  
ATOM    363  N   ASN    22       8.964  17.757 -37.361  1.00  0.00           N  
ATOM    364  HN  ASN    22       8.334  18.529 -37.342  1.00  0.00           H  
ATOM    365  CA  ASN    22      10.195  18.170 -37.861  1.00  0.00           C  
ATOM    366  HA  ASN    22      10.841  17.305 -37.854  1.00  0.00           H  
ATOM    367  CB  ASN    22       9.963  18.663 -39.319  1.00  0.00           C  
ATOM    368  HB1 ASN    22       9.426  19.631 -39.415  1.00  0.00           H  
ATOM    369  HB2 ASN    22       9.318  17.860 -39.734  1.00  0.00           H  
ATOM    370  CG  ASN    22      11.175  18.818 -40.223  1.00  0.00           C  
ATOM    371  OD1 ASN    22      12.289  18.688 -39.746  1.00  0.00           O  
ATOM    372  ND2 ASN    22      11.020  19.177 -41.492  1.00  0.00           N  
ATOM    373 HD21 ASN    22      11.792  19.347 -42.104  1.00  0.00           H  
ATOM    374 HD22 ASN    22      10.071  19.338 -41.760  1.00  0.00           H  
ATOM    375  C   ASN    22      10.708  19.269 -36.914  1.00  0.00           C  
ATOM    376  O   ASN    22      10.101  19.579 -35.860  1.00  0.00           O  
ATOM    377  N   ALA    23      11.912  19.880 -37.225  1.00  0.00           N  
ATOM    378  HN  ALA    23      12.305  19.726 -38.129  1.00  0.00           H  
ATOM    379  CA  ALA    23      12.487  20.828 -36.369  1.00  0.00           C  
ATOM    380  HA  ALA    23      12.577  20.253 -35.459  1.00  0.00           H  
ATOM    381  CB  ALA    23      13.911  20.934 -36.877  1.00  0.00           C  
ATOM    382  HB1 ALA    23      14.520  21.420 -36.084  1.00  0.00           H  
ATOM    383  HB2 ALA    23      13.974  21.437 -37.865  1.00  0.00           H  
ATOM    384  HB3 ALA    23      14.326  19.913 -37.021  1.00  0.00           H  
ATOM    385  C   ALA    23      11.807  22.220 -36.169  1.00  0.00           C  
ATOM    386  O   ALA    23      11.754  22.786 -35.116  1.00  0.00           O  
ATOM    387  N   THR    24      11.250  22.863 -37.168  1.00  0.00           N  
ATOM    388  HN  THR    24      11.234  22.574 -38.122  1.00  0.00           H  
ATOM    389  CA  THR    24      10.320  23.983 -36.770  1.00  0.00           C  
ATOM    390  HA  THR    24       9.838  23.836 -35.815  1.00  0.00           H  
ATOM    391  CB  THR    24      10.955  25.383 -36.765  1.00  0.00           C  
ATOM    392  HB  THR    24      11.745  25.333 -35.985  1.00  0.00           H  
ATOM    393  OG1 THR    24      10.004  26.369 -36.345  1.00  0.00           O  
ATOM    394  HG1 THR    24       9.272  26.294 -36.961  1.00  0.00           H  
ATOM    395  CG2 THR    24      11.530  25.842 -38.112  1.00  0.00           C  
ATOM    396 HG21 THR    24      12.108  25.004 -38.558  1.00  0.00           H  
ATOM    397 HG22 THR    24      12.218  26.709 -38.007  1.00  0.00           H  
ATOM    398 HG23 THR    24      10.726  26.223 -38.777  1.00  0.00           H  
ATOM    399  C   THR    24       9.074  23.937 -37.651  1.00  0.00           C  
ATOM    400  O   THR    24       8.528  24.932 -38.192  1.00  0.00           O  
ATOM    401  N   HSE    25       8.594  22.723 -37.857  1.00  0.00           N  
ATOM    402  HN  HSE    25       8.776  21.974 -37.225  1.00  0.00           H  
ATOM    403  CA  HSE    25       7.437  22.404 -38.684  1.00  0.00           C  
ATOM    404  HA  HSE    25       6.665  23.155 -38.617  1.00  0.00           H  
ATOM    405  CB  HSE    25       7.848  22.376 -40.183  1.00  0.00           C  
ATOM    406  HB1 HSE    25       8.519  21.527 -40.434  1.00  0.00           H  
ATOM    407  HB2 HSE    25       8.490  23.256 -40.403  1.00  0.00           H  
ATOM    408  ND1 HSE    25       5.624  23.093 -40.786  1.00  0.00           N  
ATOM    409  CG  HSE    25       6.755  22.427 -41.230  1.00  0.00           C  
ATOM    410  CE1 HSE    25       4.662  22.867 -41.670  1.00  0.00           C  
ATOM    411  HE1 HSE    25       3.748  23.440 -41.829  1.00  0.00           H  
ATOM    412  NE2 HSE    25       5.123  22.065 -42.634  1.00  0.00           N  
ATOM    413  HE2 HSE    25       4.429  21.668 -43.235  1.00  0.00           H  
ATOM    414  CD2 HSE    25       6.441  21.815 -42.387  1.00  0.00           C  
ATOM    415  HD2 HSE    25       7.016  21.301 -43.148  1.00  0.00           H  
ATOM    416  C   HSE    25       6.838  21.041 -38.301  1.00  0.00           C  
ATOM    417  O   HSE    25       7.519  20.241 -37.724  1.00  0.00           O  
ATOM    418  N   GLN    26       5.524  20.712 -38.621  1.00  0.00           N  
ATOM    419  HN  GLN    26       5.101  21.400 -39.206  1.00  0.00           H  
ATOM    420  CA  GLN    26       4.870  19.358 -38.386  1.00  0.00           C  
ATOM    421  HA  GLN    26       5.585  18.610 -38.695  1.00  0.00           H  
ATOM    422  CB  GLN    26       4.456  19.231 -36.889  1.00  0.00           C  
ATOM    423  HB1 GLN    26       5.401  19.401 -36.331  1.00  0.00           H  
ATOM    424  HB2 GLN    26       4.283  18.150 -36.703  1.00  0.00           H  
ATOM    425  CG  GLN    26       3.287  20.010 -36.257  1.00  0.00           C  
ATOM    426  HG1 GLN    26       3.286  19.838 -35.159  1.00  0.00           H  
ATOM    427  HG2 GLN    26       2.292  19.736 -36.669  1.00  0.00           H  
ATOM    428  CD  GLN    26       3.453  21.495 -36.453  1.00  0.00           C  
ATOM    429  OE1 GLN    26       4.430  22.089 -35.940  1.00  0.00           O  
ATOM    430  NE2 GLN    26       2.515  22.294 -37.086  1.00  0.00           N  
ATOM    431 HE21 GLN    26       1.607  21.930 -37.293  1.00  0.00           H  
ATOM    432 HE22 GLN    26       2.721  23.259 -37.251  1.00  0.00           H  
ATOM    433  C   GLN    26       3.675  19.239 -39.343  1.00  0.00           C  
ATOM    434  O   GLN    26       2.994  20.123 -39.787  1.00  0.00           O  
ATOM    435  N   ILE    27       3.433  17.914 -39.611  1.00  0.00           N  
ATOM    436  HN  ILE    27       4.049  17.201 -39.285  1.00  0.00           H  
ATOM    437  CA  ILE    27       2.326  17.427 -40.526  1.00  0.00           C  
ATOM    438  HA  ILE    27       1.590  18.183 -40.759  1.00  0.00           H  
ATOM    439  CB  ILE    27       2.894  16.931 -41.840  1.00  0.00           C  
ATOM    440  HB  ILE    27       1.971  16.736 -42.427  1.00  0.00           H  
ATOM    441  CG2 ILE    27       3.454  18.145 -42.573  1.00  0.00           C  
ATOM    442 HG21 ILE    27       4.448  18.521 -42.249  1.00  0.00           H  
ATOM    443 HG22 ILE    27       2.766  19.010 -42.462  1.00  0.00           H  
ATOM    444 HG23 ILE    27       3.663  18.042 -43.659  1.00  0.00           H  
ATOM    445  CG1 ILE    27       3.766  15.628 -41.727  1.00  0.00           C  
ATOM    446 HG11 ILE    27       3.351  14.817 -41.091  1.00  0.00           H  
ATOM    447 HG12 ILE    27       4.615  15.968 -41.096  1.00  0.00           H  
ATOM    448  CD  ILE    27       4.317  15.125 -43.079  1.00  0.00           C  
ATOM    449  HD1 ILE    27       5.033  14.315 -42.826  1.00  0.00           H  
ATOM    450  HD2 ILE    27       4.802  15.964 -43.622  1.00  0.00           H  
ATOM    451  HD3 ILE    27       3.479  14.780 -43.721  1.00  0.00           H  
ATOM    452  C   ILE    27       1.528  16.323 -39.866  1.00  0.00           C  
ATOM    453  O   ILE    27       1.835  16.027 -38.678  1.00  0.00           O  
ATOM    454  N   GLY    28       0.496  15.731 -40.588  1.00  0.00           N  
ATOM    455  HN  GLY    28       0.246  16.130 -41.467  1.00  0.00           H  
ATOM    456  CA  GLY    28      -0.231  14.563 -39.931  1.00  0.00           C  
ATOM    457  HA1 GLY    28       0.491  13.934 -39.431  1.00  0.00           H  
ATOM    458  HA2 GLY    28      -0.804  13.982 -40.638  1.00  0.00           H  
ATOM    459  C   GLY    28      -1.117  15.174 -38.853  1.00  0.00           C  
ATOM    460  O   GLY    28      -1.118  16.363 -38.671  1.00  0.00           O  
ATOM    461  N   CYS    29      -1.949  14.396 -38.197  1.00  0.00           N  
ATOM    462  HN  CYS    29      -1.938  13.408 -38.330  1.00  0.00           H  
ATOM    463  CA  CYS    29      -3.054  14.945 -37.449  1.00  0.00           C  
ATOM    464  HA  CYS    29      -3.170  16.003 -37.634  1.00  0.00           H  
ATOM    465  CB  CYS    29      -4.320  14.324 -38.006  1.00  0.00           C  
ATOM    466  HB1 CYS    29      -5.248  14.895 -37.788  1.00  0.00           H  
ATOM    467  HB2 CYS    29      -4.524  13.351 -37.508  1.00  0.00           H  
ATOM    468  SG  CYS    29      -4.457  13.919 -39.719  1.00  0.00           S  
ATOM    469  C   CYS    29      -2.877  14.725 -35.930  1.00  0.00           C  
ATOM    470  O   CYS    29      -2.609  13.615 -35.503  1.00  0.00           O  
ATOM    471  N   GLN    30      -3.110  15.777 -35.220  1.00  0.00           N  
ATOM    472  HN  GLN    30      -3.318  16.639 -35.676  1.00  0.00           H  
ATOM    473  CA  GLN    30      -3.067  15.881 -33.709  1.00  0.00           C  
ATOM    474  HA  GLN    30      -1.988  15.862 -33.749  1.00  0.00           H  
ATOM    475  CB  GLN    30      -3.527  17.234 -33.184  1.00  0.00           C  
ATOM    476  HB1 GLN    30      -3.868  17.140 -32.131  1.00  0.00           H  
ATOM    477  HB2 GLN    30      -4.467  17.483 -33.721  1.00  0.00           H  
ATOM    478  CG  GLN    30      -2.484  18.361 -33.516  1.00  0.00           C  
ATOM    479  HG1 GLN    30      -2.418  18.552 -34.609  1.00  0.00           H  
ATOM    480  HG2 GLN    30      -1.503  17.981 -33.159  1.00  0.00           H  
ATOM    481  CD  GLN    30      -2.967  19.624 -32.862  1.00  0.00           C  
ATOM    482  OE1 GLN    30      -3.894  19.677 -32.061  1.00  0.00           O  
ATOM    483  NE2 GLN    30      -2.380  20.753 -33.353  1.00  0.00           N  
ATOM    484 HE21 GLN    30      -2.713  21.627 -32.998  1.00  0.00           H  
ATOM    485 HE22 GLN    30      -1.598  20.651 -33.968  1.00  0.00           H  
ATOM    486  C   GLN    30      -3.403  14.692 -32.813  1.00  0.00           C  
ATOM    487  O   GLN    30      -4.226  13.826 -33.062  1.00  0.00           O  
ATOM    488  N   SER    31      -2.668  14.608 -31.699  1.00  0.00           N  
ATOM    489  HN  SER    31      -1.902  15.208 -31.485  1.00  0.00           H  
ATOM    490  CA  SER    31      -2.889  13.437 -30.859  1.00  0.00           C  
ATOM    491  HA  SER    31      -3.931  13.156 -30.869  1.00  0.00           H  
ATOM    492  CB  SER    31      -2.145  12.209 -31.407  1.00  0.00           C  
ATOM    493  HB1 SER    31      -1.080  12.504 -31.288  1.00  0.00           H  
ATOM    494  HB2 SER    31      -2.492  11.988 -32.439  1.00  0.00           H  
ATOM    495  OG  SER    31      -2.398  11.056 -30.600  1.00  0.00           O  
ATOM    496  HG1 SER    31      -3.328  10.859 -30.737  1.00  0.00           H  
ATOM    497  C   SER    31      -2.433  13.721 -29.428  1.00  0.00           C  
ATOM    498  O   SER    31      -1.232  13.921 -29.201  1.00  0.00           O  
ATOM    499  N   SER    32      -3.407  13.755 -28.472  1.00  0.00           N  
ATOM    500  HN  SER    32      -4.373  13.726 -28.716  1.00  0.00           H  
ATOM    501  CA  SER    32      -3.201  14.136 -27.054  1.00  0.00           C  
ATOM    502  HA  SER    32      -2.159  14.114 -26.770  1.00  0.00           H  
ATOM    503  CB  SER    32      -3.453  15.678 -26.893  1.00  0.00           C  
ATOM    504  HB1 SER    32      -4.483  15.856 -27.268  1.00  0.00           H  
ATOM    505  HB2 SER    32      -2.726  16.248 -27.510  1.00  0.00           H  
ATOM    506  OG  SER    32      -3.393  16.192 -25.561  1.00  0.00           O  
ATOM    507  HG1 SER    32      -2.488  16.460 -25.387  1.00  0.00           H  
ATOM    508  C   SER    32      -3.952  13.292 -26.112  1.00  0.00           C  
ATOM    509  O   SER    32      -4.862  12.550 -26.418  1.00  0.00           O  
ATOM    510  N   ILE    33      -3.420  13.346 -24.863  1.00  0.00           N  
ATOM    511  HN  ILE    33      -2.692  14.013 -24.724  1.00  0.00           H  
ATOM    512  CA  ILE    33      -3.871  12.498 -23.856  1.00  0.00           C  
ATOM    513  HA  ILE    33      -4.077  11.555 -24.340  1.00  0.00           H  
ATOM    514  CB  ILE    33      -2.755  12.478 -22.707  1.00  0.00           C  
ATOM    515  HB  ILE    33      -1.875  11.917 -23.088  1.00  0.00           H  
ATOM    516  CG2 ILE    33      -2.181  13.842 -22.439  1.00  0.00           C  
ATOM    517 HG21 ILE    33      -1.792  14.299 -23.374  1.00  0.00           H  
ATOM    518 HG22 ILE    33      -1.439  13.760 -21.616  1.00  0.00           H  
ATOM    519 HG23 ILE    33      -2.929  14.559 -22.039  1.00  0.00           H  
ATOM    520  CG1 ILE    33      -3.253  11.713 -21.501  1.00  0.00           C  
ATOM    521 HG11 ILE    33      -3.804  10.849 -21.930  1.00  0.00           H  
ATOM    522 HG12 ILE    33      -3.972  12.378 -20.975  1.00  0.00           H  
ATOM    523  CD  ILE    33      -2.182  11.265 -20.511  1.00  0.00           C  
ATOM    524  HD1 ILE    33      -2.521  10.413 -19.884  1.00  0.00           H  
ATOM    525  HD2 ILE    33      -2.032  12.162 -19.873  1.00  0.00           H  
ATOM    526  HD3 ILE    33      -1.316  10.924 -21.118  1.00  0.00           H  
ATOM    527  C   ILE    33      -5.189  12.860 -23.191  1.00  0.00           C  
ATOM    528  O   ILE    33      -5.495  14.006 -22.878  1.00  0.00           O  
ATOM    529  N   SER    34      -6.052  11.833 -23.081  1.00  0.00           N  
ATOM    530  HN  SER    34      -5.835  10.900 -23.357  1.00  0.00           H  
ATOM    531  CA  SER    34      -7.482  12.043 -22.687  1.00  0.00           C  
ATOM    532  HA  SER    34      -7.982  11.111 -22.904  1.00  0.00           H  
ATOM    533  CB  SER    34      -7.759  12.414 -21.229  1.00  0.00           C  
ATOM    534  HB1 SER    34      -7.604  13.510 -21.137  1.00  0.00           H  
ATOM    535  HB2 SER    34      -7.036  11.905 -20.557  1.00  0.00           H  
ATOM    536  OG  SER    34      -9.040  12.031 -20.881  1.00  0.00           O  
ATOM    537  HG1 SER    34      -9.105  12.032 -19.923  1.00  0.00           H  
ATOM    538  C   SER    34      -8.209  12.991 -23.622  1.00  0.00           C  
ATOM    539  O   SER    34      -8.450  14.188 -23.363  1.00  0.00           O  
ATOM    540  N   GLY    35      -8.430  12.488 -24.852  1.00  0.00           N  
ATOM    541  HN  GLY    35      -8.211  11.525 -24.993  1.00  0.00           H  
ATOM    542  CA  GLY    35      -9.005  13.215 -26.000  1.00  0.00           C  
ATOM    543  HA1 GLY    35      -9.403  12.505 -26.710  1.00  0.00           H  
ATOM    544  HA2 GLY    35      -8.167  13.788 -26.368  1.00  0.00           H  
ATOM    545  C   GLY    35     -10.056  14.223 -25.896  1.00  0.00           C  
ATOM    546  O   GLY    35     -10.868  14.324 -24.943  1.00  0.00           O  
ATOM    547  N   ASP    36     -10.166  14.973 -26.991  1.00  0.00           N  
ATOM    548  HN  ASP    36      -9.512  14.940 -27.743  1.00  0.00           H  
ATOM    549  CA  ASP    36     -11.338  15.676 -27.231  1.00  0.00           C  
ATOM    550  HA  ASP    36     -11.573  16.318 -26.395  1.00  0.00           H  
ATOM    551  CB  ASP    36     -11.332  16.634 -28.422  1.00  0.00           C  
ATOM    552  HB1 ASP    36     -12.292  17.185 -28.519  1.00  0.00           H  
ATOM    553  HB2 ASP    36     -11.190  16.092 -29.381  1.00  0.00           H  
ATOM    554  CG  ASP    36     -10.339  17.777 -28.155  1.00  0.00           C  
ATOM    555  OD1 ASP    36     -10.126  18.588 -29.047  1.00  0.00           O  
ATOM    556  OD2 ASP    36      -9.798  17.838 -27.033  1.00  0.00           O  
ATOM    557  C   ASP    36     -12.506  14.736 -27.388  1.00  0.00           C  
ATOM    558  O   ASP    36     -12.483  13.634 -27.955  1.00  0.00           O  
ATOM    559  N   THR    37     -13.677  15.171 -26.883  1.00  0.00           N  
ATOM    560  HN  THR    37     -13.636  16.116 -26.567  1.00  0.00           H  
ATOM    561  CA  THR    37     -14.975  14.397 -26.858  1.00  0.00           C  
ATOM    562  HA  THR    37     -14.857  13.523 -27.481  1.00  0.00           H  
ATOM    563  CB  THR    37     -15.365  13.961 -25.351  1.00  0.00           C  
ATOM    564  HB  THR    37     -15.405  14.906 -24.768  1.00  0.00           H  
ATOM    565  OG1 THR    37     -14.268  13.229 -24.802  1.00  0.00           O  
ATOM    566  HG1 THR    37     -13.460  13.718 -24.974  1.00  0.00           H  
ATOM    567  CG2 THR    37     -16.653  13.209 -25.371  1.00  0.00           C  
ATOM    568 HG21 THR    37     -17.474  13.748 -25.889  1.00  0.00           H  
ATOM    569 HG22 THR    37     -17.046  12.972 -24.359  1.00  0.00           H  
ATOM    570 HG23 THR    37     -16.623  12.330 -26.050  1.00  0.00           H  
ATOM    571  C   THR    37     -16.160  15.217 -27.420  1.00  0.00           C  
ATOM    572  O   THR    37     -16.566  16.247 -26.760  1.00  0.00           O  
ATOM    573  N   GLY    38     -16.735  14.904 -28.626  1.00  0.00           N  
ATOM    574  HN  GLY    38     -16.432  14.073 -29.087  1.00  0.00           H  
ATOM    575  CA  GLY    38     -17.917  15.699 -29.086  1.00  0.00           C  
ATOM    576  HA1 GLY    38     -17.595  16.455 -29.787  1.00  0.00           H  
ATOM    577  HA2 GLY    38     -18.479  16.115 -28.263  1.00  0.00           H  
ATOM    578  C   GLY    38     -18.867  14.781 -29.712  1.00  0.00           C  
ATOM    579  O   GLY    38     -18.553  13.636 -29.963  1.00  0.00           O  
ATOM    580  N   VAL    39     -20.130  15.318 -29.781  1.00  0.00           N  
ATOM    581  HN  VAL    39     -20.273  16.264 -29.503  1.00  0.00           H  
ATOM    582  CA  VAL    39     -21.235  14.641 -30.362  1.00  0.00           C  
ATOM    583  HA  VAL    39     -21.292  13.674 -29.885  1.00  0.00           H  
ATOM    584  CB  VAL    39     -22.539  15.323 -29.993  1.00  0.00           C  
ATOM    585  HB  VAL    39     -23.324  14.680 -30.445  1.00  0.00           H  
ATOM    586  CG1 VAL    39     -22.707  15.368 -28.421  1.00  0.00           C  
ATOM    587 HG11 VAL    39     -23.699  15.737 -28.082  1.00  0.00           H  
ATOM    588 HG12 VAL    39     -21.940  15.977 -27.895  1.00  0.00           H  
ATOM    589 HG13 VAL    39     -22.626  14.323 -28.054  1.00  0.00           H  
ATOM    590  CG2 VAL    39     -22.649  16.709 -30.746  1.00  0.00           C  
ATOM    591 HG21 VAL    39     -21.694  17.264 -30.621  1.00  0.00           H  
ATOM    592 HG22 VAL    39     -23.544  17.287 -30.431  1.00  0.00           H  
ATOM    593 HG23 VAL    39     -22.687  16.495 -31.835  1.00  0.00           H  
ATOM    594  C   VAL    39     -21.143  14.315 -31.836  1.00  0.00           C  
ATOM    595  O   VAL    39     -20.724  15.059 -32.672  1.00  0.00           O  
ATOM    596  N   ILE    40     -21.484  13.066 -32.090  1.00  0.00           N  
ATOM    597  HN  ILE    40     -21.852  12.361 -31.488  1.00  0.00           H  
ATOM    598  CA  ILE    40     -21.511  12.414 -33.403  1.00  0.00           C  
ATOM    599  HA  ILE    40     -20.529  12.541 -33.835  1.00  0.00           H  
ATOM    600  CB  ILE    40     -21.875  10.926 -33.295  1.00  0.00           C  
ATOM    601  HB  ILE    40     -22.910  10.828 -32.904  1.00  0.00           H  
ATOM    602  CG2 ILE    40     -21.884  10.154 -34.692  1.00  0.00           C  
ATOM    603 HG21 ILE    40     -20.882  10.049 -35.160  1.00  0.00           H  
ATOM    604 HG22 ILE    40     -22.394  10.800 -35.438  1.00  0.00           H  
ATOM    605 HG23 ILE    40     -22.399   9.172 -34.626  1.00  0.00           H  
ATOM    606  CG1 ILE    40     -21.019  10.240 -32.211  1.00  0.00           C  
ATOM    607 HG11 ILE    40     -20.801  10.868 -31.321  1.00  0.00           H  
ATOM    608 HG12 ILE    40     -20.029  10.127 -32.703  1.00  0.00           H  
ATOM    609  CD  ILE    40     -21.594   8.892 -31.717  1.00  0.00           C  
ATOM    610  HD1 ILE    40     -22.549   9.141 -31.206  1.00  0.00           H  
ATOM    611  HD2 ILE    40     -20.900   8.360 -31.033  1.00  0.00           H  
ATOM    612  HD3 ILE    40     -21.837   8.252 -32.592  1.00  0.00           H  
ATOM    613  C   ILE    40     -22.469  13.145 -34.342  1.00  0.00           C  
ATOM    614  O   ILE    40     -23.632  13.322 -34.037  1.00  0.00           O  
ATOM    615  N   HSE    41     -21.981  13.572 -35.457  1.00  0.00           N  
ATOM    616  HN  HSE    41     -21.019  13.514 -35.715  1.00  0.00           H  
ATOM    617  CA  HSE    41     -22.839  13.953 -36.558  1.00  0.00           C  
ATOM    618  HA  HSE    41     -23.856  13.628 -36.395  1.00  0.00           H  
ATOM    619  CB  HSE    41     -22.851  15.449 -36.696  1.00  0.00           C  
ATOM    620  HB1 HSE    41     -21.778  15.736 -36.709  1.00  0.00           H  
ATOM    621  HB2 HSE    41     -23.343  15.864 -35.790  1.00  0.00           H  
ATOM    622  ND1 HSE    41     -24.764  15.974 -38.122  1.00  0.00           N  
ATOM    623  CG  HSE    41     -23.426  16.045 -37.960  1.00  0.00           C  
ATOM    624  CE1 HSE    41     -25.018  16.506 -39.317  1.00  0.00           C  
ATOM    625  HE1 HSE    41     -26.040  16.635 -39.673  1.00  0.00           H  
ATOM    626  NE2 HSE    41     -23.857  17.033 -39.854  1.00  0.00           N  
ATOM    627  HE2 HSE    41     -23.761  17.619 -40.659  1.00  0.00           H  
ATOM    628  CD2 HSE    41     -22.845  16.729 -39.012  1.00  0.00           C  
ATOM    629  HD2 HSE    41     -21.847  17.111 -39.186  1.00  0.00           H  
ATOM    630  C   HSE    41     -22.482  13.203 -37.740  1.00  0.00           C  
ATOM    631  O   HSE    41     -21.273  12.945 -37.888  1.00  0.00           O  
ATOM    632  N   VAL    42     -23.397  12.905 -38.606  1.00  0.00           N  
ATOM    633  HN  VAL    42     -24.237  13.429 -38.723  1.00  0.00           H  
ATOM    634  CA  VAL    42     -23.083  12.059 -39.754  1.00  0.00           C  
ATOM    635  HA  VAL    42     -22.081  11.655 -39.746  1.00  0.00           H  
ATOM    636  CB  VAL    42     -23.991  10.838 -39.736  1.00  0.00           C  
ATOM    637  HB  VAL    42     -25.059  11.130 -39.816  1.00  0.00           H  
ATOM    638  CG1 VAL    42     -23.682   9.796 -40.857  1.00  0.00           C  
ATOM    639 HG11 VAL    42     -22.616   9.556 -41.057  1.00  0.00           H  
ATOM    640 HG12 VAL    42     -24.121  10.225 -41.784  1.00  0.00           H  
ATOM    641 HG13 VAL    42     -24.250   8.869 -40.626  1.00  0.00           H  
ATOM    642  CG2 VAL    42     -23.873  10.104 -38.350  1.00  0.00           C  
ATOM    643 HG21 VAL    42     -24.518   9.210 -38.489  1.00  0.00           H  
ATOM    644 HG22 VAL    42     -24.127  10.664 -37.425  1.00  0.00           H  
ATOM    645 HG23 VAL    42     -22.818   9.754 -38.344  1.00  0.00           H  
ATOM    646  C   VAL    42     -23.207  12.868 -41.072  1.00  0.00           C  
ATOM    647  O   VAL    42     -24.136  13.643 -41.184  1.00  0.00           O  
ATOM    648  N   VAL    43     -22.222  12.827 -41.894  1.00  0.00           N  
ATOM    649  HN  VAL    43     -21.374  12.379 -41.620  1.00  0.00           H  
ATOM    650  CA  VAL    43     -22.222  13.612 -43.094  1.00  0.00           C  
ATOM    651  HA  VAL    43     -23.141  14.170 -43.199  1.00  0.00           H  
ATOM    652  CB  VAL    43     -21.217  14.730 -43.230  1.00  0.00           C  
ATOM    653  HB  VAL    43     -20.229  14.271 -43.015  1.00  0.00           H  
ATOM    654  CG1 VAL    43     -21.067  15.422 -44.627  1.00  0.00           C  
ATOM    655 HG11 VAL    43     -22.087  15.722 -44.949  1.00  0.00           H  
ATOM    656 HG12 VAL    43     -20.701  14.593 -45.270  1.00  0.00           H  
ATOM    657 HG13 VAL    43     -20.326  16.249 -44.676  1.00  0.00           H  
ATOM    658  CG2 VAL    43     -21.415  15.836 -42.167  1.00  0.00           C  
ATOM    659 HG21 VAL    43     -22.378  16.365 -42.331  1.00  0.00           H  
ATOM    660 HG22 VAL    43     -20.661  16.653 -42.172  1.00  0.00           H  
ATOM    661 HG23 VAL    43     -21.362  15.353 -41.168  1.00  0.00           H  
ATOM    662  C   VAL    43     -22.194  12.693 -44.363  1.00  0.00           C  
ATOM    663  O   VAL    43     -21.158  12.173 -44.729  1.00  0.00           O  
ATOM    664  N   GLU    44     -23.348  12.551 -44.972  1.00  0.00           N  
ATOM    665  HN  GLU    44     -24.138  13.023 -44.590  1.00  0.00           H  
ATOM    666  CA  GLU    44     -23.444  11.865 -46.263  1.00  0.00           C  
ATOM    667  HA  GLU    44     -22.613  11.202 -46.453  1.00  0.00           H  
ATOM    668  CB  GLU    44     -24.760  11.043 -46.159  1.00  0.00           C  
ATOM    669  HB1 GLU    44     -24.759  10.588 -47.172  1.00  0.00           H  
ATOM    670  HB2 GLU    44     -25.639  11.708 -46.027  1.00  0.00           H  
ATOM    671  CG  GLU    44     -24.747   9.982 -45.011  1.00  0.00           C  
ATOM    672  HG1 GLU    44     -24.657  10.549 -44.059  1.00  0.00           H  
ATOM    673  HG2 GLU    44     -24.012   9.161 -45.153  1.00  0.00           H  
ATOM    674  CD  GLU    44     -26.173   9.357 -45.116  1.00  0.00           C  
ATOM    675  OE1 GLU    44     -26.223   8.097 -45.293  1.00  0.00           O  
ATOM    676  OE2 GLU    44     -27.158  10.150 -44.903  1.00  0.00           O  
ATOM    677  C   GLU    44     -23.491  12.771 -47.464  1.00  0.00           C  
ATOM    678  O   GLU    44     -23.459  12.262 -48.601  1.00  0.00           O  
ATOM    679  N   LYS    45     -23.623  14.088 -47.264  1.00  0.00           N  
ATOM    680  HN  LYS    45     -23.854  14.306 -46.319  1.00  0.00           H  
ATOM    681  CA  LYS    45     -23.743  15.104 -48.249  1.00  0.00           C  
ATOM    682  HA  LYS    45     -23.028  14.947 -49.043  1.00  0.00           H  
ATOM    683  CB  LYS    45     -25.129  14.994 -48.861  1.00  0.00           C  
ATOM    684  HB1 LYS    45     -25.287  14.009 -49.349  1.00  0.00           H  
ATOM    685  HB2 LYS    45     -25.150  15.645 -49.761  1.00  0.00           H  
ATOM    686  CG  LYS    45     -26.290  15.421 -48.000  1.00  0.00           C  
ATOM    687  HG1 LYS    45     -26.579  16.494 -48.004  1.00  0.00           H  
ATOM    688  HG2 LYS    45     -26.036  15.300 -46.925  1.00  0.00           H  
ATOM    689  CD  LYS    45     -27.492  14.618 -48.470  1.00  0.00           C  
ATOM    690  HD1 LYS    45     -27.239  13.538 -48.534  1.00  0.00           H  
ATOM    691  HD2 LYS    45     -27.745  15.018 -49.475  1.00  0.00           H  
ATOM    692  CE  LYS    45     -28.842  14.698 -47.716  1.00  0.00           C  
ATOM    693  HE1 LYS    45     -29.542  13.978 -48.191  1.00  0.00           H  
ATOM    694  HE2 LYS    45     -29.220  15.738 -47.803  1.00  0.00           H  
ATOM    695  NZ  LYS    45     -28.555  14.196 -46.371  1.00  0.00           N  
ATOM    696  HZ1 LYS    45     -27.983  14.857 -45.808  1.00  0.00           H  
ATOM    697  HZ2 LYS    45     -28.240  13.206 -46.416  1.00  0.00           H  
ATOM    698  HZ3 LYS    45     -29.418  14.299 -45.800  1.00  0.00           H  
ATOM    699  C   LYS    45     -23.376  16.537 -47.886  1.00  0.00           C  
ATOM    700  O   LYS    45     -23.148  16.764 -46.695  1.00  0.00           O  
ATOM    701  N   GLU    46     -23.288  17.502 -48.837  1.00  0.00           N  
ATOM    702  HN  GLU    46     -23.549  17.262 -49.769  1.00  0.00           H  
ATOM    703  CA  GLU    46     -22.911  18.856 -48.650  1.00  0.00           C  
ATOM    704  HA  GLU    46     -21.954  19.041 -48.185  1.00  0.00           H  
ATOM    705  CB  GLU    46     -22.780  19.499 -50.094  1.00  0.00           C  
ATOM    706  HB1 GLU    46     -23.707  19.119 -50.574  1.00  0.00           H  
ATOM    707  HB2 GLU    46     -21.971  18.948 -50.619  1.00  0.00           H  
ATOM    708  CG  GLU    46     -22.705  21.084 -50.048  1.00  0.00           C  
ATOM    709  HG1 GLU    46     -21.673  21.364 -49.748  1.00  0.00           H  
ATOM    710  HG2 GLU    46     -23.430  21.616 -49.395  1.00  0.00           H  
ATOM    711  CD  GLU    46     -22.917  21.576 -51.444  1.00  0.00           C  
ATOM    712  OE1 GLU    46     -22.307  20.974 -52.356  1.00  0.00           O  
ATOM    713  OE2 GLU    46     -23.641  22.604 -51.654  1.00  0.00           O  
ATOM    714  C   GLU    46     -23.985  19.426 -47.711  1.00  0.00           C  
ATOM    715  O   GLU    46     -23.586  20.128 -46.777  1.00  0.00           O  
ATOM    716  N   GLU    47     -25.327  19.150 -47.766  1.00  0.00           N  
ATOM    717  HN  GLU    47     -25.725  18.526 -48.435  1.00  0.00           H  
ATOM    718  CA  GLU    47     -26.245  19.765 -46.771  1.00  0.00           C  
ATOM    719  HA  GLU    47     -26.301  20.843 -46.815  1.00  0.00           H  
ATOM    720  CB  GLU    47     -27.794  19.362 -47.034  1.00  0.00           C  
ATOM    721  HB1 GLU    47     -28.326  19.298 -46.061  1.00  0.00           H  
ATOM    722  HB2 GLU    47     -27.687  18.290 -47.302  1.00  0.00           H  
ATOM    723  CG  GLU    47     -28.584  20.045 -48.161  1.00  0.00           C  
ATOM    724  HG1 GLU    47     -29.080  19.324 -48.845  1.00  0.00           H  
ATOM    725  HG2 GLU    47     -27.817  20.447 -48.858  1.00  0.00           H  
ATOM    726  CD  GLU    47     -29.589  21.126 -47.844  1.00  0.00           C  
ATOM    727  OE1 GLU    47     -30.698  20.847 -47.287  1.00  0.00           O  
ATOM    728  OE2 GLU    47     -29.357  22.265 -48.213  1.00  0.00           O  
ATOM    729  C   GLU    47     -25.997  19.443 -45.330  1.00  0.00           C  
ATOM    730  O   GLU    47     -25.935  20.353 -44.482  1.00  0.00           O  
ATOM    731  N   ASP    48     -25.652  18.159 -45.019  1.00  0.00           N  
ATOM    732  HN  ASP    48     -25.884  17.421 -45.649  1.00  0.00           H  
ATOM    733  CA  ASP    48     -25.346  17.686 -43.723  1.00  0.00           C  
ATOM    734  HA  ASP    48     -26.203  17.789 -43.074  1.00  0.00           H  
ATOM    735  CB  ASP    48     -25.028  16.138 -43.699  1.00  0.00           C  
ATOM    736  HB1 ASP    48     -24.898  15.671 -42.699  1.00  0.00           H  
ATOM    737  HB2 ASP    48     -24.069  16.058 -44.255  1.00  0.00           H  
ATOM    738  CG  ASP    48     -26.107  15.265 -44.281  1.00  0.00           C  
ATOM    739  OD1 ASP    48     -25.747  14.099 -44.531  1.00  0.00           O  
ATOM    740  OD2 ASP    48     -27.259  15.675 -44.572  1.00  0.00           O  
ATOM    741  C   ASP    48     -24.207  18.424 -43.124  1.00  0.00           C  
ATOM    742  O   ASP    48     -24.237  18.790 -41.935  1.00  0.00           O  
ATOM    743  N   LEU    49     -23.154  18.727 -43.952  1.00  0.00           N  
ATOM    744  HN  LEU    49     -23.237  18.660 -44.943  1.00  0.00           H  
ATOM    745  CA  LEU    49     -21.988  19.416 -43.396  1.00  0.00           C  
ATOM    746  HA  LEU    49     -21.689  18.920 -42.484  1.00  0.00           H  
ATOM    747  CB  LEU    49     -20.825  19.415 -44.408  1.00  0.00           C  
ATOM    748  HB1 LEU    49     -21.181  19.868 -45.358  1.00  0.00           H  
ATOM    749  HB2 LEU    49     -20.376  18.431 -44.664  1.00  0.00           H  
ATOM    750  CG  LEU    49     -19.553  20.334 -44.121  1.00  0.00           C  
ATOM    751  HG  LEU    49     -19.900  21.367 -43.906  1.00  0.00           H  
ATOM    752  CD1 LEU    49     -18.714  19.722 -42.982  1.00  0.00           C  
ATOM    753 HD11 LEU    49     -19.293  19.699 -42.034  1.00  0.00           H  
ATOM    754 HD12 LEU    49     -17.855  20.390 -42.759  1.00  0.00           H  
ATOM    755 HD13 LEU    49     -18.337  18.677 -43.008  1.00  0.00           H  
ATOM    756  CD2 LEU    49     -18.710  20.444 -45.408  1.00  0.00           C  
ATOM    757 HD21 LEU    49     -18.747  19.464 -45.930  1.00  0.00           H  
ATOM    758 HD22 LEU    49     -17.686  20.811 -45.181  1.00  0.00           H  
ATOM    759 HD23 LEU    49     -19.234  21.139 -46.099  1.00  0.00           H  
ATOM    760  C   LEU    49     -22.280  20.827 -42.952  1.00  0.00           C  
ATOM    761  O   LEU    49     -21.663  21.410 -42.078  1.00  0.00           O  
ATOM    762  N   GLN    50     -23.357  21.389 -43.572  1.00  0.00           N  
ATOM    763  HN  GLN    50     -23.828  20.880 -44.289  1.00  0.00           H  
ATOM    764  CA  GLN    50     -23.756  22.741 -43.304  1.00  0.00           C  
ATOM    765  HA  GLN    50     -22.826  23.273 -43.167  1.00  0.00           H  
ATOM    766  CB  GLN    50     -24.710  23.274 -44.389  1.00  0.00           C  
ATOM    767  HB1 GLN    50     -24.844  24.373 -44.296  1.00  0.00           H  
ATOM    768  HB2 GLN    50     -25.665  22.711 -44.324  1.00  0.00           H  
ATOM    769  CG  GLN    50     -24.316  23.132 -45.895  1.00  0.00           C  
ATOM    770  HG1 GLN    50     -24.886  23.850 -46.521  1.00  0.00           H  
ATOM    771  HG2 GLN    50     -24.613  22.126 -46.261  1.00  0.00           H  
ATOM    772  CD  GLN    50     -22.915  23.504 -46.162  1.00  0.00           C  
ATOM    773  OE1 GLN    50     -22.612  24.656 -46.364  1.00  0.00           O  
ATOM    774  NE2 GLN    50     -22.050  22.469 -46.175  1.00  0.00           N  
ATOM    775 HE21 GLN    50     -22.405  21.590 -45.854  1.00  0.00           H  
ATOM    776 HE22 GLN    50     -21.257  22.636 -46.761  1.00  0.00           H  
ATOM    777  C   GLN    50     -24.405  22.923 -41.957  1.00  0.00           C  
ATOM    778  O   GLN    50     -24.438  24.062 -41.452  1.00  0.00           O  
ATOM    779  N   TRP    51     -24.865  21.834 -41.246  1.00  0.00           N  
ATOM    780  HN  TRP    51     -24.861  20.921 -41.645  1.00  0.00           H  
ATOM    781  CA  TRP    51     -25.326  21.744 -39.868  1.00  0.00           C  
ATOM    782  HA  TRP    51     -26.241  22.300 -39.728  1.00  0.00           H  
ATOM    783  CB  TRP    51     -25.620  20.213 -39.460  1.00  0.00           C  
ATOM    784  HB1 TRP    51     -24.756  19.602 -39.799  1.00  0.00           H  
ATOM    785  HB2 TRP    51     -26.522  19.907 -40.033  1.00  0.00           H  
ATOM    786  CG  TRP    51     -25.874  19.920 -37.977  1.00  0.00           C  
ATOM    787  CD1 TRP    51     -24.932  19.473 -37.097  1.00  0.00           C  
ATOM    788  HD1 TRP    51     -23.924  19.274 -37.429  1.00  0.00           H  
ATOM    789  NE1 TRP    51     -25.486  19.277 -35.906  1.00  0.00           N  
ATOM    790  HE1 TRP    51     -24.992  18.971 -35.121  1.00  0.00           H  
ATOM    791  CE2 TRP    51     -26.793  19.492 -35.941  1.00  0.00           C  
ATOM    792  CD2 TRP    51     -27.076  19.834 -37.257  1.00  0.00           C  
ATOM    793  CE3 TRP    51     -28.429  19.994 -37.676  1.00  0.00           C  
ATOM    794  HE3 TRP    51     -28.659  20.254 -38.698  1.00  0.00           H  
ATOM    795  CZ3 TRP    51     -29.384  19.804 -36.664  1.00  0.00           C  
ATOM    796  HZ3 TRP    51     -30.429  19.778 -36.935  1.00  0.00           H  
ATOM    797  CZ2 TRP    51     -27.696  19.339 -34.930  1.00  0.00           C  
ATOM    798  HZ2 TRP    51     -27.503  18.968 -33.935  1.00  0.00           H  
ATOM    799  CH2 TRP    51     -28.984  19.507 -35.315  1.00  0.00           C  
ATOM    800  HH2 TRP    51     -29.792  19.236 -34.652  1.00  0.00           H  
ATOM    801  C   TRP    51     -24.305  22.333 -38.933  1.00  0.00           C  
ATOM    802  O   TRP    51     -24.534  23.065 -38.003  1.00  0.00           O  
ATOM    803  N   VAL    52     -23.022  21.911 -39.113  1.00  0.00           N  
ATOM    804  HN  VAL    52     -22.816  21.351 -39.912  1.00  0.00           H  
ATOM    805  CA  VAL    52     -21.842  22.435 -38.355  1.00  0.00           C  
ATOM    806  HA  VAL    52     -22.137  22.331 -37.321  1.00  0.00           H  
ATOM    807  CB  VAL    52     -20.455  21.656 -38.594  1.00  0.00           C  
ATOM    808  HB  VAL    52     -20.478  21.448 -39.685  1.00  0.00           H  
ATOM    809  CG1 VAL    52     -19.208  22.431 -38.113  1.00  0.00           C  
ATOM    810 HG11 VAL    52     -18.982  23.376 -38.650  1.00  0.00           H  
ATOM    811 HG12 VAL    52     -18.265  21.844 -38.094  1.00  0.00           H  
ATOM    812 HG13 VAL    52     -19.387  22.755 -37.066  1.00  0.00           H  
ATOM    813  CG2 VAL    52     -20.467  20.292 -37.868  1.00  0.00           C  
ATOM    814 HG21 VAL    52     -19.471  19.804 -37.928  1.00  0.00           H  
ATOM    815 HG22 VAL    52     -21.149  19.485 -38.211  1.00  0.00           H  
ATOM    816 HG23 VAL    52     -20.539  20.391 -36.764  1.00  0.00           H  
ATOM    817  C   VAL    52     -21.575  23.942 -38.637  1.00  0.00           C  
ATOM    818  O   VAL    52     -21.138  24.742 -37.789  1.00  0.00           O  
ATOM    819  N   LEU    53     -21.834  24.403 -39.870  1.00  0.00           N  
ATOM    820  HN  LEU    53     -22.344  23.781 -40.459  1.00  0.00           H  
ATOM    821  CA  LEU    53     -21.653  25.711 -40.457  1.00  0.00           C  
ATOM    822  HA  LEU    53     -20.816  26.135 -39.923  1.00  0.00           H  
ATOM    823  CB  LEU    53     -21.325  25.445 -41.959  1.00  0.00           C  
ATOM    824  HB1 LEU    53     -21.092  26.475 -42.306  1.00  0.00           H  
ATOM    825  HB2 LEU    53     -22.215  25.076 -42.513  1.00  0.00           H  
ATOM    826  CG  LEU    53     -20.073  24.606 -42.139  1.00  0.00           C  
ATOM    827  HG  LEU    53     -20.270  23.524 -41.983  1.00  0.00           H  
ATOM    828  CD1 LEU    53     -19.697  24.699 -43.605  1.00  0.00           C  
ATOM    829 HD11 LEU    53     -20.335  24.261 -44.402  1.00  0.00           H  
ATOM    830 HD12 LEU    53     -18.733  24.166 -43.746  1.00  0.00           H  
ATOM    831 HD13 LEU    53     -19.474  25.743 -43.913  1.00  0.00           H  
ATOM    832  CD2 LEU    53     -18.871  24.920 -41.193  1.00  0.00           C  
ATOM    833 HD21 LEU    53     -18.569  25.989 -41.211  1.00  0.00           H  
ATOM    834 HD22 LEU    53     -17.961  24.320 -41.408  1.00  0.00           H  
ATOM    835 HD23 LEU    53     -19.096  24.705 -40.127  1.00  0.00           H  
ATOM    836  C   LEU    53     -22.670  26.753 -40.187  1.00  0.00           C  
ATOM    837  O   LEU    53     -22.559  27.936 -40.466  1.00  0.00           O  
ATOM    838  N   THR    54     -23.810  26.353 -39.625  1.00  0.00           N  
ATOM    839  HN  THR    54     -24.024  25.380 -39.673  1.00  0.00           H  
ATOM    840  CA  THR    54     -24.853  27.172 -39.073  1.00  0.00           C  
ATOM    841  HA  THR    54     -24.669  28.219 -39.265  1.00  0.00           H  
ATOM    842  CB  THR    54     -26.215  26.783 -39.640  1.00  0.00           C  
ATOM    843  HB  THR    54     -27.087  27.060 -39.010  1.00  0.00           H  
ATOM    844  OG1 THR    54     -26.296  25.356 -39.625  1.00  0.00           O  
ATOM    845  HG1 THR    54     -25.950  24.947 -40.422  1.00  0.00           H  
ATOM    846  CG2 THR    54     -26.392  27.240 -41.132  1.00  0.00           C  
ATOM    847 HG21 THR    54     -27.303  26.720 -41.498  1.00  0.00           H  
ATOM    848 HG22 THR    54     -25.398  27.132 -41.617  1.00  0.00           H  
ATOM    849 HG23 THR    54     -26.722  28.290 -41.285  1.00  0.00           H  
ATOM    850  C   THR    54     -24.843  26.968 -37.539  1.00  0.00           C  
ATOM    851  O   THR    54     -25.811  27.396 -36.865  1.00  0.00           O  
ATOM    852  N   ASP    55     -23.838  26.256 -36.998  1.00  0.00           N  
ATOM    853  HN  ASP    55     -23.091  26.022 -37.616  1.00  0.00           H  
ATOM    854  CA  ASP    55     -23.491  26.006 -35.633  1.00  0.00           C  
ATOM    855  HA  ASP    55     -22.567  25.454 -35.541  1.00  0.00           H  
ATOM    856  CB  ASP    55     -23.053  27.385 -34.865  1.00  0.00           C  
ATOM    857  HB1 ASP    55     -22.534  27.133 -33.915  1.00  0.00           H  
ATOM    858  HB2 ASP    55     -23.971  27.993 -34.723  1.00  0.00           H  
ATOM    859  CG  ASP    55     -22.009  28.092 -35.659  1.00  0.00           C  
ATOM    860  OD1 ASP    55     -20.917  27.524 -35.870  1.00  0.00           O  
ATOM    861  OD2 ASP    55     -22.157  29.380 -35.935  1.00  0.00           O  
ATOM    862  C   ASP    55     -24.583  25.196 -34.919  1.00  0.00           C  
ATOM    863  O   ASP    55     -25.328  25.759 -34.157  1.00  0.00           O  
ATOM    864  N   GLY    56     -24.816  23.921 -35.329  1.00  0.00           N  
ATOM    865  HN  GLY    56     -24.339  23.518 -36.106  1.00  0.00           H  
ATOM    866  CA  GLY    56     -25.809  23.043 -34.730  1.00  0.00           C  
ATOM    867  HA1 GLY    56     -25.620  22.084 -35.188  1.00  0.00           H  
ATOM    868  HA2 GLY    56     -26.759  23.430 -35.066  1.00  0.00           H  
ATOM    869  C   GLY    56     -25.735  22.897 -33.215  1.00  0.00           C  
ATOM    870  O   GLY    56     -24.680  23.102 -32.609  1.00  0.00           O  
ATOM    871  N   PRO    57     -26.877  22.536 -32.511  1.00  0.00           N  
ATOM    872  CD  PRO    57     -28.242  22.698 -32.999  1.00  0.00           C  
ATOM    873  HD1 PRO    57     -28.442  21.977 -33.820  1.00  0.00           H  
ATOM    874  HD2 PRO    57     -28.409  23.759 -33.283  1.00  0.00           H  
ATOM    875  CA  PRO    57     -26.925  22.053 -31.142  1.00  0.00           C  
ATOM    876  HA  PRO    57     -26.827  22.974 -30.586  1.00  0.00           H  
ATOM    877  CB  PRO    57     -28.314  21.388 -30.926  1.00  0.00           C  
ATOM    878  HB1 PRO    57     -28.724  21.605 -29.917  1.00  0.00           H  
ATOM    879  HB2 PRO    57     -28.345  20.298 -31.141  1.00  0.00           H  
ATOM    880  CG  PRO    57     -29.219  22.088 -31.934  1.00  0.00           C  
ATOM    881  HG1 PRO    57     -30.045  21.461 -32.332  1.00  0.00           H  
ATOM    882  HG2 PRO    57     -29.815  22.911 -31.486  1.00  0.00           H  
ATOM    883  C   PRO    57     -25.687  21.270 -30.627  1.00  0.00           C  
ATOM    884  O   PRO    57     -25.255  20.383 -31.355  1.00  0.00           O  
ATOM    885  N   ASN    58     -25.200  21.632 -29.468  1.00  0.00           N  
ATOM    886  HN  ASN    58     -25.624  22.395 -28.986  1.00  0.00           H  
ATOM    887  CA  ASN    58     -24.195  20.898 -28.723  1.00  0.00           C  
ATOM    888  HA  ASN    58     -23.984  21.461 -27.826  1.00  0.00           H  
ATOM    889  CB  ASN    58     -24.764  19.563 -28.298  1.00  0.00           C  
ATOM    890  HB1 ASN    58     -24.769  18.912 -29.198  1.00  0.00           H  
ATOM    891  HB2 ASN    58     -25.781  19.794 -27.916  1.00  0.00           H  
ATOM    892  CG  ASN    58     -23.990  18.831 -27.193  1.00  0.00           C  
ATOM    893  OD1 ASN    58     -22.904  19.154 -26.739  1.00  0.00           O  
ATOM    894  ND2 ASN    58     -24.638  17.832 -26.538  1.00  0.00           N  
ATOM    895 HD21 ASN    58     -25.572  17.579 -26.788  1.00  0.00           H  
ATOM    896 HD22 ASN    58     -24.090  17.276 -25.912  1.00  0.00           H  
ATOM    897  C   ASN    58     -22.813  20.745 -29.409  1.00  0.00           C  
ATOM    898  O   ASN    58     -22.496  19.738 -30.123  1.00  0.00           O  
ATOM    899  N   PRO    59     -21.929  21.760 -29.301  1.00  0.00           N  
ATOM    900  CD  PRO    59     -22.299  23.053 -28.683  1.00  0.00           C  
ATOM    901  HD1 PRO    59     -22.639  22.966 -27.629  1.00  0.00           H  
ATOM    902  HD2 PRO    59     -23.171  23.359 -29.300  1.00  0.00           H  
ATOM    903  CA  PRO    59     -20.486  21.642 -29.729  1.00  0.00           C  
ATOM    904  HA  PRO    59     -20.480  21.081 -30.651  1.00  0.00           H  
ATOM    905  CB  PRO    59     -20.174  23.121 -30.023  1.00  0.00           C  
ATOM    906  HB1 PRO    59     -20.425  23.469 -31.047  1.00  0.00           H  
ATOM    907  HB2 PRO    59     -19.112  23.384 -29.828  1.00  0.00           H  
ATOM    908  CG  PRO    59     -21.075  23.958 -29.003  1.00  0.00           C  
ATOM    909  HG1 PRO    59     -20.524  24.010 -28.040  1.00  0.00           H  
ATOM    910  HG2 PRO    59     -21.498  24.917 -29.371  1.00  0.00           H  
ATOM    911  C   PRO    59     -19.688  20.994 -28.590  1.00  0.00           C  
ATOM    912  O   PRO    59     -20.188  20.752 -27.512  1.00  0.00           O  
ATOM    913  N   PRO    60     -18.357  20.673 -28.827  1.00  0.00           N  
ATOM    914  CD  PRO    60     -17.481  20.388 -27.706  1.00  0.00           C  
ATOM    915  HD1 PRO    60     -18.054  19.825 -26.938  1.00  0.00           H  
ATOM    916  HD2 PRO    60     -17.158  21.346 -27.246  1.00  0.00           H  
ATOM    917  CA  PRO    60     -17.744  20.428 -30.122  1.00  0.00           C  
ATOM    918  HA  PRO    60     -17.699  21.305 -30.751  1.00  0.00           H  
ATOM    919  CB  PRO    60     -16.290  20.117 -29.752  1.00  0.00           C  
ATOM    920  HB1 PRO    60     -15.580  20.966 -29.655  1.00  0.00           H  
ATOM    921  HB2 PRO    60     -15.910  19.296 -30.397  1.00  0.00           H  
ATOM    922  CG  PRO    60     -16.424  19.492 -28.301  1.00  0.00           C  
ATOM    923  HG1 PRO    60     -16.659  18.410 -28.390  1.00  0.00           H  
ATOM    924  HG2 PRO    60     -15.453  19.635 -27.780  1.00  0.00           H  
ATOM    925  C   PRO    60     -18.298  19.250 -30.932  1.00  0.00           C  
ATOM    926  O   PRO    60     -18.882  18.286 -30.430  1.00  0.00           O  
ATOM    927  N   TYR    61     -18.180  19.185 -32.296  1.00  0.00           N  
ATOM    928  HN  TYR    61     -17.504  19.764 -32.745  1.00  0.00           H  
ATOM    929  CA  TYR    61     -18.786  18.167 -33.147  1.00  0.00           C  
ATOM    930  HA  TYR    61     -19.601  17.691 -32.622  1.00  0.00           H  
ATOM    931  CB  TYR    61     -19.243  18.957 -34.479  1.00  0.00           C  
ATOM    932  HB1 TYR    61     -20.004  18.327 -34.986  1.00  0.00           H  
ATOM    933  HB2 TYR    61     -18.340  19.295 -35.032  1.00  0.00           H  
ATOM    934  CG  TYR    61     -19.984  20.232 -34.129  1.00  0.00           C  
ATOM    935  CD1 TYR    61     -19.414  21.423 -34.556  1.00  0.00           C  
ATOM    936  HD1 TYR    61     -18.503  21.395 -35.137  1.00  0.00           H  
ATOM    937  CE1 TYR    61     -20.045  22.630 -34.444  1.00  0.00           C  
ATOM    938  HE1 TYR    61     -19.730  23.612 -34.764  1.00  0.00           H  
ATOM    939  CZ  TYR    61     -21.221  22.716 -33.675  1.00  0.00           C  
ATOM    940  OH  TYR    61     -21.838  24.023 -33.388  1.00  0.00           O  
ATOM    941  HH  TYR    61     -22.557  23.849 -32.776  1.00  0.00           H  
ATOM    942  CD2 TYR    61     -21.078  20.310 -33.234  1.00  0.00           C  
ATOM    943  HD2 TYR    61     -21.518  19.435 -32.779  1.00  0.00           H  
ATOM    944  CE2 TYR    61     -21.741  21.545 -33.096  1.00  0.00           C  
ATOM    945  HE2 TYR    61     -22.450  21.547 -32.281  1.00  0.00           H  
ATOM    946  C   TYR    61     -17.733  17.098 -33.572  1.00  0.00           C  
ATOM    947  O   TYR    61     -16.460  17.347 -33.653  1.00  0.00           O  
ATOM    948  N   MET    62     -18.173  15.829 -33.762  1.00  0.00           N  
ATOM    949  HN  MET    62     -19.139  15.638 -33.607  1.00  0.00           H  
ATOM    950  CA  MET    62     -17.268  14.746 -34.252  1.00  0.00           C  
ATOM    951  HA  MET    62     -16.255  15.076 -34.428  1.00  0.00           H  
ATOM    952  CB  MET    62     -17.323  13.504 -33.297  1.00  0.00           C  
ATOM    953  HB1 MET    62     -18.315  13.255 -32.863  1.00  0.00           H  
ATOM    954  HB2 MET    62     -16.619  13.736 -32.469  1.00  0.00           H  
ATOM    955  CG  MET    62     -17.009  12.150 -33.986  1.00  0.00           C  
ATOM    956  HG1 MET    62     -17.741  11.936 -34.794  1.00  0.00           H  
ATOM    957  HG2 MET    62     -17.195  11.312 -33.280  1.00  0.00           H  
ATOM    958  SD  MET    62     -15.307  11.893 -34.650  1.00  0.00           S  
ATOM    959  CE  MET    62     -14.520  11.941 -32.967  1.00  0.00           C  
ATOM    960  HE1 MET    62     -13.444  11.730 -33.151  1.00  0.00           H  
ATOM    961  HE2 MET    62     -14.908  11.173 -32.265  1.00  0.00           H  
ATOM    962  HE3 MET    62     -14.672  12.878 -32.390  1.00  0.00           H  
ATOM    963  C   MET    62     -18.002  14.312 -35.570  1.00  0.00           C  
ATOM    964  O   MET    62     -19.049  13.660 -35.613  1.00  0.00           O  
ATOM    965  N   VAL    63     -17.431  14.713 -36.718  1.00  0.00           N  
ATOM    966  HN  VAL    63     -16.480  15.012 -36.726  1.00  0.00           H  
ATOM    967  CA  VAL    63     -17.990  14.483 -38.071  1.00  0.00           C  
ATOM    968  HA  VAL    63     -19.058  14.393 -37.936  1.00  0.00           H  
ATOM    969  CB  VAL    63     -17.676  15.676 -39.020  1.00  0.00           C  
ATOM    970  HB  VAL    63     -16.584  15.675 -39.224  1.00  0.00           H  
ATOM    971  CG1 VAL    63     -18.386  15.335 -40.291  1.00  0.00           C  
ATOM    972 HG11 VAL    63     -18.577  16.324 -40.761  1.00  0.00           H  
ATOM    973 HG12 VAL    63     -19.426  15.043 -40.031  1.00  0.00           H  
ATOM    974 HG13 VAL    63     -17.834  14.692 -41.009  1.00  0.00           H  
ATOM    975  CG2 VAL    63     -18.264  17.030 -38.460  1.00  0.00           C  
ATOM    976 HG21 VAL    63     -18.037  17.044 -37.373  1.00  0.00           H  
ATOM    977 HG22 VAL    63     -19.369  17.072 -38.572  1.00  0.00           H  
ATOM    978 HG23 VAL    63     -17.870  17.986 -38.867  1.00  0.00           H  
ATOM    979  C   VAL    63     -17.610  13.096 -38.637  1.00  0.00           C  
ATOM    980  O   VAL    63     -16.484  12.910 -39.057  1.00  0.00           O  
ATOM    981  N   LEU    64     -18.556  12.089 -38.535  1.00  0.00           N  
ATOM    982  HN  LEU    64     -19.408  12.222 -38.034  1.00  0.00           H  
ATOM    983  CA  LEU    64     -18.543  10.873 -39.383  1.00  0.00           C  
ATOM    984  HA  LEU    64     -17.565  10.415 -39.399  1.00  0.00           H  
ATOM    985  CB  LEU    64     -19.559   9.838 -38.876  1.00  0.00           C  
ATOM    986  HB1 LEU    64     -20.572  10.281 -38.776  1.00  0.00           H  
ATOM    987  HB2 LEU    64     -19.226   9.514 -37.867  1.00  0.00           H  
ATOM    988  CG  LEU    64     -19.678   8.556 -39.734  1.00  0.00           C  
ATOM    989  HG  LEU    64     -20.112   8.716 -40.744  1.00  0.00           H  
ATOM    990  CD1 LEU    64     -18.364   7.918 -40.029  1.00  0.00           C  
ATOM    991 HD11 LEU    64     -17.904   7.287 -39.237  1.00  0.00           H  
ATOM    992 HD12 LEU    64     -17.644   8.629 -40.489  1.00  0.00           H  
ATOM    993 HD13 LEU    64     -18.669   7.195 -40.815  1.00  0.00           H  
ATOM    994  CD2 LEU    64     -20.525   7.528 -38.996  1.00  0.00           C  
ATOM    995 HD21 LEU    64     -19.940   6.588 -38.904  1.00  0.00           H  
ATOM    996 HD22 LEU    64     -21.528   7.454 -39.469  1.00  0.00           H  
ATOM    997 HD23 LEU    64     -20.726   7.978 -38.000  1.00  0.00           H  
ATOM    998  C   LEU    64     -18.804  11.299 -40.876  1.00  0.00           C  
ATOM    999  O   LEU    64     -19.955  11.642 -41.171  1.00  0.00           O  
ATOM   1000  N   LEU    65     -17.863  11.384 -41.748  1.00  0.00           N  
ATOM   1001  HN  LEU    65     -16.932  11.373 -41.390  1.00  0.00           H  
ATOM   1002  CA  LEU    65     -18.027  11.382 -43.224  1.00  0.00           C  
ATOM   1003  HA  LEU    65     -18.863  12.032 -43.433  1.00  0.00           H  
ATOM   1004  CB  LEU    65     -16.805  11.923 -43.878  1.00  0.00           C  
ATOM   1005  HB1 LEU    65     -15.930  11.290 -43.617  1.00  0.00           H  
ATOM   1006  HB2 LEU    65     -16.565  12.934 -43.487  1.00  0.00           H  
ATOM   1007  CG  LEU    65     -17.148  12.121 -45.363  1.00  0.00           C  
ATOM   1008  HG  LEU    65     -17.940  11.409 -45.679  1.00  0.00           H  
ATOM   1009  CD1 LEU    65     -17.538  13.603 -45.645  1.00  0.00           C  
ATOM   1010 HD11 LEU    65     -17.739  13.948 -46.682  1.00  0.00           H  
ATOM   1011 HD12 LEU    65     -16.717  14.309 -45.396  1.00  0.00           H  
ATOM   1012 HD13 LEU    65     -18.509  13.789 -45.138  1.00  0.00           H  
ATOM   1013  CD2 LEU    65     -15.932  11.736 -46.153  1.00  0.00           C  
ATOM   1014 HD21 LEU    65     -15.658  10.660 -46.112  1.00  0.00           H  
ATOM   1015 HD22 LEU    65     -15.056  12.382 -45.933  1.00  0.00           H  
ATOM   1016 HD23 LEU    65     -16.146  11.988 -47.214  1.00  0.00           H  
ATOM   1017  C   LEU    65     -18.486   9.988 -43.745  1.00  0.00           C  
ATOM   1018  O   LEU    65     -17.775   9.009 -43.854  1.00  0.00           O  
ATOM   1019  N   GLU    66     -19.708   9.895 -44.277  1.00  0.00           N  
ATOM   1020  HN  GLU    66     -20.376  10.596 -44.038  1.00  0.00           H  
ATOM   1021  CA  GLU    66     -20.168   8.720 -45.045  1.00  0.00           C  
ATOM   1022  HA  GLU    66     -19.498   7.873 -45.038  1.00  0.00           H  
ATOM   1023  CB  GLU    66     -21.535   8.241 -44.478  1.00  0.00           C  
ATOM   1024  HB1 GLU    66     -22.242   7.823 -45.226  1.00  0.00           H  
ATOM   1025  HB2 GLU    66     -22.026   9.170 -44.117  1.00  0.00           H  
ATOM   1026  CG  GLU    66     -21.343   7.323 -43.283  1.00  0.00           C  
ATOM   1027  HG1 GLU    66     -22.157   7.415 -42.532  1.00  0.00           H  
ATOM   1028  HG2 GLU    66     -20.319   7.366 -42.852  1.00  0.00           H  
ATOM   1029  CD  GLU    66     -21.557   5.866 -43.739  1.00  0.00           C  
ATOM   1030  OE1 GLU    66     -20.600   5.135 -44.112  1.00  0.00           O  
ATOM   1031  OE2 GLU    66     -22.727   5.409 -43.793  1.00  0.00           O  
ATOM   1032  C   GLU    66     -20.284   9.039 -46.535  1.00  0.00           C  
ATOM   1033  O   GLU    66     -20.563   8.150 -47.369  1.00  0.00           O  
ATOM   1034  N   SER    67     -20.094  10.369 -46.941  1.00  0.00           N  
ATOM   1035  HN  SER    67     -20.007  11.010 -46.182  1.00  0.00           H  
ATOM   1036  CA  SER    67     -20.188  11.001 -48.230  1.00  0.00           C  
ATOM   1037  HA  SER    67     -21.221  10.977 -48.545  1.00  0.00           H  
ATOM   1038  CB  SER    67     -19.802  12.448 -48.173  1.00  0.00           C  
ATOM   1039  HB1 SER    67     -18.724  12.664 -48.011  1.00  0.00           H  
ATOM   1040  HB2 SER    67     -20.238  12.920 -47.267  1.00  0.00           H  
ATOM   1041  OG  SER    67     -20.116  13.219 -49.334  1.00  0.00           O  
ATOM   1042  HG1 SER    67     -20.987  12.940 -49.626  1.00  0.00           H  
ATOM   1043  C   SER    67     -19.306  10.314 -49.195  1.00  0.00           C  
ATOM   1044  O   SER    67     -18.204   9.919 -48.894  1.00  0.00           O  
ATOM   1045  N   LYS    68     -19.865  10.186 -50.408  1.00  0.00           N  
ATOM   1046  HN  LYS    68     -20.776  10.590 -50.397  1.00  0.00           H  
ATOM   1047  CA  LYS    68     -19.283   9.705 -51.647  1.00  0.00           C  
ATOM   1048  HA  LYS    68     -18.402   9.081 -51.619  1.00  0.00           H  
ATOM   1049  CB  LYS    68     -20.119   8.857 -52.584  1.00  0.00           C  
ATOM   1050  HB1 LYS    68     -19.481   8.575 -53.449  1.00  0.00           H  
ATOM   1051  HB2 LYS    68     -20.852   9.616 -52.932  1.00  0.00           H  
ATOM   1052  CG  LYS    68     -21.063   7.782 -51.991  1.00  0.00           C  
ATOM   1053  HG1 LYS    68     -21.600   7.439 -52.902  1.00  0.00           H  
ATOM   1054  HG2 LYS    68     -21.751   8.310 -51.296  1.00  0.00           H  
ATOM   1055  CD  LYS    68     -20.418   6.714 -51.153  1.00  0.00           C  
ATOM   1056  HD1 LYS    68     -19.822   7.323 -50.441  1.00  0.00           H  
ATOM   1057  HD2 LYS    68     -19.841   5.997 -51.775  1.00  0.00           H  
ATOM   1058  CE  LYS    68     -21.448   5.840 -50.244  1.00  0.00           C  
ATOM   1059  HE1 LYS    68     -22.127   6.474 -49.633  1.00  0.00           H  
ATOM   1060  HE2 LYS    68     -20.804   5.270 -49.541  1.00  0.00           H  
ATOM   1061  NZ  LYS    68     -22.312   4.908 -51.045  1.00  0.00           N  
ATOM   1062  HZ1 LYS    68     -22.644   4.145 -50.421  1.00  0.00           H  
ATOM   1063  HZ2 LYS    68     -21.788   4.485 -51.838  1.00  0.00           H  
ATOM   1064  HZ3 LYS    68     -23.123   5.467 -51.379  1.00  0.00           H  
ATOM   1065  C   LYS    68     -18.654  10.941 -52.328  1.00  0.00           C  
ATOM   1066  O   LYS    68     -18.531  10.962 -53.560  1.00  0.00           O  
ATOM   1067  N   HSE    69     -18.216  12.070 -51.661  1.00  0.00           N  
ATOM   1068  HN  HSE    69     -18.509  12.327 -50.744  1.00  0.00           H  
ATOM   1069  CA  HSE    69     -17.467  13.201 -52.237  1.00  0.00           C  
ATOM   1070  HA  HSE    69     -16.779  12.893 -53.010  1.00  0.00           H  
ATOM   1071  CB  HSE    69     -18.456  14.307 -52.660  1.00  0.00           C  
ATOM   1072  HB1 HSE    69     -19.093  14.685 -51.832  1.00  0.00           H  
ATOM   1073  HB2 HSE    69     -19.241  13.927 -53.348  1.00  0.00           H  
ATOM   1074  ND1 HSE    69     -16.908  15.167 -54.411  1.00  0.00           N  
ATOM   1075  CG  HSE    69     -17.655  15.396 -53.253  1.00  0.00           C  
ATOM   1076  CE1 HSE    69     -16.360  16.308 -54.707  1.00  0.00           C  
ATOM   1077  HE1 HSE    69     -15.670  16.374 -55.548  1.00  0.00           H  
ATOM   1078  NE2 HSE    69     -16.708  17.254 -53.812  1.00  0.00           N  
ATOM   1079  HE2 HSE    69     -16.292  18.161 -53.746  1.00  0.00           H  
ATOM   1080  CD2 HSE    69     -17.532  16.682 -52.922  1.00  0.00           C  
ATOM   1081  HD2 HSE    69     -18.069  17.152 -52.108  1.00  0.00           H  
ATOM   1082  C   HSE    69     -16.553  13.783 -51.129  1.00  0.00           C  
ATOM   1083  O   HSE    69     -17.042  14.218 -50.045  1.00  0.00           O  
ATOM   1084  N   PHE    70     -15.261  13.864 -51.455  1.00  0.00           N  
ATOM   1085  HN  PHE    70     -14.815  13.599 -52.306  1.00  0.00           H  
ATOM   1086  CA  PHE    70     -14.295  14.545 -50.597  1.00  0.00           C  
ATOM   1087  HA  PHE    70     -14.736  15.037 -49.742  1.00  0.00           H  
ATOM   1088  CB  PHE    70     -13.363  13.446 -50.087  1.00  0.00           C  
ATOM   1089  HB1 PHE    70     -12.669  12.941 -50.793  1.00  0.00           H  
ATOM   1090  HB2 PHE    70     -14.047  12.692 -49.641  1.00  0.00           H  
ATOM   1091  CG  PHE    70     -12.670  13.893 -48.951  1.00  0.00           C  
ATOM   1092  CD1 PHE    70     -13.309  14.135 -47.701  1.00  0.00           C  
ATOM   1093  HD1 PHE    70     -14.382  14.138 -47.580  1.00  0.00           H  
ATOM   1094  CE1 PHE    70     -12.564  14.558 -46.567  1.00  0.00           C  
ATOM   1095  HE1 PHE    70     -13.024  14.730 -45.605  1.00  0.00           H  
ATOM   1096  CZ  PHE    70     -11.185  14.678 -46.677  1.00  0.00           C  
ATOM   1097  HZ  PHE    70     -10.681  14.910 -45.750  1.00  0.00           H  
ATOM   1098  CD2 PHE    70     -11.278  14.080 -49.032  1.00  0.00           C  
ATOM   1099  HD2 PHE    70     -10.831  13.901 -49.998  1.00  0.00           H  
ATOM   1100  CE2 PHE    70     -10.498  14.422 -47.905  1.00  0.00           C  
ATOM   1101  HE2 PHE    70      -9.438  14.472 -48.109  1.00  0.00           H  
ATOM   1102  C   PHE    70     -13.606  15.755 -51.257  1.00  0.00           C  
ATOM   1103  O   PHE    70     -13.337  15.775 -52.455  1.00  0.00           O  
ATOM   1104  N   THR    71     -13.110  16.668 -50.434  1.00  0.00           N  
ATOM   1105  HN  THR    71     -13.308  16.590 -49.460  1.00  0.00           H  
ATOM   1106  CA  THR    71     -12.386  17.893 -50.898  1.00  0.00           C  
ATOM   1107  HA  THR    71     -11.637  17.454 -51.540  1.00  0.00           H  
ATOM   1108  CB  THR    71     -13.428  18.774 -51.593  1.00  0.00           C  
ATOM   1109  HB  THR    71     -13.738  18.159 -52.464  1.00  0.00           H  
ATOM   1110  OG1 THR    71     -13.034  20.066 -52.011  1.00  0.00           O  
ATOM   1111  HG1 THR    71     -12.209  19.890 -52.469  1.00  0.00           H  
ATOM   1112  CG2 THR    71     -14.695  19.013 -50.730  1.00  0.00           C  
ATOM   1113 HG21 THR    71     -15.352  18.122 -50.630  1.00  0.00           H  
ATOM   1114 HG22 THR    71     -15.389  19.777 -51.141  1.00  0.00           H  
ATOM   1115 HG23 THR    71     -14.473  19.335 -49.690  1.00  0.00           H  
ATOM   1116  C   THR    71     -11.650  18.650 -49.819  1.00  0.00           C  
ATOM   1117  O   THR    71     -11.768  18.515 -48.639  1.00  0.00           O  
ATOM   1118  N   ARG    72     -10.823  19.591 -50.284  1.00  0.00           N  
ATOM   1119  HN  ARG    72     -10.523  19.445 -51.224  1.00  0.00           H  
ATOM   1120  CA  ARG    72     -10.155  20.726 -49.549  1.00  0.00           C  
ATOM   1121  HA  ARG    72      -9.686  20.190 -48.737  1.00  0.00           H  
ATOM   1122  CB  ARG    72      -9.184  21.442 -50.373  1.00  0.00           C  
ATOM   1123  HB1 ARG    72      -8.631  22.224 -49.809  1.00  0.00           H  
ATOM   1124  HB2 ARG    72      -9.762  21.947 -51.177  1.00  0.00           H  
ATOM   1125  CG  ARG    72      -8.175  20.597 -51.177  1.00  0.00           C  
ATOM   1126  HG1 ARG    72      -7.590  21.308 -51.798  1.00  0.00           H  
ATOM   1127  HG2 ARG    72      -8.699  19.962 -51.923  1.00  0.00           H  
ATOM   1128  CD  ARG    72      -7.235  19.635 -50.370  1.00  0.00           C  
ATOM   1129  HD1 ARG    72      -7.731  18.711 -50.002  1.00  0.00           H  
ATOM   1130  HD2 ARG    72      -6.839  20.230 -49.520  1.00  0.00           H  
ATOM   1131  NE  ARG    72      -6.109  19.220 -51.274  1.00  0.00           N  
ATOM   1132  HE  ARG    72      -6.317  18.712 -52.110  1.00  0.00           H  
ATOM   1133  CZ  ARG    72      -4.816  19.422 -51.107  1.00  0.00           C  
ATOM   1134  NH1 ARG    72      -4.212  19.984 -50.122  1.00  0.00           N  
ATOM   1135 HH11 ARG    72      -4.726  20.234 -49.301  1.00  0.00           H  
ATOM   1136 HH12 ARG    72      -3.270  20.284 -50.270  1.00  0.00           H  
ATOM   1137  NH2 ARG    72      -4.103  19.188 -52.187  1.00  0.00           N  
ATOM   1138 HH21 ARG    72      -3.239  19.656 -52.375  1.00  0.00           H  
ATOM   1139 HH22 ARG    72      -4.643  19.037 -53.015  1.00  0.00           H  
ATOM   1140  C   ARG    72     -11.087  21.642 -48.901  1.00  0.00           C  
ATOM   1141  O   ARG    72     -10.987  21.919 -47.760  1.00  0.00           O  
ATOM   1142  N   ASP    73     -12.149  22.054 -49.615  1.00  0.00           N  
ATOM   1143  HN  ASP    73     -12.108  21.882 -50.597  1.00  0.00           H  
ATOM   1144  CA  ASP    73     -13.269  22.862 -49.117  1.00  0.00           C  
ATOM   1145  HA  ASP    73     -12.862  23.847 -48.946  1.00  0.00           H  
ATOM   1146  CB  ASP    73     -14.263  23.106 -50.299  1.00  0.00           C  
ATOM   1147  HB1 ASP    73     -15.141  23.723 -50.008  1.00  0.00           H  
ATOM   1148  HB2 ASP    73     -14.724  22.150 -50.628  1.00  0.00           H  
ATOM   1149  CG  ASP    73     -13.677  23.691 -51.566  1.00  0.00           C  
ATOM   1150  OD1 ASP    73     -14.404  23.781 -52.578  1.00  0.00           O  
ATOM   1151  OD2 ASP    73     -12.473  24.144 -51.599  1.00  0.00           O  
ATOM   1152  C   ASP    73     -13.997  22.397 -47.799  1.00  0.00           C  
ATOM   1153  O   ASP    73     -14.226  23.226 -46.936  1.00  0.00           O  
ATOM   1154  N   LEU    74     -14.168  21.103 -47.537  1.00  0.00           N  
ATOM   1155  HN  LEU    74     -13.718  20.496 -48.188  1.00  0.00           H  
ATOM   1156  CA  LEU    74     -14.653  20.560 -46.295  1.00  0.00           C  
ATOM   1157  HA  LEU    74     -15.496  21.173 -46.013  1.00  0.00           H  
ATOM   1158  CB  LEU    74     -15.096  19.169 -46.644  1.00  0.00           C  
ATOM   1159  HB1 LEU    74     -14.321  18.670 -47.264  1.00  0.00           H  
ATOM   1160  HB2 LEU    74     -15.941  19.240 -47.362  1.00  0.00           H  
ATOM   1161  CG  LEU    74     -15.594  18.267 -45.459  1.00  0.00           C  
ATOM   1162  HG  LEU    74     -16.151  18.855 -44.699  1.00  0.00           H  
ATOM   1163  CD1 LEU    74     -16.654  17.261 -45.963  1.00  0.00           C  
ATOM   1164 HD11 LEU    74     -16.313  16.720 -46.872  1.00  0.00           H  
ATOM   1165 HD12 LEU    74     -17.583  17.796 -46.252  1.00  0.00           H  
ATOM   1166 HD13 LEU    74     -16.974  16.510 -45.209  1.00  0.00           H  
ATOM   1167  CD2 LEU    74     -14.365  17.553 -44.777  1.00  0.00           C  
ATOM   1168 HD21 LEU    74     -13.934  18.106 -43.915  1.00  0.00           H  
ATOM   1169 HD22 LEU    74     -13.603  17.370 -45.565  1.00  0.00           H  
ATOM   1170 HD23 LEU    74     -14.745  16.607 -44.334  1.00  0.00           H  
ATOM   1171  C   LEU    74     -13.651  20.760 -45.120  1.00  0.00           C  
ATOM   1172  O   LEU    74     -13.988  21.141 -44.026  1.00  0.00           O  
ATOM   1173  N   MET    75     -12.368  20.565 -45.413  1.00  0.00           N  
ATOM   1174  HN  MET    75     -12.215  20.405 -46.385  1.00  0.00           H  
ATOM   1175  CA  MET    75     -11.220  20.915 -44.515  1.00  0.00           C  
ATOM   1176  HA  MET    75     -11.518  20.483 -43.572  1.00  0.00           H  
ATOM   1177  CB  MET    75      -9.807  20.291 -44.891  1.00  0.00           C  
ATOM   1178  HB1 MET    75      -9.036  20.743 -44.232  1.00  0.00           H  
ATOM   1179  HB2 MET    75      -9.494  20.576 -45.918  1.00  0.00           H  
ATOM   1180  CG  MET    75      -9.659  18.810 -44.717  1.00  0.00           C  
ATOM   1181  HG1 MET    75      -8.661  18.516 -45.107  1.00  0.00           H  
ATOM   1182  HG2 MET    75     -10.302  18.229 -45.412  1.00  0.00           H  
ATOM   1183  SD  MET    75      -9.944  18.140 -42.937  1.00  0.00           S  
ATOM   1184  CE  MET    75      -9.504  16.471 -43.618  1.00  0.00           C  
ATOM   1185  HE1 MET    75      -8.536  16.559 -44.156  1.00  0.00           H  
ATOM   1186  HE2 MET    75     -10.358  16.099 -44.223  1.00  0.00           H  
ATOM   1187  HE3 MET    75      -9.328  15.801 -42.749  1.00  0.00           H  
ATOM   1188  C   MET    75     -11.093  22.374 -44.263  1.00  0.00           C  
ATOM   1189  O   MET    75     -10.792  22.784 -43.129  1.00  0.00           O  
ATOM   1190  N   GLU    76     -11.234  23.261 -45.304  1.00  0.00           N  
ATOM   1191  HN  GLU    76     -11.378  23.057 -46.269  1.00  0.00           H  
ATOM   1192  CA  GLU    76     -11.411  24.694 -45.133  1.00  0.00           C  
ATOM   1193  HA  GLU    76     -10.439  25.038 -44.812  1.00  0.00           H  
ATOM   1194  CB  GLU    76     -11.481  25.238 -46.557  1.00  0.00           C  
ATOM   1195  HB1 GLU    76     -11.920  26.251 -46.437  1.00  0.00           H  
ATOM   1196  HB2 GLU    76     -12.259  24.774 -47.200  1.00  0.00           H  
ATOM   1197  CG  GLU    76     -10.212  25.165 -47.399  1.00  0.00           C  
ATOM   1198  HG1 GLU    76     -10.272  24.415 -48.216  1.00  0.00           H  
ATOM   1199  HG2 GLU    76      -9.306  24.851 -46.837  1.00  0.00           H  
ATOM   1200  CD  GLU    76      -9.967  26.459 -48.062  1.00  0.00           C  
ATOM   1201  OE1 GLU    76     -10.833  26.930 -48.884  1.00  0.00           O  
ATOM   1202  OE2 GLU    76      -8.904  27.141 -47.828  1.00  0.00           O  
ATOM   1203  C   GLU    76     -12.423  25.242 -44.143  1.00  0.00           C  
ATOM   1204  O   GLU    76     -12.145  26.076 -43.259  1.00  0.00           O  
ATOM   1205  N   LYS    77     -13.663  24.813 -44.204  1.00  0.00           N  
ATOM   1206  HN  LYS    77     -13.900  24.116 -44.876  1.00  0.00           H  
ATOM   1207  CA  LYS    77     -14.708  24.954 -43.332  1.00  0.00           C  
ATOM   1208  HA  LYS    77     -14.972  25.985 -43.147  1.00  0.00           H  
ATOM   1209  CB  LYS    77     -16.070  24.490 -43.953  1.00  0.00           C  
ATOM   1210  HB1 LYS    77     -16.868  24.699 -43.209  1.00  0.00           H  
ATOM   1211  HB2 LYS    77     -16.059  23.390 -44.109  1.00  0.00           H  
ATOM   1212  CG  LYS    77     -16.460  25.227 -45.219  1.00  0.00           C  
ATOM   1213  HG1 LYS    77     -15.466  25.330 -45.703  1.00  0.00           H  
ATOM   1214  HG2 LYS    77     -16.762  26.265 -44.961  1.00  0.00           H  
ATOM   1215  CD  LYS    77     -17.474  24.456 -46.136  1.00  0.00           C  
ATOM   1216  HD1 LYS    77     -18.524  24.758 -45.938  1.00  0.00           H  
ATOM   1217  HD2 LYS    77     -17.298  23.360 -46.077  1.00  0.00           H  
ATOM   1218  CE  LYS    77     -17.205  24.665 -47.593  1.00  0.00           C  
ATOM   1219  HE1 LYS    77     -17.720  23.857 -48.156  1.00  0.00           H  
ATOM   1220  HE2 LYS    77     -16.125  24.599 -47.845  1.00  0.00           H  
ATOM   1221  NZ  LYS    77     -17.746  25.982 -47.952  1.00  0.00           N  
ATOM   1222  HZ1 LYS    77     -17.612  26.068 -48.980  1.00  0.00           H  
ATOM   1223  HZ2 LYS    77     -17.234  26.764 -47.495  1.00  0.00           H  
ATOM   1224  HZ3 LYS    77     -18.726  25.996 -47.606  1.00  0.00           H  
ATOM   1225  C   LYS    77     -14.601  24.400 -41.944  1.00  0.00           C  
ATOM   1226  O   LYS    77     -15.040  25.037 -40.933  1.00  0.00           O  
ATOM   1227  N   LEU    78     -14.057  23.115 -41.764  1.00  0.00           N  
ATOM   1228  HN  LEU    78     -13.872  22.456 -42.489  1.00  0.00           H  
ATOM   1229  CA  LEU    78     -13.719  22.657 -40.465  1.00  0.00           C  
ATOM   1230  HA  LEU    78     -14.553  22.923 -39.832  1.00  0.00           H  
ATOM   1231  CB  LEU    78     -13.485  21.108 -40.433  1.00  0.00           C  
ATOM   1232  HB1 LEU    78     -13.092  20.763 -39.453  1.00  0.00           H  
ATOM   1233  HB2 LEU    78     -12.709  20.855 -41.187  1.00  0.00           H  
ATOM   1234  CG  LEU    78     -14.785  20.343 -40.807  1.00  0.00           C  
ATOM   1235  HG  LEU    78     -15.112  20.679 -41.815  1.00  0.00           H  
ATOM   1236  CD1 LEU    78     -14.482  18.850 -40.927  1.00  0.00           C  
ATOM   1237 HD11 LEU    78     -14.190  18.473 -39.923  1.00  0.00           H  
ATOM   1238 HD12 LEU    78     -13.564  18.768 -41.547  1.00  0.00           H  
ATOM   1239 HD13 LEU    78     -15.337  18.204 -41.218  1.00  0.00           H  
ATOM   1240  CD2 LEU    78     -16.012  20.654 -40.045  1.00  0.00           C  
ATOM   1241 HD21 LEU    78     -16.690  19.775 -40.087  1.00  0.00           H  
ATOM   1242 HD22 LEU    78     -16.533  21.587 -40.348  1.00  0.00           H  
ATOM   1243 HD23 LEU    78     -15.835  20.700 -38.950  1.00  0.00           H  
ATOM   1244  C   LEU    78     -12.454  23.442 -39.867  1.00  0.00           C  
ATOM   1245  O   LEU    78     -12.477  23.781 -38.690  1.00  0.00           O  
ATOM   1246  N   LYS    79     -11.321  23.654 -40.605  1.00  0.00           N  
ATOM   1247  HN  LYS    79     -11.249  23.438 -41.575  1.00  0.00           H  
ATOM   1248  CA  LYS    79     -10.230  24.450 -40.020  1.00  0.00           C  
ATOM   1249  HA  LYS    79      -9.754  23.903 -39.220  1.00  0.00           H  
ATOM   1250  CB  LYS    79      -9.007  24.652 -41.033  1.00  0.00           C  
ATOM   1251  HB1 LYS    79      -8.338  25.507 -40.797  1.00  0.00           H  
ATOM   1252  HB2 LYS    79      -9.496  24.949 -41.985  1.00  0.00           H  
ATOM   1253  CG  LYS    79      -8.203  23.365 -41.121  1.00  0.00           C  
ATOM   1254  HG1 LYS    79      -8.775  22.451 -41.390  1.00  0.00           H  
ATOM   1255  HG2 LYS    79      -7.728  23.039 -40.170  1.00  0.00           H  
ATOM   1256  CD  LYS    79      -7.016  23.382 -42.144  1.00  0.00           C  
ATOM   1257  HD1 LYS    79      -6.644  22.335 -42.153  1.00  0.00           H  
ATOM   1258  HD2 LYS    79      -6.319  24.055 -41.601  1.00  0.00           H  
ATOM   1259  CE  LYS    79      -7.325  24.080 -43.429  1.00  0.00           C  
ATOM   1260  HE1 LYS    79      -7.490  25.179 -43.420  1.00  0.00           H  
ATOM   1261  HE2 LYS    79      -8.198  23.536 -43.849  1.00  0.00           H  
ATOM   1262  NZ  LYS    79      -6.230  23.772 -44.288  1.00  0.00           N  
ATOM   1263  HZ1 LYS    79      -5.742  22.886 -44.043  1.00  0.00           H  
ATOM   1264  HZ2 LYS    79      -5.523  24.512 -44.104  1.00  0.00           H  
ATOM   1265  HZ3 LYS    79      -6.412  23.852 -45.309  1.00  0.00           H  
ATOM   1266  C   LYS    79     -10.565  25.726 -39.399  1.00  0.00           C  
ATOM   1267  O   LYS    79     -11.368  26.546 -39.862  1.00  0.00           O  
ATOM   1268  N   GLY    80      -9.863  26.050 -38.286  1.00  0.00           N  
ATOM   1269  HN  GLY    80      -9.138  25.447 -37.963  1.00  0.00           H  
ATOM   1270  CA  GLY    80     -10.175  27.315 -37.580  1.00  0.00           C  
ATOM   1271  HA1 GLY    80     -10.599  27.987 -38.311  1.00  0.00           H  
ATOM   1272  HA2 GLY    80      -9.264  27.752 -37.197  1.00  0.00           H  
ATOM   1273  C   GLY    80     -11.189  27.120 -36.415  1.00  0.00           C  
ATOM   1274  O   GLY    80     -11.958  26.142 -36.387  1.00  0.00           O  
ATOM   1275  N   ARG    81     -11.278  28.150 -35.560  1.00  0.00           N  
ATOM   1276  HN  ARG    81     -10.685  28.951 -35.598  1.00  0.00           H  
ATOM   1277  CA  ARG    81     -12.172  28.251 -34.397  1.00  0.00           C  
ATOM   1278  HA  ARG    81     -11.988  29.209 -33.934  1.00  0.00           H  
ATOM   1279  CB  ARG    81     -13.618  28.315 -34.722  1.00  0.00           C  
ATOM   1280  HB1 ARG    81     -14.181  28.049 -33.803  1.00  0.00           H  
ATOM   1281  HB2 ARG    81     -13.740  27.442 -35.399  1.00  0.00           H  
ATOM   1282  CG  ARG    81     -13.984  29.632 -35.450  1.00  0.00           C  
ATOM   1283  HG1 ARG    81     -13.118  29.875 -36.102  1.00  0.00           H  
ATOM   1284  HG2 ARG    81     -14.139  30.385 -34.648  1.00  0.00           H  
ATOM   1285  CD  ARG    81     -15.223  29.579 -36.272  1.00  0.00           C  
ATOM   1286  HD1 ARG    81     -15.060  28.825 -37.072  1.00  0.00           H  
ATOM   1287  HD2 ARG    81     -15.389  30.579 -36.726  1.00  0.00           H  
ATOM   1288  NE  ARG    81     -16.360  29.180 -35.445  1.00  0.00           N  
ATOM   1289  HE  ARG    81     -16.223  28.853 -34.510  1.00  0.00           H  
ATOM   1290  CZ  ARG    81     -17.655  29.048 -35.745  1.00  0.00           C  
ATOM   1291  NH1 ARG    81     -18.115  29.438 -36.877  1.00  0.00           N  
ATOM   1292 HH11 ARG    81     -17.541  30.117 -37.335  1.00  0.00           H  
ATOM   1293 HH12 ARG    81     -19.071  29.722 -36.950  1.00  0.00           H  
ATOM   1294  NH2 ARG    81     -18.504  28.546 -34.911  1.00  0.00           N  
ATOM   1295 HH21 ARG    81     -18.020  28.145 -34.133  1.00  0.00           H  
ATOM   1296 HH22 ARG    81     -19.375  28.105 -35.130  1.00  0.00           H  
ATOM   1297  C   ARG    81     -11.875  27.234 -33.280  1.00  0.00           C  
ATOM   1298  O   ARG    81     -11.506  26.088 -33.396  1.00  0.00           O  
ATOM   1299  N   THR    82     -11.958  27.850 -32.042  1.00  0.00           N  
ATOM   1300  HN  THR    82     -12.337  28.772 -32.022  1.00  0.00           H  
ATOM   1301  CA  THR    82     -11.544  27.171 -30.794  1.00  0.00           C  
ATOM   1302  HA  THR    82     -10.734  26.530 -31.109  1.00  0.00           H  
ATOM   1303  CB  THR    82     -11.006  28.053 -29.733  1.00  0.00           C  
ATOM   1304  HB  THR    82     -11.806  28.646 -29.241  1.00  0.00           H  
ATOM   1305  OG1 THR    82     -10.038  29.000 -30.218  1.00  0.00           O  
ATOM   1306  HG1 THR    82      -9.616  29.442 -29.478  1.00  0.00           H  
ATOM   1307  CG2 THR    82     -10.165  27.317 -28.577  1.00  0.00           C  
ATOM   1308 HG21 THR    82      -9.335  26.687 -28.964  1.00  0.00           H  
ATOM   1309 HG22 THR    82     -10.854  26.748 -27.917  1.00  0.00           H  
ATOM   1310 HG23 THR    82      -9.678  28.051 -27.900  1.00  0.00           H  
ATOM   1311  C   THR    82     -12.621  26.278 -30.252  1.00  0.00           C  
ATOM   1312  O   THR    82     -13.722  26.716 -29.991  1.00  0.00           O  
ATOM   1313  N   SER    83     -12.296  24.935 -30.162  1.00  0.00           N  
ATOM   1314  HN  SER    83     -11.405  24.768 -30.577  1.00  0.00           H  
ATOM   1315  CA  SER    83     -12.930  23.751 -29.556  1.00  0.00           C  
ATOM   1316  HA  SER    83     -12.275  22.945 -29.852  1.00  0.00           H  
ATOM   1317  CB  SER    83     -13.166  23.824 -28.023  1.00  0.00           C  
ATOM   1318  HB1 SER    83     -13.648  22.899 -27.639  1.00  0.00           H  
ATOM   1319  HB2 SER    83     -13.748  24.732 -27.757  1.00  0.00           H  
ATOM   1320  OG  SER    83     -11.904  23.962 -27.284  1.00  0.00           O  
ATOM   1321  HG1 SER    83     -11.285  23.323 -27.646  1.00  0.00           H  
ATOM   1322  C   SER    83     -14.305  23.561 -30.199  1.00  0.00           C  
ATOM   1323  O   SER    83     -15.366  23.595 -29.566  1.00  0.00           O  
ATOM   1324  N   ARG    84     -14.211  23.202 -31.520  1.00  0.00           N  
ATOM   1325  HN  ARG    84     -13.387  23.147 -32.079  1.00  0.00           H  
ATOM   1326  CA  ARG    84     -15.451  23.061 -32.332  1.00  0.00           C  
ATOM   1327  HA  ARG    84     -16.370  23.083 -31.765  1.00  0.00           H  
ATOM   1328  CB  ARG    84     -15.545  24.182 -33.436  1.00  0.00           C  
ATOM   1329  HB1 ARG    84     -14.551  24.233 -33.929  1.00  0.00           H  
ATOM   1330  HB2 ARG    84     -15.798  25.131 -32.918  1.00  0.00           H  
ATOM   1331  CG  ARG    84     -16.458  23.890 -34.604  1.00  0.00           C  
ATOM   1332  HG1 ARG    84     -17.412  23.585 -34.123  1.00  0.00           H  
ATOM   1333  HG2 ARG    84     -16.152  22.973 -35.151  1.00  0.00           H  
ATOM   1334  CD  ARG    84     -16.635  25.003 -35.660  1.00  0.00           C  
ATOM   1335  HD1 ARG    84     -16.975  25.949 -35.186  1.00  0.00           H  
ATOM   1336  HD2 ARG    84     -17.441  24.567 -36.287  1.00  0.00           H  
ATOM   1337  NE  ARG    84     -15.283  25.226 -36.362  1.00  0.00           N  
ATOM   1338  HE  ARG    84     -14.465  24.718 -36.094  1.00  0.00           H  
ATOM   1339  CZ  ARG    84     -15.425  25.784 -37.557  1.00  0.00           C  
ATOM   1340  NH1 ARG    84     -16.501  26.327 -38.143  1.00  0.00           N  
ATOM   1341 HH11 ARG    84     -16.315  26.848 -38.977  1.00  0.00           H  
ATOM   1342 HH12 ARG    84     -17.406  26.285 -37.720  1.00  0.00           H  
ATOM   1343  NH2 ARG    84     -14.272  25.897 -38.173  1.00  0.00           N  
ATOM   1344 HH21 ARG    84     -13.439  25.508 -37.778  1.00  0.00           H  
ATOM   1345 HH22 ARG    84     -14.255  26.117 -39.148  1.00  0.00           H  
ATOM   1346  C   ARG    84     -15.454  21.694 -33.086  1.00  0.00           C  
ATOM   1347  O   ARG    84     -16.494  21.087 -33.080  1.00  0.00           O  
ATOM   1348  N   ILE    85     -14.393  21.096 -33.578  1.00  0.00           N  
ATOM   1349  HN  ILE    85     -13.607  21.706 -33.515  1.00  0.00           H  
ATOM   1350  CA  ILE    85     -14.284  19.724 -34.079  1.00  0.00           C  
ATOM   1351  HA  ILE    85     -15.236  19.215 -34.117  1.00  0.00           H  
ATOM   1352  CB  ILE    85     -13.796  19.791 -35.546  1.00  0.00           C  
ATOM   1353  HB  ILE    85     -12.779  20.236 -35.539  1.00  0.00           H  
ATOM   1354  CG2 ILE    85     -13.702  18.405 -36.205  1.00  0.00           C  
ATOM   1355 HG21 ILE    85     -13.139  18.514 -37.157  1.00  0.00           H  
ATOM   1356 HG22 ILE    85     -14.598  17.751 -36.259  1.00  0.00           H  
ATOM   1357 HG23 ILE    85     -13.011  17.783 -35.598  1.00  0.00           H  
ATOM   1358  CG1 ILE    85     -14.728  20.729 -36.420  1.00  0.00           C  
ATOM   1359 HG11 ILE    85     -14.290  20.703 -37.441  1.00  0.00           H  
ATOM   1360 HG12 ILE    85     -14.593  21.779 -36.081  1.00  0.00           H  
ATOM   1361  CD  ILE    85     -16.196  20.388 -36.441  1.00  0.00           C  
ATOM   1362  HD1 ILE    85     -16.789  21.176 -36.952  1.00  0.00           H  
ATOM   1363  HD2 ILE    85     -16.593  20.369 -35.403  1.00  0.00           H  
ATOM   1364  HD3 ILE    85     -16.508  19.458 -36.962  1.00  0.00           H  
ATOM   1365  C   ILE    85     -13.360  19.020 -33.079  1.00  0.00           C  
ATOM   1366  O   ILE    85     -12.341  19.495 -32.596  1.00  0.00           O  
ATOM   1367  N   ALA    86     -13.891  17.837 -32.693  1.00  0.00           N  
ATOM   1368  HN  ALA    86     -14.857  17.680 -32.880  1.00  0.00           H  
ATOM   1369  CA  ALA    86     -13.239  16.717 -31.957  1.00  0.00           C  
ATOM   1370  HA  ALA    86     -12.255  17.051 -31.664  1.00  0.00           H  
ATOM   1371  CB  ALA    86     -14.126  16.212 -30.779  1.00  0.00           C  
ATOM   1372  HB1 ALA    86     -13.928  15.278 -30.211  1.00  0.00           H  
ATOM   1373  HB2 ALA    86     -15.194  16.061 -31.042  1.00  0.00           H  
ATOM   1374  HB3 ALA    86     -14.036  17.103 -30.122  1.00  0.00           H  
ATOM   1375  C   ALA    86     -12.832  15.470 -32.815  1.00  0.00           C  
ATOM   1376  O   ALA    86     -12.522  14.430 -32.288  1.00  0.00           O  
ATOM   1377  N   GLY    87     -12.895  15.652 -34.145  1.00  0.00           N  
ATOM   1378  HN  GLY    87     -13.393  16.403 -34.572  1.00  0.00           H  
ATOM   1379  CA  GLY    87     -12.487  14.549 -35.120  1.00  0.00           C  
ATOM   1380  HA1 GLY    87     -12.643  13.587 -34.655  1.00  0.00           H  
ATOM   1381  HA2 GLY    87     -11.462  14.629 -35.449  1.00  0.00           H  
ATOM   1382  C   GLY    87     -13.211  14.487 -36.367  1.00  0.00           C  
ATOM   1383  O   GLY    87     -14.422  14.632 -36.461  1.00  0.00           O  
ATOM   1384  N   LEU    88     -12.490  14.209 -37.463  1.00  0.00           N  
ATOM   1385  HN  LEU    88     -11.522  13.988 -37.373  1.00  0.00           H  
ATOM   1386  CA  LEU    88     -13.085  13.701 -38.648  1.00  0.00           C  
ATOM   1387  HA  LEU    88     -14.146  13.891 -38.578  1.00  0.00           H  
ATOM   1388  CB  LEU    88     -12.504  14.428 -39.871  1.00  0.00           C  
ATOM   1389  HB1 LEU    88     -11.436  14.123 -39.883  1.00  0.00           H  
ATOM   1390  HB2 LEU    88     -12.398  15.518 -39.688  1.00  0.00           H  
ATOM   1391  CG  LEU    88     -13.020  14.032 -41.301  1.00  0.00           C  
ATOM   1392  HG  LEU    88     -12.961  12.930 -41.428  1.00  0.00           H  
ATOM   1393  CD1 LEU    88     -14.461  14.354 -41.691  1.00  0.00           C  
ATOM   1394 HD11 LEU    88     -14.622  15.423 -41.949  1.00  0.00           H  
ATOM   1395 HD12 LEU    88     -15.135  14.117 -40.839  1.00  0.00           H  
ATOM   1396 HD13 LEU    88     -14.862  13.883 -42.613  1.00  0.00           H  
ATOM   1397  CD2 LEU    88     -12.045  14.526 -42.449  1.00  0.00           C  
ATOM   1398 HD21 LEU    88     -11.928  15.628 -42.370  1.00  0.00           H  
ATOM   1399 HD22 LEU    88     -12.558  14.213 -43.383  1.00  0.00           H  
ATOM   1400 HD23 LEU    88     -11.093  13.952 -42.448  1.00  0.00           H  
ATOM   1401  C   LEU    88     -12.911  12.227 -38.843  1.00  0.00           C  
ATOM   1402  O   LEU    88     -11.850  11.669 -38.994  1.00  0.00           O  
ATOM   1403  N   ALA    89     -13.955  11.517 -38.846  1.00  0.00           N  
ATOM   1404  HN  ALA    89     -14.828  11.995 -38.785  1.00  0.00           H  
ATOM   1405  CA  ALA    89     -13.988  10.135 -39.139  1.00  0.00           C  
ATOM   1406  HA  ALA    89     -13.032   9.645 -39.022  1.00  0.00           H  
ATOM   1407  CB  ALA    89     -14.882   9.492 -38.056  1.00  0.00           C  
ATOM   1408  HB1 ALA    89     -14.984   8.397 -38.219  1.00  0.00           H  
ATOM   1409  HB2 ALA    89     -15.895   9.941 -38.127  1.00  0.00           H  
ATOM   1410  HB3 ALA    89     -14.552   9.798 -37.041  1.00  0.00           H  
ATOM   1411  C   ALA    89     -14.465   9.902 -40.580  1.00  0.00           C  
ATOM   1412  O   ALA    89     -15.360  10.613 -41.127  1.00  0.00           O  
ATOM   1413  N   VAL    90     -13.829   8.873 -41.206  1.00  0.00           N  
ATOM   1414  HN  VAL    90     -13.110   8.387 -40.716  1.00  0.00           H  
ATOM   1415  CA  VAL    90     -14.172   8.476 -42.553  1.00  0.00           C  
ATOM   1416  HA  VAL    90     -15.052   8.967 -42.942  1.00  0.00           H  
ATOM   1417  CB  VAL    90     -12.962   8.628 -43.513  1.00  0.00           C  
ATOM   1418  HB  VAL    90     -12.058   8.149 -43.080  1.00  0.00           H  
ATOM   1419  CG1 VAL    90     -13.217   7.882 -44.771  1.00  0.00           C  
ATOM   1420 HG11 VAL    90     -14.010   8.394 -45.356  1.00  0.00           H  
ATOM   1421 HG12 VAL    90     -13.295   6.778 -44.669  1.00  0.00           H  
ATOM   1422 HG13 VAL    90     -12.307   7.912 -45.408  1.00  0.00           H  
ATOM   1423  CG2 VAL    90     -12.609  10.075 -43.731  1.00  0.00           C  
ATOM   1424 HG21 VAL    90     -12.044  10.286 -44.664  1.00  0.00           H  
ATOM   1425 HG22 VAL    90     -11.860  10.399 -42.978  1.00  0.00           H  
ATOM   1426 HG23 VAL    90     -13.529  10.699 -43.745  1.00  0.00           H  
ATOM   1427  C   VAL    90     -14.659   7.058 -42.328  1.00  0.00           C  
ATOM   1428  O   VAL    90     -13.975   6.170 -41.780  1.00  0.00           O  
ATOM   1429  N   SER    91     -15.809   6.793 -43.106  1.00  0.00           N  
ATOM   1430  HN  SER    91     -16.468   7.395 -43.547  1.00  0.00           H  
ATOM   1431  CA  SER    91     -16.172   5.433 -43.215  1.00  0.00           C  
ATOM   1432  HA  SER    91     -15.709   4.825 -42.452  1.00  0.00           H  
ATOM   1433  CB  SER    91     -17.732   5.293 -43.143  1.00  0.00           C  
ATOM   1434  HB1 SER    91     -18.173   5.715 -44.072  1.00  0.00           H  
ATOM   1435  HB2 SER    91     -18.198   5.904 -42.341  1.00  0.00           H  
ATOM   1436  OG  SER    91     -18.189   3.963 -42.956  1.00  0.00           O  
ATOM   1437  HG1 SER    91     -19.101   3.826 -43.222  1.00  0.00           H  
ATOM   1438  C   SER    91     -15.752   4.979 -44.566  1.00  0.00           C  
ATOM   1439  O   SER    91     -16.290   5.351 -45.562  1.00  0.00           O  
ATOM   1440  N   LEU    92     -14.712   4.060 -44.668  1.00  0.00           N  
ATOM   1441  HN  LEU    92     -14.350   3.557 -43.887  1.00  0.00           H  
ATOM   1442  CA  LEU    92     -14.083   3.746 -45.972  1.00  0.00           C  
ATOM   1443  HA  LEU    92     -14.412   4.582 -46.572  1.00  0.00           H  
ATOM   1444  CB  LEU    92     -12.594   3.675 -45.824  1.00  0.00           C  
ATOM   1445  HB1 LEU    92     -12.328   2.739 -45.286  1.00  0.00           H  
ATOM   1446  HB2 LEU    92     -12.435   4.570 -45.185  1.00  0.00           H  
ATOM   1447  CG  LEU    92     -11.736   3.655 -47.118  1.00  0.00           C  
ATOM   1448  HG  LEU    92     -12.174   2.757 -47.605  1.00  0.00           H  
ATOM   1449  CD1 LEU    92     -12.001   4.704 -48.152  1.00  0.00           C  
ATOM   1450 HD11 LEU    92     -13.072   4.800 -48.431  1.00  0.00           H  
ATOM   1451 HD12 LEU    92     -11.435   4.535 -49.093  1.00  0.00           H  
ATOM   1452 HD13 LEU    92     -11.653   5.642 -47.668  1.00  0.00           H  
ATOM   1453  CD2 LEU    92     -10.237   3.634 -46.794  1.00  0.00           C  
ATOM   1454 HD21 LEU    92      -9.861   4.617 -46.438  1.00  0.00           H  
ATOM   1455 HD22 LEU    92      -9.757   3.502 -47.787  1.00  0.00           H  
ATOM   1456 HD23 LEU    92      -9.911   2.905 -46.021  1.00  0.00           H  
ATOM   1457  C   LEU    92     -14.610   2.454 -46.587  1.00  0.00           C  
ATOM   1458  O   LEU    92     -14.656   1.409 -46.021  1.00  0.00           O  
ATOM   1459  N   THR    93     -15.048   2.597 -47.847  1.00  0.00           N  
ATOM   1460  HN  THR    93     -15.078   3.501 -48.267  1.00  0.00           H  
ATOM   1461  CA  THR    93     -15.458   1.481 -48.680  1.00  0.00           C  
ATOM   1462  HA  THR    93     -15.653   0.599 -48.089  1.00  0.00           H  
ATOM   1463  CB  THR    93     -16.644   1.761 -49.599  1.00  0.00           C  
ATOM   1464  HB  THR    93     -16.817   0.885 -50.259  1.00  0.00           H  
ATOM   1465  OG1 THR    93     -16.429   2.955 -50.270  1.00  0.00           O  
ATOM   1466  HG1 THR    93     -16.146   2.589 -51.111  1.00  0.00           H  
ATOM   1467  CG2 THR    93     -17.806   2.055 -48.635  1.00  0.00           C  
ATOM   1468 HG21 THR    93     -17.831   1.132 -48.017  1.00  0.00           H  
ATOM   1469 HG22 THR    93     -18.756   2.098 -49.209  1.00  0.00           H  
ATOM   1470 HG23 THR    93     -17.737   3.013 -48.077  1.00  0.00           H  
ATOM   1471  C   THR    93     -14.311   0.921 -49.534  1.00  0.00           C  
ATOM   1472  O   THR    93     -13.578   1.653 -50.184  1.00  0.00           O  
ATOM   1473  N   LYS    94     -14.285  -0.403 -49.670  1.00  0.00           N  
ATOM   1474  HN  LYS    94     -15.011  -0.980 -49.303  1.00  0.00           H  
ATOM   1475  CA  LYS    94     -13.468  -1.117 -50.612  1.00  0.00           C  
ATOM   1476  HA  LYS    94     -12.505  -0.640 -50.503  1.00  0.00           H  
ATOM   1477  CB  LYS    94     -13.211  -2.619 -50.264  1.00  0.00           C  
ATOM   1478  HB1 LYS    94     -12.633  -3.113 -51.073  1.00  0.00           H  
ATOM   1479  HB2 LYS    94     -14.187  -3.142 -50.170  1.00  0.00           H  
ATOM   1480  CG  LYS    94     -12.424  -2.739 -48.953  1.00  0.00           C  
ATOM   1481  HG1 LYS    94     -12.683  -3.635 -48.349  1.00  0.00           H  
ATOM   1482  HG2 LYS    94     -12.682  -1.938 -48.227  1.00  0.00           H  
ATOM   1483  CD  LYS    94     -10.834  -2.670 -49.093  1.00  0.00           C  
ATOM   1484  HD1 LYS    94     -10.503  -1.648 -49.376  1.00  0.00           H  
ATOM   1485  HD2 LYS    94     -10.581  -3.396 -49.896  1.00  0.00           H  
ATOM   1486  CE  LYS    94     -10.109  -3.056 -47.762  1.00  0.00           C  
ATOM   1487  HE1 LYS    94      -9.011  -3.148 -47.905  1.00  0.00           H  
ATOM   1488  HE2 LYS    94     -10.443  -4.090 -47.533  1.00  0.00           H  
ATOM   1489  NZ  LYS    94     -10.603  -2.090 -46.801  1.00  0.00           N  
ATOM   1490  HZ1 LYS    94     -10.602  -1.158 -47.261  1.00  0.00           H  
ATOM   1491  HZ2 LYS    94      -9.977  -2.050 -45.972  1.00  0.00           H  
ATOM   1492  HZ3 LYS    94     -11.591  -2.312 -46.563  1.00  0.00           H  
ATOM   1493  C   LYS    94     -13.701  -0.834 -52.138  1.00  0.00           C  
ATOM   1494  O   LYS    94     -12.775  -0.501 -52.919  1.00  0.00           O  
ATOM   1495  N   PRO    95     -14.955  -0.828 -52.547  1.00  0.00           N  
ATOM   1496  CD  PRO    95     -15.908  -1.827 -52.102  1.00  0.00           C  
ATOM   1497  HD1 PRO    95     -16.338  -1.547 -51.117  1.00  0.00           H  
ATOM   1498  HD2 PRO    95     -15.377  -2.791 -51.951  1.00  0.00           H  
ATOM   1499  CA  PRO    95     -15.358  -0.179 -53.809  1.00  0.00           C  
ATOM   1500  HA  PRO    95     -14.830  -0.508 -54.692  1.00  0.00           H  
ATOM   1501  CB  PRO    95     -16.867  -0.541 -53.861  1.00  0.00           C  
ATOM   1502  HB1 PRO    95     -17.324  -0.477 -54.871  1.00  0.00           H  
ATOM   1503  HB2 PRO    95     -17.469   0.078 -53.163  1.00  0.00           H  
ATOM   1504  CG  PRO    95     -17.004  -1.888 -53.222  1.00  0.00           C  
ATOM   1505  HG1 PRO    95     -18.041  -1.937 -52.825  1.00  0.00           H  
ATOM   1506  HG2 PRO    95     -16.832  -2.680 -53.982  1.00  0.00           H  
ATOM   1507  C   PRO    95     -15.151   1.355 -53.641  1.00  0.00           C  
ATOM   1508  O   PRO    95     -15.560   1.965 -52.643  1.00  0.00           O  
ATOM   1509  N   SER    96     -14.567   1.968 -54.669  1.00  0.00           N  
ATOM   1510  HN  SER    96     -14.318   1.436 -55.474  1.00  0.00           H  
ATOM   1511  CA  SER    96     -14.307   3.414 -54.786  1.00  0.00           C  
ATOM   1512  HA  SER    96     -14.301   3.792 -53.774  1.00  0.00           H  
ATOM   1513  CB  SER    96     -12.937   3.769 -55.449  1.00  0.00           C  
ATOM   1514  HB1 SER    96     -12.195   3.580 -54.644  1.00  0.00           H  
ATOM   1515  HB2 SER    96     -12.835   4.855 -55.658  1.00  0.00           H  
ATOM   1516  OG  SER    96     -12.810   2.858 -56.572  1.00  0.00           O  
ATOM   1517  HG1 SER    96     -13.218   3.363 -57.279  1.00  0.00           H  
ATOM   1518  C   SER    96     -15.389   4.301 -55.528  1.00  0.00           C  
ATOM   1519  O   SER    96     -15.486   4.210 -56.757  1.00  0.00           O  
ATOM   1520  N   PRO    97     -16.316   5.098 -54.962  1.00  0.00           N  
ATOM   1521  CD  PRO    97     -16.727   4.985 -53.625  1.00  0.00           C  
ATOM   1522  HD1 PRO    97     -15.916   4.606 -52.967  1.00  0.00           H  
ATOM   1523  HD2 PRO    97     -17.623   4.329 -53.618  1.00  0.00           H  
ATOM   1524  CA  PRO    97     -16.802   6.364 -55.629  1.00  0.00           C  
ATOM   1525  HA  PRO    97     -17.316   6.109 -56.545  1.00  0.00           H  
ATOM   1526  CB  PRO    97     -17.627   7.068 -54.497  1.00  0.00           C  
ATOM   1527  HB1 PRO    97     -18.693   6.818 -54.689  1.00  0.00           H  
ATOM   1528  HB2 PRO    97     -17.528   8.174 -54.475  1.00  0.00           H  
ATOM   1529  CG  PRO    97     -17.048   6.442 -53.230  1.00  0.00           C  
ATOM   1530  HG1 PRO    97     -16.101   6.975 -52.999  1.00  0.00           H  
ATOM   1531  HG2 PRO    97     -17.626   6.387 -52.282  1.00  0.00           H  
ATOM   1532  C   PRO    97     -15.687   7.216 -56.142  1.00  0.00           C  
ATOM   1533  O   PRO    97     -14.554   7.360 -55.667  1.00  0.00           O  
ATOM   1534  N   ALA    98     -16.102   7.887 -57.238  1.00  0.00           N  
ATOM   1535  HN  ALA    98     -17.096   7.913 -57.309  1.00  0.00           H  
ATOM   1536  CA  ALA    98     -15.182   8.637 -58.103  1.00  0.00           C  
ATOM   1537  HA  ALA    98     -14.481   7.915 -58.496  1.00  0.00           H  
ATOM   1538  CB  ALA    98     -16.036   9.187 -59.323  1.00  0.00           C  
ATOM   1539  HB1 ALA    98     -16.812   9.900 -58.969  1.00  0.00           H  
ATOM   1540  HB2 ALA    98     -16.524   8.362 -59.885  1.00  0.00           H  
ATOM   1541  HB3 ALA    98     -15.450   9.821 -60.021  1.00  0.00           H  
ATOM   1542  C   ALA    98     -14.361   9.735 -57.477  1.00  0.00           C  
ATOM   1543  O   ALA    98     -13.149   9.761 -57.572  1.00  0.00           O  
ATOM   1544  N   SER    99     -15.058  10.675 -56.788  1.00  0.00           N  
ATOM   1545  HN  SER    99     -16.053  10.634 -56.730  1.00  0.00           H  
ATOM   1546  CA  SER    99     -14.440  11.869 -56.124  1.00  0.00           C  
ATOM   1547  HA  SER    99     -13.387  11.883 -56.364  1.00  0.00           H  
ATOM   1548  CB  SER    99     -14.969  13.214 -56.732  1.00  0.00           C  
ATOM   1549  HB1 SER    99     -14.587  13.384 -57.761  1.00  0.00           H  
ATOM   1550  HB2 SER    99     -14.448  14.013 -56.164  1.00  0.00           H  
ATOM   1551  OG  SER    99     -16.375  13.284 -56.570  1.00  0.00           O  
ATOM   1552  HG1 SER    99     -16.525  13.736 -55.737  1.00  0.00           H  
ATOM   1553  C   SER    99     -14.616  11.724 -54.635  1.00  0.00           C  
ATOM   1554  O   SER    99     -14.406  12.598 -53.782  1.00  0.00           O  
ATOM   1555  N   GLY   100     -14.958  10.466 -54.168  1.00  0.00           N  
ATOM   1556  HN  GLY   100     -14.986   9.747 -54.857  1.00  0.00           H  
ATOM   1557  CA  GLY   100     -14.949  10.024 -52.736  1.00  0.00           C  
ATOM   1558  HA1 GLY   100     -15.295   9.010 -52.599  1.00  0.00           H  
ATOM   1559  HA2 GLY   100     -15.597  10.776 -52.311  1.00  0.00           H  
ATOM   1560  C   GLY   100     -13.512  10.010 -52.131  1.00  0.00           C  
ATOM   1561  O   GLY   100     -12.503  10.292 -52.764  1.00  0.00           O  
ATOM   1562  N   PHE   101     -13.392   9.742 -50.816  1.00  0.00           N  
ATOM   1563  HN  PHE   101     -14.166   9.545 -50.220  1.00  0.00           H  
ATOM   1564  CA  PHE   101     -12.183   9.755 -50.022  1.00  0.00           C  
ATOM   1565  HA  PHE   101     -11.640  10.648 -50.293  1.00  0.00           H  
ATOM   1566  CB  PHE   101     -12.448   9.762 -48.469  1.00  0.00           C  
ATOM   1567  HB1 PHE   101     -12.987   8.828 -48.201  1.00  0.00           H  
ATOM   1568  HB2 PHE   101     -13.172  10.563 -48.205  1.00  0.00           H  
ATOM   1569  CG  PHE   101     -11.170   9.925 -47.611  1.00  0.00           C  
ATOM   1570  CD1 PHE   101     -10.164   8.998 -47.376  1.00  0.00           C  
ATOM   1571  HD1 PHE   101     -10.250   8.037 -47.861  1.00  0.00           H  
ATOM   1572  CE1 PHE   101      -8.958   9.277 -46.682  1.00  0.00           C  
ATOM   1573  HE1 PHE   101      -8.272   8.443 -46.659  1.00  0.00           H  
ATOM   1574  CZ  PHE   101      -8.838  10.609 -46.187  1.00  0.00           C  
ATOM   1575  HZ  PHE   101      -7.960  10.771 -45.579  1.00  0.00           H  
ATOM   1576  CD2 PHE   101     -11.011  11.174 -47.013  1.00  0.00           C  
ATOM   1577  HD2 PHE   101     -11.811  11.898 -47.035  1.00  0.00           H  
ATOM   1578  CE2 PHE   101      -9.830  11.514 -46.330  1.00  0.00           C  
ATOM   1579  HE2 PHE   101      -9.746  12.484 -45.863  1.00  0.00           H  
ATOM   1580  C   PHE   101     -11.262   8.587 -50.414  1.00  0.00           C  
ATOM   1581  O   PHE   101     -11.740   7.472 -50.565  1.00  0.00           O  
ATOM   1582  N   SER   102      -9.988   8.788 -50.590  1.00  0.00           N  
ATOM   1583  HN  SER   102      -9.679   9.688 -50.290  1.00  0.00           H  
ATOM   1584  CA  SER   102      -8.968   7.845 -51.066  1.00  0.00           C  
ATOM   1585  HA  SER   102      -9.467   6.944 -51.389  1.00  0.00           H  
ATOM   1586  CB  SER   102      -8.298   8.447 -52.248  1.00  0.00           C  
ATOM   1587  HB1 SER   102      -7.824   9.401 -51.932  1.00  0.00           H  
ATOM   1588  HB2 SER   102      -9.003   8.844 -53.009  1.00  0.00           H  
ATOM   1589  OG  SER   102      -7.361   7.613 -52.873  1.00  0.00           O  
ATOM   1590  HG1 SER   102      -7.000   8.129 -53.597  1.00  0.00           H  
ATOM   1591  C   SER   102      -7.847   7.502 -50.089  1.00  0.00           C  
ATOM   1592  O   SER   102      -7.288   8.389 -49.453  1.00  0.00           O  
ATOM   1593  N   PRO   103      -7.333   6.234 -49.888  1.00  0.00           N  
ATOM   1594  CD  PRO   103      -7.855   5.070 -50.527  1.00  0.00           C  
ATOM   1595  HD1 PRO   103      -7.935   5.304 -51.610  1.00  0.00           H  
ATOM   1596  HD2 PRO   103      -8.884   4.886 -50.149  1.00  0.00           H  
ATOM   1597  CA  PRO   103      -6.133   5.990 -49.058  1.00  0.00           C  
ATOM   1598  HA  PRO   103      -6.243   6.587 -48.165  1.00  0.00           H  
ATOM   1599  CB  PRO   103      -6.231   4.429 -48.978  1.00  0.00           C  
ATOM   1600  HB1 PRO   103      -6.900   4.081 -48.161  1.00  0.00           H  
ATOM   1601  HB2 PRO   103      -5.282   3.870 -48.831  1.00  0.00           H  
ATOM   1602  CG  PRO   103      -6.856   3.931 -50.331  1.00  0.00           C  
ATOM   1603  HG1 PRO   103      -6.049   3.993 -51.091  1.00  0.00           H  
ATOM   1604  HG2 PRO   103      -7.386   2.956 -50.389  1.00  0.00           H  
ATOM   1605  C   PRO   103      -4.816   6.463 -49.664  1.00  0.00           C  
ATOM   1606  O   PRO   103      -3.824   6.187 -49.118  1.00  0.00           O  
ATOM   1607  N   SER   104      -4.760   7.104 -50.853  1.00  0.00           N  
ATOM   1608  HN  SER   104      -5.579   7.408 -51.334  1.00  0.00           H  
ATOM   1609  CA  SER   104      -3.524   7.601 -51.467  1.00  0.00           C  
ATOM   1610  HA  SER   104      -2.741   7.015 -51.010  1.00  0.00           H  
ATOM   1611  CB  SER   104      -3.621   7.331 -52.955  1.00  0.00           C  
ATOM   1612  HB1 SER   104      -4.680   7.445 -53.271  1.00  0.00           H  
ATOM   1613  HB2 SER   104      -3.350   6.277 -53.178  1.00  0.00           H  
ATOM   1614  OG  SER   104      -2.760   8.127 -53.743  1.00  0.00           O  
ATOM   1615  HG1 SER   104      -3.299   8.859 -54.050  1.00  0.00           H  
ATOM   1616  C   SER   104      -3.506   9.102 -51.120  1.00  0.00           C  
ATOM   1617  O   SER   104      -4.570   9.696 -50.899  1.00  0.00           O  
ATOM   1618  N   VAL   105      -2.266   9.652 -50.974  1.00  0.00           N  
ATOM   1619  HN  VAL   105      -1.497   9.065 -51.216  1.00  0.00           H  
ATOM   1620  CA  VAL   105      -2.019  11.028 -50.667  1.00  0.00           C  
ATOM   1621  HA  VAL   105      -2.702  11.374 -49.906  1.00  0.00           H  
ATOM   1622  CB  VAL   105      -0.654  11.130 -49.988  1.00  0.00           C  
ATOM   1623  HB  VAL   105       0.037  10.481 -50.567  1.00  0.00           H  
ATOM   1624  CG1 VAL   105      -0.078  12.511 -49.831  1.00  0.00           C  
ATOM   1625 HG11 VAL   105       0.072  12.938 -50.846  1.00  0.00           H  
ATOM   1626 HG12 VAL   105       0.853  12.467 -49.227  1.00  0.00           H  
ATOM   1627 HG13 VAL   105      -0.770  13.093 -49.186  1.00  0.00           H  
ATOM   1628  CG2 VAL   105      -0.668  10.439 -48.616  1.00  0.00           C  
ATOM   1629 HG21 VAL   105       0.176  10.838 -48.013  1.00  0.00           H  
ATOM   1630 HG22 VAL   105      -0.769   9.337 -48.719  1.00  0.00           H  
ATOM   1631 HG23 VAL   105      -1.614  10.699 -48.095  1.00  0.00           H  
ATOM   1632  C   VAL   105      -2.200  11.979 -51.883  1.00  0.00           C  
ATOM   1633  O   VAL   105      -1.975  11.602 -53.028  1.00  0.00           O  
ATOM   1634  N   GLN   106      -2.641  13.257 -51.781  1.00  0.00           N  
ATOM   1635  HN  GLN   106      -2.988  13.652 -50.935  1.00  0.00           H  
ATOM   1636  CA  GLN   106      -2.486  14.213 -52.814  1.00  0.00           C  
ATOM   1637  HA  GLN   106      -2.579  13.698 -53.759  1.00  0.00           H  
ATOM   1638  CB  GLN   106      -3.592  15.253 -52.712  1.00  0.00           C  
ATOM   1639  HB1 GLN   106      -3.410  15.897 -53.599  1.00  0.00           H  
ATOM   1640  HB2 GLN   106      -3.520  15.772 -51.732  1.00  0.00           H  
ATOM   1641  CG  GLN   106      -5.051  14.773 -52.911  1.00  0.00           C  
ATOM   1642  HG1 GLN   106      -5.731  15.638 -53.067  1.00  0.00           H  
ATOM   1643  HG2 GLN   106      -5.191  14.203 -51.968  1.00  0.00           H  
ATOM   1644  CD  GLN   106      -5.188  13.783 -54.083  1.00  0.00           C  
ATOM   1645  OE1 GLN   106      -5.434  12.608 -53.757  1.00  0.00           O  
ATOM   1646  NE2 GLN   106      -4.911  14.150 -55.371  1.00  0.00           N  
ATOM   1647 HE21 GLN   106      -4.662  15.101 -55.552  1.00  0.00           H  
ATOM   1648 HE22 GLN   106      -4.874  13.417 -56.050  1.00  0.00           H  
ATOM   1649  C   GLN   106      -1.017  14.780 -52.812  1.00  0.00           C  
ATOM   1650  O   GLN   106      -0.604  15.329 -51.808  1.00  0.00           O  
ATOM   1651  N   CYS   107      -0.320  14.653 -53.962  1.00  0.00           N  
ATOM   1652  HN  CYS   107      -0.748  14.131 -54.696  1.00  0.00           H  
ATOM   1653  CA  CYS   107       0.938  15.160 -54.309  1.00  0.00           C  
ATOM   1654  HA  CYS   107       1.418  14.636 -55.123  1.00  0.00           H  
ATOM   1655  CB  CYS   107       0.754  16.620 -54.785  1.00  0.00           C  
ATOM   1656  HB1 CYS   107       1.636  17.278 -54.628  1.00  0.00           H  
ATOM   1657  HB2 CYS   107       0.170  17.203 -54.041  1.00  0.00           H  
ATOM   1658  SG  CYS   107       0.148  16.805 -56.566  1.00  0.00           S  
ATOM   1659  C   CYS   107       2.065  14.998 -53.280  1.00  0.00           C  
ATOM   1660  O   CYS   107       2.591  15.975 -52.728  1.00  0.00           O  
ATOM   1661  N   PRO   108       2.645  13.854 -53.109  1.00  0.00           N  
ATOM   1662  CD  PRO   108       2.064  12.626 -53.574  1.00  0.00           C  
ATOM   1663  HD1 PRO   108       1.934  12.629 -54.678  1.00  0.00           H  
ATOM   1664  HD2 PRO   108       1.022  12.437 -53.237  1.00  0.00           H  
ATOM   1665  CA  PRO   108       3.799  13.730 -52.208  1.00  0.00           C  
ATOM   1666  HA  PRO   108       3.648  14.199 -51.247  1.00  0.00           H  
ATOM   1667  CB  PRO   108       3.748  12.191 -51.961  1.00  0.00           C  
ATOM   1668  HB1 PRO   108       3.079  12.080 -51.080  1.00  0.00           H  
ATOM   1669  HB2 PRO   108       4.735  11.692 -51.856  1.00  0.00           H  
ATOM   1670  CG  PRO   108       3.023  11.529 -53.093  1.00  0.00           C  
ATOM   1671  HG1 PRO   108       3.733  11.344 -53.926  1.00  0.00           H  
ATOM   1672  HG2 PRO   108       2.440  10.655 -52.734  1.00  0.00           H  
ATOM   1673  C   PRO   108       5.034  14.275 -52.810  1.00  0.00           C  
ATOM   1674  O   PRO   108       5.810  14.917 -52.123  1.00  0.00           O  
ATOM   1675  N   ASN   109       5.271  14.051 -54.152  1.00  0.00           N  
ATOM   1676  HN  ASN   109       4.587  13.561 -54.687  1.00  0.00           H  
ATOM   1677  CA  ASN   109       6.274  14.854 -54.841  1.00  0.00           C  
ATOM   1678  HA  ASN   109       6.970  15.304 -54.149  1.00  0.00           H  
ATOM   1679  CB  ASN   109       7.185  13.863 -55.699  1.00  0.00           C  
ATOM   1680  HB1 ASN   109       8.094  14.363 -56.097  1.00  0.00           H  
ATOM   1681  HB2 ASN   109       6.479  13.458 -56.455  1.00  0.00           H  
ATOM   1682  CG  ASN   109       7.722  12.741 -54.835  1.00  0.00           C  
ATOM   1683  OD1 ASN   109       7.879  12.810 -53.599  1.00  0.00           O  
ATOM   1684  ND2 ASN   109       7.935  11.535 -55.409  1.00  0.00           N  
ATOM   1685 HD21 ASN   109       7.484  11.288 -56.267  1.00  0.00           H  
ATOM   1686 HD22 ASN   109       8.200  10.703 -54.921  1.00  0.00           H  
ATOM   1687  C   ASN   109       5.553  15.869 -55.622  1.00  0.00           C  
ATOM   1688  O   ASN   109       4.330  15.894 -55.800  1.00  0.00           O  
ATOM   1689  N   ASP   110       6.386  16.849 -56.152  1.00  0.00           N  
ATOM   1690  HN  ASP   110       7.311  16.918 -55.785  1.00  0.00           H  
ATOM   1691  CA  ASP   110       6.065  17.770 -57.215  1.00  0.00           C  
ATOM   1692  HA  ASP   110       5.022  17.940 -57.439  1.00  0.00           H  
ATOM   1693  CB  ASP   110       6.901  19.133 -57.056  1.00  0.00           C  
ATOM   1694  HB1 ASP   110       7.127  19.592 -58.043  1.00  0.00           H  
ATOM   1695  HB2 ASP   110       7.880  18.941 -56.567  1.00  0.00           H  
ATOM   1696  CG  ASP   110       6.108  20.088 -56.195  1.00  0.00           C  
ATOM   1697  OD1 ASP   110       5.005  19.773 -55.689  1.00  0.00           O  
ATOM   1698  OD2 ASP   110       6.520  21.273 -56.004  1.00  0.00           O  
ATOM   1699  C   ASP   110       6.643  17.187 -58.523  1.00  0.00           C  
ATOM   1700  O   ASP   110       7.884  17.114 -58.638  1.00  0.00           O  
ATOM   1701  N   GLY   111       5.670  16.781 -59.369  1.00  0.00           N  
ATOM   1702  HN  GLY   111       4.728  17.042 -59.174  1.00  0.00           H  
ATOM   1703  CA  GLY   111       5.956  15.956 -60.554  1.00  0.00           C  
ATOM   1704  HA1 GLY   111       4.993  15.881 -61.038  1.00  0.00           H  
ATOM   1705  HA2 GLY   111       6.411  15.012 -60.292  1.00  0.00           H  
ATOM   1706  C   GLY   111       6.878  16.634 -61.516  1.00  0.00           C  
ATOM   1707  O   GLY   111       7.110  17.805 -61.491  1.00  0.00           O  
ATOM   1708  N   PHE   112       7.413  15.846 -62.477  1.00  0.00           N  
ATOM   1709  HN  PHE   112       6.963  14.976 -62.661  1.00  0.00           H  
ATOM   1710  CA  PHE   112       8.422  16.194 -63.470  1.00  0.00           C  
ATOM   1711  HA  PHE   112       9.297  16.485 -62.907  1.00  0.00           H  
ATOM   1712  CB  PHE   112       8.761  14.974 -64.407  1.00  0.00           C  
ATOM   1713  HB1 PHE   112       7.852  14.699 -64.985  1.00  0.00           H  
ATOM   1714  HB2 PHE   112       9.133  14.114 -63.812  1.00  0.00           H  
ATOM   1715  CG  PHE   112       9.723  15.338 -65.583  1.00  0.00           C  
ATOM   1716  CD1 PHE   112      10.854  16.076 -65.233  1.00  0.00           C  
ATOM   1717  HD1 PHE   112      11.132  16.313 -64.217  1.00  0.00           H  
ATOM   1718  CE1 PHE   112      11.667  16.574 -66.261  1.00  0.00           C  
ATOM   1719  HE1 PHE   112      12.528  17.167 -65.990  1.00  0.00           H  
ATOM   1720  CZ  PHE   112      11.355  16.271 -67.634  1.00  0.00           C  
ATOM   1721  HZ  PHE   112      11.915  16.751 -68.423  1.00  0.00           H  
ATOM   1722  CD2 PHE   112       9.483  14.996 -66.873  1.00  0.00           C  
ATOM   1723  HD2 PHE   112       8.549  14.521 -67.135  1.00  0.00           H  
ATOM   1724  CE2 PHE   112      10.295  15.435 -67.957  1.00  0.00           C  
ATOM   1725  HE2 PHE   112      10.045  15.365 -69.005  1.00  0.00           H  
ATOM   1726  C   PHE   112       8.023  17.423 -64.268  1.00  0.00           C  
ATOM   1727  O   PHE   112       8.759  18.390 -64.547  1.00  0.00           O  
ATOM   1728  N   GLY   113       6.803  17.450 -64.671  1.00  0.00           N  
ATOM   1729  HN  GLY   113       6.381  16.547 -64.633  1.00  0.00           H  
ATOM   1730  CA  GLY   113       6.110  18.540 -65.293  1.00  0.00           C  
ATOM   1731  HA1 GLY   113       5.075  18.260 -65.417  1.00  0.00           H  
ATOM   1732  HA2 GLY   113       6.610  18.566 -66.250  1.00  0.00           H  
ATOM   1733  C   GLY   113       6.113  19.856 -64.481  1.00  0.00           C  
ATOM   1734  O   GLY   113       6.417  21.004 -64.964  1.00  0.00           O  
ATOM   1735  N   VAL   114       5.793  19.746 -63.209  1.00  0.00           N  
ATOM   1736  HN  VAL   114       5.531  18.881 -62.787  1.00  0.00           H  
ATOM   1737  CA  VAL   114       5.891  20.910 -62.265  1.00  0.00           C  
ATOM   1738  HA  VAL   114       5.303  21.707 -62.695  1.00  0.00           H  
ATOM   1739  CB  VAL   114       5.132  20.562 -61.005  1.00  0.00           C  
ATOM   1740  HB  VAL   114       5.637  19.766 -60.417  1.00  0.00           H  
ATOM   1741  CG1 VAL   114       5.049  21.775 -60.016  1.00  0.00           C  
ATOM   1742 HG11 VAL   114       4.486  22.629 -60.450  1.00  0.00           H  
ATOM   1743 HG12 VAL   114       6.073  22.091 -59.723  1.00  0.00           H  
ATOM   1744 HG13 VAL   114       4.556  21.556 -59.045  1.00  0.00           H  
ATOM   1745  CG2 VAL   114       3.689  20.063 -61.229  1.00  0.00           C  
ATOM   1746 HG21 VAL   114       3.060  20.808 -61.762  1.00  0.00           H  
ATOM   1747 HG22 VAL   114       3.105  19.821 -60.315  1.00  0.00           H  
ATOM   1748 HG23 VAL   114       3.802  19.153 -61.856  1.00  0.00           H  
ATOM   1749  C   VAL   114       7.303  21.454 -62.097  1.00  0.00           C  
ATOM   1750  O   VAL   114       7.495  22.625 -62.094  1.00  0.00           O  
ATOM   1751  N   TYR   115       8.280  20.511 -61.918  1.00  0.00           N  
ATOM   1752  HN  TYR   115       7.915  19.590 -61.806  1.00  0.00           H  
ATOM   1753  CA  TYR   115       9.707  20.594 -61.671  1.00  0.00           C  
ATOM   1754  HA  TYR   115       9.741  21.336 -60.887  1.00  0.00           H  
ATOM   1755  CB  TYR   115      10.250  19.231 -61.082  1.00  0.00           C  
ATOM   1756  HB1 TYR   115      10.088  18.453 -61.859  1.00  0.00           H  
ATOM   1757  HB2 TYR   115       9.693  18.999 -60.150  1.00  0.00           H  
ATOM   1758  CG  TYR   115      11.680  19.221 -60.853  1.00  0.00           C  
ATOM   1759  CD1 TYR   115      12.118  20.121 -59.840  1.00  0.00           C  
ATOM   1760  HD1 TYR   115      11.373  20.745 -59.369  1.00  0.00           H  
ATOM   1761  CE1 TYR   115      13.479  20.145 -59.476  1.00  0.00           C  
ATOM   1762  HE1 TYR   115      13.828  20.849 -58.736  1.00  0.00           H  
ATOM   1763  CZ  TYR   115      14.347  19.306 -60.137  1.00  0.00           C  
ATOM   1764  OH  TYR   115      15.703  19.415 -59.837  1.00  0.00           O  
ATOM   1765  HH  TYR   115      16.009  18.515 -59.972  1.00  0.00           H  
ATOM   1766  CD2 TYR   115      12.542  18.355 -61.429  1.00  0.00           C  
ATOM   1767  HD2 TYR   115      12.140  17.555 -62.032  1.00  0.00           H  
ATOM   1768  CE2 TYR   115      13.894  18.361 -61.042  1.00  0.00           C  
ATOM   1769  HE2 TYR   115      14.640  17.680 -61.426  1.00  0.00           H  
ATOM   1770  C   TYR   115      10.481  21.178 -62.842  1.00  0.00           C  
ATOM   1771  O   TYR   115      11.426  21.957 -62.581  1.00  0.00           O  
ATOM   1772  N   SER   116      10.175  20.886 -64.132  1.00  0.00           N  
ATOM   1773  HN  SER   116       9.562  20.111 -64.265  1.00  0.00           H  
ATOM   1774  CA  SER   116      10.866  21.442 -65.257  1.00  0.00           C  
ATOM   1775  HA  SER   116      11.858  21.797 -65.020  1.00  0.00           H  
ATOM   1776  CB  SER   116      10.755  20.354 -66.412  1.00  0.00           C  
ATOM   1777  HB1 SER   116      11.346  19.493 -66.033  1.00  0.00           H  
ATOM   1778  HB2 SER   116      11.199  20.739 -67.355  1.00  0.00           H  
ATOM   1779  OG  SER   116       9.405  19.979 -66.664  1.00  0.00           O  
ATOM   1780  HG1 SER   116       9.288  19.351 -65.948  1.00  0.00           H  
ATOM   1781  C   SER   116      10.198  22.721 -65.816  1.00  0.00           C  
ATOM   1782  O   SER   116      10.342  23.165 -66.959  1.00  0.00           O  
ATOM   1783  N   ASN   117       9.342  23.249 -64.933  1.00  0.00           N  
ATOM   1784  HN  ASN   117       9.235  22.655 -64.139  1.00  0.00           H  
ATOM   1785  CA  ASN   117       8.665  24.575 -65.074  1.00  0.00           C  
ATOM   1786  HA  ASN   117       8.098  24.754 -64.173  1.00  0.00           H  
ATOM   1787  CB  ASN   117       9.650  25.784 -65.143  1.00  0.00           C  
ATOM   1788  HB1 ASN   117       8.972  26.659 -65.047  1.00  0.00           H  
ATOM   1789  HB2 ASN   117      10.149  25.743 -66.135  1.00  0.00           H  
ATOM   1790  CG  ASN   117      10.566  25.760 -63.967  1.00  0.00           C  
ATOM   1791  OD1 ASN   117      11.743  25.547 -64.202  1.00  0.00           O  
ATOM   1792  ND2 ASN   117      10.085  26.000 -62.720  1.00  0.00           N  
ATOM   1793 HD21 ASN   117      10.720  26.103 -61.954  1.00  0.00           H  
ATOM   1794 HD22 ASN   117       9.145  26.313 -62.584  1.00  0.00           H  
ATOM   1795  C   ASN   117       7.581  24.614 -66.137  1.00  0.00           C  
ATOM   1796  O   ASN   117       7.188  25.679 -66.711  1.00  0.00           O  
ATOM   1797  N   SER   118       6.981  23.495 -66.479  1.00  0.00           N  
ATOM   1798  HN  SER   118       7.187  22.698 -65.917  1.00  0.00           H  
ATOM   1799  CA  SER   118       6.293  23.357 -67.715  1.00  0.00           C  
ATOM   1800  HA  SER   118       6.716  24.081 -68.395  1.00  0.00           H  
ATOM   1801  CB  SER   118       6.570  21.990 -68.442  1.00  0.00           C  
ATOM   1802  HB1 SER   118       6.265  22.039 -69.510  1.00  0.00           H  
ATOM   1803  HB2 SER   118       5.983  21.157 -68.000  1.00  0.00           H  
ATOM   1804  OG  SER   118       7.944  21.661 -68.425  1.00  0.00           O  
ATOM   1805  HG1 SER   118       8.242  21.114 -67.695  1.00  0.00           H  
ATOM   1806  C   SER   118       4.786  23.603 -67.509  1.00  0.00           C  
ATOM   1807  O   SER   118       3.941  23.508 -68.420  1.00  0.00           O  
ATOM   1808  N   TYR   119       4.419  23.901 -66.272  1.00  0.00           N  
ATOM   1809  HN  TYR   119       5.061  24.179 -65.563  1.00  0.00           H  
ATOM   1810  CA  TYR   119       3.090  24.001 -65.790  1.00  0.00           C  
ATOM   1811  HA  TYR   119       2.485  24.313 -66.629  1.00  0.00           H  
ATOM   1812  CB  TYR   119       2.682  22.643 -65.222  1.00  0.00           C  
ATOM   1813  HB1 TYR   119       1.956  22.628 -64.381  1.00  0.00           H  
ATOM   1814  HB2 TYR   119       3.621  22.176 -64.855  1.00  0.00           H  
ATOM   1815  CG  TYR   119       2.140  21.711 -66.314  1.00  0.00           C  
ATOM   1816  CD1 TYR   119       0.903  21.965 -66.887  1.00  0.00           C  
ATOM   1817  HD1 TYR   119       0.250  22.776 -66.602  1.00  0.00           H  
ATOM   1818  CE1 TYR   119       0.537  21.388 -68.095  1.00  0.00           C  
ATOM   1819  HE1 TYR   119      -0.370  21.666 -68.612  1.00  0.00           H  
ATOM   1820  CZ  TYR   119       1.485  20.536 -68.702  1.00  0.00           C  
ATOM   1821  OH  TYR   119       1.062  20.014 -69.976  1.00  0.00           O  
ATOM   1822  HH  TYR   119       1.761  19.476 -70.356  1.00  0.00           H  
ATOM   1823  CD2 TYR   119       2.976  20.744 -66.836  1.00  0.00           C  
ATOM   1824  HD2 TYR   119       3.931  20.615 -66.348  1.00  0.00           H  
ATOM   1825  CE2 TYR   119       2.648  20.118 -68.052  1.00  0.00           C  
ATOM   1826  HE2 TYR   119       3.310  19.430 -68.556  1.00  0.00           H  
ATOM   1827  C   TYR   119       2.853  25.123 -64.702  1.00  0.00           C  
ATOM   1828  O   TYR   119       3.653  25.282 -63.778  1.00  0.00           O  
ATOM   1829  N   GLY   120       1.838  25.888 -64.797  1.00  0.00           N  
ATOM   1830  HN  GLY   120       1.219  25.850 -65.578  1.00  0.00           H  
ATOM   1831  CA  GLY   120       1.459  26.927 -63.826  1.00  0.00           C  
ATOM   1832  HA1 GLY   120       0.621  27.324 -64.379  1.00  0.00           H  
ATOM   1833  HA2 GLY   120       2.346  27.532 -63.720  1.00  0.00           H  
ATOM   1834  C   GLY   120       0.972  26.548 -62.493  1.00  0.00           C  
ATOM   1835  O   GLY   120       0.837  25.386 -62.237  1.00  0.00           O  
ATOM   1836  N   PRO   121       0.643  27.559 -61.575  1.00  0.00           N  
ATOM   1837  CD  PRO   121       0.996  28.981 -61.840  1.00  0.00           C  
ATOM   1838  HD1 PRO   121       0.357  29.428 -62.631  1.00  0.00           H  
ATOM   1839  HD2 PRO   121       2.065  29.065 -62.134  1.00  0.00           H  
ATOM   1840  CA  PRO   121       0.362  27.441 -60.188  1.00  0.00           C  
ATOM   1841  HA  PRO   121       1.228  27.027 -59.693  1.00  0.00           H  
ATOM   1842  CB  PRO   121      -0.024  28.855 -59.740  1.00  0.00           C  
ATOM   1843  HB1 PRO   121       0.221  29.049 -58.674  1.00  0.00           H  
ATOM   1844  HB2 PRO   121      -0.963  29.245 -60.187  1.00  0.00           H  
ATOM   1845  CG  PRO   121       0.985  29.651 -60.470  1.00  0.00           C  
ATOM   1846  HG1 PRO   121       0.761  30.734 -60.577  1.00  0.00           H  
ATOM   1847  HG2 PRO   121       1.978  29.585 -59.976  1.00  0.00           H  
ATOM   1848  C   PRO   121      -0.802  26.460 -59.991  1.00  0.00           C  
ATOM   1849  O   PRO   121      -0.770  25.736 -59.020  1.00  0.00           O  
ATOM   1850  N   GLU   122      -1.882  26.469 -60.839  1.00  0.00           N  
ATOM   1851  HN  GLU   122      -1.664  26.887 -61.717  1.00  0.00           H  
ATOM   1852  CA  GLU   122      -3.042  25.590 -60.655  1.00  0.00           C  
ATOM   1853  HA  GLU   122      -3.427  25.769 -59.662  1.00  0.00           H  
ATOM   1854  CB  GLU   122      -4.111  25.794 -61.744  1.00  0.00           C  
ATOM   1855  HB1 GLU   122      -4.955  25.109 -61.516  1.00  0.00           H  
ATOM   1856  HB2 GLU   122      -3.670  25.633 -62.751  1.00  0.00           H  
ATOM   1857  CG  GLU   122      -4.731  27.179 -61.646  1.00  0.00           C  
ATOM   1858  HG1 GLU   122      -3.999  27.998 -61.482  1.00  0.00           H  
ATOM   1859  HG2 GLU   122      -5.432  27.333 -60.798  1.00  0.00           H  
ATOM   1860  CD  GLU   122      -5.483  27.472 -62.924  1.00  0.00           C  
ATOM   1861  OE1 GLU   122      -4.796  27.812 -63.926  1.00  0.00           O  
ATOM   1862  OE2 GLU   122      -6.719  27.469 -62.856  1.00  0.00           O  
ATOM   1863  C   GLU   122      -2.674  24.092 -60.710  1.00  0.00           C  
ATOM   1864  O   GLU   122      -3.052  23.232 -59.916  1.00  0.00           O  
ATOM   1865  N   PHE   123      -1.828  23.761 -61.728  1.00  0.00           N  
ATOM   1866  HN  PHE   123      -1.669  24.613 -62.222  1.00  0.00           H  
ATOM   1867  CA  PHE   123      -1.178  22.527 -62.003  1.00  0.00           C  
ATOM   1868  HA  PHE   123      -2.012  21.840 -62.010  1.00  0.00           H  
ATOM   1869  CB  PHE   123      -0.556  22.435 -63.374  1.00  0.00           C  
ATOM   1870  HB1 PHE   123      -0.319  21.351 -63.429  1.00  0.00           H  
ATOM   1871  HB2 PHE   123       0.324  23.113 -63.356  1.00  0.00           H  
ATOM   1872  CG  PHE   123      -1.596  22.841 -64.526  1.00  0.00           C  
ATOM   1873  CD1 PHE   123      -1.697  24.194 -64.824  1.00  0.00           C  
ATOM   1874  HD1 PHE   123      -1.069  24.887 -64.284  1.00  0.00           H  
ATOM   1875  CE1 PHE   123      -2.583  24.649 -65.778  1.00  0.00           C  
ATOM   1876  HE1 PHE   123      -2.560  25.694 -66.047  1.00  0.00           H  
ATOM   1877  CZ  PHE   123      -3.451  23.694 -66.454  1.00  0.00           C  
ATOM   1878  HZ  PHE   123      -4.228  23.954 -67.157  1.00  0.00           H  
ATOM   1879  CD2 PHE   123      -2.480  21.935 -65.090  1.00  0.00           C  
ATOM   1880  HD2 PHE   123      -2.373  20.887 -64.848  1.00  0.00           H  
ATOM   1881  CE2 PHE   123      -3.315  22.333 -66.188  1.00  0.00           C  
ATOM   1882  HE2 PHE   123      -3.905  21.706 -66.840  1.00  0.00           H  
ATOM   1883  C   PHE   123      -0.242  22.058 -60.867  1.00  0.00           C  
ATOM   1884  O   PHE   123      -0.233  20.940 -60.419  1.00  0.00           O  
ATOM   1885  N   ALA   124       0.574  23.060 -60.426  1.00  0.00           N  
ATOM   1886  HN  ALA   124       0.549  23.917 -60.936  1.00  0.00           H  
ATOM   1887  CA  ALA   124       1.591  22.931 -59.350  1.00  0.00           C  
ATOM   1888  HA  ALA   124       2.155  22.046 -59.601  1.00  0.00           H  
ATOM   1889  CB  ALA   124       2.694  24.068 -59.266  1.00  0.00           C  
ATOM   1890  HB1 ALA   124       2.389  25.085 -58.939  1.00  0.00           H  
ATOM   1891  HB2 ALA   124       3.181  24.171 -60.259  1.00  0.00           H  
ATOM   1892  HB3 ALA   124       3.510  23.763 -58.576  1.00  0.00           H  
ATOM   1893  C   ALA   124       1.083  22.692 -58.000  1.00  0.00           C  
ATOM   1894  O   ALA   124       1.704  21.997 -57.122  1.00  0.00           O  
ATOM   1895  N   HSE   125      -0.012  23.420 -57.651  1.00  0.00           N  
ATOM   1896  HN  HSE   125      -0.359  24.147 -58.239  1.00  0.00           H  
ATOM   1897  CA  HSE   125      -0.638  23.242 -56.295  1.00  0.00           C  
ATOM   1898  HA  HSE   125       0.229  23.132 -55.659  1.00  0.00           H  
ATOM   1899  CB  HSE   125      -1.345  24.490 -55.739  1.00  0.00           C  
ATOM   1900  HB1 HSE   125      -1.598  24.299 -54.674  1.00  0.00           H  
ATOM   1901  HB2 HSE   125      -2.292  24.747 -56.260  1.00  0.00           H  
ATOM   1902  ND1 HSE   125      -1.041  27.077 -55.689  1.00  0.00           N  
ATOM   1903  CG  HSE   125      -0.476  25.760 -55.767  1.00  0.00           C  
ATOM   1904  CE1 HSE   125       0.035  27.862 -55.797  1.00  0.00           C  
ATOM   1905  HE1 HSE   125       0.043  28.951 -55.846  1.00  0.00           H  
ATOM   1906  NE2 HSE   125       1.225  27.154 -55.909  1.00  0.00           N  
ATOM   1907  HE2 HSE   125       2.163  27.480 -56.028  1.00  0.00           H  
ATOM   1908  CD2 HSE   125       0.909  25.826 -55.916  1.00  0.00           C  
ATOM   1909  HD2 HSE   125       1.646  25.034 -55.929  1.00  0.00           H  
ATOM   1910  C   HSE   125      -1.566  22.074 -56.200  1.00  0.00           C  
ATOM   1911  O   HSE   125      -2.151  21.734 -55.139  1.00  0.00           O  
ATOM   1912  N   CYS   126      -1.807  21.344 -57.356  1.00  0.00           N  
ATOM   1913  HN  CYS   126      -1.257  21.589 -58.151  1.00  0.00           H  
ATOM   1914  CA  CYS   126      -2.558  20.124 -57.454  1.00  0.00           C  
ATOM   1915  HA  CYS   126      -2.445  19.754 -58.462  1.00  0.00           H  
ATOM   1916  CB  CYS   126      -2.016  18.888 -56.637  1.00  0.00           C  
ATOM   1917  HB1 CYS   126      -2.504  18.031 -57.147  1.00  0.00           H  
ATOM   1918  HB2 CYS   126      -2.368  18.921 -55.584  1.00  0.00           H  
ATOM   1919  SG  CYS   126      -0.220  18.815 -56.711  1.00  0.00           S  
ATOM   1920  C   CYS   126      -4.045  20.361 -57.267  1.00  0.00           C  
ATOM   1921  O   CYS   126      -4.686  19.632 -56.581  1.00  0.00           O  
ATOM   1922  N   ARG   127      -4.598  21.378 -57.839  1.00  0.00           N  
ATOM   1923  HN  ARG   127      -4.078  21.917 -58.497  1.00  0.00           H  
ATOM   1924  CA  ARG   127      -5.971  21.835 -57.560  1.00  0.00           C  
ATOM   1925  HA  ARG   127      -6.069  21.893 -56.486  1.00  0.00           H  
ATOM   1926  CB  ARG   127      -6.262  23.271 -58.116  1.00  0.00           C  
ATOM   1927  HB1 ARG   127      -7.315  23.610 -58.014  1.00  0.00           H  
ATOM   1928  HB2 ARG   127      -5.834  23.322 -59.140  1.00  0.00           H  
ATOM   1929  CG  ARG   127      -5.412  24.260 -57.349  1.00  0.00           C  
ATOM   1930  HG1 ARG   127      -4.347  24.016 -57.550  1.00  0.00           H  
ATOM   1931  HG2 ARG   127      -5.608  24.144 -56.262  1.00  0.00           H  
ATOM   1932  CD  ARG   127      -5.633  25.714 -57.797  1.00  0.00           C  
ATOM   1933  HD1 ARG   127      -6.589  26.129 -57.413  1.00  0.00           H  
ATOM   1934  HD2 ARG   127      -5.534  25.878 -58.891  1.00  0.00           H  
ATOM   1935  NE  ARG   127      -4.522  26.558 -57.140  1.00  0.00           N  
ATOM   1936  HE  ARG   127      -4.307  26.443 -56.171  1.00  0.00           H  
ATOM   1937  CZ  ARG   127      -4.155  27.691 -57.672  1.00  0.00           C  
ATOM   1938  NH1 ARG   127      -4.866  28.429 -58.427  1.00  0.00           N  
ATOM   1939 HH11 ARG   127      -5.809  28.360 -58.100  1.00  0.00           H  
ATOM   1940 HH12 ARG   127      -4.425  29.322 -58.520  1.00  0.00           H  
ATOM   1941  NH2 ARG   127      -3.183  28.380 -57.132  1.00  0.00           N  
ATOM   1942 HH21 ARG   127      -3.090  29.349 -57.359  1.00  0.00           H  
ATOM   1943 HH22 ARG   127      -2.429  27.912 -56.671  1.00  0.00           H  
ATOM   1944  C   ARG   127      -7.040  21.034 -58.192  1.00  0.00           C  
ATOM   1945  O   ARG   127      -6.881  20.626 -59.338  1.00  0.00           O  
ATOM   1946  N   GLU   128      -8.139  20.813 -57.358  1.00  0.00           N  
ATOM   1947  HN  GLU   128      -8.233  21.225 -56.454  1.00  0.00           H  
ATOM   1948  CA  GLU   128      -9.237  19.949 -57.697  1.00  0.00           C  
ATOM   1949  HA  GLU   128      -8.751  18.986 -57.748  1.00  0.00           H  
ATOM   1950  CB  GLU   128     -10.399  20.021 -56.651  1.00  0.00           C  
ATOM   1951  HB1 GLU   128     -11.361  19.569 -56.974  1.00  0.00           H  
ATOM   1952  HB2 GLU   128     -10.482  21.099 -56.396  1.00  0.00           H  
ATOM   1953  CG  GLU   128      -9.931  19.297 -55.356  1.00  0.00           C  
ATOM   1954  HG1 GLU   128      -8.833  19.445 -55.278  1.00  0.00           H  
ATOM   1955  HG2 GLU   128     -10.247  18.238 -55.471  1.00  0.00           H  
ATOM   1956  CD  GLU   128     -10.560  19.701 -54.057  1.00  0.00           C  
ATOM   1957  OE1 GLU   128     -11.101  18.811 -53.294  1.00  0.00           O  
ATOM   1958  OE2 GLU   128     -10.564  20.938 -53.731  1.00  0.00           O  
ATOM   1959  C   GLU   128      -9.774  20.121 -59.097  1.00  0.00           C  
ATOM   1960  O   GLU   128     -10.046  19.187 -59.878  1.00  0.00           O  
ATOM   1961  N   ILE   129      -9.925  21.409 -59.549  1.00  0.00           N  
ATOM   1962  HN  ILE   129      -9.958  22.127 -58.858  1.00  0.00           H  
ATOM   1963  CA  ILE   129     -10.433  21.679 -60.899  1.00  0.00           C  
ATOM   1964  HA  ILE   129     -11.275  21.064 -61.176  1.00  0.00           H  
ATOM   1965  CB  ILE   129     -10.598  23.227 -61.058  1.00  0.00           C  
ATOM   1966  HB  ILE   129     -11.383  23.456 -60.305  1.00  0.00           H  
ATOM   1967  CG2 ILE   129      -9.271  23.951 -60.655  1.00  0.00           C  
ATOM   1968 HG21 ILE   129      -9.124  23.807 -59.563  1.00  0.00           H  
ATOM   1969 HG22 ILE   129      -9.475  25.016 -60.895  1.00  0.00           H  
ATOM   1970 HG23 ILE   129      -8.401  23.583 -61.240  1.00  0.00           H  
ATOM   1971  CG1 ILE   129     -11.015  23.751 -62.481  1.00  0.00           C  
ATOM   1972 HG11 ILE   129     -10.227  23.570 -63.243  1.00  0.00           H  
ATOM   1973 HG12 ILE   129     -11.010  24.856 -62.369  1.00  0.00           H  
ATOM   1974  CD  ILE   129     -12.315  23.186 -63.053  1.00  0.00           C  
ATOM   1975  HD1 ILE   129     -12.659  23.816 -63.900  1.00  0.00           H  
ATOM   1976  HD2 ILE   129     -13.084  23.281 -62.256  1.00  0.00           H  
ATOM   1977  HD3 ILE   129     -12.309  22.098 -63.280  1.00  0.00           H  
ATOM   1978  C   ILE   129      -9.480  21.216 -62.008  1.00  0.00           C  
ATOM   1979  O   ILE   129      -9.863  21.035 -63.189  1.00  0.00           O  
ATOM   1980  N   GLN   130      -8.199  20.973 -61.703  1.00  0.00           N  
ATOM   1981  HN  GLN   130      -7.910  21.058 -60.752  1.00  0.00           H  
ATOM   1982  CA  GLN   130      -7.190  20.469 -62.737  1.00  0.00           C  
ATOM   1983  HA  GLN   130      -7.570  20.495 -63.748  1.00  0.00           H  
ATOM   1984  CB  GLN   130      -5.849  21.230 -62.688  1.00  0.00           C  
ATOM   1985  HB1 GLN   130      -5.186  20.789 -63.464  1.00  0.00           H  
ATOM   1986  HB2 GLN   130      -5.341  21.187 -61.701  1.00  0.00           H  
ATOM   1987  CG  GLN   130      -5.861  22.780 -62.844  1.00  0.00           C  
ATOM   1988  HG1 GLN   130      -4.807  23.122 -62.922  1.00  0.00           H  
ATOM   1989  HG2 GLN   130      -6.259  23.246 -61.917  1.00  0.00           H  
ATOM   1990  CD  GLN   130      -6.629  23.321 -64.011  1.00  0.00           C  
ATOM   1991  OE1 GLN   130      -6.668  22.760 -65.142  1.00  0.00           O  
ATOM   1992  NE2 GLN   130      -7.441  24.367 -63.833  1.00  0.00           N  
ATOM   1993 HE21 GLN   130      -7.944  24.682 -64.638  1.00  0.00           H  
ATOM   1994 HE22 GLN   130      -7.572  24.871 -62.979  1.00  0.00           H  
ATOM   1995  C   GLN   130      -6.839  18.963 -62.515  1.00  0.00           C  
ATOM   1996  O   GLN   130      -5.919  18.384 -63.153  1.00  0.00           O  
ATOM   1997  N   TRP   131      -7.544  18.348 -61.549  1.00  0.00           N  
ATOM   1998  HN  TRP   131      -8.234  18.914 -61.106  1.00  0.00           H  
ATOM   1999  CA  TRP   131      -7.427  16.994 -61.159  1.00  0.00           C  
ATOM   2000  HA  TRP   131      -6.434  16.676 -61.439  1.00  0.00           H  
ATOM   2001  CB  TRP   131      -7.524  16.886 -59.622  1.00  0.00           C  
ATOM   2002  HB1 TRP   131      -8.508  17.134 -59.170  1.00  0.00           H  
ATOM   2003  HB2 TRP   131      -6.823  17.653 -59.228  1.00  0.00           H  
ATOM   2004  CG  TRP   131      -7.320  15.515 -59.065  1.00  0.00           C  
ATOM   2005  CD1 TRP   131      -8.334  14.953 -58.299  1.00  0.00           C  
ATOM   2006  HD1 TRP   131      -9.259  15.463 -58.076  1.00  0.00           H  
ATOM   2007  NE1 TRP   131      -7.939  13.756 -57.766  1.00  0.00           N  
ATOM   2008  HE1 TRP   131      -8.304  13.312 -56.977  1.00  0.00           H  
ATOM   2009  CE2 TRP   131      -6.659  13.492 -58.272  1.00  0.00           C  
ATOM   2010  CD2 TRP   131      -6.254  14.569 -59.126  1.00  0.00           C  
ATOM   2011  CE3 TRP   131      -5.080  14.516 -59.839  1.00  0.00           C  
ATOM   2012  HE3 TRP   131      -4.778  15.293 -60.525  1.00  0.00           H  
ATOM   2013  CZ3 TRP   131      -4.260  13.397 -59.701  1.00  0.00           C  
ATOM   2014  HZ3 TRP   131      -3.330  13.352 -60.248  1.00  0.00           H  
ATOM   2015  CZ2 TRP   131      -5.787  12.389 -58.109  1.00  0.00           C  
ATOM   2016  HZ2 TRP   131      -6.093  11.554 -57.497  1.00  0.00           H  
ATOM   2017  CH2 TRP   131      -4.539  12.389 -58.692  1.00  0.00           C  
ATOM   2018  HH2 TRP   131      -3.854  11.556 -58.747  1.00  0.00           H  
ATOM   2019  C   TRP   131      -8.526  16.170 -61.894  1.00  0.00           C  
ATOM   2020  O   TRP   131      -9.723  16.583 -61.672  1.00  0.00           O  
ATOM   2021  N   ASN   132      -8.125  15.219 -62.752  1.00  0.00           N  
ATOM   2022  HN  ASN   132      -7.144  15.208 -62.931  1.00  0.00           H  
ATOM   2023  CA  ASN   132      -9.023  14.467 -63.640  1.00  0.00           C  
ATOM   2024  HA  ASN   132     -10.034  14.837 -63.551  1.00  0.00           H  
ATOM   2025  CB  ASN   132      -8.606  14.577 -65.131  1.00  0.00           C  
ATOM   2026  HB1 ASN   132      -9.499  14.148 -65.635  1.00  0.00           H  
ATOM   2027  HB2 ASN   132      -7.667  14.020 -65.335  1.00  0.00           H  
ATOM   2028  CG  ASN   132      -8.382  16.041 -65.565  1.00  0.00           C  
ATOM   2029  OD1 ASN   132      -9.351  16.618 -66.052  1.00  0.00           O  
ATOM   2030  ND2 ASN   132      -7.134  16.593 -65.284  1.00  0.00           N  
ATOM   2031 HD21 ASN   132      -6.564  16.192 -64.567  1.00  0.00           H  
ATOM   2032 HD22 ASN   132      -7.064  17.588 -65.355  1.00  0.00           H  
ATOM   2033  C   ASN   132      -8.949  13.018 -63.327  1.00  0.00           C  
ATOM   2034  O   ASN   132      -9.413  12.131 -63.980  1.00  0.00           O  
ATOM   2035  N   SER   133      -8.163  12.661 -62.302  1.00  0.00           N  
ATOM   2036  HN  SER   133      -7.706  13.283 -61.670  1.00  0.00           H  
ATOM   2037  CA  SER   133      -7.915  11.219 -61.935  1.00  0.00           C  
ATOM   2038  HA  SER   133      -8.089  10.556 -62.769  1.00  0.00           H  
ATOM   2039  CB  SER   133      -6.460  11.058 -61.479  1.00  0.00           C  
ATOM   2040  HB1 SER   133      -6.059  10.065 -61.180  1.00  0.00           H  
ATOM   2041  HB2 SER   133      -6.358  11.747 -60.614  1.00  0.00           H  
ATOM   2042  OG  SER   133      -5.617  11.610 -62.544  1.00  0.00           O  
ATOM   2043  HG1 SER   133      -5.724  10.988 -63.268  1.00  0.00           H  
ATOM   2044  C   SER   133      -8.734  10.795 -60.778  1.00  0.00           C  
ATOM   2045  O   SER   133      -9.412  11.541 -60.105  1.00  0.00           O  
ATOM   2046  N   LEU   134      -8.756   9.454 -60.498  1.00  0.00           N  
ATOM   2047  HN  LEU   134      -8.205   8.865 -61.084  1.00  0.00           H  
ATOM   2048  CA  LEU   134      -9.465   8.821 -59.398  1.00  0.00           C  
ATOM   2049  HA  LEU   134     -10.466   9.205 -59.524  1.00  0.00           H  
ATOM   2050  CB  LEU   134      -9.442   7.256 -59.494  1.00  0.00           C  
ATOM   2051  HB1 LEU   134      -8.392   6.949 -59.299  1.00  0.00           H  
ATOM   2052  HB2 LEU   134      -9.882   6.870 -60.438  1.00  0.00           H  
ATOM   2053  CG  LEU   134     -10.128   6.431 -58.372  1.00  0.00           C  
ATOM   2054  HG  LEU   134      -9.675   6.782 -57.420  1.00  0.00           H  
ATOM   2055  CD1 LEU   134     -11.603   6.650 -58.197  1.00  0.00           C  
ATOM   2056 HD11 LEU   134     -12.169   6.485 -59.139  1.00  0.00           H  
ATOM   2057 HD12 LEU   134     -11.746   7.690 -57.833  1.00  0.00           H  
ATOM   2058 HD13 LEU   134     -12.007   5.871 -57.516  1.00  0.00           H  
ATOM   2059  CD2 LEU   134      -9.873   4.913 -58.555  1.00  0.00           C  
ATOM   2060 HD21 LEU   134     -10.437   4.591 -59.456  1.00  0.00           H  
ATOM   2061 HD22 LEU   134     -10.173   4.350 -57.646  1.00  0.00           H  
ATOM   2062 HD23 LEU   134      -8.801   4.656 -58.413  1.00  0.00           H  
ATOM   2063  C   LEU   134      -9.088   9.325 -58.036  1.00  0.00           C  
ATOM   2064  O   LEU   134      -7.927   9.497 -57.611  1.00  0.00           O  
ATOM   2065  N   GLY   135     -10.123   9.569 -57.192  1.00  0.00           N  
ATOM   2066  HN  GLY   135     -10.989   9.629 -57.681  1.00  0.00           H  
ATOM   2067  CA  GLY   135     -10.079   9.706 -55.789  1.00  0.00           C  
ATOM   2068  HA1 GLY   135      -9.612   8.822 -55.378  1.00  0.00           H  
ATOM   2069  HA2 GLY   135     -11.086   9.771 -55.404  1.00  0.00           H  
ATOM   2070  C   GLY   135      -9.419  11.063 -55.304  1.00  0.00           C  
ATOM   2071  O   GLY   135      -8.401  11.580 -55.836  1.00  0.00           O  
ATOM   2072  N   ASN   136      -9.974  11.618 -54.191  1.00  0.00           N  
ATOM   2073  HN  ASN   136     -10.763  11.165 -53.783  1.00  0.00           H  
ATOM   2074  CA  ASN   136      -9.408  12.753 -53.392  1.00  0.00           C  
ATOM   2075  HA  ASN   136      -8.587  13.218 -53.919  1.00  0.00           H  
ATOM   2076  CB  ASN   136     -10.425  13.857 -53.122  1.00  0.00           C  
ATOM   2077  HB1 ASN   136      -9.983  14.651 -52.481  1.00  0.00           H  
ATOM   2078  HB2 ASN   136     -11.308  13.412 -52.616  1.00  0.00           H  
ATOM   2079  CG  ASN   136     -10.792  14.497 -54.527  1.00  0.00           C  
ATOM   2080  OD1 ASN   136      -9.882  14.632 -55.403  1.00  0.00           O  
ATOM   2081  ND2 ASN   136     -12.072  14.819 -54.755  1.00  0.00           N  
ATOM   2082 HD21 ASN   136     -12.290  15.418 -55.526  1.00  0.00           H  
ATOM   2083 HD22 ASN   136     -12.631  14.897 -53.929  1.00  0.00           H  
ATOM   2084  C   ASN   136      -8.851  12.216 -52.105  1.00  0.00           C  
ATOM   2085  O   ASN   136      -9.577  11.707 -51.261  1.00  0.00           O  
ATOM   2086  N   GLY   137      -7.520  12.415 -51.836  1.00  0.00           N  
ATOM   2087  HN  GLY   137      -6.841  12.707 -52.507  1.00  0.00           H  
ATOM   2088  CA  GLY   137      -6.937  12.038 -50.556  1.00  0.00           C  
ATOM   2089  HA1 GLY   137      -6.072  11.481 -50.885  1.00  0.00           H  
ATOM   2090  HA2 GLY   137      -7.608  11.438 -49.959  1.00  0.00           H  
ATOM   2091  C   GLY   137      -6.536  13.234 -49.716  1.00  0.00           C  
ATOM   2092  O   GLY   137      -6.797  14.330 -50.135  1.00  0.00           O  
ATOM   2093  N   LEU   138      -5.828  13.073 -48.692  1.00  0.00           N  
ATOM   2094  HN  LEU   138      -5.696  12.152 -48.333  1.00  0.00           H  
ATOM   2095  CA  LEU   138      -5.199  14.167 -47.949  1.00  0.00           C  
ATOM   2096  HA  LEU   138      -5.653  15.111 -48.212  1.00  0.00           H  
ATOM   2097  CB  LEU   138      -5.189  13.843 -46.374  1.00  0.00           C  
ATOM   2098  HB1 LEU   138      -4.635  14.671 -45.882  1.00  0.00           H  
ATOM   2099  HB2 LEU   138      -4.511  12.972 -46.244  1.00  0.00           H  
ATOM   2100  CG  LEU   138      -6.544  13.774 -45.675  1.00  0.00           C  
ATOM   2101  HG  LEU   138      -7.078  12.865 -46.023  1.00  0.00           H  
ATOM   2102  CD1 LEU   138      -6.385  13.564 -44.115  1.00  0.00           C  
ATOM   2103 HD11 LEU   138      -5.603  12.809 -43.885  1.00  0.00           H  
ATOM   2104 HD12 LEU   138      -7.314  13.107 -43.711  1.00  0.00           H  
ATOM   2105 HD13 LEU   138      -6.149  14.581 -43.736  1.00  0.00           H  
ATOM   2106  CD2 LEU   138      -7.401  14.979 -45.968  1.00  0.00           C  
ATOM   2107 HD21 LEU   138      -8.387  14.947 -45.457  1.00  0.00           H  
ATOM   2108 HD22 LEU   138      -7.625  15.058 -47.053  1.00  0.00           H  
ATOM   2109 HD23 LEU   138      -6.884  15.942 -45.768  1.00  0.00           H  
ATOM   2110  C   LEU   138      -3.801  14.457 -48.392  1.00  0.00           C  
ATOM   2111  O   LEU   138      -3.183  13.602 -49.029  1.00  0.00           O  
ATOM   2112  N   ALA   139      -3.366  15.736 -48.093  1.00  0.00           N  
ATOM   2113  HN  ALA   139      -3.980  16.368 -47.628  1.00  0.00           H  
ATOM   2114  CA  ALA   139      -1.996  16.101 -48.400  1.00  0.00           C  
ATOM   2115  HA  ALA   139      -1.589  15.469 -49.176  1.00  0.00           H  
ATOM   2116  CB  ALA   139      -2.056  17.547 -49.027  1.00  0.00           C  
ATOM   2117  HB1 ALA   139      -1.031  17.969 -49.105  1.00  0.00           H  
ATOM   2118  HB2 ALA   139      -2.765  18.171 -48.442  1.00  0.00           H  
ATOM   2119  HB3 ALA   139      -2.481  17.303 -50.024  1.00  0.00           H  
ATOM   2120  C   ALA   139      -1.167  16.116 -47.150  1.00  0.00           C  
ATOM   2121  O   ALA   139      -1.456  16.086 -45.969  1.00  0.00           O  
ATOM   2122  N   TYR   140       0.129  16.361 -47.452  1.00  0.00           N  
ATOM   2123  HN  TYR   140       0.396  16.422 -48.411  1.00  0.00           H  
ATOM   2124  CA  TYR   140       1.152  16.444 -46.394  1.00  0.00           C  
ATOM   2125  HA  TYR   140       0.847  15.732 -45.641  1.00  0.00           H  
ATOM   2126  CB  TYR   140       2.630  16.222 -46.834  1.00  0.00           C  
ATOM   2127  HB1 TYR   140       3.222  15.989 -45.923  1.00  0.00           H  
ATOM   2128  HB2 TYR   140       3.082  17.025 -47.455  1.00  0.00           H  
ATOM   2129  CG  TYR   140       2.926  14.918 -47.556  1.00  0.00           C  
ATOM   2130  CD1 TYR   140       4.048  14.819 -48.365  1.00  0.00           C  
ATOM   2131  HD1 TYR   140       4.694  15.664 -48.550  1.00  0.00           H  
ATOM   2132  CE1 TYR   140       4.670  13.544 -48.574  1.00  0.00           C  
ATOM   2133  HE1 TYR   140       5.554  13.359 -49.165  1.00  0.00           H  
ATOM   2134  CZ  TYR   140       4.011  12.374 -48.110  1.00  0.00           C  
ATOM   2135  OH  TYR   140       4.471  11.126 -48.641  1.00  0.00           O  
ATOM   2136  HH  TYR   140       3.919  10.448 -48.244  1.00  0.00           H  
ATOM   2137  CD2 TYR   140       2.296  13.691 -47.182  1.00  0.00           C  
ATOM   2138  HD2 TYR   140       1.493  13.817 -46.471  1.00  0.00           H  
ATOM   2139  CE2 TYR   140       2.799  12.417 -47.427  1.00  0.00           C  
ATOM   2140  HE2 TYR   140       2.240  11.549 -47.112  1.00  0.00           H  
ATOM   2141  C   TYR   140       1.107  17.816 -45.678  1.00  0.00           C  
ATOM   2142  O   TYR   140       2.049  18.619 -45.699  1.00  0.00           O  
ATOM   2143  N   GLU   141       0.083  18.026 -44.848  1.00  0.00           N  
ATOM   2144  HN  GLU   141      -0.588  17.291 -44.892  1.00  0.00           H  
ATOM   2145  CA  GLU   141      -0.228  19.213 -44.069  1.00  0.00           C  
ATOM   2146  HA  GLU   141       0.637  19.860 -44.076  1.00  0.00           H  
ATOM   2147  CB  GLU   141      -1.517  19.976 -44.727  1.00  0.00           C  
ATOM   2148  HB1 GLU   141      -1.759  20.778 -43.998  1.00  0.00           H  
ATOM   2149  HB2 GLU   141      -2.393  19.292 -44.719  1.00  0.00           H  
ATOM   2150  CG  GLU   141      -1.321  20.649 -46.153  1.00  0.00           C  
ATOM   2151  HG1 GLU   141      -1.032  19.849 -46.868  1.00  0.00           H  
ATOM   2152  HG2 GLU   141      -0.580  21.464 -46.305  1.00  0.00           H  
ATOM   2153  CD  GLU   141      -2.588  21.413 -46.598  1.00  0.00           C  
ATOM   2154  OE1 GLU   141      -2.595  22.112 -47.660  1.00  0.00           O  
ATOM   2155  OE2 GLU   141      -3.602  21.356 -45.878  1.00  0.00           O  
ATOM   2156  C   GLU   141      -0.429  18.984 -42.555  1.00  0.00           C  
ATOM   2157  O   GLU   141      -0.561  17.834 -42.185  1.00  0.00           O  
ATOM   2158  N   ASP   142      -0.378  20.017 -41.739  1.00  0.00           N  
ATOM   2159  HN  ASP   142      -0.287  20.959 -42.054  1.00  0.00           H  
ATOM   2160  CA  ASP   142      -0.774  19.901 -40.383  1.00  0.00           C  
ATOM   2161  HA  ASP   142      -0.437  18.970 -39.951  1.00  0.00           H  
ATOM   2162  CB  ASP   142      -0.218  21.058 -39.491  1.00  0.00           C  
ATOM   2163  HB1 ASP   142      -0.573  22.031 -39.892  1.00  0.00           H  
ATOM   2164  HB2 ASP   142       0.888  20.995 -39.571  1.00  0.00           H  
ATOM   2165  CG  ASP   142      -0.558  21.021 -37.998  1.00  0.00           C  
ATOM   2166  OD1 ASP   142      -0.515  22.122 -37.361  1.00  0.00           O  
ATOM   2167  OD2 ASP   142      -0.677  19.899 -37.482  1.00  0.00           O  
ATOM   2168  C   ASP   142      -2.254  19.875 -40.278  1.00  0.00           C  
ATOM   2169  O   ASP   142      -2.954  20.665 -40.966  1.00  0.00           O  
ATOM   2170  N   PHE   143      -2.682  18.967 -39.400  1.00  0.00           N  
ATOM   2171  HN  PHE   143      -2.016  18.369 -38.960  1.00  0.00           H  
ATOM   2172  CA  PHE   143      -4.070  18.802 -39.028  1.00  0.00           C  
ATOM   2173  HA  PHE   143      -4.607  19.645 -39.437  1.00  0.00           H  
ATOM   2174  CB  PHE   143      -4.622  17.546 -39.741  1.00  0.00           C  
ATOM   2175  HB1 PHE   143      -5.686  17.457 -39.433  1.00  0.00           H  
ATOM   2176  HB2 PHE   143      -3.969  16.701 -39.436  1.00  0.00           H  
ATOM   2177  CG  PHE   143      -4.665  17.598 -41.250  1.00  0.00           C  
ATOM   2178  CD1 PHE   143      -3.888  16.785 -42.043  1.00  0.00           C  
ATOM   2179  HD1 PHE   143      -3.269  16.019 -41.601  1.00  0.00           H  
ATOM   2180  CE1 PHE   143      -3.884  16.945 -43.423  1.00  0.00           C  
ATOM   2181  HE1 PHE   143      -3.252  16.330 -44.047  1.00  0.00           H  
ATOM   2182  CZ  PHE   143      -4.932  17.647 -44.054  1.00  0.00           C  
ATOM   2183  HZ  PHE   143      -4.895  17.594 -45.132  1.00  0.00           H  
ATOM   2184  CD2 PHE   143      -5.748  18.317 -41.850  1.00  0.00           C  
ATOM   2185  HD2 PHE   143      -6.494  18.696 -41.166  1.00  0.00           H  
ATOM   2186  CE2 PHE   143      -5.936  18.295 -43.251  1.00  0.00           C  
ATOM   2187  HE2 PHE   143      -6.786  18.859 -43.606  1.00  0.00           H  
ATOM   2188  C   PHE   143      -4.393  18.740 -37.509  1.00  0.00           C  
ATOM   2189  O   PHE   143      -3.864  18.029 -36.704  1.00  0.00           O  
ATOM   2190  N   SER   144      -5.325  19.680 -37.077  1.00  0.00           N  
ATOM   2191  HN  SER   144      -5.794  20.247 -37.749  1.00  0.00           H  
ATOM   2192  CA  SER   144      -5.465  20.034 -35.639  1.00  0.00           C  
ATOM   2193  HA  SER   144      -4.593  19.793 -35.050  1.00  0.00           H  
ATOM   2194  CB  SER   144      -5.814  21.632 -35.469  1.00  0.00           C  
ATOM   2195  HB1 SER   144      -4.848  22.042 -35.835  1.00  0.00           H  
ATOM   2196  HB2 SER   144      -6.014  21.826 -34.393  1.00  0.00           H  
ATOM   2197  OG  SER   144      -6.972  22.002 -36.232  1.00  0.00           O  
ATOM   2198  HG1 SER   144      -7.660  22.072 -35.566  1.00  0.00           H  
ATOM   2199  C   SER   144      -6.579  19.213 -34.913  1.00  0.00           C  
ATOM   2200  O   SER   144      -6.665  19.206 -33.655  1.00  0.00           O  
ATOM   2201  N   PHE   145      -7.325  18.454 -35.685  1.00  0.00           N  
ATOM   2202  HN  PHE   145      -7.031  18.186 -36.599  1.00  0.00           H  
ATOM   2203  CA  PHE   145      -8.231  17.377 -35.151  1.00  0.00           C  
ATOM   2204  HA  PHE   145      -8.130  17.336 -34.077  1.00  0.00           H  
ATOM   2205  CB  PHE   145      -9.676  17.746 -35.381  1.00  0.00           C  
ATOM   2206  HB1 PHE   145     -10.017  18.488 -34.628  1.00  0.00           H  
ATOM   2207  HB2 PHE   145     -10.300  16.827 -35.360  1.00  0.00           H  
ATOM   2208  CG  PHE   145      -9.916  18.277 -36.825  1.00  0.00           C  
ATOM   2209  CD1 PHE   145      -9.935  19.706 -36.927  1.00  0.00           C  
ATOM   2210  HD1 PHE   145      -9.813  20.492 -36.197  1.00  0.00           H  
ATOM   2211  CE1 PHE   145     -10.010  20.235 -38.165  1.00  0.00           C  
ATOM   2212  HE1 PHE   145      -9.882  21.306 -38.213  1.00  0.00           H  
ATOM   2213  CZ  PHE   145     -10.081  19.469 -39.328  1.00  0.00           C  
ATOM   2214  HZ  PHE   145     -10.063  19.886 -40.324  1.00  0.00           H  
ATOM   2215  CD2 PHE   145     -10.069  17.487 -37.982  1.00  0.00           C  
ATOM   2216  HD2 PHE   145      -9.927  16.422 -37.875  1.00  0.00           H  
ATOM   2217  CE2 PHE   145     -10.144  18.107 -39.263  1.00  0.00           C  
ATOM   2218  HE2 PHE   145     -10.086  17.507 -40.159  1.00  0.00           H  
ATOM   2219  C   PHE   145      -7.758  16.034 -35.711  1.00  0.00           C  
ATOM   2220  O   PHE   145      -7.178  16.044 -36.808  1.00  0.00           O  
ATOM   2221  N   PRO   146      -7.914  14.946 -35.067  1.00  0.00           N  
ATOM   2222  CD  PRO   146      -8.535  14.851 -33.745  1.00  0.00           C  
ATOM   2223  HD1 PRO   146      -9.536  15.332 -33.777  1.00  0.00           H  
ATOM   2224  HD2 PRO   146      -7.939  15.331 -32.939  1.00  0.00           H  
ATOM   2225  CA  PRO   146      -7.723  13.609 -35.637  1.00  0.00           C  
ATOM   2226  HA  PRO   146      -6.692  13.527 -35.945  1.00  0.00           H  
ATOM   2227  CB  PRO   146      -7.808  12.610 -34.546  1.00  0.00           C  
ATOM   2228  HB1 PRO   146      -6.831  12.645 -34.017  1.00  0.00           H  
ATOM   2229  HB2 PRO   146      -8.034  11.568 -34.858  1.00  0.00           H  
ATOM   2230  CG  PRO   146      -8.769  13.252 -33.541  1.00  0.00           C  
ATOM   2231  HG1 PRO   146      -9.832  13.040 -33.781  1.00  0.00           H  
ATOM   2232  HG2 PRO   146      -8.428  13.073 -32.498  1.00  0.00           H  
ATOM   2233  C   PRO   146      -8.568  13.424 -36.864  1.00  0.00           C  
ATOM   2234  O   PRO   146      -9.648  13.892 -36.948  1.00  0.00           O  
ATOM   2235  N   ILE   147      -7.993  12.673 -37.733  1.00  0.00           N  
ATOM   2236  HN  ILE   147      -7.099  12.277 -37.544  1.00  0.00           H  
ATOM   2237  CA  ILE   147      -8.676  12.108 -38.946  1.00  0.00           C  
ATOM   2238  HA  ILE   147      -9.729  12.297 -38.800  1.00  0.00           H  
ATOM   2239  CB  ILE   147      -8.324  12.695 -40.321  1.00  0.00           C  
ATOM   2240  HB  ILE   147      -7.264  12.592 -40.636  1.00  0.00           H  
ATOM   2241  CG2 ILE   147      -9.180  11.920 -41.364  1.00  0.00           C  
ATOM   2242 HG21 ILE   147      -9.047  10.818 -41.315  1.00  0.00           H  
ATOM   2243 HG22 ILE   147      -8.886  12.208 -42.396  1.00  0.00           H  
ATOM   2244 HG23 ILE   147     -10.237  12.118 -41.084  1.00  0.00           H  
ATOM   2245  CG1 ILE   147      -8.639  14.198 -40.283  1.00  0.00           C  
ATOM   2246 HG11 ILE   147      -9.418  14.494 -39.548  1.00  0.00           H  
ATOM   2247 HG12 ILE   147      -9.171  14.605 -41.169  1.00  0.00           H  
ATOM   2248  CD  ILE   147      -7.443  15.117 -40.061  1.00  0.00           C  
ATOM   2249  HD1 ILE   147      -7.128  15.302 -39.012  1.00  0.00           H  
ATOM   2250  HD2 ILE   147      -7.751  16.144 -40.351  1.00  0.00           H  
ATOM   2251  HD3 ILE   147      -6.611  14.744 -40.697  1.00  0.00           H  
ATOM   2252  C   ILE   147      -8.553  10.588 -38.813  1.00  0.00           C  
ATOM   2253  O   ILE   147      -7.382  10.120 -38.672  1.00  0.00           O  
ATOM   2254  N   PHE   148      -9.609   9.765 -38.757  1.00  0.00           N  
ATOM   2255  HN  PHE   148     -10.552  10.030 -38.943  1.00  0.00           H  
ATOM   2256  CA  PHE   148      -9.383   8.320 -38.613  1.00  0.00           C  
ATOM   2257  HA  PHE   148      -8.359   8.091 -38.869  1.00  0.00           H  
ATOM   2258  CB  PHE   148      -9.503   7.884 -37.146  1.00  0.00           C  
ATOM   2259  HB1 PHE   148      -8.615   8.405 -36.729  1.00  0.00           H  
ATOM   2260  HB2 PHE   148      -9.435   6.800 -36.913  1.00  0.00           H  
ATOM   2261  CG  PHE   148     -10.834   8.277 -36.594  1.00  0.00           C  
ATOM   2262  CD1 PHE   148     -11.920   7.402 -36.787  1.00  0.00           C  
ATOM   2263  HD1 PHE   148     -11.768   6.550 -37.433  1.00  0.00           H  
ATOM   2264  CE1 PHE   148     -13.077   7.565 -36.093  1.00  0.00           C  
ATOM   2265  HE1 PHE   148     -13.875   6.840 -36.144  1.00  0.00           H  
ATOM   2266  CZ  PHE   148     -13.302   8.659 -35.301  1.00  0.00           C  
ATOM   2267  HZ  PHE   148     -14.264   8.776 -34.824  1.00  0.00           H  
ATOM   2268  CD2 PHE   148     -11.133   9.518 -35.978  1.00  0.00           C  
ATOM   2269  HD2 PHE   148     -10.294  10.155 -35.742  1.00  0.00           H  
ATOM   2270  CE2 PHE   148     -12.326   9.655 -35.185  1.00  0.00           C  
ATOM   2271  HE2 PHE   148     -12.421  10.491 -34.507  1.00  0.00           H  
ATOM   2272  C   PHE   148     -10.266   7.577 -39.594  1.00  0.00           C  
ATOM   2273  O   PHE   148     -11.255   8.196 -40.101  1.00  0.00           O  
ATOM   2274  N   LEU   149      -9.962   6.399 -40.026  1.00  0.00           N  
ATOM   2275  HN  LEU   149      -9.017   6.090 -39.959  1.00  0.00           H  
ATOM   2276  CA  LEU   149     -10.740   5.738 -41.051  1.00  0.00           C  
ATOM   2277  HA  LEU   149     -11.508   6.316 -41.545  1.00  0.00           H  
ATOM   2278  CB  LEU   149      -9.817   5.033 -42.078  1.00  0.00           C  
ATOM   2279  HB1 LEU   149     -10.399   4.543 -42.888  1.00  0.00           H  
ATOM   2280  HB2 LEU   149      -9.183   4.238 -41.630  1.00  0.00           H  
ATOM   2281  CG  LEU   149      -8.811   5.896 -42.923  1.00  0.00           C  
ATOM   2282  HG  LEU   149      -8.096   6.461 -42.288  1.00  0.00           H  
ATOM   2283  CD1 LEU   149      -7.961   5.004 -43.846  1.00  0.00           C  
ATOM   2284 HD11 LEU   149      -8.487   4.112 -44.249  1.00  0.00           H  
ATOM   2285 HD12 LEU   149      -7.077   4.657 -43.269  1.00  0.00           H  
ATOM   2286 HD13 LEU   149      -7.563   5.592 -44.700  1.00  0.00           H  
ATOM   2287  CD2 LEU   149      -9.572   6.885 -43.901  1.00  0.00           C  
ATOM   2288 HD21 LEU   149     -10.271   6.271 -44.509  1.00  0.00           H  
ATOM   2289 HD22 LEU   149      -8.861   7.355 -44.614  1.00  0.00           H  
ATOM   2290 HD23 LEU   149     -10.162   7.666 -43.375  1.00  0.00           H  
ATOM   2291  C   LEU   149     -11.353   4.540 -40.304  1.00  0.00           C  
ATOM   2292  O   LEU   149     -10.657   3.881 -39.527  1.00  0.00           O  
ATOM   2293  N   LEU   150     -12.541   4.161 -40.561  1.00  0.00           N  
ATOM   2294  HN  LEU   150     -13.105   4.820 -41.053  1.00  0.00           H  
ATOM   2295  CA  LEU   150     -13.143   2.936 -40.019  1.00  0.00           C  
ATOM   2296  HA  LEU   150     -12.550   2.448 -39.259  1.00  0.00           H  
ATOM   2297  CB  LEU   150     -14.434   3.209 -39.417  1.00  0.00           C  
ATOM   2298  HB1 LEU   150     -15.082   2.325 -39.239  1.00  0.00           H  
ATOM   2299  HB2 LEU   150     -15.024   3.869 -40.090  1.00  0.00           H  
ATOM   2300  CG  LEU   150     -14.455   4.070 -38.115  1.00  0.00           C  
ATOM   2301  HG  LEU   150     -13.593   4.764 -38.200  1.00  0.00           H  
ATOM   2302  CD1 LEU   150     -15.753   4.805 -37.919  1.00  0.00           C  
ATOM   2303 HD11 LEU   150     -15.539   5.548 -37.121  1.00  0.00           H  
ATOM   2304 HD12 LEU   150     -16.427   4.004 -37.546  1.00  0.00           H  
ATOM   2305 HD13 LEU   150     -16.175   5.264 -38.838  1.00  0.00           H  
ATOM   2306  CD2 LEU   150     -14.099   3.220 -36.839  1.00  0.00           C  
ATOM   2307 HD21 LEU   150     -13.170   2.648 -37.049  1.00  0.00           H  
ATOM   2308 HD22 LEU   150     -14.882   2.435 -36.758  1.00  0.00           H  
ATOM   2309 HD23 LEU   150     -13.889   3.840 -35.942  1.00  0.00           H  
ATOM   2310  C   LEU   150     -13.434   1.936 -41.184  1.00  0.00           C  
ATOM   2311  O   LEU   150     -13.877   2.380 -42.224  1.00  0.00           O  
ATOM   2312  N   GLU   151     -13.003   0.668 -41.049  1.00  0.00           N  
ATOM   2313  HN  GLU   151     -12.616   0.236 -40.238  1.00  0.00           H  
ATOM   2314  CA  GLU   151     -13.053  -0.226 -42.184  1.00  0.00           C  
ATOM   2315  HA  GLU   151     -13.153   0.395 -43.062  1.00  0.00           H  
ATOM   2316  CB  GLU   151     -11.794  -1.169 -42.345  1.00  0.00           C  
ATOM   2317  HB1 GLU   151     -11.974  -2.070 -42.968  1.00  0.00           H  
ATOM   2318  HB2 GLU   151     -11.721  -1.599 -41.323  1.00  0.00           H  
ATOM   2319  CG  GLU   151     -10.708  -0.332 -42.952  1.00  0.00           C  
ATOM   2320  HG1 GLU   151     -10.400   0.514 -42.300  1.00  0.00           H  
ATOM   2321  HG2 GLU   151     -11.122   0.054 -43.907  1.00  0.00           H  
ATOM   2322  CD  GLU   151      -9.429  -1.153 -43.305  1.00  0.00           C  
ATOM   2323  OE1 GLU   151      -9.557  -1.929 -44.283  1.00  0.00           O  
ATOM   2324  OE2 GLU   151      -8.347  -1.096 -42.688  1.00  0.00           O  
ATOM   2325  C   GLU   151     -14.305  -1.185 -42.255  1.00  0.00           C  
ATOM   2326  O   GLU   151     -14.532  -1.961 -43.216  1.00  0.00           O  
ATOM   2327  N   ASP   152     -15.009  -1.283 -41.057  1.00  0.00           N  
ATOM   2328  HN  ASP   152     -14.980  -0.835 -40.167  1.00  0.00           H  
ATOM   2329  CA  ASP   152     -16.046  -2.285 -40.955  1.00  0.00           C  
ATOM   2330  HA  ASP   152     -15.962  -2.903 -41.837  1.00  0.00           H  
ATOM   2331  CB  ASP   152     -15.818  -3.257 -39.724  1.00  0.00           C  
ATOM   2332  HB1 ASP   152     -15.752  -2.764 -38.731  1.00  0.00           H  
ATOM   2333  HB2 ASP   152     -14.899  -3.787 -40.055  1.00  0.00           H  
ATOM   2334  CG  ASP   152     -16.925  -4.284 -39.562  1.00  0.00           C  
ATOM   2335  OD1 ASP   152     -17.148  -4.888 -38.486  1.00  0.00           O  
ATOM   2336  OD2 ASP   152     -17.581  -4.590 -40.609  1.00  0.00           O  
ATOM   2337  C   ASP   152     -17.450  -1.616 -41.046  1.00  0.00           C  
ATOM   2338  O   ASP   152     -17.909  -0.768 -40.291  1.00  0.00           O  
ATOM   2339  N   GLU   153     -18.307  -2.143 -41.956  1.00  0.00           N  
ATOM   2340  HN  GLU   153     -18.101  -2.964 -42.483  1.00  0.00           H  
ATOM   2341  CA  GLU   153     -19.692  -1.786 -42.089  1.00  0.00           C  
ATOM   2342  HA  GLU   153     -19.723  -0.709 -42.165  1.00  0.00           H  
ATOM   2343  CB  GLU   153     -20.290  -2.408 -43.362  1.00  0.00           C  
ATOM   2344  HB1 GLU   153     -20.284  -3.519 -43.348  1.00  0.00           H  
ATOM   2345  HB2 GLU   153     -19.509  -2.070 -44.077  1.00  0.00           H  
ATOM   2346  CG  GLU   153     -21.756  -1.937 -43.561  1.00  0.00           C  
ATOM   2347  HG1 GLU   153     -21.764  -0.865 -43.268  1.00  0.00           H  
ATOM   2348  HG2 GLU   153     -22.478  -2.542 -42.972  1.00  0.00           H  
ATOM   2349  CD  GLU   153     -22.104  -2.081 -45.019  1.00  0.00           C  
ATOM   2350  OE1 GLU   153     -21.581  -1.325 -45.862  1.00  0.00           O  
ATOM   2351  OE2 GLU   153     -22.936  -2.966 -45.425  1.00  0.00           O  
ATOM   2352  C   GLU   153     -20.573  -2.001 -40.899  1.00  0.00           C  
ATOM   2353  O   GLU   153     -21.422  -1.134 -40.538  1.00  0.00           O  
ATOM   2354  N   ASN   154     -20.300  -3.154 -40.275  1.00  0.00           N  
ATOM   2355  HN  ASN   154     -19.433  -3.555 -40.560  1.00  0.00           H  
ATOM   2356  CA  ASN   154     -20.904  -3.619 -39.098  1.00  0.00           C  
ATOM   2357  HA  ASN   154     -21.958  -3.421 -39.225  1.00  0.00           H  
ATOM   2358  CB  ASN   154     -20.528  -5.087 -38.756  1.00  0.00           C  
ATOM   2359  HB1 ASN   154     -21.010  -5.311 -37.780  1.00  0.00           H  
ATOM   2360  HB2 ASN   154     -19.430  -5.254 -38.714  1.00  0.00           H  
ATOM   2361  CG  ASN   154     -21.099  -6.021 -39.874  1.00  0.00           C  
ATOM   2362  OD1 ASN   154     -22.114  -5.694 -40.516  1.00  0.00           O  
ATOM   2363  ND2 ASN   154     -20.443  -7.194 -40.017  1.00  0.00           N  
ATOM   2364 HD21 ASN   154     -19.598  -7.473 -39.561  1.00  0.00           H  
ATOM   2365 HD22 ASN   154     -20.872  -7.884 -40.600  1.00  0.00           H  
ATOM   2366  C   ASN   154     -20.593  -2.663 -37.881  1.00  0.00           C  
ATOM   2367  O   ASN   154     -21.464  -2.566 -36.982  1.00  0.00           O  
ATOM   2368  N   GLU   155     -19.360  -2.131 -37.818  1.00  0.00           N  
ATOM   2369  HN  GLU   155     -18.626  -2.427 -38.425  1.00  0.00           H  
ATOM   2370  CA  GLU   155     -18.926  -1.293 -36.665  1.00  0.00           C  
ATOM   2371  HA  GLU   155     -19.338  -1.660 -35.737  1.00  0.00           H  
ATOM   2372  CB  GLU   155     -17.303  -1.298 -36.646  1.00  0.00           C  
ATOM   2373  HB1 GLU   155     -16.895  -0.471 -36.025  1.00  0.00           H  
ATOM   2374  HB2 GLU   155     -16.959  -1.211 -37.699  1.00  0.00           H  
ATOM   2375  CG  GLU   155     -16.661  -2.586 -35.992  1.00  0.00           C  
ATOM   2376  HG1 GLU   155     -15.586  -2.469 -36.247  1.00  0.00           H  
ATOM   2377  HG2 GLU   155     -17.013  -3.458 -36.584  1.00  0.00           H  
ATOM   2378  CD  GLU   155     -16.957  -2.763 -34.451  1.00  0.00           C  
ATOM   2379  OE1 GLU   155     -18.120  -3.177 -34.131  1.00  0.00           O  
ATOM   2380  OE2 GLU   155     -16.131  -2.439 -33.614  1.00  0.00           O  
ATOM   2381  C   GLU   155     -19.399   0.123 -36.883  1.00  0.00           C  
ATOM   2382  O   GLU   155     -19.713   0.881 -35.936  1.00  0.00           O  
ATOM   2383  N   THR   156     -19.406   0.556 -38.189  1.00  0.00           N  
ATOM   2384  HN  THR   156     -19.077  -0.019 -38.934  1.00  0.00           H  
ATOM   2385  CA  THR   156     -19.951   1.856 -38.521  1.00  0.00           C  
ATOM   2386  HA  THR   156     -19.517   2.544 -37.811  1.00  0.00           H  
ATOM   2387  CB  THR   156     -19.512   2.439 -39.898  1.00  0.00           C  
ATOM   2388  HB  THR   156     -20.126   3.326 -40.165  1.00  0.00           H  
ATOM   2389  OG1 THR   156     -19.696   1.575 -40.954  1.00  0.00           O  
ATOM   2390  HG1 THR   156     -18.933   0.997 -40.884  1.00  0.00           H  
ATOM   2391  CG2 THR   156     -18.025   3.013 -39.806  1.00  0.00           C  
ATOM   2392 HG21 THR   156     -17.320   2.293 -39.338  1.00  0.00           H  
ATOM   2393 HG22 THR   156     -17.901   3.943 -39.211  1.00  0.00           H  
ATOM   2394 HG23 THR   156     -17.591   3.172 -40.816  1.00  0.00           H  
ATOM   2395  C   THR   156     -21.443   1.953 -38.381  1.00  0.00           C  
ATOM   2396  O   THR   156     -21.998   2.996 -38.016  1.00  0.00           O  
ATOM   2397  N   LYS   157     -22.143   0.803 -38.602  1.00  0.00           N  
ATOM   2398  HN  LYS   157     -21.697   0.025 -39.036  1.00  0.00           H  
ATOM   2399  CA  LYS   157     -23.548   0.591 -38.282  1.00  0.00           C  
ATOM   2400  HA  LYS   157     -24.036   1.235 -38.999  1.00  0.00           H  
ATOM   2401  CB  LYS   157     -24.045  -0.831 -38.631  1.00  0.00           C  
ATOM   2402  HB1 LYS   157     -23.281  -1.593 -38.366  1.00  0.00           H  
ATOM   2403  HB2 LYS   157     -24.161  -0.919 -39.732  1.00  0.00           H  
ATOM   2404  CG  LYS   157     -25.255  -1.263 -37.946  1.00  0.00           C  
ATOM   2405  HG1 LYS   157     -26.015  -0.453 -37.955  1.00  0.00           H  
ATOM   2406  HG2 LYS   157     -25.075  -1.445 -36.865  1.00  0.00           H  
ATOM   2407  CD  LYS   157     -25.842  -2.574 -38.500  1.00  0.00           C  
ATOM   2408  HD1 LYS   157     -25.070  -3.366 -38.391  1.00  0.00           H  
ATOM   2409  HD2 LYS   157     -26.161  -2.355 -39.541  1.00  0.00           H  
ATOM   2410  CE  LYS   157     -27.081  -3.075 -37.740  1.00  0.00           C  
ATOM   2411  HE1 LYS   157     -27.479  -4.005 -38.201  1.00  0.00           H  
ATOM   2412  HE2 LYS   157     -27.870  -2.294 -37.768  1.00  0.00           H  
ATOM   2413  NZ  LYS   157     -26.756  -3.588 -36.341  1.00  0.00           N  
ATOM   2414  HZ1 LYS   157     -25.914  -4.186 -36.461  1.00  0.00           H  
ATOM   2415  HZ2 LYS   157     -27.573  -4.116 -35.973  1.00  0.00           H  
ATOM   2416  HZ3 LYS   157     -26.579  -2.827 -35.655  1.00  0.00           H  
ATOM   2417  C   LYS   157     -23.877   0.981 -36.852  1.00  0.00           C  
ATOM   2418  O   LYS   157     -24.876   1.666 -36.590  1.00  0.00           O  
ATOM   2419  N   VAL   158     -23.072   0.623 -35.851  1.00  0.00           N  
ATOM   2420  HN  VAL   158     -22.285   0.037 -36.030  1.00  0.00           H  
ATOM   2421  CA  VAL   158     -23.276   0.925 -34.458  1.00  0.00           C  
ATOM   2422  HA  VAL   158     -24.262   0.537 -34.244  1.00  0.00           H  
ATOM   2423  CB  VAL   158     -22.286   0.131 -33.605  1.00  0.00           C  
ATOM   2424  HB  VAL   158     -21.329   0.692 -33.544  1.00  0.00           H  
ATOM   2425  CG1 VAL   158     -22.827   0.063 -32.150  1.00  0.00           C  
ATOM   2426 HG11 VAL   158     -23.286   1.041 -31.891  1.00  0.00           H  
ATOM   2427 HG12 VAL   158     -21.993  -0.188 -31.461  1.00  0.00           H  
ATOM   2428 HG13 VAL   158     -23.574  -0.753 -32.042  1.00  0.00           H  
ATOM   2429  CG2 VAL   158     -22.018  -1.267 -34.126  1.00  0.00           C  
ATOM   2430 HG21 VAL   158     -21.473  -1.790 -33.311  1.00  0.00           H  
ATOM   2431 HG22 VAL   158     -21.482  -1.189 -35.096  1.00  0.00           H  
ATOM   2432 HG23 VAL   158     -22.950  -1.872 -34.108  1.00  0.00           H  
ATOM   2433  C   VAL   158     -23.191   2.379 -34.183  1.00  0.00           C  
ATOM   2434  O   VAL   158     -24.038   2.910 -33.488  1.00  0.00           O  
ATOM   2435  N   ILE   159     -22.222   3.036 -34.795  1.00  0.00           N  
ATOM   2436  HN  ILE   159     -21.599   2.514 -35.373  1.00  0.00           H  
ATOM   2437  CA  ILE   159     -22.214   4.437 -34.751  1.00  0.00           C  
ATOM   2438  HA  ILE   159     -22.087   4.733 -33.720  1.00  0.00           H  
ATOM   2439  CB  ILE   159     -21.013   5.045 -35.349  1.00  0.00           C  
ATOM   2440  HB  ILE   159     -21.199   5.155 -36.439  1.00  0.00           H  
ATOM   2441  CG2 ILE   159     -20.863   6.459 -34.757  1.00  0.00           C  
ATOM   2442 HG21 ILE   159     -20.209   7.079 -35.407  1.00  0.00           H  
ATOM   2443 HG22 ILE   159     -20.759   6.568 -33.656  1.00  0.00           H  
ATOM   2444 HG23 ILE   159     -21.851   6.960 -34.843  1.00  0.00           H  
ATOM   2445  CG1 ILE   159     -19.728   4.223 -35.178  1.00  0.00           C  
ATOM   2446 HG11 ILE   159     -19.975   3.348 -35.817  1.00  0.00           H  
ATOM   2447 HG12 ILE   159     -19.681   3.854 -34.131  1.00  0.00           H  
ATOM   2448  CD  ILE   159     -18.443   4.982 -35.587  1.00  0.00           C  
ATOM   2449  HD1 ILE   159     -17.649   4.238 -35.813  1.00  0.00           H  
ATOM   2450  HD2 ILE   159     -18.165   5.705 -34.791  1.00  0.00           H  
ATOM   2451  HD3 ILE   159     -18.538   5.583 -36.517  1.00  0.00           H  
ATOM   2452  C   ILE   159     -23.429   5.132 -35.297  1.00  0.00           C  
ATOM   2453  O   ILE   159     -23.990   6.020 -34.677  1.00  0.00           O  
ATOM   2454  N   LYS   160     -23.789   4.807 -36.553  1.00  0.00           N  
ATOM   2455  HN  LYS   160     -23.281   4.146 -37.101  1.00  0.00           H  
ATOM   2456  CA  LYS   160     -25.086   5.378 -37.137  1.00  0.00           C  
ATOM   2457  HA  LYS   160     -24.901   6.432 -37.281  1.00  0.00           H  
ATOM   2458  CB  LYS   160     -25.194   4.895 -38.570  1.00  0.00           C  
ATOM   2459  HB1 LYS   160     -26.170   5.322 -38.885  1.00  0.00           H  
ATOM   2460  HB2 LYS   160     -25.192   3.815 -38.831  1.00  0.00           H  
ATOM   2461  CG  LYS   160     -24.194   5.576 -39.560  1.00  0.00           C  
ATOM   2462  HG1 LYS   160     -23.130   5.660 -39.249  1.00  0.00           H  
ATOM   2463  HG2 LYS   160     -24.517   6.634 -39.464  1.00  0.00           H  
ATOM   2464  CD  LYS   160     -24.271   5.088 -41.042  1.00  0.00           C  
ATOM   2465  HD1 LYS   160     -23.612   5.679 -41.713  1.00  0.00           H  
ATOM   2466  HD2 LYS   160     -25.295   5.253 -41.441  1.00  0.00           H  
ATOM   2467  CE  LYS   160     -23.963   3.637 -41.257  1.00  0.00           C  
ATOM   2468  HE1 LYS   160     -24.779   3.033 -40.806  1.00  0.00           H  
ATOM   2469  HE2 LYS   160     -22.968   3.575 -40.766  1.00  0.00           H  
ATOM   2470  NZ  LYS   160     -23.918   3.308 -42.740  1.00  0.00           N  
ATOM   2471  HZ1 LYS   160     -24.735   2.850 -43.191  1.00  0.00           H  
ATOM   2472  HZ2 LYS   160     -23.105   2.715 -42.999  1.00  0.00           H  
ATOM   2473  HZ3 LYS   160     -23.581   4.147 -43.253  1.00  0.00           H  
ATOM   2474  C   LYS   160     -26.419   5.100 -36.433  1.00  0.00           C  
ATOM   2475  O   LYS   160     -27.264   5.932 -36.270  1.00  0.00           O  
ATOM   2476  N   GLN   161     -26.704   3.857 -35.944  1.00  0.00           N  
ATOM   2477  HN  GLN   161     -26.029   3.125 -36.002  1.00  0.00           H  
ATOM   2478  CA  GLN   161     -27.926   3.618 -35.199  1.00  0.00           C  
ATOM   2479  HA  GLN   161     -28.734   4.074 -35.752  1.00  0.00           H  
ATOM   2480  CB  GLN   161     -28.230   2.107 -35.008  1.00  0.00           C  
ATOM   2481  HB1 GLN   161     -29.245   2.018 -34.566  1.00  0.00           H  
ATOM   2482  HB2 GLN   161     -27.539   1.653 -34.267  1.00  0.00           H  
ATOM   2483  CG  GLN   161     -28.268   1.200 -36.268  1.00  0.00           C  
ATOM   2484  HG1 GLN   161     -29.005   0.402 -36.037  1.00  0.00           H  
ATOM   2485  HG2 GLN   161     -27.268   0.878 -36.629  1.00  0.00           H  
ATOM   2486  CD  GLN   161     -28.756   2.003 -37.518  1.00  0.00           C  
ATOM   2487  OE1 GLN   161     -28.064   2.174 -38.514  1.00  0.00           O  
ATOM   2488  NE2 GLN   161     -30.054   2.425 -37.487  1.00  0.00           N  
ATOM   2489 HE21 GLN   161     -30.485   2.771 -38.320  1.00  0.00           H  
ATOM   2490 HE22 GLN   161     -30.728   2.036 -36.860  1.00  0.00           H  
ATOM   2491  C   GLN   161     -27.930   4.447 -33.860  1.00  0.00           C  
ATOM   2492  O   GLN   161     -28.905   5.024 -33.516  1.00  0.00           O  
ATOM   2493  N   CYS   162     -26.747   4.475 -33.166  1.00  0.00           N  
ATOM   2494  HN  CYS   162     -25.871   4.244 -33.583  1.00  0.00           H  
ATOM   2495  CA  CYS   162     -26.565   5.212 -31.910  1.00  0.00           C  
ATOM   2496  HA  CYS   162     -27.293   4.994 -31.143  1.00  0.00           H  
ATOM   2497  CB  CYS   162     -25.141   4.918 -31.307  1.00  0.00           C  
ATOM   2498  HB1 CYS   162     -25.072   5.676 -30.498  1.00  0.00           H  
ATOM   2499  HB2 CYS   162     -24.381   5.184 -32.073  1.00  0.00           H  
ATOM   2500  SG  CYS   162     -25.047   3.212 -30.627  1.00  0.00           S  
ATOM   2501  HG1 CYS   162     -25.227   2.697 -31.834  1.00  0.00           H  
ATOM   2502  C   CYS   162     -26.732   6.711 -32.107  1.00  0.00           C  
ATOM   2503  O   CYS   162     -27.361   7.297 -31.256  1.00  0.00           O  
ATOM   2504  N   TYR   163     -26.244   7.250 -33.205  1.00  0.00           N  
ATOM   2505  HN  TYR   163     -25.606   6.724 -33.762  1.00  0.00           H  
ATOM   2506  CA  TYR   163     -26.547   8.619 -33.676  1.00  0.00           C  
ATOM   2507  HA  TYR   163     -26.196   9.324 -32.937  1.00  0.00           H  
ATOM   2508  CB  TYR   163     -25.900   8.793 -34.997  1.00  0.00           C  
ATOM   2509  HB1 TYR   163     -26.146   7.920 -35.639  1.00  0.00           H  
ATOM   2510  HB2 TYR   163     -24.791   8.854 -34.962  1.00  0.00           H  
ATOM   2511  CG  TYR   163     -26.292  10.076 -35.711  1.00  0.00           C  
ATOM   2512  CD1 TYR   163     -26.061  11.337 -35.051  1.00  0.00           C  
ATOM   2513  HD1 TYR   163     -25.603  11.276 -34.075  1.00  0.00           H  
ATOM   2514  CE1 TYR   163     -26.458  12.518 -35.685  1.00  0.00           C  
ATOM   2515  HE1 TYR   163     -26.203  13.468 -35.240  1.00  0.00           H  
ATOM   2516  CZ  TYR   163     -27.106  12.402 -36.862  1.00  0.00           C  
ATOM   2517  OH  TYR   163     -27.537  13.599 -37.610  1.00  0.00           O  
ATOM   2518  HH  TYR   163     -27.669  13.312 -38.516  1.00  0.00           H  
ATOM   2519  CD2 TYR   163     -26.961  10.063 -36.954  1.00  0.00           C  
ATOM   2520  HD2 TYR   163     -27.252   9.108 -37.366  1.00  0.00           H  
ATOM   2521  CE2 TYR   163     -27.245  11.230 -37.601  1.00  0.00           C  
ATOM   2522  HE2 TYR   163     -27.750  11.194 -38.555  1.00  0.00           H  
ATOM   2523  C   TYR   163     -28.157   8.771 -33.877  1.00  0.00           C  
ATOM   2524  O   TYR   163     -28.737   9.670 -33.221  1.00  0.00           O  
ATOM   2525  N   GLN   164     -28.805   7.883 -34.607  1.00  0.00           N  
ATOM   2526  HN  GLN   164     -28.266   7.147 -35.009  1.00  0.00           H  
ATOM   2527  CA  GLN   164     -30.230   7.975 -34.968  1.00  0.00           C  
ATOM   2528  HA  GLN   164     -30.475   8.988 -35.251  1.00  0.00           H  
ATOM   2529  CB  GLN   164     -30.462   7.103 -36.252  1.00  0.00           C  
ATOM   2530  HB1 GLN   164     -31.518   6.806 -36.428  1.00  0.00           H  
ATOM   2531  HB2 GLN   164     -30.022   6.115 -36.000  1.00  0.00           H  
ATOM   2532  CG  GLN   164     -29.947   7.699 -37.520  1.00  0.00           C  
ATOM   2533  HG1 GLN   164     -28.841   7.664 -37.422  1.00  0.00           H  
ATOM   2534  HG2 GLN   164     -30.199   8.765 -37.706  1.00  0.00           H  
ATOM   2535  CD  GLN   164     -30.170   6.806 -38.683  1.00  0.00           C  
ATOM   2536  OE1 GLN   164     -31.015   7.162 -39.497  1.00  0.00           O  
ATOM   2537  NE2 GLN   164     -29.447   5.595 -38.748  1.00  0.00           N  
ATOM   2538 HE21 GLN   164     -28.607   5.520 -38.211  1.00  0.00           H  
ATOM   2539 HE22 GLN   164     -29.678   4.903 -39.431  1.00  0.00           H  
ATOM   2540  C   GLN   164     -31.219   7.717 -33.807  1.00  0.00           C  
ATOM   2541  O   GLN   164     -32.241   8.269 -33.827  1.00  0.00           O  
ATOM   2542  N   ASP   165     -30.745   6.949 -32.826  1.00  0.00           N  
ATOM   2543  HN  ASP   165     -29.947   6.427 -33.117  1.00  0.00           H  
ATOM   2544  CA  ASP   165     -31.463   6.891 -31.550  1.00  0.00           C  
ATOM   2545  HA  ASP   165     -32.522   6.750 -31.710  1.00  0.00           H  
ATOM   2546  CB  ASP   165     -30.950   5.671 -30.756  1.00  0.00           C  
ATOM   2547  HB1 ASP   165     -31.212   5.763 -29.680  1.00  0.00           H  
ATOM   2548  HB2 ASP   165     -29.853   5.619 -30.922  1.00  0.00           H  
ATOM   2549  CG  ASP   165     -31.523   4.417 -31.361  1.00  0.00           C  
ATOM   2550  OD1 ASP   165     -32.619   4.494 -32.067  1.00  0.00           O  
ATOM   2551  OD2 ASP   165     -30.958   3.304 -31.119  1.00  0.00           O  
ATOM   2552  C   ASP   165     -31.311   8.161 -30.739  1.00  0.00           C  
ATOM   2553  O   ASP   165     -32.246   8.755 -30.227  1.00  0.00           O  
ATOM   2554  N   HSE   166     -30.038   8.691 -30.575  1.00  0.00           N  
ATOM   2555  HN  HSE   166     -29.249   8.231 -30.976  1.00  0.00           H  
ATOM   2556  CA  HSE   166     -29.810   9.588 -29.482  1.00  0.00           C  
ATOM   2557  HA  HSE   166     -30.655   9.689 -28.817  1.00  0.00           H  
ATOM   2558  CB  HSE   166     -28.663   9.028 -28.656  1.00  0.00           C  
ATOM   2559  HB1 HSE   166     -28.344   9.693 -27.825  1.00  0.00           H  
ATOM   2560  HB2 HSE   166     -27.824   8.834 -29.357  1.00  0.00           H  
ATOM   2561  ND1 HSE   166     -30.014   7.455 -27.102  1.00  0.00           N  
ATOM   2562  CG  HSE   166     -28.938   7.673 -28.020  1.00  0.00           C  
ATOM   2563  CE1 HSE   166     -29.760   6.240 -26.617  1.00  0.00           C  
ATOM   2564  HE1 HSE   166     -30.295   5.662 -25.863  1.00  0.00           H  
ATOM   2565  NE2 HSE   166     -28.631   5.662 -27.177  1.00  0.00           N  
ATOM   2566  HE2 HSE   166     -28.237   4.765 -26.975  1.00  0.00           H  
ATOM   2567  CD2 HSE   166     -28.162   6.518 -28.148  1.00  0.00           C  
ATOM   2568  HD2 HSE   166     -27.223   6.351 -28.660  1.00  0.00           H  
ATOM   2569  C   HSE   166     -29.584  11.034 -29.814  1.00  0.00           C  
ATOM   2570  O   HSE   166     -29.456  11.851 -28.886  1.00  0.00           O  
ATOM   2571  N   ASN   167     -29.410  11.337 -31.110  1.00  0.00           N  
ATOM   2572  HN  ASN   167     -29.438  10.603 -31.783  1.00  0.00           H  
ATOM   2573  CA  ASN   167     -29.240  12.720 -31.590  1.00  0.00           C  
ATOM   2574  HA  ASN   167     -29.190  13.475 -30.819  1.00  0.00           H  
ATOM   2575  CB  ASN   167     -27.834  12.967 -32.248  1.00  0.00           C  
ATOM   2576  HB1 ASN   167     -27.794  13.978 -32.706  1.00  0.00           H  
ATOM   2577  HB2 ASN   167     -27.708  12.235 -33.074  1.00  0.00           H  
ATOM   2578  CG  ASN   167     -26.731  12.750 -31.261  1.00  0.00           C  
ATOM   2579  OD1 ASN   167     -27.002  12.589 -30.039  1.00  0.00           O  
ATOM   2580  ND2 ASN   167     -25.500  12.466 -31.712  1.00  0.00           N  
ATOM   2581 HD21 ASN   167     -24.795  12.370 -31.010  1.00  0.00           H  
ATOM   2582 HD22 ASN   167     -25.318  12.299 -32.681  1.00  0.00           H  
ATOM   2583  C   ASN   167     -30.347  13.171 -32.465  1.00  0.00           C  
ATOM   2584  O   ASN   167     -30.335  14.310 -32.943  1.00  0.00           O  
ATOM   2585  N   LEU   168     -31.289  12.247 -32.764  1.00  0.00           N  
ATOM   2586  HN  LEU   168     -31.231  11.309 -32.431  1.00  0.00           H  
ATOM   2587  CA  LEU   168     -32.440  12.616 -33.530  1.00  0.00           C  
ATOM   2588  HA  LEU   168     -32.506  13.692 -33.593  1.00  0.00           H  
ATOM   2589  CB  LEU   168     -32.566  11.909 -34.965  1.00  0.00           C  
ATOM   2590  HB1 LEU   168     -33.591  12.090 -35.352  1.00  0.00           H  
ATOM   2591  HB2 LEU   168     -32.252  10.853 -34.826  1.00  0.00           H  
ATOM   2592  CG  LEU   168     -31.612  12.665 -35.818  1.00  0.00           C  
ATOM   2593  HG  LEU   168     -31.170  13.580 -35.368  1.00  0.00           H  
ATOM   2594  CD1 LEU   168     -30.451  11.823 -36.382  1.00  0.00           C  
ATOM   2595 HD11 LEU   168     -31.015  11.089 -36.996  1.00  0.00           H  
ATOM   2596 HD12 LEU   168     -29.938  11.278 -35.560  1.00  0.00           H  
ATOM   2597 HD13 LEU   168     -29.789  12.431 -37.036  1.00  0.00           H  
ATOM   2598  CD2 LEU   168     -32.533  13.158 -37.012  1.00  0.00           C  
ATOM   2599 HD21 LEU   168     -32.968  12.278 -37.532  1.00  0.00           H  
ATOM   2600 HD22 LEU   168     -31.929  13.776 -37.711  1.00  0.00           H  
ATOM   2601 HD23 LEU   168     -33.480  13.685 -36.769  1.00  0.00           H  
ATOM   2602  C   LEU   168     -33.557  11.950 -32.650  1.00  0.00           C  
ATOM   2603  O   LEU   168     -33.356  11.064 -31.795  1.00  0.00           O  
ATOM   2604  N   SER   169     -34.812  12.443 -32.913  1.00  0.00           N  
ATOM   2605  HN  SER   169     -34.925  13.134 -33.623  1.00  0.00           H  
ATOM   2606  CA  SER   169     -36.000  11.847 -32.370  1.00  0.00           C  
ATOM   2607  HA  SER   169     -35.711  10.949 -31.844  1.00  0.00           H  
ATOM   2608  CB  SER   169     -36.757  12.800 -31.409  1.00  0.00           C  
ATOM   2609  HB1 SER   169     -37.025  13.748 -31.923  1.00  0.00           H  
ATOM   2610  HB2 SER   169     -35.983  13.059 -30.655  1.00  0.00           H  
ATOM   2611  OG  SER   169     -37.902  12.292 -30.733  1.00  0.00           O  
ATOM   2612  HG1 SER   169     -38.091  12.957 -30.066  1.00  0.00           H  
ATOM   2613  C   SER   169     -36.863  11.388 -33.511  1.00  0.00           C  
ATOM   2614  O   SER   169     -36.414  11.467 -34.662  1.00  0.00           O  
ATOM   2615  N   GLN   170     -38.078  10.996 -33.254  1.00  0.00           N  
ATOM   2616  HN  GLN   170     -38.304  10.919 -32.286  1.00  0.00           H  
ATOM   2617  CA  GLN   170     -38.988  10.239 -34.107  1.00  0.00           C  
ATOM   2618  HA  GLN   170     -39.725   9.676 -33.553  1.00  0.00           H  
ATOM   2619  CB  GLN   170     -39.988  11.255 -34.809  1.00  0.00           C  
ATOM   2620  HB1 GLN   170     -40.749  10.722 -35.417  1.00  0.00           H  
ATOM   2621  HB2 GLN   170     -39.429  11.905 -35.516  1.00  0.00           H  
ATOM   2622  CG  GLN   170     -40.776  12.299 -33.915  1.00  0.00           C  
ATOM   2623  HG1 GLN   170     -41.124  13.098 -34.604  1.00  0.00           H  
ATOM   2624  HG2 GLN   170     -40.072  12.822 -33.233  1.00  0.00           H  
ATOM   2625  CD  GLN   170     -41.934  11.830 -33.019  1.00  0.00           C  
ATOM   2626  OE1 GLN   170     -42.011  12.356 -31.927  1.00  0.00           O  
ATOM   2627  NE2 GLN   170     -42.672  10.846 -33.511  1.00  0.00           N  
ATOM   2628 HE21 GLN   170     -42.448  10.370 -34.362  1.00  0.00           H  
ATOM   2629 HE22 GLN   170     -43.519  10.633 -33.025  1.00  0.00           H  
ATOM   2630  C   GLN   170     -38.386   9.200 -35.089  1.00  0.00           C  
ATOM   2631  O   GLN   170     -38.291   9.448 -36.300  1.00  0.00           O  
ATOM   2632  N   ASN   171     -38.048   8.007 -34.544  1.00  0.00           N  
ATOM   2633  HN  ASN   171     -38.269   7.719 -33.616  1.00  0.00           H  
ATOM   2634  CA  ASN   171     -37.333   6.918 -35.244  1.00  0.00           C  
ATOM   2635  HA  ASN   171     -36.850   6.242 -34.554  1.00  0.00           H  
ATOM   2636  CB  ASN   171     -38.310   6.004 -36.051  1.00  0.00           C  
ATOM   2637  HB1 ASN   171     -37.868   5.236 -36.723  1.00  0.00           H  
ATOM   2638  HB2 ASN   171     -38.945   6.719 -36.615  1.00  0.00           H  
ATOM   2639  CG  ASN   171     -39.207   5.162 -35.091  1.00  0.00           C  
ATOM   2640  OD1 ASN   171     -38.832   5.074 -33.912  1.00  0.00           O  
ATOM   2641  ND2 ASN   171     -40.307   4.510 -35.594  1.00  0.00           N  
ATOM   2642 HD21 ASN   171     -40.452   4.570 -36.581  1.00  0.00           H  
ATOM   2643 HD22 ASN   171     -41.023   4.253 -34.944  1.00  0.00           H  
ATOM   2644  C   ASN   171     -36.216   7.393 -36.151  1.00  0.00           C  
ATOM   2645  O   ASN   171     -35.978   6.946 -37.299  1.00  0.00           O  
ATOM   2646  N   GLY   172     -35.453   8.303 -35.637  1.00  0.00           N  
ATOM   2647  HN  GLY   172     -35.630   8.704 -34.742  1.00  0.00           H  
ATOM   2648  CA  GLY   172     -34.299   8.932 -36.320  1.00  0.00           C  
ATOM   2649  HA1 GLY   172     -33.809   8.147 -36.877  1.00  0.00           H  
ATOM   2650  HA2 GLY   172     -33.632   9.359 -35.586  1.00  0.00           H  
ATOM   2651  C   GLY   172     -34.563   9.861 -37.426  1.00  0.00           C  
ATOM   2652  O   GLY   172     -33.723   9.946 -38.318  1.00  0.00           O  
ATOM   2653  N   SER   173     -35.664  10.567 -37.460  1.00  0.00           N  
ATOM   2654  HN  SER   173     -36.361  10.434 -36.760  1.00  0.00           H  
ATOM   2655  CA  SER   173     -35.877  11.548 -38.542  1.00  0.00           C  
ATOM   2656  HA  SER   173     -35.185  11.457 -39.366  1.00  0.00           H  
ATOM   2657  CB  SER   173     -37.240  11.327 -39.261  1.00  0.00           C  
ATOM   2658  HB1 SER   173     -37.192  10.280 -39.631  1.00  0.00           H  
ATOM   2659  HB2 SER   173     -37.325  11.998 -40.142  1.00  0.00           H  
ATOM   2660  OG  SER   173     -38.420  11.436 -38.484  1.00  0.00           O  
ATOM   2661  HG1 SER   173     -38.374  10.723 -37.843  1.00  0.00           H  
ATOM   2662  C   SER   173     -35.829  12.963 -38.082  1.00  0.00           C  
ATOM   2663  O   SER   173     -35.552  13.902 -38.875  1.00  0.00           O  
ATOM   2664  N   ALA   174     -36.102  13.202 -36.831  1.00  0.00           N  
ATOM   2665  HN  ALA   174     -36.188  12.453 -36.179  1.00  0.00           H  
ATOM   2666  CA  ALA   174     -36.569  14.500 -36.254  1.00  0.00           C  
ATOM   2667  HA  ALA   174     -36.736  15.277 -36.985  1.00  0.00           H  
ATOM   2668  CB  ALA   174     -37.969  14.321 -35.619  1.00  0.00           C  
ATOM   2669  HB1 ALA   174     -37.921  13.505 -34.867  1.00  0.00           H  
ATOM   2670  HB2 ALA   174     -38.596  14.078 -36.503  1.00  0.00           H  
ATOM   2671  HB3 ALA   174     -38.480  15.252 -35.291  1.00  0.00           H  
ATOM   2672  C   ALA   174     -35.580  15.116 -35.292  1.00  0.00           C  
ATOM   2673  O   ALA   174     -35.469  14.599 -34.166  1.00  0.00           O  
ATOM   2674  N   PRO   175     -34.798  16.087 -35.757  1.00  0.00           N  
ATOM   2675  CD  PRO   175     -34.720  16.616 -37.139  1.00  0.00           C  
ATOM   2676  HD1 PRO   175     -35.445  17.414 -37.405  1.00  0.00           H  
ATOM   2677  HD2 PRO   175     -34.468  15.886 -37.938  1.00  0.00           H  
ATOM   2678  CA  PRO   175     -33.696  16.649 -34.949  1.00  0.00           C  
ATOM   2679  HA  PRO   175     -32.924  15.894 -34.932  1.00  0.00           H  
ATOM   2680  CB  PRO   175     -33.141  17.853 -35.888  1.00  0.00           C  
ATOM   2681  HB1 PRO   175     -32.062  17.962 -35.645  1.00  0.00           H  
ATOM   2682  HB2 PRO   175     -33.630  18.841 -35.750  1.00  0.00           H  
ATOM   2683  CG  PRO   175     -33.404  17.385 -37.238  1.00  0.00           C  
ATOM   2684  HG1 PRO   175     -33.502  18.192 -37.995  1.00  0.00           H  
ATOM   2685  HG2 PRO   175     -32.638  16.642 -37.544  1.00  0.00           H  
ATOM   2686  C   PRO   175     -34.024  16.890 -33.490  1.00  0.00           C  
ATOM   2687  O   PRO   175     -35.183  17.294 -33.174  1.00  0.00           O  
ATOM   2688  N   THR   176     -33.116  16.659 -32.535  1.00  0.00           N  
ATOM   2689  HN  THR   176     -32.200  16.466 -32.880  1.00  0.00           H  
ATOM   2690  CA  THR   176     -33.240  17.107 -31.165  1.00  0.00           C  
ATOM   2691  HA  THR   176     -33.780  18.040 -31.094  1.00  0.00           H  
ATOM   2692  CB  THR   176     -33.960  16.062 -30.324  1.00  0.00           C  
ATOM   2693  HB  THR   176     -34.901  15.659 -30.756  1.00  0.00           H  
ATOM   2694  OG1 THR   176     -34.305  16.503 -29.016  1.00  0.00           O  
ATOM   2695  HG1 THR   176     -35.097  17.036 -29.117  1.00  0.00           H  
ATOM   2696  CG2 THR   176     -33.004  14.840 -30.116  1.00  0.00           C  
ATOM   2697 HG21 THR   176     -32.610  14.428 -31.069  1.00  0.00           H  
ATOM   2698 HG22 THR   176     -33.584  14.024 -29.632  1.00  0.00           H  
ATOM   2699 HG23 THR   176     -32.134  15.106 -29.478  1.00  0.00           H  
ATOM   2700  C   THR   176     -31.753  17.484 -30.658  1.00  0.00           C  
ATOM   2701  O   THR   176     -30.833  17.594 -31.467  1.00  0.00           O  
ATOM   2702  N   PHE   177     -31.580  17.823 -29.379  1.00  0.00           N  
ATOM   2703  HN  PHE   177     -32.443  17.730 -28.889  1.00  0.00           H  
ATOM   2704  CA  PHE   177     -30.363  18.128 -28.600  1.00  0.00           C  
ATOM   2705  HA  PHE   177     -29.837  18.957 -29.050  1.00  0.00           H  
ATOM   2706  CB  PHE   177     -30.609  18.596 -27.076  1.00  0.00           C  
ATOM   2707  HB1 PHE   177     -30.997  17.792 -26.415  1.00  0.00           H  
ATOM   2708  HB2 PHE   177     -31.249  19.500 -27.158  1.00  0.00           H  
ATOM   2709  CG  PHE   177     -29.393  19.159 -26.388  1.00  0.00           C  
ATOM   2710  CD1 PHE   177     -28.655  20.148 -27.016  1.00  0.00           C  
ATOM   2711  HD1 PHE   177     -29.022  20.638 -27.906  1.00  0.00           H  
ATOM   2712  CE1 PHE   177     -27.508  20.692 -26.393  1.00  0.00           C  
ATOM   2713  HE1 PHE   177     -27.022  21.589 -26.749  1.00  0.00           H  
ATOM   2714  CZ  PHE   177     -27.174  20.239 -25.121  1.00  0.00           C  
ATOM   2715  HZ  PHE   177     -26.235  20.579 -24.710  1.00  0.00           H  
ATOM   2716  CD2 PHE   177     -28.994  18.718 -25.106  1.00  0.00           C  
ATOM   2717  HD2 PHE   177     -29.502  17.880 -24.653  1.00  0.00           H  
ATOM   2718  CE2 PHE   177     -27.802  19.183 -24.492  1.00  0.00           C  
ATOM   2719  HE2 PHE   177     -27.371  18.810 -23.574  1.00  0.00           H  
ATOM   2720  C   PHE   177     -29.471  16.862 -28.587  1.00  0.00           C  
ATOM   2721  O   PHE   177     -29.914  15.913 -27.908  1.00  0.00           O  
ATOM   2722  N   PRO   178     -28.326  16.714 -29.158  1.00  0.00           N  
ATOM   2723  CD  PRO   178     -27.753  17.802 -29.954  1.00  0.00           C  
ATOM   2724  HD1 PRO   178     -27.480  18.623 -29.257  1.00  0.00           H  
ATOM   2725  HD2 PRO   178     -28.397  18.107 -30.806  1.00  0.00           H  
ATOM   2726  CA  PRO   178     -27.399  15.546 -28.989  1.00  0.00           C  
ATOM   2727  HA  PRO   178     -27.825  14.787 -29.629  1.00  0.00           H  
ATOM   2728  CB  PRO   178     -26.117  16.091 -29.543  1.00  0.00           C  
ATOM   2729  HB1 PRO   178     -25.429  15.283 -29.870  1.00  0.00           H  
ATOM   2730  HB2 PRO   178     -25.640  16.592 -28.674  1.00  0.00           H  
ATOM   2731  CG  PRO   178     -26.572  17.075 -30.638  1.00  0.00           C  
ATOM   2732  HG1 PRO   178     -25.769  17.740 -31.022  1.00  0.00           H  
ATOM   2733  HG2 PRO   178     -27.058  16.565 -31.498  1.00  0.00           H  
ATOM   2734  C   PRO   178     -27.233  15.037 -27.558  1.00  0.00           C  
ATOM   2735  O   PRO   178     -27.072  15.827 -26.594  1.00  0.00           O  
ATOM   2736  N   LEU   179     -27.254  13.637 -27.425  1.00  0.00           N  
ATOM   2737  HN  LEU   179     -27.444  13.149 -28.273  1.00  0.00           H  
ATOM   2738  CA  LEU   179     -26.957  12.814 -26.217  1.00  0.00           C  
ATOM   2739  HA  LEU   179     -26.621  13.578 -25.532  1.00  0.00           H  
ATOM   2740  CB  LEU   179     -28.300  12.063 -25.750  1.00  0.00           C  
ATOM   2741  HB1 LEU   179     -28.613  11.323 -26.518  1.00  0.00           H  
ATOM   2742  HB2 LEU   179     -29.136  12.793 -25.785  1.00  0.00           H  
ATOM   2743  CG  LEU   179     -28.267  11.362 -24.369  1.00  0.00           C  
ATOM   2744  HG  LEU   179     -27.376  10.751 -24.111  1.00  0.00           H  
ATOM   2745  CD1 LEU   179     -28.427  12.335 -23.221  1.00  0.00           C  
ATOM   2746 HD11 LEU   179     -28.596  11.719 -22.312  1.00  0.00           H  
ATOM   2747 HD12 LEU   179     -29.354  12.941 -23.314  1.00  0.00           H  
ATOM   2748 HD13 LEU   179     -27.599  13.017 -22.930  1.00  0.00           H  
ATOM   2749  CD2 LEU   179     -29.445  10.299 -24.450  1.00  0.00           C  
ATOM   2750 HD21 LEU   179     -30.406  10.838 -24.596  1.00  0.00           H  
ATOM   2751 HD22 LEU   179     -29.539   9.718 -23.508  1.00  0.00           H  
ATOM   2752 HD23 LEU   179     -29.337   9.743 -25.406  1.00  0.00           H  
ATOM   2753  C   LEU   179     -25.791  11.910 -26.386  1.00  0.00           C  
ATOM   2754  O   LEU   179     -25.053  11.614 -25.486  1.00  0.00           O  
ATOM   2755  N   CYS   180     -25.498  11.497 -27.622  1.00  0.00           N  
ATOM   2756  HN  CYS   180     -26.145  11.828 -28.305  1.00  0.00           H  
ATOM   2757  CA  CYS   180     -24.464  10.514 -27.882  1.00  0.00           C  
ATOM   2758  HA  CYS   180     -24.024  10.036 -27.019  1.00  0.00           H  
ATOM   2759  CB  CYS   180     -24.962   9.403 -28.817  1.00  0.00           C  
ATOM   2760  HB1 CYS   180     -25.089   9.846 -29.828  1.00  0.00           H  
ATOM   2761  HB2 CYS   180     -25.910   9.060 -28.349  1.00  0.00           H  
ATOM   2762  SG  CYS   180     -23.766   8.002 -28.825  1.00  0.00           S  
ATOM   2763  HG1 CYS   180     -24.435   7.179 -28.032  1.00  0.00           H  
ATOM   2764  C   CYS   180     -23.203  11.212 -28.454  1.00  0.00           C  
ATOM   2765  O   CYS   180     -23.219  11.818 -29.495  1.00  0.00           O  
ATOM   2766  N   ALA   181     -22.000  10.959 -27.839  1.00  0.00           N  
ATOM   2767  HN  ALA   181     -21.851  10.211 -27.197  1.00  0.00           H  
ATOM   2768  CA  ALA   181     -20.708  11.643 -28.032  1.00  0.00           C  
ATOM   2769  HA  ALA   181     -20.687  12.342 -28.855  1.00  0.00           H  
ATOM   2770  CB  ALA   181     -20.438  12.470 -26.692  1.00  0.00           C  
ATOM   2771  HB1 ALA   181     -20.410  11.766 -25.834  1.00  0.00           H  
ATOM   2772  HB2 ALA   181     -21.291  13.170 -26.554  1.00  0.00           H  
ATOM   2773  HB3 ALA   181     -19.440  12.941 -26.821  1.00  0.00           H  
ATOM   2774  C   ALA   181     -19.616  10.621 -28.365  1.00  0.00           C  
ATOM   2775  O   ALA   181     -19.744   9.444 -28.089  1.00  0.00           O  
ATOM   2776  N   MET   182     -18.457  11.009 -28.988  1.00  0.00           N  
ATOM   2777  HN  MET   182     -18.287  11.946 -29.284  1.00  0.00           H  
ATOM   2778  CA  MET   182     -17.376  10.080 -29.283  1.00  0.00           C  
ATOM   2779  HA  MET   182     -17.465   9.156 -28.732  1.00  0.00           H  
ATOM   2780  CB  MET   182     -17.411   9.895 -30.786  1.00  0.00           C  
ATOM   2781  HB1 MET   182     -17.311  10.891 -31.267  1.00  0.00           H  
ATOM   2782  HB2 MET   182     -18.435   9.545 -31.039  1.00  0.00           H  
ATOM   2783  CG  MET   182     -16.400   8.856 -31.361  1.00  0.00           C  
ATOM   2784  HG1 MET   182     -16.541   7.935 -30.757  1.00  0.00           H  
ATOM   2785  HG2 MET   182     -15.335   9.131 -31.207  1.00  0.00           H  
ATOM   2786  SD  MET   182     -16.726   8.387 -33.121  1.00  0.00           S  
ATOM   2787  CE  MET   182     -15.943   6.803 -33.062  1.00  0.00           C  
ATOM   2788  HE1 MET   182     -15.965   6.301 -34.053  1.00  0.00           H  
ATOM   2789  HE2 MET   182     -16.393   6.215 -32.235  1.00  0.00           H  
ATOM   2790  HE3 MET   182     -14.893   6.667 -32.724  1.00  0.00           H  
ATOM   2791  C   MET   182     -16.028  10.674 -28.828  1.00  0.00           C  
ATOM   2792  O   MET   182     -15.895  11.875 -28.606  1.00  0.00           O  
ATOM   2793  N   GLN   183     -14.970   9.843 -28.587  1.00  0.00           N  
ATOM   2794  HN  GLN   183     -15.211   8.879 -28.508  1.00  0.00           H  
ATOM   2795  CA  GLN   183     -13.615  10.270 -28.281  1.00  0.00           C  
ATOM   2796  HA  GLN   183     -13.504  11.249 -28.723  1.00  0.00           H  
ATOM   2797  CB  GLN   183     -13.554  10.294 -26.719  1.00  0.00           C  
ATOM   2798  HB1 GLN   183     -13.662   9.255 -26.341  1.00  0.00           H  
ATOM   2799  HB2 GLN   183     -14.358  11.034 -26.515  1.00  0.00           H  
ATOM   2800  CG  GLN   183     -12.200  10.897 -26.125  1.00  0.00           C  
ATOM   2801  HG1 GLN   183     -12.293  12.004 -26.135  1.00  0.00           H  
ATOM   2802  HG2 GLN   183     -11.314  10.518 -26.679  1.00  0.00           H  
ATOM   2803  CD  GLN   183     -11.985  10.422 -24.724  1.00  0.00           C  
ATOM   2804  OE1 GLN   183     -12.343   9.257 -24.362  1.00  0.00           O  
ATOM   2805  NE2 GLN   183     -11.407  11.295 -23.879  1.00  0.00           N  
ATOM   2806 HE21 GLN   183     -11.226  11.014 -22.937  1.00  0.00           H  
ATOM   2807 HE22 GLN   183     -11.017  12.188 -24.106  1.00  0.00           H  
ATOM   2808  C   GLN   183     -12.632   9.277 -28.903  1.00  0.00           C  
ATOM   2809  O   GLN   183     -12.809   8.064 -28.599  1.00  0.00           O  
ATOM   2810  N   LEU   184     -11.675   9.645 -29.711  1.00  0.00           N  
ATOM   2811  HN  LEU   184     -11.754  10.594 -30.006  1.00  0.00           H  
ATOM   2812  CA  LEU   184     -10.330   9.015 -29.803  1.00  0.00           C  
ATOM   2813  HA  LEU   184     -10.719   8.034 -30.031  1.00  0.00           H  
ATOM   2814  CB  LEU   184      -9.524   9.542 -31.000  1.00  0.00           C  
ATOM   2815  HB1 LEU   184      -9.143  10.549 -30.727  1.00  0.00           H  
ATOM   2816  HB2 LEU   184     -10.225   9.813 -31.818  1.00  0.00           H  
ATOM   2817  CG  LEU   184      -8.499   8.619 -31.576  1.00  0.00           C  
ATOM   2818  HG  LEU   184      -7.689   8.457 -30.833  1.00  0.00           H  
ATOM   2819  CD1 LEU   184      -9.015   7.308 -32.016  1.00  0.00           C  
ATOM   2820 HD11 LEU   184      -9.893   7.309 -32.697  1.00  0.00           H  
ATOM   2821 HD12 LEU   184      -9.164   6.621 -31.156  1.00  0.00           H  
ATOM   2822 HD13 LEU   184      -8.185   6.823 -32.574  1.00  0.00           H  
ATOM   2823  CD2 LEU   184      -7.878   9.289 -32.806  1.00  0.00           C  
ATOM   2824 HD21 LEU   184      -8.759   9.354 -33.480  1.00  0.00           H  
ATOM   2825 HD22 LEU   184      -7.019   8.678 -33.157  1.00  0.00           H  
ATOM   2826 HD23 LEU   184      -7.468  10.234 -32.391  1.00  0.00           H  
ATOM   2827  C   LEU   184      -9.676   9.014 -28.420  1.00  0.00           C  
ATOM   2828  O   LEU   184      -9.457  10.137 -28.008  1.00  0.00           O  
ATOM   2829  N   PHE   185      -9.237   7.889 -27.725  1.00  0.00           N  
ATOM   2830  HN  PHE   185      -9.365   6.999 -28.154  1.00  0.00           H  
ATOM   2831  CA  PHE   185      -8.478   7.965 -26.489  1.00  0.00           C  
ATOM   2832  HA  PHE   185      -8.469   9.023 -26.277  1.00  0.00           H  
ATOM   2833  CB  PHE   185      -9.260   7.061 -25.429  1.00  0.00           C  
ATOM   2834  HB1 PHE   185      -9.158   6.030 -25.831  1.00  0.00           H  
ATOM   2835  HB2 PHE   185     -10.322   7.380 -25.500  1.00  0.00           H  
ATOM   2836  CG  PHE   185      -8.836   7.142 -24.014  1.00  0.00           C  
ATOM   2837  CD1 PHE   185      -9.386   8.221 -23.185  1.00  0.00           C  
ATOM   2838  HD1 PHE   185      -9.926   9.027 -23.659  1.00  0.00           H  
ATOM   2839  CE1 PHE   185      -9.034   8.294 -21.871  1.00  0.00           C  
ATOM   2840  HE1 PHE   185      -9.378   9.129 -21.279  1.00  0.00           H  
ATOM   2841  CZ  PHE   185      -8.168   7.363 -21.339  1.00  0.00           C  
ATOM   2842  HZ  PHE   185      -7.939   7.387 -20.284  1.00  0.00           H  
ATOM   2843  CD2 PHE   185      -8.146   6.100 -23.363  1.00  0.00           C  
ATOM   2844  HD2 PHE   185      -7.704   5.238 -23.841  1.00  0.00           H  
ATOM   2845  CE2 PHE   185      -7.674   6.264 -22.013  1.00  0.00           C  
ATOM   2846  HE2 PHE   185      -6.963   5.539 -21.645  1.00  0.00           H  
ATOM   2847  C   PHE   185      -7.018   7.422 -26.651  1.00  0.00           C  
ATOM   2848  O   PHE   185      -6.783   6.234 -26.890  1.00  0.00           O  
ATOM   2849  N   SER   186      -5.967   8.254 -26.368  1.00  0.00           N  
ATOM   2850  HN  SER   186      -6.242   9.211 -26.327  1.00  0.00           H  
ATOM   2851  CA  SER   186      -4.564   8.083 -26.415  1.00  0.00           C  
ATOM   2852  HA  SER   186      -4.403   7.070 -26.754  1.00  0.00           H  
ATOM   2853  CB  SER   186      -3.837   9.110 -27.295  1.00  0.00           C  
ATOM   2854  HB1 SER   186      -4.257  10.103 -27.026  1.00  0.00           H  
ATOM   2855  HB2 SER   186      -4.162   8.818 -28.317  1.00  0.00           H  
ATOM   2856  OG  SER   186      -2.378   9.120 -27.174  1.00  0.00           O  
ATOM   2857  HG1 SER   186      -2.098  10.031 -27.288  1.00  0.00           H  
ATOM   2858  C   SER   186      -4.026   8.227 -25.006  1.00  0.00           C  
ATOM   2859  O   SER   186      -4.453   9.114 -24.296  1.00  0.00           O  
ATOM   2860  N   HSE   187      -3.030   7.376 -24.643  1.00  0.00           N  
ATOM   2861  HN  HSE   187      -2.636   6.656 -25.209  1.00  0.00           H  
ATOM   2862  CA  HSE   187      -2.464   7.576 -23.284  1.00  0.00           C  
ATOM   2863  HA  HSE   187      -3.241   7.972 -22.646  1.00  0.00           H  
ATOM   2864  CB  HSE   187      -2.091   6.192 -22.636  1.00  0.00           C  
ATOM   2865  HB1 HSE   187      -1.692   6.249 -21.600  1.00  0.00           H  
ATOM   2866  HB2 HSE   187      -1.323   5.657 -23.234  1.00  0.00           H  
ATOM   2867  ND1 HSE   187      -3.859   5.156 -21.208  1.00  0.00           N  
ATOM   2868  CG  HSE   187      -3.230   5.169 -22.445  1.00  0.00           C  
ATOM   2869  CE1 HSE   187      -4.715   4.239 -21.297  1.00  0.00           C  
ATOM   2870  HE1 HSE   187      -5.401   3.870 -20.534  1.00  0.00           H  
ATOM   2871  NE2 HSE   187      -4.715   3.605 -22.500  1.00  0.00           N  
ATOM   2872  HE2 HSE   187      -5.191   2.812 -22.880  1.00  0.00           H  
ATOM   2873  CD2 HSE   187      -3.732   4.230 -23.243  1.00  0.00           C  
ATOM   2874  HD2 HSE   187      -3.608   3.948 -24.282  1.00  0.00           H  
ATOM   2875  C   HSE   187      -1.209   8.484 -23.228  1.00  0.00           C  
ATOM   2876  O   HSE   187      -0.709   8.787 -22.115  1.00  0.00           O  
ATOM   2877  N   MET   188      -0.713   8.985 -24.358  1.00  0.00           N  
ATOM   2878  HN  MET   188      -1.218   8.793 -25.195  1.00  0.00           H  
ATOM   2879  CA  MET   188       0.504   9.685 -24.549  1.00  0.00           C  
ATOM   2880  HA  MET   188       0.923   9.814 -23.562  1.00  0.00           H  
ATOM   2881  CB  MET   188       1.531   8.913 -25.338  1.00  0.00           C  
ATOM   2882  HB1 MET   188       2.344   9.552 -25.744  1.00  0.00           H  
ATOM   2883  HB2 MET   188       1.077   8.373 -26.197  1.00  0.00           H  
ATOM   2884  CG  MET   188       2.178   7.731 -24.622  1.00  0.00           C  
ATOM   2885  HG1 MET   188       2.794   7.093 -25.291  1.00  0.00           H  
ATOM   2886  HG2 MET   188       1.363   7.123 -24.175  1.00  0.00           H  
ATOM   2887  SD  MET   188       3.153   8.275 -23.158  1.00  0.00           S  
ATOM   2888  CE  MET   188       3.049   6.913 -21.943  1.00  0.00           C  
ATOM   2889  HE1 MET   188       3.720   6.123 -22.342  1.00  0.00           H  
ATOM   2890  HE2 MET   188       1.986   6.638 -21.771  1.00  0.00           H  
ATOM   2891  HE3 MET   188       3.381   7.375 -20.988  1.00  0.00           H  
ATOM   2892  C   MET   188       0.184  11.048 -25.087  1.00  0.00           C  
ATOM   2893  O   MET   188      -0.655  11.197 -25.934  1.00  0.00           O  
ATOM   2894  N   HSE   189       0.876  12.137 -24.735  1.00  0.00           N  
ATOM   2895  HN  HSE   189       1.315  12.046 -23.845  1.00  0.00           H  
ATOM   2896  CA  HSE   189       0.768  13.458 -25.316  1.00  0.00           C  
ATOM   2897  HA  HSE   189      -0.257  13.618 -25.616  1.00  0.00           H  
ATOM   2898  CB  HSE   189       1.297  14.581 -24.384  1.00  0.00           C  
ATOM   2899  HB1 HSE   189       2.372  14.317 -24.283  1.00  0.00           H  
ATOM   2900  HB2 HSE   189       0.912  14.546 -23.342  1.00  0.00           H  
ATOM   2901  ND1 HSE   189      -0.220  16.318 -25.363  1.00  0.00           N  
ATOM   2902  CG  HSE   189       1.070  15.909 -25.032  1.00  0.00           C  
ATOM   2903  CE1 HSE   189      -0.081  17.604 -25.750  1.00  0.00           C  
ATOM   2904  HE1 HSE   189      -0.931  18.237 -26.004  1.00  0.00           H  
ATOM   2905  NE2 HSE   189       1.174  17.953 -25.730  1.00  0.00           N  
ATOM   2906  HE2 HSE   189       1.410  18.810 -26.188  1.00  0.00           H  
ATOM   2907  CD2 HSE   189       1.953  16.849 -25.234  1.00  0.00           C  
ATOM   2908  HD2 HSE   189       3.034  16.816 -25.177  1.00  0.00           H  
ATOM   2909  C   HSE   189       1.560  13.358 -26.665  1.00  0.00           C  
ATOM   2910  O   HSE   189       2.365  12.431 -26.868  1.00  0.00           O  
ATOM   2911  N   ALA   190       1.513  14.343 -27.624  1.00  0.00           N  
ATOM   2912  HN  ALA   190       1.033  15.203 -27.471  1.00  0.00           H  
ATOM   2913  CA  ALA   190       2.515  14.364 -28.687  1.00  0.00           C  
ATOM   2914  HA  ALA   190       3.412  13.801 -28.471  1.00  0.00           H  
ATOM   2915  CB  ALA   190       1.904  13.770 -29.992  1.00  0.00           C  
ATOM   2916  HB1 ALA   190       1.699  12.688 -29.843  1.00  0.00           H  
ATOM   2917  HB2 ALA   190       2.681  13.656 -30.777  1.00  0.00           H  
ATOM   2918  HB3 ALA   190       0.936  14.181 -30.350  1.00  0.00           H  
ATOM   2919  C   ALA   190       2.912  15.770 -28.833  1.00  0.00           C  
ATOM   2920  O   ALA   190       2.120  16.663 -28.991  1.00  0.00           O  
ATOM   2921  N   VAL   191       4.188  16.049 -28.632  1.00  0.00           N  
ATOM   2922  HN  VAL   191       4.828  15.286 -28.678  1.00  0.00           H  
ATOM   2923  CA  VAL   191       4.770  17.417 -28.784  1.00  0.00           C  
ATOM   2924  HA  VAL   191       4.141  18.080 -28.208  1.00  0.00           H  
ATOM   2925  CB  VAL   191       6.109  17.597 -28.124  1.00  0.00           C  
ATOM   2926  HB  VAL   191       6.465  18.635 -28.301  1.00  0.00           H  
ATOM   2927  CG1 VAL   191       6.084  17.457 -26.644  1.00  0.00           C  
ATOM   2928 HG11 VAL   191       5.969  16.374 -26.421  1.00  0.00           H  
ATOM   2929 HG12 VAL   191       5.168  17.901 -26.199  1.00  0.00           H  
ATOM   2930 HG13 VAL   191       6.992  17.841 -26.131  1.00  0.00           H  
ATOM   2931  CG2 VAL   191       7.252  16.850 -28.828  1.00  0.00           C  
ATOM   2932 HG21 VAL   191       7.246  16.712 -29.931  1.00  0.00           H  
ATOM   2933 HG22 VAL   191       7.320  15.863 -28.322  1.00  0.00           H  
ATOM   2934 HG23 VAL   191       8.192  17.375 -28.557  1.00  0.00           H  
ATOM   2935  C   VAL   191       4.773  17.885 -30.255  1.00  0.00           C  
ATOM   2936  O   VAL   191       4.642  17.092 -31.252  1.00  0.00           O  
ATOM   2937  N   ILE   192       4.904  19.209 -30.531  1.00  0.00           N  
ATOM   2938  HN  ILE   192       4.899  19.853 -29.770  1.00  0.00           H  
ATOM   2939  CA  ILE   192       4.903  19.766 -31.923  1.00  0.00           C  
ATOM   2940  HA  ILE   192       4.249  19.067 -32.423  1.00  0.00           H  
ATOM   2941  CB  ILE   192       4.204  21.109 -32.047  1.00  0.00           C  
ATOM   2942  HB  ILE   192       3.977  21.295 -33.119  1.00  0.00           H  
ATOM   2943  CG2 ILE   192       2.854  21.076 -31.286  1.00  0.00           C  
ATOM   2944 HG21 ILE   192       3.055  21.308 -30.219  1.00  0.00           H  
ATOM   2945 HG22 ILE   192       2.231  20.179 -31.494  1.00  0.00           H  
ATOM   2946 HG23 ILE   192       2.140  21.896 -31.512  1.00  0.00           H  
ATOM   2947  CG1 ILE   192       5.191  22.232 -31.609  1.00  0.00           C  
ATOM   2948 HG11 ILE   192       5.998  22.375 -32.358  1.00  0.00           H  
ATOM   2949 HG12 ILE   192       5.691  21.891 -30.677  1.00  0.00           H  
ATOM   2950  CD  ILE   192       4.527  23.581 -31.451  1.00  0.00           C  
ATOM   2951  HD1 ILE   192       5.336  24.242 -31.074  1.00  0.00           H  
ATOM   2952  HD2 ILE   192       3.626  23.599 -30.800  1.00  0.00           H  
ATOM   2953  HD3 ILE   192       4.279  23.848 -32.500  1.00  0.00           H  
ATOM   2954  C   ILE   192       6.161  19.666 -32.711  1.00  0.00           C  
ATOM   2955  O   ILE   192       6.186  19.829 -33.938  1.00  0.00           O  
ATOM   2956  N   SER   193       7.395  19.419 -32.070  1.00  0.00           N  
ATOM   2957  HN  SER   193       7.425  19.148 -31.111  1.00  0.00           H  
ATOM   2958  CA  SER   193       8.668  19.640 -32.811  1.00  0.00           C  
ATOM   2959  HA  SER   193       8.492  19.691 -33.876  1.00  0.00           H  
ATOM   2960  CB  SER   193       9.379  20.944 -32.476  1.00  0.00           C  
ATOM   2961  HB1 SER   193       9.459  20.928 -31.368  1.00  0.00           H  
ATOM   2962  HB2 SER   193       8.670  21.750 -32.766  1.00  0.00           H  
ATOM   2963  OG  SER   193      10.626  21.131 -33.091  1.00  0.00           O  
ATOM   2964  HG1 SER   193      10.562  21.766 -33.808  1.00  0.00           H  
ATOM   2965  C   SER   193       9.650  18.515 -32.601  1.00  0.00           C  
ATOM   2966  O   SER   193       9.776  17.918 -31.544  1.00  0.00           O  
ATOM   2967  N   THR   194      10.451  18.114 -33.622  1.00  0.00           N  
ATOM   2968  HN  THR   194      10.281  18.563 -34.496  1.00  0.00           H  
ATOM   2969  CA  THR   194      11.515  17.062 -33.526  1.00  0.00           C  
ATOM   2970  HA  THR   194      11.065  16.269 -32.947  1.00  0.00           H  
ATOM   2971  CB  THR   194      12.213  16.662 -34.899  1.00  0.00           C  
ATOM   2972  HB  THR   194      12.306  17.571 -35.532  1.00  0.00           H  
ATOM   2973  OG1 THR   194      11.381  15.778 -35.627  1.00  0.00           O  
ATOM   2974  HG1 THR   194      11.805  15.640 -36.477  1.00  0.00           H  
ATOM   2975  CG2 THR   194      13.550  15.955 -34.692  1.00  0.00           C  
ATOM   2976 HG21 THR   194      14.320  16.616 -34.240  1.00  0.00           H  
ATOM   2977 HG22 THR   194      13.952  15.628 -35.675  1.00  0.00           H  
ATOM   2978 HG23 THR   194      13.536  15.081 -34.006  1.00  0.00           H  
ATOM   2979  C   THR   194      12.584  17.498 -32.534  1.00  0.00           C  
ATOM   2980  O   THR   194      13.065  16.676 -31.752  1.00  0.00           O  
ATOM   2981  N   ALA   195      13.005  18.771 -32.541  1.00  0.00           N  
ATOM   2982  HN  ALA   195      12.425  19.446 -32.990  1.00  0.00           H  
ATOM   2983  CA  ALA   195      13.952  19.394 -31.625  1.00  0.00           C  
ATOM   2984  HA  ALA   195      14.902  18.888 -31.708  1.00  0.00           H  
ATOM   2985  CB  ALA   195      14.188  20.827 -32.115  1.00  0.00           C  
ATOM   2986  HB1 ALA   195      13.394  21.529 -31.784  1.00  0.00           H  
ATOM   2987  HB2 ALA   195      14.271  20.880 -33.222  1.00  0.00           H  
ATOM   2988  HB3 ALA   195      15.171  21.194 -31.747  1.00  0.00           H  
ATOM   2989  C   ALA   195      13.553  19.377 -30.162  1.00  0.00           C  
ATOM   2990  O   ALA   195      14.270  18.837 -29.298  1.00  0.00           O  
ATOM   2991  N   THR   196      12.334  19.777 -29.782  1.00  0.00           N  
ATOM   2992  HN  THR   196      11.653  20.124 -30.422  1.00  0.00           H  
ATOM   2993  CA  THR   196      11.839  19.671 -28.377  1.00  0.00           C  
ATOM   2994  HA  THR   196      12.596  20.023 -27.692  1.00  0.00           H  
ATOM   2995  CB  THR   196      10.573  20.458 -28.130  1.00  0.00           C  
ATOM   2996  HB  THR   196      10.297  20.354 -27.059  1.00  0.00           H  
ATOM   2997  OG1 THR   196       9.532  20.052 -28.975  1.00  0.00           O  
ATOM   2998  HG1 THR   196       8.685  20.394 -28.682  1.00  0.00           H  
ATOM   2999  CG2 THR   196      10.837  21.921 -28.453  1.00  0.00           C  
ATOM   3000 HG21 THR   196       9.886  22.483 -28.566  1.00  0.00           H  
ATOM   3001 HG22 THR   196      11.264  22.024 -29.473  1.00  0.00           H  
ATOM   3002 HG23 THR   196      11.581  22.413 -27.790  1.00  0.00           H  
ATOM   3003  C   THR   196      11.624  18.192 -28.003  1.00  0.00           C  
ATOM   3004  O   THR   196      12.031  17.717 -26.927  1.00  0.00           O  
ATOM   3005  N   CYS   197      11.287  17.337 -29.012  1.00  0.00           N  
ATOM   3006  HN  CYS   197      10.759  17.660 -29.794  1.00  0.00           H  
ATOM   3007  CA  CYS   197      11.227  15.904 -28.721  1.00  0.00           C  
ATOM   3008  HA  CYS   197      10.681  15.893 -27.789  1.00  0.00           H  
ATOM   3009  CB  CYS   197      10.417  15.159 -29.806  1.00  0.00           C  
ATOM   3010  HB1 CYS   197      11.094  14.961 -30.665  1.00  0.00           H  
ATOM   3011  HB2 CYS   197       9.672  15.893 -30.183  1.00  0.00           H  
ATOM   3012  SG  CYS   197       9.747  13.602 -29.191  1.00  0.00           S  
ATOM   3013  C   CYS   197      12.595  15.207 -28.315  1.00  0.00           C  
ATOM   3014  O   CYS   197      12.603  14.435 -27.312  1.00  0.00           O  
ATOM   3015  N   MET   198      13.599  15.539 -29.177  1.00  0.00           N  
ATOM   3016  HN  MET   198      13.421  16.118 -29.969  1.00  0.00           H  
ATOM   3017  CA  MET   198      14.934  15.118 -29.019  1.00  0.00           C  
ATOM   3018  HA  MET   198      14.904  14.039 -29.052  1.00  0.00           H  
ATOM   3019  CB  MET   198      15.818  15.466 -30.222  1.00  0.00           C  
ATOM   3020  HB1 MET   198      16.906  15.381 -30.014  1.00  0.00           H  
ATOM   3021  HB2 MET   198      15.550  16.522 -30.440  1.00  0.00           H  
ATOM   3022  CG  MET   198      15.521  14.588 -31.476  1.00  0.00           C  
ATOM   3023  HG1 MET   198      16.140  15.120 -32.230  1.00  0.00           H  
ATOM   3024  HG2 MET   198      14.473  14.778 -31.792  1.00  0.00           H  
ATOM   3025  SD  MET   198      15.798  12.770 -31.348  1.00  0.00           S  
ATOM   3026  CE  MET   198      14.095  12.274 -31.030  1.00  0.00           C  
ATOM   3027  HE1 MET   198      13.271  12.465 -31.751  1.00  0.00           H  
ATOM   3028  HE2 MET   198      13.712  12.426 -29.999  1.00  0.00           H  
ATOM   3029  HE3 MET   198      14.012  11.171 -31.135  1.00  0.00           H  
ATOM   3030  C   MET   198      15.573  15.501 -27.669  1.00  0.00           C  
ATOM   3031  O   MET   198      16.306  14.726 -26.997  1.00  0.00           O  
ATOM   3032  N   ARG   199      15.281  16.805 -27.304  1.00  0.00           N  
ATOM   3033  HN  ARG   199      15.019  17.447 -28.020  1.00  0.00           H  
ATOM   3034  CA  ARG   199      15.515  17.342 -26.005  1.00  0.00           C  
ATOM   3035  HA  ARG   199      16.542  17.132 -25.745  1.00  0.00           H  
ATOM   3036  CB  ARG   199      15.352  18.878 -26.069  1.00  0.00           C  
ATOM   3037  HB1 ARG   199      15.669  19.292 -25.088  1.00  0.00           H  
ATOM   3038  HB2 ARG   199      14.296  19.115 -26.320  1.00  0.00           H  
ATOM   3039  CG  ARG   199      16.274  19.698 -26.958  1.00  0.00           C  
ATOM   3040  HG1 ARG   199      16.218  19.285 -27.988  1.00  0.00           H  
ATOM   3041  HG2 ARG   199      17.307  19.496 -26.604  1.00  0.00           H  
ATOM   3042  CD  ARG   199      16.111  21.224 -26.959  1.00  0.00           C  
ATOM   3043  HD1 ARG   199      16.295  21.697 -25.971  1.00  0.00           H  
ATOM   3044  HD2 ARG   199      15.126  21.467 -27.412  1.00  0.00           H  
ATOM   3045  NE  ARG   199      17.058  21.809 -27.903  1.00  0.00           N  
ATOM   3046  HE  ARG   199      17.827  21.217 -28.143  1.00  0.00           H  
ATOM   3047  CZ  ARG   199      17.278  23.049 -28.281  1.00  0.00           C  
ATOM   3048  NH1 ARG   199      16.412  24.026 -27.859  1.00  0.00           N  
ATOM   3049 HH11 ARG   199      15.823  23.801 -27.083  1.00  0.00           H  
ATOM   3050 HH12 ARG   199      16.857  24.917 -27.944  1.00  0.00           H  
ATOM   3051  NH2 ARG   199      18.205  23.315 -29.160  1.00  0.00           N  
ATOM   3052 HH21 ARG   199      18.627  22.515 -29.588  1.00  0.00           H  
ATOM   3053 HH22 ARG   199      18.217  24.198 -29.628  1.00  0.00           H  
ATOM   3054  C   ARG   199      14.794  16.813 -24.752  1.00  0.00           C  
ATOM   3055  O   ARG   199      15.437  16.452 -23.791  1.00  0.00           O  
ATOM   3056  N   ARG   200      13.422  16.704 -24.814  1.00  0.00           N  
ATOM   3057  HN  ARG   200      12.999  17.086 -25.633  1.00  0.00           H  
ATOM   3058  CA  ARG   200      12.728  16.074 -23.775  1.00  0.00           C  
ATOM   3059  HA  ARG   200      13.003  16.536 -22.838  1.00  0.00           H  
ATOM   3060  CB  ARG   200      11.247  16.542 -23.790  1.00  0.00           C  
ATOM   3061  HB1 ARG   200      10.592  15.878 -23.187  1.00  0.00           H  
ATOM   3062  HB2 ARG   200      10.915  16.409 -24.842  1.00  0.00           H  
ATOM   3063  CG  ARG   200      10.989  17.973 -23.303  1.00  0.00           C  
ATOM   3064  HG1 ARG   200       9.967  18.211 -23.668  1.00  0.00           H  
ATOM   3065  HG2 ARG   200      11.703  18.652 -23.816  1.00  0.00           H  
ATOM   3066  CD  ARG   200      11.058  18.153 -21.799  1.00  0.00           C  
ATOM   3067  HD1 ARG   200      11.542  17.300 -21.279  1.00  0.00           H  
ATOM   3068  HD2 ARG   200      10.023  18.212 -21.398  1.00  0.00           H  
ATOM   3069  NE  ARG   200      11.663  19.472 -21.590  1.00  0.00           N  
ATOM   3070  HE  ARG   200      11.941  20.004 -22.390  1.00  0.00           H  
ATOM   3071  CZ  ARG   200      11.843  20.001 -20.367  1.00  0.00           C  
ATOM   3072  NH1 ARG   200      11.673  19.350 -19.234  1.00  0.00           N  
ATOM   3073 HH11 ARG   200      11.492  18.370 -19.145  1.00  0.00           H  
ATOM   3074 HH12 ARG   200      12.008  19.813 -18.414  1.00  0.00           H  
ATOM   3075  NH2 ARG   200      11.934  21.312 -20.408  1.00  0.00           N  
ATOM   3076 HH21 ARG   200      11.682  21.865 -21.202  1.00  0.00           H  
ATOM   3077 HH22 ARG   200      11.512  21.661 -19.572  1.00  0.00           H  
ATOM   3078  C   ARG   200      13.084  14.576 -23.557  1.00  0.00           C  
ATOM   3079  O   ARG   200      13.348  14.221 -22.405  1.00  0.00           O  
ATOM   3080  N   SER   201      13.172  13.746 -24.552  1.00  0.00           N  
ATOM   3081  HN  SER   201      12.871  14.179 -25.398  1.00  0.00           H  
ATOM   3082  CA  SER   201      13.717  12.449 -24.511  1.00  0.00           C  
ATOM   3083  HA  SER   201      13.211  11.833 -23.783  1.00  0.00           H  
ATOM   3084  CB  SER   201      13.678  11.685 -25.875  1.00  0.00           C  
ATOM   3085  HB1 SER   201      12.647  11.513 -26.250  1.00  0.00           H  
ATOM   3086  HB2 SER   201      14.234  10.728 -25.772  1.00  0.00           H  
ATOM   3087  OG  SER   201      14.300  12.481 -26.848  1.00  0.00           O  
ATOM   3088  HG1 SER   201      13.638  13.144 -27.061  1.00  0.00           H  
ATOM   3089  C   SER   201      15.129  12.358 -23.991  1.00  0.00           C  
ATOM   3090  O   SER   201      15.368  11.407 -23.195  1.00  0.00           O  
ATOM   3091  N   SER   202      16.078  13.253 -24.439  1.00  0.00           N  
ATOM   3092  HN  SER   202      15.895  13.908 -25.167  1.00  0.00           H  
ATOM   3093  CA  SER   202      17.344  13.392 -23.802  1.00  0.00           C  
ATOM   3094  HA  SER   202      17.783  12.405 -23.845  1.00  0.00           H  
ATOM   3095  CB  SER   202      18.405  14.365 -24.499  1.00  0.00           C  
ATOM   3096  HB1 SER   202      17.971  15.385 -24.566  1.00  0.00           H  
ATOM   3097  HB2 SER   202      18.666  14.091 -25.544  1.00  0.00           H  
ATOM   3098  OG  SER   202      19.619  14.485 -23.784  1.00  0.00           O  
ATOM   3099  HG1 SER   202      19.454  15.226 -23.197  1.00  0.00           H  
ATOM   3100  C   SER   202      17.268  13.791 -22.262  1.00  0.00           C  
ATOM   3101  O   SER   202      17.970  13.147 -21.473  1.00  0.00           O  
ATOM   3102  N   ILE   203      16.550  14.834 -21.841  1.00  0.00           N  
ATOM   3103  HN  ILE   203      16.051  15.400 -22.492  1.00  0.00           H  
ATOM   3104  CA  ILE   203      16.400  15.290 -20.550  1.00  0.00           C  
ATOM   3105  HA  ILE   203      17.420  15.407 -20.214  1.00  0.00           H  
ATOM   3106  CB  ILE   203      15.711  16.693 -20.554  1.00  0.00           C  
ATOM   3107  HB  ILE   203      14.742  16.674 -21.097  1.00  0.00           H  
ATOM   3108  CG2 ILE   203      15.571  17.153 -19.101  1.00  0.00           C  
ATOM   3109 HG21 ILE   203      14.922  16.436 -18.554  1.00  0.00           H  
ATOM   3110 HG22 ILE   203      15.184  18.191 -19.023  1.00  0.00           H  
ATOM   3111 HG23 ILE   203      16.498  17.153 -18.487  1.00  0.00           H  
ATOM   3112  CG1 ILE   203      16.495  17.719 -21.306  1.00  0.00           C  
ATOM   3113 HG11 ILE   203      16.976  17.341 -22.233  1.00  0.00           H  
ATOM   3114 HG12 ILE   203      17.372  17.909 -20.651  1.00  0.00           H  
ATOM   3115  CD  ILE   203      15.709  19.034 -21.710  1.00  0.00           C  
ATOM   3116  HD1 ILE   203      14.681  18.818 -22.072  1.00  0.00           H  
ATOM   3117  HD2 ILE   203      16.202  19.611 -22.522  1.00  0.00           H  
ATOM   3118  HD3 ILE   203      15.538  19.596 -20.767  1.00  0.00           H  
ATOM   3119  C   ILE   203      15.856  14.264 -19.495  1.00  0.00           C  
ATOM   3120  O   ILE   203      16.311  14.072 -18.379  1.00  0.00           O  
ATOM   3121  N   GLN   204      14.889  13.459 -19.954  1.00  0.00           N  
ATOM   3122  HN  GLN   204      14.519  13.759 -20.830  1.00  0.00           H  
ATOM   3123  CA  GLN   204      14.351  12.344 -19.324  1.00  0.00           C  
ATOM   3124  HA  GLN   204      14.169  12.672 -18.311  1.00  0.00           H  
ATOM   3125  CB  GLN   204      12.953  11.952 -19.908  1.00  0.00           C  
ATOM   3126  HB1 GLN   204      12.586  11.015 -19.438  1.00  0.00           H  
ATOM   3127  HB2 GLN   204      13.026  11.832 -21.010  1.00  0.00           H  
ATOM   3128  CG  GLN   204      11.764  12.974 -19.636  1.00  0.00           C  
ATOM   3129  HG1 GLN   204      10.751  12.596 -19.891  1.00  0.00           H  
ATOM   3130  HG2 GLN   204      11.837  13.875 -20.282  1.00  0.00           H  
ATOM   3131  CD  GLN   204      11.840  13.494 -18.229  1.00  0.00           C  
ATOM   3132  OE1 GLN   204      12.205  14.693 -17.960  1.00  0.00           O  
ATOM   3133  NE2 GLN   204      11.485  12.648 -17.205  1.00  0.00           N  
ATOM   3134 HE21 GLN   204      11.424  11.670 -17.404  1.00  0.00           H  
ATOM   3135 HE22 GLN   204      11.831  12.910 -16.304  1.00  0.00           H  
ATOM   3136  C   GLN   204      15.213  11.114 -19.235  1.00  0.00           C  
ATOM   3137  O   GLN   204      15.005  10.237 -18.394  1.00  0.00           O  
ATOM   3138  N   SER   205      16.186  11.040 -20.170  1.00  0.00           N  
ATOM   3139  HN  SER   205      16.107  11.566 -21.014  1.00  0.00           H  
ATOM   3140  CA  SER   205      17.267   9.977 -20.213  1.00  0.00           C  
ATOM   3141  HA  SER   205      16.799   9.047 -19.927  1.00  0.00           H  
ATOM   3142  CB  SER   205      17.919   9.756 -21.622  1.00  0.00           C  
ATOM   3143  HB1 SER   205      18.734   9.036 -21.394  1.00  0.00           H  
ATOM   3144  HB2 SER   205      18.318  10.746 -21.929  1.00  0.00           H  
ATOM   3145  OG  SER   205      16.953   9.304 -22.599  1.00  0.00           O  
ATOM   3146  HG1 SER   205      16.432  10.104 -22.698  1.00  0.00           H  
ATOM   3147  C   SER   205      18.369  10.261 -19.212  1.00  0.00           C  
ATOM   3148  O   SER   205      18.944   9.348 -18.603  1.00  0.00           O  
ATOM   3149  N   THR   206      18.576  11.519 -18.830  1.00  0.00           N  
ATOM   3150  HN  THR   206      18.145  12.242 -19.362  1.00  0.00           H  
ATOM   3151  CA  THR   206      19.442  11.978 -17.756  1.00  0.00           C  
ATOM   3152  HA  THR   206      20.417  11.538 -17.908  1.00  0.00           H  
ATOM   3153  CB  THR   206      19.940  13.431 -17.968  1.00  0.00           C  
ATOM   3154  HB  THR   206      19.171  14.143 -17.598  1.00  0.00           H  
ATOM   3155  OG1 THR   206      20.269  13.615 -19.290  1.00  0.00           O  
ATOM   3156  HG1 THR   206      20.314  14.561 -19.444  1.00  0.00           H  
ATOM   3157  CG2 THR   206      21.133  13.684 -17.137  1.00  0.00           C  
ATOM   3158 HG21 THR   206      21.920  13.022 -17.557  1.00  0.00           H  
ATOM   3159 HG22 THR   206      21.060  13.490 -16.045  1.00  0.00           H  
ATOM   3160 HG23 THR   206      21.517  14.724 -17.215  1.00  0.00           H  
ATOM   3161  C   THR   206      18.772  11.847 -16.380  1.00  0.00           C  
ATOM   3162  O   THR   206      19.478  11.479 -15.355  1.00  0.00           O  
ATOM   3163  N   PHE   207      17.502  12.219 -16.178  1.00  0.00           N  
ATOM   3164  HN  PHE   207      16.979  12.592 -16.941  1.00  0.00           H  
ATOM   3165  CA  PHE   207      16.946  12.399 -14.814  1.00  0.00           C  
ATOM   3166  HA  PHE   207      17.745  12.157 -14.129  1.00  0.00           H  
ATOM   3167  CB  PHE   207      16.555  13.917 -14.716  1.00  0.00           C  
ATOM   3168  HB1 PHE   207      16.127  14.020 -13.696  1.00  0.00           H  
ATOM   3169  HB2 PHE   207      15.829  14.139 -15.527  1.00  0.00           H  
ATOM   3170  CG  PHE   207      17.700  14.777 -14.858  1.00  0.00           C  
ATOM   3171  CD1 PHE   207      17.651  15.859 -15.756  1.00  0.00           C  
ATOM   3172  HD1 PHE   207      16.788  16.048 -16.376  1.00  0.00           H  
ATOM   3173  CE1 PHE   207      18.734  16.764 -15.844  1.00  0.00           C  
ATOM   3174  HE1 PHE   207      18.658  17.580 -16.547  1.00  0.00           H  
ATOM   3175  CZ  PHE   207      19.854  16.645 -14.982  1.00  0.00           C  
ATOM   3176  HZ  PHE   207      20.575  17.447 -15.034  1.00  0.00           H  
ATOM   3177  CD2 PHE   207      18.845  14.753 -13.968  1.00  0.00           C  
ATOM   3178  HD2 PHE   207      18.936  13.961 -13.239  1.00  0.00           H  
ATOM   3179  CE2 PHE   207      19.889  15.694 -14.029  1.00  0.00           C  
ATOM   3180  HE2 PHE   207      20.615  15.680 -13.229  1.00  0.00           H  
ATOM   3181  C   PHE   207      15.724  11.472 -14.634  1.00  0.00           C  
ATOM   3182  O   PHE   207      15.017  11.559 -13.652  1.00  0.00           O  
ATOM   3183  N   SER   208      15.540  10.460 -15.563  1.00  0.00           N  
ATOM   3184  HN  SER   208      16.089  10.382 -16.391  1.00  0.00           H  
ATOM   3185  CA  SER   208      14.636   9.392 -15.211  1.00  0.00           C  
ATOM   3186  HA  SER   208      14.473   9.371 -14.143  1.00  0.00           H  
ATOM   3187  CB  SER   208      13.227   9.629 -15.701  1.00  0.00           C  
ATOM   3188  HB1 SER   208      13.155   9.394 -16.784  1.00  0.00           H  
ATOM   3189  HB2 SER   208      12.913  10.690 -15.599  1.00  0.00           H  
ATOM   3190  OG  SER   208      12.301   8.749 -15.153  1.00  0.00           O  
ATOM   3191  HG1 SER   208      11.497   8.844 -15.669  1.00  0.00           H  
ATOM   3192  C   SER   208      15.077   8.067 -15.713  1.00  0.00           C  
ATOM   3193  O   SER   208      15.893   7.942 -16.667  1.00  0.00           O  
ATOM   3194  N   ILE   209      14.690   7.039 -15.046  1.00  0.00           N  
ATOM   3195  HN  ILE   209      14.123   7.063 -14.227  1.00  0.00           H  
ATOM   3196  CA  ILE   209      15.066   5.751 -15.433  1.00  0.00           C  
ATOM   3197  HA  ILE   209      16.145   5.734 -15.447  1.00  0.00           H  
ATOM   3198  CB  ILE   209      14.586   4.707 -14.403  1.00  0.00           C  
ATOM   3199  HB  ILE   209      13.494   4.854 -14.262  1.00  0.00           H  
ATOM   3200  CG2 ILE   209      14.807   3.201 -14.904  1.00  0.00           C  
ATOM   3201 HG21 ILE   209      15.846   3.127 -15.289  1.00  0.00           H  
ATOM   3202 HG22 ILE   209      14.156   2.955 -15.770  1.00  0.00           H  
ATOM   3203 HG23 ILE   209      14.594   2.578 -14.009  1.00  0.00           H  
ATOM   3204  CG1 ILE   209      15.258   4.914 -13.014  1.00  0.00           C  
ATOM   3205 HG11 ILE   209      15.311   6.020 -12.923  1.00  0.00           H  
ATOM   3206 HG12 ILE   209      16.342   4.673 -12.981  1.00  0.00           H  
ATOM   3207  CD  ILE   209      14.460   4.304 -11.880  1.00  0.00           C  
ATOM   3208  HD1 ILE   209      14.865   4.642 -10.902  1.00  0.00           H  
ATOM   3209  HD2 ILE   209      14.440   3.193 -11.876  1.00  0.00           H  
ATOM   3210  HD3 ILE   209      13.389   4.599 -11.847  1.00  0.00           H  
ATOM   3211  C   ILE   209      14.508   5.342 -16.802  1.00  0.00           C  
ATOM   3212  O   ILE   209      15.141   4.795 -17.663  1.00  0.00           O  
ATOM   3213  N   ASN   210      13.302   5.847 -17.062  1.00  0.00           N  
ATOM   3214  HN  ASN   210      12.769   6.384 -16.412  1.00  0.00           H  
ATOM   3215  CA  ASN   210      12.661   5.581 -18.346  1.00  0.00           C  
ATOM   3216  HA  ASN   210      13.256   4.960 -18.999  1.00  0.00           H  
ATOM   3217  CB  ASN   210      11.244   4.930 -18.007  1.00  0.00           C  
ATOM   3218  HB1 ASN   210      10.703   4.877 -18.976  1.00  0.00           H  
ATOM   3219  HB2 ASN   210      10.685   5.499 -17.233  1.00  0.00           H  
ATOM   3220  CG  ASN   210      11.372   3.593 -17.356  1.00  0.00           C  
ATOM   3221  OD1 ASN   210      11.035   3.439 -16.169  1.00  0.00           O  
ATOM   3222  ND2 ASN   210      11.889   2.602 -18.153  1.00  0.00           N  
ATOM   3223 HD21 ASN   210      12.158   2.721 -19.109  1.00  0.00           H  
ATOM   3224 HD22 ASN   210      11.877   1.675 -17.778  1.00  0.00           H  
ATOM   3225  C   ASN   210      12.380   6.929 -19.067  1.00  0.00           C  
ATOM   3226  O   ASN   210      11.832   7.779 -18.414  1.00  0.00           O  
ATOM   3227  N   PRO   211      12.707   7.171 -20.305  1.00  0.00           N  
ATOM   3228  CD  PRO   211      13.712   6.468 -21.041  1.00  0.00           C  
ATOM   3229  HD1 PRO   211      13.435   5.464 -21.428  1.00  0.00           H  
ATOM   3230  HD2 PRO   211      14.582   6.328 -20.364  1.00  0.00           H  
ATOM   3231  CA  PRO   211      12.362   8.423 -21.010  1.00  0.00           C  
ATOM   3232  HA  PRO   211      12.877   9.243 -20.531  1.00  0.00           H  
ATOM   3233  CB  PRO   211      12.955   8.316 -22.471  1.00  0.00           C  
ATOM   3234  HB1 PRO   211      13.488   9.223 -22.828  1.00  0.00           H  
ATOM   3235  HB2 PRO   211      12.248   7.772 -23.133  1.00  0.00           H  
ATOM   3236  CG  PRO   211      14.110   7.276 -22.321  1.00  0.00           C  
ATOM   3237  HG1 PRO   211      14.172   6.684 -23.260  1.00  0.00           H  
ATOM   3238  HG2 PRO   211      15.063   7.773 -22.041  1.00  0.00           H  
ATOM   3239  C   PRO   211      10.927   8.827 -21.055  1.00  0.00           C  
ATOM   3240  O   PRO   211      10.605   9.975 -20.878  1.00  0.00           O  
ATOM   3241  N   GLU   212      10.023   7.949 -21.358  1.00  0.00           N  
ATOM   3242  HN  GLU   212      10.341   7.019 -21.529  1.00  0.00           H  
ATOM   3243  CA  GLU   212       8.606   8.083 -21.349  1.00  0.00           C  
ATOM   3244  HA  GLU   212       8.156   7.144 -21.635  1.00  0.00           H  
ATOM   3245  CB  GLU   212       7.945   8.622 -20.020  1.00  0.00           C  
ATOM   3246  HB1 GLU   212       8.339   9.619 -19.728  1.00  0.00           H  
ATOM   3247  HB2 GLU   212       8.486   8.081 -19.215  1.00  0.00           H  
ATOM   3248  CG  GLU   212       6.410   8.544 -19.963  1.00  0.00           C  
ATOM   3249  HG1 GLU   212       6.108   7.489 -20.140  1.00  0.00           H  
ATOM   3250  HG2 GLU   212       5.958   9.124 -20.795  1.00  0.00           H  
ATOM   3251  CD  GLU   212       5.922   8.982 -18.632  1.00  0.00           C  
ATOM   3252  OE1 GLU   212       5.999   8.231 -17.592  1.00  0.00           O  
ATOM   3253  OE2 GLU   212       5.522  10.148 -18.512  1.00  0.00           O  
ATOM   3254  C   GLU   212       8.190   8.999 -22.524  1.00  0.00           C  
ATOM   3255  O   GLU   212       7.162   8.710 -23.155  1.00  0.00           O  
ATOM   3256  N   ILE   213       8.896  10.067 -22.902  1.00  0.00           N  
ATOM   3257  HN  ILE   213       9.723  10.329 -22.410  1.00  0.00           H  
ATOM   3258  CA  ILE   213       8.656  10.930 -23.992  1.00  0.00           C  
ATOM   3259  HA  ILE   213       7.715  10.738 -24.486  1.00  0.00           H  
ATOM   3260  CB  ILE   213       8.518  12.462 -23.592  1.00  0.00           C  
ATOM   3261  HB  ILE   213       7.623  12.582 -22.944  1.00  0.00           H  
ATOM   3262  CG2 ILE   213       9.796  12.930 -22.753  1.00  0.00           C  
ATOM   3263 HG21 ILE   213       9.850  14.024 -22.567  1.00  0.00           H  
ATOM   3264 HG22 ILE   213      10.723  12.702 -23.321  1.00  0.00           H  
ATOM   3265 HG23 ILE   213       9.883  12.357 -21.805  1.00  0.00           H  
ATOM   3266  CG1 ILE   213       8.438  13.373 -24.832  1.00  0.00           C  
ATOM   3267 HG11 ILE   213       9.434  13.319 -25.322  1.00  0.00           H  
ATOM   3268 HG12 ILE   213       8.331  14.416 -24.463  1.00  0.00           H  
ATOM   3269  CD  ILE   213       7.325  13.147 -25.861  1.00  0.00           C  
ATOM   3270  HD1 ILE   213       6.314  13.157 -25.400  1.00  0.00           H  
ATOM   3271  HD2 ILE   213       7.374  12.171 -26.389  1.00  0.00           H  
ATOM   3272  HD3 ILE   213       7.322  13.925 -26.654  1.00  0.00           H  
ATOM   3273  C   ILE   213       9.663  10.666 -25.060  1.00  0.00           C  
ATOM   3274  O   ILE   213      10.868  10.650 -24.713  1.00  0.00           O  
ATOM   3275  N   VAL   214       9.309  10.281 -26.297  1.00  0.00           N  
ATOM   3276  HN  VAL   214       8.382  10.090 -26.612  1.00  0.00           H  
ATOM   3277  CA  VAL   214      10.235   9.877 -27.343  1.00  0.00           C  
ATOM   3278  HA  VAL   214      11.059  10.574 -27.382  1.00  0.00           H  
ATOM   3279  CB  VAL   214      10.864   8.471 -27.211  1.00  0.00           C  
ATOM   3280  HB  VAL   214      11.267   8.543 -26.178  1.00  0.00           H  
ATOM   3281  CG1 VAL   214       9.904   7.277 -27.265  1.00  0.00           C  
ATOM   3282 HG11 VAL   214       9.433   7.056 -28.246  1.00  0.00           H  
ATOM   3283 HG12 VAL   214       9.112   7.541 -26.531  1.00  0.00           H  
ATOM   3284 HG13 VAL   214      10.489   6.406 -26.899  1.00  0.00           H  
ATOM   3285  CG2 VAL   214      12.101   8.187 -28.109  1.00  0.00           C  
ATOM   3286 HG21 VAL   214      11.912   8.333 -29.194  1.00  0.00           H  
ATOM   3287 HG22 VAL   214      12.577   7.184 -28.061  1.00  0.00           H  
ATOM   3288 HG23 VAL   214      12.861   8.982 -27.952  1.00  0.00           H  
ATOM   3289  C   VAL   214       9.567   9.972 -28.702  1.00  0.00           C  
ATOM   3290  O   VAL   214       8.382   9.750 -28.905  1.00  0.00           O  
ATOM   3291  N   CYS   215      10.375  10.278 -29.741  1.00  0.00           N  
ATOM   3292  HN  CYS   215      11.258  10.635 -29.446  1.00  0.00           H  
ATOM   3293  CA  CYS   215      10.019  10.335 -31.082  1.00  0.00           C  
ATOM   3294  HA  CYS   215       9.006  10.065 -31.343  1.00  0.00           H  
ATOM   3295  CB  CYS   215      10.066  11.793 -31.616  1.00  0.00           C  
ATOM   3296  HB1 CYS   215       9.766  11.861 -32.683  1.00  0.00           H  
ATOM   3297  HB2 CYS   215      11.015  12.262 -31.278  1.00  0.00           H  
ATOM   3298  SG  CYS   215       8.818  12.871 -30.828  1.00  0.00           S  
ATOM   3299  C   CYS   215      10.967   9.580 -31.938  1.00  0.00           C  
ATOM   3300  O   CYS   215      12.126   9.495 -31.668  1.00  0.00           O  
ATOM   3301  N   ASP   216      10.552   8.977 -33.076  1.00  0.00           N  
ATOM   3302  HN  ASP   216       9.586   9.110 -33.282  1.00  0.00           H  
ATOM   3303  CA  ASP   216      11.306   8.135 -33.913  1.00  0.00           C  
ATOM   3304  HA  ASP   216      12.218   7.925 -33.374  1.00  0.00           H  
ATOM   3305  CB  ASP   216      10.583   6.859 -34.150  1.00  0.00           C  
ATOM   3306  HB1 ASP   216      11.156   6.164 -34.799  1.00  0.00           H  
ATOM   3307  HB2 ASP   216       9.609   7.157 -34.593  1.00  0.00           H  
ATOM   3308  CG  ASP   216      10.134   6.106 -32.908  1.00  0.00           C  
ATOM   3309  OD1 ASP   216       9.264   5.265 -33.056  1.00  0.00           O  
ATOM   3310  OD2 ASP   216      10.765   6.289 -31.837  1.00  0.00           O  
ATOM   3311  C   ASP   216      11.588   8.848 -35.261  1.00  0.00           C  
ATOM   3312  O   ASP   216      10.640   8.983 -36.017  1.00  0.00           O  
ATOM   3313  N   PRO   217      12.786   9.254 -35.616  1.00  0.00           N  
ATOM   3314  CD  PRO   217      13.846   9.295 -34.649  1.00  0.00           C  
ATOM   3315  HD1 PRO   217      14.005   8.344 -34.097  1.00  0.00           H  
ATOM   3316  HD2 PRO   217      13.543  10.037 -33.879  1.00  0.00           H  
ATOM   3317  CA  PRO   217      13.244   9.457 -36.973  1.00  0.00           C  
ATOM   3318  HA  PRO   217      12.836  10.344 -37.433  1.00  0.00           H  
ATOM   3319  CB  PRO   217      14.803   9.601 -36.825  1.00  0.00           C  
ATOM   3320  HB1 PRO   217      15.284  10.281 -37.560  1.00  0.00           H  
ATOM   3321  HB2 PRO   217      15.285   8.607 -36.938  1.00  0.00           H  
ATOM   3322  CG  PRO   217      15.003   9.918 -35.353  1.00  0.00           C  
ATOM   3323  HG1 PRO   217      15.959   9.589 -34.893  1.00  0.00           H  
ATOM   3324  HG2 PRO   217      14.958  11.020 -35.220  1.00  0.00           H  
ATOM   3325  C   PRO   217      12.788   8.377 -37.870  1.00  0.00           C  
ATOM   3326  O   PRO   217      12.789   7.233 -37.429  1.00  0.00           O  
ATOM   3327  N   LEU   218      12.360   8.653 -39.191  1.00  0.00           N  
ATOM   3328  HN  LEU   218      12.354   9.526 -39.673  1.00  0.00           H  
ATOM   3329  CA  LEU   218      12.193   7.581 -40.101  1.00  0.00           C  
ATOM   3330  HA  LEU   218      11.558   6.827 -39.659  1.00  0.00           H  
ATOM   3331  CB  LEU   218      11.508   7.930 -41.397  1.00  0.00           C  
ATOM   3332  HB1 LEU   218      11.437   7.173 -42.207  1.00  0.00           H  
ATOM   3333  HB2 LEU   218      12.200   8.658 -41.872  1.00  0.00           H  
ATOM   3334  CG  LEU   218      10.178   8.751 -41.427  1.00  0.00           C  
ATOM   3335  HG  LEU   218       9.470   8.314 -40.690  1.00  0.00           H  
ATOM   3336  CD1 LEU   218      10.462  10.151 -41.061  1.00  0.00           C  
ATOM   3337 HD11 LEU   218       9.532  10.730 -41.246  1.00  0.00           H  
ATOM   3338 HD12 LEU   218      11.139  10.703 -41.748  1.00  0.00           H  
ATOM   3339 HD13 LEU   218      10.785  10.282 -40.006  1.00  0.00           H  
ATOM   3340  CD2 LEU   218       9.542   8.727 -42.849  1.00  0.00           C  
ATOM   3341 HD21 LEU   218       8.714   9.427 -43.089  1.00  0.00           H  
ATOM   3342 HD22 LEU   218       9.088   7.753 -43.132  1.00  0.00           H  
ATOM   3343 HD23 LEU   218      10.351   8.911 -43.588  1.00  0.00           H  
ATOM   3344  C   LEU   218      13.504   6.871 -40.448  1.00  0.00           C  
ATOM   3345  O   LEU   218      14.529   7.443 -40.860  1.00  0.00           O  
ATOM   3346  N   SER   219      13.494   5.568 -40.502  1.00  0.00           N  
ATOM   3347  HN  SER   219      12.748   5.012 -40.143  1.00  0.00           H  
ATOM   3348  CA  SER   219      14.718   4.667 -40.735  1.00  0.00           C  
ATOM   3349  HA  SER   219      15.140   4.968 -41.683  1.00  0.00           H  
ATOM   3350  CB  SER   219      15.710   4.685 -39.523  1.00  0.00           C  
ATOM   3351  HB1 SER   219      15.148   4.397 -38.609  1.00  0.00           H  
ATOM   3352  HB2 SER   219      16.040   5.744 -39.453  1.00  0.00           H  
ATOM   3353  OG  SER   219      16.757   3.756 -39.825  1.00  0.00           O  
ATOM   3354  HG1 SER   219      16.310   3.048 -40.295  1.00  0.00           H  
ATOM   3355  C   SER   219      14.290   3.212 -41.207  1.00  0.00           C  
ATOM   3356  O   SER   219      14.663   2.189 -40.614  1.00  0.00           O  
ATOM   3357  N   ASP   220      13.467   3.153 -42.234  1.00  0.00           N  
ATOM   3358  HN  ASP   220      13.027   3.895 -42.735  1.00  0.00           H  
ATOM   3359  CA  ASP   220      12.939   1.968 -42.763  1.00  0.00           C  
ATOM   3360  HA  ASP   220      12.750   1.199 -42.029  1.00  0.00           H  
ATOM   3361  CB  ASP   220      11.662   2.184 -43.473  1.00  0.00           C  
ATOM   3362  HB1 ASP   220      11.400   1.251 -44.017  1.00  0.00           H  
ATOM   3363  HB2 ASP   220      11.807   2.918 -44.294  1.00  0.00           H  
ATOM   3364  CG  ASP   220      10.601   2.684 -42.526  1.00  0.00           C  
ATOM   3365  OD1 ASP   220      10.469   2.145 -41.384  1.00  0.00           O  
ATOM   3366  OD2 ASP   220       9.900   3.636 -42.859  1.00  0.00           O  
ATOM   3367  C   ASP   220      14.030   1.429 -43.736  1.00  0.00           C  
ATOM   3368  O   ASP   220      14.270   1.948 -44.867  1.00  0.00           O  
ATOM   3369  N   TYR   221      14.770   0.411 -43.263  1.00  0.00           N  
ATOM   3370  HN  TYR   221      14.402  -0.056 -42.463  1.00  0.00           H  
ATOM   3371  CA  TYR   221      16.053  -0.041 -43.768  1.00  0.00           C  
ATOM   3372  HA  TYR   221      16.825   0.640 -43.442  1.00  0.00           H  
ATOM   3373  CB  TYR   221      16.236  -1.453 -43.170  1.00  0.00           C  
ATOM   3374  HB1 TYR   221      17.019  -2.070 -43.662  1.00  0.00           H  
ATOM   3375  HB2 TYR   221      15.277  -2.007 -43.254  1.00  0.00           H  
ATOM   3376  CG  TYR   221      16.561  -1.534 -41.644  1.00  0.00           C  
ATOM   3377  CD1 TYR   221      17.143  -0.459 -41.000  1.00  0.00           C  
ATOM   3378  HD1 TYR   221      17.350   0.450 -41.544  1.00  0.00           H  
ATOM   3379  CE1 TYR   221      17.454  -0.528 -39.650  1.00  0.00           C  
ATOM   3380  HE1 TYR   221      17.855   0.343 -39.154  1.00  0.00           H  
ATOM   3381  CZ  TYR   221      17.060  -1.615 -38.921  1.00  0.00           C  
ATOM   3382  OH  TYR   221      17.212  -1.587 -37.536  1.00  0.00           O  
ATOM   3383  HH  TYR   221      17.009  -2.447 -37.160  1.00  0.00           H  
ATOM   3384  CD2 TYR   221      16.175  -2.638 -40.938  1.00  0.00           C  
ATOM   3385  HD2 TYR   221      15.687  -3.498 -41.372  1.00  0.00           H  
ATOM   3386  CE2 TYR   221      16.495  -2.722 -39.567  1.00  0.00           C  
ATOM   3387  HE2 TYR   221      16.016  -3.546 -39.059  1.00  0.00           H  
ATOM   3388  C   TYR   221      16.424  -0.130 -45.288  1.00  0.00           C  
ATOM   3389  O   TYR   221      15.610  -0.391 -46.153  1.00  0.00           O  
ATOM   3390  N   ASN   222      17.718   0.254 -45.570  1.00  0.00           N  
ATOM   3391  HN  ASN   222      18.317   0.472 -44.804  1.00  0.00           H  
ATOM   3392  CA  ASN   222      18.300   0.184 -46.920  1.00  0.00           C  
ATOM   3393  HA  ASN   222      17.647   0.577 -47.685  1.00  0.00           H  
ATOM   3394  CB  ASN   222      19.560   1.144 -46.857  1.00  0.00           C  
ATOM   3395  HB1 ASN   222      20.286   0.866 -47.651  1.00  0.00           H  
ATOM   3396  HB2 ASN   222      20.056   1.119 -45.863  1.00  0.00           H  
ATOM   3397  CG  ASN   222      19.140   2.635 -47.003  1.00  0.00           C  
ATOM   3398  OD1 ASN   222      17.962   3.041 -47.035  1.00  0.00           O  
ATOM   3399  ND2 ASN   222      20.167   3.515 -47.157  1.00  0.00           N  
ATOM   3400 HD21 ASN   222      20.000   4.496 -47.262  1.00  0.00           H  
ATOM   3401 HD22 ASN   222      21.136   3.270 -47.155  1.00  0.00           H  
ATOM   3402  C   ASN   222      18.632  -1.293 -47.171  1.00  0.00           C  
ATOM   3403  O   ASN   222      19.413  -1.871 -46.426  1.00  0.00           O  
ATOM   3404  N   VAL   223      17.950  -1.951 -48.141  1.00  0.00           N  
ATOM   3405  HN  VAL   223      17.276  -1.528 -48.742  1.00  0.00           H  
ATOM   3406  CA  VAL   223      18.241  -3.406 -48.531  1.00  0.00           C  
ATOM   3407  HA  VAL   223      18.864  -3.846 -47.765  1.00  0.00           H  
ATOM   3408  CB  VAL   223      17.032  -4.227 -48.712  1.00  0.00           C  
ATOM   3409  HB  VAL   223      16.399  -3.701 -49.459  1.00  0.00           H  
ATOM   3410  CG1 VAL   223      17.287  -5.646 -49.284  1.00  0.00           C  
ATOM   3411 HG11 VAL   223      18.107  -6.086 -48.677  1.00  0.00           H  
ATOM   3412 HG12 VAL   223      17.690  -5.643 -50.319  1.00  0.00           H  
ATOM   3413 HG13 VAL   223      16.352  -6.232 -49.151  1.00  0.00           H  
ATOM   3414  CG2 VAL   223      16.210  -4.255 -47.457  1.00  0.00           C  
ATOM   3415 HG21 VAL   223      15.287  -4.866 -47.555  1.00  0.00           H  
ATOM   3416 HG22 VAL   223      15.969  -3.198 -47.213  1.00  0.00           H  
ATOM   3417 HG23 VAL   223      16.935  -4.605 -46.691  1.00  0.00           H  
ATOM   3418  C   VAL   223      19.049  -3.480 -49.856  1.00  0.00           C  
ATOM   3419  O   VAL   223      18.710  -2.778 -50.826  1.00  0.00           O  
ATOM   3420  N   TRP   224      20.178  -4.235 -49.892  1.00  0.00           N  
ATOM   3421  HN  TRP   224      20.543  -4.913 -49.259  1.00  0.00           H  
ATOM   3422  CA  TRP   224      20.866  -4.194 -51.139  1.00  0.00           C  
ATOM   3423  HA  TRP   224      20.136  -4.167 -51.934  1.00  0.00           H  
ATOM   3424  CB  TRP   224      21.819  -2.985 -51.135  1.00  0.00           C  
ATOM   3425  HB1 TRP   224      21.351  -1.983 -51.027  1.00  0.00           H  
ATOM   3426  HB2 TRP   224      22.329  -2.889 -52.118  1.00  0.00           H  
ATOM   3427  CG  TRP   224      22.844  -2.979 -50.011  1.00  0.00           C  
ATOM   3428  CD1 TRP   224      22.727  -2.538 -48.664  1.00  0.00           C  
ATOM   3429  HD1 TRP   224      21.766  -2.444 -48.179  1.00  0.00           H  
ATOM   3430  NE1 TRP   224      23.895  -2.853 -48.003  1.00  0.00           N  
ATOM   3431  HE1 TRP   224      24.062  -2.731 -47.049  1.00  0.00           H  
ATOM   3432  CE2 TRP   224      24.761  -3.476 -48.868  1.00  0.00           C  
ATOM   3433  CD2 TRP   224      24.141  -3.583 -50.144  1.00  0.00           C  
ATOM   3434  CE3 TRP   224      24.872  -4.105 -51.211  1.00  0.00           C  
ATOM   3435  HE3 TRP   224      24.495  -4.012 -52.219  1.00  0.00           H  
ATOM   3436  CZ3 TRP   224      26.180  -4.547 -51.012  1.00  0.00           C  
ATOM   3437  HZ3 TRP   224      26.763  -5.031 -51.782  1.00  0.00           H  
ATOM   3438  CZ2 TRP   224      25.992  -3.970 -48.652  1.00  0.00           C  
ATOM   3439  HZ2 TRP   224      26.363  -3.957 -47.638  1.00  0.00           H  
ATOM   3440  CH2 TRP   224      26.754  -4.529 -49.731  1.00  0.00           C  
ATOM   3441  HH2 TRP   224      27.718  -4.927 -49.451  1.00  0.00           H  
ATOM   3442  C   TRP   224      21.659  -5.573 -51.276  1.00  0.00           C  
ATOM   3443  O   TRP   224      21.677  -6.312 -50.337  1.00  0.00           O  
ATOM   3444  N   SER   225      22.144  -5.914 -52.458  1.00  0.00           N  
ATOM   3445  HN  SER   225      22.138  -5.273 -53.222  1.00  0.00           H  
ATOM   3446  CA  SER   225      22.918  -7.070 -52.752  1.00  0.00           C  
ATOM   3447  HA  SER   225      23.626  -7.183 -51.944  1.00  0.00           H  
ATOM   3448  CB  SER   225      22.028  -8.364 -52.995  1.00  0.00           C  
ATOM   3449  HB1 SER   225      21.420  -8.271 -53.921  1.00  0.00           H  
ATOM   3450  HB2 SER   225      21.335  -8.461 -52.132  1.00  0.00           H  
ATOM   3451  OG  SER   225      22.864  -9.525 -53.032  1.00  0.00           O  
ATOM   3452  HG1 SER   225      22.882  -9.996 -53.868  1.00  0.00           H  
ATOM   3453  C   SER   225      23.749  -6.911 -54.024  1.00  0.00           C  
ATOM   3454  O   SER   225      23.484  -5.989 -54.751  1.00  0.00           O  
ATOM   3455  N   MET   226      24.805  -7.664 -54.260  1.00  0.00           N  
ATOM   3456  HN  MET   226      24.855  -8.563 -53.830  1.00  0.00           H  
ATOM   3457  CA  MET   226      25.772  -7.414 -55.288  1.00  0.00           C  
ATOM   3458  HA  MET   226      25.365  -6.902 -56.147  1.00  0.00           H  
ATOM   3459  CB  MET   226      27.052  -6.735 -54.847  1.00  0.00           C  
ATOM   3460  HB1 MET   226      26.732  -5.696 -54.616  1.00  0.00           H  
ATOM   3461  HB2 MET   226      27.860  -6.727 -55.609  1.00  0.00           H  
ATOM   3462  CG  MET   226      27.761  -7.147 -53.538  1.00  0.00           C  
ATOM   3463  HG1 MET   226      28.070  -8.204 -53.687  1.00  0.00           H  
ATOM   3464  HG2 MET   226      26.948  -7.041 -52.788  1.00  0.00           H  
ATOM   3465  SD  MET   226      29.021  -5.952 -53.134  1.00  0.00           S  
ATOM   3466  CE  MET   226      29.723  -7.061 -51.853  1.00  0.00           C  
ATOM   3467  HE1 MET   226      30.012  -8.038 -52.295  1.00  0.00           H  
ATOM   3468  HE2 MET   226      29.134  -7.312 -50.945  1.00  0.00           H  
ATOM   3469  HE3 MET   226      30.709  -6.696 -51.494  1.00  0.00           H  
ATOM   3470  C   MET   226      26.250  -8.657 -55.909  1.00  0.00           C  
ATOM   3471  O   MET   226      26.200  -9.735 -55.269  1.00  0.00           O  
ATOM   3472  N   LEU   227      26.679  -8.554 -57.210  1.00  0.00           N  
ATOM   3473  HN  LEU   227      26.714  -7.677 -57.684  1.00  0.00           H  
ATOM   3474  CA  LEU   227      27.014  -9.679 -58.063  1.00  0.00           C  
ATOM   3475  HA  LEU   227      26.089 -10.232 -58.134  1.00  0.00           H  
ATOM   3476  CB  LEU   227      27.477  -9.139 -59.411  1.00  0.00           C  
ATOM   3477  HB1 LEU   227      28.346  -8.457 -59.296  1.00  0.00           H  
ATOM   3478  HB2 LEU   227      26.667  -8.494 -59.813  1.00  0.00           H  
ATOM   3479  CG  LEU   227      27.763 -10.145 -60.541  1.00  0.00           C  
ATOM   3480  HG  LEU   227      28.591 -10.829 -60.258  1.00  0.00           H  
ATOM   3481  CD1 LEU   227      26.520 -11.026 -60.805  1.00  0.00           C  
ATOM   3482 HD11 LEU   227      26.233 -11.598 -59.897  1.00  0.00           H  
ATOM   3483 HD12 LEU   227      26.708 -11.635 -61.715  1.00  0.00           H  
ATOM   3484 HD13 LEU   227      25.779 -10.219 -60.993  1.00  0.00           H  
ATOM   3485  CD2 LEU   227      28.180  -9.482 -61.932  1.00  0.00           C  
ATOM   3486 HD21 LEU   227      29.122  -8.895 -61.877  1.00  0.00           H  
ATOM   3487 HD22 LEU   227      27.377  -8.858 -62.377  1.00  0.00           H  
ATOM   3488 HD23 LEU   227      28.309 -10.307 -62.666  1.00  0.00           H  
ATOM   3489  C   LEU   227      28.076 -10.673 -57.567  1.00  0.00           C  
ATOM   3490  O   LEU   227      27.893 -11.867 -57.826  1.00  0.00           O  
ATOM   3491  N   LYS   228      29.116 -10.207 -56.918  1.00  0.00           N  
ATOM   3492  HN  LYS   228      29.167  -9.261 -56.608  1.00  0.00           H  
ATOM   3493  CA  LYS   228      30.314 -11.067 -56.616  1.00  0.00           C  
ATOM   3494  HA  LYS   228      30.031 -12.078 -56.870  1.00  0.00           H  
ATOM   3495  CB  LYS   228      31.546 -10.785 -57.563  1.00  0.00           C  
ATOM   3496  HB1 LYS   228      32.242 -11.643 -57.450  1.00  0.00           H  
ATOM   3497  HB2 LYS   228      32.028  -9.812 -57.327  1.00  0.00           H  
ATOM   3498  CG  LYS   228      31.227 -10.822 -59.138  1.00  0.00           C  
ATOM   3499  HG1 LYS   228      30.536  -9.983 -59.371  1.00  0.00           H  
ATOM   3500  HG2 LYS   228      30.711 -11.757 -59.446  1.00  0.00           H  
ATOM   3501  CD  LYS   228      32.543 -10.630 -59.983  1.00  0.00           C  
ATOM   3502  HD1 LYS   228      32.117 -10.501 -61.001  1.00  0.00           H  
ATOM   3503  HD2 LYS   228      33.106 -11.588 -59.987  1.00  0.00           H  
ATOM   3504  CE  LYS   228      33.419  -9.439 -59.578  1.00  0.00           C  
ATOM   3505  HE1 LYS   228      33.781  -9.665 -58.552  1.00  0.00           H  
ATOM   3506  HE2 LYS   228      32.895  -8.480 -59.779  1.00  0.00           H  
ATOM   3507  NZ  LYS   228      34.569  -9.407 -60.471  1.00  0.00           N  
ATOM   3508  HZ1 LYS   228      34.960  -8.451 -60.349  1.00  0.00           H  
ATOM   3509  HZ2 LYS   228      34.309  -9.587 -61.462  1.00  0.00           H  
ATOM   3510  HZ3 LYS   228      35.285 -10.084 -60.141  1.00  0.00           H  
ATOM   3511  C   LYS   228      30.718 -10.990 -55.182  1.00  0.00           C  
ATOM   3512  O   LYS   228      30.675  -9.819 -54.729  1.00  0.00           O  
ATOM   3513  N   PRO   229      31.197 -12.009 -54.509  1.00  0.00           N  
ATOM   3514  CD  PRO   229      30.993 -13.431 -54.883  1.00  0.00           C  
ATOM   3515  HD1 PRO   229      31.719 -13.659 -55.693  1.00  0.00           H  
ATOM   3516  HD2 PRO   229      29.992 -13.644 -55.315  1.00  0.00           H  
ATOM   3517  CA  PRO   229      31.748 -11.884 -53.243  1.00  0.00           C  
ATOM   3518  HA  PRO   229      30.999 -11.421 -52.618  1.00  0.00           H  
ATOM   3519  CB  PRO   229      32.165 -13.326 -52.857  1.00  0.00           C  
ATOM   3520  HB1 PRO   229      31.943 -13.529 -51.787  1.00  0.00           H  
ATOM   3521  HB2 PRO   229      33.251 -13.520 -52.986  1.00  0.00           H  
ATOM   3522  CG  PRO   229      31.353 -14.307 -53.737  1.00  0.00           C  
ATOM   3523  HG1 PRO   229      32.005 -15.158 -54.028  1.00  0.00           H  
ATOM   3524  HG2 PRO   229      30.444 -14.703 -53.236  1.00  0.00           H  
ATOM   3525  C   PRO   229      32.978 -10.974 -53.147  1.00  0.00           C  
ATOM   3526  O   PRO   229      33.671 -10.765 -54.133  1.00  0.00           O  
ATOM   3527  N   ILE   230      33.190 -10.266 -52.034  1.00  0.00           N  
ATOM   3528  HN  ILE   230      32.481 -10.137 -51.344  1.00  0.00           H  
ATOM   3529  CA  ILE   230      34.308  -9.471 -51.697  1.00  0.00           C  
ATOM   3530  HA  ILE   230      34.974  -9.689 -52.519  1.00  0.00           H  
ATOM   3531  CB  ILE   230      34.124  -7.941 -51.759  1.00  0.00           C  
ATOM   3532  HB  ILE   230      33.584  -7.757 -52.713  1.00  0.00           H  
ATOM   3533  CG2 ILE   230      33.030  -7.503 -50.683  1.00  0.00           C  
ATOM   3534 HG21 ILE   230      33.405  -7.347 -49.649  1.00  0.00           H  
ATOM   3535 HG22 ILE   230      32.116  -8.135 -50.690  1.00  0.00           H  
ATOM   3536 HG23 ILE   230      32.634  -6.536 -51.059  1.00  0.00           H  
ATOM   3537  CG1 ILE   230      35.405  -7.078 -51.616  1.00  0.00           C  
ATOM   3538 HG11 ILE   230      36.093  -7.514 -52.371  1.00  0.00           H  
ATOM   3539 HG12 ILE   230      35.759  -7.215 -50.572  1.00  0.00           H  
ATOM   3540  CD  ILE   230      35.229  -5.533 -51.802  1.00  0.00           C  
ATOM   3541  HD1 ILE   230      34.661  -5.216 -50.902  1.00  0.00           H  
ATOM   3542  HD2 ILE   230      34.678  -5.305 -52.739  1.00  0.00           H  
ATOM   3543  HD3 ILE   230      36.234  -5.061 -51.837  1.00  0.00           H  
ATOM   3544  C   ILE   230      34.942  -9.965 -50.430  1.00  0.00           C  
ATOM   3545  O   ILE   230      34.305 -10.130 -49.435  1.00  0.00           O  
ATOM   3546  N   ASN   231      36.271 -10.298 -50.469  1.00  0.00           N  
ATOM   3547  HN  ASN   231      36.861 -10.172 -51.263  1.00  0.00           H  
ATOM   3548  CA  ASN   231      37.005 -10.775 -49.309  1.00  0.00           C  
ATOM   3549  HA  ASN   231      36.472 -10.710 -48.372  1.00  0.00           H  
ATOM   3550  CB  ASN   231      37.418 -12.194 -49.465  1.00  0.00           C  
ATOM   3551  HB1 ASN   231      38.180 -12.396 -50.248  1.00  0.00           H  
ATOM   3552  HB2 ASN   231      36.466 -12.747 -49.615  1.00  0.00           H  
ATOM   3553  CG  ASN   231      38.071 -12.704 -48.110  1.00  0.00           C  
ATOM   3554  OD1 ASN   231      38.331 -12.062 -47.105  1.00  0.00           O  
ATOM   3555  ND2 ASN   231      38.263 -14.083 -47.978  1.00  0.00           N  
ATOM   3556 HD21 ASN   231      37.908 -14.685 -48.693  1.00  0.00           H  
ATOM   3557 HD22 ASN   231      38.684 -14.368 -47.117  1.00  0.00           H  
ATOM   3558  C   ASN   231      38.236  -9.845 -49.131  1.00  0.00           C  
ATOM   3559  O   ASN   231      39.012  -9.565 -50.030  1.00  0.00           O  
ATOM   3560  N   THR   232      38.533  -9.459 -47.884  1.00  0.00           N  
ATOM   3561  HN  THR   232      37.942  -9.649 -47.104  1.00  0.00           H  
ATOM   3562  CA  THR   232      39.645  -8.560 -47.654  1.00  0.00           C  
ATOM   3563  HA  THR   232      39.442  -7.668 -48.227  1.00  0.00           H  
ATOM   3564  CB  THR   232      39.629  -8.270 -46.143  1.00  0.00           C  
ATOM   3565  HB  THR   232      39.279  -9.167 -45.589  1.00  0.00           H  
ATOM   3566  OG1 THR   232      38.634  -7.281 -45.855  1.00  0.00           O  
ATOM   3567  HG1 THR   232      37.706  -7.524 -45.866  1.00  0.00           H  
ATOM   3568  CG2 THR   232      40.941  -7.699 -45.575  1.00  0.00           C  
ATOM   3569 HG21 THR   232      40.917  -7.542 -44.476  1.00  0.00           H  
ATOM   3570 HG22 THR   232      41.132  -6.654 -45.903  1.00  0.00           H  
ATOM   3571 HG23 THR   232      41.853  -8.304 -45.766  1.00  0.00           H  
ATOM   3572  C   THR   232      41.003  -9.139 -48.057  1.00  0.00           C  
ATOM   3573  O   THR   232      42.004  -8.488 -48.338  1.00  0.00           O  
ATOM   3574  N   THR   233      41.171 -10.474 -48.089  1.00  0.00           N  
ATOM   3575  HN  THR   233      40.458 -11.169 -48.042  1.00  0.00           H  
ATOM   3576  CA  THR   233      42.389 -11.111 -48.434  1.00  0.00           C  
ATOM   3577  HA  THR   233      43.193 -10.398 -48.327  1.00  0.00           H  
ATOM   3578  CB  THR   233      42.730 -12.230 -47.490  1.00  0.00           C  
ATOM   3579  HB  THR   233      43.551 -12.883 -47.856  1.00  0.00           H  
ATOM   3580  OG1 THR   233      41.634 -13.061 -47.309  1.00  0.00           O  
ATOM   3581  HG1 THR   233      41.742 -13.798 -47.916  1.00  0.00           H  
ATOM   3582  CG2 THR   233      42.992 -11.655 -46.089  1.00  0.00           C  
ATOM   3583 HG21 THR   233      42.113 -11.078 -45.732  1.00  0.00           H  
ATOM   3584 HG22 THR   233      43.851 -10.954 -46.013  1.00  0.00           H  
ATOM   3585 HG23 THR   233      43.284 -12.457 -45.378  1.00  0.00           H  
ATOM   3586  C   THR   233      42.365 -11.591 -49.858  1.00  0.00           C  
ATOM   3587  O   THR   233      43.360 -12.139 -50.275  1.00  0.00           O  
ATOM   3588  N   GLY   234      41.258 -11.272 -50.561  1.00  0.00           N  
ATOM   3589  HN  GLY   234      40.489 -10.772 -50.168  1.00  0.00           H  
ATOM   3590  CA  GLY   234      41.065 -11.467 -52.014  1.00  0.00           C  
ATOM   3591  HA1 GLY   234      40.328 -10.736 -52.309  1.00  0.00           H  
ATOM   3592  HA2 GLY   234      40.510 -12.385 -52.142  1.00  0.00           H  
ATOM   3593  C   GLY   234      42.201 -11.499 -52.921  1.00  0.00           C  
ATOM   3594  O   GLY   234      43.115 -10.710 -52.768  1.00  0.00           O  
ATOM   3595  N   THR   235      42.225 -12.373 -54.006  1.00  0.00           N  
ATOM   3596  HN  THR   235      41.495 -13.023 -54.201  1.00  0.00           H  
ATOM   3597  CA  THR   235      43.313 -12.332 -54.982  1.00  0.00           C  
ATOM   3598  HA  THR   235      44.246 -12.154 -54.466  1.00  0.00           H  
ATOM   3599  CB  THR   235      43.300 -13.686 -55.699  1.00  0.00           C  
ATOM   3600  HB  THR   235      43.197 -14.472 -54.921  1.00  0.00           H  
ATOM   3601  OG1 THR   235      44.616 -13.948 -56.249  1.00  0.00           O  
ATOM   3602  HG1 THR   235      45.138 -13.923 -55.443  1.00  0.00           H  
ATOM   3603  CG2 THR   235      42.233 -13.896 -56.709  1.00  0.00           C  
ATOM   3604 HG21 THR   235      41.174 -13.781 -56.394  1.00  0.00           H  
ATOM   3605 HG22 THR   235      42.351 -14.921 -57.123  1.00  0.00           H  
ATOM   3606 HG23 THR   235      42.551 -13.274 -57.573  1.00  0.00           H  
ATOM   3607  C   THR   235      43.139 -11.263 -56.049  1.00  0.00           C  
ATOM   3608  O   THR   235      41.946 -10.919 -56.325  1.00  0.00           O  
ATOM   3609  N   LEU   236      44.269 -10.754 -56.594  1.00  0.00           N  
ATOM   3610  HN  LEU   236      45.161 -11.135 -56.365  1.00  0.00           H  
ATOM   3611  CA  LEU   236      44.344  -9.698 -57.565  1.00  0.00           C  
ATOM   3612  HA  LEU   236      45.419  -9.642 -57.653  1.00  0.00           H  
ATOM   3613  CB  LEU   236      43.706 -10.170 -58.926  1.00  0.00           C  
ATOM   3614  HB1 LEU   236      43.941  -9.407 -59.699  1.00  0.00           H  
ATOM   3615  HB2 LEU   236      42.603 -10.250 -58.823  1.00  0.00           H  
ATOM   3616  CG  LEU   236      44.230 -11.547 -59.573  1.00  0.00           C  
ATOM   3617  HG  LEU   236      44.233 -12.192 -58.668  1.00  0.00           H  
ATOM   3618  CD1 LEU   236      43.234 -12.194 -60.605  1.00  0.00           C  
ATOM   3619 HD11 LEU   236      43.508 -13.250 -60.816  1.00  0.00           H  
ATOM   3620 HD12 LEU   236      43.247 -11.681 -61.590  1.00  0.00           H  
ATOM   3621 HD13 LEU   236      42.213 -12.318 -60.186  1.00  0.00           H  
ATOM   3622  CD2 LEU   236      45.634 -11.463 -60.226  1.00  0.00           C  
ATOM   3623 HD21 LEU   236      45.825 -12.470 -60.655  1.00  0.00           H  
ATOM   3624 HD22 LEU   236      46.483 -11.147 -59.583  1.00  0.00           H  
ATOM   3625 HD23 LEU   236      45.658 -10.726 -61.057  1.00  0.00           H  
ATOM   3626  C   LEU   236      44.060  -8.265 -57.095  1.00  0.00           C  
ATOM   3627  O   LEU   236      43.571  -8.136 -55.977  1.00  0.00           O  
ATOM   3628  N   LYS   237      44.264  -7.226 -57.937  1.00  0.00           N  
ATOM   3629  HN  LYS   237      44.714  -7.441 -58.800  1.00  0.00           H  
ATOM   3630  CA  LYS   237      43.794  -5.836 -57.623  1.00  0.00           C  
ATOM   3631  HA  LYS   237      44.171  -5.537 -56.656  1.00  0.00           H  
ATOM   3632  CB  LYS   237      44.462  -4.855 -58.561  1.00  0.00           C  
ATOM   3633  HB1 LYS   237      45.545  -4.968 -58.337  1.00  0.00           H  
ATOM   3634  HB2 LYS   237      44.255  -3.812 -58.239  1.00  0.00           H  
ATOM   3635  CG  LYS   237      44.029  -5.097 -60.038  1.00  0.00           C  
ATOM   3636  HG1 LYS   237      42.933  -5.270 -60.099  1.00  0.00           H  
ATOM   3637  HG2 LYS   237      44.490  -5.976 -60.537  1.00  0.00           H  
ATOM   3638  CD  LYS   237      44.358  -3.836 -60.836  1.00  0.00           C  
ATOM   3639  HD1 LYS   237      45.271  -3.305 -60.490  1.00  0.00           H  
ATOM   3640  HD2 LYS   237      43.583  -3.054 -60.691  1.00  0.00           H  
ATOM   3641  CE  LYS   237      44.391  -4.054 -62.379  1.00  0.00           C  
ATOM   3642  HE1 LYS   237      43.403  -4.402 -62.747  1.00  0.00           H  
ATOM   3643  HE2 LYS   237      45.171  -4.813 -62.601  1.00  0.00           H  
ATOM   3644  NZ  LYS   237      44.878  -2.739 -63.017  1.00  0.00           N  
ATOM   3645  HZ1 LYS   237      45.417  -2.997 -63.868  1.00  0.00           H  
ATOM   3646  HZ2 LYS   237      45.507  -2.197 -62.391  1.00  0.00           H  
ATOM   3647  HZ3 LYS   237      44.078  -2.106 -63.220  1.00  0.00           H  
ATOM   3648  C   LYS   237      42.282  -5.698 -57.500  1.00  0.00           C  
ATOM   3649  O   LYS   237      41.553  -6.284 -58.282  1.00  0.00           O  
ATOM   3650  N   PRO   238      41.747  -4.887 -56.578  1.00  0.00           N  
ATOM   3651  CD  PRO   238      42.518  -4.258 -55.487  1.00  0.00           C  
ATOM   3652  HD1 PRO   238      43.241  -3.495 -55.849  1.00  0.00           H  
ATOM   3653  HD2 PRO   238      43.212  -4.945 -54.957  1.00  0.00           H  
ATOM   3654  CA  PRO   238      40.379  -4.360 -56.476  1.00  0.00           C  
ATOM   3655  HA  PRO   238      39.825  -5.185 -56.053  1.00  0.00           H  
ATOM   3656  CB  PRO   238      40.495  -3.177 -55.548  1.00  0.00           C  
ATOM   3657  HB1 PRO   238      39.560  -3.062 -54.958  1.00  0.00           H  
ATOM   3658  HB2 PRO   238      40.648  -2.152 -55.950  1.00  0.00           H  
ATOM   3659  CG  PRO   238      41.562  -3.564 -54.610  1.00  0.00           C  
ATOM   3660  HG1 PRO   238      42.050  -2.719 -54.078  1.00  0.00           H  
ATOM   3661  HG2 PRO   238      41.069  -4.236 -53.876  1.00  0.00           H  
ATOM   3662  C   PRO   238      39.611  -3.908 -57.699  1.00  0.00           C  
ATOM   3663  O   PRO   238      40.207  -3.143 -58.481  1.00  0.00           O  
ATOM   3664  N   ASP   239      38.421  -4.517 -57.977  1.00  0.00           N  
ATOM   3665  HN  ASP   239      38.002  -5.280 -57.491  1.00  0.00           H  
ATOM   3666  CA  ASP   239      37.606  -4.132 -59.187  1.00  0.00           C  
ATOM   3667  HA  ASP   239      38.231  -4.339 -60.043  1.00  0.00           H  
ATOM   3668  CB  ASP   239      36.275  -5.031 -59.258  1.00  0.00           C  
ATOM   3669  HB1 ASP   239      35.672  -4.827 -60.169  1.00  0.00           H  
ATOM   3670  HB2 ASP   239      35.764  -4.703 -58.328  1.00  0.00           H  
ATOM   3671  CG  ASP   239      36.547  -6.498 -59.268  1.00  0.00           C  
ATOM   3672  OD1 ASP   239      37.743  -6.834 -59.311  1.00  0.00           O  
ATOM   3673  OD2 ASP   239      35.628  -7.343 -59.185  1.00  0.00           O  
ATOM   3674  C   ASP   239      37.297  -2.704 -59.154  1.00  0.00           C  
ATOM   3675  O   ASP   239      36.951  -2.091 -58.166  1.00  0.00           O  
ATOM   3676  N   ASP   240      37.417  -1.944 -60.239  1.00  0.00           N  
ATOM   3677  HN  ASP   240      37.617  -2.324 -61.139  1.00  0.00           H  
ATOM   3678  CA  ASP   240      37.024  -0.590 -60.414  1.00  0.00           C  
ATOM   3679  HA  ASP   240      36.690  -0.225 -59.454  1.00  0.00           H  
ATOM   3680  CB  ASP   240      38.253   0.170 -60.990  1.00  0.00           C  
ATOM   3681  HB1 ASP   240      38.512  -0.268 -61.978  1.00  0.00           H  
ATOM   3682  HB2 ASP   240      39.054  -0.085 -60.264  1.00  0.00           H  
ATOM   3683  CG  ASP   240      38.119   1.686 -61.027  1.00  0.00           C  
ATOM   3684  OD1 ASP   240      39.060   2.282 -61.564  1.00  0.00           O  
ATOM   3685  OD2 ASP   240      37.121   2.253 -60.529  1.00  0.00           O  
ATOM   3686  C   ASP   240      35.824  -0.551 -61.297  1.00  0.00           C  
ATOM   3687  O   ASP   240      35.260  -1.591 -61.625  1.00  0.00           O  
ATOM   3688  N   ARG   241      35.340   0.660 -61.651  1.00  0.00           N  
ATOM   3689  HN  ARG   241      35.927   1.419 -61.380  1.00  0.00           H  
ATOM   3690  CA  ARG   241      34.083   0.901 -62.356  1.00  0.00           C  
ATOM   3691  HA  ARG   241      33.805   1.929 -62.175  1.00  0.00           H  
ATOM   3692  CB  ARG   241      34.208   0.726 -63.857  1.00  0.00           C  
ATOM   3693  HB1 ARG   241      33.236   1.005 -64.317  1.00  0.00           H  
ATOM   3694  HB2 ARG   241      34.455  -0.338 -64.064  1.00  0.00           H  
ATOM   3695  CG  ARG   241      35.323   1.581 -64.543  1.00  0.00           C  
ATOM   3696  HG1 ARG   241      36.316   1.335 -64.109  1.00  0.00           H  
ATOM   3697  HG2 ARG   241      35.240   2.656 -64.275  1.00  0.00           H  
ATOM   3698  CD  ARG   241      35.442   1.501 -66.057  1.00  0.00           C  
ATOM   3699  HD1 ARG   241      35.666   0.465 -66.390  1.00  0.00           H  
ATOM   3700  HD2 ARG   241      36.177   2.205 -66.503  1.00  0.00           H  
ATOM   3701  NE  ARG   241      34.120   1.924 -66.653  1.00  0.00           N  
ATOM   3702  HE  ARG   241      33.553   2.630 -66.229  1.00  0.00           H  
ATOM   3703  CZ  ARG   241      33.899   1.903 -67.972  1.00  0.00           C  
ATOM   3704  NH1 ARG   241      34.703   1.441 -68.907  1.00  0.00           N  
ATOM   3705 HH11 ARG   241      35.590   1.082 -68.617  1.00  0.00           H  
ATOM   3706 HH12 ARG   241      34.297   1.386 -69.820  1.00  0.00           H  
ATOM   3707  NH2 ARG   241      32.688   2.221 -68.463  1.00  0.00           N  
ATOM   3708 HH21 ARG   241      31.923   2.448 -67.860  1.00  0.00           H  
ATOM   3709 HH22 ARG   241      32.496   2.087 -69.435  1.00  0.00           H  
ATOM   3710  C   ARG   241      32.837   0.094 -61.891  1.00  0.00           C  
ATOM   3711  O   ARG   241      32.280  -0.788 -62.543  1.00  0.00           O  
ATOM   3712  N   VAL   242      32.381   0.389 -60.647  1.00  0.00           N  
ATOM   3713  HN  VAL   242      32.824   1.090 -60.094  1.00  0.00           H  
ATOM   3714  CA  VAL   242      31.243  -0.219 -60.015  1.00  0.00           C  
ATOM   3715  HA  VAL   242      31.247  -1.287 -60.176  1.00  0.00           H  
ATOM   3716  CB  VAL   242      31.261  -0.073 -58.483  1.00  0.00           C  
ATOM   3717  HB  VAL   242      31.279   0.998 -58.189  1.00  0.00           H  
ATOM   3718  CG1 VAL   242      30.118  -0.770 -57.757  1.00  0.00           C  
ATOM   3719 HG11 VAL   242      29.143  -0.324 -58.046  1.00  0.00           H  
ATOM   3720 HG12 VAL   242      30.372  -0.749 -56.675  1.00  0.00           H  
ATOM   3721 HG13 VAL   242      30.069  -1.847 -58.025  1.00  0.00           H  
ATOM   3722  CG2 VAL   242      32.575  -0.728 -57.946  1.00  0.00           C  
ATOM   3723 HG21 VAL   242      32.758  -1.786 -58.231  1.00  0.00           H  
ATOM   3724 HG22 VAL   242      32.594  -0.550 -56.850  1.00  0.00           H  
ATOM   3725 HG23 VAL   242      33.406  -0.116 -58.358  1.00  0.00           H  
ATOM   3726  C   VAL   242      29.951   0.324 -60.529  1.00  0.00           C  
ATOM   3727  O   VAL   242      29.841   1.509 -60.713  1.00  0.00           O  
ATOM   3728  N   VAL   243      28.945  -0.469 -60.716  1.00  0.00           N  
ATOM   3729  HN  VAL   243      28.946  -1.420 -60.415  1.00  0.00           H  
ATOM   3730  CA  VAL   243      27.714  -0.140 -61.462  1.00  0.00           C  
ATOM   3731  HA  VAL   243      27.688   0.918 -61.679  1.00  0.00           H  
ATOM   3732  CB  VAL   243      27.558  -1.025 -62.652  1.00  0.00           C  
ATOM   3733  HB  VAL   243      27.350  -2.106 -62.498  1.00  0.00           H  
ATOM   3734  CG1 VAL   243      26.366  -0.541 -63.517  1.00  0.00           C  
ATOM   3735 HG11 VAL   243      26.538   0.557 -63.533  1.00  0.00           H  
ATOM   3736 HG12 VAL   243      25.312  -0.676 -63.193  1.00  0.00           H  
ATOM   3737 HG13 VAL   243      26.485  -0.917 -64.556  1.00  0.00           H  
ATOM   3738  CG2 VAL   243      28.843  -0.908 -63.508  1.00  0.00           C  
ATOM   3739 HG21 VAL   243      28.749  -1.602 -64.370  1.00  0.00           H  
ATOM   3740 HG22 VAL   243      29.829  -1.086 -63.028  1.00  0.00           H  
ATOM   3741 HG23 VAL   243      28.889   0.123 -63.920  1.00  0.00           H  
ATOM   3742  C   VAL   243      26.661  -0.205 -60.461  1.00  0.00           C  
ATOM   3743  O   VAL   243      26.500  -1.208 -59.767  1.00  0.00           O  
ATOM   3744  N   VAL   244      25.767   0.863 -60.339  1.00  0.00           N  
ATOM   3745  HN  VAL   244      25.942   1.683 -60.878  1.00  0.00           H  
ATOM   3746  CA  VAL   244      24.799   0.893 -59.241  1.00  0.00           C  
ATOM   3747  HA  VAL   244      24.916   0.046 -58.580  1.00  0.00           H  
ATOM   3748  CB  VAL   244      24.914   2.085 -58.338  1.00  0.00           C  
ATOM   3749  HB  VAL   244      24.827   3.033 -58.910  1.00  0.00           H  
ATOM   3750  CG1 VAL   244      23.774   2.031 -57.278  1.00  0.00           C  
ATOM   3751 HG11 VAL   244      23.955   1.119 -56.671  1.00  0.00           H  
ATOM   3752 HG12 VAL   244      22.742   1.982 -57.686  1.00  0.00           H  
ATOM   3753 HG13 VAL   244      23.752   2.831 -56.507  1.00  0.00           H  
ATOM   3754  CG2 VAL   244      26.325   2.071 -57.680  1.00  0.00           C  
ATOM   3755 HG21 VAL   244      26.274   2.917 -56.961  1.00  0.00           H  
ATOM   3756 HG22 VAL   244      27.104   2.327 -58.429  1.00  0.00           H  
ATOM   3757 HG23 VAL   244      26.576   1.076 -57.255  1.00  0.00           H  
ATOM   3758  C   VAL   244      23.417   0.747 -59.886  1.00  0.00           C  
ATOM   3759  O   VAL   244      23.086   1.647 -60.703  1.00  0.00           O  
ATOM   3760  N   ALA   245      22.649  -0.297 -59.537  1.00  0.00           N  
ATOM   3761  HN  ALA   245      22.998  -1.074 -59.020  1.00  0.00           H  
ATOM   3762  CA  ALA   245      21.277  -0.312 -60.094  1.00  0.00           C  
ATOM   3763  HA  ALA   245      21.090   0.365 -60.915  1.00  0.00           H  
ATOM   3764  CB  ALA   245      21.128  -1.641 -60.729  1.00  0.00           C  
ATOM   3765  HB1 ALA   245      20.051  -1.844 -60.912  1.00  0.00           H  
ATOM   3766  HB2 ALA   245      21.576  -2.438 -60.098  1.00  0.00           H  
ATOM   3767  HB3 ALA   245      21.576  -1.589 -61.745  1.00  0.00           H  
ATOM   3768  C   ALA   245      20.273  -0.148 -58.956  1.00  0.00           C  
ATOM   3769  O   ALA   245      20.339  -0.795 -57.881  1.00  0.00           O  
ATOM   3770  N   ALA   246      19.261   0.796 -59.068  1.00  0.00           N  
ATOM   3771  HN  ALA   246      19.154   1.332 -59.901  1.00  0.00           H  
ATOM   3772  CA  ALA   246      18.413   1.106 -57.935  1.00  0.00           C  
ATOM   3773  HA  ALA   246      18.672   0.495 -57.083  1.00  0.00           H  
ATOM   3774  CB  ALA   246      18.780   2.535 -57.512  1.00  0.00           C  
ATOM   3775  HB1 ALA   246      18.842   3.278 -58.335  1.00  0.00           H  
ATOM   3776  HB2 ALA   246      19.772   2.470 -57.014  1.00  0.00           H  
ATOM   3777  HB3 ALA   246      18.063   2.946 -56.770  1.00  0.00           H  
ATOM   3778  C   ALA   246      16.891   1.159 -58.217  1.00  0.00           C  
ATOM   3779  O   ALA   246      16.574   1.389 -59.351  1.00  0.00           O  
ATOM   3780  N   THR   247      15.994   0.958 -57.178  1.00  0.00           N  
ATOM   3781  HN  THR   247      16.343   0.630 -56.304  1.00  0.00           H  
ATOM   3782  CA  THR   247      14.534   1.174 -57.266  1.00  0.00           C  
ATOM   3783  HA  THR   247      14.505   2.177 -57.666  1.00  0.00           H  
ATOM   3784  CB  THR   247      13.696   0.251 -58.080  1.00  0.00           C  
ATOM   3785  HB  THR   247      14.137   0.074 -59.085  1.00  0.00           H  
ATOM   3786  OG1 THR   247      12.374   0.831 -58.394  1.00  0.00           O  
ATOM   3787  HG1 THR   247      12.022   0.517 -59.231  1.00  0.00           H  
ATOM   3788  CG2 THR   247      13.464  -1.161 -57.448  1.00  0.00           C  
ATOM   3789 HG21 THR   247      12.844  -1.010 -56.539  1.00  0.00           H  
ATOM   3790 HG22 THR   247      14.443  -1.618 -57.189  1.00  0.00           H  
ATOM   3791 HG23 THR   247      12.897  -1.872 -58.086  1.00  0.00           H  
ATOM   3792  C   THR   247      14.101   1.190 -55.813  1.00  0.00           C  
ATOM   3793  O   THR   247      14.878   1.034 -54.883  1.00  0.00           O  
ATOM   3794  N   ARG   248      12.815   1.441 -55.575  1.00  0.00           N  
ATOM   3795  HN  ARG   248      12.164   1.443 -56.330  1.00  0.00           H  
ATOM   3796  CA  ARG   248      12.239   1.482 -54.215  1.00  0.00           C  
ATOM   3797  HA  ARG   248      12.730   0.735 -53.609  1.00  0.00           H  
ATOM   3798  CB  ARG   248      12.471   2.815 -53.539  1.00  0.00           C  
ATOM   3799  HB1 ARG   248      13.554   3.035 -53.425  1.00  0.00           H  
ATOM   3800  HB2 ARG   248      12.130   2.752 -52.484  1.00  0.00           H  
ATOM   3801  CG  ARG   248      11.586   4.028 -53.899  1.00  0.00           C  
ATOM   3802  HG1 ARG   248      11.879   4.913 -53.294  1.00  0.00           H  
ATOM   3803  HG2 ARG   248      10.603   3.681 -53.515  1.00  0.00           H  
ATOM   3804  CD  ARG   248      11.440   4.351 -55.317  1.00  0.00           C  
ATOM   3805  HD1 ARG   248      11.195   3.462 -55.937  1.00  0.00           H  
ATOM   3806  HD2 ARG   248      12.387   4.841 -55.629  1.00  0.00           H  
ATOM   3807  NE  ARG   248      10.288   5.295 -55.424  1.00  0.00           N  
ATOM   3808  HE  ARG   248      10.524   6.258 -55.556  1.00  0.00           H  
ATOM   3809  CZ  ARG   248       9.054   4.870 -55.418  1.00  0.00           C  
ATOM   3810  NH1 ARG   248       8.679   3.626 -55.522  1.00  0.00           N  
ATOM   3811 HH11 ARG   248       9.399   2.941 -55.416  1.00  0.00           H  
ATOM   3812 HH12 ARG   248       7.735   3.414 -55.775  1.00  0.00           H  
ATOM   3813  NH2 ARG   248       8.090   5.753 -55.308  1.00  0.00           N  
ATOM   3814 HH21 ARG   248       8.348   6.720 -55.306  1.00  0.00           H  
ATOM   3815 HH22 ARG   248       7.164   5.380 -55.258  1.00  0.00           H  
ATOM   3816  C   ARG   248      10.762   1.109 -54.228  1.00  0.00           C  
ATOM   3817  O   ARG   248      10.124   1.405 -55.235  1.00  0.00           O  
ATOM   3818  N   LEU   249      10.177   0.542 -53.137  1.00  0.00           N  
ATOM   3819  HN  LEU   249      10.752   0.185 -52.405  1.00  0.00           H  
ATOM   3820  CA  LEU   249       8.717   0.545 -52.899  1.00  0.00           C  
ATOM   3821  HA  LEU   249       8.382   0.274 -53.890  1.00  0.00           H  
ATOM   3822  CB  LEU   249       8.097  -0.515 -51.982  1.00  0.00           C  
ATOM   3823  HB1 LEU   249       7.166  -0.181 -51.475  1.00  0.00           H  
ATOM   3824  HB2 LEU   249       8.892  -0.642 -51.218  1.00  0.00           H  
ATOM   3825  CG  LEU   249       7.964  -1.922 -52.528  1.00  0.00           C  
ATOM   3826  HG  LEU   249       7.298  -2.006 -53.413  1.00  0.00           H  
ATOM   3827  CD1 LEU   249       9.357  -2.411 -52.981  1.00  0.00           C  
ATOM   3828 HD11 LEU   249       9.459  -3.517 -53.000  1.00  0.00           H  
ATOM   3829 HD12 LEU   249      10.078  -2.082 -52.202  1.00  0.00           H  
ATOM   3830 HD13 LEU   249       9.683  -2.037 -53.974  1.00  0.00           H  
ATOM   3831  CD2 LEU   249       7.358  -2.829 -51.364  1.00  0.00           C  
ATOM   3832 HD21 LEU   249       8.115  -2.857 -50.551  1.00  0.00           H  
ATOM   3833 HD22 LEU   249       7.148  -3.888 -51.626  1.00  0.00           H  
ATOM   3834 HD23 LEU   249       6.338  -2.467 -51.116  1.00  0.00           H  
ATOM   3835  C   LEU   249       8.229   1.930 -52.513  1.00  0.00           C  
ATOM   3836  O   LEU   249       9.096   2.726 -52.112  1.00  0.00           O  
ATOM   3837  N   ASP   250       6.959   2.280 -52.826  1.00  0.00           N  
ATOM   3838  HN  ASP   250       6.340   1.576 -53.165  1.00  0.00           H  
ATOM   3839  CA  ASP   250       6.387   3.556 -52.543  1.00  0.00           C  
ATOM   3840  HA  ASP   250       7.027   4.273 -53.038  1.00  0.00           H  
ATOM   3841  CB  ASP   250       4.979   3.567 -53.050  1.00  0.00           C  
ATOM   3842  HB1 ASP   250       4.274   4.199 -52.470  1.00  0.00           H  
ATOM   3843  HB2 ASP   250       4.546   2.548 -53.147  1.00  0.00           H  
ATOM   3844  CG  ASP   250       4.833   4.216 -54.397  1.00  0.00           C  
ATOM   3845  OD1 ASP   250       5.862   4.162 -55.191  1.00  0.00           O  
ATOM   3846  OD2 ASP   250       3.783   4.804 -54.750  1.00  0.00           O  
ATOM   3847  C   ASP   250       6.433   3.949 -51.033  1.00  0.00           C  
ATOM   3848  O   ASP   250       6.702   3.154 -50.107  1.00  0.00           O  
ATOM   3849  N   SER   251       6.343   5.272 -50.817  1.00  0.00           N  
ATOM   3850  HN  SER   251       6.209   5.885 -51.593  1.00  0.00           H  
ATOM   3851  CA  SER   251       6.450   5.923 -49.566  1.00  0.00           C  
ATOM   3852  HA  SER   251       7.377   5.462 -49.257  1.00  0.00           H  
ATOM   3853  CB  SER   251       6.539   7.466 -49.706  1.00  0.00           C  
ATOM   3854  HB1 SER   251       6.617   8.011 -48.741  1.00  0.00           H  
ATOM   3855  HB2 SER   251       5.687   7.923 -50.252  1.00  0.00           H  
ATOM   3856  OG  SER   251       7.686   7.793 -50.430  1.00  0.00           O  
ATOM   3857  HG1 SER   251       7.493   7.712 -51.367  1.00  0.00           H  
ATOM   3858  C   SER   251       5.348   5.521 -48.565  1.00  0.00           C  
ATOM   3859  O   SER   251       4.201   5.121 -48.906  1.00  0.00           O  
ATOM   3860  N   ARG   252       5.641   5.610 -47.247  1.00  0.00           N  
ATOM   3861  HN  ARG   252       6.573   5.762 -46.928  1.00  0.00           H  
ATOM   3862  CA  ARG   252       4.748   5.111 -46.207  1.00  0.00           C  
ATOM   3863  HA  ARG   252       4.523   4.068 -46.370  1.00  0.00           H  
ATOM   3864  CB  ARG   252       5.396   5.068 -44.825  1.00  0.00           C  
ATOM   3865  HB1 ARG   252       6.428   4.661 -44.877  1.00  0.00           H  
ATOM   3866  HB2 ARG   252       4.731   4.457 -44.178  1.00  0.00           H  
ATOM   3867  CG  ARG   252       5.603   6.510 -44.272  1.00  0.00           C  
ATOM   3868  HG1 ARG   252       4.635   7.013 -44.063  1.00  0.00           H  
ATOM   3869  HG2 ARG   252       6.240   7.147 -44.922  1.00  0.00           H  
ATOM   3870  CD  ARG   252       6.357   6.508 -42.927  1.00  0.00           C  
ATOM   3871  HD1 ARG   252       6.652   7.493 -42.507  1.00  0.00           H  
ATOM   3872  HD2 ARG   252       7.310   5.939 -42.974  1.00  0.00           H  
ATOM   3873  NE  ARG   252       5.335   5.859 -42.052  1.00  0.00           N  
ATOM   3874  HE  ARG   252       4.436   5.667 -42.444  1.00  0.00           H  
ATOM   3875  CZ  ARG   252       5.364   5.925 -40.725  1.00  0.00           C  
ATOM   3876  NH1 ARG   252       6.462   6.051 -39.976  1.00  0.00           N  
ATOM   3877 HH11 ARG   252       6.305   5.872 -39.005  1.00  0.00           H  
ATOM   3878 HH12 ARG   252       7.382   5.936 -40.352  1.00  0.00           H  
ATOM   3879  NH2 ARG   252       4.290   5.808 -40.031  1.00  0.00           N  
ATOM   3880 HH21 ARG   252       3.417   5.616 -40.480  1.00  0.00           H  
ATOM   3881 HH22 ARG   252       4.367   5.905 -39.038  1.00  0.00           H  
ATOM   3882  C   ARG   252       3.419   5.837 -46.077  1.00  0.00           C  
ATOM   3883  O   ARG   252       3.213   7.034 -46.357  1.00  0.00           O  
ATOM   3884  N   SER   253       2.373   5.080 -45.835  1.00  0.00           N  
ATOM   3885  HN  SER   253       2.517   4.118 -45.617  1.00  0.00           H  
ATOM   3886  CA  SER   253       1.051   5.389 -45.726  1.00  0.00           C  
ATOM   3887  HA  SER   253       0.878   5.750 -46.729  1.00  0.00           H  
ATOM   3888  CB  SER   253       0.071   4.213 -45.379  1.00  0.00           C  
ATOM   3889  HB1 SER   253       0.256   3.916 -44.325  1.00  0.00           H  
ATOM   3890  HB2 SER   253       0.267   3.313 -46.002  1.00  0.00           H  
ATOM   3891  OG  SER   253      -1.268   4.538 -45.579  1.00  0.00           O  
ATOM   3892  HG1 SER   253      -1.567   4.033 -46.339  1.00  0.00           H  
ATOM   3893  C   SER   253       0.725   6.597 -44.737  1.00  0.00           C  
ATOM   3894  O   SER   253       1.345   6.596 -43.661  1.00  0.00           O  
ATOM   3895  N   PHE   254      -0.223   7.496 -44.929  1.00  0.00           N  
ATOM   3896  HN  PHE   254      -0.728   7.521 -45.789  1.00  0.00           H  
ATOM   3897  CA  PHE   254      -0.568   8.568 -44.029  1.00  0.00           C  
ATOM   3898  HA  PHE   254       0.233   8.851 -43.361  1.00  0.00           H  
ATOM   3899  CB  PHE   254      -1.064   9.703 -45.009  1.00  0.00           C  
ATOM   3900  HB1 PHE   254      -2.095   9.533 -45.385  1.00  0.00           H  
ATOM   3901  HB2 PHE   254      -0.267   9.752 -45.782  1.00  0.00           H  
ATOM   3902  CG  PHE   254      -1.018  11.042 -44.384  1.00  0.00           C  
ATOM   3903  CD1 PHE   254      -2.135  11.845 -44.344  1.00  0.00           C  
ATOM   3904  HD1 PHE   254      -3.068  11.332 -44.528  1.00  0.00           H  
ATOM   3905  CE1 PHE   254      -2.151  13.095 -43.764  1.00  0.00           C  
ATOM   3906  HE1 PHE   254      -3.036  13.702 -43.641  1.00  0.00           H  
ATOM   3907  CZ  PHE   254      -0.964  13.717 -43.461  1.00  0.00           C  
ATOM   3908  HZ  PHE   254      -1.076  14.718 -43.073  1.00  0.00           H  
ATOM   3909  CD2 PHE   254       0.231  11.678 -44.091  1.00  0.00           C  
ATOM   3910  HD2 PHE   254       1.187  11.178 -44.137  1.00  0.00           H  
ATOM   3911  CE2 PHE   254       0.194  13.038 -43.573  1.00  0.00           C  
ATOM   3912  HE2 PHE   254       1.106  13.584 -43.387  1.00  0.00           H  
ATOM   3913  C   PHE   254      -1.643   8.102 -43.024  1.00  0.00           C  
ATOM   3914  O   PHE   254      -2.019   8.867 -42.140  1.00  0.00           O  
ATOM   3915  N   PHE   255      -2.124   6.845 -43.096  1.00  0.00           N  
ATOM   3916  HN  PHE   255      -1.748   6.300 -43.841  1.00  0.00           H  
ATOM   3917  CA  PHE   255      -3.024   6.217 -42.134  1.00  0.00           C  
ATOM   3918  HA  PHE   255      -3.149   6.900 -41.307  1.00  0.00           H  
ATOM   3919  CB  PHE   255      -4.413   6.012 -42.809  1.00  0.00           C  
ATOM   3920  HB1 PHE   255      -5.058   5.314 -42.234  1.00  0.00           H  
ATOM   3921  HB2 PHE   255      -4.212   5.591 -43.818  1.00  0.00           H  
ATOM   3922  CG  PHE   255      -5.116   7.323 -43.041  1.00  0.00           C  
ATOM   3923  CD1 PHE   255      -5.960   7.686 -42.019  1.00  0.00           C  
ATOM   3924  HD1 PHE   255      -6.099   7.010 -41.188  1.00  0.00           H  
ATOM   3925  CE1 PHE   255      -6.726   8.944 -42.014  1.00  0.00           C  
ATOM   3926  HE1 PHE   255      -7.273   9.295 -41.152  1.00  0.00           H  
ATOM   3927  CZ  PHE   255      -6.582   9.639 -43.231  1.00  0.00           C  
ATOM   3928  HZ  PHE   255      -7.116  10.556 -43.430  1.00  0.00           H  
ATOM   3929  CD2 PHE   255      -5.017   8.140 -44.146  1.00  0.00           C  
ATOM   3930  HD2 PHE   255      -4.381   7.948 -44.998  1.00  0.00           H  
ATOM   3931  CE2 PHE   255      -5.827   9.273 -44.305  1.00  0.00           C  
ATOM   3932  HE2 PHE   255      -5.846   9.695 -45.299  1.00  0.00           H  
ATOM   3933  C   PHE   255      -2.395   4.951 -41.506  1.00  0.00           C  
ATOM   3934  O   PHE   255      -1.531   4.381 -42.143  1.00  0.00           O  
ATOM   3935  N   TRP   256      -2.759   4.494 -40.273  1.00  0.00           N  
ATOM   3936  HN  TRP   256      -3.370   5.101 -39.769  1.00  0.00           H  
ATOM   3937  CA  TRP   256      -2.306   3.353 -39.570  1.00  0.00           C  
ATOM   3938  HA  TRP   256      -1.254   3.463 -39.353  1.00  0.00           H  
ATOM   3939  CB  TRP   256      -2.981   3.388 -38.137  1.00  0.00           C  
ATOM   3940  HB1 TRP   256      -4.090   3.320 -38.176  1.00  0.00           H  
ATOM   3941  HB2 TRP   256      -2.733   4.396 -37.740  1.00  0.00           H  
ATOM   3942  CG  TRP   256      -2.264   2.481 -37.276  1.00  0.00           C  
ATOM   3943  CD1 TRP   256      -1.103   2.651 -36.508  1.00  0.00           C  
ATOM   3944  HD1 TRP   256      -0.472   3.518 -36.643  1.00  0.00           H  
ATOM   3945  NE1 TRP   256      -0.793   1.559 -35.828  1.00  0.00           N  
ATOM   3946  HE1 TRP   256      -0.189   1.494 -35.065  1.00  0.00           H  
ATOM   3947  CE2 TRP   256      -1.748   0.621 -36.037  1.00  0.00           C  
ATOM   3948  CD2 TRP   256      -2.647   1.153 -37.000  1.00  0.00           C  
ATOM   3949  CE3 TRP   256      -3.742   0.416 -37.437  1.00  0.00           C  
ATOM   3950  HE3 TRP   256      -4.374   0.807 -38.220  1.00  0.00           H  
ATOM   3951  CZ3 TRP   256      -3.777  -0.910 -37.057  1.00  0.00           C  
ATOM   3952  HZ3 TRP   256      -4.655  -1.452 -37.375  1.00  0.00           H  
ATOM   3953  CZ2 TRP   256      -1.819  -0.667 -35.597  1.00  0.00           C  
ATOM   3954  HZ2 TRP   256      -1.069  -1.107 -34.956  1.00  0.00           H  
ATOM   3955  CH2 TRP   256      -2.898  -1.430 -36.105  1.00  0.00           C  
ATOM   3956  HH2 TRP   256      -3.035  -2.446 -35.763  1.00  0.00           H  
ATOM   3957  C   TRP   256      -2.520   2.042 -40.426  1.00  0.00           C  
ATOM   3958  O   TRP   256      -3.648   1.450 -40.495  1.00  0.00           O  
ATOM   3959  N   ASN   257      -1.413   1.525 -41.020  1.00  0.00           N  
ATOM   3960  HN  ASN   257      -0.530   1.967 -40.887  1.00  0.00           H  
ATOM   3961  CA  ASN   257      -1.343   0.253 -41.670  1.00  0.00           C  
ATOM   3962  HA  ASN   257      -0.357   0.300 -42.109  1.00  0.00           H  
ATOM   3963  CB  ASN   257      -1.425  -0.855 -40.504  1.00  0.00           C  
ATOM   3964  HB1 ASN   257      -1.137  -1.761 -41.078  1.00  0.00           H  
ATOM   3965  HB2 ASN   257      -2.432  -0.917 -40.038  1.00  0.00           H  
ATOM   3966  CG  ASN   257      -0.328  -0.652 -39.431  1.00  0.00           C  
ATOM   3967  OD1 ASN   257       0.608   0.051 -39.546  1.00  0.00           O  
ATOM   3968  ND2 ASN   257      -0.483  -1.437 -38.340  1.00  0.00           N  
ATOM   3969 HD21 ASN   257      -1.186  -2.147 -38.322  1.00  0.00           H  
ATOM   3970 HD22 ASN   257      -0.006  -1.218 -37.488  1.00  0.00           H  
ATOM   3971  C   ASN   257      -2.378   0.012 -42.872  1.00  0.00           C  
ATOM   3972  O   ASN   257      -3.045  -1.003 -42.939  1.00  0.00           O  
ATOM   3973  N   VAL   258      -2.703   1.067 -43.689  1.00  0.00           N  
ATOM   3974  HN  VAL   258      -2.343   1.975 -43.490  1.00  0.00           H  
ATOM   3975  CA  VAL   258      -3.533   0.893 -44.861  1.00  0.00           C  
ATOM   3976  HA  VAL   258      -3.881  -0.128 -44.918  1.00  0.00           H  
ATOM   3977  CB  VAL   258      -4.667   1.815 -44.755  1.00  0.00           C  
ATOM   3978  HB  VAL   258      -4.304   2.838 -44.518  1.00  0.00           H  
ATOM   3979  CG1 VAL   258      -5.505   2.053 -46.017  1.00  0.00           C  
ATOM   3980 HG11 VAL   258      -6.084   1.208 -46.447  1.00  0.00           H  
ATOM   3981 HG12 VAL   258      -4.817   2.349 -46.838  1.00  0.00           H  
ATOM   3982 HG13 VAL   258      -6.111   2.956 -45.789  1.00  0.00           H  
ATOM   3983  CG2 VAL   258      -5.635   1.416 -43.609  1.00  0.00           C  
ATOM   3984 HG21 VAL   258      -5.955   0.366 -43.778  1.00  0.00           H  
ATOM   3985 HG22 VAL   258      -6.517   2.089 -43.542  1.00  0.00           H  
ATOM   3986 HG23 VAL   258      -5.174   1.564 -42.609  1.00  0.00           H  
ATOM   3987  C   VAL   258      -2.807   0.998 -46.144  1.00  0.00           C  
ATOM   3988  O   VAL   258      -2.076   1.921 -46.475  1.00  0.00           O  
ATOM   3989  N   ALA   259      -3.011  -0.019 -47.054  1.00  0.00           N  
ATOM   3990  HN  ALA   259      -3.526  -0.814 -46.742  1.00  0.00           H  
ATOM   3991  CA  ALA   259      -2.415  -0.047 -48.327  1.00  0.00           C  
ATOM   3992  HA  ALA   259      -1.391   0.297 -48.328  1.00  0.00           H  
ATOM   3993  CB  ALA   259      -2.242  -1.480 -48.679  1.00  0.00           C  
ATOM   3994  HB1 ALA   259      -3.194  -2.034 -48.829  1.00  0.00           H  
ATOM   3995  HB2 ALA   259      -1.772  -2.030 -47.836  1.00  0.00           H  
ATOM   3996  HB3 ALA   259      -1.643  -1.686 -49.593  1.00  0.00           H  
ATOM   3997  C   ALA   259      -3.258   0.528 -49.518  1.00  0.00           C  
ATOM   3998  O   ALA   259      -4.473   0.118 -49.682  1.00  0.00           O  
ATOM   3999  N   PRO   260      -2.719   1.452 -50.315  1.00  0.00           N  
ATOM   4000  CD  PRO   260      -1.472   2.274 -49.962  1.00  0.00           C  
ATOM   4001  HD1 PRO   260      -0.531   1.690 -49.879  1.00  0.00           H  
ATOM   4002  HD2 PRO   260      -1.542   2.870 -49.027  1.00  0.00           H  
ATOM   4003  CA  PRO   260      -3.473   2.065 -51.400  1.00  0.00           C  
ATOM   4004  HA  PRO   260      -4.530   1.896 -51.260  1.00  0.00           H  
ATOM   4005  CB  PRO   260      -3.024   3.493 -51.436  1.00  0.00           C  
ATOM   4006  HB1 PRO   260      -3.447   4.102 -50.609  1.00  0.00           H  
ATOM   4007  HB2 PRO   260      -3.066   4.051 -52.396  1.00  0.00           H  
ATOM   4008  CG  PRO   260      -1.537   3.353 -51.094  1.00  0.00           C  
ATOM   4009  HG1 PRO   260      -1.192   2.897 -52.047  1.00  0.00           H  
ATOM   4010  HG2 PRO   260      -0.866   4.222 -50.923  1.00  0.00           H  
ATOM   4011  C   PRO   260      -3.091   1.360 -52.717  1.00  0.00           C  
ATOM   4012  O   PRO   260      -3.358   1.807 -53.778  1.00  0.00           O  
ATOM   4013  N   GLY   261      -2.541   0.164 -52.527  1.00  0.00           N  
ATOM   4014  HN  GLY   261      -2.554  -0.414 -51.714  1.00  0.00           H  
ATOM   4015  CA  GLY   261      -1.888  -0.591 -53.604  1.00  0.00           C  
ATOM   4016  HA1 GLY   261      -2.358  -0.371 -54.551  1.00  0.00           H  
ATOM   4017  HA2 GLY   261      -1.896  -1.638 -53.339  1.00  0.00           H  
ATOM   4018  C   GLY   261      -0.401  -0.370 -53.644  1.00  0.00           C  
ATOM   4019  O   GLY   261       0.143   0.501 -52.921  1.00  0.00           O  
ATOM   4020  N   ALA   262       0.384  -1.155 -54.464  1.00  0.00           N  
ATOM   4021  HN  ALA   262       0.112  -1.970 -54.969  1.00  0.00           H  
ATOM   4022  CA  ALA   262       1.814  -0.863 -54.453  1.00  0.00           C  
ATOM   4023  HA  ALA   262       1.976   0.203 -54.390  1.00  0.00           H  
ATOM   4024  CB  ALA   262       2.585  -1.639 -53.328  1.00  0.00           C  
ATOM   4025  HB1 ALA   262       2.726  -2.729 -53.491  1.00  0.00           H  
ATOM   4026  HB2 ALA   262       2.301  -1.349 -52.294  1.00  0.00           H  
ATOM   4027  HB3 ALA   262       3.604  -1.231 -53.499  1.00  0.00           H  
ATOM   4028  C   ALA   262       2.293  -1.286 -55.803  1.00  0.00           C  
ATOM   4029  O   ALA   262       3.435  -1.597 -56.032  1.00  0.00           O  
ATOM   4030  N   GLU   263       1.346  -1.343 -56.797  1.00  0.00           N  
ATOM   4031  HN  GLU   263       0.459  -0.907 -56.665  1.00  0.00           H  
ATOM   4032  CA  GLU   263       1.462  -1.937 -58.180  1.00  0.00           C  
ATOM   4033  HA  GLU   263       1.652  -2.986 -58.006  1.00  0.00           H  
ATOM   4034  CB  GLU   263       0.167  -1.530 -58.996  1.00  0.00           C  
ATOM   4035  HB1 GLU   263       0.349  -1.953 -60.007  1.00  0.00           H  
ATOM   4036  HB2 GLU   263       0.009  -0.431 -58.989  1.00  0.00           H  
ATOM   4037  CG  GLU   263      -1.194  -2.051 -58.503  1.00  0.00           C  
ATOM   4038  HG1 GLU   263      -1.095  -3.158 -58.505  1.00  0.00           H  
ATOM   4039  HG2 GLU   263      -1.987  -1.926 -59.271  1.00  0.00           H  
ATOM   4040  CD  GLU   263      -1.545  -1.734 -57.144  1.00  0.00           C  
ATOM   4041  OE1 GLU   263      -1.700  -2.632 -56.236  1.00  0.00           O  
ATOM   4042  OE2 GLU   263      -1.772  -0.481 -56.867  1.00  0.00           O  
ATOM   4043  C   GLU   263       2.645  -1.607 -58.982  1.00  0.00           C  
ATOM   4044  O   GLU   263       3.357  -2.491 -59.433  1.00  0.00           O  
ATOM   4045  N   SER   264       2.954  -0.333 -59.328  1.00  0.00           N  
ATOM   4046  HN  SER   264       2.382   0.441 -59.069  1.00  0.00           H  
ATOM   4047  CA  SER   264       4.124  -0.045 -60.195  1.00  0.00           C  
ATOM   4048  HA  SER   264       4.151  -0.826 -60.940  1.00  0.00           H  
ATOM   4049  CB  SER   264       3.939   1.292 -60.936  1.00  0.00           C  
ATOM   4050  HB1 SER   264       4.848   1.415 -61.562  1.00  0.00           H  
ATOM   4051  HB2 SER   264       3.912   2.211 -60.311  1.00  0.00           H  
ATOM   4052  OG  SER   264       2.927   1.191 -61.882  1.00  0.00           O  
ATOM   4053  HG1 SER   264       3.345   0.761 -62.632  1.00  0.00           H  
ATOM   4054  C   SER   264       5.445  -0.034 -59.435  1.00  0.00           C  
ATOM   4055  O   SER   264       6.523  -0.234 -60.044  1.00  0.00           O  
ATOM   4056  N   ALA   265       5.381   0.184 -58.118  1.00  0.00           N  
ATOM   4057  HN  ALA   265       4.526   0.536 -57.746  1.00  0.00           H  
ATOM   4058  CA  ALA   265       6.422  -0.070 -57.230  1.00  0.00           C  
ATOM   4059  HA  ALA   265       7.293   0.456 -57.591  1.00  0.00           H  
ATOM   4060  CB  ALA   265       6.190   0.619 -55.881  1.00  0.00           C  
ATOM   4061  HB1 ALA   265       5.562  -0.017 -55.221  1.00  0.00           H  
ATOM   4062  HB2 ALA   265       5.669   1.593 -56.008  1.00  0.00           H  
ATOM   4063  HB3 ALA   265       7.174   0.773 -55.390  1.00  0.00           H  
ATOM   4064  C   ALA   265       6.863  -1.557 -57.116  1.00  0.00           C  
ATOM   4065  O   ALA   265       8.003  -1.855 -57.322  1.00  0.00           O  
ATOM   4066  N   VAL   266       5.924  -2.476 -56.924  1.00  0.00           N  
ATOM   4067  HN  VAL   266       4.981  -2.235 -56.707  1.00  0.00           H  
ATOM   4068  CA  VAL   266       6.233  -3.999 -56.902  1.00  0.00           C  
ATOM   4069  HA  VAL   266       7.105  -4.209 -56.301  1.00  0.00           H  
ATOM   4070  CB  VAL   266       5.035  -4.805 -56.345  1.00  0.00           C  
ATOM   4071  HB  VAL   266       4.148  -4.539 -56.960  1.00  0.00           H  
ATOM   4072  CG1 VAL   266       5.107  -6.335 -56.424  1.00  0.00           C  
ATOM   4073 HG11 VAL   266       6.117  -6.722 -56.169  1.00  0.00           H  
ATOM   4074 HG12 VAL   266       4.765  -6.732 -57.404  1.00  0.00           H  
ATOM   4075 HG13 VAL   266       4.481  -6.809 -55.637  1.00  0.00           H  
ATOM   4076  CG2 VAL   266       4.816  -4.381 -54.882  1.00  0.00           C  
ATOM   4077 HG21 VAL   266       4.078  -5.060 -54.404  1.00  0.00           H  
ATOM   4078 HG22 VAL   266       4.390  -3.360 -54.776  1.00  0.00           H  
ATOM   4079 HG23 VAL   266       5.774  -4.463 -54.326  1.00  0.00           H  
ATOM   4080  C   VAL   266       6.633  -4.455 -58.281  1.00  0.00           C  
ATOM   4081  O   VAL   266       7.521  -5.290 -58.501  1.00  0.00           O  
ATOM   4082  N   ALA   267       6.028  -3.932 -59.294  1.00  0.00           N  
ATOM   4083  HN  ALA   267       5.281  -3.277 -59.205  1.00  0.00           H  
ATOM   4084  CA  ALA   267       6.470  -4.224 -60.648  1.00  0.00           C  
ATOM   4085  HA  ALA   267       6.401  -5.298 -60.733  1.00  0.00           H  
ATOM   4086  CB  ALA   267       5.567  -3.550 -61.632  1.00  0.00           C  
ATOM   4087  HB1 ALA   267       5.594  -2.448 -61.497  1.00  0.00           H  
ATOM   4088  HB2 ALA   267       4.515  -3.857 -61.453  1.00  0.00           H  
ATOM   4089  HB3 ALA   267       5.820  -3.721 -62.700  1.00  0.00           H  
ATOM   4090  C   ALA   267       7.920  -3.854 -61.008  1.00  0.00           C  
ATOM   4091  O   ALA   267       8.641  -4.700 -61.596  1.00  0.00           O  
ATOM   4092  N   SER   268       8.348  -2.673 -60.640  1.00  0.00           N  
ATOM   4093  HN  SER   268       7.792  -2.075 -60.068  1.00  0.00           H  
ATOM   4094  CA  SER   268       9.727  -2.198 -60.839  1.00  0.00           C  
ATOM   4095  HA  SER   268       9.929  -2.262 -61.898  1.00  0.00           H  
ATOM   4096  CB  SER   268       9.833  -0.768 -60.286  1.00  0.00           C  
ATOM   4097  HB1 SER   268       9.583  -0.669 -59.208  1.00  0.00           H  
ATOM   4098  HB2 SER   268       8.978  -0.247 -60.767  1.00  0.00           H  
ATOM   4099  OG  SER   268      11.122  -0.187 -60.542  1.00  0.00           O  
ATOM   4100  HG1 SER   268      10.920   0.325 -61.328  1.00  0.00           H  
ATOM   4101  C   SER   268      10.720  -3.136 -60.008  1.00  0.00           C  
ATOM   4102  O   SER   268      11.661  -3.674 -60.517  1.00  0.00           O  
ATOM   4103  N   PHE   269      10.474  -3.279 -58.727  1.00  0.00           N  
ATOM   4104  HN  PHE   269       9.839  -2.729 -58.190  1.00  0.00           H  
ATOM   4105  CA  PHE   269      11.120  -4.226 -57.779  1.00  0.00           C  
ATOM   4106  HA  PHE   269      12.108  -3.886 -57.504  1.00  0.00           H  
ATOM   4107  CB  PHE   269      10.255  -4.054 -56.426  1.00  0.00           C  
ATOM   4108  HB1 PHE   269       9.166  -4.119 -56.634  1.00  0.00           H  
ATOM   4109  HB2 PHE   269      10.511  -3.040 -56.051  1.00  0.00           H  
ATOM   4110  CG  PHE   269      10.732  -5.001 -55.423  1.00  0.00           C  
ATOM   4111  CD1 PHE   269      11.909  -4.779 -54.794  1.00  0.00           C  
ATOM   4112  HD1 PHE   269      12.651  -4.043 -55.071  1.00  0.00           H  
ATOM   4113  CE1 PHE   269      12.317  -5.497 -53.677  1.00  0.00           C  
ATOM   4114  HE1 PHE   269      13.263  -5.265 -53.211  1.00  0.00           H  
ATOM   4115  CZ  PHE   269      11.458  -6.526 -53.175  1.00  0.00           C  
ATOM   4116  HZ  PHE   269      11.801  -7.081 -52.314  1.00  0.00           H  
ATOM   4117  CD2 PHE   269       9.844  -6.057 -54.960  1.00  0.00           C  
ATOM   4118  HD2 PHE   269       8.882  -6.221 -55.421  1.00  0.00           H  
ATOM   4119  CE2 PHE   269      10.212  -6.777 -53.824  1.00  0.00           C  
ATOM   4120  HE2 PHE   269       9.544  -7.570 -53.522  1.00  0.00           H  
ATOM   4121  C   PHE   269      11.237  -5.643 -58.353  1.00  0.00           C  
ATOM   4122  O   PHE   269      12.308  -6.174 -58.383  1.00  0.00           O  
ATOM   4123  N   VAL   270      10.155  -6.255 -58.876  1.00  0.00           N  
ATOM   4124  HN  VAL   270       9.252  -5.842 -58.969  1.00  0.00           H  
ATOM   4125  CA  VAL   270      10.242  -7.576 -59.456  1.00  0.00           C  
ATOM   4126  HA  VAL   270      10.734  -8.195 -58.720  1.00  0.00           H  
ATOM   4127  CB  VAL   270       8.847  -8.089 -59.662  1.00  0.00           C  
ATOM   4128  HB  VAL   270       8.262  -7.402 -60.311  1.00  0.00           H  
ATOM   4129  CG1 VAL   270       8.724  -9.426 -60.619  1.00  0.00           C  
ATOM   4130 HG11 VAL   270       7.733  -9.929 -60.608  1.00  0.00           H  
ATOM   4131 HG12 VAL   270       9.556 -10.133 -60.411  1.00  0.00           H  
ATOM   4132 HG13 VAL   270       8.862  -9.057 -61.658  1.00  0.00           H  
ATOM   4133  CG2 VAL   270       8.089  -8.373 -58.383  1.00  0.00           C  
ATOM   4134 HG21 VAL   270       7.912  -7.565 -57.641  1.00  0.00           H  
ATOM   4135 HG22 VAL   270       8.587  -9.141 -57.752  1.00  0.00           H  
ATOM   4136 HG23 VAL   270       7.068  -8.768 -58.572  1.00  0.00           H  
ATOM   4137  C   VAL   270      11.095  -7.654 -60.733  1.00  0.00           C  
ATOM   4138  O   VAL   270      11.848  -8.586 -60.867  1.00  0.00           O  
ATOM   4139  N   THR   271      11.076  -6.597 -61.520  1.00  0.00           N  
ATOM   4140  HN  THR   271      10.534  -5.788 -61.307  1.00  0.00           H  
ATOM   4141  CA  THR   271      12.001  -6.514 -62.645  1.00  0.00           C  
ATOM   4142  HA  THR   271      11.886  -7.410 -63.236  1.00  0.00           H  
ATOM   4143  CB  THR   271      11.640  -5.300 -63.492  1.00  0.00           C  
ATOM   4144  HB  THR   271      11.644  -4.361 -62.898  1.00  0.00           H  
ATOM   4145  OG1 THR   271      10.336  -5.553 -64.086  1.00  0.00           O  
ATOM   4146  HG1 THR   271       9.622  -5.197 -63.552  1.00  0.00           H  
ATOM   4147  CG2 THR   271      12.599  -5.136 -64.662  1.00  0.00           C  
ATOM   4148 HG21 THR   271      12.528  -4.074 -64.979  1.00  0.00           H  
ATOM   4149 HG22 THR   271      12.341  -5.701 -65.584  1.00  0.00           H  
ATOM   4150 HG23 THR   271      13.651  -5.375 -64.395  1.00  0.00           H  
ATOM   4151  C   THR   271      13.434  -6.549 -62.187  1.00  0.00           C  
ATOM   4152  O   THR   271      14.284  -7.308 -62.720  1.00  0.00           O  
ATOM   4153  N   GLN   272      13.780  -5.764 -61.152  1.00  0.00           N  
ATOM   4154  HN  GLN   272      13.097  -5.160 -60.749  1.00  0.00           H  
ATOM   4155  CA  GLN   272      15.120  -5.650 -60.727  1.00  0.00           C  
ATOM   4156  HA  GLN   272      15.767  -5.488 -61.577  1.00  0.00           H  
ATOM   4157  CB  GLN   272      15.012  -4.626 -59.579  1.00  0.00           C  
ATOM   4158  HB1 GLN   272      16.007  -4.535 -59.093  1.00  0.00           H  
ATOM   4159  HB2 GLN   272      14.098  -4.761 -58.963  1.00  0.00           H  
ATOM   4160  CG  GLN   272      14.900  -3.135 -60.049  1.00  0.00           C  
ATOM   4161  HG1 GLN   272      14.927  -2.479 -59.152  1.00  0.00           H  
ATOM   4162  HG2 GLN   272      13.964  -2.868 -60.583  1.00  0.00           H  
ATOM   4163  CD  GLN   272      16.009  -2.695 -61.057  1.00  0.00           C  
ATOM   4164  OE1 GLN   272      15.924  -2.910 -62.248  1.00  0.00           O  
ATOM   4165  NE2 GLN   272      17.127  -2.148 -60.578  1.00  0.00           N  
ATOM   4166 HE21 GLN   272      17.669  -1.637 -61.245  1.00  0.00           H  
ATOM   4167 HE22 GLN   272      17.312  -2.133 -59.595  1.00  0.00           H  
ATOM   4168  C   GLN   272      15.583  -6.925 -60.068  1.00  0.00           C  
ATOM   4169  O   GLN   272      16.736  -7.297 -60.205  1.00  0.00           O  
ATOM   4170  N   LEU   273      14.779  -7.569 -59.196  1.00  0.00           N  
ATOM   4171  HN  LEU   273      13.936  -7.114 -58.921  1.00  0.00           H  
ATOM   4172  CA  LEU   273      15.125  -8.871 -58.585  1.00  0.00           C  
ATOM   4173  HA  LEU   273      15.994  -8.745 -57.956  1.00  0.00           H  
ATOM   4174  CB  LEU   273      14.000  -9.452 -57.709  1.00  0.00           C  
ATOM   4175  HB1 LEU   273      14.171 -10.523 -57.469  1.00  0.00           H  
ATOM   4176  HB2 LEU   273      13.077  -9.313 -58.313  1.00  0.00           H  
ATOM   4177  CG  LEU   273      13.825  -8.686 -56.424  1.00  0.00           C  
ATOM   4178  HG  LEU   273      13.865  -7.605 -56.679  1.00  0.00           H  
ATOM   4179  CD1 LEU   273      12.342  -9.006 -55.972  1.00  0.00           C  
ATOM   4180 HD11 LEU   273      11.910  -8.287 -55.244  1.00  0.00           H  
ATOM   4181 HD12 LEU   273      12.179 -10.036 -55.587  1.00  0.00           H  
ATOM   4182 HD13 LEU   273      11.668  -9.071 -56.853  1.00  0.00           H  
ATOM   4183  CD2 LEU   273      14.865  -8.991 -55.404  1.00  0.00           C  
ATOM   4184 HD21 LEU   273      14.999 -10.091 -55.322  1.00  0.00           H  
ATOM   4185 HD22 LEU   273      14.637  -8.490 -54.439  1.00  0.00           H  
ATOM   4186 HD23 LEU   273      15.774  -8.543 -55.859  1.00  0.00           H  
ATOM   4187  C   LEU   273      15.417  -9.957 -59.678  1.00  0.00           C  
ATOM   4188  O   LEU   273      16.424 -10.681 -59.586  1.00  0.00           O  
ATOM   4189  N   ALA   274      14.570 -10.026 -60.691  1.00  0.00           N  
ATOM   4190  HN  ALA   274      13.797  -9.397 -60.660  1.00  0.00           H  
ATOM   4191  CA  ALA   274      14.636 -10.846 -61.893  1.00  0.00           C  
ATOM   4192  HA  ALA   274      14.612 -11.860 -61.522  1.00  0.00           H  
ATOM   4193  CB  ALA   274      13.303 -10.655 -62.589  1.00  0.00           C  
ATOM   4194  HB1 ALA   274      13.150 -11.339 -63.451  1.00  0.00           H  
ATOM   4195  HB2 ALA   274      13.192  -9.631 -63.005  1.00  0.00           H  
ATOM   4196  HB3 ALA   274      12.481 -10.665 -61.842  1.00  0.00           H  
ATOM   4197  C   ALA   274      15.897 -10.566 -62.742  1.00  0.00           C  
ATOM   4198  O   ALA   274      16.698 -11.454 -62.992  1.00  0.00           O  
ATOM   4199  N   ALA   275      16.264  -9.290 -62.917  1.00  0.00           N  
ATOM   4200  HN  ALA   275      15.663  -8.514 -62.743  1.00  0.00           H  
ATOM   4201  CA  ALA   275      17.608  -8.968 -63.300  1.00  0.00           C  
ATOM   4202  HA  ALA   275      17.673  -9.524 -64.223  1.00  0.00           H  
ATOM   4203  CB  ALA   275      17.684  -7.548 -63.662  1.00  0.00           C  
ATOM   4204  HB1 ALA   275      16.743  -7.254 -64.174  1.00  0.00           H  
ATOM   4205  HB2 ALA   275      18.551  -7.380 -64.336  1.00  0.00           H  
ATOM   4206  HB3 ALA   275      17.761  -6.884 -62.774  1.00  0.00           H  
ATOM   4207  C   ALA   275      18.824  -9.469 -62.447  1.00  0.00           C  
ATOM   4208  O   ALA   275      19.893  -9.819 -62.941  1.00  0.00           O  
ATOM   4209  N   ALA   276      18.646  -9.310 -61.127  1.00  0.00           N  
ATOM   4210  HN  ALA   276      17.954  -8.694 -60.757  1.00  0.00           H  
ATOM   4211  CA  ALA   276      19.639  -9.692 -60.161  1.00  0.00           C  
ATOM   4212  HA  ALA   276      20.575  -9.218 -60.417  1.00  0.00           H  
ATOM   4213  CB  ALA   276      19.276  -9.247 -58.752  1.00  0.00           C  
ATOM   4214  HB1 ALA   276      20.008  -9.608 -57.998  1.00  0.00           H  
ATOM   4215  HB2 ALA   276      18.274  -9.601 -58.429  1.00  0.00           H  
ATOM   4216  HB3 ALA   276      19.238  -8.139 -58.674  1.00  0.00           H  
ATOM   4217  C   ALA   276      19.979 -11.214 -60.325  1.00  0.00           C  
ATOM   4218  O   ALA   276      21.148 -11.607 -60.303  1.00  0.00           O  
ATOM   4219  N   GLU   277      18.934 -12.046 -60.450  1.00  0.00           N  
ATOM   4220  HN  GLU   277      18.004 -11.693 -60.378  1.00  0.00           H  
ATOM   4221  CA  GLU   277      18.983 -13.390 -61.070  1.00  0.00           C  
ATOM   4222  HA  GLU   277      19.702 -13.881 -60.432  1.00  0.00           H  
ATOM   4223  CB  GLU   277      17.621 -14.035 -61.029  1.00  0.00           C  
ATOM   4224  HB1 GLU   277      17.352 -14.571 -61.964  1.00  0.00           H  
ATOM   4225  HB2 GLU   277      16.847 -13.249 -60.892  1.00  0.00           H  
ATOM   4226  CG  GLU   277      17.360 -15.012 -59.834  1.00  0.00           C  
ATOM   4227  HG1 GLU   277      16.261 -15.178 -59.859  1.00  0.00           H  
ATOM   4228  HG2 GLU   277      17.794 -14.668 -58.871  1.00  0.00           H  
ATOM   4229  CD  GLU   277      17.935 -16.382 -60.173  1.00  0.00           C  
ATOM   4230  OE1 GLU   277      17.311 -17.283 -60.745  1.00  0.00           O  
ATOM   4231  OE2 GLU   277      19.123 -16.572 -59.716  1.00  0.00           O  
ATOM   4232  C   GLU   277      19.612 -13.559 -62.512  1.00  0.00           C  
ATOM   4233  O   GLU   277      20.525 -14.299 -62.745  1.00  0.00           O  
ATOM   4234  N   ALA   278      19.122 -12.728 -63.473  1.00  0.00           N  
ATOM   4235  HN  ALA   278      18.328 -12.161 -63.269  1.00  0.00           H  
ATOM   4236  CA  ALA   278      19.505 -12.856 -64.876  1.00  0.00           C  
ATOM   4237  HA  ALA   278      19.222 -13.812 -65.291  1.00  0.00           H  
ATOM   4238  CB  ALA   278      18.556 -11.880 -65.597  1.00  0.00           C  
ATOM   4239  HB1 ALA   278      18.940 -10.853 -65.415  1.00  0.00           H  
ATOM   4240  HB2 ALA   278      17.527 -12.055 -65.219  1.00  0.00           H  
ATOM   4241  HB3 ALA   278      18.634 -12.046 -66.693  1.00  0.00           H  
ATOM   4242  C   ALA   278      20.990 -12.611 -65.155  1.00  0.00           C  
ATOM   4243  O   ALA   278      21.647 -13.313 -65.952  1.00  0.00           O  
ATOM   4244  N   LEU   279      21.540 -11.578 -64.419  1.00  0.00           N  
ATOM   4245  HN  LEU   279      21.083 -11.159 -63.638  1.00  0.00           H  
ATOM   4246  CA  LEU   279      22.948 -11.227 -64.429  1.00  0.00           C  
ATOM   4247  HA  LEU   279      23.057 -11.017 -65.483  1.00  0.00           H  
ATOM   4248  CB  LEU   279      23.215  -9.837 -63.790  1.00  0.00           C  
ATOM   4249  HB1 LEU   279      22.849  -9.807 -62.742  1.00  0.00           H  
ATOM   4250  HB2 LEU   279      22.693  -9.024 -64.337  1.00  0.00           H  
ATOM   4251  CG  LEU   279      24.768  -9.513 -63.713  1.00  0.00           C  
ATOM   4252  HG  LEU   279      25.352 -10.260 -63.134  1.00  0.00           H  
ATOM   4253  CD1 LEU   279      25.422  -9.371 -65.096  1.00  0.00           C  
ATOM   4254 HD11 LEU   279      26.392  -8.832 -65.150  1.00  0.00           H  
ATOM   4255 HD12 LEU   279      24.752  -8.892 -65.842  1.00  0.00           H  
ATOM   4256 HD13 LEU   279      25.695 -10.401 -65.409  1.00  0.00           H  
ATOM   4257  CD2 LEU   279      24.874  -8.165 -63.041  1.00  0.00           C  
ATOM   4258 HD21 LEU   279      24.555  -8.136 -61.977  1.00  0.00           H  
ATOM   4259 HD22 LEU   279      24.109  -7.461 -63.433  1.00  0.00           H  
ATOM   4260 HD23 LEU   279      25.912  -7.771 -62.997  1.00  0.00           H  
ATOM   4261  C   LEU   279      23.910 -12.314 -63.985  1.00  0.00           C  
ATOM   4262  O   LEU   279      25.026 -12.439 -64.437  1.00  0.00           O  
ATOM   4263  N   GLN   280      23.463 -13.133 -63.003  1.00  0.00           N  
ATOM   4264  HN  GLN   280      22.517 -13.182 -62.691  1.00  0.00           H  
ATOM   4265  CA  GLN   280      24.478 -14.069 -62.411  1.00  0.00           C  
ATOM   4266  HA  GLN   280      25.470 -13.648 -62.482  1.00  0.00           H  
ATOM   4267  CB  GLN   280      24.235 -14.194 -60.864  1.00  0.00           C  
ATOM   4268  HB1 GLN   280      24.239 -13.158 -60.462  1.00  0.00           H  
ATOM   4269  HB2 GLN   280      24.965 -14.838 -60.330  1.00  0.00           H  
ATOM   4270  CG  GLN   280      22.862 -14.727 -60.390  1.00  0.00           C  
ATOM   4271  HG1 GLN   280      22.615 -15.734 -60.787  1.00  0.00           H  
ATOM   4272  HG2 GLN   280      22.137 -14.025 -60.855  1.00  0.00           H  
ATOM   4273  CD  GLN   280      22.655 -14.735 -58.878  1.00  0.00           C  
ATOM   4274  OE1 GLN   280      23.197 -13.921 -58.096  1.00  0.00           O  
ATOM   4275  NE2 GLN   280      21.727 -15.696 -58.351  1.00  0.00           N  
ATOM   4276 HE21 GLN   280      21.222 -16.282 -58.984  1.00  0.00           H  
ATOM   4277 HE22 GLN   280      21.857 -16.017 -57.412  1.00  0.00           H  
ATOM   4278  C   GLN   280      24.259 -15.445 -63.054  1.00  0.00           C  
ATOM   4279  O   GLN   280      24.883 -16.415 -62.688  1.00  0.00           O  
ATOM   4280  N   LYS   281      23.441 -15.557 -64.147  1.00  0.00           N  
ATOM   4281  HN  LYS   281      22.956 -14.739 -64.446  1.00  0.00           H  
ATOM   4282  CA  LYS   281      23.153 -16.737 -64.958  1.00  0.00           C  
ATOM   4283  HA  LYS   281      23.075 -17.549 -64.250  1.00  0.00           H  
ATOM   4284  CB  LYS   281      21.748 -16.595 -65.683  1.00  0.00           C  
ATOM   4285  HB1 LYS   281      21.918 -16.272 -66.733  1.00  0.00           H  
ATOM   4286  HB2 LYS   281      21.192 -15.888 -65.030  1.00  0.00           H  
ATOM   4287  CG  LYS   281      20.746 -17.738 -65.664  1.00  0.00           C  
ATOM   4288  HG1 LYS   281      21.177 -18.326 -66.503  1.00  0.00           H  
ATOM   4289  HG2 LYS   281      19.809 -17.343 -66.111  1.00  0.00           H  
ATOM   4290  CD  LYS   281      20.465 -18.512 -64.337  1.00  0.00           C  
ATOM   4291  HD1 LYS   281      21.332 -19.188 -64.175  1.00  0.00           H  
ATOM   4292  HD2 LYS   281      19.740 -19.322 -64.565  1.00  0.00           H  
ATOM   4293  CE  LYS   281      19.989 -17.671 -63.132  1.00  0.00           C  
ATOM   4294  HE1 LYS   281      19.030 -17.113 -63.190  1.00  0.00           H  
ATOM   4295  HE2 LYS   281      20.752 -16.888 -62.932  1.00  0.00           H  
ATOM   4296  NZ  LYS   281      20.083 -18.499 -61.881  1.00  0.00           N  
ATOM   4297  HZ1 LYS   281      21.104 -18.598 -61.710  1.00  0.00           H  
ATOM   4298  HZ2 LYS   281      19.629 -19.398 -62.139  1.00  0.00           H  
ATOM   4299  HZ3 LYS   281      19.583 -17.890 -61.202  1.00  0.00           H  
ATOM   4300  C   LYS   281      24.216 -16.925 -66.010  1.00  0.00           C  
ATOM   4301  O   LYS   281      24.386 -18.024 -66.592  1.00  0.00           O  
ATOM   4302  N   ALA   282      24.930 -15.851 -66.340  1.00  0.00           N  
ATOM   4303  HN  ALA   282      24.663 -14.947 -66.017  1.00  0.00           H  
ATOM   4304  CA  ALA   282      26.014 -15.790 -67.241  1.00  0.00           C  
ATOM   4305  HA  ALA   282      25.596 -16.012 -68.212  1.00  0.00           H  
ATOM   4306  CB  ALA   282      26.737 -14.382 -67.133  1.00  0.00           C  
ATOM   4307  HB1 ALA   282      27.492 -14.310 -67.945  1.00  0.00           H  
ATOM   4308  HB2 ALA   282      27.210 -14.311 -66.131  1.00  0.00           H  
ATOM   4309  HB3 ALA   282      26.012 -13.542 -67.198  1.00  0.00           H  
ATOM   4310  C   ALA   282      27.094 -16.836 -66.906  1.00  0.00           C  
ATOM   4311  O   ALA   282      27.239 -16.960 -65.711  1.00  0.00           O  
ATOM   4312  N   PRO   283      27.737 -17.621 -67.817  1.00  0.00           N  
ATOM   4313  CD  PRO   283      27.478 -17.616 -69.224  1.00  0.00           C  
ATOM   4314  HD1 PRO   283      27.222 -16.587 -69.556  1.00  0.00           H  
ATOM   4315  HD2 PRO   283      26.703 -18.381 -69.446  1.00  0.00           H  
ATOM   4316  CA  PRO   283      28.844 -18.458 -67.399  1.00  0.00           C  
ATOM   4317  HA  PRO   283      28.513 -19.102 -66.598  1.00  0.00           H  
ATOM   4318  CB  PRO   283      29.259 -19.117 -68.756  1.00  0.00           C  
ATOM   4319  HB1 PRO   283      28.645 -20.041 -68.812  1.00  0.00           H  
ATOM   4320  HB2 PRO   283      30.324 -19.379 -68.930  1.00  0.00           H  
ATOM   4321  CG  PRO   283      28.797 -18.100 -69.836  1.00  0.00           C  
ATOM   4322  HG1 PRO   283      29.521 -17.258 -69.870  1.00  0.00           H  
ATOM   4323  HG2 PRO   283      28.713 -18.472 -70.879  1.00  0.00           H  
ATOM   4324  C   PRO   283      30.004 -17.675 -66.786  1.00  0.00           C  
ATOM   4325  O   PRO   283      30.212 -16.527 -67.103  1.00  0.00           O  
ATOM   4326  N   ASP   284      30.788 -18.242 -65.868  1.00  0.00           N  
ATOM   4327  HN  ASP   284      30.698 -19.207 -65.634  1.00  0.00           H  
ATOM   4328  CA  ASP   284      32.089 -17.634 -65.584  1.00  0.00           C  
ATOM   4329  HA  ASP   284      32.673 -18.346 -65.020  1.00  0.00           H  
ATOM   4330  CB  ASP   284      33.001 -17.465 -66.897  1.00  0.00           C  
ATOM   4331  HB1 ASP   284      34.049 -17.557 -66.541  1.00  0.00           H  
ATOM   4332  HB2 ASP   284      32.745 -16.515 -67.413  1.00  0.00           H  
ATOM   4333  CG  ASP   284      32.959 -18.664 -67.929  1.00  0.00           C  
ATOM   4334  OD1 ASP   284      32.819 -19.861 -67.533  1.00  0.00           O  
ATOM   4335  OD2 ASP   284      33.306 -18.336 -69.101  1.00  0.00           O  
ATOM   4336  C   ASP   284      32.020 -16.390 -64.654  1.00  0.00           C  
ATOM   4337  O   ASP   284      32.934 -15.505 -64.682  1.00  0.00           O  
ATOM   4338  N   VAL   285      31.047 -16.378 -63.800  1.00  0.00           N  
ATOM   4339  HN  VAL   285      30.433 -17.152 -63.661  1.00  0.00           H  
ATOM   4340  CA  VAL   285      30.663 -15.227 -62.981  1.00  0.00           C  
ATOM   4341  HA  VAL   285      30.314 -14.385 -63.560  1.00  0.00           H  
ATOM   4342  CB  VAL   285      29.454 -15.494 -62.081  1.00  0.00           C  
ATOM   4343  HB  VAL   285      29.654 -16.291 -61.333  1.00  0.00           H  
ATOM   4344  CG1 VAL   285      29.059 -14.265 -61.153  1.00  0.00           C  
ATOM   4345 HG11 VAL   285      28.280 -14.573 -60.424  1.00  0.00           H  
ATOM   4346 HG12 VAL   285      28.617 -13.416 -61.717  1.00  0.00           H  
ATOM   4347 HG13 VAL   285      29.915 -13.878 -60.560  1.00  0.00           H  
ATOM   4348  CG2 VAL   285      28.281 -15.900 -63.025  1.00  0.00           C  
ATOM   4349 HG21 VAL   285      28.151 -15.156 -63.839  1.00  0.00           H  
ATOM   4350 HG22 VAL   285      27.393 -15.842 -62.360  1.00  0.00           H  
ATOM   4351 HG23 VAL   285      28.332 -16.932 -63.434  1.00  0.00           H  
ATOM   4352  C   VAL   285      31.777 -14.691 -62.079  1.00  0.00           C  
ATOM   4353  O   VAL   285      31.942 -13.497 -62.043  1.00  0.00           O  
ATOM   4354  N   THR   286      32.538 -15.559 -61.426  1.00  0.00           N  
ATOM   4355  HN  THR   286      32.353 -16.537 -61.466  1.00  0.00           H  
ATOM   4356  CA  THR   286      33.705 -15.094 -60.712  1.00  0.00           C  
ATOM   4357  HA  THR   286      33.378 -14.290 -60.069  1.00  0.00           H  
ATOM   4358  CB  THR   286      34.376 -16.199 -59.897  1.00  0.00           C  
ATOM   4359  HB  THR   286      35.198 -15.826 -59.250  1.00  0.00           H  
ATOM   4360  OG1 THR   286      34.722 -17.242 -60.731  1.00  0.00           O  
ATOM   4361  HG1 THR   286      35.671 -17.248 -60.876  1.00  0.00           H  
ATOM   4362  CG2 THR   286      33.436 -16.767 -58.871  1.00  0.00           C  
ATOM   4363 HG21 THR   286      32.982 -16.022 -58.182  1.00  0.00           H  
ATOM   4364 HG22 THR   286      33.927 -17.520 -58.219  1.00  0.00           H  
ATOM   4365 HG23 THR   286      32.602 -17.326 -59.347  1.00  0.00           H  
ATOM   4366  C   THR   286      34.802 -14.247 -61.420  1.00  0.00           C  
ATOM   4367  O   THR   286      35.507 -13.326 -60.975  1.00  0.00           O  
ATOM   4368  N   THR   287      34.954 -14.460 -62.715  1.00  0.00           N  
ATOM   4369  HN  THR   287      34.437 -15.214 -63.112  1.00  0.00           H  
ATOM   4370  CA  THR   287      36.111 -13.932 -63.431  1.00  0.00           C  
ATOM   4371  HA  THR   287      36.978 -13.719 -62.824  1.00  0.00           H  
ATOM   4372  CB  THR   287      36.531 -14.902 -64.594  1.00  0.00           C  
ATOM   4373  HB  THR   287      37.388 -14.450 -65.138  1.00  0.00           H  
ATOM   4374  OG1 THR   287      35.514 -15.197 -65.552  1.00  0.00           O  
ATOM   4375  HG1 THR   287      34.650 -15.119 -65.141  1.00  0.00           H  
ATOM   4376  CG2 THR   287      36.973 -16.254 -64.092  1.00  0.00           C  
ATOM   4377 HG21 THR   287      37.517 -16.945 -64.771  1.00  0.00           H  
ATOM   4378 HG22 THR   287      36.052 -16.844 -63.897  1.00  0.00           H  
ATOM   4379 HG23 THR   287      37.670 -16.130 -63.236  1.00  0.00           H  
ATOM   4380  C   THR   287      35.770 -12.598 -64.178  1.00  0.00           C  
ATOM   4381  O   THR   287      36.633 -11.952 -64.783  1.00  0.00           O  
ATOM   4382  N   LEU   288      34.489 -12.283 -64.170  1.00  0.00           N  
ATOM   4383  HN  LEU   288      33.934 -12.798 -63.522  1.00  0.00           H  
ATOM   4384  CA  LEU   288      33.896 -11.161 -64.887  1.00  0.00           C  
ATOM   4385  HA  LEU   288      34.150 -11.226 -65.935  1.00  0.00           H  
ATOM   4386  CB  LEU   288      32.351 -11.166 -64.644  1.00  0.00           C  
ATOM   4387  HB1 LEU   288      32.348 -10.908 -63.563  1.00  0.00           H  
ATOM   4388  HB2 LEU   288      32.049 -12.235 -64.652  1.00  0.00           H  
ATOM   4389  CG  LEU   288      31.540 -10.262 -65.531  1.00  0.00           C  
ATOM   4390  HG  LEU   288      32.005  -9.253 -65.529  1.00  0.00           H  
ATOM   4391  CD1 LEU   288      31.519 -10.757 -67.062  1.00  0.00           C  
ATOM   4392 HD11 LEU   288      30.798 -10.040 -67.510  1.00  0.00           H  
ATOM   4393 HD12 LEU   288      31.094 -11.759 -67.283  1.00  0.00           H  
ATOM   4394 HD13 LEU   288      32.538 -10.736 -67.504  1.00  0.00           H  
ATOM   4395  CD2 LEU   288      30.091 -10.232 -64.871  1.00  0.00           C  
ATOM   4396 HD21 LEU   288      29.539 -11.196 -64.834  1.00  0.00           H  
ATOM   4397 HD22 LEU   288      29.514  -9.499 -65.473  1.00  0.00           H  
ATOM   4398 HD23 LEU   288      30.130  -9.821 -63.839  1.00  0.00           H  
ATOM   4399  C   LEU   288      34.512  -9.872 -64.328  1.00  0.00           C  
ATOM   4400  O   LEU   288      34.834  -9.757 -63.145  1.00  0.00           O  
ATOM   4401  N   PRO   289      35.020  -8.859 -65.169  1.00  0.00           N  
ATOM   4402  CD  PRO   289      35.113  -8.956 -66.632  1.00  0.00           C  
ATOM   4403  HD1 PRO   289      34.295  -8.374 -67.107  1.00  0.00           H  
ATOM   4404  HD2 PRO   289      35.069  -9.966 -67.094  1.00  0.00           H  
ATOM   4405  CA  PRO   289      35.911  -7.797 -64.622  1.00  0.00           C  
ATOM   4406  HA  PRO   289      36.646  -8.397 -64.107  1.00  0.00           H  
ATOM   4407  CB  PRO   289      36.546  -7.253 -65.805  1.00  0.00           C  
ATOM   4408  HB1 PRO   289      37.589  -6.884 -65.711  1.00  0.00           H  
ATOM   4409  HB2 PRO   289      35.861  -6.430 -66.104  1.00  0.00           H  
ATOM   4410  CG  PRO   289      36.379  -8.272 -66.948  1.00  0.00           C  
ATOM   4411  HG1 PRO   289      36.278  -7.712 -67.902  1.00  0.00           H  
ATOM   4412  HG2 PRO   289      37.241  -8.969 -67.025  1.00  0.00           H  
ATOM   4413  C   PRO   289      35.274  -6.937 -63.608  1.00  0.00           C  
ATOM   4414  O   PRO   289      36.027  -6.187 -62.926  1.00  0.00           O  
ATOM   4415  N   ARG   290      33.924  -6.883 -63.452  1.00  0.00           N  
ATOM   4416  HN  ARG   290      33.280  -7.391 -64.020  1.00  0.00           H  
ATOM   4417  CA  ARG   290      33.307  -5.890 -62.614  1.00  0.00           C  
ATOM   4418  HA  ARG   290      34.085  -5.504 -61.971  1.00  0.00           H  
ATOM   4419  CB  ARG   290      32.794  -4.673 -63.401  1.00  0.00           C  
ATOM   4420  HB1 ARG   290      32.427  -3.905 -62.687  1.00  0.00           H  
ATOM   4421  HB2 ARG   290      32.060  -4.913 -64.200  1.00  0.00           H  
ATOM   4422  CG  ARG   290      33.883  -3.906 -64.219  1.00  0.00           C  
ATOM   4423  HG1 ARG   290      34.705  -4.462 -64.718  1.00  0.00           H  
ATOM   4424  HG2 ARG   290      34.462  -3.353 -63.449  1.00  0.00           H  
ATOM   4425  CD  ARG   290      33.431  -2.886 -65.309  1.00  0.00           C  
ATOM   4426  HD1 ARG   290      33.147  -1.919 -64.841  1.00  0.00           H  
ATOM   4427  HD2 ARG   290      32.622  -3.387 -65.883  1.00  0.00           H  
ATOM   4428  NE  ARG   290      34.644  -2.523 -66.187  1.00  0.00           N  
ATOM   4429  HE  ARG   290      35.519  -2.899 -65.883  1.00  0.00           H  
ATOM   4430  CZ  ARG   290      34.433  -2.078 -67.462  1.00  0.00           C  
ATOM   4431  NH1 ARG   290      33.212  -2.009 -67.911  1.00  0.00           N  
ATOM   4432 HH11 ARG   290      32.976  -1.943 -68.880  1.00  0.00           H  
ATOM   4433 HH12 ARG   290      32.441  -2.193 -67.302  1.00  0.00           H  
ATOM   4434  NH2 ARG   290      35.406  -1.780 -68.199  1.00  0.00           N  
ATOM   4435 HH21 ARG   290      36.316  -2.113 -67.951  1.00  0.00           H  
ATOM   4436 HH22 ARG   290      35.257  -1.638 -69.178  1.00  0.00           H  
ATOM   4437  C   ARG   290      32.250  -6.426 -61.678  1.00  0.00           C  
ATOM   4438  O   ARG   290      31.670  -7.456 -62.035  1.00  0.00           O  
ATOM   4439  N   ASN   291      32.013  -5.790 -60.515  1.00  0.00           N  
ATOM   4440  HN  ASN   291      32.501  -4.922 -60.478  1.00  0.00           H  
ATOM   4441  CA  ASN   291      31.107  -6.107 -59.485  1.00  0.00           C  
ATOM   4442  HA  ASN   291      30.613  -7.061 -59.601  1.00  0.00           H  
ATOM   4443  CB  ASN   291      31.705  -6.072 -58.061  1.00  0.00           C  
ATOM   4444  HB1 ASN   291      31.809  -5.057 -57.622  1.00  0.00           H  
ATOM   4445  HB2 ASN   291      32.694  -6.576 -58.071  1.00  0.00           H  
ATOM   4446  CG  ASN   291      30.820  -6.870 -57.101  1.00  0.00           C  
ATOM   4447  OD1 ASN   291      29.778  -7.386 -57.374  1.00  0.00           O  
ATOM   4448  ND2 ASN   291      31.137  -6.715 -55.775  1.00  0.00           N  
ATOM   4449 HD21 ASN   291      31.913  -6.126 -55.549  1.00  0.00           H  
ATOM   4450 HD22 ASN   291      30.769  -7.406 -55.153  1.00  0.00           H  
ATOM   4451  C   ASN   291      29.944  -5.009 -59.467  1.00  0.00           C  
ATOM   4452  O   ASN   291      30.082  -3.795 -59.433  1.00  0.00           O  
ATOM   4453  N   VAL   292      28.692  -5.464 -59.664  1.00  0.00           N  
ATOM   4454  HN  VAL   292      28.539  -6.441 -59.539  1.00  0.00           H  
ATOM   4455  CA  VAL   292      27.474  -4.639 -59.783  1.00  0.00           C  
ATOM   4456  HA  VAL   292      27.662  -3.575 -59.810  1.00  0.00           H  
ATOM   4457  CB  VAL   292      26.589  -5.087 -61.015  1.00  0.00           C  
ATOM   4458  HB  VAL   292      26.285  -6.143 -60.852  1.00  0.00           H  
ATOM   4459  CG1 VAL   292      25.372  -4.167 -61.136  1.00  0.00           C  
ATOM   4460 HG11 VAL   292      25.659  -3.194 -61.589  1.00  0.00           H  
ATOM   4461 HG12 VAL   292      24.881  -3.908 -60.174  1.00  0.00           H  
ATOM   4462 HG13 VAL   292      24.620  -4.532 -61.868  1.00  0.00           H  
ATOM   4463  CG2 VAL   292      27.346  -5.046 -62.317  1.00  0.00           C  
ATOM   4464 HG21 VAL   292      26.730  -5.132 -63.237  1.00  0.00           H  
ATOM   4465 HG22 VAL   292      28.187  -5.771 -62.296  1.00  0.00           H  
ATOM   4466 HG23 VAL   292      27.718  -4.001 -62.379  1.00  0.00           H  
ATOM   4467  C   VAL   292      26.697  -4.810 -58.504  1.00  0.00           C  
ATOM   4468  O   VAL   292      26.495  -5.905 -57.987  1.00  0.00           O  
ATOM   4469  N   MET   293      26.143  -3.729 -57.994  1.00  0.00           N  
ATOM   4470  HN  MET   293      26.153  -2.860 -58.483  1.00  0.00           H  
ATOM   4471  CA  MET   293      25.312  -3.747 -56.792  1.00  0.00           C  
ATOM   4472  HA  MET   293      25.291  -4.751 -56.396  1.00  0.00           H  
ATOM   4473  CB  MET   293      25.895  -2.801 -55.702  1.00  0.00           C  
ATOM   4474  HB1 MET   293      26.886  -3.202 -55.400  1.00  0.00           H  
ATOM   4475  HB2 MET   293      25.308  -2.840 -54.760  1.00  0.00           H  
ATOM   4476  CG  MET   293      26.112  -1.292 -56.123  1.00  0.00           C  
ATOM   4477  HG1 MET   293      25.098  -0.945 -56.418  1.00  0.00           H  
ATOM   4478  HG2 MET   293      26.773  -1.104 -56.997  1.00  0.00           H  
ATOM   4479  SD  MET   293      26.871  -0.208 -54.825  1.00  0.00           S  
ATOM   4480  CE  MET   293      25.688  -0.312 -53.458  1.00  0.00           C  
ATOM   4481  HE1 MET   293      24.627  -0.371 -53.783  1.00  0.00           H  
ATOM   4482  HE2 MET   293      25.728   0.692 -52.983  1.00  0.00           H  
ATOM   4483  HE3 MET   293      25.915  -1.104 -52.712  1.00  0.00           H  
ATOM   4484  C   MET   293      23.874  -3.274 -57.203  1.00  0.00           C  
ATOM   4485  O   MET   293      23.710  -2.399 -58.068  1.00  0.00           O  
ATOM   4486  N   PHE   294      22.841  -3.857 -56.561  1.00  0.00           N  
ATOM   4487  HN  PHE   294      22.995  -4.541 -55.852  1.00  0.00           H  
ATOM   4488  CA  PHE   294      21.483  -3.535 -56.688  1.00  0.00           C  
ATOM   4489  HA  PHE   294      21.302  -2.854 -57.507  1.00  0.00           H  
ATOM   4490  CB  PHE   294      20.718  -4.787 -57.218  1.00  0.00           C  
ATOM   4491  HB1 PHE   294      19.633  -4.675 -57.007  1.00  0.00           H  
ATOM   4492  HB2 PHE   294      21.084  -5.666 -56.648  1.00  0.00           H  
ATOM   4493  CG  PHE   294      20.779  -5.075 -58.700  1.00  0.00           C  
ATOM   4494  CD1 PHE   294      22.042  -5.635 -59.170  1.00  0.00           C  
ATOM   4495  HD1 PHE   294      22.827  -5.678 -58.428  1.00  0.00           H  
ATOM   4496  CE1 PHE   294      22.013  -6.243 -60.361  1.00  0.00           C  
ATOM   4497  HE1 PHE   294      22.857  -6.853 -60.648  1.00  0.00           H  
ATOM   4498  CZ  PHE   294      20.897  -6.174 -61.162  1.00  0.00           C  
ATOM   4499  HZ  PHE   294      20.944  -6.755 -62.071  1.00  0.00           H  
ATOM   4500  CD2 PHE   294      19.730  -4.885 -59.582  1.00  0.00           C  
ATOM   4501  HD2 PHE   294      18.817  -4.427 -59.231  1.00  0.00           H  
ATOM   4502  CE2 PHE   294      19.789  -5.471 -60.795  1.00  0.00           C  
ATOM   4503  HE2 PHE   294      18.884  -5.536 -61.381  1.00  0.00           H  
ATOM   4504  C   PHE   294      20.930  -3.166 -55.308  1.00  0.00           C  
ATOM   4505  O   PHE   294      21.203  -3.750 -54.254  1.00  0.00           O  
ATOM   4506  N   VAL   295      20.206  -2.082 -55.357  1.00  0.00           N  
ATOM   4507  HN  VAL   295      19.935  -1.770 -56.264  1.00  0.00           H  
ATOM   4508  CA  VAL   295      19.697  -1.377 -54.184  1.00  0.00           C  
ATOM   4509  HA  VAL   295      19.990  -1.931 -53.304  1.00  0.00           H  
ATOM   4510  CB  VAL   295      20.121   0.097 -54.175  1.00  0.00           C  
ATOM   4511  HB  VAL   295      19.691   0.584 -55.076  1.00  0.00           H  
ATOM   4512  CG1 VAL   295      19.719   0.902 -52.946  1.00  0.00           C  
ATOM   4513 HG11 VAL   295      20.350   1.813 -52.858  1.00  0.00           H  
ATOM   4514 HG12 VAL   295      19.904   0.294 -52.035  1.00  0.00           H  
ATOM   4515 HG13 VAL   295      18.642   1.168 -53.005  1.00  0.00           H  
ATOM   4516  CG2 VAL   295      21.622   0.070 -54.314  1.00  0.00           C  
ATOM   4517 HG21 VAL   295      22.091   1.053 -54.094  1.00  0.00           H  
ATOM   4518 HG22 VAL   295      22.048  -0.051 -55.333  1.00  0.00           H  
ATOM   4519 HG23 VAL   295      22.026  -0.659 -53.579  1.00  0.00           H  
ATOM   4520  C   VAL   295      18.196  -1.381 -54.270  1.00  0.00           C  
ATOM   4521  O   VAL   295      17.697  -1.069 -55.372  1.00  0.00           O  
ATOM   4522  N   PHE   296      17.453  -1.627 -53.120  1.00  0.00           N  
ATOM   4523  HN  PHE   296      17.958  -2.106 -52.406  1.00  0.00           H  
ATOM   4524  CA  PHE   296      16.055  -1.359 -52.838  1.00  0.00           C  
ATOM   4525  HA  PHE   296      15.744  -0.811 -53.715  1.00  0.00           H  
ATOM   4526  CB  PHE   296      15.319  -2.717 -52.545  1.00  0.00           C  
ATOM   4527  HB1 PHE   296      14.216  -2.733 -52.411  1.00  0.00           H  
ATOM   4528  HB2 PHE   296      15.747  -3.228 -51.656  1.00  0.00           H  
ATOM   4529  CG  PHE   296      15.608  -3.800 -53.622  1.00  0.00           C  
ATOM   4530  CD1 PHE   296      15.109  -3.559 -54.901  1.00  0.00           C  
ATOM   4531  HD1 PHE   296      14.477  -2.710 -55.118  1.00  0.00           H  
ATOM   4532  CE1 PHE   296      15.457  -4.407 -56.010  1.00  0.00           C  
ATOM   4533  HE1 PHE   296      14.988  -4.331 -56.980  1.00  0.00           H  
ATOM   4534  CZ  PHE   296      16.525  -5.266 -55.805  1.00  0.00           C  
ATOM   4535  HZ  PHE   296      17.005  -5.963 -56.475  1.00  0.00           H  
ATOM   4536  CD2 PHE   296      16.610  -4.805 -53.459  1.00  0.00           C  
ATOM   4537  HD2 PHE   296      17.047  -4.974 -52.486  1.00  0.00           H  
ATOM   4538  CE2 PHE   296      17.016  -5.501 -54.524  1.00  0.00           C  
ATOM   4539  HE2 PHE   296      17.889  -6.085 -54.273  1.00  0.00           H  
ATOM   4540  C   PHE   296      15.884  -0.509 -51.663  1.00  0.00           C  
ATOM   4541  O   PHE   296      16.230  -0.887 -50.525  1.00  0.00           O  
ATOM   4542  N   PHE   297      15.430   0.770 -51.856  1.00  0.00           N  
ATOM   4543  HN  PHE   297      15.278   1.159 -52.761  1.00  0.00           H  
ATOM   4544  CA  PHE   297      15.125   1.631 -50.718  1.00  0.00           C  
ATOM   4545  HA  PHE   297      15.682   1.364 -49.832  1.00  0.00           H  
ATOM   4546  CB  PHE   297      15.296   3.150 -51.037  1.00  0.00           C  
ATOM   4547  HB1 PHE   297      15.037   3.886 -50.245  1.00  0.00           H  
ATOM   4548  HB2 PHE   297      14.629   3.508 -51.850  1.00  0.00           H  
ATOM   4549  CG  PHE   297      16.673   3.604 -51.451  1.00  0.00           C  
ATOM   4550  CD1 PHE   297      17.717   3.567 -50.506  1.00  0.00           C  
ATOM   4551  HD1 PHE   297      17.513   3.223 -49.503  1.00  0.00           H  
ATOM   4552  CE1 PHE   297      19.089   3.934 -50.809  1.00  0.00           C  
ATOM   4553  HE1 PHE   297      19.883   3.897 -50.077  1.00  0.00           H  
ATOM   4554  CZ  PHE   297      19.392   4.399 -52.101  1.00  0.00           C  
ATOM   4555  HZ  PHE   297      20.384   4.656 -52.444  1.00  0.00           H  
ATOM   4556  CD2 PHE   297      17.024   4.083 -52.737  1.00  0.00           C  
ATOM   4557  HD2 PHE   297      16.356   4.018 -53.584  1.00  0.00           H  
ATOM   4558  CE2 PHE   297      18.333   4.402 -53.098  1.00  0.00           C  
ATOM   4559  HE2 PHE   297      18.502   4.809 -54.084  1.00  0.00           H  
ATOM   4560  C   PHE   297      13.711   1.502 -50.354  1.00  0.00           C  
ATOM   4561  O   PHE   297      12.934   0.708 -50.962  1.00  0.00           O  
ATOM   4562  N   GLN   298      13.233   2.191 -49.304  1.00  0.00           N  
ATOM   4563  HN  GLN   298      13.778   2.858 -48.802  1.00  0.00           H  
ATOM   4564  CA  GLN   298      11.820   2.189 -48.926  1.00  0.00           C  
ATOM   4565  HA  GLN   298      11.257   1.789 -49.756  1.00  0.00           H  
ATOM   4566  CB  GLN   298      11.652   1.669 -47.452  1.00  0.00           C  
ATOM   4567  HB1 GLN   298      12.277   2.257 -46.746  1.00  0.00           H  
ATOM   4568  HB2 GLN   298      11.761   0.563 -47.486  1.00  0.00           H  
ATOM   4569  CG  GLN   298      10.260   1.858 -46.758  1.00  0.00           C  
ATOM   4570  HG1 GLN   298      10.273   2.839 -46.236  1.00  0.00           H  
ATOM   4571  HG2 GLN   298      10.067   1.050 -46.020  1.00  0.00           H  
ATOM   4572  CD  GLN   298       9.061   1.779 -47.642  1.00  0.00           C  
ATOM   4573  OE1 GLN   298       8.896   0.819 -48.420  1.00  0.00           O  
ATOM   4574  NE2 GLN   298       8.225   2.849 -47.674  1.00  0.00           N  
ATOM   4575 HE21 GLN   298       7.711   2.986 -48.520  1.00  0.00           H  
ATOM   4576 HE22 GLN   298       8.408   3.627 -47.073  1.00  0.00           H  
ATOM   4577  C   GLN   298      11.421   3.690 -49.029  1.00  0.00           C  
ATOM   4578  O   GLN   298      11.795   4.565 -48.285  1.00  0.00           O  
ATOM   4579  N   GLY   299      10.494   4.014 -50.022  1.00  0.00           N  
ATOM   4580  HN  GLY   299       9.987   3.389 -50.610  1.00  0.00           H  
ATOM   4581  CA  GLY   299      10.033   5.394 -50.000  1.00  0.00           C  
ATOM   4582  HA1 GLY   299       9.826   5.689 -48.982  1.00  0.00           H  
ATOM   4583  HA2 GLY   299       9.196   5.476 -50.677  1.00  0.00           H  
ATOM   4584  C   GLY   299      11.082   6.489 -50.473  1.00  0.00           C  
ATOM   4585  O   GLY   299      12.167   6.131 -50.887  1.00  0.00           O  
ATOM   4586  N   GLU   300      10.644   7.775 -50.475  1.00  0.00           N  
ATOM   4587  HN  GLU   300       9.941   7.974 -49.796  1.00  0.00           H  
ATOM   4588  CA  GLU   300      11.310   8.835 -51.229  1.00  0.00           C  
ATOM   4589  HA  GLU   300      12.352   8.880 -50.949  1.00  0.00           H  
ATOM   4590  CB  GLU   300      11.201   8.630 -52.754  1.00  0.00           C  
ATOM   4591  HB1 GLU   300      11.392   7.546 -52.905  1.00  0.00           H  
ATOM   4592  HB2 GLU   300      11.974   9.255 -53.252  1.00  0.00           H  
ATOM   4593  CG  GLU   300       9.858   9.131 -53.333  1.00  0.00           C  
ATOM   4594  HG1 GLU   300       9.747  10.235 -53.381  1.00  0.00           H  
ATOM   4595  HG2 GLU   300       9.040   8.753 -52.683  1.00  0.00           H  
ATOM   4596  CD  GLU   300       9.510   8.672 -54.718  1.00  0.00           C  
ATOM   4597  OE1 GLU   300       8.343   8.773 -55.034  1.00  0.00           O  
ATOM   4598  OE2 GLU   300      10.372   8.105 -55.524  1.00  0.00           O  
ATOM   4599  C   GLU   300      10.779  10.259 -51.011  1.00  0.00           C  
ATOM   4600  O   GLU   300      11.316  11.262 -51.491  1.00  0.00           O  
ATOM   4601  N   THR   301       9.784  10.328 -50.138  1.00  0.00           N  
ATOM   4602  HN  THR   301       9.415   9.467 -49.796  1.00  0.00           H  
ATOM   4603  CA  THR   301       9.382  11.592 -49.480  1.00  0.00           C  
ATOM   4604  HA  THR   301       9.730  12.439 -50.052  1.00  0.00           H  
ATOM   4605  CB  THR   301       7.870  11.699 -49.274  1.00  0.00           C  
ATOM   4606  HB  THR   301       7.495  12.605 -48.751  1.00  0.00           H  
ATOM   4607  OG1 THR   301       7.264  10.620 -48.590  1.00  0.00           O  
ATOM   4608  HG1 THR   301       6.409  10.977 -48.339  1.00  0.00           H  
ATOM   4609  CG2 THR   301       7.301  11.674 -50.666  1.00  0.00           C  
ATOM   4610 HG21 THR   301       6.191  11.670 -50.682  1.00  0.00           H  
ATOM   4611 HG22 THR   301       7.622  10.782 -51.246  1.00  0.00           H  
ATOM   4612 HG23 THR   301       7.598  12.619 -51.169  1.00  0.00           H  
ATOM   4613  C   THR   301      10.092  11.629 -48.205  1.00  0.00           C  
ATOM   4614  O   THR   301      10.875  10.728 -47.873  1.00  0.00           O  
ATOM   4615  N   PHE   302       9.884  12.772 -47.483  1.00  0.00           N  
ATOM   4616  HN  PHE   302       9.133  13.384 -47.718  1.00  0.00           H  
ATOM   4617  CA  PHE   302      10.395  13.121 -46.134  1.00  0.00           C  
ATOM   4618  HA  PHE   302       9.932  14.046 -45.821  1.00  0.00           H  
ATOM   4619  CB  PHE   302       9.871  12.078 -45.103  1.00  0.00           C  
ATOM   4620  HB1 PHE   302      10.199  12.413 -44.095  1.00  0.00           H  
ATOM   4621  HB2 PHE   302      10.301  11.058 -45.199  1.00  0.00           H  
ATOM   4622  CG  PHE   302       8.354  11.995 -45.020  1.00  0.00           C  
ATOM   4623  CD1 PHE   302       7.557  13.129 -44.979  1.00  0.00           C  
ATOM   4624  HD1 PHE   302       8.031  14.099 -45.011  1.00  0.00           H  
ATOM   4625  CE1 PHE   302       6.204  13.055 -45.165  1.00  0.00           C  
ATOM   4626  HE1 PHE   302       5.659  13.920 -45.514  1.00  0.00           H  
ATOM   4627  CZ  PHE   302       5.529  11.799 -45.170  1.00  0.00           C  
ATOM   4628  HZ  PHE   302       4.452  11.785 -45.256  1.00  0.00           H  
ATOM   4629  CD2 PHE   302       7.681  10.725 -45.058  1.00  0.00           C  
ATOM   4630  HD2 PHE   302       8.163   9.764 -45.161  1.00  0.00           H  
ATOM   4631  CE2 PHE   302       6.308  10.615 -45.042  1.00  0.00           C  
ATOM   4632  HE2 PHE   302       5.829   9.647 -45.045  1.00  0.00           H  
ATOM   4633  C   PHE   302      11.907  13.384 -46.154  1.00  0.00           C  
ATOM   4634  O   PHE   302      12.590  12.982 -45.205  1.00  0.00           O  
ATOM   4635  N   ASP   303      12.340  14.132 -47.187  1.00  0.00           N  
ATOM   4636  HN  ASP   303      11.744  14.366 -47.951  1.00  0.00           H  
ATOM   4637  CA  ASP   303      13.709  14.655 -47.260  1.00  0.00           C  
ATOM   4638  HA  ASP   303      13.748  15.229 -48.174  1.00  0.00           H  
ATOM   4639  CB  ASP   303      14.044  15.645 -46.099  1.00  0.00           C  
ATOM   4640  HB1 ASP   303      15.107  15.968 -46.122  1.00  0.00           H  
ATOM   4641  HB2 ASP   303      13.827  15.296 -45.067  1.00  0.00           H  
ATOM   4642  CG  ASP   303      13.251  16.957 -46.164  1.00  0.00           C  
ATOM   4643  OD1 ASP   303      12.933  17.371 -47.333  1.00  0.00           O  
ATOM   4644  OD2 ASP   303      13.129  17.647 -45.125  1.00  0.00           O  
ATOM   4645  C   ASP   303      14.737  13.571 -47.639  1.00  0.00           C  
ATOM   4646  O   ASP   303      15.834  13.547 -47.156  1.00  0.00           O  
ATOM   4647  N   TYR   304      14.332  12.688 -48.539  1.00  0.00           N  
ATOM   4648  HN  TYR   304      13.403  12.781 -48.889  1.00  0.00           H  
ATOM   4649  CA  TYR   304      15.133  11.614 -49.029  1.00  0.00           C  
ATOM   4650  HA  TYR   304      14.435  10.870 -49.383  1.00  0.00           H  
ATOM   4651  CB  TYR   304      15.878  12.118 -50.304  1.00  0.00           C  
ATOM   4652  HB1 TYR   304      16.755  11.489 -50.567  1.00  0.00           H  
ATOM   4653  HB2 TYR   304      16.274  13.148 -50.180  1.00  0.00           H  
ATOM   4654  CG  TYR   304      14.876  12.113 -51.483  1.00  0.00           C  
ATOM   4655  CD1 TYR   304      14.824  11.001 -52.371  1.00  0.00           C  
ATOM   4656  HD1 TYR   304      15.349  10.058 -52.334  1.00  0.00           H  
ATOM   4657  CE1 TYR   304      14.120  11.034 -53.594  1.00  0.00           C  
ATOM   4658  HE1 TYR   304      14.006  10.137 -54.185  1.00  0.00           H  
ATOM   4659  CZ  TYR   304      13.446  12.225 -53.946  1.00  0.00           C  
ATOM   4660  OH  TYR   304      12.524  12.264 -55.089  1.00  0.00           O  
ATOM   4661  HH  TYR   304      12.564  11.443 -55.586  1.00  0.00           H  
ATOM   4662  CD2 TYR   304      14.323  13.284 -51.985  1.00  0.00           C  
ATOM   4663  HD2 TYR   304      14.347  14.190 -51.397  1.00  0.00           H  
ATOM   4664  CE2 TYR   304      13.496  13.311 -53.132  1.00  0.00           C  
ATOM   4665  HE2 TYR   304      13.105  14.226 -53.552  1.00  0.00           H  
ATOM   4666  C   TYR   304      16.004  10.829 -48.030  1.00  0.00           C  
ATOM   4667  O   TYR   304      17.241  10.848 -48.073  1.00  0.00           O  
ATOM   4668  N   ILE   305      15.383  10.173 -47.004  1.00  0.00           N  
ATOM   4669  HN  ILE   305      14.427  10.388 -46.820  1.00  0.00           H  
ATOM   4670  CA  ILE   305      16.185   9.653 -45.948  1.00  0.00           C  
ATOM   4671  HA  ILE   305      16.727  10.511 -45.579  1.00  0.00           H  
ATOM   4672  CB  ILE   305      15.328   9.262 -44.818  1.00  0.00           C  
ATOM   4673  HB  ILE   305      14.791   8.326 -45.082  1.00  0.00           H  
ATOM   4674  CG2 ILE   305      16.147   9.022 -43.509  1.00  0.00           C  
ATOM   4675 HG21 ILE   305      15.420   9.061 -42.670  1.00  0.00           H  
ATOM   4676 HG22 ILE   305      16.999   9.725 -43.388  1.00  0.00           H  
ATOM   4677 HG23 ILE   305      16.709   8.065 -43.545  1.00  0.00           H  
ATOM   4678  CG1 ILE   305      14.090  10.258 -44.643  1.00  0.00           C  
ATOM   4679 HG11 ILE   305      14.080  11.150 -45.305  1.00  0.00           H  
ATOM   4680 HG12 ILE   305      14.316  10.780 -43.688  1.00  0.00           H  
ATOM   4681  CD  ILE   305      12.814   9.465 -44.602  1.00  0.00           C  
ATOM   4682  HD1 ILE   305      11.836   9.933 -44.359  1.00  0.00           H  
ATOM   4683  HD2 ILE   305      12.817   8.521 -44.015  1.00  0.00           H  
ATOM   4684  HD3 ILE   305      12.711   9.067 -45.634  1.00  0.00           H  
ATOM   4685  C   ILE   305      17.166   8.531 -46.283  1.00  0.00           C  
ATOM   4686  O   ILE   305      18.398   8.700 -46.143  1.00  0.00           O  
ATOM   4687  N   GLY   306      16.601   7.360 -46.798  1.00  0.00           N  
ATOM   4688  HN  GLY   306      15.623   7.316 -46.988  1.00  0.00           H  
ATOM   4689  CA  GLY   306      17.451   6.148 -47.186  1.00  0.00           C  
ATOM   4690  HA1 GLY   306      16.799   5.519 -47.773  1.00  0.00           H  
ATOM   4691  HA2 GLY   306      17.809   5.667 -46.288  1.00  0.00           H  
ATOM   4692  C   GLY   306      18.647   6.427 -48.055  1.00  0.00           C  
ATOM   4693  O   GLY   306      19.815   6.037 -47.776  1.00  0.00           O  
ATOM   4694  N   SER   307      18.431   7.185 -49.169  1.00  0.00           N  
ATOM   4695  HN  SER   307      17.473   7.380 -49.362  1.00  0.00           H  
ATOM   4696  CA  SER   307      19.516   7.514 -50.075  1.00  0.00           C  
ATOM   4697  HA  SER   307      20.054   6.600 -50.280  1.00  0.00           H  
ATOM   4698  CB  SER   307      18.960   8.099 -51.403  1.00  0.00           C  
ATOM   4699  HB1 SER   307      18.375   7.301 -51.908  1.00  0.00           H  
ATOM   4700  HB2 SER   307      19.743   8.345 -52.152  1.00  0.00           H  
ATOM   4701  OG  SER   307      18.087   9.170 -51.116  1.00  0.00           O  
ATOM   4702  HG1 SER   307      17.335   8.748 -50.693  1.00  0.00           H  
ATOM   4703  C   SER   307      20.625   8.420 -49.562  1.00  0.00           C  
ATOM   4704  O   SER   307      21.819   8.108 -49.744  1.00  0.00           O  
ATOM   4705  N   SER   308      20.281   9.501 -48.844  1.00  0.00           N  
ATOM   4706  HN  SER   308      19.311   9.732 -48.837  1.00  0.00           H  
ATOM   4707  CA  SER   308      21.233  10.384 -48.252  1.00  0.00           C  
ATOM   4708  HA  SER   308      21.952  10.530 -49.045  1.00  0.00           H  
ATOM   4709  CB  SER   308      20.670  11.727 -47.779  1.00  0.00           C  
ATOM   4710  HB1 SER   308      20.067  12.150 -48.611  1.00  0.00           H  
ATOM   4711  HB2 SER   308      21.529  12.331 -47.416  1.00  0.00           H  
ATOM   4712  OG  SER   308      19.690  11.490 -46.769  1.00  0.00           O  
ATOM   4713  HG1 SER   308      18.867  11.516 -47.263  1.00  0.00           H  
ATOM   4714  C   SER   308      21.977   9.726 -47.087  1.00  0.00           C  
ATOM   4715  O   SER   308      23.167  10.018 -46.875  1.00  0.00           O  
ATOM   4716  N   ARG   309      21.367   8.857 -46.247  1.00  0.00           N  
ATOM   4717  HN  ARG   309      20.382   8.703 -46.269  1.00  0.00           H  
ATOM   4718  CA  ARG   309      22.205   7.952 -45.470  1.00  0.00           C  
ATOM   4719  HA  ARG   309      22.749   8.599 -44.798  1.00  0.00           H  
ATOM   4720  CB  ARG   309      21.377   7.170 -44.588  1.00  0.00           C  
ATOM   4721  HB1 ARG   309      20.598   6.619 -45.158  1.00  0.00           H  
ATOM   4722  HB2 ARG   309      20.949   7.851 -43.821  1.00  0.00           H  
ATOM   4723  CG  ARG   309      22.083   6.049 -43.726  1.00  0.00           C  
ATOM   4724  HG1 ARG   309      22.471   5.184 -44.305  1.00  0.00           H  
ATOM   4725  HG2 ARG   309      21.424   5.597 -42.954  1.00  0.00           H  
ATOM   4726  CD  ARG   309      23.366   6.577 -43.031  1.00  0.00           C  
ATOM   4727  HD1 ARG   309      23.215   7.605 -42.639  1.00  0.00           H  
ATOM   4728  HD2 ARG   309      24.178   6.619 -43.789  1.00  0.00           H  
ATOM   4729  NE  ARG   309      23.782   5.540 -41.977  1.00  0.00           N  
ATOM   4730  HE  ARG   309      24.304   4.794 -42.391  1.00  0.00           H  
ATOM   4731  CZ  ARG   309      23.701   5.566 -40.647  1.00  0.00           C  
ATOM   4732  NH1 ARG   309      23.247   6.570 -40.037  1.00  0.00           N  
ATOM   4733 HH11 ARG   309      22.570   7.126 -40.519  1.00  0.00           H  
ATOM   4734 HH12 ARG   309      23.247   6.342 -39.064  1.00  0.00           H  
ATOM   4735  NH2 ARG   309      24.377   4.623 -39.922  1.00  0.00           N  
ATOM   4736 HH21 ARG   309      24.878   3.979 -40.500  1.00  0.00           H  
ATOM   4737 HH22 ARG   309      24.742   4.965 -39.056  1.00  0.00           H  
ATOM   4738  C   ARG   309      23.204   7.103 -46.276  1.00  0.00           C  
ATOM   4739  O   ARG   309      24.423   7.136 -46.004  1.00  0.00           O  
ATOM   4740  N   MET   310      22.756   6.479 -47.386  1.00  0.00           N  
ATOM   4741  HN  MET   310      21.801   6.536 -47.667  1.00  0.00           H  
ATOM   4742  CA  MET   310      23.652   5.699 -48.222  1.00  0.00           C  
ATOM   4743  HA  MET   310      24.020   4.999 -47.487  1.00  0.00           H  
ATOM   4744  CB  MET   310      22.886   4.880 -49.282  1.00  0.00           C  
ATOM   4745  HB1 MET   310      22.236   5.499 -49.936  1.00  0.00           H  
ATOM   4746  HB2 MET   310      22.205   4.222 -48.703  1.00  0.00           H  
ATOM   4747  CG  MET   310      23.789   4.105 -50.242  1.00  0.00           C  
ATOM   4748  HG1 MET   310      24.534   3.529 -49.652  1.00  0.00           H  
ATOM   4749  HG2 MET   310      24.315   4.926 -50.773  1.00  0.00           H  
ATOM   4750  SD  MET   310      23.158   2.999 -51.448  1.00  0.00           S  
ATOM   4751  CE  MET   310      22.570   1.815 -50.234  1.00  0.00           C  
ATOM   4752  HE1 MET   310      22.110   2.274 -49.333  1.00  0.00           H  
ATOM   4753  HE2 MET   310      23.395   1.197 -49.820  1.00  0.00           H  
ATOM   4754  HE3 MET   310      21.754   1.229 -50.709  1.00  0.00           H  
ATOM   4755  C   MET   310      24.870   6.462 -48.803  1.00  0.00           C  
ATOM   4756  O   MET   310      25.976   5.964 -48.747  1.00  0.00           O  
ATOM   4757  N   VAL   311      24.675   7.688 -49.312  1.00  0.00           N  
ATOM   4758  HN  VAL   311      23.764   8.091 -49.271  1.00  0.00           H  
ATOM   4759  CA  VAL   311      25.722   8.531 -49.719  1.00  0.00           C  
ATOM   4760  HA  VAL   311      26.391   7.967 -50.352  1.00  0.00           H  
ATOM   4761  CB  VAL   311      25.235   9.776 -50.544  1.00  0.00           C  
ATOM   4762  HB  VAL   311      24.523  10.362 -49.925  1.00  0.00           H  
ATOM   4763  CG1 VAL   311      26.503  10.565 -51.019  1.00  0.00           C  
ATOM   4764 HG11 VAL   311      26.179  11.366 -51.718  1.00  0.00           H  
ATOM   4765 HG12 VAL   311      27.238   9.896 -51.516  1.00  0.00           H  
ATOM   4766 HG13 VAL   311      26.979  11.148 -50.202  1.00  0.00           H  
ATOM   4767  CG2 VAL   311      24.510   9.199 -51.754  1.00  0.00           C  
ATOM   4768 HG21 VAL   311      23.792   8.436 -51.385  1.00  0.00           H  
ATOM   4769 HG22 VAL   311      25.078   8.785 -52.615  1.00  0.00           H  
ATOM   4770 HG23 VAL   311      23.912   9.997 -52.245  1.00  0.00           H  
ATOM   4771  C   VAL   311      26.562   9.047 -48.556  1.00  0.00           C  
ATOM   4772  O   VAL   311      27.757   9.248 -48.707  1.00  0.00           O  
ATOM   4773  N   TYR   312      26.008   9.376 -47.368  1.00  0.00           N  
ATOM   4774  HN  TYR   312      25.017   9.411 -47.272  1.00  0.00           H  
ATOM   4775  CA  TYR   312      26.758   9.608 -46.157  1.00  0.00           C  
ATOM   4776  HA  TYR   312      27.509  10.374 -46.275  1.00  0.00           H  
ATOM   4777  CB  TYR   312      25.780  10.047 -45.009  1.00  0.00           C  
ATOM   4778  HB1 TYR   312      25.076   9.198 -44.880  1.00  0.00           H  
ATOM   4779  HB2 TYR   312      25.298  10.999 -45.318  1.00  0.00           H  
ATOM   4780  CG  TYR   312      26.453  10.364 -43.654  1.00  0.00           C  
ATOM   4781  CD1 TYR   312      27.146  11.571 -43.432  1.00  0.00           C  
ATOM   4782  HD1 TYR   312      27.313  12.191 -44.300  1.00  0.00           H  
ATOM   4783  CE1 TYR   312      27.656  11.898 -42.167  1.00  0.00           C  
ATOM   4784  HE1 TYR   312      28.275  12.782 -42.138  1.00  0.00           H  
ATOM   4785  CZ  TYR   312      27.429  10.984 -41.124  1.00  0.00           C  
ATOM   4786  OH  TYR   312      28.100  11.128 -39.845  1.00  0.00           O  
ATOM   4787  HH  TYR   312      28.194  10.285 -39.395  1.00  0.00           H  
ATOM   4788  CD2 TYR   312      26.262   9.484 -42.596  1.00  0.00           C  
ATOM   4789  HD2 TYR   312      25.788   8.540 -42.820  1.00  0.00           H  
ATOM   4790  CE2 TYR   312      26.852   9.737 -41.335  1.00  0.00           C  
ATOM   4791  HE2 TYR   312      26.683   9.053 -40.516  1.00  0.00           H  
ATOM   4792  C   TYR   312      27.501   8.399 -45.810  1.00  0.00           C  
ATOM   4793  O   TYR   312      28.691   8.521 -45.654  1.00  0.00           O  
ATOM   4794  N   ASP   313      26.951   7.196 -45.788  1.00  0.00           N  
ATOM   4795  HN  ASP   313      26.094   6.988 -46.252  1.00  0.00           H  
ATOM   4796  CA  ASP   313      27.702   5.972 -45.417  1.00  0.00           C  
ATOM   4797  HA  ASP   313      28.205   6.073 -44.467  1.00  0.00           H  
ATOM   4798  CB  ASP   313      26.677   4.679 -45.386  1.00  0.00           C  
ATOM   4799  HB1 ASP   313      27.168   3.682 -45.364  1.00  0.00           H  
ATOM   4800  HB2 ASP   313      25.916   4.750 -46.193  1.00  0.00           H  
ATOM   4801  CG  ASP   313      25.948   4.670 -44.063  1.00  0.00           C  
ATOM   4802  OD1 ASP   313      26.426   5.241 -43.000  1.00  0.00           O  
ATOM   4803  OD2 ASP   313      24.856   4.028 -44.083  1.00  0.00           O  
ATOM   4804  C   ASP   313      28.907   5.815 -46.378  1.00  0.00           C  
ATOM   4805  O   ASP   313      30.036   5.394 -46.008  1.00  0.00           O  
ATOM   4806  N   MET   314      28.679   5.999 -47.649  1.00  0.00           N  
ATOM   4807  HN  MET   314      27.842   6.353 -48.057  1.00  0.00           H  
ATOM   4808  CA  MET   314      29.791   6.025 -48.662  1.00  0.00           C  
ATOM   4809  HA  MET   314      30.426   5.153 -48.708  1.00  0.00           H  
ATOM   4810  CB  MET   314      29.125   6.299 -50.015  1.00  0.00           C  
ATOM   4811  HB1 MET   314      29.857   6.760 -50.711  1.00  0.00           H  
ATOM   4812  HB2 MET   314      28.311   7.049 -49.916  1.00  0.00           H  
ATOM   4813  CG  MET   314      28.460   5.115 -50.723  1.00  0.00           C  
ATOM   4814  HG1 MET   314      27.675   5.655 -51.295  1.00  0.00           H  
ATOM   4815  HG2 MET   314      27.980   4.442 -49.981  1.00  0.00           H  
ATOM   4816  SD  MET   314      29.575   4.116 -51.747  1.00  0.00           S  
ATOM   4817  CE  MET   314      28.291   3.004 -52.359  1.00  0.00           C  
ATOM   4818  HE1 MET   314      27.757   2.628 -51.461  1.00  0.00           H  
ATOM   4819  HE2 MET   314      28.782   2.273 -53.036  1.00  0.00           H  
ATOM   4820  HE3 MET   314      27.539   3.677 -52.826  1.00  0.00           H  
ATOM   4821  C   MET   314      30.863   7.046 -48.387  1.00  0.00           C  
ATOM   4822  O   MET   314      32.005   6.799 -48.576  1.00  0.00           O  
ATOM   4823  N   GLU   315      30.503   8.254 -47.913  1.00  0.00           N  
ATOM   4824  HN  GLU   315      29.571   8.456 -47.622  1.00  0.00           H  
ATOM   4825  CA  GLU   315      31.481   9.311 -47.625  1.00  0.00           C  
ATOM   4826  HA  GLU   315      32.335   9.064 -48.238  1.00  0.00           H  
ATOM   4827  CB  GLU   315      30.946  10.744 -47.755  1.00  0.00           C  
ATOM   4828  HB1 GLU   315      31.675  11.486 -47.366  1.00  0.00           H  
ATOM   4829  HB2 GLU   315      30.101  10.921 -47.056  1.00  0.00           H  
ATOM   4830  CG  GLU   315      30.681  11.032 -49.241  1.00  0.00           C  
ATOM   4831  HG1 GLU   315      29.589  10.929 -49.420  1.00  0.00           H  
ATOM   4832  HG2 GLU   315      31.168  10.266 -49.881  1.00  0.00           H  
ATOM   4833  CD  GLU   315      31.064  12.346 -49.830  1.00  0.00           C  
ATOM   4834  OE1 GLU   315      30.392  13.375 -49.465  1.00  0.00           O  
ATOM   4835  OE2 GLU   315      32.127  12.424 -50.511  1.00  0.00           O  
ATOM   4836  C   GLU   315      32.122   9.109 -46.255  1.00  0.00           C  
ATOM   4837  O   GLU   315      32.845   9.987 -45.771  1.00  0.00           O  
ATOM   4838  N   LYS   316      31.684   8.018 -45.571  1.00  0.00           N  
ATOM   4839  HN  LYS   316      30.874   7.577 -45.950  1.00  0.00           H  
ATOM   4840  CA  LYS   316      32.330   7.567 -44.338  1.00  0.00           C  
ATOM   4841  HA  LYS   316      33.109   8.272 -44.085  1.00  0.00           H  
ATOM   4842  CB  LYS   316      31.367   7.311 -43.196  1.00  0.00           C  
ATOM   4843  HB1 LYS   316      31.912   6.931 -42.306  1.00  0.00           H  
ATOM   4844  HB2 LYS   316      30.579   6.573 -43.459  1.00  0.00           H  
ATOM   4845  CG  LYS   316      30.677   8.582 -42.635  1.00  0.00           C  
ATOM   4846  HG1 LYS   316      29.889   8.456 -41.862  1.00  0.00           H  
ATOM   4847  HG2 LYS   316      30.031   9.153 -43.335  1.00  0.00           H  
ATOM   4848  CD  LYS   316      31.607   9.660 -42.113  1.00  0.00           C  
ATOM   4849  HD1 LYS   316      32.263  10.023 -42.932  1.00  0.00           H  
ATOM   4850  HD2 LYS   316      32.286   9.116 -41.422  1.00  0.00           H  
ATOM   4851  CE  LYS   316      30.943  10.833 -41.411  1.00  0.00           C  
ATOM   4852  HE1 LYS   316      30.357  10.601 -40.496  1.00  0.00           H  
ATOM   4853  HE2 LYS   316      30.272  11.367 -42.116  1.00  0.00           H  
ATOM   4854  NZ  LYS   316      32.051  11.665 -40.907  1.00  0.00           N  
ATOM   4855  HZ1 LYS   316      31.791  12.158 -40.028  1.00  0.00           H  
ATOM   4856  HZ2 LYS   316      32.157  12.434 -41.599  1.00  0.00           H  
ATOM   4857  HZ3 LYS   316      32.951  11.149 -40.835  1.00  0.00           H  
ATOM   4858  C   LYS   316      33.015   6.264 -44.586  1.00  0.00           C  
ATOM   4859  O   LYS   316      33.712   5.781 -43.699  1.00  0.00           O  
ATOM   4860  N   GLY   317      32.843   5.704 -45.744  1.00  0.00           N  
ATOM   4861  HN  GLY   317      32.348   6.151 -46.484  1.00  0.00           H  
ATOM   4862  CA  GLY   317      33.493   4.475 -46.108  1.00  0.00           C  
ATOM   4863  HA1 GLY   317      34.570   4.433 -46.043  1.00  0.00           H  
ATOM   4864  HA2 GLY   317      33.151   4.435 -47.132  1.00  0.00           H  
ATOM   4865  C   GLY   317      32.982   3.285 -45.325  1.00  0.00           C  
ATOM   4866  O   GLY   317      33.666   2.366 -44.821  1.00  0.00           O  
ATOM   4867  N   LYS   318      31.653   3.166 -45.149  1.00  0.00           N  
ATOM   4868  HN  LYS   318      31.144   4.000 -45.349  1.00  0.00           H  
ATOM   4869  CA  LYS   318      30.977   2.053 -44.427  1.00  0.00           C  
ATOM   4870  HA  LYS   318      31.699   1.665 -43.724  1.00  0.00           H  
ATOM   4871  CB  LYS   318      29.676   2.536 -43.634  1.00  0.00           C  
ATOM   4872  HB1 LYS   318      29.194   1.700 -43.083  1.00  0.00           H  
ATOM   4873  HB2 LYS   318      28.943   3.005 -44.325  1.00  0.00           H  
ATOM   4874  CG  LYS   318      30.082   3.613 -42.613  1.00  0.00           C  
ATOM   4875  HG1 LYS   318      29.167   4.125 -42.246  1.00  0.00           H  
ATOM   4876  HG2 LYS   318      30.727   4.381 -43.091  1.00  0.00           H  
ATOM   4877  CD  LYS   318      30.865   3.064 -41.425  1.00  0.00           C  
ATOM   4878  HD1 LYS   318      31.385   3.832 -40.813  1.00  0.00           H  
ATOM   4879  HD2 LYS   318      31.773   2.545 -41.799  1.00  0.00           H  
ATOM   4880  CE  LYS   318      30.097   2.068 -40.486  1.00  0.00           C  
ATOM   4881  HE1 LYS   318      30.750   1.842 -39.616  1.00  0.00           H  
ATOM   4882  HE2 LYS   318      29.796   1.119 -40.979  1.00  0.00           H  
ATOM   4883  NZ  LYS   318      28.928   2.721 -39.890  1.00  0.00           N  
ATOM   4884  HZ1 LYS   318      28.360   3.272 -40.564  1.00  0.00           H  
ATOM   4885  HZ2 LYS   318      29.147   3.280 -39.040  1.00  0.00           H  
ATOM   4886  HZ3 LYS   318      28.351   1.959 -39.480  1.00  0.00           H  
ATOM   4887  C   LYS   318      30.611   0.795 -45.282  1.00  0.00           C  
ATOM   4888  O   LYS   318      30.379  -0.287 -44.744  1.00  0.00           O  
ATOM   4889  N   PHE   319      30.565   0.902 -46.617  1.00  0.00           N  
ATOM   4890  HN  PHE   319      30.686   1.774 -47.086  1.00  0.00           H  
ATOM   4891  CA  PHE   319      30.373  -0.252 -47.482  1.00  0.00           C  
ATOM   4892  HA  PHE   319      29.797  -0.961 -46.906  1.00  0.00           H  
ATOM   4893  CB  PHE   319      29.510   0.024 -48.748  1.00  0.00           C  
ATOM   4894  HB1 PHE   319      29.360  -0.864 -49.399  1.00  0.00           H  
ATOM   4895  HB2 PHE   319      29.844   0.796 -49.473  1.00  0.00           H  
ATOM   4896  CG  PHE   319      28.210   0.640 -48.376  1.00  0.00           C  
ATOM   4897  CD1 PHE   319      27.976   2.015 -48.079  1.00  0.00           C  
ATOM   4898  HD1 PHE   319      28.803   2.710 -48.071  1.00  0.00           H  
ATOM   4899  CE1 PHE   319      26.695   2.507 -47.900  1.00  0.00           C  
ATOM   4900  HE1 PHE   319      26.457   3.560 -47.880  1.00  0.00           H  
ATOM   4901  CZ  PHE   319      25.612   1.635 -47.829  1.00  0.00           C  
ATOM   4902  HZ  PHE   319      24.618   1.926 -47.521  1.00  0.00           H  
ATOM   4903  CD2 PHE   319      27.072  -0.208 -48.388  1.00  0.00           C  
ATOM   4904  HD2 PHE   319      27.197  -1.256 -48.614  1.00  0.00           H  
ATOM   4905  CE2 PHE   319      25.813   0.267 -48.009  1.00  0.00           C  
ATOM   4906  HE2 PHE   319      24.933  -0.358 -47.974  1.00  0.00           H  
ATOM   4907  C   PHE   319      31.649  -0.926 -47.903  1.00  0.00           C  
ATOM   4908  O   PHE   319      32.713  -0.381 -47.811  1.00  0.00           O  
ATOM   4909  N   PRO   320      31.589  -2.151 -48.333  1.00  0.00           N  
ATOM   4910  CD  PRO   320      30.463  -3.089 -48.179  1.00  0.00           C  
ATOM   4911  HD1 PRO   320      29.479  -2.613 -48.380  1.00  0.00           H  
ATOM   4912  HD2 PRO   320      30.443  -3.446 -47.127  1.00  0.00           H  
ATOM   4913  CA  PRO   320      32.671  -2.762 -49.057  1.00  0.00           C  
ATOM   4914  HA  PRO   320      33.605  -2.631 -48.530  1.00  0.00           H  
ATOM   4915  CB  PRO   320      32.195  -4.216 -49.150  1.00  0.00           C  
ATOM   4916  HB1 PRO   320      32.480  -4.732 -48.208  1.00  0.00           H  
ATOM   4917  HB2 PRO   320      32.476  -4.804 -50.050  1.00  0.00           H  
ATOM   4918  CG  PRO   320      30.705  -4.298 -49.013  1.00  0.00           C  
ATOM   4919  HG1 PRO   320      30.303  -4.091 -50.028  1.00  0.00           H  
ATOM   4920  HG2 PRO   320      30.415  -5.266 -48.551  1.00  0.00           H  
ATOM   4921  C   PRO   320      32.992  -2.100 -50.432  1.00  0.00           C  
ATOM   4922  O   PRO   320      34.176  -1.886 -50.737  1.00  0.00           O  
ATOM   4923  N   VAL   321      32.010  -1.647 -51.201  1.00  0.00           N  
ATOM   4924  HN  VAL   321      31.088  -1.797 -50.851  1.00  0.00           H  
ATOM   4925  CA  VAL   321      32.142  -0.834 -52.315  1.00  0.00           C  
ATOM   4926  HA  VAL   321      32.961  -1.188 -52.924  1.00  0.00           H  
ATOM   4927  CB  VAL   321      30.970  -1.051 -53.267  1.00  0.00           C  
ATOM   4928  HB  VAL   321      30.764  -0.248 -54.006  1.00  0.00           H  
ATOM   4929  CG1 VAL   321      31.281  -2.335 -54.121  1.00  0.00           C  
ATOM   4930 HG11 VAL   321      31.973  -2.093 -54.956  1.00  0.00           H  
ATOM   4931 HG12 VAL   321      30.329  -2.560 -54.646  1.00  0.00           H  
ATOM   4932 HG13 VAL   321      31.687  -3.066 -53.389  1.00  0.00           H  
ATOM   4933  CG2 VAL   321      29.531  -1.181 -52.502  1.00  0.00           C  
ATOM   4934 HG21 VAL   321      29.559  -2.029 -51.785  1.00  0.00           H  
ATOM   4935 HG22 VAL   321      28.765  -1.448 -53.260  1.00  0.00           H  
ATOM   4936 HG23 VAL   321      29.261  -0.224 -52.007  1.00  0.00           H  
ATOM   4937  C   VAL   321      32.541   0.628 -52.037  1.00  0.00           C
[truncated: 1,350,527 more chars]
