# Supplementary material for: Effects of presenilin-1 familial Alzheimer’s disease mutations on γ-secretase activation for cleavage of amyloid precursor protein
Source: Commun Biol. 2023 Feb 14;6:174. doi: 10.1038/s42003-023-04539-1 (PMC9929099; doi:10.1038/s42003-023-04539-1)
Supplement: Supplementary file 4 — Supplementary Data 1 [file 42003_2023_4539_MOESM4_ESM.zip › Supplementary-PDBs/I4_I143T.pdb]

CRYST1  127.083  127.083  161.769  90.00  90.00  90.00               1
ATOM      1  CAY ASN     1     -26.559 -13.215 -26.560  1.00  0.00           C  
ATOM      2  HY1 ASN     1     -27.045 -13.582 -25.631  1.00  0.00           H  
ATOM      3  HY2 ASN     1     -25.554 -13.686 -26.619  1.00  0.00           H  
ATOM      4  HY3 ASN     1     -27.238 -13.694 -27.297  1.00  0.00           H  
ATOM      5  CY  ASN     1     -26.451 -11.812 -26.879  1.00  0.00           C  
ATOM      6  OY  ASN     1     -26.618 -11.450 -28.064  1.00  0.00           O  
ATOM      7  N   ASN     1     -26.275 -11.017 -25.889  1.00  0.00           N  
ATOM      8  HN  ASN     1     -26.259 -11.335 -24.945  1.00  0.00           H  
ATOM      9  CA  ASN     1     -26.128  -9.559 -26.117  1.00  0.00           C  
ATOM     10  HA  ASN     1     -26.040  -9.301 -27.162  1.00  0.00           H  
ATOM     11  CB  ASN     1     -27.334  -8.673 -25.549  1.00  0.00           C  
ATOM     12  HB1 ASN     1     -28.255  -8.908 -26.125  1.00  0.00           H  
ATOM     13  HB2 ASN     1     -27.099  -7.593 -25.665  1.00  0.00           H  
ATOM     14  CG  ASN     1     -27.732  -8.852 -24.066  1.00  0.00           C  
ATOM     15  OD1 ASN     1     -28.960  -9.124 -23.817  1.00  0.00           O  
ATOM     16  ND2 ASN     1     -26.820  -8.744 -23.157  1.00  0.00           N  
ATOM     17 HD21 ASN     1     -25.899  -8.488 -23.449  1.00  0.00           H  
ATOM     18 HD22 ASN     1     -27.164  -8.651 -22.223  1.00  0.00           H  
ATOM     19  C   ASN     1     -24.835  -9.126 -25.469  1.00  0.00           C  
ATOM     20  O   ASN     1     -24.781  -8.120 -24.767  1.00  0.00           O  
ATOM     21  N   SER     2     -23.814  -9.953 -25.679  1.00  0.00           N  
ATOM     22  HN  SER     2     -24.020 -10.734 -26.264  1.00  0.00           H  
ATOM     23  CA  SER     2     -22.390  -9.764 -25.171  1.00  0.00           C  
ATOM     24  HA  SER     2     -21.870 -10.706 -25.273  1.00  0.00           H  
ATOM     25  CB  SER     2     -21.726  -8.683 -26.078  1.00  0.00           C  
ATOM     26  HB1 SER     2     -22.183  -7.673 -26.009  1.00  0.00           H  
ATOM     27  HB2 SER     2     -21.879  -8.922 -27.152  1.00  0.00           H  
ATOM     28  OG  SER     2     -20.334  -8.540 -25.767  1.00  0.00           O  
ATOM     29  HG1 SER     2     -19.869  -9.239 -26.232  1.00  0.00           H  
ATOM     30  C   SER     2     -22.245  -9.429 -23.761  1.00  0.00           C  
ATOM     31  O   SER     2     -23.201  -9.215 -22.986  1.00  0.00           O  
ATOM     32  N   VAL     3     -20.993  -9.443 -23.219  1.00  0.00           N  
ATOM     33  HN  VAL     3     -20.256  -9.550 -23.882  1.00  0.00           H  
ATOM     34  CA  VAL     3     -20.668  -9.071 -21.860  1.00  0.00           C  
ATOM     35  HA  VAL     3     -21.584  -9.009 -21.291  1.00  0.00           H  
ATOM     36  CB  VAL     3     -19.784 -10.167 -21.122  1.00  0.00           C  
ATOM     37  HB  VAL     3     -20.252 -11.146 -21.360  1.00  0.00           H  
ATOM     38  CG1 VAL     3     -18.423 -10.165 -21.689  1.00  0.00           C  
ATOM     39 HG11 VAL     3     -17.988 -11.175 -21.530  1.00  0.00           H  
ATOM     40 HG12 VAL     3     -17.914  -9.238 -21.350  1.00  0.00           H  
ATOM     41 HG13 VAL     3     -18.472 -10.081 -22.796  1.00  0.00           H  
ATOM     42  CG2 VAL     3     -19.854 -10.099 -19.517  1.00  0.00           C  
ATOM     43 HG21 VAL     3     -20.931 -10.216 -19.273  1.00  0.00           H  
ATOM     44 HG22 VAL     3     -19.388  -9.165 -19.137  1.00  0.00           H  
ATOM     45 HG23 VAL     3     -19.363 -11.037 -19.180  1.00  0.00           H  
ATOM     46  C   VAL     3     -20.108  -7.642 -21.845  1.00  0.00           C  
ATOM     47  O   VAL     3     -19.932  -7.119 -20.789  1.00  0.00           O  
ATOM     48  N   GLU     4     -19.772  -7.120 -23.062  1.00  0.00           N  
ATOM     49  HN  GLU     4     -19.991  -7.607 -23.904  1.00  0.00           H  
ATOM     50  CA  GLU     4     -19.384  -5.826 -23.411  1.00  0.00           C  
ATOM     51  HA  GLU     4     -19.051  -5.176 -22.616  1.00  0.00           H  
ATOM     52  CB  GLU     4     -18.150  -5.894 -24.404  1.00  0.00           C  
ATOM     53  HB1 GLU     4     -18.015  -4.969 -25.005  1.00  0.00           H  
ATOM     54  HB2 GLU     4     -18.351  -6.637 -25.205  1.00  0.00           H  
ATOM     55  CG  GLU     4     -16.771  -6.209 -23.667  1.00  0.00           C  
ATOM     56  HG1 GLU     4     -15.977  -6.026 -24.423  1.00  0.00           H  
ATOM     57  HG2 GLU     4     -16.799  -7.263 -23.316  1.00  0.00           H  
ATOM     58  CD  GLU     4     -16.461  -5.351 -22.423  1.00  0.00           C  
ATOM     59  OE1 GLU     4     -15.949  -5.909 -21.442  1.00  0.00           O  
ATOM     60  OE2 GLU     4     -16.583  -4.118 -22.420  1.00  0.00           O  
ATOM     61  C   GLU     4     -20.600  -5.047 -24.075  1.00  0.00           C  
ATOM     62  O   GLU     4     -21.602  -5.569 -24.525  1.00  0.00           O  
ATOM     63  N   ARG     5     -20.493  -3.743 -24.111  1.00  0.00           N  
ATOM     64  HN  ARG     5     -19.717  -3.363 -23.615  1.00  0.00           H  
ATOM     65  CA  ARG     5     -21.333  -2.878 -24.971  1.00  0.00           C  
ATOM     66  HA  ARG     5     -20.761  -1.963 -24.930  1.00  0.00           H  
ATOM     67  CB  ARG     5     -21.442  -3.310 -26.439  1.00  0.00           C  
ATOM     68  HB1 ARG     5     -22.103  -2.540 -26.890  1.00  0.00           H  
ATOM     69  HB2 ARG     5     -21.944  -4.294 -26.561  1.00  0.00           H  
ATOM     70  CG  ARG     5     -20.188  -3.353 -27.259  1.00  0.00           C  
ATOM     71  HG1 ARG     5     -19.636  -4.141 -26.704  1.00  0.00           H  
ATOM     72  HG2 ARG     5     -19.541  -2.473 -27.053  1.00  0.00           H  
ATOM     73  CD  ARG     5     -20.262  -3.594 -28.739  1.00  0.00           C  
ATOM     74  HD1 ARG     5     -20.943  -2.788 -29.089  1.00  0.00           H  
ATOM     75  HD2 ARG     5     -20.820  -4.542 -28.895  1.00  0.00           H  
ATOM     76  NE  ARG     5     -18.902  -3.577 -29.296  1.00  0.00           N  
ATOM     77  HE  ARG     5     -18.131  -4.024 -28.842  1.00  0.00           H  
ATOM     78  CZ  ARG     5     -18.631  -3.217 -30.529  1.00  0.00           C  
ATOM     79  NH1 ARG     5     -19.559  -2.642 -31.252  1.00  0.00           N  
ATOM     80 HH11 ARG     5     -19.341  -2.487 -32.215  1.00  0.00           H  
ATOM     81 HH12 ARG     5     -20.434  -2.577 -30.773  1.00  0.00           H  
ATOM     82  NH2 ARG     5     -17.354  -3.395 -30.958  1.00  0.00           N  
ATOM     83 HH21 ARG     5     -17.150  -2.930 -31.819  1.00  0.00           H  
ATOM     84 HH22 ARG     5     -16.583  -3.500 -30.330  1.00  0.00           H  
ATOM     85  C   ARG     5     -22.652  -2.466 -24.335  1.00  0.00           C  
ATOM     86  O   ARG     5     -23.679  -2.317 -24.990  1.00  0.00           O  
ATOM     87  N   LYS     6     -22.809  -2.355 -22.992  1.00  0.00           N  
ATOM     88  HN  LYS     6     -22.090  -2.549 -22.329  1.00  0.00           H  
ATOM     89  CA  LYS     6     -24.130  -2.477 -22.301  1.00  0.00           C  
ATOM     90  HA  LYS     6     -24.854  -2.732 -23.062  1.00  0.00           H  
ATOM     91  CB  LYS     6     -24.168  -3.640 -21.278  1.00  0.00           C  
ATOM     92  HB1 LYS     6     -23.590  -4.474 -21.731  1.00  0.00           H  
ATOM     93  HB2 LYS     6     -25.219  -3.895 -21.019  1.00  0.00           H  
ATOM     94  CG  LYS     6     -23.457  -3.483 -19.918  1.00  0.00           C  
ATOM     95  HG1 LYS     6     -23.959  -2.675 -19.343  1.00  0.00           H  
ATOM     96  HG2 LYS     6     -22.446  -3.096 -20.170  1.00  0.00           H  
ATOM     97  CD  LYS     6     -23.508  -4.842 -19.191  1.00  0.00           C  
ATOM     98  HD1 LYS     6     -22.973  -5.631 -19.761  1.00  0.00           H  
ATOM     99  HD2 LYS     6     -24.576  -5.131 -19.090  1.00  0.00           H  
ATOM    100  CE  LYS     6     -23.144  -4.822 -17.676  1.00  0.00           C  
ATOM    101  HE1 LYS     6     -23.284  -5.813 -17.193  1.00  0.00           H  
ATOM    102  HE2 LYS     6     -23.886  -4.147 -17.199  1.00  0.00           H  
ATOM    103  NZ  LYS     6     -21.789  -4.348 -17.419  1.00  0.00           N  
ATOM    104  HZ1 LYS     6     -21.261  -4.302 -18.313  1.00  0.00           H  
ATOM    105  HZ2 LYS     6     -21.266  -4.948 -16.749  1.00  0.00           H  
ATOM    106  HZ3 LYS     6     -21.749  -3.404 -16.984  1.00  0.00           H  
ATOM    107  C   LYS     6     -24.518  -1.146 -21.684  1.00  0.00           C  
ATOM    108  O   LYS     6     -25.707  -0.943 -21.299  1.00  0.00           O  
ATOM    109  N   ILE     7     -23.572  -0.216 -21.658  1.00  0.00           N  
ATOM    110  HN  ILE     7     -22.624  -0.509 -21.758  1.00  0.00           H  
ATOM    111  CA  ILE     7     -23.829   1.077 -21.041  1.00  0.00           C  
ATOM    112  HA  ILE     7     -24.827   1.146 -20.634  1.00  0.00           H  
ATOM    113  CB  ILE     7     -22.920   1.432 -19.909  1.00  0.00           C  
ATOM    114  HB  ILE     7     -21.892   1.241 -20.282  1.00  0.00           H  
ATOM    115  CG2 ILE     7     -22.947   2.872 -19.373  1.00  0.00           C  
ATOM    116 HG21 ILE     7     -22.734   3.708 -20.074  1.00  0.00           H  
ATOM    117 HG22 ILE     7     -22.157   2.856 -18.592  1.00  0.00           H  
ATOM    118 HG23 ILE     7     -23.852   3.148 -18.791  1.00  0.00           H  
ATOM    119  CG1 ILE     7     -23.058   0.435 -18.712  1.00  0.00           C  
ATOM    120 HG11 ILE     7     -22.216   0.662 -18.023  1.00  0.00           H  
ATOM    121 HG12 ILE     7     -22.937  -0.640 -18.963  1.00  0.00           H  
ATOM    122  CD  ILE     7     -24.408   0.480 -18.034  1.00  0.00           C  
ATOM    123  HD1 ILE     7     -24.476   1.467 -17.529  1.00  0.00           H  
ATOM    124  HD2 ILE     7     -24.382  -0.320 -17.264  1.00  0.00           H  
ATOM    125  HD3 ILE     7     -25.264   0.377 -18.734  1.00  0.00           H  
ATOM    126  C   ILE     7     -23.661   2.172 -22.116  1.00  0.00           C  
ATOM    127  O   ILE     7     -24.407   3.134 -22.151  1.00  0.00           O  
ATOM    128  N   TYR     8     -22.681   1.896 -23.036  1.00  0.00           N  
ATOM    129  HN  TYR     8     -22.287   0.980 -23.020  1.00  0.00           H  
ATOM    130  CA  TYR     8     -22.225   2.729 -24.164  1.00  0.00           C  
ATOM    131  HA  TYR     8     -23.042   3.151 -24.731  1.00  0.00           H  
ATOM    132  CB  TYR     8     -21.300   3.946 -23.828  1.00  0.00           C  
ATOM    133  HB1 TYR     8     -21.618   4.526 -22.936  1.00  0.00           H  
ATOM    134  HB2 TYR     8     -21.350   4.644 -24.691  1.00  0.00           H  
ATOM    135  CG  TYR     8     -19.843   3.518 -23.575  1.00  0.00           C  
ATOM    136  CD1 TYR     8     -19.472   2.830 -22.411  1.00  0.00           C  
ATOM    137  HD1 TYR     8     -20.226   2.641 -21.660  1.00  0.00           H  
ATOM    138  CE1 TYR     8     -18.223   2.332 -22.169  1.00  0.00           C  
ATOM    139  HE1 TYR     8     -17.940   1.772 -21.290  1.00  0.00           H  
ATOM    140  CZ  TYR     8     -17.211   2.756 -23.036  1.00  0.00           C  
ATOM    141  OH  TYR     8     -15.835   2.424 -22.819  1.00  0.00           O  
ATOM    142  HH  TYR     8     -15.262   2.868 -23.448  1.00  0.00           H  
ATOM    143  CD2 TYR     8     -18.865   3.706 -24.549  1.00  0.00           C  
ATOM    144  HD2 TYR     8     -19.129   4.086 -25.525  1.00  0.00           H  
ATOM    145  CE2 TYR     8     -17.564   3.395 -24.259  1.00  0.00           C  
ATOM    146  HE2 TYR     8     -16.796   3.580 -24.996  1.00  0.00           H  
ATOM    147  C   TYR     8     -21.618   1.771 -25.133  1.00  0.00           C  
ATOM    148  O   TYR     8     -21.443   0.551 -24.821  1.00  0.00           O  
ATOM    149  N   ILE     9     -21.323   2.271 -26.341  1.00  0.00           N  
ATOM    150  HN  ILE     9     -21.334   3.245 -26.550  1.00  0.00           H  
ATOM    151  CA  ILE     9     -20.695   1.441 -27.385  1.00  0.00           C  
ATOM    152  HA  ILE     9     -20.809   0.413 -27.073  1.00  0.00           H  
ATOM    153  CB  ILE     9     -21.549   1.509 -28.645  1.00  0.00           C  
ATOM    154  HB  ILE     9     -21.719   2.580 -28.884  1.00  0.00           H  
ATOM    155  CG2 ILE     9     -20.960   0.772 -29.828  1.00  0.00           C  
ATOM    156 HG21 ILE     9     -20.608  -0.220 -29.473  1.00  0.00           H  
ATOM    157 HG22 ILE     9     -20.144   1.244 -30.415  1.00  0.00           H  
ATOM    158 HG23 ILE     9     -21.728   0.547 -30.599  1.00  0.00           H  
ATOM    159  CG1 ILE     9     -22.945   0.785 -28.386  1.00  0.00           C  
ATOM    160 HG11 ILE     9     -23.331   1.348 -27.509  1.00  0.00           H  
ATOM    161 HG12 ILE     9     -22.796  -0.298 -28.186  1.00  0.00           H  
ATOM    162  CD  ILE     9     -24.015   0.879 -29.526  1.00  0.00           C  
ATOM    163  HD1 ILE     9     -23.742   0.164 -30.331  1.00  0.00           H  
ATOM    164  HD2 ILE     9     -24.179   1.942 -29.804  1.00  0.00           H  
ATOM    165  HD3 ILE     9     -24.950   0.556 -29.020  1.00  0.00           H  
ATOM    166  C   ILE     9     -19.304   1.838 -27.654  1.00  0.00           C  
ATOM    167  O   ILE     9     -19.028   2.962 -28.174  1.00  0.00           O  
ATOM    168  N   PRO    10     -18.273   1.044 -27.347  1.00  0.00           N  
ATOM    169  CD  PRO    10     -18.172   0.236 -26.141  1.00  0.00           C  
ATOM    170  HD1 PRO    10     -19.116  -0.302 -25.908  1.00  0.00           H  
ATOM    171  HD2 PRO    10     -17.973   0.865 -25.248  1.00  0.00           H  
ATOM    172  CA  PRO    10     -17.023   1.177 -28.024  1.00  0.00           C  
ATOM    173  HA  PRO    10     -16.671   2.197 -28.068  1.00  0.00           H  
ATOM    174  CB  PRO    10     -16.029   0.332 -27.141  1.00  0.00           C  
ATOM    175  HB1 PRO    10     -15.443   1.027 -26.502  1.00  0.00           H  
ATOM    176  HB2 PRO    10     -15.263  -0.250 -27.697  1.00  0.00           H  
ATOM    177  CG  PRO    10     -16.918  -0.573 -26.401  1.00  0.00           C  
ATOM    178  HG1 PRO    10     -17.238  -1.513 -26.898  1.00  0.00           H  
ATOM    179  HG2 PRO    10     -16.413  -0.955 -25.489  1.00  0.00           H  
ATOM    180  C   PRO    10     -16.981   0.722 -29.401  1.00  0.00           C  
ATOM    181  O   PRO    10     -17.488  -0.287 -29.645  1.00  0.00           O  
ATOM    182  N   LEU    11     -16.252   1.479 -30.264  1.00  0.00           N  
ATOM    183  HN  LEU    11     -15.663   2.230 -29.976  1.00  0.00           H  
ATOM    184  CA  LEU    11     -16.068   1.173 -31.695  1.00  0.00           C  
ATOM    185  HA  LEU    11     -16.796   0.424 -31.972  1.00  0.00           H  
ATOM    186  CB  LEU    11     -16.360   2.418 -32.490  1.00  0.00           C  
ATOM    187  HB1 LEU    11     -16.373   2.208 -33.581  1.00  0.00           H  
ATOM    188  HB2 LEU    11     -15.401   2.974 -32.415  1.00  0.00           H  
ATOM    189  CG  LEU    11     -17.715   3.158 -32.277  1.00  0.00           C  
ATOM    190  HG  LEU    11     -18.040   3.127 -31.216  1.00  0.00           H  
ATOM    191  CD1 LEU    11     -17.590   4.593 -32.658  1.00  0.00           C  
ATOM    192 HD11 LEU    11     -17.436   4.841 -33.730  1.00  0.00           H  
ATOM    193 HD12 LEU    11     -16.925   5.147 -31.962  1.00  0.00           H  
ATOM    194 HD13 LEU    11     -18.602   5.029 -32.517  1.00  0.00           H  
ATOM    195  CD2 LEU    11     -18.916   2.622 -33.061  1.00  0.00           C  
ATOM    196 HD21 LEU    11     -19.148   1.610 -32.663  1.00  0.00           H  
ATOM    197 HD22 LEU    11     -18.520   2.623 -34.099  1.00  0.00           H  
ATOM    198 HD23 LEU    11     -19.848   3.207 -32.907  1.00  0.00           H  
ATOM    199  C   LEU    11     -14.669   0.582 -32.166  1.00  0.00           C  
ATOM    200  O   LEU    11     -13.610   1.119 -31.870  1.00  0.00           O  
ATOM    201  N   ASN    12     -14.735  -0.533 -33.001  1.00  0.00           N  
ATOM    202  HN  ASN    12     -15.538  -1.114 -33.104  1.00  0.00           H  
ATOM    203  CA  ASN    12     -13.456  -1.211 -33.369  1.00  0.00           C  
ATOM    204  HA  ASN    12     -12.648  -0.682 -32.885  1.00  0.00           H  
ATOM    205  CB  ASN    12     -13.552  -2.753 -32.945  1.00  0.00           C  
ATOM    206  HB1 ASN    12     -12.705  -3.286 -33.426  1.00  0.00           H  
ATOM    207  HB2 ASN    12     -14.471  -3.251 -33.322  1.00  0.00           H  
ATOM    208  CG  ASN    12     -13.766  -2.913 -31.417  1.00  0.00           C  
ATOM    209  OD1 ASN    12     -14.848  -3.009 -30.840  1.00  0.00           O  
ATOM    210  ND2 ASN    12     -12.616  -3.024 -30.691  1.00  0.00           N  
ATOM    211 HD21 ASN    12     -12.716  -3.372 -29.759  1.00  0.00           H  
ATOM    212 HD22 ASN    12     -11.728  -2.910 -31.136  1.00  0.00           H  
ATOM    213  C   ASN    12     -13.272  -1.159 -34.846  1.00  0.00           C  
ATOM    214  O   ASN    12     -14.129  -1.000 -35.704  1.00  0.00           O  
ATOM    215  N   LYS    13     -11.971  -1.120 -35.270  1.00  0.00           N  
ATOM    216  HN  LYS    13     -11.258  -1.286 -34.593  1.00  0.00           H  
ATOM    217  CA  LYS    13     -11.566  -1.088 -36.625  1.00  0.00           C  
ATOM    218  HA  LYS    13     -10.501  -1.259 -36.567  1.00  0.00           H  
ATOM    219  CB  LYS    13     -12.034  -2.247 -37.569  1.00  0.00           C  
ATOM    220  HB1 LYS    13     -11.818  -1.937 -38.613  1.00  0.00           H  
ATOM    221  HB2 LYS    13     -13.140  -2.339 -37.518  1.00  0.00           H  
ATOM    222  CG  LYS    13     -11.519  -3.640 -37.243  1.00  0.00           C  
ATOM    223  HG1 LYS    13     -11.517  -3.808 -36.144  1.00  0.00           H  
ATOM    224  HG2 LYS    13     -10.480  -3.806 -37.600  1.00  0.00           H  
ATOM    225  CD  LYS    13     -12.305  -4.870 -37.792  1.00  0.00           C  
ATOM    226  HD1 LYS    13     -13.324  -4.818 -37.353  1.00  0.00           H  
ATOM    227  HD2 LYS    13     -11.798  -5.761 -37.363  1.00  0.00           H  
ATOM    228  CE  LYS    13     -12.290  -5.030 -39.319  1.00  0.00           C  
ATOM    229  HE1 LYS    13     -11.298  -5.406 -39.649  1.00  0.00           H  
ATOM    230  HE2 LYS    13     -12.472  -4.101 -39.902  1.00  0.00           H  
ATOM    231  NZ  LYS    13     -13.322  -5.968 -39.792  1.00  0.00           N  
ATOM    232  HZ1 LYS    13     -14.229  -5.475 -39.665  1.00  0.00           H  
ATOM    233  HZ2 LYS    13     -13.485  -6.849 -39.264  1.00  0.00           H  
ATOM    234  HZ3 LYS    13     -13.319  -6.213 -40.803  1.00  0.00           H  
ATOM    235  C   LYS    13     -11.603   0.373 -37.119  1.00  0.00           C  
ATOM    236  O   LYS    13     -12.131   0.726 -38.172  1.00  0.00           O  
ATOM    237  N   THR    14     -10.997   1.278 -36.271  1.00  0.00           N  
ATOM    238  HN  THR    14     -10.553   0.923 -35.452  1.00  0.00           H  
ATOM    239  CA  THR    14     -11.121   2.627 -36.558  1.00  0.00           C  
ATOM    240  HA  THR    14     -11.748   2.803 -37.419  1.00  0.00           H  
ATOM    241  CB  THR    14     -11.776   3.534 -35.439  1.00  0.00           C  
ATOM    242  HB  THR    14     -11.485   4.581 -35.671  1.00  0.00           H  
ATOM    243  OG1 THR    14     -11.227   3.195 -34.121  1.00  0.00           O  
ATOM    244  HG1 THR    14     -10.283   3.364 -34.158  1.00  0.00           H  
ATOM    245  CG2 THR    14     -13.290   3.399 -35.449  1.00  0.00           C  
ATOM    246 HG21 THR    14     -13.754   3.917 -34.582  1.00  0.00           H  
ATOM    247 HG22 THR    14     -13.468   2.321 -35.248  1.00  0.00           H  
ATOM    248 HG23 THR    14     -13.699   3.673 -36.445  1.00  0.00           H  
ATOM    249  C   THR    14      -9.771   3.100 -36.933  1.00  0.00           C  
ATOM    250  O   THR    14      -8.972   3.347 -36.068  1.00  0.00           O  
ATOM    251  N   ALA    15      -9.439   3.392 -38.209  1.00  0.00           N  
ATOM    252  HN  ALA    15     -10.137   3.193 -38.893  1.00  0.00           H  
ATOM    253  CA  ALA    15      -8.135   3.826 -38.613  1.00  0.00           C  
ATOM    254  HA  ALA    15      -7.406   3.412 -37.933  1.00  0.00           H  
ATOM    255  CB  ALA    15      -7.825   3.271 -40.061  1.00  0.00           C  
ATOM    256  HB1 ALA    15      -8.598   3.584 -40.794  1.00  0.00           H  
ATOM    257  HB2 ALA    15      -7.938   2.169 -40.135  1.00  0.00           H  
ATOM    258  HB3 ALA    15      -6.840   3.616 -40.445  1.00  0.00           H  
ATOM    259  C   ALA    15      -7.897   5.364 -38.724  1.00  0.00           C  
ATOM    260  O   ALA    15      -8.604   5.981 -39.478  1.00  0.00           O  
ATOM    261  N   PRO    16      -6.966   6.066 -38.014  1.00  0.00           N  
ATOM    262  CD  PRO    16      -6.297   5.478 -36.831  1.00  0.00           C  
ATOM    263  HD1 PRO    16      -5.481   4.762 -37.067  1.00  0.00           H  
ATOM    264  HD2 PRO    16      -7.135   4.920 -36.361  1.00  0.00           H  
ATOM    265  CA  PRO    16      -6.979   7.535 -38.022  1.00  0.00           C  
ATOM    266  HA  PRO    16      -7.920   7.926 -38.380  1.00  0.00           H  
ATOM    267  CB  PRO    16      -6.710   7.902 -36.554  1.00  0.00           C  
ATOM    268  HB1 PRO    16      -7.639   8.101 -35.978  1.00  0.00           H  
ATOM    269  HB2 PRO    16      -6.093   8.812 -36.393  1.00  0.00           H  
ATOM    270  CG  PRO    16      -5.878   6.703 -36.028  1.00  0.00           C  
ATOM    271  HG1 PRO    16      -4.793   6.898 -36.168  1.00  0.00           H  
ATOM    272  HG2 PRO    16      -6.114   6.519 -34.957  1.00  0.00           H  
ATOM    273  C   PRO    16      -5.838   8.059 -38.841  1.00  0.00           C  
ATOM    274  O   PRO    16      -4.792   7.444 -38.979  1.00  0.00           O  
ATOM    275  N   CYS    17      -6.164   9.228 -39.521  1.00  0.00           N  
ATOM    276  HN  CYS    17      -7.064   9.655 -39.474  1.00  0.00           H  
ATOM    277  CA  CYS    17      -5.204  10.100 -40.245  1.00  0.00           C  
ATOM    278  HA  CYS    17      -4.862   9.429 -41.019  1.00  0.00           H  
ATOM    279  CB  CYS    17      -5.985  11.343 -40.718  1.00  0.00           C  
ATOM    280  HB1 CYS    17      -6.446  11.720 -39.780  1.00  0.00           H  
ATOM    281  HB2 CYS    17      -6.819  10.928 -41.323  1.00  0.00           H  
ATOM    282  SG  CYS    17      -5.165  12.704 -41.586  1.00  0.00           S  
ATOM    283  C   CYS    17      -3.918  10.471 -39.369  1.00  0.00           C  
ATOM    284  O   CYS    17      -4.019  10.929 -38.186  1.00  0.00           O  
ATOM    285  N   VAL    18      -2.698  10.322 -39.925  1.00  0.00           N  
ATOM    286  HN  VAL    18      -2.761  10.133 -40.902  1.00  0.00           H  
ATOM    287  CA  VAL    18      -1.312  10.576 -39.300  1.00  0.00           C  
ATOM    288  HA  VAL    18      -1.284  10.033 -38.367  1.00  0.00           H  
ATOM    289  CB  VAL    18      -0.087  10.094 -40.108  1.00  0.00           C  
ATOM    290  HB  VAL    18       0.867  10.109 -39.538  1.00  0.00           H  
ATOM    291  CG1 VAL    18      -0.246   8.588 -40.485  1.00  0.00           C  
ATOM    292 HG11 VAL    18       0.388   8.407 -41.379  1.00  0.00           H  
ATOM    293 HG12 VAL    18      -1.248   8.431 -40.938  1.00  0.00           H  
ATOM    294 HG13 VAL    18      -0.160   7.902 -39.615  1.00  0.00           H  
ATOM    295  CG2 VAL    18       0.241  10.947 -41.427  1.00  0.00           C  
ATOM    296 HG21 VAL    18      -0.721  10.873 -41.978  1.00  0.00           H  
ATOM    297 HG22 VAL    18       0.980  10.481 -42.113  1.00  0.00           H  
ATOM    298 HG23 VAL    18       0.558  12.009 -41.358  1.00  0.00           H  
ATOM    299  C   VAL    18      -0.986  11.966 -38.914  1.00  0.00           C  
ATOM    300  O   VAL    18      -1.366  12.956 -39.443  1.00  0.00           O  
ATOM    301  N   ARG    19      -0.168  12.194 -37.805  1.00  0.00           N  
ATOM    302  HN  ARG    19       0.227  11.480 -37.230  1.00  0.00           H  
ATOM    303  CA  ARG    19       0.328  13.570 -37.550  1.00  0.00           C  
ATOM    304  HA  ARG    19      -0.090  14.226 -38.299  1.00  0.00           H  
ATOM    305  CB  ARG    19      -0.199  14.136 -36.292  1.00  0.00           C  
ATOM    306  HB1 ARG    19       0.107  13.547 -35.400  1.00  0.00           H  
ATOM    307  HB2 ARG    19      -1.306  14.042 -36.297  1.00  0.00           H  
ATOM    308  CG  ARG    19       0.075  15.578 -36.003  1.00  0.00           C  
ATOM    309  HG1 ARG    19       1.145  15.874 -35.954  1.00  0.00           H  
ATOM    310  HG2 ARG    19      -0.300  15.778 -34.977  1.00  0.00           H  
ATOM    311  CD  ARG    19      -0.600  16.697 -36.861  1.00  0.00           C  
ATOM    312  HD1 ARG    19      -1.700  16.541 -36.889  1.00  0.00           H  
ATOM    313  HD2 ARG    19      -0.159  16.628 -37.879  1.00  0.00           H  
ATOM    314  NE  ARG    19      -0.292  18.028 -36.253  1.00  0.00           N  
ATOM    315  HE  ARG    19       0.190  18.076 -35.379  1.00  0.00           H  
ATOM    316  CZ  ARG    19      -0.678  19.252 -36.593  1.00  0.00           C  
ATOM    317  NH1 ARG    19      -1.390  19.453 -37.689  1.00  0.00           N  
ATOM    318 HH11 ARG    19      -1.740  18.685 -38.225  1.00  0.00           H  
ATOM    319 HH12 ARG    19      -1.948  20.262 -37.875  1.00  0.00           H  
ATOM    320  NH2 ARG    19      -0.351  20.232 -35.824  1.00  0.00           N  
ATOM    321 HH21 ARG    19      -0.711  21.122 -36.104  1.00  0.00           H  
ATOM    322 HH22 ARG    19       0.086  20.136 -34.930  1.00  0.00           H  
ATOM    323  C   ARG    19       1.834  13.725 -37.661  1.00  0.00           C  
ATOM    324  O   ARG    19       2.506  13.257 -36.750  1.00  0.00           O  
ATOM    325  N   LEU    20       2.348  14.421 -38.705  1.00  0.00           N  
ATOM    326  HN  LEU    20       1.848  14.951 -39.385  1.00  0.00           H  
ATOM    327  CA  LEU    20       3.785  14.621 -38.989  1.00  0.00           C  
ATOM    328  HA  LEU    20       4.279  14.023 -38.237  1.00  0.00           H  
ATOM    329  CB  LEU    20       4.079  14.177 -40.423  1.00  0.00           C  
ATOM    330  HB1 LEU    20       4.642  14.951 -40.987  1.00  0.00           H  
ATOM    331  HB2 LEU    20       3.124  14.047 -40.975  1.00  0.00           H  
ATOM    332  CG  LEU    20       4.821  12.801 -40.564  1.00  0.00           C  
ATOM    333  HG  LEU    20       5.069  12.514 -39.520  1.00  0.00           H  
ATOM    334  CD1 LEU    20       3.725  11.740 -41.042  1.00  0.00           C  
ATOM    335 HD11 LEU    20       3.125  11.484 -40.143  1.00  0.00           H  
ATOM    336 HD12 LEU    20       4.233  10.844 -41.457  1.00  0.00           H  
ATOM    337 HD13 LEU    20       3.040  12.126 -41.827  1.00  0.00           H  
ATOM    338  CD2 LEU    20       6.062  13.009 -41.515  1.00  0.00           C  
ATOM    339 HD21 LEU    20       6.410  11.981 -41.752  1.00  0.00           H  
ATOM    340 HD22 LEU    20       6.796  13.612 -40.939  1.00  0.00           H  
ATOM    341 HD23 LEU    20       5.556  13.552 -42.342  1.00  0.00           H  
ATOM    342  C   LEU    20       4.166  16.079 -38.838  1.00  0.00           C  
ATOM    343  O   LEU    20       3.328  16.923 -38.880  1.00  0.00           O  
ATOM    344  N   LEU    21       5.444  16.387 -38.583  1.00  0.00           N  
ATOM    345  HN  LEU    21       6.127  15.662 -38.539  1.00  0.00           H  
ATOM    346  CA  LEU    21       5.859  17.723 -38.116  1.00  0.00           C  
ATOM    347  HA  LEU    21       5.226  18.524 -38.469  1.00  0.00           H  
ATOM    348  CB  LEU    21       6.140  17.908 -36.621  1.00  0.00           C  
ATOM    349  HB1 LEU    21       6.250  19.010 -36.542  1.00  0.00           H  
ATOM    350  HB2 LEU    21       7.083  17.355 -36.421  1.00  0.00           H  
ATOM    351  CG  LEU    21       4.970  17.327 -35.730  1.00  0.00           C  
ATOM    352  HG  LEU    21       4.874  16.267 -36.050  1.00  0.00           H  
ATOM    353  CD1 LEU    21       5.364  17.447 -34.198  1.00  0.00           C  
ATOM    354 HD11 LEU    21       5.013  18.385 -33.717  1.00  0.00           H  
ATOM    355 HD12 LEU    21       6.468  17.402 -34.081  1.00  0.00           H  
ATOM    356 HD13 LEU    21       4.871  16.603 -33.672  1.00  0.00           H  
ATOM    357  CD2 LEU    21       3.686  18.169 -35.795  1.00  0.00           C  
ATOM    358 HD21 LEU    21       3.438  18.466 -36.837  1.00  0.00           H  
ATOM    359 HD22 LEU    21       3.832  19.113 -35.227  1.00  0.00           H  
ATOM    360 HD23 LEU    21       2.807  17.611 -35.407  1.00  0.00           H  
ATOM    361  C   LEU    21       7.157  17.964 -38.900  1.00  0.00           C  
ATOM    362  O   LEU    21       7.904  17.063 -39.232  1.00  0.00           O  
ATOM    363  N   ASN    22       7.534  19.219 -39.110  1.00  0.00           N  
ATOM    364  HN  ASN    22       7.047  19.942 -38.626  1.00  0.00           H  
ATOM    365  CA  ASN    22       8.672  19.651 -39.902  1.00  0.00           C  
ATOM    366  HA  ASN    22       9.399  18.872 -39.726  1.00  0.00           H  
ATOM    367  CB  ASN    22       8.202  19.801 -41.388  1.00  0.00           C  
ATOM    368  HB1 ASN    22       7.562  20.689 -41.580  1.00  0.00           H  
ATOM    369  HB2 ASN    22       7.630  18.902 -41.702  1.00  0.00           H  
ATOM    370  CG  ASN    22       9.338  19.856 -42.382  1.00  0.00           C  
ATOM    371  OD1 ASN    22      10.484  19.445 -42.081  1.00  0.00           O  
ATOM    372  ND2 ASN    22       9.093  20.480 -43.586  1.00  0.00           N  
ATOM    373 HD21 ASN    22       9.826  20.593 -44.257  1.00  0.00           H  
ATOM    374 HD22 ASN    22       8.317  21.109 -43.622  1.00  0.00           H  
ATOM    375  C   ASN    22       9.087  21.066 -39.330  1.00  0.00           C  
ATOM    376  O   ASN    22       8.560  21.546 -38.335  1.00  0.00           O  
ATOM    377  N   ALA    23      10.102  21.728 -39.909  1.00  0.00           N  
ATOM    378  HN  ALA    23      10.437  21.247 -40.716  1.00  0.00           H  
ATOM    379  CA  ALA    23      10.616  23.095 -39.838  1.00  0.00           C  
ATOM    380  HA  ALA    23      10.890  23.324 -38.819  1.00  0.00           H  
ATOM    381  CB  ALA    23      11.899  23.233 -40.746  1.00  0.00           C  
ATOM    382  HB1 ALA    23      12.649  22.471 -40.443  1.00  0.00           H  
ATOM    383  HB2 ALA    23      12.306  24.266 -40.713  1.00  0.00           H  
ATOM    384  HB3 ALA    23      11.606  23.064 -41.804  1.00  0.00           H  
ATOM    385  C   ALA    23       9.562  24.101 -40.176  1.00  0.00           C  
ATOM    386  O   ALA    23       9.098  24.063 -41.365  1.00  0.00           O  
ATOM    387  N   THR    24       8.997  24.842 -39.213  1.00  0.00           N  
ATOM    388  HN  THR    24       9.366  24.765 -38.289  1.00  0.00           H  
ATOM    389  CA  THR    24       7.948  25.911 -39.453  1.00  0.00           C  
ATOM    390  HA  THR    24       7.654  26.267 -38.477  1.00  0.00           H  
ATOM    391  CB  THR    24       8.534  27.155 -40.150  1.00  0.00           C  
ATOM    392  HB  THR    24       7.724  27.899 -40.309  1.00  0.00           H  
ATOM    393  OG1 THR    24       9.220  26.756 -41.373  1.00  0.00           O  
ATOM    394  HG1 THR    24       8.969  25.835 -41.477  1.00  0.00           H  
ATOM    395  CG2 THR    24       9.632  27.732 -39.234  1.00  0.00           C  
ATOM    396 HG21 THR    24      10.120  28.666 -39.588  1.00  0.00           H  
ATOM    397 HG22 THR    24      10.438  27.002 -39.008  1.00  0.00           H  
ATOM    398 HG23 THR    24       9.174  28.074 -38.281  1.00  0.00           H  
ATOM    399  C   THR    24       6.710  25.399 -40.036  1.00  0.00           C  
ATOM    400  O   THR    24       5.992  26.142 -40.616  1.00  0.00           O  
ATOM    401  N   HSE    25       6.416  24.005 -40.020  1.00  0.00           N  
ATOM    402  HN  HSE    25       7.028  23.421 -39.492  1.00  0.00           H  
ATOM    403  CA  HSE    25       5.351  23.526 -40.818  1.00  0.00           C  
ATOM    404  HA  HSE    25       4.458  24.080 -40.570  1.00  0.00           H  
ATOM    405  CB  HSE    25       5.727  23.455 -42.248  1.00  0.00           C  
ATOM    406  HB1 HSE    25       6.589  22.782 -42.447  1.00  0.00           H  
ATOM    407  HB2 HSE    25       6.138  24.444 -42.543  1.00  0.00           H  
ATOM    408  ND1 HSE    25       3.634  23.845 -43.467  1.00  0.00           N  
ATOM    409  CG  HSE    25       4.660  22.954 -43.071  1.00  0.00           C  
ATOM    410  CE1 HSE    25       2.944  23.227 -44.417  1.00  0.00           C  
ATOM    411  HE1 HSE    25       1.964  23.564 -44.753  1.00  0.00           H  
ATOM    412  NE2 HSE    25       3.516  22.024 -44.704  1.00  0.00           N  
ATOM    413  HE2 HSE    25       3.238  21.326 -45.364  1.00  0.00           H  
ATOM    414  CD2 HSE    25       4.583  21.775 -43.760  1.00  0.00           C  
ATOM    415  HD2 HSE    25       5.268  20.936 -43.785  1.00  0.00           H  
ATOM    416  C   HSE    25       4.960  22.131 -40.382  1.00  0.00           C  
ATOM    417  O   HSE    25       5.760  21.482 -39.698  1.00  0.00           O  
ATOM    418  N   GLN    26       3.716  21.764 -40.671  1.00  0.00           N  
ATOM    419  HN  GLN    26       3.136  22.335 -41.247  1.00  0.00           H  
ATOM    420  CA  GLN    26       3.052  20.544 -40.131  1.00  0.00           C  
ATOM    421  HA  GLN    26       3.819  19.815 -39.914  1.00  0.00           H  
ATOM    422  CB  GLN    26       2.126  20.798 -38.889  1.00  0.00           C  
ATOM    423  HB1 GLN    26       1.970  19.793 -38.441  1.00  0.00           H  
ATOM    424  HB2 GLN    26       1.159  21.175 -39.285  1.00  0.00           H  
ATOM    425  CG  GLN    26       2.743  21.713 -37.763  1.00  0.00           C  
ATOM    426  HG1 GLN    26       3.784  21.378 -37.565  1.00  0.00           H  
ATOM    427  HG2 GLN    26       2.087  21.622 -36.871  1.00  0.00           H  
ATOM    428  CD  GLN    26       2.763  23.244 -38.160  1.00  0.00           C  
ATOM    429  OE1 GLN    26       2.117  23.730 -39.116  1.00  0.00           O  
ATOM    430  NE2 GLN    26       3.638  24.009 -37.404  1.00  0.00           N  
ATOM    431 HE21 GLN    26       4.284  23.529 -36.812  1.00  0.00           H  
ATOM    432 HE22 GLN    26       3.700  24.989 -37.592  1.00  0.00           H  
ATOM    433  C   GLN    26       2.241  19.930 -41.227  1.00  0.00           C  
ATOM    434  O   GLN    26       1.899  20.544 -42.221  1.00  0.00           O  
ATOM    435  N   ILE    27       1.952  18.587 -41.169  1.00  0.00           N  
ATOM    436  HN  ILE    27       2.256  18.101 -40.354  1.00  0.00           H  
ATOM    437  CA  ILE    27       1.155  17.920 -42.172  1.00  0.00           C  
ATOM    438  HA  ILE    27       0.465  18.693 -42.477  1.00  0.00           H  
ATOM    439  CB  ILE    27       1.832  17.373 -43.405  1.00  0.00           C  
ATOM    440  HB  ILE    27       2.718  18.022 -43.575  1.00  0.00           H  
ATOM    441  CG2 ILE    27       2.416  15.971 -43.283  1.00  0.00           C  
ATOM    442 HG21 ILE    27       2.851  15.917 -42.262  1.00  0.00           H  
ATOM    443 HG22 ILE    27       3.098  15.831 -44.149  1.00  0.00           H  
ATOM    444 HG23 ILE    27       1.574  15.248 -43.321  1.00  0.00           H  
ATOM    445  CG1 ILE    27       1.035  17.515 -44.716  1.00  0.00           C  
ATOM    446 HG11 ILE    27       0.566  18.521 -44.767  1.00  0.00           H  
ATOM    447 HG12 ILE    27       0.295  16.687 -44.735  1.00  0.00           H  
ATOM    448  CD  ILE    27       1.914  17.563 -45.967  1.00  0.00           C  
ATOM    449  HD1 ILE    27       2.753  16.838 -45.907  1.00  0.00           H  
ATOM    450  HD2 ILE    27       2.302  18.553 -46.288  1.00  0.00           H  
ATOM    451  HD3 ILE    27       1.396  17.254 -46.901  1.00  0.00           H  
ATOM    452  C   ILE    27       0.279  16.863 -41.447  1.00  0.00           C  
ATOM    453  O   ILE    27       0.583  16.371 -40.333  1.00  0.00           O  
ATOM    454  N   GLY    28      -0.864  16.509 -42.082  1.00  0.00           N  
ATOM    455  HN  GLY    28      -1.220  16.787 -42.971  1.00  0.00           H  
ATOM    456  CA  GLY    28      -1.913  15.665 -41.357  1.00  0.00           C  
ATOM    457  HA1 GLY    28      -1.632  14.625 -41.283  1.00  0.00           H  
ATOM    458  HA2 GLY    28      -2.749  15.692 -42.039  1.00  0.00           H  
ATOM    459  C   GLY    28      -2.420  16.085 -40.006  1.00  0.00           C  
ATOM    460  O   GLY    28      -2.253  17.201 -39.500  1.00  0.00           O  
ATOM    461  N   CYS    29      -3.384  15.244 -39.469  1.00  0.00           N  
ATOM    462  HN  CYS    29      -3.145  14.278 -39.531  1.00  0.00           H  
ATOM    463  CA  CYS    29      -4.588  15.642 -38.733  1.00  0.00           C  
ATOM    464  HA  CYS    29      -5.031  16.536 -39.145  1.00  0.00           H  
ATOM    465  CB  CYS    29      -5.651  14.501 -38.943  1.00  0.00           C  
ATOM    466  HB1 CYS    29      -6.656  14.535 -38.470  1.00  0.00           H  
ATOM    467  HB2 CYS    29      -5.056  13.595 -38.701  1.00  0.00           H  
ATOM    468  SG  CYS    29      -6.058  14.371 -40.691  1.00  0.00           S  
ATOM    469  C   CYS    29      -4.455  15.785 -37.216  1.00  0.00           C  
ATOM    470  O   CYS    29      -4.110  14.863 -36.523  1.00  0.00           O  
ATOM    471  N   GLN    30      -4.906  16.922 -36.728  1.00  0.00           N  
ATOM    472  HN  GLN    30      -5.248  17.641 -37.328  1.00  0.00           H  
ATOM    473  CA  GLN    30      -4.681  17.272 -35.370  1.00  0.00           C  
ATOM    474  HA  GLN    30      -3.728  16.915 -35.008  1.00  0.00           H  
ATOM    475  CB  GLN    30      -4.515  18.775 -35.226  1.00  0.00           C  
ATOM    476  HB1 GLN    30      -5.448  19.313 -35.496  1.00  0.00           H  
ATOM    477  HB2 GLN    30      -3.781  19.145 -35.973  1.00  0.00           H  
ATOM    478  CG  GLN    30      -4.095  19.399 -33.847  1.00  0.00           C  
ATOM    479  HG1 GLN    30      -4.900  19.119 -33.134  1.00  0.00           H  
ATOM    480  HG2 GLN    30      -4.129  20.510 -33.870  1.00  0.00           H  
ATOM    481  CD  GLN    30      -2.713  18.896 -33.328  1.00  0.00           C  
ATOM    482  OE1 GLN    30      -2.415  17.721 -33.355  1.00  0.00           O  
ATOM    483  NE2 GLN    30      -1.937  19.824 -32.744  1.00  0.00           N  
ATOM    484 HE21 GLN    30      -2.210  20.786 -32.703  1.00  0.00           H  
ATOM    485 HE22 GLN    30      -1.125  19.470 -32.280  1.00  0.00           H  
ATOM    486  C   GLN    30      -5.773  16.768 -34.422  1.00  0.00           C  
ATOM    487  O   GLN    30      -6.935  16.578 -34.782  1.00  0.00           O  
ATOM    488  N   SER    31      -5.290  16.362 -33.211  1.00  0.00           N  
ATOM    489  HN  SER    31      -4.335  16.450 -32.939  1.00  0.00           H  
ATOM    490  CA  SER    31      -6.113  15.644 -32.232  1.00  0.00           C  
ATOM    491  HA  SER    31      -7.166  15.665 -32.469  1.00  0.00           H  
ATOM    492  CB  SER    31      -5.499  14.239 -31.799  1.00  0.00           C  
ATOM    493  HB1 SER    31      -4.477  14.325 -31.372  1.00  0.00           H  
ATOM    494  HB2 SER    31      -5.417  13.649 -32.737  1.00  0.00           H  
ATOM    495  OG  SER    31      -6.347  13.583 -30.945  1.00  0.00           O  
ATOM    496  HG1 SER    31      -7.223  13.617 -31.337  1.00  0.00           H  
ATOM    497  C   SER    31      -5.984  16.528 -30.942  1.00  0.00           C  
ATOM    498  O   SER    31      -4.891  16.826 -30.623  1.00  0.00           O  
ATOM    499  N   SER    32      -7.106  16.903 -30.292  1.00  0.00           N  
ATOM    500  HN  SER    32      -8.031  16.607 -30.514  1.00  0.00           H  
ATOM    501  CA  SER    32      -7.092  17.652 -29.030  1.00  0.00           C  
ATOM    502  HA  SER    32      -6.359  18.419 -29.231  1.00  0.00           H  
ATOM    503  CB  SER    32      -8.347  18.416 -28.642  1.00  0.00           C  
ATOM    504  HB1 SER    32      -8.153  18.964 -27.695  1.00  0.00           H  
ATOM    505  HB2 SER    32      -9.161  17.690 -28.431  1.00  0.00           H  
ATOM    506  OG  SER    32      -8.847  19.328 -29.625  1.00  0.00           O  
ATOM    507  HG1 SER    32      -9.705  18.966 -29.856  1.00  0.00           H  
ATOM    508  C   SER    32      -6.637  16.780 -27.803  1.00  0.00           C  
ATOM    509  O   SER    32      -7.013  15.625 -27.578  1.00  0.00           O  
ATOM    510  N   ILE    33      -5.881  17.450 -26.899  1.00  0.00           N  
ATOM    511  HN  ILE    33      -5.460  18.326 -27.123  1.00  0.00           H  
ATOM    512  CA  ILE    33      -5.609  16.931 -25.544  1.00  0.00           C  
ATOM    513  HA  ILE    33      -5.054  16.026 -25.742  1.00  0.00           H  
ATOM    514  CB  ILE    33      -4.742  17.844 -24.750  1.00  0.00           C  
ATOM    515  HB  ILE    33      -5.191  18.852 -24.621  1.00  0.00           H  
ATOM    516  CG2 ILE    33      -4.498  17.311 -23.349  1.00  0.00           C  
ATOM    517 HG21 ILE    33      -5.382  17.362 -22.679  1.00  0.00           H  
ATOM    518 HG22 ILE    33      -3.677  17.846 -22.825  1.00  0.00           H  
ATOM    519 HG23 ILE    33      -4.222  16.236 -23.389  1.00  0.00           H  
ATOM    520  CG1 ILE    33      -3.441  18.166 -25.471  1.00  0.00           C  
ATOM    521 HG11 ILE    33      -2.910  18.972 -24.921  1.00  0.00           H  
ATOM    522 HG12 ILE    33      -3.685  18.581 -26.472  1.00  0.00           H  
ATOM    523  CD  ILE    33      -2.462  16.938 -25.692  1.00  0.00           C  
ATOM    524  HD1 ILE    33      -1.448  17.294 -25.974  1.00  0.00           H  
ATOM    525  HD2 ILE    33      -2.828  16.093 -26.313  1.00  0.00           H  
ATOM    526  HD3 ILE    33      -2.435  16.550 -24.651  1.00  0.00           H  
ATOM    527  C   ILE    33      -6.952  16.626 -24.710  1.00  0.00           C  
ATOM    528  O   ILE    33      -7.723  17.516 -24.277  1.00  0.00           O  
ATOM    529  N   SER    34      -7.237  15.319 -24.503  1.00  0.00           N  
ATOM    530  HN  SER    34      -6.515  14.645 -24.636  1.00  0.00           H  
ATOM    531  CA  SER    34      -8.349  14.750 -23.797  1.00  0.00           C  
ATOM    532  HA  SER    34      -8.071  13.773 -23.430  1.00  0.00           H  
ATOM    533  CB  SER    34      -8.919  15.441 -22.548  1.00  0.00           C  
ATOM    534  HB1 SER    34      -9.561  16.276 -22.900  1.00  0.00           H  
ATOM    535  HB2 SER    34      -8.013  15.717 -21.967  1.00  0.00           H  
ATOM    536  OG  SER    34      -9.656  14.475 -21.777  1.00  0.00           O  
ATOM    537  HG1 SER    34     -10.345  14.160 -22.365  1.00  0.00           H  
ATOM    538  C   SER    34      -9.368  14.318 -24.741  1.00  0.00           C  
ATOM    539  O   SER    34     -10.480  14.032 -24.452  1.00  0.00           O  
ATOM    540  N   GLY    35      -9.058  14.177 -26.007  1.00  0.00           N  
ATOM    541  HN  GLY    35      -8.283  14.511 -26.538  1.00  0.00           H  
ATOM    542  CA  GLY    35     -10.184  13.690 -26.937  1.00  0.00           C  
ATOM    543  HA1 GLY    35     -10.642  12.917 -26.337  1.00  0.00           H  
ATOM    544  HA2 GLY    35      -9.556  13.337 -27.742  1.00  0.00           H  
ATOM    545  C   GLY    35     -11.027  14.792 -27.460  1.00  0.00           C  
ATOM    546  O   GLY    35     -11.208  15.867 -26.838  1.00  0.00           O  
ATOM    547  N   ASP    36     -11.597  14.697 -28.607  1.00  0.00           N  
ATOM    548  HN  ASP    36     -11.499  13.845 -29.116  1.00  0.00           H  
ATOM    549  CA  ASP    36     -12.484  15.624 -29.274  1.00  0.00           C  
ATOM    550  HA  ASP    36     -12.686  16.530 -28.722  1.00  0.00           H  
ATOM    551  CB  ASP    36     -12.087  16.039 -30.737  1.00  0.00           C  
ATOM    552  HB1 ASP    36     -12.933  16.480 -31.306  1.00  0.00           H  
ATOM    553  HB2 ASP    36     -11.856  15.094 -31.274  1.00  0.00           H  
ATOM    554  CG  ASP    36     -10.885  16.922 -30.797  1.00  0.00           C  
ATOM    555  OD1 ASP    36      -9.846  16.573 -31.383  1.00  0.00           O  
ATOM    556  OD2 ASP    36     -11.018  18.083 -30.360  1.00  0.00           O  
ATOM    557  C   ASP    36     -13.831  14.968 -29.255  1.00  0.00           C  
ATOM    558  O   ASP    36     -13.873  13.777 -29.516  1.00  0.00           O  
ATOM    559  N   THR    37     -14.895  15.695 -28.892  1.00  0.00           N  
ATOM    560  HN  THR    37     -14.773  16.668 -28.714  1.00  0.00           H  
ATOM    561  CA  THR    37     -16.264  15.190 -28.729  1.00  0.00           C  
ATOM    562  HA  THR    37     -16.232  14.261 -29.279  1.00  0.00           H  
ATOM    563  CB  THR    37     -16.656  15.163 -27.228  1.00  0.00           C  
ATOM    564  HB  THR    37     -16.486  16.176 -26.804  1.00  0.00           H  
ATOM    565  OG1 THR    37     -15.803  14.286 -26.550  1.00  0.00           O  
ATOM    566  HG1 THR    37     -15.172  14.843 -26.088  1.00  0.00           H  
ATOM    567  CG2 THR    37     -18.082  14.689 -27.026  1.00  0.00           C  
ATOM    568 HG21 THR    37     -18.348  14.467 -25.970  1.00  0.00           H  
ATOM    569 HG22 THR    37     -18.261  13.763 -27.613  1.00  0.00           H  
ATOM    570 HG23 THR    37     -18.726  15.525 -27.371  1.00  0.00           H  
ATOM    571  C   THR    37     -17.200  16.079 -29.391  1.00  0.00           C  
ATOM    572  O   THR    37     -17.114  17.317 -29.353  1.00  0.00           O  
ATOM    573  N   GLY    38     -18.265  15.497 -29.980  1.00  0.00           N  
ATOM    574  HN  GLY    38     -18.282  14.506 -29.875  1.00  0.00           H  
ATOM    575  CA  GLY    38     -19.292  16.233 -30.647  1.00  0.00           C  
ATOM    576  HA1 GLY    38     -18.989  16.481 -31.654  1.00  0.00           H  
ATOM    577  HA2 GLY    38     -19.475  17.126 -30.068  1.00  0.00           H  
ATOM    578  C   GLY    38     -20.550  15.464 -30.631  1.00  0.00           C  
ATOM    579  O   GLY    38     -20.583  14.246 -30.431  1.00  0.00           O  
ATOM    580  N   VAL    39     -21.710  16.072 -30.933  1.00  0.00           N  
ATOM    581  HN  VAL    39     -21.745  17.067 -30.979  1.00  0.00           H  
ATOM    582  CA  VAL    39     -22.900  15.388 -31.202  1.00  0.00           C  
ATOM    583  HA  VAL    39     -22.889  14.631 -30.433  1.00  0.00           H  
ATOM    584  CB  VAL    39     -24.095  16.294 -30.930  1.00  0.00           C  
ATOM    585  HB  VAL    39     -25.027  15.754 -31.202  1.00  0.00           H  
ATOM    586  CG1 VAL    39     -24.251  16.653 -29.371  1.00  0.00           C  
ATOM    587 HG11 VAL    39     -23.225  16.814 -28.975  1.00  0.00           H  
ATOM    588 HG12 VAL    39     -24.565  15.765 -28.783  1.00  0.00           H  
ATOM    589 HG13 VAL    39     -24.914  17.541 -29.292  1.00  0.00           H  
ATOM    590  CG2 VAL    39     -24.044  17.562 -31.648  1.00  0.00           C  
ATOM    591 HG21 VAL    39     -23.108  18.155 -31.573  1.00  0.00           H  
ATOM    592 HG22 VAL    39     -24.855  18.287 -31.424  1.00  0.00           H  
ATOM    593 HG23 VAL    39     -24.153  17.378 -32.738  1.00  0.00           H  
ATOM    594  C   VAL    39     -22.973  14.656 -32.556  1.00  0.00           C  
ATOM    595  O   VAL    39     -22.593  15.229 -33.595  1.00  0.00           O  
ATOM    596  N   ILE    40     -23.399  13.403 -32.623  1.00  0.00           N  
ATOM    597  HN  ILE    40     -23.619  12.903 -31.788  1.00  0.00           H  
ATOM    598  CA  ILE    40     -23.438  12.692 -33.914  1.00  0.00           C  
ATOM    599  HA  ILE    40     -22.437  12.632 -34.315  1.00  0.00           H  
ATOM    600  CB  ILE    40     -23.758  11.203 -33.573  1.00  0.00           C  
ATOM    601  HB  ILE    40     -22.889  10.828 -32.991  1.00  0.00           H  
ATOM    602  CG2 ILE    40     -25.049  10.991 -32.749  1.00  0.00           C  
ATOM    603 HG21 ILE    40     -25.927  11.347 -33.330  1.00  0.00           H  
ATOM    604 HG22 ILE    40     -24.976  11.533 -31.781  1.00  0.00           H  
ATOM    605 HG23 ILE    40     -25.320   9.920 -32.629  1.00  0.00           H  
ATOM    606  CG1 ILE    40     -23.675  10.277 -34.806  1.00  0.00           C  
ATOM    607 HG11 ILE    40     -24.586  10.537 -35.387  1.00  0.00           H  
ATOM    608 HG12 ILE    40     -23.821   9.218 -34.503  1.00  0.00           H  
ATOM    609  CD  ILE    40     -22.425  10.268 -35.699  1.00  0.00           C  
ATOM    610  HD1 ILE    40     -22.128  11.285 -36.034  1.00  0.00           H  
ATOM    611  HD2 ILE    40     -22.729   9.765 -36.642  1.00  0.00           H  
ATOM    612  HD3 ILE    40     -21.560   9.623 -35.433  1.00  0.00           H  
ATOM    613  C   ILE    40     -24.444  13.302 -34.882  1.00  0.00           C  
ATOM    614  O   ILE    40     -25.571  13.587 -34.485  1.00  0.00           O  
ATOM    615  N   HSE    41     -24.073  13.471 -36.162  1.00  0.00           N  
ATOM    616  HN  HSE    41     -23.139  13.258 -36.438  1.00  0.00           H  
ATOM    617  CA  HSE    41     -24.840  13.864 -37.297  1.00  0.00           C  
ATOM    618  HA  HSE    41     -25.884  13.801 -37.029  1.00  0.00           H  
ATOM    619  CB  HSE    41     -24.435  15.236 -37.716  1.00  0.00           C  
ATOM    620  HB1 HSE    41     -23.405  15.173 -38.128  1.00  0.00           H  
ATOM    621  HB2 HSE    41     -24.461  15.868 -36.803  1.00  0.00           H  
ATOM    622  ND1 HSE    41     -26.722  15.829 -38.673  1.00  0.00           N  
ATOM    623  CG  HSE    41     -25.345  15.828 -38.801  1.00  0.00           C  
ATOM    624  CE1 HSE    41     -27.115  16.524 -39.715  1.00  0.00           C  
ATOM    625  HE1 HSE    41     -28.148  16.731 -39.995  1.00  0.00           H  
ATOM    626  NE2 HSE    41     -26.107  16.869 -40.545  1.00  0.00           N  
ATOM    627  HE2 HSE    41     -26.144  17.574 -41.253  1.00  0.00           H  
ATOM    628  CD2 HSE    41     -24.909  16.455 -39.936  1.00  0.00           C  
ATOM    629  HD2 HSE    41     -23.957  16.600 -40.432  1.00  0.00           H  
ATOM    630  C   HSE    41     -24.504  12.943 -38.525  1.00  0.00           C  
ATOM    631  O   HSE    41     -23.350  12.508 -38.707  1.00  0.00           O  
ATOM    632  N   VAL    42     -25.481  12.812 -39.422  1.00  0.00           N  
ATOM    633  HN  VAL    42     -26.438  13.084 -39.357  1.00  0.00           H  
ATOM    634  CA  VAL    42     -25.329  12.011 -40.565  1.00  0.00           C  
ATOM    635  HA  VAL    42     -24.408  11.447 -40.559  1.00  0.00           H  
ATOM    636  CB  VAL    42     -26.238  10.808 -40.524  1.00  0.00           C  
ATOM    637  HB  VAL    42     -27.237  11.234 -40.290  1.00  0.00           H  
ATOM    638  CG1 VAL    42     -26.292  10.127 -41.946  1.00  0.00           C  
ATOM    639 HG11 VAL    42     -27.227   9.528 -41.968  1.00  0.00           H  
ATOM    640 HG12 VAL    42     -25.378   9.499 -42.017  1.00  0.00           H  
ATOM    641 HG13 VAL    42     -26.302  10.762 -42.858  1.00  0.00           H  
ATOM    642  CG2 VAL    42     -25.820   9.851 -39.348  1.00  0.00           C  
ATOM    643 HG21 VAL    42     -26.457   8.943 -39.289  1.00  0.00           H  
ATOM    644 HG22 VAL    42     -25.840  10.310 -38.336  1.00  0.00           H  
ATOM    645 HG23 VAL    42     -24.759   9.662 -39.619  1.00  0.00           H  
ATOM    646  C   VAL    42     -25.500  12.886 -41.816  1.00  0.00           C  
ATOM    647  O   VAL    42     -26.513  13.535 -41.909  1.00  0.00           O  
ATOM    648  N   VAL    43     -24.542  12.872 -42.813  1.00  0.00           N  
ATOM    649  HN  VAL    43     -23.669  12.451 -42.576  1.00  0.00           H  
ATOM    650  CA  VAL    43     -24.668  13.596 -44.037  1.00  0.00           C  
ATOM    651  HA  VAL    43     -25.610  14.123 -44.057  1.00  0.00           H  
ATOM    652  CB  VAL    43     -23.488  14.505 -44.144  1.00  0.00           C  
ATOM    653  HB  VAL    43     -22.589  13.874 -43.976  1.00  0.00           H  
ATOM    654  CG1 VAL    43     -23.248  15.133 -45.514  1.00  0.00           C  
ATOM    655 HG11 VAL    43     -24.036  15.905 -45.642  1.00  0.00           H  
ATOM    656 HG12 VAL    43     -23.321  14.371 -46.319  1.00  0.00           H  
ATOM    657 HG13 VAL    43     -22.223  15.552 -45.605  1.00  0.00           H  
ATOM    658  CG2 VAL    43     -23.574  15.648 -43.171  1.00  0.00           C  
ATOM    659 HG21 VAL    43     -22.619  16.193 -43.331  1.00  0.00           H  
ATOM    660 HG22 VAL    43     -23.649  15.297 -42.120  1.00  0.00           H  
ATOM    661 HG23 VAL    43     -24.433  16.324 -43.368  1.00  0.00           H  
ATOM    662  C   VAL    43     -24.902  12.767 -45.344  1.00  0.00           C  
ATOM    663  O   VAL    43     -24.018  12.123 -45.886  1.00  0.00           O  
ATOM    664  N   GLU    44     -26.135  12.906 -45.881  1.00  0.00           N  
ATOM    665  HN  GLU    44     -26.764  13.611 -45.563  1.00  0.00           H  
ATOM    666  CA  GLU    44     -26.556  12.109 -47.081  1.00  0.00           C  
ATOM    667  HA  GLU    44     -25.770  11.501 -47.503  1.00  0.00           H  
ATOM    668  CB  GLU    44     -27.904  11.359 -46.795  1.00  0.00           C  
ATOM    669  HB1 GLU    44     -28.135  10.710 -47.667  1.00  0.00           H  
ATOM    670  HB2 GLU    44     -28.766  12.054 -46.709  1.00  0.00           H  
ATOM    671  CG  GLU    44     -27.855  10.429 -45.591  1.00  0.00           C  
ATOM    672  HG1 GLU    44     -27.903  11.134 -44.734  1.00  0.00           H  
ATOM    673  HG2 GLU    44     -26.894   9.872 -45.565  1.00  0.00           H  
ATOM    674  CD  GLU    44     -29.002   9.476 -45.622  1.00  0.00           C  
ATOM    675  OE1 GLU    44     -30.008   9.562 -44.804  1.00  0.00           O  
ATOM    676  OE2 GLU    44     -29.122   8.603 -46.528  1.00  0.00           O  
ATOM    677  C   GLU    44     -26.840  13.034 -48.266  1.00  0.00           C  
ATOM    678  O   GLU    44     -27.188  12.514 -49.340  1.00  0.00           O  
ATOM    679  N   LYS    45     -26.586  14.376 -48.148  1.00  0.00           N  
ATOM    680  HN  LYS    45     -26.316  14.775 -47.275  1.00  0.00           H  
ATOM    681  CA  LYS    45     -26.744  15.327 -49.237  1.00  0.00           C  
ATOM    682  HA  LYS    45     -26.112  14.982 -50.042  1.00  0.00           H  
ATOM    683  CB  LYS    45     -28.198  15.518 -49.680  1.00  0.00           C  
ATOM    684  HB1 LYS    45     -28.490  14.473 -49.923  1.00  0.00           H  
ATOM    685  HB2 LYS    45     -28.329  16.232 -50.521  1.00  0.00           H  
ATOM    686  CG  LYS    45     -29.179  16.165 -48.608  1.00  0.00           C  
ATOM    687  HG1 LYS    45     -28.963  17.248 -48.487  1.00  0.00           H  
ATOM    688  HG2 LYS    45     -28.995  15.689 -47.621  1.00  0.00           H  
ATOM    689  CD  LYS    45     -30.671  15.929 -48.984  1.00  0.00           C  
ATOM    690  HD1 LYS    45     -30.863  14.852 -48.789  1.00  0.00           H  
ATOM    691  HD2 LYS    45     -30.653  16.031 -50.090  1.00  0.00           H  
ATOM    692  CE  LYS    45     -31.618  16.824 -48.303  1.00  0.00           C  
ATOM    693  HE1 LYS    45     -32.665  16.588 -48.590  1.00  0.00           H  
ATOM    694  HE2 LYS    45     -31.397  17.905 -48.439  1.00  0.00           H  
ATOM    695  NZ  LYS    45     -31.575  16.536 -46.851  1.00  0.00           N  
ATOM    696  HZ1 LYS    45     -32.429  16.951 -46.425  1.00  0.00           H  
ATOM    697  HZ2 LYS    45     -30.727  16.783 -46.303  1.00  0.00           H  
ATOM    698  HZ3 LYS    45     -31.522  15.498 -46.827  1.00  0.00           H  
ATOM    699  C   LYS    45     -26.139  16.644 -48.836  1.00  0.00           C  
ATOM    700  O   LYS    45     -25.807  16.814 -47.679  1.00  0.00           O  
ATOM    701  N   GLU    46     -26.014  17.617 -49.732  1.00  0.00           N  
ATOM    702  HN  GLU    46     -26.254  17.539 -50.697  1.00  0.00           H  
ATOM    703  CA  GLU    46     -25.394  18.902 -49.464  1.00  0.00           C  
ATOM    704  HA  GLU    46     -24.376  18.712 -49.159  1.00  0.00           H  
ATOM    705  CB  GLU    46     -25.426  19.734 -50.709  1.00  0.00           C  
ATOM    706  HB1 GLU    46     -25.535  20.793 -50.390  1.00  0.00           H  
ATOM    707  HB2 GLU    46     -26.341  19.462 -51.277  1.00  0.00           H  
ATOM    708  CG  GLU    46     -24.154  19.507 -51.597  1.00  0.00           C  
ATOM    709  HG1 GLU    46     -24.160  18.454 -51.952  1.00  0.00           H  
ATOM    710  HG2 GLU    46     -23.212  19.527 -51.008  1.00  0.00           H  
ATOM    711  CD  GLU    46     -23.899  20.537 -52.724  1.00  0.00           C  
ATOM    712  OE1 GLU    46     -23.588  19.999 -53.840  1.00  0.00           O  
ATOM    713  OE2 GLU    46     -24.063  21.750 -52.457  1.00  0.00           O  
ATOM    714  C   GLU    46     -26.056  19.695 -48.291  1.00  0.00           C  
ATOM    715  O   GLU    46     -25.404  20.077 -47.361  1.00  0.00           O  
ATOM    716  N   GLU    47     -27.420  19.793 -48.218  1.00  0.00           N  
ATOM    717  HN  GLU    47     -27.935  19.456 -49.003  1.00  0.00           H  
ATOM    718  CA  GLU    47     -28.067  20.604 -47.274  1.00  0.00           C  
ATOM    719  HA  GLU    47     -27.510  21.524 -47.176  1.00  0.00           H  
ATOM    720  CB  GLU    47     -29.496  20.826 -47.561  1.00  0.00           C  
ATOM    721  HB1 GLU    47     -30.134  21.247 -46.754  1.00  0.00           H  
ATOM    722  HB2 GLU    47     -29.861  19.820 -47.863  1.00  0.00           H  
ATOM    723  CG  GLU    47     -29.782  21.769 -48.781  1.00  0.00           C  
ATOM    724  HG1 GLU    47     -29.072  21.558 -49.609  1.00  0.00           H  
ATOM    725  HG2 GLU    47     -29.742  22.837 -48.477  1.00  0.00           H  
ATOM    726  CD  GLU    47     -31.166  21.514 -49.299  1.00  0.00           C  
ATOM    727  OE1 GLU    47     -31.345  21.315 -50.513  1.00  0.00           O  
ATOM    728  OE2 GLU    47     -32.062  21.553 -48.426  1.00  0.00           O  
ATOM    729  C   GLU    47     -27.878  20.017 -45.872  1.00  0.00           C  
ATOM    730  O   GLU    47     -28.075  20.743 -44.876  1.00  0.00           O  
ATOM    731  N   ASP    48     -27.470  18.730 -45.784  1.00  0.00           N  
ATOM    732  HN  ASP    48     -27.400  18.129 -46.577  1.00  0.00           H  
ATOM    733  CA  ASP    48     -27.248  18.178 -44.487  1.00  0.00           C  
ATOM    734  HA  ASP    48     -27.995  18.467 -43.763  1.00  0.00           H  
ATOM    735  CB  ASP    48     -27.116  16.616 -44.466  1.00  0.00           C  
ATOM    736  HB1 ASP    48     -26.873  16.210 -43.461  1.00  0.00           H  
ATOM    737  HB2 ASP    48     -26.305  16.320 -45.166  1.00  0.00           H  
ATOM    738  CG  ASP    48     -28.337  15.980 -44.985  1.00  0.00           C  
ATOM    739  OD1 ASP    48     -28.283  14.724 -45.125  1.00  0.00           O  
ATOM    740  OD2 ASP    48     -29.389  16.659 -45.287  1.00  0.00           O  
ATOM    741  C   ASP    48     -25.885  18.556 -43.887  1.00  0.00           C  
ATOM    742  O   ASP    48     -25.648  18.796 -42.707  1.00  0.00           O  
ATOM    743  N   LEU    49     -24.915  18.853 -44.809  1.00  0.00           N  
ATOM    744  HN  LEU    49     -25.114  18.777 -45.783  1.00  0.00           H  
ATOM    745  CA  LEU    49     -23.732  19.532 -44.485  1.00  0.00           C  
ATOM    746  HA  LEU    49     -23.168  19.128 -43.657  1.00  0.00           H  
ATOM    747  CB  LEU    49     -22.789  19.664 -45.698  1.00  0.00           C  
ATOM    748  HB1 LEU    49     -23.198  20.405 -46.416  1.00  0.00           H  
ATOM    749  HB2 LEU    49     -22.852  18.717 -46.277  1.00  0.00           H  
ATOM    750  CG  LEU    49     -21.301  20.043 -45.444  1.00  0.00           C  
ATOM    751  HG  LEU    49     -21.269  20.654 -44.516  1.00  0.00           H  
ATOM    752  CD1 LEU    49     -20.556  18.786 -45.082  1.00  0.00           C  
ATOM    753 HD11 LEU    49     -21.033  18.179 -44.283  1.00  0.00           H  
ATOM    754 HD12 LEU    49     -19.676  19.082 -44.472  1.00  0.00           H  
ATOM    755 HD13 LEU    49     -20.388  18.061 -45.907  1.00  0.00           H  
ATOM    756  CD2 LEU    49     -20.689  20.892 -46.549  1.00  0.00           C  
ATOM    757 HD21 LEU    49     -21.248  21.843 -46.688  1.00  0.00           H  
ATOM    758 HD22 LEU    49     -20.637  20.349 -47.517  1.00  0.00           H  
ATOM    759 HD23 LEU    49     -19.678  21.249 -46.259  1.00  0.00           H  
ATOM    760  C   LEU    49     -23.991  20.974 -44.002  1.00  0.00           C  
ATOM    761  O   LEU    49     -23.434  21.345 -42.978  1.00  0.00           O  
ATOM    762  N   GLN    50     -24.886  21.750 -44.618  1.00  0.00           N  
ATOM    763  HN  GLN    50     -25.416  21.360 -45.367  1.00  0.00           H  
ATOM    764  CA  GLN    50     -25.282  23.050 -44.139  1.00  0.00           C  
ATOM    765  HA  GLN    50     -24.338  23.508 -43.884  1.00  0.00           H  
ATOM    766  CB  GLN    50     -26.137  23.831 -45.251  1.00  0.00           C  
ATOM    767  HB1 GLN    50     -26.163  24.865 -44.845  1.00  0.00           H  
ATOM    768  HB2 GLN    50     -27.177  23.444 -45.196  1.00  0.00           H  
ATOM    769  CG  GLN    50     -25.606  23.712 -46.717  1.00  0.00           C  
ATOM    770  HG1 GLN    50     -26.517  24.012 -47.279  1.00  0.00           H  
ATOM    771  HG2 GLN    50     -25.271  22.705 -47.046  1.00  0.00           H  
ATOM    772  CD  GLN    50     -24.453  24.633 -47.037  1.00  0.00           C  
ATOM    773  OE1 GLN    50     -23.425  24.113 -47.446  1.00  0.00           O  
ATOM    774  NE2 GLN    50     -24.664  25.939 -46.879  1.00  0.00           N  
ATOM    775 HE21 GLN    50     -23.957  26.509 -47.298  1.00  0.00           H  
ATOM    776 HE22 GLN    50     -25.459  26.223 -46.343  1.00  0.00           H  
ATOM    777  C   GLN    50     -25.939  23.250 -42.782  1.00  0.00           C  
ATOM    778  O   GLN    50     -25.824  24.304 -42.127  1.00  0.00           O  
ATOM    779  N   TRP    51     -26.556  22.195 -42.301  1.00  0.00           N  
ATOM    780  HN  TRP    51     -26.599  21.413 -42.919  1.00  0.00           H  
ATOM    781  CA  TRP    51     -26.999  22.004 -40.936  1.00  0.00           C  
ATOM    782  HA  TRP    51     -27.580  22.872 -40.661  1.00  0.00           H  
ATOM    783  CB  TRP    51     -27.692  20.633 -40.762  1.00  0.00           C  
ATOM    784  HB1 TRP    51     -26.955  19.820 -40.941  1.00  0.00           H  
ATOM    785  HB2 TRP    51     -28.625  20.656 -41.364  1.00  0.00           H  
ATOM    786  CG  TRP    51     -28.308  20.504 -39.338  1.00  0.00           C  
ATOM    787  CD1 TRP    51     -27.946  19.742 -38.329  1.00  0.00           C  
ATOM    788  HD1 TRP    51     -27.061  19.129 -38.406  1.00  0.00           H  
ATOM    789  NE1 TRP    51     -28.832  19.729 -37.323  1.00  0.00           N  
ATOM    790  HE1 TRP    51     -28.651  19.364 -36.437  1.00  0.00           H  
ATOM    791  CE2 TRP    51     -29.805  20.684 -37.571  1.00  0.00           C  
ATOM    792  CD2 TRP    51     -29.469  21.216 -38.846  1.00  0.00           C  
ATOM    793  CE3 TRP    51     -30.268  22.133 -39.397  1.00  0.00           C  
ATOM    794  HE3 TRP    51     -29.967  22.598 -40.324  1.00  0.00           H  
ATOM    795  CZ3 TRP    51     -31.573  22.379 -38.892  1.00  0.00           C  
ATOM    796  HZ3 TRP    51     -32.317  22.925 -39.453  1.00  0.00           H  
ATOM    797  CZ2 TRP    51     -31.020  20.977 -36.958  1.00  0.00           C  
ATOM    798  HZ2 TRP    51     -31.219  20.456 -36.032  1.00  0.00           H  
ATOM    799  CH2 TRP    51     -31.990  21.725 -37.719  1.00  0.00           C  
ATOM    800  HH2 TRP    51     -32.878  22.014 -37.175  1.00  0.00           H  
ATOM    801  C   TRP    51     -25.765  22.149 -40.035  1.00  0.00           C  
ATOM    802  O   TRP    51     -25.757  22.886 -39.068  1.00  0.00           O  
ATOM    803  N   VAL    52     -24.636  21.457 -40.368  1.00  0.00           N  
ATOM    804  HN  VAL    52     -24.716  20.804 -41.116  1.00  0.00           H  
ATOM    805  CA  VAL    52     -23.406  21.459 -39.599  1.00  0.00           C  
ATOM    806  HA  VAL    52     -23.718  21.354 -38.570  1.00  0.00           H  
ATOM    807  CB  VAL    52     -22.390  20.338 -39.905  1.00  0.00           C  
ATOM    808  HB  VAL    52     -22.060  20.324 -40.966  1.00  0.00           H  
ATOM    809  CG1 VAL    52     -21.071  20.517 -39.079  1.00  0.00           C  
ATOM    810 HG11 VAL    52     -20.434  21.323 -39.501  1.00  0.00           H  
ATOM    811 HG12 VAL    52     -20.393  19.642 -39.173  1.00  0.00           H  
ATOM    812 HG13 VAL    52     -21.438  20.729 -38.052  1.00  0.00           H  
ATOM    813  CG2 VAL    52     -23.113  19.066 -39.498  1.00  0.00           C  
ATOM    814 HG21 VAL    52     -22.376  18.242 -39.614  1.00  0.00           H  
ATOM    815 HG22 VAL    52     -24.066  18.867 -40.032  1.00  0.00           H  
ATOM    816 HG23 VAL    52     -23.267  19.199 -38.405  1.00  0.00           H  
ATOM    817  C   VAL    52     -22.677  22.839 -39.789  1.00  0.00           C  
ATOM    818  O   VAL    52     -22.214  23.399 -38.792  1.00  0.00           O  
ATOM    819  N   LEU    53     -22.599  23.301 -41.025  1.00  0.00           N  
ATOM    820  HN  LEU    53     -23.049  22.800 -41.760  1.00  0.00           H  
ATOM    821  CA  LEU    53     -21.923  24.574 -41.240  1.00  0.00           C  
ATOM    822  HA  LEU    53     -20.927  24.385 -40.870  1.00  0.00           H  
ATOM    823  CB  LEU    53     -21.999  24.892 -42.755  1.00  0.00           C  
ATOM    824  HB1 LEU    53     -21.559  25.909 -42.843  1.00  0.00           H  
ATOM    825  HB2 LEU    53     -23.033  24.979 -43.150  1.00  0.00           H  
ATOM    826  CG  LEU    53     -21.293  23.841 -43.567  1.00  0.00           C  
ATOM    827  HG  LEU    53     -21.877  22.899 -43.638  1.00  0.00           H  
ATOM    828  CD1 LEU    53     -21.201  24.264 -45.014  1.00  0.00           C  
ATOM    829 HD11 LEU    53     -20.693  23.465 -45.595  1.00  0.00           H  
ATOM    830 HD12 LEU    53     -20.555  25.124 -45.289  1.00  0.00           H  
ATOM    831 HD13 LEU    53     -22.218  24.368 -45.450  1.00  0.00           H  
ATOM    832  CD2 LEU    53     -19.849  23.494 -43.198  1.00  0.00           C  
ATOM    833 HD21 LEU    53     -19.395  22.600 -43.676  1.00  0.00           H  
ATOM    834 HD22 LEU    53     -19.773  23.356 -42.098  1.00  0.00           H  
ATOM    835 HD23 LEU    53     -19.152  24.328 -43.430  1.00  0.00           H  
ATOM    836  C   LEU    53     -22.513  25.756 -40.539  1.00  0.00           C  
ATOM    837  O   LEU    53     -21.836  26.512 -39.931  1.00  0.00           O  
ATOM    838  N   THR    54     -23.852  25.963 -40.647  1.00  0.00           N  
ATOM    839  HN  THR    54     -24.383  25.292 -41.160  1.00  0.00           H  
ATOM    840  CA  THR    54     -24.489  27.117 -40.141  1.00  0.00           C  
ATOM    841  HA  THR    54     -23.818  27.615 -39.457  1.00  0.00           H  
ATOM    842  CB  THR    54     -24.722  28.164 -41.245  1.00  0.00           C  
ATOM    843  HB  THR    54     -25.404  28.978 -40.921  1.00  0.00           H  
ATOM    844  OG1 THR    54     -25.096  27.645 -42.551  1.00  0.00           O  
ATOM    845  HG1 THR    54     -26.041  27.559 -42.409  1.00  0.00           H  
ATOM    846  CG2 THR    54     -23.403  28.872 -41.507  1.00  0.00           C  
ATOM    847 HG21 THR    54     -22.898  29.216 -40.579  1.00  0.00           H  
ATOM    848 HG22 THR    54     -23.493  29.807 -42.099  1.00  0.00           H  
ATOM    849 HG23 THR    54     -22.662  28.109 -41.830  1.00  0.00           H  
ATOM    850  C   THR    54     -25.737  26.778 -39.349  1.00  0.00           C  
ATOM    851  O   THR    54     -25.956  27.247 -38.182  1.00  0.00           O  
ATOM    852  N   ASP    55     -26.637  26.040 -39.927  1.00  0.00           N  
ATOM    853  HN  ASP    55     -26.516  25.606 -40.816  1.00  0.00           H  
ATOM    854  CA  ASP    55     -28.001  26.265 -39.671  1.00  0.00           C  
ATOM    855  HA  ASP    55     -28.157  27.333 -39.654  1.00  0.00           H  
ATOM    856  CB  ASP    55     -28.912  25.753 -40.879  1.00  0.00           C  
ATOM    857  HB1 ASP    55     -29.997  25.946 -40.739  1.00  0.00           H  
ATOM    858  HB2 ASP    55     -28.793  24.658 -41.023  1.00  0.00           H  
ATOM    859  CG  ASP    55     -28.549  26.252 -42.285  1.00  0.00           C  
ATOM    860  OD1 ASP    55     -29.136  25.657 -43.274  1.00  0.00           O  
ATOM    861  OD2 ASP    55     -27.774  27.292 -42.378  1.00  0.00           O  
ATOM    862  C   ASP    55     -28.609  25.701 -38.371  1.00  0.00           C  
ATOM    863  O   ASP    55     -29.495  26.204 -37.779  1.00  0.00           O  
ATOM    864  N   GLY    56     -28.062  24.483 -38.023  1.00  0.00           N  
ATOM    865  HN  GLY    56     -27.199  24.129 -38.376  1.00  0.00           H  
ATOM    866  CA  GLY    56     -28.617  23.706 -36.907  1.00  0.00           C  
ATOM    867  HA1 GLY    56     -28.206  22.714 -37.021  1.00  0.00           H  
ATOM    868  HA2 GLY    56     -29.694  23.689 -36.988  1.00  0.00           H  
ATOM    869  C   GLY    56     -28.208  24.314 -35.502  1.00  0.00           C  
ATOM    870  O   GLY    56     -27.268  25.070 -35.408  1.00  0.00           O  
ATOM    871  N   PRO    57     -28.802  23.957 -34.419  1.00  0.00           N  
ATOM    872  CD  PRO    57     -29.927  22.991 -34.366  1.00  0.00           C  
ATOM    873  HD1 PRO    57     -29.656  21.991 -34.766  1.00  0.00           H  
ATOM    874  HD2 PRO    57     -30.718  23.281 -35.091  1.00  0.00           H  
ATOM    875  CA  PRO    57     -28.631  24.710 -33.141  1.00  0.00           C  
ATOM    876  HA  PRO    57     -28.456  25.771 -33.240  1.00  0.00           H  
ATOM    877  CB  PRO    57     -30.000  24.418 -32.493  1.00  0.00           C  
ATOM    878  HB1 PRO    57     -30.798  25.118 -32.819  1.00  0.00           H  
ATOM    879  HB2 PRO    57     -29.986  24.392 -31.382  1.00  0.00           H  
ATOM    880  CG  PRO    57     -30.452  23.041 -32.919  1.00  0.00           C  
ATOM    881  HG1 PRO    57     -29.943  22.241 -32.340  1.00  0.00           H  
ATOM    882  HG2 PRO    57     -31.543  22.978 -32.720  1.00  0.00           H  
ATOM    883  C   PRO    57     -27.459  24.221 -32.301  1.00  0.00           C  
ATOM    884  O   PRO    57     -27.094  24.818 -31.247  1.00  0.00           O  
ATOM    885  N   ASN    58     -26.964  22.984 -32.585  1.00  0.00           N  
ATOM    886  HN  ASN    58     -27.280  22.459 -33.372  1.00  0.00           H  
ATOM    887  CA  ASN    58     -26.189  22.282 -31.620  1.00  0.00           C  
ATOM    888  HA  ASN    58     -26.166  22.755 -30.649  1.00  0.00           H  
ATOM    889  CB  ASN    58     -27.091  21.016 -31.320  1.00  0.00           C  
ATOM    890  HB1 ASN    58     -26.514  20.230 -30.787  1.00  0.00           H  
ATOM    891  HB2 ASN    58     -27.571  20.645 -32.251  1.00  0.00           H  
ATOM    892  CG  ASN    58     -28.242  21.343 -30.452  1.00  0.00           C  
ATOM    893  OD1 ASN    58     -29.352  20.859 -30.662  1.00  0.00           O  
ATOM    894  ND2 ASN    58     -27.982  22.079 -29.313  1.00  0.00           N  
ATOM    895 HD21 ASN    58     -27.053  22.435 -29.215  1.00  0.00           H  
ATOM    896 HD22 ASN    58     -28.758  22.510 -28.852  1.00  0.00           H  
ATOM    897  C   ASN    58     -24.725  21.870 -31.923  1.00  0.00           C  
ATOM    898  O   ASN    58     -24.356  20.723 -31.670  1.00  0.00           O  
ATOM    899  N   PRO    59     -23.835  22.830 -32.295  1.00  0.00           N  
ATOM    900  CD  PRO    59     -24.220  24.221 -32.453  1.00  0.00           C  
ATOM    901  HD1 PRO    59     -24.754  24.548 -31.535  1.00  0.00           H  
ATOM    902  HD2 PRO    59     -24.855  24.263 -33.363  1.00  0.00           H  
ATOM    903  CA  PRO    59     -22.359  22.634 -32.475  1.00  0.00           C  
ATOM    904  HA  PRO    59     -22.351  21.809 -33.172  1.00  0.00           H  
ATOM    905  CB  PRO    59     -21.906  23.962 -32.970  1.00  0.00           C  
ATOM    906  HB1 PRO    59     -21.989  23.900 -34.076  1.00  0.00           H  
ATOM    907  HB2 PRO    59     -20.860  24.234 -32.709  1.00  0.00           H  
ATOM    908  CG  PRO    59     -22.923  24.996 -32.513  1.00  0.00           C  
ATOM    909  HG1 PRO    59     -22.617  25.480 -31.561  1.00  0.00           H  
ATOM    910  HG2 PRO    59     -22.957  25.832 -33.243  1.00  0.00           H  
ATOM    911  C   PRO    59     -21.677  22.254 -31.168  1.00  0.00           C  
ATOM    912  O   PRO    59     -22.128  22.794 -30.116  1.00  0.00           O  
ATOM    913  N   PRO    60     -20.619  21.470 -31.109  1.00  0.00           N  
ATOM    914  CD  PRO    60     -20.102  21.225 -29.707  1.00  0.00           C  
ATOM    915  HD1 PRO    60     -20.773  20.561 -29.120  1.00  0.00           H  
ATOM    916  HD2 PRO    60     -20.106  22.138 -29.075  1.00  0.00           H  
ATOM    917  CA  PRO    60     -19.788  20.871 -32.123  1.00  0.00           C  
ATOM    918  HA  PRO    60     -19.801  21.446 -33.037  1.00  0.00           H  
ATOM    919  CB  PRO    60     -18.436  20.970 -31.365  1.00  0.00           C  
ATOM    920  HB1 PRO    60     -18.233  22.038 -31.595  1.00  0.00           H  
ATOM    921  HB2 PRO    60     -17.566  20.392 -31.742  1.00  0.00           H  
ATOM    922  CG  PRO    60     -18.680  20.580 -29.889  1.00  0.00           C  
ATOM    923  HG1 PRO    60     -18.918  19.500 -29.782  1.00  0.00           H  
ATOM    924  HG2 PRO    60     -17.807  20.908 -29.284  1.00  0.00           H  
ATOM    925  C   PRO    60     -20.296  19.519 -32.525  1.00  0.00           C  
ATOM    926  O   PRO    60     -20.785  18.699 -31.748  1.00  0.00           O  
ATOM    927  N   TYR    61     -20.264  19.224 -33.844  1.00  0.00           N  
ATOM    928  HN  TYR    61     -19.931  19.927 -34.467  1.00  0.00           H  
ATOM    929  CA  TYR    61     -20.803  18.035 -34.443  1.00  0.00           C  
ATOM    930  HA  TYR    61     -21.495  17.617 -33.728  1.00  0.00           H  
ATOM    931  CB  TYR    61     -21.513  18.331 -35.807  1.00  0.00           C  
ATOM    932  HB1 TYR    61     -21.760  17.351 -36.268  1.00  0.00           H  
ATOM    933  HB2 TYR    61     -20.906  19.004 -36.450  1.00  0.00           H  
ATOM    934  CG  TYR    61     -22.794  19.019 -35.513  1.00  0.00           C  
ATOM    935  CD1 TYR    61     -22.994  20.401 -35.594  1.00  0.00           C  
ATOM    936  HD1 TYR    61     -22.291  21.060 -36.080  1.00  0.00           H  
ATOM    937  CE1 TYR    61     -24.174  21.088 -35.278  1.00  0.00           C  
ATOM    938  HE1 TYR    61     -24.207  22.161 -35.394  1.00  0.00           H  
ATOM    939  CZ  TYR    61     -25.360  20.315 -34.986  1.00  0.00           C  
ATOM    940  OH  TYR    61     -26.527  20.997 -34.806  1.00  0.00           O  
ATOM    941  HH  TYR    61     -27.062  20.206 -34.909  1.00  0.00           H  
ATOM    942  CD2 TYR    61     -23.972  18.285 -35.202  1.00  0.00           C  
ATOM    943  HD2 TYR    61     -23.954  17.216 -35.053  1.00  0.00           H  
ATOM    944  CE2 TYR    61     -25.240  18.916 -34.909  1.00  0.00           C  
ATOM    945  HE2 TYR    61     -26.083  18.322 -34.589  1.00  0.00           H  
ATOM    946  C   TYR    61     -19.767  17.046 -34.741  1.00  0.00           C  
ATOM    947  O   TYR    61     -18.679  17.348 -35.231  1.00  0.00           O  
ATOM    948  N   MET    62     -20.039  15.751 -34.520  1.00  0.00           N  
ATOM    949  HN  MET    62     -20.836  15.385 -34.046  1.00  0.00           H  
ATOM    950  CA  MET    62     -19.326  14.683 -35.159  1.00  0.00           C  
ATOM    951  HA  MET    62     -18.303  14.979 -35.336  1.00  0.00           H  
ATOM    952  CB  MET    62     -19.165  13.487 -34.195  1.00  0.00           C  
ATOM    953  HB1 MET    62     -19.144  12.542 -34.777  1.00  0.00           H  
ATOM    954  HB2 MET    62     -20.073  13.558 -33.559  1.00  0.00           H  
ATOM    955  CG  MET    62     -17.898  13.665 -33.325  1.00  0.00           C  
ATOM    956  HG1 MET    62     -17.837  12.938 -32.488  1.00  0.00           H  
ATOM    957  HG2 MET    62     -17.890  14.687 -32.889  1.00  0.00           H  
ATOM    958  SD  MET    62     -16.303  13.273 -34.279  1.00  0.00           S  
ATOM    959  CE  MET    62     -15.186  13.352 -32.937  1.00  0.00           C  
ATOM    960  HE1 MET    62     -15.315  14.356 -32.478  1.00  0.00           H  
ATOM    961  HE2 MET    62     -14.120  13.270 -33.240  1.00  0.00           H  
ATOM    962  HE3 MET    62     -15.206  12.572 -32.146  1.00  0.00           H  
ATOM    963  C   MET    62     -19.997  14.175 -36.400  1.00  0.00           C  
ATOM    964  O   MET    62     -21.102  13.656 -36.336  1.00  0.00           O  
ATOM    965  N   VAL    63     -19.302  14.239 -37.551  1.00  0.00           N  
ATOM    966  HN  VAL    63     -18.309  14.261 -37.639  1.00  0.00           H  
ATOM    967  CA  VAL    63     -20.065  14.162 -38.849  1.00  0.00           C  
ATOM    968  HA  VAL    63     -21.111  14.184 -38.583  1.00  0.00           H  
ATOM    969  CB  VAL    63     -19.718  15.282 -39.816  1.00  0.00           C  
ATOM    970  HB  VAL    63     -18.647  15.233 -40.107  1.00  0.00           H  
ATOM    971  CG1 VAL    63     -20.581  15.206 -41.082  1.00  0.00           C  
ATOM    972 HG11 VAL    63     -20.267  16.059 -41.721  1.00  0.00           H  
ATOM    973 HG12 VAL    63     -21.675  15.293 -40.905  1.00  0.00           H  
ATOM    974 HG13 VAL    63     -20.356  14.238 -41.579  1.00  0.00           H  
ATOM    975  CG2 VAL    63     -20.039  16.619 -39.111  1.00  0.00           C  
ATOM    976 HG21 VAL    63     -20.117  17.444 -39.851  1.00  0.00           H  
ATOM    977 HG22 VAL    63     -19.358  16.819 -38.257  1.00  0.00           H  
ATOM    978 HG23 VAL    63     -21.065  16.621 -38.685  1.00  0.00           H  
ATOM    979  C   VAL    63     -19.666  12.847 -39.435  1.00  0.00           C  
ATOM    980  O   VAL    63     -18.529  12.578 -39.809  1.00  0.00           O  
ATOM    981  N   LEU    64     -20.656  11.941 -39.561  1.00  0.00           N  
ATOM    982  HN  LEU    64     -21.549  12.193 -39.197  1.00  0.00           H  
ATOM    983  CA  LEU    64     -20.549  10.735 -40.255  1.00  0.00           C  
ATOM    984  HA  LEU    64     -19.556  10.330 -40.128  1.00  0.00           H  
ATOM    985  CB  LEU    64     -21.453   9.654 -39.521  1.00  0.00           C  
ATOM    986  HB1 LEU    64     -22.481  10.065 -39.429  1.00  0.00           H  
ATOM    987  HB2 LEU    64     -21.058   9.484 -38.497  1.00  0.00           H  
ATOM    988  CG  LEU    64     -21.582   8.277 -40.203  1.00  0.00           C  
ATOM    989  HG  LEU    64     -22.149   8.419 -41.148  1.00  0.00           H  
ATOM    990  CD1 LEU    64     -20.215   7.650 -40.569  1.00  0.00           C  
ATOM    991 HD11 LEU    64     -20.314   6.617 -40.968  1.00  0.00           H  
ATOM    992 HD12 LEU    64     -19.490   7.468 -39.747  1.00  0.00           H  
ATOM    993 HD13 LEU    64     -19.696   8.271 -41.329  1.00  0.00           H  
ATOM    994  CD2 LEU    64     -22.437   7.427 -39.271  1.00  0.00           C  
ATOM    995 HD21 LEU    64     -22.439   6.342 -39.509  1.00  0.00           H  
ATOM    996 HD22 LEU    64     -23.462   7.855 -39.250  1.00  0.00           H  
ATOM    997 HD23 LEU    64     -22.169   7.585 -38.204  1.00  0.00           H  
ATOM    998  C   LEU    64     -20.879  10.856 -41.796  1.00  0.00           C  
ATOM    999  O   LEU    64     -22.065  11.094 -42.216  1.00  0.00           O  
ATOM   1000  N   LEU    65     -19.835  10.748 -42.666  1.00  0.00           N  
ATOM   1001  HN  LEU    65     -18.995  10.302 -42.366  1.00  0.00           H  
ATOM   1002  CA  LEU    65     -19.929  10.835 -44.132  1.00  0.00           C  
ATOM   1003  HA  LEU    65     -20.937  11.137 -44.374  1.00  0.00           H  
ATOM   1004  CB  LEU    65     -18.827  11.698 -44.726  1.00  0.00           C  
ATOM   1005  HB1 LEU    65     -17.860  11.293 -44.361  1.00  0.00           H  
ATOM   1006  HB2 LEU    65     -18.907  12.628 -44.123  1.00  0.00           H  
ATOM   1007  CG  LEU    65     -18.931  11.970 -46.221  1.00  0.00           C  
ATOM   1008  HG  LEU    65     -18.788  10.994 -46.733  1.00  0.00           H  
ATOM   1009  CD1 LEU    65     -20.158  12.681 -46.652  1.00  0.00           C  
ATOM   1010 HD11 LEU    65     -20.110  13.637 -46.087  1.00  0.00           H  
ATOM   1011 HD12 LEU    65     -21.102  12.122 -46.479  1.00  0.00           H  
ATOM   1012 HD13 LEU    65     -20.201  12.928 -47.734  1.00  0.00           H  
ATOM   1013  CD2 LEU    65     -17.668  12.598 -46.649  1.00  0.00           C  
ATOM   1014 HD21 LEU    65     -17.405  13.436 -45.969  1.00  0.00           H  
ATOM   1015 HD22 LEU    65     -17.759  12.951 -47.699  1.00  0.00           H  
ATOM   1016 HD23 LEU    65     -16.867  11.828 -46.661  1.00  0.00           H  
ATOM   1017  C   LEU    65     -19.801   9.329 -44.652  1.00  0.00           C  
ATOM   1018  O   LEU    65     -18.932   8.580 -44.182  1.00  0.00           O  
ATOM   1019  N   GLU    66     -20.645   8.814 -45.619  1.00  0.00           N  
ATOM   1020  HN  GLU    66     -21.481   9.283 -45.891  1.00  0.00           H  
ATOM   1021  CA  GLU    66     -20.380   7.625 -46.399  1.00  0.00           C  
ATOM   1022  HA  GLU    66     -19.776   6.988 -45.770  1.00  0.00           H  
ATOM   1023  CB  GLU    66     -21.635   6.774 -46.703  1.00  0.00           C  
ATOM   1024  HB1 GLU    66     -22.176   6.871 -45.737  1.00  0.00           H  
ATOM   1025  HB2 GLU    66     -21.477   5.719 -47.015  1.00  0.00           H  
ATOM   1026  CG  GLU    66     -22.645   7.446 -47.671  1.00  0.00           C  
ATOM   1027  HG1 GLU    66     -22.103   7.396 -48.640  1.00  0.00           H  
ATOM   1028  HG2 GLU    66     -23.002   8.432 -47.306  1.00  0.00           H  
ATOM   1029  CD  GLU    66     -23.874   6.601 -47.775  1.00  0.00           C  
ATOM   1030  OE1 GLU    66     -25.034   6.988 -47.395  1.00  0.00           O  
ATOM   1031  OE2 GLU    66     -23.687   5.439 -48.286  1.00  0.00           O  
ATOM   1032  C   GLU    66     -19.573   7.763 -47.694  1.00  0.00           C  
ATOM   1033  O   GLU    66     -19.392   8.770 -48.377  1.00  0.00           O  
ATOM   1034  N   SER    67     -18.996   6.590 -48.055  1.00  0.00           N  
ATOM   1035  HN  SER    67     -19.169   5.776 -47.506  1.00  0.00           H  
ATOM   1036  CA  SER    67     -18.087   6.375 -49.182  1.00  0.00           C  
ATOM   1037  HA  SER    67     -17.183   6.900 -48.911  1.00  0.00           H  
ATOM   1038  CB  SER    67     -17.781   4.855 -49.367  1.00  0.00           C  
ATOM   1039  HB1 SER    67     -18.734   4.292 -49.462  1.00  0.00           H  
ATOM   1040  HB2 SER    67     -17.254   4.598 -48.422  1.00  0.00           H  
ATOM   1041  OG  SER    67     -16.851   4.639 -50.426  1.00  0.00           O  
ATOM   1042  HG1 SER    67     -16.408   3.789 -50.363  1.00  0.00           H  
ATOM   1043  C   SER    67     -18.582   6.919 -50.514  1.00  0.00           C  
ATOM   1044  O   SER    67     -17.843   7.519 -51.350  1.00  0.00           O  
ATOM   1045  N   LYS    68     -19.867   6.797 -50.843  1.00  0.00           N  
ATOM   1046  HN  LYS    68     -20.508   6.388 -50.198  1.00  0.00           H  
ATOM   1047  CA  LYS    68     -20.353   7.193 -52.106  1.00  0.00           C  
ATOM   1048  HA  LYS    68     -19.733   6.982 -52.965  1.00  0.00           H  
ATOM   1049  CB  LYS    68     -21.711   6.482 -52.412  1.00  0.00           C  
ATOM   1050  HB1 LYS    68     -21.518   5.397 -52.272  1.00  0.00           H  
ATOM   1051  HB2 LYS    68     -21.966   6.586 -53.488  1.00  0.00           H  
ATOM   1052  CG  LYS    68     -23.039   6.839 -51.613  1.00  0.00           C  
ATOM   1053  HG1 LYS    68     -23.118   7.939 -51.474  1.00  0.00           H  
ATOM   1054  HG2 LYS    68     -23.040   6.537 -50.544  1.00  0.00           H  
ATOM   1055  CD  LYS    68     -24.297   6.158 -52.198  1.00  0.00           C  
ATOM   1056  HD1 LYS    68     -24.163   5.061 -52.083  1.00  0.00           H  
ATOM   1057  HD2 LYS    68     -24.340   6.423 -53.276  1.00  0.00           H  
ATOM   1058  CE  LYS    68     -25.579   6.766 -51.683  1.00  0.00           C  
ATOM   1059  HE1 LYS    68     -26.388   6.421 -52.361  1.00  0.00           H  
ATOM   1060  HE2 LYS    68     -25.521   7.865 -51.532  1.00  0.00           H  
ATOM   1061  NZ  LYS    68     -25.856   6.056 -50.446  1.00  0.00           N  
ATOM   1062  HZ1 LYS    68     -26.610   6.587 -49.966  1.00  0.00           H  
ATOM   1063  HZ2 LYS    68     -25.089   6.188 -49.756  1.00  0.00           H  
ATOM   1064  HZ3 LYS    68     -26.088   5.046 -50.537  1.00  0.00           H  
ATOM   1065  C   LYS    68     -20.673   8.663 -52.161  1.00  0.00           C  
ATOM   1066  O   LYS    68     -21.092   9.177 -53.173  1.00  0.00           O  
ATOM   1067  N   HSE    69     -20.450   9.535 -51.097  1.00  0.00           N  
ATOM   1068  HN  HSE    69     -19.989   9.202 -50.278  1.00  0.00           H  
ATOM   1069  CA  HSE    69     -20.822  10.963 -51.035  1.00  0.00           C  
ATOM   1070  HA  HSE    69     -21.314  11.287 -51.939  1.00  0.00           H  
ATOM   1071  CB  HSE    69     -21.740  11.145 -49.802  1.00  0.00           C  
ATOM   1072  HB1 HSE    69     -21.817  12.218 -49.521  1.00  0.00           H  
ATOM   1073  HB2 HSE    69     -21.323  10.579 -48.942  1.00  0.00           H  
ATOM   1074  ND1 HSE    69     -23.756  11.048 -51.360  1.00  0.00           N  
ATOM   1075  CG  HSE    69     -23.243  10.836 -50.111  1.00  0.00           C  
ATOM   1076  CE1 HSE    69     -25.051  10.673 -51.163  1.00  0.00           C  
ATOM   1077  HE1 HSE    69     -25.745  10.790 -51.995  1.00  0.00           H  
ATOM   1078  NE2 HSE    69     -25.286  10.341 -49.897  1.00  0.00           N  
ATOM   1079  HE2 HSE    69     -26.190  10.163 -49.509  1.00  0.00           H  
ATOM   1080  CD2 HSE    69     -24.136  10.350 -49.233  1.00  0.00           C  
ATOM   1081  HD2 HSE    69     -24.016  10.180 -48.170  1.00  0.00           H  
ATOM   1082  C   HSE    69     -19.546  11.752 -50.753  1.00  0.00           C  
ATOM   1083  O   HSE    69     -19.656  13.001 -50.741  1.00  0.00           O  
ATOM   1084  N   PHE    70     -18.366  11.020 -50.555  1.00  0.00           N  
ATOM   1085  HN  PHE    70     -18.411  10.029 -50.647  1.00  0.00           H  
ATOM   1086  CA  PHE    70     -17.087  11.708 -50.335  1.00  0.00           C  
ATOM   1087  HA  PHE    70     -17.218  12.392 -49.510  1.00  0.00           H  
ATOM   1088  CB  PHE    70     -15.986  10.734 -49.850  1.00  0.00           C  
ATOM   1089  HB1 PHE    70     -15.779   9.842 -50.480  1.00  0.00           H  
ATOM   1090  HB2 PHE    70     -16.428  10.352 -48.905  1.00  0.00           H  
ATOM   1091  CG  PHE    70     -14.640  11.387 -49.587  1.00  0.00           C  
ATOM   1092  CD1 PHE    70     -14.260  11.759 -48.343  1.00  0.00           C  
ATOM   1093  HD1 PHE    70     -15.031  11.776 -47.587  1.00  0.00           H  
ATOM   1094  CE1 PHE    70     -13.153  12.621 -48.113  1.00  0.00           C  
ATOM   1095  HE1 PHE    70     -13.011  13.134 -47.173  1.00  0.00           H  
ATOM   1096  CZ  PHE    70     -12.405  12.958 -49.242  1.00  0.00           C  
ATOM   1097  HZ  PHE    70     -11.582  13.646 -49.115  1.00  0.00           H  
ATOM   1098  CD2 PHE    70     -13.762  11.574 -50.694  1.00  0.00           C  
ATOM   1099  HD2 PHE    70     -14.106  11.098 -51.600  1.00  0.00           H  
ATOM   1100  CE2 PHE    70     -12.684  12.396 -50.589  1.00  0.00           C  
ATOM   1101  HE2 PHE    70     -12.148  12.633 -51.497  1.00  0.00           H  
ATOM   1102  C   PHE    70     -16.667  12.428 -51.614  1.00  0.00           C  
ATOM   1103  O   PHE    70     -16.586  11.914 -52.723  1.00  0.00           O  
ATOM   1104  N   THR    71     -16.364  13.785 -51.453  1.00  0.00           N  
ATOM   1105  HN  THR    71     -16.595  14.246 -50.600  1.00  0.00           H  
ATOM   1106  CA  THR    71     -15.763  14.523 -52.594  1.00  0.00           C  
ATOM   1107  HA  THR    71     -15.059  13.911 -53.139  1.00  0.00           H  
ATOM   1108  CB  THR    71     -16.691  15.072 -53.630  1.00  0.00           C  
ATOM   1109  HB  THR    71     -17.149  14.342 -54.332  1.00  0.00           H  
ATOM   1110  OG1 THR    71     -16.067  15.953 -54.602  1.00  0.00           O  
ATOM   1111  HG1 THR    71     -15.399  15.424 -55.044  1.00  0.00           H  
ATOM   1112  CG2 THR    71     -17.883  15.885 -52.999  1.00  0.00           C  
ATOM   1113 HG21 THR    71     -17.391  16.753 -52.512  1.00  0.00           H  
ATOM   1114 HG22 THR    71     -18.411  15.273 -52.236  1.00  0.00           H  
ATOM   1115 HG23 THR    71     -18.554  16.297 -53.784  1.00  0.00           H  
ATOM   1116  C   THR    71     -14.920  15.707 -52.028  1.00  0.00           C  
ATOM   1117  O   THR    71     -15.230  16.186 -50.956  1.00  0.00           O  
ATOM   1118  N   ARG    72     -13.821  16.145 -52.716  1.00  0.00           N  
ATOM   1119  HN  ARG    72     -13.561  15.580 -53.496  1.00  0.00           H  
ATOM   1120  CA  ARG    72     -12.940  17.315 -52.461  1.00  0.00           C  
ATOM   1121  HA  ARG    72     -12.494  17.151 -51.492  1.00  0.00           H  
ATOM   1122  CB  ARG    72     -11.952  17.417 -53.633  1.00  0.00           C  
ATOM   1123  HB1 ARG    72     -11.307  18.316 -53.539  1.00  0.00           H  
ATOM   1124  HB2 ARG    72     -12.504  17.562 -54.586  1.00  0.00           H  
ATOM   1125  CG  ARG    72     -11.046  16.173 -53.740  1.00  0.00           C  
ATOM   1126  HG1 ARG    72     -10.628  16.069 -54.764  1.00  0.00           H  
ATOM   1127  HG2 ARG    72     -11.649  15.247 -53.624  1.00  0.00           H  
ATOM   1128  CD  ARG    72      -9.889  15.935 -52.763  1.00  0.00           C  
ATOM   1129  HD1 ARG    72      -9.204  15.153 -53.157  1.00  0.00           H  
ATOM   1130  HD2 ARG    72     -10.110  15.709 -51.698  1.00  0.00           H  
ATOM   1131  NE  ARG    72      -9.168  17.295 -52.759  1.00  0.00           N  
ATOM   1132  HE  ARG    72      -9.279  17.962 -52.023  1.00  0.00           H  
ATOM   1133  CZ  ARG    72      -8.377  17.655 -53.705  1.00  0.00           C  
ATOM   1134  NH1 ARG    72      -8.001  16.922 -54.761  1.00  0.00           N  
ATOM   1135 HH11 ARG    72      -7.294  17.197 -55.412  1.00  0.00           H  
ATOM   1136 HH12 ARG    72      -8.532  16.095 -54.945  1.00  0.00           H  
ATOM   1137  NH2 ARG    72      -7.895  18.879 -53.699  1.00  0.00           N  
ATOM   1138 HH21 ARG    72      -7.242  18.993 -54.448  1.00  0.00           H  
ATOM   1139 HH22 ARG    72      -8.176  19.471 -52.944  1.00  0.00           H  
ATOM   1140  C   ARG    72     -13.703  18.625 -52.218  1.00  0.00           C  
ATOM   1141  O   ARG    72     -13.466  19.311 -51.270  1.00  0.00           O  
ATOM   1142  N   ASP    73     -14.689  19.023 -53.058  1.00  0.00           N  
ATOM   1143  HN  ASP    73     -14.845  18.545 -53.918  1.00  0.00           H  
ATOM   1144  CA  ASP    73     -15.464  20.307 -52.842  1.00  0.00           C  
ATOM   1145  HA  ASP    73     -14.893  21.224 -52.829  1.00  0.00           H  
ATOM   1146  CB  ASP    73     -16.544  20.508 -53.949  1.00  0.00           C  
ATOM   1147  HB1 ASP    73     -17.229  21.305 -53.591  1.00  0.00           H  
ATOM   1148  HB2 ASP    73     -17.158  19.592 -54.086  1.00  0.00           H  
ATOM   1149  CG  ASP    73     -15.961  20.961 -55.241  1.00  0.00           C  
ATOM   1150  OD1 ASP    73     -14.778  20.945 -55.433  1.00  0.00           O  
ATOM   1151  OD2 ASP    73     -16.721  21.270 -56.144  1.00  0.00           O  
ATOM   1152  C   ASP    73     -16.174  20.303 -51.401  1.00  0.00           C  
ATOM   1153  O   ASP    73     -16.056  21.312 -50.693  1.00  0.00           O  
ATOM   1154  N   LEU    74     -16.813  19.194 -50.964  1.00  0.00           N  
ATOM   1155  HN  LEU    74     -16.941  18.478 -51.645  1.00  0.00           H  
ATOM   1156  CA  LEU    74     -17.427  18.867 -49.674  1.00  0.00           C  
ATOM   1157  HA  LEU    74     -18.305  19.473 -49.508  1.00  0.00           H  
ATOM   1158  CB  LEU    74     -17.920  17.464 -49.555  1.00  0.00           C  
ATOM   1159  HB1 LEU    74     -17.149  16.788 -49.128  1.00  0.00           H  
ATOM   1160  HB2 LEU    74     -18.186  17.072 -50.560  1.00  0.00           H  
ATOM   1161  CG  LEU    74     -19.187  17.220 -48.719  1.00  0.00           C  
ATOM   1162  HG  LEU    74     -19.178  17.735 -47.734  1.00  0.00           H  
ATOM   1163  CD1 LEU    74     -20.409  17.761 -49.477  1.00  0.00           C  
ATOM   1164 HD11 LEU    74     -20.636  17.097 -50.338  1.00  0.00           H  
ATOM   1165 HD12 LEU    74     -20.172  18.772 -49.873  1.00  0.00           H  
ATOM   1166 HD13 LEU    74     -21.198  17.675 -48.700  1.00  0.00           H  
ATOM   1167  CD2 LEU    74     -19.367  15.702 -48.436  1.00  0.00           C  
ATOM   1168 HD21 LEU    74     -20.335  15.591 -47.903  1.00  0.00           H  
ATOM   1169 HD22 LEU    74     -18.507  15.345 -47.831  1.00  0.00           H  
ATOM   1170 HD23 LEU    74     -19.493  15.075 -49.344  1.00  0.00           H  
ATOM   1171  C   LEU    74     -16.432  19.096 -48.522  1.00  0.00           C  
ATOM   1172  O   LEU    74     -16.797  19.769 -47.556  1.00  0.00           O  
ATOM   1173  N   MET    75     -15.179  18.742 -48.666  1.00  0.00           N  
ATOM   1174  HN  MET    75     -14.902  18.311 -49.521  1.00  0.00           H  
ATOM   1175  CA  MET    75     -14.170  18.906 -47.675  1.00  0.00           C  
ATOM   1176  HA  MET    75     -14.615  18.662 -46.722  1.00  0.00           H  
ATOM   1177  CB  MET    75     -13.008  18.053 -48.050  1.00  0.00           C  
ATOM   1178  HB1 MET    75     -12.090  18.211 -47.444  1.00  0.00           H  
ATOM   1179  HB2 MET    75     -12.711  18.312 -49.088  1.00  0.00           H  
ATOM   1180  CG  MET    75     -13.246  16.553 -48.102  1.00  0.00           C  
ATOM   1181  HG1 MET    75     -12.377  15.944 -48.430  1.00  0.00           H  
ATOM   1182  HG2 MET    75     -14.077  16.405 -48.824  1.00  0.00           H  
ATOM   1183  SD  MET    75     -13.718  15.762 -46.511  1.00  0.00           S  
ATOM   1184  CE  MET    75     -12.311  16.233 -45.454  1.00  0.00           C  
ATOM   1185  HE1 MET    75     -12.430  17.293 -45.143  1.00  0.00           H  
ATOM   1186  HE2 MET    75     -11.394  16.301 -46.077  1.00  0.00           H  
ATOM   1187  HE3 MET    75     -12.336  15.682 -44.490  1.00  0.00           H  
ATOM   1188  C   MET    75     -13.811  20.349 -47.546  1.00  0.00           C  
ATOM   1189  O   MET    75     -13.559  20.788 -46.420  1.00  0.00           O  
ATOM   1190  N   GLU    76     -13.711  21.110 -48.707  1.00  0.00           N  
ATOM   1191  HN  GLU    76     -14.072  20.772 -49.573  1.00  0.00           H  
ATOM   1192  CA  GLU    76     -13.325  22.511 -48.680  1.00  0.00           C  
ATOM   1193  HA  GLU    76     -12.461  22.529 -48.033  1.00  0.00           H  
ATOM   1194  CB  GLU    76     -13.017  23.067 -50.103  1.00  0.00           C  
ATOM   1195  HB1 GLU    76     -12.892  24.169 -50.033  1.00  0.00           H  
ATOM   1196  HB2 GLU    76     -13.865  22.867 -50.792  1.00  0.00           H  
ATOM   1197  CG  GLU    76     -11.713  22.479 -50.695  1.00  0.00           C  
ATOM   1198  HG1 GLU    76     -11.369  23.051 -51.583  1.00  0.00           H  
ATOM   1199  HG2 GLU    76     -11.885  21.468 -51.122  1.00  0.00           H  
ATOM   1200  CD  GLU    76     -10.474  22.337 -49.750  1.00  0.00           C  
ATOM   1201  OE1 GLU    76      -9.960  23.420 -49.366  1.00  0.00           O  
ATOM   1202  OE2 GLU    76      -9.933  21.213 -49.527  1.00  0.00           O  
ATOM   1203  C   GLU    76     -14.276  23.431 -48.010  1.00  0.00           C  
ATOM   1204  O   GLU    76     -13.930  24.340 -47.229  1.00  0.00           O  
ATOM   1205  N   LYS    77     -15.537  23.153 -48.355  1.00  0.00           N  
ATOM   1206  HN  LYS    77     -15.853  22.486 -49.026  1.00  0.00           H  
ATOM   1207  CA  LYS    77     -16.723  23.779 -47.766  1.00  0.00           C  
ATOM   1208  HA  LYS    77     -16.560  24.838 -47.897  1.00  0.00           H  
ATOM   1209  CB  LYS    77     -18.115  23.483 -48.409  1.00  0.00           C  
ATOM   1210  HB1 LYS    77     -18.965  23.732 -47.739  1.00  0.00           H  
ATOM   1211  HB2 LYS    77     -18.115  22.374 -48.488  1.00  0.00           H  
ATOM   1212  CG  LYS    77     -18.215  24.232 -49.706  1.00  0.00           C  
ATOM   1213  HG1 LYS    77     -17.309  23.982 -50.298  1.00  0.00           H  
ATOM   1214  HG2 LYS    77     -18.217  25.285 -49.351  1.00  0.00           H  
ATOM   1215  CD  LYS    77     -19.569  23.983 -50.390  1.00  0.00           C  
ATOM   1216  HD1 LYS    77     -19.607  24.825 -51.114  1.00  0.00           H  
ATOM   1217  HD2 LYS    77     -20.376  24.080 -49.633  1.00  0.00           H  
ATOM   1218  CE  LYS    77     -19.820  22.704 -51.156  1.00  0.00           C  
ATOM   1219  HE1 LYS    77     -20.163  21.931 -50.435  1.00  0.00           H  
ATOM   1220  HE2 LYS    77     -18.916  22.520 -51.774  1.00  0.00           H  
ATOM   1221  NZ  LYS    77     -20.980  22.840 -52.089  1.00  0.00           N  
ATOM   1222  HZ1 LYS    77     -21.807  22.827 -51.458  1.00  0.00           H  
ATOM   1223  HZ2 LYS    77     -21.115  22.023 -52.719  1.00  0.00           H  
ATOM   1224  HZ3 LYS    77     -20.937  23.757 -52.577  1.00  0.00           H  
ATOM   1225  C   LYS    77     -16.829  23.568 -46.249  1.00  0.00           C  
ATOM   1226  O   LYS    77     -17.100  24.499 -45.491  1.00  0.00           O  
ATOM   1227  N   LEU    78     -16.587  22.355 -45.767  1.00  0.00           N  
ATOM   1228  HN  LEU    78     -16.458  21.635 -46.444  1.00  0.00           H  
ATOM   1229  CA  LEU    78     -16.551  22.000 -44.400  1.00  0.00           C  
ATOM   1230  HA  LEU    78     -17.499  22.347 -44.016  1.00  0.00           H  
ATOM   1231  CB  LEU    78     -16.607  20.403 -44.304  1.00  0.00           C  
ATOM   1232  HB1 LEU    78     -15.575  20.050 -44.513  1.00  0.00           H  
ATOM   1233  HB2 LEU    78     -17.296  20.028 -45.091  1.00  0.00           H  
ATOM   1234  CG  LEU    78     -16.929  19.825 -42.875  1.00  0.00           C  
ATOM   1235  HG  LEU    78     -16.018  19.965 -42.255  1.00  0.00           H  
ATOM   1236  CD1 LEU    78     -18.186  20.456 -42.126  1.00  0.00           C  
ATOM   1237 HD11 LEU    78     -18.106  21.552 -41.959  1.00  0.00           H  
ATOM   1238 HD12 LEU    78     -18.294  20.145 -41.065  1.00  0.00           H  
ATOM   1239 HD13 LEU    78     -19.065  20.041 -42.663  1.00  0.00           H  
ATOM   1240  CD2 LEU    78     -17.082  18.251 -42.928  1.00  0.00           C  
ATOM   1241 HD21 LEU    78     -16.187  17.949 -43.513  1.00  0.00           H  
ATOM   1242 HD22 LEU    78     -18.012  17.934 -43.447  1.00  0.00           H  
ATOM   1243 HD23 LEU    78     -17.134  17.825 -41.903  1.00  0.00           H  
ATOM   1244  C   LEU    78     -15.429  22.544 -43.523  1.00  0.00           C  
ATOM   1245  O   LEU    78     -15.525  22.942 -42.362  1.00  0.00           O  
ATOM   1246  N   LYS    79     -14.235  22.652 -44.202  1.00  0.00           N  
ATOM   1247  HN  LYS    79     -14.154  22.264 -45.117  1.00  0.00           H  
ATOM   1248  CA  LYS    79     -13.071  23.404 -43.705  1.00  0.00           C  
ATOM   1249  HA  LYS    79     -12.777  22.924 -42.783  1.00  0.00           H  
ATOM   1250  CB  LYS    79     -11.874  23.262 -44.746  1.00  0.00           C  
ATOM   1251  HB1 LYS    79     -11.234  24.165 -44.651  1.00  0.00           H  
ATOM   1252  HB2 LYS    79     -12.380  23.229 -45.735  1.00  0.00           H  
ATOM   1253  CG  LYS    79     -10.994  21.987 -44.590  1.00  0.00           C  
ATOM   1254  HG1 LYS    79     -11.610  21.064 -44.634  1.00  0.00           H  
ATOM   1255  HG2 LYS    79     -10.447  22.139 -43.635  1.00  0.00           H  
ATOM   1256  CD  LYS    79     -10.058  21.883 -45.771  1.00  0.00           C  
ATOM   1257  HD1 LYS    79     -10.667  21.654 -46.671  1.00  0.00           H  
ATOM   1258  HD2 LYS    79      -9.444  20.965 -45.650  1.00  0.00           H  
ATOM   1259  CE  LYS    79      -9.163  23.035 -46.130  1.00  0.00           C  
ATOM   1260  HE1 LYS    79      -8.561  23.367 -45.257  1.00  0.00           H  
ATOM   1261  HE2 LYS    79      -9.766  23.912 -46.450  1.00  0.00           H  
ATOM   1262  NZ  LYS    79      -8.303  22.660 -47.249  1.00  0.00           N  
ATOM   1263  HZ1 LYS    79      -7.841  23.522 -47.601  1.00  0.00           H  
ATOM   1264  HZ2 LYS    79      -8.906  22.287 -48.010  1.00  0.00           H  
ATOM   1265  HZ3 LYS    79      -7.517  22.033 -46.982  1.00  0.00           H  
ATOM   1266  C   LYS    79     -13.287  24.870 -43.326  1.00  0.00           C  
ATOM   1267  O   LYS    79     -12.702  25.364 -42.409  1.00  0.00           O  
ATOM   1268  N   GLY    80     -14.122  25.626 -44.168  1.00  0.00           N  
ATOM   1269  HN  GLY    80     -14.471  25.147 -44.969  1.00  0.00           H  
ATOM   1270  CA  GLY    80     -14.782  26.857 -43.667  1.00  0.00           C  
ATOM   1271  HA1 GLY    80     -15.369  27.169 -44.518  1.00  0.00           H  
ATOM   1272  HA2 GLY    80     -14.073  27.627 -43.400  1.00  0.00           H  
ATOM   1273  C   GLY    80     -15.728  26.811 -42.538  1.00  0.00           C  
ATOM   1274  O   GLY    80     -16.205  25.786 -42.128  1.00  0.00           O  
ATOM   1275  N   ARG    81     -16.033  28.037 -41.989  1.00  0.00           N  
ATOM   1276  HN  ARG    81     -15.661  28.834 -42.458  1.00  0.00           H  
ATOM   1277  CA  ARG    81     -16.820  28.313 -40.822  1.00  0.00           C  
ATOM   1278  HA  ARG    81     -16.908  29.388 -40.882  1.00  0.00           H  
ATOM   1279  CB  ARG    81     -18.205  27.742 -40.812  1.00  0.00           C  
ATOM   1280  HB1 ARG    81     -18.557  27.780 -39.759  1.00  0.00           H  
ATOM   1281  HB2 ARG    81     -18.289  26.680 -41.129  1.00  0.00           H  
ATOM   1282  CG  ARG    81     -19.166  28.589 -41.654  1.00  0.00           C  
ATOM   1283  HG1 ARG    81     -19.018  29.675 -41.471  1.00  0.00           H  
ATOM   1284  HG2 ARG    81     -20.220  28.353 -41.393  1.00  0.00           H  
ATOM   1285  CD  ARG    81     -19.006  28.259 -43.204  1.00  0.00           C  
ATOM   1286  HD1 ARG    81     -19.391  27.247 -43.453  1.00  0.00           H  
ATOM   1287  HD2 ARG    81     -17.968  28.410 -43.570  1.00  0.00           H  
ATOM   1288  NE  ARG    81     -19.957  29.216 -43.886  1.00  0.00           N  
ATOM   1289  HE  ARG    81     -20.342  29.975 -43.361  1.00  0.00           H  
ATOM   1290  CZ  ARG    81     -20.746  28.846 -44.872  1.00  0.00           C  
ATOM   1291  NH1 ARG    81     -20.557  27.858 -45.582  1.00  0.00           N  
ATOM   1292 HH11 ARG    81     -21.159  27.645 -46.352  1.00  0.00           H  
ATOM   1293 HH12 ARG    81     -19.649  27.439 -45.576  1.00  0.00           H  
ATOM   1294  NH2 ARG    81     -21.845  29.578 -45.151  1.00  0.00           N  
ATOM   1295 HH21 ARG    81     -21.975  30.491 -44.765  1.00  0.00           H  
ATOM   1296 HH22 ARG    81     -22.611  29.128 -45.611  1.00  0.00           H  
ATOM   1297  C   ARG    81     -16.115  27.996 -39.432  1.00  0.00           C  
ATOM   1298  O   ARG    81     -15.711  26.815 -39.236  1.00  0.00           O  
ATOM   1299  N   THR    82     -16.137  28.960 -38.489  1.00  0.00           N  
ATOM   1300  HN  THR    82     -16.466  29.850 -38.794  1.00  0.00           H  
ATOM   1301  CA  THR    82     -15.643  28.675 -37.139  1.00  0.00           C  
ATOM   1302  HA  THR    82     -14.721  28.186 -37.416  1.00  0.00           H  
ATOM   1303  CB  THR    82     -15.308  29.865 -36.222  1.00  0.00           C  
ATOM   1304  HB  THR    82     -15.045  29.525 -35.198  1.00  0.00           H  
ATOM   1305  OG1 THR    82     -16.254  30.961 -36.039  1.00  0.00           O  
ATOM   1306  HG1 THR    82     -16.878  30.708 -35.354  1.00  0.00           H  
ATOM   1307  CG2 THR    82     -14.089  30.518 -36.811  1.00  0.00           C  
ATOM   1308 HG21 THR    82     -13.721  31.302 -36.115  1.00  0.00           H  
ATOM   1309 HG22 THR    82     -14.265  30.874 -37.848  1.00  0.00           H  
ATOM   1310 HG23 THR    82     -13.292  29.744 -36.785  1.00  0.00           H  
ATOM   1311  C   THR    82     -16.561  27.758 -36.230  1.00  0.00           C  
ATOM   1312  O   THR    82     -17.759  27.869 -36.197  1.00  0.00           O  
ATOM   1313  N   SER    83     -15.971  26.778 -35.651  1.00  0.00           N  
ATOM   1314  HN  SER    83     -15.008  26.616 -35.854  1.00  0.00           H  
ATOM   1315  CA  SER    83     -16.419  26.049 -34.439  1.00  0.00           C  
ATOM   1316  HA  SER    83     -15.581  25.505 -34.028  1.00  0.00           H  
ATOM   1317  CB  SER    83     -16.608  26.997 -33.139  1.00  0.00           C  
ATOM   1318  HB1 SER    83     -16.561  26.259 -32.309  1.00  0.00           H  
ATOM   1319  HB2 SER    83     -17.462  27.702 -33.051  1.00  0.00           H  
ATOM   1320  OG  SER    83     -15.397  27.730 -33.099  1.00  0.00           O  
ATOM   1321  HG1 SER    83     -14.895  27.250 -32.436  1.00  0.00           H  
ATOM   1322  C   SER    83     -17.589  25.058 -34.641  1.00  0.00           C  
ATOM   1323  O   SER    83     -18.551  24.948 -33.837  1.00  0.00           O  
ATOM   1324  N   ARG    84     -17.446  24.251 -35.724  1.00  0.00           N  
ATOM   1325  HN  ARG    84     -16.625  24.423 -36.263  1.00  0.00           H  
ATOM   1326  CA  ARG    84     -18.615  23.512 -36.209  1.00  0.00           C  
ATOM   1327  HA  ARG    84     -19.479  23.784 -35.620  1.00  0.00           H  
ATOM   1328  CB  ARG    84     -18.960  23.826 -37.755  1.00  0.00           C  
ATOM   1329  HB1 ARG    84     -19.850  23.216 -38.018  1.00  0.00           H  
ATOM   1330  HB2 ARG    84     -18.096  23.687 -38.440  1.00  0.00           H  
ATOM   1331  CG  ARG    84     -19.365  25.330 -37.930  1.00  0.00           C  
ATOM   1332  HG1 ARG    84     -19.835  25.466 -38.927  1.00  0.00           H  
ATOM   1333  HG2 ARG    84     -18.462  25.973 -37.846  1.00  0.00           H  
ATOM   1334  CD  ARG    84     -20.304  25.994 -36.869  1.00  0.00           C  
ATOM   1335  HD1 ARG    84     -20.408  27.074 -37.106  1.00  0.00           H  
ATOM   1336  HD2 ARG    84     -19.928  25.869 -35.831  1.00  0.00           H  
ATOM   1337  NE  ARG    84     -21.642  25.337 -36.990  1.00  0.00           N  
ATOM   1338  HE  ARG    84     -21.652  24.602 -37.668  1.00  0.00           H  
ATOM   1339  CZ  ARG    84     -22.761  25.916 -36.612  1.00  0.00           C  
ATOM   1340  NH1 ARG    84     -22.703  26.886 -35.756  1.00  0.00           N  
ATOM   1341 HH11 ARG    84     -21.801  27.201 -35.460  1.00  0.00           H  
ATOM   1342 HH12 ARG    84     -23.536  27.210 -35.308  1.00  0.00           H  
ATOM   1343  NH2 ARG    84     -23.918  25.549 -37.072  1.00  0.00           N  
ATOM   1344 HH21 ARG    84     -23.978  24.932 -37.856  1.00  0.00           H  
ATOM   1345 HH22 ARG    84     -24.731  26.057 -36.790  1.00  0.00           H  
ATOM   1346  C   ARG    84     -18.508  22.024 -36.059  1.00  0.00           C  
ATOM   1347  O   ARG    84     -19.486  21.248 -35.896  1.00  0.00           O  
ATOM   1348  N   ILE    85     -17.286  21.540 -36.282  1.00  0.00           N  
ATOM   1349  HN  ILE    85     -16.552  22.201 -36.413  1.00  0.00           H  
ATOM   1350  CA  ILE    85     -17.006  20.171 -36.500  1.00  0.00           C  
ATOM   1351  HA  ILE    85     -17.899  19.610 -36.264  1.00  0.00           H  
ATOM   1352  CB  ILE    85     -16.630  19.737 -37.975  1.00  0.00           C  
ATOM   1353  HB  ILE    85     -17.556  19.883 -38.571  1.00  0.00           H  
ATOM   1354  CG2 ILE    85     -15.398  20.525 -38.459  1.00  0.00           C  
ATOM   1355 HG21 ILE    85     -15.138  21.470 -37.935  1.00  0.00           H  
ATOM   1356 HG22 ILE    85     -15.410  20.804 -39.534  1.00  0.00           H  
ATOM   1357 HG23 ILE    85     -14.456  19.989 -38.216  1.00  0.00           H  
ATOM   1358  CG1 ILE    85     -16.352  18.232 -37.987  1.00  0.00           C  
ATOM   1359 HG11 ILE    85     -17.263  17.772 -37.548  1.00  0.00           H  
ATOM   1360 HG12 ILE    85     -15.378  18.090 -37.470  1.00  0.00           H  
ATOM   1361  CD  ILE    85     -16.319  17.555 -39.371  1.00  0.00           C  
ATOM   1362  HD1 ILE    85     -15.583  18.069 -40.025  1.00  0.00           H  
ATOM   1363  HD2 ILE    85     -17.327  17.500 -39.836  1.00  0.00           H  
ATOM   1364  HD3 ILE    85     -15.919  16.520 -39.310  1.00  0.00           H  
ATOM   1365  C   ILE    85     -15.891  19.705 -35.511  1.00  0.00           C  
ATOM   1366  O   ILE    85     -14.786  20.100 -35.545  1.00  0.00           O  
ATOM   1367  N   ALA    86     -16.245  18.921 -34.549  1.00  0.00           N  
ATOM   1368  HN  ALA    86     -17.216  18.758 -34.392  1.00  0.00           H  
ATOM   1369  CA  ALA    86     -15.281  18.134 -33.750  1.00  0.00           C  
ATOM   1370  HA  ALA    86     -14.590  18.839 -33.311  1.00  0.00           H  
ATOM   1371  CB  ALA    86     -16.099  17.551 -32.598  1.00  0.00           C  
ATOM   1372  HB1 ALA    86     -16.724  16.785 -33.105  1.00  0.00           H  
ATOM   1373  HB2 ALA    86     -16.640  18.386 -32.103  1.00  0.00           H  
ATOM   1374  HB3 ALA    86     -15.325  17.207 -31.879  1.00  0.00           H  
ATOM   1375  C   ALA    86     -14.364  17.056 -34.409  1.00  0.00           C  
ATOM   1376  O   ALA    86     -13.171  16.768 -34.096  1.00  0.00           O  
ATOM   1377  N   GLY    87     -14.995  16.402 -35.440  1.00  0.00           N  
ATOM   1378  HN  GLY    87     -15.962  16.524 -35.649  1.00  0.00           H  
ATOM   1379  CA  GLY    87     -14.330  15.506 -36.321  1.00  0.00           C  
ATOM   1380  HA1 GLY    87     -13.814  14.821 -35.664  1.00  0.00           H  
ATOM   1381  HA2 GLY    87     -13.605  16.017 -36.938  1.00  0.00           H  
ATOM   1382  C   GLY    87     -15.276  14.708 -37.229  1.00  0.00           C  
ATOM   1383  O   GLY    87     -16.509  14.610 -37.264  1.00  0.00           O  
ATOM   1384  N   LEU    88     -14.599  14.034 -38.197  1.00  0.00           N  
ATOM   1385  HN  LEU    88     -13.629  13.823 -38.106  1.00  0.00           H  
ATOM   1386  CA  LEU    88     -15.135  13.530 -39.443  1.00  0.00           C  
ATOM   1387  HA  LEU    88     -16.195  13.705 -39.326  1.00  0.00           H  
ATOM   1388  CB  LEU    88     -14.609  14.261 -40.798  1.00  0.00           C  
ATOM   1389  HB1 LEU    88     -13.532  14.516 -40.700  1.00  0.00           H  
ATOM   1390  HB2 LEU    88     -15.183  15.208 -40.888  1.00  0.00           H  
ATOM   1391  CG  LEU    88     -14.884  13.493 -42.110  1.00  0.00           C  
ATOM   1392  HG  LEU    88     -14.444  12.497 -41.892  1.00  0.00           H  
ATOM   1393  CD1 LEU    88     -16.380  13.603 -42.259  1.00  0.00           C  
ATOM   1394 HD11 LEU    88     -16.873  12.978 -41.484  1.00  0.00           H  
ATOM   1395 HD12 LEU    88     -16.673  13.251 -43.271  1.00  0.00           H  
ATOM   1396 HD13 LEU    88     -16.729  14.625 -41.998  1.00  0.00           H  
ATOM   1397  CD2 LEU    88     -14.183  14.055 -43.284  1.00  0.00           C  
ATOM   1398 HD21 LEU    88     -14.560  15.090 -43.428  1.00  0.00           H  
ATOM   1399 HD22 LEU    88     -14.559  13.524 -44.185  1.00  0.00           H  
ATOM   1400 HD23 LEU    88     -13.083  13.918 -43.214  1.00  0.00           H  
ATOM   1401  C   LEU    88     -15.012  12.065 -39.426  1.00  0.00           C  
ATOM   1402  O   LEU    88     -13.857  11.508 -39.409  1.00  0.00           O  
ATOM   1403  N   ALA    89     -16.078  11.320 -39.605  1.00  0.00           N  
ATOM   1404  HN  ALA    89     -17.014  11.605 -39.414  1.00  0.00           H  
ATOM   1405  CA  ALA    89     -16.070   9.844 -39.805  1.00  0.00           C  
ATOM   1406  HA  ALA    89     -15.021   9.604 -39.718  1.00  0.00           H  
ATOM   1407  CB  ALA    89     -16.907   9.079 -38.763  1.00  0.00           C  
ATOM   1408  HB1 ALA    89     -16.713   7.988 -38.844  1.00  0.00           H  
ATOM   1409  HB2 ALA    89     -17.991   9.319 -38.754  1.00  0.00           H  
ATOM   1410  HB3 ALA    89     -16.488   9.298 -37.757  1.00  0.00           H  
ATOM   1411  C   ALA    89     -16.457   9.472 -41.222  1.00  0.00           C  
ATOM   1412  O   ALA    89     -17.566   9.778 -41.668  1.00  0.00           O  
ATOM   1413  N   VAL    90     -15.526   8.811 -41.946  1.00  0.00           N  
ATOM   1414  HN  VAL    90     -14.664   8.616 -41.484  1.00  0.00           H  
ATOM   1415  CA  VAL    90     -15.903   8.072 -43.101  1.00  0.00           C  
ATOM   1416  HA  VAL    90     -16.674   8.536 -43.699  1.00  0.00           H  
ATOM   1417  CB  VAL    90     -14.742   8.070 -44.134  1.00  0.00           C  
ATOM   1418  HB  VAL    90     -13.920   7.476 -43.680  1.00  0.00           H  
ATOM   1419  CG1 VAL    90     -15.145   7.455 -45.470  1.00  0.00           C  
ATOM   1420 HG11 VAL    90     -14.457   7.755 -46.289  1.00  0.00           H  
ATOM   1421 HG12 VAL    90     -16.141   7.850 -45.763  1.00  0.00           H  
ATOM   1422 HG13 VAL    90     -15.048   6.349 -45.513  1.00  0.00           H  
ATOM   1423  CG2 VAL    90     -14.234   9.554 -44.285  1.00  0.00           C  
ATOM   1424 HG21 VAL    90     -14.954  10.031 -44.984  1.00  0.00           H  
ATOM   1425 HG22 VAL    90     -13.281   9.677 -44.843  1.00  0.00           H  
ATOM   1426 HG23 VAL    90     -14.098  10.060 -43.305  1.00  0.00           H  
ATOM   1427  C   VAL    90     -16.384   6.670 -42.864  1.00  0.00           C  
ATOM   1428  O   VAL    90     -15.689   5.801 -42.332  1.00  0.00           O  
ATOM   1429  N   SER    91     -17.621   6.343 -43.360  1.00  0.00           N  
ATOM   1430  HN  SER    91     -18.099   7.192 -43.573  1.00  0.00           H  
ATOM   1431  CA  SER    91     -18.032   4.927 -43.542  1.00  0.00           C  
ATOM   1432  HA  SER    91     -17.382   4.304 -42.946  1.00  0.00           H  
ATOM   1433  CB  SER    91     -19.527   4.642 -43.245  1.00  0.00           C  
ATOM   1434  HB1 SER    91     -19.994   5.429 -43.874  1.00  0.00           H  
ATOM   1435  HB2 SER    91     -19.609   4.806 -42.149  1.00  0.00           H  
ATOM   1436  OG  SER    91     -19.913   3.340 -43.485  1.00  0.00           O  
ATOM   1437  HG1 SER    91     -19.760   2.818 -42.694  1.00  0.00           H  
ATOM   1438  C   SER    91     -17.709   4.364 -44.951  1.00  0.00           C  
ATOM   1439  O   SER    91     -17.987   4.931 -45.958  1.00  0.00           O  
ATOM   1440  N   LEU    92     -17.079   3.156 -44.960  1.00  0.00           N  
ATOM   1441  HN  LEU    92     -16.596   2.815 -44.158  1.00  0.00           H  
ATOM   1442  CA  LEU    92     -16.697   2.461 -46.146  1.00  0.00           C  
ATOM   1443  HA  LEU    92     -16.709   3.140 -46.985  1.00  0.00           H  
ATOM   1444  CB  LEU    92     -15.233   1.957 -46.047  1.00  0.00           C  
ATOM   1445  HB1 LEU    92     -15.297   0.938 -45.609  1.00  0.00           H  
ATOM   1446  HB2 LEU    92     -14.675   2.649 -45.382  1.00  0.00           H  
ATOM   1447  CG  LEU    92     -14.524   2.064 -47.464  1.00  0.00           C  
ATOM   1448  HG  LEU    92     -15.104   1.395 -48.134  1.00  0.00           H  
ATOM   1449  CD1 LEU    92     -14.273   3.484 -47.937  1.00  0.00           C  
ATOM   1450 HD11 LEU    92     -15.022   4.251 -47.646  1.00  0.00           H  
ATOM   1451 HD12 LEU    92     -14.132   3.410 -49.037  1.00  0.00           H  
ATOM   1452 HD13 LEU    92     -13.317   3.790 -47.460  1.00  0.00           H  
ATOM   1453  CD2 LEU    92     -13.141   1.297 -47.287  1.00  0.00           C  
ATOM   1454 HD21 LEU    92     -12.481   1.753 -46.519  1.00  0.00           H  
ATOM   1455 HD22 LEU    92     -12.728   1.449 -48.307  1.00  0.00           H  
ATOM   1456 HD23 LEU    92     -13.297   0.197 -47.283  1.00  0.00           H  
ATOM   1457  C   LEU    92     -17.716   1.364 -46.400  1.00  0.00           C  
ATOM   1458  O   LEU    92     -18.091   0.572 -45.507  1.00  0.00           O  
ATOM   1459  N   THR    93     -18.164   1.319 -47.681  1.00  0.00           N  
ATOM   1460  HN  THR    93     -17.901   1.964 -48.394  1.00  0.00           H  
ATOM   1461  CA  THR    93     -18.925   0.234 -48.234  1.00  0.00           C  
ATOM   1462  HA  THR    93     -19.376  -0.425 -47.507  1.00  0.00           H  
ATOM   1463  CB  THR    93     -20.006   0.649 -49.229  1.00  0.00           C  
ATOM   1464  HB  THR    93     -19.535   0.688 -50.234  1.00  0.00           H  
ATOM   1465  OG1 THR    93     -20.547   1.927 -48.949  1.00  0.00           O  
ATOM   1466  HG1 THR    93     -21.098   1.759 -48.181  1.00  0.00           H  
ATOM   1467  CG2 THR    93     -21.101  -0.469 -49.486  1.00  0.00           C  
ATOM   1468 HG21 THR    93     -21.721  -0.730 -48.601  1.00  0.00           H  
ATOM   1469 HG22 THR    93     -20.567  -1.372 -49.851  1.00  0.00           H  
ATOM   1470 HG23 THR    93     -21.875  -0.096 -50.190  1.00  0.00           H  
ATOM   1471  C   THR    93     -17.951  -0.627 -48.953  1.00  0.00           C  
ATOM   1472  O   THR    93     -17.496  -0.311 -50.107  1.00  0.00           O  
ATOM   1473  N   LYS    94     -17.508  -1.775 -48.415  1.00  0.00           N  
ATOM   1474  HN  LYS    94     -17.732  -1.901 -47.452  1.00  0.00           H  
ATOM   1475  CA  LYS    94     -16.429  -2.616 -48.889  1.00  0.00           C  
ATOM   1476  HA  LYS    94     -15.566  -1.966 -48.860  1.00  0.00           H  
ATOM   1477  CB  LYS    94     -15.965  -3.685 -47.853  1.00  0.00           C  
ATOM   1478  HB1 LYS    94     -15.256  -4.407 -48.312  1.00  0.00           H  
ATOM   1479  HB2 LYS    94     -16.864  -4.270 -47.564  1.00  0.00           H  
ATOM   1480  CG  LYS    94     -15.243  -3.011 -46.691  1.00  0.00           C  
ATOM   1481  HG1 LYS    94     -15.503  -3.648 -45.819  1.00  0.00           H  
ATOM   1482  HG2 LYS    94     -15.457  -1.966 -46.382  1.00  0.00           H  
ATOM   1483  CD  LYS    94     -13.703  -3.255 -46.833  1.00  0.00           C  
ATOM   1484  HD1 LYS    94     -13.386  -2.732 -47.761  1.00  0.00           H  
ATOM   1485  HD2 LYS    94     -13.588  -4.358 -46.898  1.00  0.00           H  
ATOM   1486  CE  LYS    94     -12.927  -2.577 -45.763  1.00  0.00           C  
ATOM   1487  HE1 LYS    94     -13.096  -3.187 -44.850  1.00  0.00           H  
ATOM   1488  HE2 LYS    94     -13.306  -1.596 -45.405  1.00  0.00           H  
ATOM   1489  NZ  LYS    94     -11.513  -2.478 -46.115  1.00  0.00           N  
ATOM   1490  HZ1 LYS    94     -11.035  -1.962 -45.350  1.00  0.00           H  
ATOM   1491  HZ2 LYS    94     -11.361  -1.875 -46.949  1.00  0.00           H  
ATOM   1492  HZ3 LYS    94     -11.137  -3.426 -46.320  1.00  0.00           H  
ATOM   1493  C   LYS    94     -16.381  -3.112 -50.343  1.00  0.00           C  
ATOM   1494  O   LYS    94     -15.257  -2.923 -50.894  1.00  0.00           O  
ATOM   1495  N   PRO    95     -17.417  -3.605 -51.029  1.00  0.00           N  
ATOM   1496  CD  PRO    95     -18.618  -4.161 -50.473  1.00  0.00           C  
ATOM   1497  HD1 PRO    95     -19.046  -3.444 -49.740  1.00  0.00           H  
ATOM   1498  HD2 PRO    95     -18.302  -5.157 -50.096  1.00  0.00           H  
ATOM   1499  CA  PRO    95     -17.276  -3.977 -52.486  1.00  0.00           C  
ATOM   1500  HA  PRO    95     -16.349  -4.486 -52.706  1.00  0.00           H  
ATOM   1501  CB  PRO    95     -18.638  -4.764 -52.751  1.00  0.00           C  
ATOM   1502  HB1 PRO    95     -18.328  -5.814 -52.567  1.00  0.00           H  
ATOM   1503  HB2 PRO    95     -19.057  -4.634 -53.772  1.00  0.00           H  
ATOM   1504  CG  PRO    95     -19.539  -4.331 -51.626  1.00  0.00           C  
ATOM   1505  HG1 PRO    95     -19.995  -3.349 -51.877  1.00  0.00           H  
ATOM   1506  HG2 PRO    95     -20.415  -5.010 -51.562  1.00  0.00           H  
ATOM   1507  C   PRO    95     -17.104  -2.809 -53.412  1.00  0.00           C  
ATOM   1508  O   PRO    95     -16.834  -2.959 -54.579  1.00  0.00           O  
ATOM   1509  N   SER    96     -17.194  -1.583 -52.798  1.00  0.00           N  
ATOM   1510  HN  SER    96     -17.493  -1.545 -51.848  1.00  0.00           H  
ATOM   1511  CA  SER    96     -16.687  -0.299 -53.412  1.00  0.00           C  
ATOM   1512  HA  SER    96     -16.568   0.451 -52.644  1.00  0.00           H  
ATOM   1513  CB  SER    96     -15.169  -0.369 -54.044  1.00  0.00           C  
ATOM   1514  HB1 SER    96     -14.924   0.563 -54.598  1.00  0.00           H  
ATOM   1515  HB2 SER    96     -14.995  -1.082 -54.878  1.00  0.00           H  
ATOM   1516  OG  SER    96     -14.167  -0.424 -53.043  1.00  0.00           O  
ATOM   1517  HG1 SER    96     -13.416  -0.883 -53.426  1.00  0.00           H  
ATOM   1518  C   SER    96     -17.558   0.325 -54.466  1.00  0.00           C  
ATOM   1519  O   SER    96     -17.467  -0.032 -55.639  1.00  0.00           O  
ATOM   1520  N   PRO    97     -18.381   1.367 -54.135  1.00  0.00           N  
ATOM   1521  CD  PRO    97     -18.807   1.613 -52.767  1.00  0.00           C  
ATOM   1522  HD1 PRO    97     -18.043   2.212 -52.227  1.00  0.00           H  
ATOM   1523  HD2 PRO    97     -18.933   0.678 -52.181  1.00  0.00           H  
ATOM   1524  CA  PRO    97     -19.086   2.244 -55.087  1.00  0.00           C  
ATOM   1525  HA  PRO    97     -19.726   1.684 -55.753  1.00  0.00           H  
ATOM   1526  CB  PRO    97     -19.751   3.243 -54.120  1.00  0.00           C  
ATOM   1527  HB1 PRO    97     -20.576   3.735 -54.678  1.00  0.00           H  
ATOM   1528  HB2 PRO    97     -19.029   4.081 -54.013  1.00  0.00           H  
ATOM   1529  CG  PRO    97     -20.066   2.385 -52.923  1.00  0.00           C  
ATOM   1530  HG1 PRO    97     -20.239   3.038 -52.041  1.00  0.00           H  
ATOM   1531  HG2 PRO    97     -20.967   1.755 -53.081  1.00  0.00           H  
ATOM   1532  C   PRO    97     -18.051   2.942 -56.013  1.00  0.00           C  
ATOM   1533  O   PRO    97     -17.030   3.272 -55.535  1.00  0.00           O  
ATOM   1534  N   ALA    98     -18.475   3.260 -57.286  1.00  0.00           N  
ATOM   1535  HN  ALA    98     -19.386   2.977 -57.577  1.00  0.00           H  
ATOM   1536  CA  ALA    98     -17.647   3.869 -58.322  1.00  0.00           C  
ATOM   1537  HA  ALA    98     -16.829   3.205 -58.557  1.00  0.00           H  
ATOM   1538  CB  ALA    98     -18.567   4.222 -59.578  1.00  0.00           C  
ATOM   1539  HB1 ALA    98     -18.030   4.842 -60.327  1.00  0.00           H  
ATOM   1540  HB2 ALA    98     -19.325   4.925 -59.169  1.00  0.00           H  
ATOM   1541  HB3 ALA    98     -18.973   3.335 -60.108  1.00  0.00           H  
ATOM   1542  C   ALA    98     -17.022   5.097 -57.917  1.00  0.00           C  
ATOM   1543  O   ALA    98     -15.813   5.287 -57.979  1.00  0.00           O  
ATOM   1544  N   SER    99     -17.777   6.057 -57.274  1.00  0.00           N  
ATOM   1545  HN  SER    99     -18.760   6.031 -57.105  1.00  0.00           H  
ATOM   1546  CA  SER    99     -17.224   7.328 -56.779  1.00  0.00           C  
ATOM   1547  HA  SER    99     -16.278   7.448 -57.285  1.00  0.00           H  
ATOM   1548  CB  SER    99     -18.210   8.554 -57.033  1.00  0.00           C  
ATOM   1549  HB1 SER    99     -18.260   8.615 -58.142  1.00  0.00           H  
ATOM   1550  HB2 SER    99     -17.653   9.447 -56.677  1.00  0.00           H  
ATOM   1551  OG  SER    99     -19.464   8.448 -56.437  1.00  0.00           O  
ATOM   1552  HG1 SER    99     -19.921   7.735 -56.890  1.00  0.00           H  
ATOM   1553  C   SER    99     -16.780   7.292 -55.345  1.00  0.00           C  
ATOM   1554  O   SER    99     -16.524   8.302 -54.642  1.00  0.00           O  
ATOM   1555  N   GLY   100     -16.741   6.049 -54.771  1.00  0.00           N  
ATOM   1556  HN  GLY   100     -16.784   5.262 -55.381  1.00  0.00           H  
ATOM   1557  CA  GLY   100     -16.212   5.813 -53.427  1.00  0.00           C  
ATOM   1558  HA1 GLY   100     -16.017   4.761 -53.278  1.00  0.00           H  
ATOM   1559  HA2 GLY   100     -17.019   6.076 -52.759  1.00  0.00           H  
ATOM   1560  C   GLY   100     -14.902   6.458 -52.935  1.00  0.00           C  
ATOM   1561  O   GLY   100     -14.025   6.781 -53.714  1.00  0.00           O  
ATOM   1562  N   PHE   101     -14.759   6.549 -51.541  1.00  0.00           N  
ATOM   1563  HN  PHE   101     -15.590   6.341 -51.031  1.00  0.00           H  
ATOM   1564  CA  PHE   101     -13.601   6.964 -50.820  1.00  0.00           C  
ATOM   1565  HA  PHE   101     -13.304   7.901 -51.266  1.00  0.00           H  
ATOM   1566  CB  PHE   101     -13.885   7.334 -49.305  1.00  0.00           C  
ATOM   1567  HB1 PHE   101     -14.277   6.443 -48.769  1.00  0.00           H  
ATOM   1568  HB2 PHE   101     -14.451   8.273 -49.125  1.00  0.00           H  
ATOM   1569  CG  PHE   101     -12.553   7.734 -48.628  1.00  0.00           C  
ATOM   1570  CD1 PHE   101     -12.289   7.115 -47.451  1.00  0.00           C  
ATOM   1571  HD1 PHE   101     -12.982   6.363 -47.105  1.00  0.00           H  
ATOM   1572  CE1 PHE   101     -11.207   7.555 -46.640  1.00  0.00           C  
ATOM   1573  HE1 PHE   101     -10.935   7.012 -45.747  1.00  0.00           H  
ATOM   1574  CZ  PHE   101     -10.459   8.638 -47.018  1.00  0.00           C  
ATOM   1575  HZ  PHE   101      -9.573   8.844 -46.435  1.00  0.00           H  
ATOM   1576  CD2 PHE   101     -11.780   8.832 -49.097  1.00  0.00           C  
ATOM   1577  HD2 PHE   101     -11.851   9.424 -49.998  1.00  0.00           H  
ATOM   1578  CE2 PHE   101     -10.681   9.225 -48.290  1.00  0.00           C  
ATOM   1579  HE2 PHE   101     -10.019  10.018 -48.603  1.00  0.00           H  
ATOM   1580  C   PHE   101     -12.570   5.840 -50.997  1.00  0.00           C  
ATOM   1581  O   PHE   101     -12.737   4.643 -50.694  1.00  0.00           O  
ATOM   1582  N   SER   102     -11.431   6.326 -51.508  1.00  0.00           N  
ATOM   1583  HN  SER   102     -11.401   7.298 -51.730  1.00  0.00           H  
ATOM   1584  CA  SER   102     -10.359   5.482 -51.795  1.00  0.00           C  
ATOM   1585  HA  SER   102     -10.372   4.437 -51.524  1.00  0.00           H  
ATOM   1586  CB  SER   102      -9.963   5.645 -53.357  1.00  0.00           C  
ATOM   1587  HB1 SER   102      -9.000   5.143 -53.593  1.00  0.00           H  
ATOM   1588  HB2 SER   102      -9.891   6.734 -53.566  1.00  0.00           H  
ATOM   1589  OG  SER   102     -11.029   5.070 -54.100  1.00  0.00           O  
ATOM   1590  HG1 SER   102     -11.764   5.684 -54.035  1.00  0.00           H  
ATOM   1591  C   SER   102      -9.102   5.998 -51.036  1.00  0.00           C  
ATOM   1592  O   SER   102      -8.535   6.984 -51.515  1.00  0.00           O  
ATOM   1593  N   PRO   103      -8.654   5.467 -49.976  1.00  0.00           N  
ATOM   1594  CD  PRO   103      -9.180   4.216 -49.430  1.00  0.00           C  
ATOM   1595  HD1 PRO   103      -9.276   3.421 -50.200  1.00  0.00           H  
ATOM   1596  HD2 PRO   103     -10.225   4.371 -49.087  1.00  0.00           H  
ATOM   1597  CA  PRO   103      -7.753   6.212 -49.063  1.00  0.00           C  
ATOM   1598  HA  PRO   103      -8.044   7.242 -48.917  1.00  0.00           H  
ATOM   1599  CB  PRO   103      -7.909   5.345 -47.822  1.00  0.00           C  
ATOM   1600  HB1 PRO   103      -8.720   5.832 -47.238  1.00  0.00           H  
ATOM   1601  HB2 PRO   103      -7.033   5.196 -47.155  1.00  0.00           H  
ATOM   1602  CG  PRO   103      -8.314   3.948 -48.245  1.00  0.00           C  
ATOM   1603  HG1 PRO   103      -7.365   3.513 -48.625  1.00  0.00           H  
ATOM   1604  HG2 PRO   103      -8.756   3.212 -47.541  1.00  0.00           H  
ATOM   1605  C   PRO   103      -6.303   6.186 -49.500  1.00  0.00           C  
ATOM   1606  O   PRO   103      -5.418   6.082 -48.634  1.00  0.00           O  
ATOM   1607  N   SER   104      -5.975   6.478 -50.740  1.00  0.00           N  
ATOM   1608  HN  SER   104      -6.742   6.731 -51.325  1.00  0.00           H  
ATOM   1609  CA  SER   104      -4.655   6.960 -51.231  1.00  0.00           C  
ATOM   1610  HA  SER   104      -3.918   6.514 -50.580  1.00  0.00           H  
ATOM   1611  CB  SER   104      -4.362   6.387 -52.650  1.00  0.00           C  
ATOM   1612  HB1 SER   104      -5.163   6.636 -53.379  1.00  0.00           H  
ATOM   1613  HB2 SER   104      -4.686   5.338 -52.476  1.00  0.00           H  
ATOM   1614  OG  SER   104      -3.084   6.635 -53.258  1.00  0.00           O  
ATOM   1615  HG1 SER   104      -2.532   5.921 -52.931  1.00  0.00           H  
ATOM   1616  C   SER   104      -4.623   8.402 -51.163  1.00  0.00           C  
ATOM   1617  O   SER   104      -5.673   9.021 -51.426  1.00  0.00           O  
ATOM   1618  N   VAL   105      -3.574   9.032 -50.581  1.00  0.00           N  
ATOM   1619  HN  VAL   105      -2.733   8.548 -50.355  1.00  0.00           H  
ATOM   1620  CA  VAL   105      -3.578  10.448 -50.341  1.00  0.00           C  
ATOM   1621  HA  VAL   105      -4.548  10.907 -50.222  1.00  0.00           H  
ATOM   1622  CB  VAL   105      -2.790  11.005 -49.157  1.00  0.00           C  
ATOM   1623  HB  VAL   105      -3.122  10.539 -48.205  1.00  0.00           H  
ATOM   1624  CG1 VAL   105      -1.298  10.535 -49.229  1.00  0.00           C  
ATOM   1625 HG11 VAL   105      -0.720  11.018 -48.412  1.00  0.00           H  
ATOM   1626 HG12 VAL   105      -0.848  10.861 -50.191  1.00  0.00           H  
ATOM   1627 HG13 VAL   105      -1.334   9.431 -49.110  1.00  0.00           H  
ATOM   1628  CG2 VAL   105      -3.172  12.473 -49.105  1.00  0.00           C  
ATOM   1629 HG21 VAL   105      -2.780  13.039 -49.977  1.00  0.00           H  
ATOM   1630 HG22 VAL   105      -2.929  12.873 -48.097  1.00  0.00           H  
ATOM   1631 HG23 VAL   105      -4.249  12.746 -49.091  1.00  0.00           H  
ATOM   1632  C   VAL   105      -3.176  11.121 -51.677  1.00  0.00           C  
ATOM   1633  O   VAL   105      -2.158  10.780 -52.322  1.00  0.00           O  
ATOM   1634  N   GLN   106      -4.073  12.054 -52.130  1.00  0.00           N  
ATOM   1635  HN  GLN   106      -4.896  12.335 -51.643  1.00  0.00           H  
ATOM   1636  CA  GLN   106      -3.898  12.706 -53.442  1.00  0.00           C  
ATOM   1637  HA  GLN   106      -3.351  12.107 -54.155  1.00  0.00           H  
ATOM   1638  CB  GLN   106      -5.342  13.024 -54.018  1.00  0.00           C  
ATOM   1639  HB1 GLN   106      -5.135  13.696 -54.878  1.00  0.00           H  
ATOM   1640  HB2 GLN   106      -6.011  13.567 -53.317  1.00  0.00           H  
ATOM   1641  CG  GLN   106      -6.161  11.878 -54.564  1.00  0.00           C  
ATOM   1642  HG1 GLN   106      -6.974  12.175 -55.259  1.00  0.00           H  
ATOM   1643  HG2 GLN   106      -6.622  11.285 -53.746  1.00  0.00           H  
ATOM   1644  CD  GLN   106      -5.290  10.864 -55.331  1.00  0.00           C  
ATOM   1645  OE1 GLN   106      -4.894  10.993 -56.524  1.00  0.00           O  
ATOM   1646  NE2 GLN   106      -4.791   9.811 -54.632  1.00  0.00           N  
ATOM   1647 HE21 GLN   106      -4.007   9.349 -55.046  1.00  0.00           H  
ATOM   1648 HE22 GLN   106      -5.164   9.717 -53.709  1.00  0.00           H  
ATOM   1649  C   GLN   106      -3.078  14.036 -53.227  1.00  0.00           C  
ATOM   1650  O   GLN   106      -3.583  15.052 -52.781  1.00  0.00           O  
ATOM   1651  N   CYS   107      -1.803  14.121 -53.620  1.00  0.00           N  
ATOM   1652  HN  CYS   107      -1.404  13.309 -54.039  1.00  0.00           H  
ATOM   1653  CA  CYS   107      -1.032  15.327 -53.723  1.00  0.00           C  
ATOM   1654  HA  CYS   107      -0.892  15.698 -52.719  1.00  0.00           H  
ATOM   1655  CB  CYS   107       0.434  15.001 -54.319  1.00  0.00           C  
ATOM   1656  HB1 CYS   107       0.836  15.965 -54.698  1.00  0.00           H  
ATOM   1657  HB2 CYS   107       0.211  14.370 -55.205  1.00  0.00           H  
ATOM   1658  SG  CYS   107       1.482  13.940 -53.283  1.00  0.00           S  
ATOM   1659  C   CYS   107      -1.765  16.403 -54.570  1.00  0.00           C  
ATOM   1660  O   CYS   107      -2.432  16.111 -55.477  1.00  0.00           O  
ATOM   1661  N   PRO   108      -1.671  17.676 -54.200  1.00  0.00           N  
ATOM   1662  CD  PRO   108      -0.938  18.114 -53.041  1.00  0.00           C  
ATOM   1663  HD1 PRO   108       0.036  17.629 -53.263  1.00  0.00           H  
ATOM   1664  HD2 PRO   108      -1.433  17.713 -52.131  1.00  0.00           H  
ATOM   1665  CA  PRO   108      -1.854  18.785 -55.134  1.00  0.00           C  
ATOM   1666  HA  PRO   108      -2.920  18.957 -55.136  1.00  0.00           H  
ATOM   1667  CB  PRO   108      -1.013  19.939 -54.525  1.00  0.00           C  
ATOM   1668  HB1 PRO   108      -1.506  20.926 -54.654  1.00  0.00           H  
ATOM   1669  HB2 PRO   108      -0.033  19.993 -55.047  1.00  0.00           H  
ATOM   1670  CG  PRO   108      -0.939  19.602 -53.037  1.00  0.00           C  
ATOM   1671  HG1 PRO   108      -0.099  20.014 -52.439  1.00  0.00           H  
ATOM   1672  HG2 PRO   108      -1.842  19.980 -52.510  1.00  0.00           H  
ATOM   1673  C   PRO   108      -1.371  18.510 -56.570  1.00  0.00           C  
ATOM   1674  O   PRO   108      -0.225  18.066 -56.825  1.00  0.00           O  
ATOM   1675  N   ASN   109      -2.074  18.967 -57.575  1.00  0.00           N  
ATOM   1676  HN  ASN   109      -2.874  19.512 -57.336  1.00  0.00           H  
ATOM   1677  CA  ASN   109      -2.037  18.583 -59.025  1.00  0.00           C  
ATOM   1678  HA  ASN   109      -2.019  17.507 -59.119  1.00  0.00           H  
ATOM   1679  CB  ASN   109      -3.235  19.157 -59.795  1.00  0.00           C  
ATOM   1680  HB1 ASN   109      -3.322  18.868 -60.864  1.00  0.00           H  
ATOM   1681  HB2 ASN   109      -3.140  20.264 -59.825  1.00  0.00           H  
ATOM   1682  CG  ASN   109      -4.498  18.747 -59.095  1.00  0.00           C  
ATOM   1683  OD1 ASN   109      -5.307  19.585 -58.679  1.00  0.00           O  
ATOM   1684  ND2 ASN   109      -4.766  17.432 -58.948  1.00  0.00           N  
ATOM   1685 HD21 ASN   109      -5.651  17.155 -58.575  1.00  0.00           H  
ATOM   1686 HD22 ASN   109      -4.102  16.778 -59.310  1.00  0.00           H  
ATOM   1687  C   ASN   109      -0.733  19.061 -59.636  1.00  0.00           C  
ATOM   1688  O   ASN   109      -0.082  18.322 -60.382  1.00  0.00           O  
ATOM   1689  N   ASP   110      -0.267  20.296 -59.248  1.00  0.00           N  
ATOM   1690  HN  ASP   110      -0.772  20.808 -58.558  1.00  0.00           H  
ATOM   1691  CA  ASP   110       0.999  20.862 -59.685  1.00  0.00           C  
ATOM   1692  HA  ASP   110       1.290  20.205 -60.490  1.00  0.00           H  
ATOM   1693  CB  ASP   110       0.974  22.374 -60.020  1.00  0.00           C  
ATOM   1694  HB1 ASP   110       1.805  22.504 -60.745  1.00  0.00           H  
ATOM   1695  HB2 ASP   110       1.050  22.963 -59.081  1.00  0.00           H  
ATOM   1696  CG  ASP   110      -0.354  22.742 -60.734  1.00  0.00           C  
ATOM   1697  OD1 ASP   110      -0.469  22.225 -61.875  1.00  0.00           O  
ATOM   1698  OD2 ASP   110      -1.195  23.456 -60.191  1.00  0.00           O  
ATOM   1699  C   ASP   110       2.024  20.727 -58.596  1.00  0.00           C  
ATOM   1700  O   ASP   110       3.040  21.400 -58.583  1.00  0.00           O  
ATOM   1701  N   GLY   111       1.904  19.652 -57.732  1.00  0.00           N  
ATOM   1702  HN  GLY   111       1.131  19.042 -57.884  1.00  0.00           H  
ATOM   1703  CA  GLY   111       2.804  19.333 -56.654  1.00  0.00           C  
ATOM   1704  HA1 GLY   111       3.804  19.183 -57.034  1.00  0.00           H  
ATOM   1705  HA2 GLY   111       2.354  18.432 -56.264  1.00  0.00           H  
ATOM   1706  C   GLY   111       2.910  20.311 -55.534  1.00  0.00           C  
ATOM   1707  O   GLY   111       2.138  21.216 -55.305  1.00  0.00           O  
ATOM   1708  N   PHE   112       3.952  20.144 -54.727  1.00  0.00           N  
ATOM   1709  HN  PHE   112       4.372  19.240 -54.743  1.00  0.00           H  
ATOM   1710  CA  PHE   112       4.321  21.054 -53.687  1.00  0.00           C  
ATOM   1711  HA  PHE   112       3.573  21.793 -53.438  1.00  0.00           H  
ATOM   1712  CB  PHE   112       4.705  20.223 -52.355  1.00  0.00           C  
ATOM   1713  HB1 PHE   112       5.060  20.983 -51.627  1.00  0.00           H  
ATOM   1714  HB2 PHE   112       5.606  19.596 -52.528  1.00  0.00           H  
ATOM   1715  CG  PHE   112       3.565  19.437 -51.788  1.00  0.00           C  
ATOM   1716  CD1 PHE   112       3.261  18.035 -52.015  1.00  0.00           C  
ATOM   1717  HD1 PHE   112       3.908  17.452 -52.654  1.00  0.00           H  
ATOM   1718  CE1 PHE   112       2.250  17.433 -51.200  1.00  0.00           C  
ATOM   1719  HE1 PHE   112       2.126  16.363 -51.271  1.00  0.00           H  
ATOM   1720  CZ  PHE   112       1.511  18.126 -50.288  1.00  0.00           C  
ATOM   1721  HZ  PHE   112       0.783  17.723 -49.600  1.00  0.00           H  
ATOM   1722  CD2 PHE   112       2.904  20.102 -50.768  1.00  0.00           C  
ATOM   1723  HD2 PHE   112       2.956  21.171 -50.625  1.00  0.00           H  
ATOM   1724  CE2 PHE   112       1.854  19.443 -50.055  1.00  0.00           C  
ATOM   1725  HE2 PHE   112       1.393  20.069 -49.305  1.00  0.00           H  
ATOM   1726  C   PHE   112       5.564  21.728 -54.188  1.00  0.00           C  
ATOM   1727  O   PHE   112       6.666  21.181 -54.187  1.00  0.00           O  
ATOM   1728  N   GLY   113       5.542  23.030 -54.642  1.00  0.00           N  
ATOM   1729  HN  GLY   113       4.637  23.447 -54.660  1.00  0.00           H  
ATOM   1730  CA  GLY   113       6.623  23.818 -55.218  1.00  0.00           C  
ATOM   1731  HA1 GLY   113       6.288  24.839 -55.319  1.00  0.00           H  
ATOM   1732  HA2 GLY   113       6.981  23.374 -56.135  1.00  0.00           H  
ATOM   1733  C   GLY   113       7.881  23.907 -54.263  1.00  0.00           C  
ATOM   1734  O   GLY   113       7.879  24.060 -53.008  1.00  0.00           O  
ATOM   1735  N   VAL   114       9.024  23.764 -54.899  1.00  0.00           N  
ATOM   1736  HN  VAL   114       9.148  23.571 -55.869  1.00  0.00           H  
ATOM   1737  CA  VAL   114      10.349  23.933 -54.227  1.00  0.00           C  
ATOM   1738  HA  VAL   114      10.255  23.416 -53.283  1.00  0.00           H  
ATOM   1739  CB  VAL   114      11.462  23.236 -55.010  1.00  0.00           C  
ATOM   1740  HB  VAL   114      11.404  23.425 -56.103  1.00  0.00           H  
ATOM   1741  CG1 VAL   114      12.906  23.656 -54.546  1.00  0.00           C  
ATOM   1742 HG11 VAL   114      13.094  23.475 -53.466  1.00  0.00           H  
ATOM   1743 HG12 VAL   114      13.150  24.739 -54.597  1.00  0.00           H  
ATOM   1744 HG13 VAL   114      13.638  23.130 -55.196  1.00  0.00           H  
ATOM   1745  CG2 VAL   114      11.310  21.678 -54.895  1.00  0.00           C  
ATOM   1746 HG21 VAL   114      10.451  21.370 -55.527  1.00  0.00           H  
ATOM   1747 HG22 VAL   114      11.099  21.451 -53.828  1.00  0.00           H  
ATOM   1748 HG23 VAL   114      12.151  21.076 -55.300  1.00  0.00           H  
ATOM   1749  C   VAL   114      10.626  25.416 -53.953  1.00  0.00           C  
ATOM   1750  O   VAL   114      10.636  26.180 -54.881  1.00  0.00           O  
ATOM   1751  N   TYR   115      10.783  25.803 -52.619  1.00  0.00           N  
ATOM   1752  HN  TYR   115      10.735  25.072 -51.943  1.00  0.00           H  
ATOM   1753  CA  TYR   115      11.227  27.087 -52.162  1.00  0.00           C  
ATOM   1754  HA  TYR   115      10.584  27.817 -52.631  1.00  0.00           H  
ATOM   1755  CB  TYR   115      11.217  27.085 -50.617  1.00  0.00           C  
ATOM   1756  HB1 TYR   115      11.865  26.318 -50.141  1.00  0.00           H  
ATOM   1757  HB2 TYR   115      10.234  26.843 -50.160  1.00  0.00           H  
ATOM   1758  CG  TYR   115      11.571  28.478 -49.971  1.00  0.00           C  
ATOM   1759  CD1 TYR   115      12.788  28.720 -49.473  1.00  0.00           C  
ATOM   1760  HD1 TYR   115      13.497  27.923 -49.641  1.00  0.00           H  
ATOM   1761  CE1 TYR   115      13.084  30.002 -48.952  1.00  0.00           C  
ATOM   1762  HE1 TYR   115      14.107  30.211 -48.676  1.00  0.00           H  
ATOM   1763  CZ  TYR   115      12.156  31.063 -48.921  1.00  0.00           C  
ATOM   1764  OH  TYR   115      12.386  32.158 -48.165  1.00  0.00           O  
ATOM   1765  HH  TYR   115      13.288  32.105 -47.839  1.00  0.00           H  
ATOM   1766  CD2 TYR   115      10.655  29.531 -50.122  1.00  0.00           C  
ATOM   1767  HD2 TYR   115       9.703  29.376 -50.608  1.00  0.00           H  
ATOM   1768  CE2 TYR   115      10.937  30.753 -49.558  1.00  0.00           C  
ATOM   1769  HE2 TYR   115      10.294  31.616 -49.652  1.00  0.00           H  
ATOM   1770  C   TYR   115      12.619  27.379 -52.752  1.00  0.00           C  
ATOM   1771  O   TYR   115      13.557  26.574 -52.574  1.00  0.00           O  
ATOM   1772  N   SER   116      12.816  28.570 -53.436  1.00  0.00           N  
ATOM   1773  HN  SER   116      12.054  29.212 -53.449  1.00  0.00           H  
ATOM   1774  CA  SER   116      14.106  28.954 -54.095  1.00  0.00           C  
ATOM   1775  HA  SER   116      13.913  29.756 -54.793  1.00  0.00           H  
ATOM   1776  CB  SER   116      15.108  29.522 -53.074  1.00  0.00           C  
ATOM   1777  HB1 SER   116      16.194  29.329 -53.203  1.00  0.00           H  
ATOM   1778  HB2 SER   116      14.950  28.931 -52.146  1.00  0.00           H  
ATOM   1779  OG  SER   116      14.886  30.909 -52.875  1.00  0.00           O  
ATOM   1780  HG1 SER   116      13.961  30.960 -52.623  1.00  0.00           H  
ATOM   1781  C   SER   116      14.735  27.930 -54.972  1.00  0.00           C  
ATOM   1782  O   SER   116      15.911  27.668 -54.902  1.00  0.00           O  
ATOM   1783  N   ASN   117      14.002  27.355 -55.927  1.00  0.00           N  
ATOM   1784  HN  ASN   117      13.069  27.643 -56.127  1.00  0.00           H  
ATOM   1785  CA  ASN   117      14.452  26.566 -57.026  1.00  0.00           C  
ATOM   1786  HA  ASN   117      14.713  25.661 -56.499  1.00  0.00           H  
ATOM   1787  CB  ASN   117      13.264  26.479 -58.086  1.00  0.00           C  
ATOM   1788  HB1 ASN   117      13.261  27.406 -58.698  1.00  0.00           H  
ATOM   1789  HB2 ASN   117      12.309  26.390 -57.525  1.00  0.00           H  
ATOM   1790  CG  ASN   117      13.461  25.299 -58.990  1.00  0.00           C  
ATOM   1791  OD1 ASN   117      14.224  24.392 -58.645  1.00  0.00           O  
ATOM   1792  ND2 ASN   117      12.830  25.368 -60.157  1.00  0.00           N  
ATOM   1793 HD21 ASN   117      13.021  24.701 -60.877  1.00  0.00           H  
ATOM   1794 HD22 ASN   117      12.425  26.239 -60.435  1.00  0.00           H  
ATOM   1795  C   ASN   117      15.754  27.098 -57.753  1.00  0.00           C  
ATOM   1796  O   ASN   117      16.072  28.257 -57.842  1.00  0.00           O  
ATOM   1797  N   SER   118      16.670  26.165 -58.130  1.00  0.00           N  
ATOM   1798  HN  SER   118      16.502  25.202 -57.934  1.00  0.00           H  
ATOM   1799  CA  SER   118      17.919  26.495 -58.856  1.00  0.00           C  
ATOM   1800  HA  SER   118      17.918  27.461 -59.340  1.00  0.00           H  
ATOM   1801  CB  SER   118      19.070  26.703 -57.815  1.00  0.00           C  
ATOM   1802  HB1 SER   118      18.787  27.486 -57.080  1.00  0.00           H  
ATOM   1803  HB2 SER   118      19.996  27.018 -58.342  1.00  0.00           H  
ATOM   1804  OG  SER   118      19.404  25.518 -57.087  1.00  0.00           O  
ATOM   1805  HG1 SER   118      18.797  25.560 -56.344  1.00  0.00           H  
ATOM   1806  C   SER   118      18.209  25.495 -59.949  1.00  0.00           C  
ATOM   1807  O   SER   118      19.374  25.191 -60.296  1.00  0.00           O  
ATOM   1808  N   TYR   119      17.117  24.931 -60.463  1.00  0.00           N  
ATOM   1809  HN  TYR   119      16.189  25.233 -60.258  1.00  0.00           H  
ATOM   1810  CA  TYR   119      17.164  23.978 -61.588  1.00  0.00           C  
ATOM   1811  HA  TYR   119      18.003  24.304 -62.185  1.00  0.00           H  
ATOM   1812  CB  TYR   119      17.294  22.417 -61.125  1.00  0.00           C  
ATOM   1813  HB1 TYR   119      16.359  22.280 -60.540  1.00  0.00           H  
ATOM   1814  HB2 TYR   119      18.166  22.421 -60.437  1.00  0.00           H  
ATOM   1815  CG  TYR   119      17.455  21.281 -62.110  1.00  0.00           C  
ATOM   1816  CD1 TYR   119      18.702  21.233 -62.792  1.00  0.00           C  
ATOM   1817  HD1 TYR   119      19.565  21.866 -62.651  1.00  0.00           H  
ATOM   1818  CE1 TYR   119      18.968  20.198 -63.694  1.00  0.00           C  
ATOM   1819  HE1 TYR   119      19.943  20.157 -64.157  1.00  0.00           H  
ATOM   1820  CZ  TYR   119      18.047  19.116 -63.804  1.00  0.00           C  
ATOM   1821  OH  TYR   119      18.390  17.922 -64.598  1.00  0.00           O  
ATOM   1822  HH  TYR   119      19.275  17.911 -64.970  1.00  0.00           H  
ATOM   1823  CD2 TYR   119      16.638  20.151 -62.088  1.00  0.00           C  
ATOM   1824  HD2 TYR   119      15.722  20.187 -61.517  1.00  0.00           H  
ATOM   1825  CE2 TYR   119      16.899  19.035 -62.943  1.00  0.00           C  
ATOM   1826  HE2 TYR   119      16.201  18.218 -62.833  1.00  0.00           H  
ATOM   1827  C   TYR   119      15.971  24.131 -62.604  1.00  0.00           C  
ATOM   1828  O   TYR   119      14.889  24.294 -62.124  1.00  0.00           O  
ATOM   1829  N   GLY   120      16.237  24.089 -63.923  1.00  0.00           N  
ATOM   1830  HN  GLY   120      17.161  23.886 -64.238  1.00  0.00           H  
ATOM   1831  CA  GLY   120      15.210  24.293 -64.882  1.00  0.00           C  
ATOM   1832  HA1 GLY   120      14.487  23.521 -64.666  1.00  0.00           H  
ATOM   1833  HA2 GLY   120      15.716  24.199 -65.832  1.00  0.00           H  
ATOM   1834  C   GLY   120      14.239  25.488 -64.756  1.00  0.00           C  
ATOM   1835  O   GLY   120      14.342  26.331 -63.868  1.00  0.00           O  
ATOM   1836  N   PRO   121      13.151  25.450 -65.520  1.00  0.00           N  
ATOM   1837  CD  PRO   121      13.246  24.912 -66.860  1.00  0.00           C  
ATOM   1838  HD1 PRO   121      13.217  23.807 -66.753  1.00  0.00           H  
ATOM   1839  HD2 PRO   121      14.196  25.245 -67.332  1.00  0.00           H  
ATOM   1840  CA  PRO   121      11.822  25.927 -65.165  1.00  0.00           C  
ATOM   1841  HA  PRO   121      11.859  27.002 -65.061  1.00  0.00           H  
ATOM   1842  CB  PRO   121      10.980  25.583 -66.460  1.00  0.00           C  
ATOM   1843  HB1 PRO   121      10.098  26.251 -66.559  1.00  0.00           H  
ATOM   1844  HB2 PRO   121      10.793  24.489 -66.404  1.00  0.00           H  
ATOM   1845  CG  PRO   121      12.068  25.545 -67.542  1.00  0.00           C  
ATOM   1846  HG1 PRO   121      11.703  24.935 -68.396  1.00  0.00           H  
ATOM   1847  HG2 PRO   121      12.189  26.598 -67.874  1.00  0.00           H  
ATOM   1848  C   PRO   121      11.246  25.338 -63.862  1.00  0.00           C  
ATOM   1849  O   PRO   121      11.666  24.295 -63.431  1.00  0.00           O  
ATOM   1850  N   GLU   122      10.311  26.094 -63.258  1.00  0.00           N  
ATOM   1851  HN  GLU   122      10.148  27.003 -63.632  1.00  0.00           H  
ATOM   1852  CA  GLU   122       9.457  25.900 -62.111  1.00  0.00           C  
ATOM   1853  HA  GLU   122       9.943  26.393 -61.282  1.00  0.00           H  
ATOM   1854  CB  GLU   122       8.075  26.541 -62.345  1.00  0.00           C  
ATOM   1855  HB1 GLU   122       7.487  26.381 -61.416  1.00  0.00           H  
ATOM   1856  HB2 GLU   122       7.386  26.054 -63.068  1.00  0.00           H  
ATOM   1857  CG  GLU   122       8.078  28.088 -62.578  1.00  0.00           C  
ATOM   1858  HG1 GLU   122       8.793  28.529 -61.851  1.00  0.00           H  
ATOM   1859  HG2 GLU   122       7.096  28.558 -62.357  1.00  0.00           H  
ATOM   1860  CD  GLU   122       8.512  28.493 -63.941  1.00  0.00           C  
ATOM   1861  OE1 GLU   122       7.589  28.355 -64.861  1.00  0.00           O  
ATOM   1862  OE2 GLU   122       9.559  28.952 -64.306  1.00  0.00           O  
ATOM   1863  C   GLU   122       9.247  24.393 -61.697  1.00  0.00           C  
ATOM   1864  O   GLU   122       8.808  23.545 -62.450  1.00  0.00           O  
ATOM   1865  N   PHE   123       9.616  24.050 -60.487  1.00  0.00           N  
ATOM   1866  HN  PHE   123       9.831  24.823 -59.894  1.00  0.00           H  
ATOM   1867  CA  PHE   123       9.813  22.664 -60.044  1.00  0.00           C  
ATOM   1868  HA  PHE   123       9.438  21.932 -60.744  1.00  0.00           H  
ATOM   1869  CB  PHE   123      11.262  22.313 -59.893  1.00  0.00           C  
ATOM   1870  HB1 PHE   123      11.822  22.955 -59.181  1.00  0.00           H  
ATOM   1871  HB2 PHE   123      11.764  22.614 -60.837  1.00  0.00           H  
ATOM   1872  CG  PHE   123      11.604  20.911 -59.565  1.00  0.00           C  
ATOM   1873  CD1 PHE   123      12.320  20.653 -58.350  1.00  0.00           C  
ATOM   1874  HD1 PHE   123      12.723  21.404 -57.686  1.00  0.00           H  
ATOM   1875  CE1 PHE   123      12.782  19.381 -58.034  1.00  0.00           C  
ATOM   1876  HE1 PHE   123      13.228  19.146 -57.079  1.00  0.00           H  
ATOM   1877  CZ  PHE   123      12.529  18.294 -58.948  1.00  0.00           C  
ATOM   1878  HZ  PHE   123      12.740  17.270 -58.676  1.00  0.00           H  
ATOM   1879  CD2 PHE   123      11.429  19.869 -60.420  1.00  0.00           C  
ATOM   1880  HD2 PHE   123      10.946  19.983 -61.379  1.00  0.00           H  
ATOM   1881  CE2 PHE   123      12.027  18.580 -60.216  1.00  0.00           C  
ATOM   1882  HE2 PHE   123      12.013  17.718 -60.867  1.00  0.00           H  
ATOM   1883  C   PHE   123       9.058  22.435 -58.834  1.00  0.00           C  
ATOM   1884  O   PHE   123       8.699  23.352 -58.044  1.00  0.00           O  
ATOM   1885  N   ALA   124       8.685  21.154 -58.483  1.00  0.00           N  
ATOM   1886  HN  ALA   124       9.065  20.334 -58.903  1.00  0.00           H  
ATOM   1887  CA  ALA   124       7.908  20.873 -57.309  1.00  0.00           C  
ATOM   1888  HA  ALA   124       8.251  21.570 -56.559  1.00  0.00           H  
ATOM   1889  CB  ALA   124       6.408  21.023 -57.748  1.00  0.00           C  
ATOM   1890  HB1 ALA   124       6.183  20.174 -58.428  1.00  0.00           H  
ATOM   1891  HB2 ALA   124       6.390  21.930 -58.389  1.00  0.00           H  
ATOM   1892  HB3 ALA   124       5.642  21.348 -57.013  1.00  0.00           H  
ATOM   1893  C   ALA   124       8.268  19.450 -56.921  1.00  0.00           C  
ATOM   1894  O   ALA   124       8.724  18.627 -57.713  1.00  0.00           O  
ATOM   1895  N   HSE   125       7.928  19.101 -55.607  1.00  0.00           N  
ATOM   1896  HN  HSE   125       7.491  19.814 -55.065  1.00  0.00           H  
ATOM   1897  CA  HSE   125       7.910  17.655 -55.257  1.00  0.00           C  
ATOM   1898  HA  HSE   125       8.493  17.186 -56.036  1.00  0.00           H  
ATOM   1899  CB  HSE   125       8.430  17.314 -53.800  1.00  0.00           C  
ATOM   1900  HB1 HSE   125       7.779  17.638 -52.961  1.00  0.00           H  
ATOM   1901  HB2 HSE   125       9.487  17.656 -53.781  1.00  0.00           H  
ATOM   1902  ND1 HSE   125       9.588  15.112 -54.156  1.00  0.00           N  
ATOM   1903  CG  HSE   125       8.594  15.841 -53.556  1.00  0.00           C  
ATOM   1904  CE1 HSE   125       9.185  13.854 -54.105  1.00  0.00           C  
ATOM   1905  HE1 HSE   125       9.870  13.103 -54.501  1.00  0.00           H  
ATOM   1906  NE2 HSE   125       7.965  13.770 -53.504  1.00  0.00           N  
ATOM   1907  HE2 HSE   125       7.505  12.883 -53.477  1.00  0.00           H  
ATOM   1908  CD2 HSE   125       7.586  15.010 -53.146  1.00  0.00           C  
ATOM   1909  HD2 HSE   125       6.709  15.279 -52.570  1.00  0.00           H  
ATOM   1910  C   HSE   125       6.470  17.056 -55.283  1.00  0.00           C  
ATOM   1911  O   HSE   125       5.502  17.778 -55.092  1.00  0.00           O  
ATOM   1912  N   CYS   126       6.345  15.795 -55.730  1.00  0.00           N  
ATOM   1913  HN  CYS   126       7.170  15.326 -56.033  1.00  0.00           H  
ATOM   1914  CA  CYS   126       5.169  14.964 -55.885  1.00  0.00           C  
ATOM   1915  HA  CYS   126       5.471  14.044 -56.363  1.00  0.00           H  
ATOM   1916  CB  CYS   126       4.302  14.694 -54.576  1.00  0.00           C  
ATOM   1917  HB1 CYS   126       3.794  15.662 -54.375  1.00  0.00           H  
ATOM   1918  HB2 CYS   126       5.115  14.396 -53.879  1.00  0.00           H  
ATOM   1919  SG  CYS   126       3.005  13.328 -54.578  1.00  0.00           S  
ATOM   1920  C   CYS   126       4.172  15.602 -56.906  1.00  0.00           C  
ATOM   1921  O   CYS   126       3.043  15.862 -56.610  1.00  0.00           O  
ATOM   1922  N   ARG   127       4.673  15.919 -58.151  1.00  0.00           N  
ATOM   1923  HN  ARG   127       5.609  15.646 -58.356  1.00  0.00           H  
ATOM   1924  CA  ARG   127       4.014  16.677 -59.198  1.00  0.00           C  
ATOM   1925  HA  ARG   127       3.160  17.040 -58.645  1.00  0.00           H  
ATOM   1926  CB  ARG   127       4.835  17.831 -59.844  1.00  0.00           C  
ATOM   1927  HB1 ARG   127       5.327  18.449 -59.062  1.00  0.00           H  
ATOM   1928  HB2 ARG   127       4.130  18.514 -60.363  1.00  0.00           H  
ATOM   1929  CG  ARG   127       5.933  17.303 -60.802  1.00  0.00           C  
ATOM   1930  HG1 ARG   127       5.603  16.719 -61.688  1.00  0.00           H  
ATOM   1931  HG2 ARG   127       6.582  16.552 -60.302  1.00  0.00           H  
ATOM   1932  CD  ARG   127       6.802  18.497 -61.356  1.00  0.00           C  
ATOM   1933  HD1 ARG   127       7.357  19.006 -60.540  1.00  0.00           H  
ATOM   1934  HD2 ARG   127       6.077  19.195 -61.827  1.00  0.00           H  
ATOM   1935  NE  ARG   127       7.644  17.879 -62.432  1.00  0.00           N  
ATOM   1936  HE  ARG   127       7.432  16.971 -62.793  1.00  0.00           H  
ATOM   1937  CZ  ARG   127       8.554  18.563 -63.106  1.00  0.00           C  
ATOM   1938  NH1 ARG   127       8.834  19.800 -62.880  1.00  0.00           N  
ATOM   1939 HH11 ARG   127       9.686  20.207 -63.210  1.00  0.00           H  
ATOM   1940 HH12 ARG   127       8.176  20.337 -62.352  1.00  0.00           H  
ATOM   1941  NH2 ARG   127       9.300  18.110 -64.121  1.00  0.00           N  
ATOM   1942 HH21 ARG   127       9.237  17.215 -64.562  1.00  0.00           H  
ATOM   1943 HH22 ARG   127       9.984  18.739 -64.491  1.00  0.00           H  
ATOM   1944  C   ARG   127       3.384  15.820 -60.245  1.00  0.00           C  
ATOM   1945  O   ARG   127       3.987  14.966 -60.844  1.00  0.00           O  
ATOM   1946  N   GLU   128       2.031  16.030 -60.455  1.00  0.00           N  
ATOM   1947  HN  GLU   128       1.574  16.762 -59.956  1.00  0.00           H  
ATOM   1948  CA  GLU   128       1.148  15.315 -61.407  1.00  0.00           C  
ATOM   1949  HA  GLU   128       0.098  15.568 -61.392  1.00  0.00           H  
ATOM   1950  CB  GLU   128       1.555  15.816 -62.868  1.00  0.00           C  
ATOM   1951  HB1 GLU   128       0.985  15.172 -63.571  1.00  0.00           H  
ATOM   1952  HB2 GLU   128       2.612  15.527 -63.051  1.00  0.00           H  
ATOM   1953  CG  GLU   128       1.294  17.290 -63.283  1.00  0.00           C  
ATOM   1954  HG1 GLU   128       1.806  18.007 -62.606  1.00  0.00           H  
ATOM   1955  HG2 GLU   128       0.202  17.455 -63.406  1.00  0.00           H  
ATOM   1956  CD  GLU   128       1.920  17.619 -64.651  1.00  0.00           C  
ATOM   1957  OE1 GLU   128       2.709  18.619 -64.755  1.00  0.00           O  
ATOM   1958  OE2 GLU   128       1.751  16.783 -65.644  1.00  0.00           O  
ATOM   1959  C   GLU   128       1.211  13.810 -61.188  1.00  0.00           C  
ATOM   1960  O   GLU   128       1.432  13.057 -62.119  1.00  0.00           O  
ATOM   1961  N   ILE   129       1.062  13.322 -59.981  1.00  0.00           N  
ATOM   1962  HN  ILE   129       0.857  13.978 -59.259  1.00  0.00           H  
ATOM   1963  CA  ILE   129       0.929  11.858 -59.711  1.00  0.00           C  
ATOM   1964  HA  ILE   129       1.690  11.309 -60.245  1.00  0.00           H  
ATOM   1965  CB  ILE   129       1.166  11.433 -58.205  1.00  0.00           C  
ATOM   1966  HB  ILE   129       0.565  12.047 -57.500  1.00  0.00           H  
ATOM   1967  CG2 ILE   129       0.919   9.939 -58.029  1.00  0.00           C  
ATOM   1968 HG21 ILE   129       1.219   9.252 -58.849  1.00  0.00           H  
ATOM   1969 HG22 ILE   129      -0.176   9.788 -57.916  1.00  0.00           H  
ATOM   1970 HG23 ILE   129       1.316   9.416 -57.133  1.00  0.00           H  
ATOM   1971  CG1 ILE   129       2.606  11.847 -57.801  1.00  0.00           C  
ATOM   1972 HG11 ILE   129       2.973  11.457 -56.828  1.00  0.00           H  
ATOM   1973 HG12 ILE   129       2.597  12.956 -57.735  1.00  0.00           H  
ATOM   1974  CD  ILE   129       3.683  11.272 -58.699  1.00  0.00           C  
ATOM   1975  HD1 ILE   129       4.683  11.225 -58.216  1.00  0.00           H  
ATOM   1976  HD2 ILE   129       3.883  11.875 -59.610  1.00  0.00           H  
ATOM   1977  HD3 ILE   129       3.577  10.205 -58.989  1.00  0.00           H  
ATOM   1978  C   ILE   129      -0.395  11.358 -60.368  1.00  0.00           C  
ATOM   1979  O   ILE   129      -1.424  12.041 -60.114  1.00  0.00           O  
ATOM   1980  N   GLN   130      -0.442  10.338 -61.212  1.00  0.00           N  
ATOM   1981  HN  GLN   130       0.341   9.764 -61.439  1.00  0.00           H  
ATOM   1982  CA  GLN   130      -1.732   9.876 -61.752  1.00  0.00           C  
ATOM   1983  HA  GLN   130      -2.352  10.693 -62.092  1.00  0.00           H  
ATOM   1984  CB  GLN   130      -1.545   9.100 -63.031  1.00  0.00           C  
ATOM   1985  HB1 GLN   130      -2.479   8.624 -63.400  1.00  0.00           H  
ATOM   1986  HB2 GLN   130      -0.977   8.246 -62.603  1.00  0.00           H  
ATOM   1987  CG  GLN   130      -0.771   9.611 -64.226  1.00  0.00           C  
ATOM   1988  HG1 GLN   130      -0.775   8.917 -65.093  1.00  0.00           H  
ATOM   1989  HG2 GLN   130       0.291   9.712 -63.916  1.00  0.00           H  
ATOM   1990  CD  GLN   130      -1.291  10.941 -64.631  1.00  0.00           C  
ATOM   1991  OE1 GLN   130      -0.604  11.907 -64.578  1.00  0.00           O  
ATOM   1992  NE2 GLN   130      -2.526  10.934 -65.170  1.00  0.00           N  
ATOM   1993 HE21 GLN   130      -2.897  11.824 -65.436  1.00  0.00           H  
ATOM   1994 HE22 GLN   130      -3.165  10.270 -64.782  1.00  0.00           H  
ATOM   1995  C   GLN   130      -2.654   9.160 -60.750  1.00  0.00           C  
ATOM   1996  O   GLN   130      -2.345   8.772 -59.631  1.00  0.00           O  
ATOM   1997  N   TRP   131      -3.906   9.002 -61.150  1.00  0.00           N  
ATOM   1998  HN  TRP   131      -4.134   9.487 -61.991  1.00  0.00           H  
ATOM   1999  CA  TRP   131      -4.970   8.358 -60.412  1.00  0.00           C  
ATOM   2000  HA  TRP   131      -4.503   7.916 -59.544  1.00  0.00           H  
ATOM   2001  CB  TRP   131      -5.945   9.394 -60.004  1.00  0.00           C  
ATOM   2002  HB1 TRP   131      -6.503   9.875 -60.835  1.00  0.00           H  
ATOM   2003  HB2 TRP   131      -5.341  10.102 -59.397  1.00  0.00           H  
ATOM   2004  CG  TRP   131      -6.990   8.873 -59.053  1.00  0.00           C  
ATOM   2005  CD1 TRP   131      -8.389   8.858 -59.325  1.00  0.00           C  
ATOM   2006  HD1 TRP   131      -8.891   9.206 -60.216  1.00  0.00           H  
ATOM   2007  NE1 TRP   131      -8.993   8.256 -58.267  1.00  0.00           N  
ATOM   2008  HE1 TRP   131      -9.912   7.940 -58.176  1.00  0.00           H  
ATOM   2009  CE2 TRP   131      -8.107   7.722 -57.377  1.00  0.00           C  
ATOM   2010  CD2 TRP   131      -6.779   8.104 -57.832  1.00  0.00           C  
ATOM   2011  CE3 TRP   131      -5.666   7.794 -57.024  1.00  0.00           C  
ATOM   2012  HE3 TRP   131      -4.676   8.190 -57.197  1.00  0.00           H  
ATOM   2013  CZ3 TRP   131      -5.844   6.895 -55.948  1.00  0.00           C  
ATOM   2014  HZ3 TRP   131      -4.930   6.659 -55.422  1.00  0.00           H  
ATOM   2015  CZ2 TRP   131      -8.291   7.002 -56.232  1.00  0.00           C  
ATOM   2016  HZ2 TRP   131      -9.284   6.792 -55.860  1.00  0.00           H  
ATOM   2017  CH2 TRP   131      -7.153   6.556 -55.556  1.00  0.00           C  
ATOM   2018  HH2 TRP   131      -7.320   5.952 -54.676  1.00  0.00           H  
ATOM   2019  C   TRP   131      -5.671   7.293 -61.328  1.00  0.00           C  
ATOM   2020  O   TRP   131      -6.277   7.575 -62.384  1.00  0.00           O  
ATOM   2021  N   ASN   132      -5.600   6.008 -60.986  1.00  0.00           N  
ATOM   2022  HN  ASN   132      -4.974   5.826 -60.231  1.00  0.00           H  
ATOM   2023  CA  ASN   132      -6.160   4.983 -61.791  1.00  0.00           C  
ATOM   2024  HA  ASN   132      -6.310   5.351 -62.795  1.00  0.00           H  
ATOM   2025  CB  ASN   132      -5.269   3.691 -61.724  1.00  0.00           C  
ATOM   2026  HB1 ASN   132      -5.809   2.804 -62.120  1.00  0.00           H  
ATOM   2027  HB2 ASN   132      -5.009   3.628 -60.645  1.00  0.00           H  
ATOM   2028  CG  ASN   132      -3.956   3.857 -62.384  1.00  0.00           C  
ATOM   2029  OD1 ASN   132      -3.769   4.627 -63.314  1.00  0.00           O  
ATOM   2030  ND2 ASN   132      -2.944   3.080 -61.886  1.00  0.00           N  
ATOM   2031 HD21 ASN   132      -2.036   3.031 -62.303  1.00  0.00           H  
ATOM   2032 HD22 ASN   132      -3.158   2.635 -61.017  1.00  0.00           H  
ATOM   2033  C   ASN   132      -7.594   4.588 -61.424  1.00  0.00           C  
ATOM   2034  O   ASN   132      -8.011   3.508 -61.914  1.00  0.00           O  
ATOM   2035  N   SER   133      -8.308   5.333 -60.567  1.00  0.00           N  
ATOM   2036  HN  SER   133      -8.059   6.232 -60.216  1.00  0.00           H  
ATOM   2037  CA  SER   133      -9.588   4.846 -60.079  1.00  0.00           C  
ATOM   2038  HA  SER   133      -9.826   4.027 -60.742  1.00  0.00           H  
ATOM   2039  CB  SER   133      -9.455   4.239 -58.592  1.00  0.00           C  
ATOM   2040  HB1 SER   133      -9.404   5.097 -57.888  1.00  0.00           H  
ATOM   2041  HB2 SER   133      -8.484   3.749 -58.370  1.00  0.00           H  
ATOM   2042  OG  SER   133     -10.617   3.518 -58.117  1.00  0.00           O  
ATOM   2043  HG1 SER   133     -10.745   2.922 -58.859  1.00  0.00           H  
ATOM   2044  C   SER   133     -10.697   5.809 -60.230  1.00  0.00           C  
ATOM   2045  O   SER   133     -10.556   7.034 -60.261  1.00  0.00           O  
ATOM   2046  N   LEU   134     -11.911   5.211 -60.293  1.00  0.00           N  
ATOM   2047  HN  LEU   134     -11.912   4.215 -60.328  1.00  0.00           H  
ATOM   2048  CA  LEU   134     -13.191   5.924 -60.326  1.00  0.00           C  
ATOM   2049  HA  LEU   134     -13.051   6.618 -61.142  1.00  0.00           H  
ATOM   2050  CB  LEU   134     -14.358   5.037 -60.558  1.00  0.00           C  
ATOM   2051  HB1 LEU   134     -15.295   5.627 -60.471  1.00  0.00           H  
ATOM   2052  HB2 LEU   134     -14.461   4.206 -59.828  1.00  0.00           H  
ATOM   2053  CG  LEU   134     -14.442   4.430 -61.893  1.00  0.00           C  
ATOM   2054  HG  LEU   134     -13.537   3.787 -61.936  1.00  0.00           H  
ATOM   2055  CD1 LEU   134     -15.686   3.541 -62.050  1.00  0.00           C  
ATOM   2056 HD11 LEU   134     -16.583   4.149 -61.806  1.00  0.00           H  
ATOM   2057 HD12 LEU   134     -15.618   2.642 -61.399  1.00  0.00           H  
ATOM   2058 HD13 LEU   134     -15.713   3.126 -63.080  1.00  0.00           H  
ATOM   2059  CD2 LEU   134     -14.420   5.505 -62.945  1.00  0.00           C  
ATOM   2060 HD21 LEU   134     -15.251   6.215 -62.744  1.00  0.00           H  
ATOM   2061 HD22 LEU   134     -14.545   5.039 -63.946  1.00  0.00           H  
ATOM   2062 HD23 LEU   134     -13.521   6.148 -62.830  1.00  0.00           H  
ATOM   2063  C   LEU   134     -13.370   6.642 -59.006  1.00  0.00           C  
ATOM   2064  O   LEU   134     -14.056   7.706 -58.916  1.00  0.00           O  
ATOM   2065  N   GLY   135     -12.823   6.011 -57.923  1.00  0.00           N  
ATOM   2066  HN  GLY   135     -12.310   5.193 -58.171  1.00  0.00           H  
ATOM   2067  CA  GLY   135     -12.917   6.482 -56.512  1.00  0.00           C  
ATOM   2068  HA1 GLY   135     -12.398   5.681 -56.006  1.00  0.00           H  
ATOM   2069  HA2 GLY   135     -13.970   6.472 -56.273  1.00  0.00           H  
ATOM   2070  C   GLY   135     -12.364   7.918 -56.293  1.00  0.00           C  
ATOM   2071  O   GLY   135     -11.779   8.445 -57.176  1.00  0.00           O  
ATOM   2072  N   ASN   136     -12.602   8.542 -55.103  1.00  0.00           N  
ATOM   2073  HN  ASN   136     -13.173   8.082 -54.427  1.00  0.00           H  
ATOM   2074  CA  ASN   136     -11.982   9.763 -54.666  1.00  0.00           C  
ATOM   2075  HA  ASN   136     -11.308  10.124 -55.429  1.00  0.00           H  
ATOM   2076  CB  ASN   136     -13.079  10.800 -54.297  1.00  0.00           C  
ATOM   2077  HB1 ASN   136     -12.654  11.681 -53.770  1.00  0.00           H  
ATOM   2078  HB2 ASN   136     -13.725  10.361 -53.506  1.00  0.00           H  
ATOM   2079  CG  ASN   136     -13.939  11.126 -55.529  1.00  0.00           C  
ATOM   2080  OD1 ASN   136     -13.659  12.042 -56.339  1.00  0.00           O  
ATOM   2081  ND2 ASN   136     -15.143  10.590 -55.549  1.00  0.00           N  
ATOM   2082 HD21 ASN   136     -15.366  10.038 -54.746  1.00  0.00           H  
ATOM   2083 HD22 ASN   136     -15.893  10.821 -56.170  1.00  0.00           H  
ATOM   2084  C   ASN   136     -11.145   9.496 -53.538  1.00  0.00           C  
ATOM   2085  O   ASN   136     -11.528   8.921 -52.518  1.00  0.00           O  
ATOM   2086  N   GLY   137      -9.849  10.088 -53.520  1.00  0.00           N  
ATOM   2087  HN  GLY   137      -9.487  10.407 -54.392  1.00  0.00           H  
ATOM   2088  CA  GLY   137      -9.058  10.183 -52.254  1.00  0.00           C  
ATOM   2089  HA1 GLY   137      -8.049  10.012 -52.599  1.00  0.00           H  
ATOM   2090  HA2 GLY   137      -9.372   9.536 -51.448  1.00  0.00           H  
ATOM   2091  C   GLY   137      -9.082  11.582 -51.715  1.00  0.00           C  
ATOM   2092  O   GLY   137      -9.632  12.415 -52.324  1.00  0.00           O  
ATOM   2093  N   LEU   138      -8.510  11.803 -50.514  1.00  0.00           N  
ATOM   2094  HN  LEU   138      -8.016  11.054 -50.079  1.00  0.00           H  
ATOM   2095  CA  LEU   138      -8.442  13.074 -49.904  1.00  0.00           C  
ATOM   2096  HA  LEU   138      -9.225  13.693 -50.316  1.00  0.00           H  
ATOM   2097  CB  LEU   138      -8.633  13.042 -48.398  1.00  0.00           C  
ATOM   2098  HB1 LEU   138      -9.599  12.519 -48.235  1.00  0.00           H  
ATOM   2099  HB2 LEU   138      -8.725  14.080 -48.011  1.00  0.00           H  
ATOM   2100  CG  LEU   138      -7.592  12.477 -47.450  1.00  0.00           C  
ATOM   2101  HG  LEU   138      -6.637  13.013 -47.635  1.00  0.00           H  
ATOM   2102  CD1 LEU   138      -7.962  12.734 -45.991  1.00  0.00           C  
ATOM   2103 HD11 LEU   138      -8.815  12.075 -45.722  1.00  0.00           H  
ATOM   2104 HD12 LEU   138      -8.291  13.791 -45.899  1.00  0.00           H  
ATOM   2105 HD13 LEU   138      -7.141  12.564 -45.262  1.00  0.00           H  
ATOM   2106  CD2 LEU   138      -7.216  11.088 -47.746  1.00  0.00           C  
ATOM   2107 HD21 LEU   138      -8.128  10.484 -47.939  1.00  0.00           H  
ATOM   2108 HD22 LEU   138      -6.707  10.577 -46.901  1.00  0.00           H  
ATOM   2109 HD23 LEU   138      -6.548  11.107 -48.633  1.00  0.00           H  
ATOM   2110  C   LEU   138      -7.169  13.852 -50.208  1.00  0.00           C  
ATOM   2111  O   LEU   138      -6.091  13.345 -50.547  1.00  0.00           O  
ATOM   2112  N   ALA   139      -7.286  15.170 -50.084  1.00  0.00           N  
ATOM   2113  HN  ALA   139      -8.107  15.466 -49.603  1.00  0.00           H  
ATOM   2114  CA  ALA   139      -6.269  16.242 -50.285  1.00  0.00           C  
ATOM   2115  HA  ALA   139      -5.849  16.181 -51.278  1.00  0.00           H  
ATOM   2116  CB  ALA   139      -6.876  17.648 -50.129  1.00  0.00           C  
ATOM   2117  HB1 ALA   139      -6.386  18.351 -50.836  1.00  0.00           H  
ATOM   2118  HB2 ALA   139      -6.823  18.055 -49.096  1.00  0.00           H  
ATOM   2119  HB3 ALA   139      -7.950  17.675 -50.411  1.00  0.00           H  
ATOM   2120  C   ALA   139      -5.067  16.028 -49.241  1.00  0.00           C  
ATOM   2121  O   ALA   139      -5.221  15.477 -48.160  1.00  0.00           O  
ATOM   2122  N   TYR   140      -3.853  16.464 -49.579  1.00  0.00           N  
ATOM   2123  HN  TYR   140      -3.747  16.721 -50.536  1.00  0.00           H  
ATOM   2124  CA  TYR   140      -2.636  16.221 -48.860  1.00  0.00           C  
ATOM   2125  HA  TYR   140      -2.807  15.487 -48.087  1.00  0.00           H  
ATOM   2126  CB  TYR   140      -1.560  15.676 -49.856  1.00  0.00           C  
ATOM   2127  HB1 TYR   140      -1.046  16.536 -50.339  1.00  0.00           H  
ATOM   2128  HB2 TYR   140      -2.172  15.186 -50.643  1.00  0.00           H  
ATOM   2129  CG  TYR   140      -0.483  14.764 -49.305  1.00  0.00           C  
ATOM   2130  CD1 TYR   140       0.126  13.845 -50.151  1.00  0.00           C  
ATOM   2131  HD1 TYR   140      -0.172  13.734 -51.183  1.00  0.00           H  
ATOM   2132  CE1 TYR   140       1.175  13.015 -49.713  1.00  0.00           C  
ATOM   2133  HE1 TYR   140       1.477  12.243 -50.405  1.00  0.00           H  
ATOM   2134  CZ  TYR   140       1.540  13.069 -48.363  1.00  0.00           C  
ATOM   2135  OH  TYR   140       2.484  12.095 -47.897  1.00  0.00           O  
ATOM   2136  HH  TYR   140       2.726  11.454 -48.570  1.00  0.00           H  
ATOM   2137  CD2 TYR   140       0.012  14.837 -48.010  1.00  0.00           C  
ATOM   2138  HD2 TYR   140      -0.453  15.546 -47.341  1.00  0.00           H  
ATOM   2139  CE2 TYR   140       0.997  14.033 -47.515  1.00  0.00           C  
ATOM   2140  HE2 TYR   140       1.334  14.183 -46.500  1.00  0.00           H  
ATOM   2141  C   TYR   140      -2.268  17.539 -48.263  1.00  0.00           C  
ATOM   2142  O   TYR   140      -1.881  18.470 -49.023  1.00  0.00           O  
ATOM   2143  N   GLU   141      -2.449  17.681 -46.935  1.00  0.00           N  
ATOM   2144  HN  GLU   141      -2.688  16.966 -46.284  1.00  0.00           H  
ATOM   2145  CA  GLU   141      -2.475  18.915 -46.247  1.00  0.00           C  
ATOM   2146  HA  GLU   141      -1.548  19.382 -46.543  1.00  0.00           H  
ATOM   2147  CB  GLU   141      -3.638  19.943 -46.577  1.00  0.00           C  
ATOM   2148  HB1 GLU   141      -3.602  20.023 -47.685  1.00  0.00           H  
ATOM   2149  HB2 GLU   141      -3.413  20.871 -46.008  1.00  0.00           H  
ATOM   2150  CG  GLU   141      -5.052  19.422 -46.200  1.00  0.00           C  
ATOM   2151  HG1 GLU   141      -5.202  19.160 -45.131  1.00  0.00           H  
ATOM   2152  HG2 GLU   141      -5.162  18.522 -46.841  1.00  0.00           H  
ATOM   2153  CD  GLU   141      -5.955  20.521 -46.611  1.00  0.00           C  
ATOM   2154  OE1 GLU   141      -6.782  20.343 -47.567  1.00  0.00           O  
ATOM   2155  OE2 GLU   141      -6.018  21.619 -46.001  1.00  0.00           O  
ATOM   2156  C   GLU   141      -2.392  18.654 -44.737  1.00  0.00           C  
ATOM   2157  O   GLU   141      -2.510  17.539 -44.244  1.00  0.00           O  
ATOM   2158  N   ASP   142      -2.120  19.702 -43.998  1.00  0.00           N  
ATOM   2159  HN  ASP   142      -2.253  20.598 -44.414  1.00  0.00           H  
ATOM   2160  CA  ASP   142      -2.538  19.789 -42.607  1.00  0.00           C  
ATOM   2161  HA  ASP   142      -2.178  18.914 -42.086  1.00  0.00           H  
ATOM   2162  CB  ASP   142      -1.912  21.031 -41.881  1.00  0.00           C  
ATOM   2163  HB1 ASP   142      -0.825  20.821 -41.785  1.00  0.00           H  
ATOM   2164  HB2 ASP   142      -2.364  21.158 -40.874  1.00  0.00           H  
ATOM   2165  CG  ASP   142      -2.097  22.288 -42.633  1.00  0.00           C  
ATOM   2166  OD1 ASP   142      -2.215  22.270 -43.853  1.00  0.00           O  
ATOM   2167  OD2 ASP   142      -2.012  23.364 -41.975  1.00  0.00           O  
ATOM   2168  C   ASP   142      -4.058  19.839 -42.356  1.00  0.00           C  
ATOM   2169  O   ASP   142      -4.894  20.288 -43.100  1.00  0.00           O  
ATOM   2170  N   PHE   143      -4.498  19.312 -41.253  1.00  0.00           N  
ATOM   2171  HN  PHE   143      -3.843  18.842 -40.667  1.00  0.00           H  
ATOM   2172  CA  PHE   143      -5.872  19.252 -40.797  1.00  0.00           C  
ATOM   2173  HA  PHE   143      -6.447  20.046 -41.250  1.00  0.00           H  
ATOM   2174  CB  PHE   143      -6.652  17.935 -41.103  1.00  0.00           C  
ATOM   2175  HB1 PHE   143      -7.621  18.008 -40.565  1.00  0.00           H  
ATOM   2176  HB2 PHE   143      -5.994  17.092 -40.804  1.00  0.00           H  
ATOM   2177  CG  PHE   143      -6.888  17.691 -42.564  1.00  0.00           C  
ATOM   2178  CD1 PHE   143      -7.955  18.295 -43.163  1.00  0.00           C  
ATOM   2179  HD1 PHE   143      -8.664  18.867 -42.583  1.00  0.00           H  
ATOM   2180  CE1 PHE   143      -8.221  18.102 -44.582  1.00  0.00           C  
ATOM   2181  HE1 PHE   143      -9.080  18.556 -45.054  1.00  0.00           H  
ATOM   2182  CZ  PHE   143      -7.342  17.351 -45.415  1.00  0.00           C  
ATOM   2183  HZ  PHE   143      -7.560  17.309 -46.471  1.00  0.00           H  
ATOM   2184  CD2 PHE   143      -6.011  16.940 -43.435  1.00  0.00           C  
ATOM   2185  HD2 PHE   143      -5.139  16.430 -43.054  1.00  0.00           H  
ATOM   2186  CE2 PHE   143      -6.183  16.808 -44.828  1.00  0.00           C  
ATOM   2187  HE2 PHE   143      -5.494  16.308 -45.492  1.00  0.00           H  
ATOM   2188  C   PHE   143      -5.928  19.476 -39.257  1.00  0.00           C  
ATOM   2189  O   PHE   143      -5.014  19.016 -38.604  1.00  0.00           O  
ATOM   2190  N   SER   144      -7.007  20.114 -38.769  1.00  0.00           N  
ATOM   2191  HN  SER   144      -7.655  20.521 -39.408  1.00  0.00           H  
ATOM   2192  CA  SER   144      -7.258  20.524 -37.393  1.00  0.00           C  
ATOM   2193  HA  SER   144      -6.257  20.541 -36.989  1.00  0.00           H  
ATOM   2194  CB  SER   144      -7.883  21.874 -37.212  1.00  0.00           C  
ATOM   2195  HB1 SER   144      -7.162  22.633 -37.585  1.00  0.00           H  
ATOM   2196  HB2 SER   144      -8.120  22.177 -36.170  1.00  0.00           H  
ATOM   2197  OG  SER   144      -9.071  21.994 -38.026  1.00  0.00           O  
ATOM   2198  HG1 SER   144      -8.757  21.883 -38.927  1.00  0.00           H  
ATOM   2199  C   SER   144      -8.109  19.545 -36.555  1.00  0.00           C  
ATOM   2200  O   SER   144      -8.319  19.921 -35.411  1.00  0.00           O  
ATOM   2201  N   PHE   145      -8.645  18.446 -37.114  1.00  0.00           N  
ATOM   2202  HN  PHE   145      -8.395  18.223 -38.053  1.00  0.00           H  
ATOM   2203  CA  PHE   145      -9.652  17.562 -36.470  1.00  0.00           C  
ATOM   2204  HA  PHE   145      -9.783  17.735 -35.412  1.00  0.00           H  
ATOM   2205  CB  PHE   145     -11.101  17.829 -37.044  1.00  0.00           C  
ATOM   2206  HB1 PHE   145     -11.624  18.476 -36.308  1.00  0.00           H  
ATOM   2207  HB2 PHE   145     -11.693  16.895 -37.150  1.00  0.00           H  
ATOM   2208  CG  PHE   145     -11.079  18.338 -38.460  1.00  0.00           C  
ATOM   2209  CD1 PHE   145     -11.163  19.707 -38.785  1.00  0.00           C  
ATOM   2210  HD1 PHE   145     -11.436  20.441 -38.041  1.00  0.00           H  
ATOM   2211  CE1 PHE   145     -11.159  20.087 -40.156  1.00  0.00           C  
ATOM   2212  HE1 PHE   145     -11.360  21.106 -40.453  1.00  0.00           H  
ATOM   2213  CZ  PHE   145     -11.137  19.133 -41.168  1.00  0.00           C  
ATOM   2214  HZ  PHE   145     -11.096  19.511 -42.179  1.00  0.00           H  
ATOM   2215  CD2 PHE   145     -11.023  17.392 -39.496  1.00  0.00           C  
ATOM   2216  HD2 PHE   145     -11.197  16.340 -39.326  1.00  0.00           H  
ATOM   2217  CE2 PHE   145     -11.008  17.737 -40.876  1.00  0.00           C  
ATOM   2218  HE2 PHE   145     -10.945  16.972 -41.635  1.00  0.00           H  
ATOM   2219  C   PHE   145      -9.242  16.134 -36.781  1.00  0.00           C  
ATOM   2220  O   PHE   145      -8.529  15.960 -37.788  1.00  0.00           O  
ATOM   2221  N   PRO   146      -9.571  15.057 -36.113  1.00  0.00           N  
ATOM   2222  CD  PRO   146     -10.217  15.089 -34.837  1.00  0.00           C  
ATOM   2223  HD1 PRO   146     -10.747  16.064 -34.786  1.00  0.00           H  
ATOM   2224  HD2 PRO   146      -9.463  15.024 -34.023  1.00  0.00           H  
ATOM   2225  CA  PRO   146      -9.387  13.674 -36.577  1.00  0.00           C  
ATOM   2226  HA  PRO   146      -8.348  13.478 -36.797  1.00  0.00           H  
ATOM   2227  CB  PRO   146      -9.994  12.838 -35.392  1.00  0.00           C  
ATOM   2228  HB1 PRO   146      -9.141  12.616 -34.716  1.00  0.00           H  
ATOM   2229  HB2 PRO   146     -10.492  11.880 -35.654  1.00  0.00           H  
ATOM   2230  CG  PRO   146     -10.975  13.810 -34.696  1.00  0.00           C  
ATOM   2231  HG1 PRO   146     -11.996  13.779 -35.132  1.00  0.00           H  
ATOM   2232  HG2 PRO   146     -11.118  13.502 -33.638  1.00  0.00           H  
ATOM   2233  C   PRO   146     -10.229  13.291 -37.841  1.00  0.00           C  
ATOM   2234  O   PRO   146     -11.449  13.353 -37.844  1.00  0.00           O  
ATOM   2235  N   ILE   147      -9.624  12.796 -38.925  1.00  0.00           N  
ATOM   2236  HN  ILE   147      -8.632  12.884 -38.955  1.00  0.00           H  
ATOM   2237  CA  ILE   147     -10.340  12.026 -39.923  1.00  0.00           C  
ATOM   2238  HA  ILE   147     -11.382  12.303 -39.870  1.00  0.00           H  
ATOM   2239  CB  ILE   147      -9.853  12.257 -41.372  1.00  0.00           C  
ATOM   2240  HB  ILE   147      -8.798  11.955 -41.542  1.00  0.00           H  
ATOM   2241  CG2 ILE   147     -10.756  11.298 -42.280  1.00  0.00           C  
ATOM   2242 HG21 ILE   147     -11.831  11.535 -42.133  1.00  0.00           H  
ATOM   2243 HG22 ILE   147     -10.664  10.222 -42.022  1.00  0.00           H  
ATOM   2244 HG23 ILE   147     -10.485  11.436 -43.349  1.00  0.00           H  
ATOM   2245  CG1 ILE   147      -9.855  13.756 -41.740  1.00  0.00           C  
ATOM   2246 HG11 ILE   147      -9.479  14.299 -40.846  1.00  0.00           H  
ATOM   2247 HG12 ILE   147     -10.950  13.940 -41.776  1.00  0.00           H  
ATOM   2248  CD  ILE   147      -9.259  14.219 -43.067  1.00  0.00           C  
ATOM   2249  HD1 ILE   147      -9.428  15.315 -43.141  1.00  0.00           H  
ATOM   2250  HD2 ILE   147      -9.823  13.661 -43.844  1.00  0.00           H  
ATOM   2251  HD3 ILE   147      -8.199  13.886 -43.055  1.00  0.00           H  
ATOM   2252  C   ILE   147     -10.156  10.567 -39.524  1.00  0.00           C  
ATOM   2253  O   ILE   147      -9.006  10.041 -39.683  1.00  0.00           O  
ATOM   2254  N   PHE   148     -11.196   9.793 -39.176  1.00  0.00           N  
ATOM   2255  HN  PHE   148     -12.159  10.037 -39.094  1.00  0.00           H  
ATOM   2256  CA  PHE   148     -11.045   8.338 -39.074  1.00  0.00           C  
ATOM   2257  HA  PHE   148     -10.054   8.091 -39.426  1.00  0.00           H  
ATOM   2258  CB  PHE   148     -10.974   7.885 -37.546  1.00  0.00           C  
ATOM   2259  HB1 PHE   148     -10.214   8.555 -37.089  1.00  0.00           H  
ATOM   2260  HB2 PHE   148     -10.527   6.868 -37.537  1.00  0.00           H  
ATOM   2261  CG  PHE   148     -12.312   7.858 -36.852  1.00  0.00           C  
ATOM   2262  CD1 PHE   148     -12.777   9.033 -36.216  1.00  0.00           C  
ATOM   2263  HD1 PHE   148     -12.185   9.908 -35.993  1.00  0.00           H  
ATOM   2264  CE1 PHE   148     -14.006   9.027 -35.558  1.00  0.00           C  
ATOM   2265  HE1 PHE   148     -14.425   9.862 -35.016  1.00  0.00           H  
ATOM   2266  CZ  PHE   148     -14.814   7.930 -35.680  1.00  0.00           C  
ATOM   2267  HZ  PHE   148     -15.792   7.846 -35.230  1.00  0.00           H  
ATOM   2268  CD2 PHE   148     -13.211   6.761 -37.062  1.00  0.00           C  
ATOM   2269  HD2 PHE   148     -12.841   5.866 -37.539  1.00  0.00           H  
ATOM   2270  CE2 PHE   148     -14.447   6.776 -36.425  1.00  0.00           C  
ATOM   2271  HE2 PHE   148     -15.049   5.886 -36.527  1.00  0.00           H  
ATOM   2272  C   PHE   148     -11.940   7.535 -40.003  1.00  0.00           C  
ATOM   2273  O   PHE   148     -12.976   8.048 -40.353  1.00  0.00           O  
ATOM   2274  N   LEU   149     -11.351   6.387 -40.418  1.00  0.00           N  
ATOM   2275  HN  LEU   149     -10.536   6.023 -39.975  1.00  0.00           H  
ATOM   2276  CA  LEU   149     -11.918   5.468 -41.364  1.00  0.00           C  
ATOM   2277  HA  LEU   149     -12.722   5.966 -41.885  1.00  0.00           H  
ATOM   2278  CB  LEU   149     -10.797   4.862 -42.289  1.00  0.00           C  
ATOM   2279  HB1 LEU   149     -10.051   4.294 -41.693  1.00  0.00           H  
ATOM   2280  HB2 LEU   149     -10.238   5.700 -42.758  1.00  0.00           H  
ATOM   2281  CG  LEU   149     -11.302   3.912 -43.415  1.00  0.00           C  
ATOM   2282  HG  LEU   149     -11.688   3.029 -42.863  1.00  0.00           H  
ATOM   2283  CD1 LEU   149     -12.388   4.606 -44.245  1.00  0.00           C  
ATOM   2284 HD11 LEU   149     -12.659   3.828 -44.990  1.00  0.00           H  
ATOM   2285 HD12 LEU   149     -12.116   5.610 -44.636  1.00  0.00           H  
ATOM   2286 HD13 LEU   149     -13.317   4.788 -43.664  1.00  0.00           H  
ATOM   2287  CD2 LEU   149     -10.213   3.377 -44.389  1.00  0.00           C  
ATOM   2288 HD21 LEU   149     -10.835   2.720 -45.034  1.00  0.00           H  
ATOM   2289 HD22 LEU   149      -9.499   2.792 -43.771  1.00  0.00           H  
ATOM   2290 HD23 LEU   149      -9.634   4.212 -44.838  1.00  0.00           H  
ATOM   2291  C   LEU   149     -12.600   4.409 -40.586  1.00  0.00           C  
ATOM   2292  O   LEU   149     -12.131   3.719 -39.706  1.00  0.00           O  
ATOM   2293  N   LEU   150     -13.893   4.142 -40.960  1.00  0.00           N  
ATOM   2294  HN  LEU   150     -14.314   4.482 -41.797  1.00  0.00           H  
ATOM   2295  CA  LEU   150     -14.746   3.177 -40.321  1.00  0.00           C  
ATOM   2296  HA  LEU   150     -14.238   2.623 -39.545  1.00  0.00           H  
ATOM   2297  CB  LEU   150     -16.110   3.811 -39.880  1.00  0.00           C  
ATOM   2298  HB1 LEU   150     -16.772   4.279 -40.641  1.00  0.00           H  
ATOM   2299  HB2 LEU   150     -15.826   4.692 -39.266  1.00  0.00           H  
ATOM   2300  CG  LEU   150     -16.985   2.949 -38.980  1.00  0.00           C  
ATOM   2301  HG  LEU   150     -17.238   2.033 -39.555  1.00  0.00           H  
ATOM   2302  CD1 LEU   150     -16.222   2.594 -37.677  1.00  0.00           C  
ATOM   2303 HD11 LEU   150     -15.373   1.902 -37.862  1.00  0.00           H  
ATOM   2304 HD12 LEU   150     -16.950   2.134 -36.976  1.00  0.00           H  
ATOM   2305 HD13 LEU   150     -15.719   3.476 -37.227  1.00  0.00           H  
ATOM   2306  CD2 LEU   150     -18.341   3.555 -38.608  1.00  0.00           C  
ATOM   2307 HD21 LEU   150     -18.974   2.782 -38.121  1.00  0.00           H  
ATOM   2308 HD22 LEU   150     -18.952   4.002 -39.421  1.00  0.00           H  
ATOM   2309 HD23 LEU   150     -18.012   4.405 -37.973  1.00  0.00           H  
ATOM   2310  C   LEU   150     -15.025   2.236 -41.545  1.00  0.00           C  
ATOM   2311  O   LEU   150     -15.411   2.680 -42.639  1.00  0.00           O  
ATOM   2312  N   GLU   151     -14.788   0.951 -41.311  1.00  0.00           N  
ATOM   2313  HN  GLU   151     -14.838   0.654 -40.361  1.00  0.00           H  
ATOM   2314  CA  GLU   151     -14.734  -0.135 -42.306  1.00  0.00           C  
ATOM   2315  HA  GLU   151     -14.855   0.236 -43.313  1.00  0.00           H  
ATOM   2316  CB  GLU   151     -13.332  -0.699 -42.375  1.00  0.00           C  
ATOM   2317  HB1 GLU   151     -13.238  -1.713 -42.820  1.00  0.00           H  
ATOM   2318  HB2 GLU   151     -13.005  -0.826 -41.321  1.00  0.00           H  
ATOM   2319  CG  GLU   151     -12.390   0.197 -43.085  1.00  0.00           C  
ATOM   2320  HG1 GLU   151     -12.203   1.126 -42.504  1.00  0.00           H  
ATOM   2321  HG2 GLU   151     -12.771   0.554 -44.065  1.00  0.00           H  
ATOM   2322  CD  GLU   151     -11.009  -0.446 -43.231  1.00  0.00           C  
ATOM   2323  OE1 GLU   151     -10.418  -0.872 -42.156  1.00  0.00           O  
ATOM   2324  OE2 GLU   151     -10.553  -0.660 -44.371  1.00  0.00           O  
ATOM   2325  C   GLU   151     -15.715  -1.320 -42.216  1.00  0.00           C  
ATOM   2326  O   GLU   151     -15.742  -2.088 -43.083  1.00  0.00           O  
ATOM   2327  N   ASP   152     -16.471  -1.405 -41.134  1.00  0.00           N  
ATOM   2328  HN  ASP   152     -16.236  -0.809 -40.370  1.00  0.00           H  
ATOM   2329  CA  ASP   152     -17.445  -2.482 -41.007  1.00  0.00           C  
ATOM   2330  HA  ASP   152     -17.355  -3.183 -41.824  1.00  0.00           H  
ATOM   2331  CB  ASP   152     -17.273  -3.172 -39.657  1.00  0.00           C  
ATOM   2332  HB1 ASP   152     -18.042  -3.910 -39.343  1.00  0.00           H  
ATOM   2333  HB2 ASP   152     -17.293  -2.415 -38.844  1.00  0.00           H  
ATOM   2334  CG  ASP   152     -15.918  -3.879 -39.593  1.00  0.00           C  
ATOM   2335  OD1 ASP   152     -15.422  -4.388 -40.629  1.00  0.00           O  
ATOM   2336  OD2 ASP   152     -15.342  -4.092 -38.520  1.00  0.00           O  
ATOM   2337  C   ASP   152     -18.847  -1.961 -41.007  1.00  0.00           C  
ATOM   2338  O   ASP   152     -19.135  -0.880 -40.393  1.00  0.00           O  
ATOM   2339  N   GLU   153     -19.763  -2.691 -41.731  1.00  0.00           N  
ATOM   2340  HN  GLU   153     -19.408  -3.469 -42.243  1.00  0.00           H  
ATOM   2341  CA  GLU   153     -21.156  -2.407 -41.784  1.00  0.00           C  
ATOM   2342  HA  GLU   153     -21.247  -1.410 -42.188  1.00  0.00           H  
ATOM   2343  CB  GLU   153     -21.844  -3.435 -42.718  1.00  0.00           C  
ATOM   2344  HB1 GLU   153     -21.396  -4.419 -42.460  1.00  0.00           H  
ATOM   2345  HB2 GLU   153     -21.521  -3.274 -43.769  1.00  0.00           H  
ATOM   2346  CG  GLU   153     -23.435  -3.594 -42.530  1.00  0.00           C  
ATOM   2347  HG1 GLU   153     -24.049  -2.679 -42.675  1.00  0.00           H  
ATOM   2348  HG2 GLU   153     -23.822  -3.987 -41.566  1.00  0.00           H  
ATOM   2349  CD  GLU   153     -23.891  -4.560 -43.730  1.00  0.00           C  
ATOM   2350  OE1 GLU   153     -23.294  -5.620 -43.981  1.00  0.00           O  
ATOM   2351  OE2 GLU   153     -24.837  -4.238 -44.482  1.00  0.00           O  
ATOM   2352  C   GLU   153     -21.857  -2.396 -40.397  1.00  0.00           C  
ATOM   2353  O   GLU   153     -22.667  -1.476 -40.100  1.00  0.00           O  
ATOM   2354  N   ASN   154     -21.503  -3.444 -39.514  1.00  0.00           N  
ATOM   2355  HN  ASN   154     -20.842  -4.121 -39.827  1.00  0.00           H  
ATOM   2356  CA  ASN   154     -22.044  -3.666 -38.184  1.00  0.00           C  
ATOM   2357  HA  ASN   154     -23.094  -3.894 -38.290  1.00  0.00           H  
ATOM   2358  CB  ASN   154     -21.405  -4.926 -37.360  1.00  0.00           C  
ATOM   2359  HB1 ASN   154     -21.862  -4.883 -36.348  1.00  0.00           H  
ATOM   2360  HB2 ASN   154     -20.317  -4.747 -37.226  1.00  0.00           H  
ATOM   2361  CG  ASN   154     -21.610  -6.272 -37.932  1.00  0.00           C  
ATOM   2362  OD1 ASN   154     -22.397  -6.389 -38.789  1.00  0.00           O  
ATOM   2363  ND2 ASN   154     -20.993  -7.329 -37.397  1.00  0.00           N  
ATOM   2364 HD21 ASN   154     -21.120  -8.169 -37.924  1.00  0.00           H  
ATOM   2365 HD22 ASN   154     -20.234  -7.255 -36.749  1.00  0.00           H  
ATOM   2366  C   ASN   154     -21.808  -2.400 -37.302  1.00  0.00           C  
ATOM   2367  O   ASN   154     -22.750  -2.042 -36.563  1.00  0.00           O  
ATOM   2368  N   GLU   155     -20.581  -1.791 -37.342  1.00  0.00           N  
ATOM   2369  HN  GLU   155     -19.803  -2.290 -37.715  1.00  0.00           H  
ATOM   2370  CA  GLU   155     -20.261  -0.587 -36.509  1.00  0.00           C  
ATOM   2371  HA  GLU   155     -20.807  -0.699 -35.584  1.00  0.00           H  
ATOM   2372  CB  GLU   155     -18.733  -0.352 -36.189  1.00  0.00           C  
ATOM   2373  HB1 GLU   155     -18.518   0.569 -35.608  1.00  0.00           H  
ATOM   2374  HB2 GLU   155     -18.436  -0.143 -37.239  1.00  0.00           H  
ATOM   2375  CG  GLU   155     -17.932  -1.587 -35.657  1.00  0.00           C  
ATOM   2376  HG1 GLU   155     -16.831  -1.465 -35.735  1.00  0.00           H  
ATOM   2377  HG2 GLU   155     -18.083  -2.418 -36.379  1.00  0.00           H  
ATOM   2378  CD  GLU   155     -18.236  -2.073 -34.233  1.00  0.00           C  
ATOM   2379  OE1 GLU   155     -17.256  -2.176 -33.373  1.00  0.00           O  
ATOM   2380  OE2 GLU   155     -19.345  -2.547 -34.020  1.00  0.00           O  
ATOM   2381  C   GLU   155     -20.988   0.577 -37.202  1.00  0.00           C  
ATOM   2382  O   GLU   155     -21.395   1.497 -36.588  1.00  0.00           O  
ATOM   2383  N   THR   156     -21.116   0.501 -38.554  1.00  0.00           N  
ATOM   2384  HN  THR   156     -20.802  -0.345 -38.976  1.00  0.00           H  
ATOM   2385  CA  THR   156     -21.785   1.621 -39.229  1.00  0.00           C  
ATOM   2386  HA  THR   156     -21.327   2.542 -38.900  1.00  0.00           H  
ATOM   2387  CB  THR   156     -21.578   1.638 -40.770  1.00  0.00           C  
ATOM   2388  HB  THR   156     -21.841   0.662 -41.232  1.00  0.00           H  
ATOM   2389  OG1 THR   156     -20.190   1.836 -40.989  1.00  0.00           O  
ATOM   2390  HG1 THR   156     -19.797   0.993 -40.748  1.00  0.00           H  
ATOM   2391  CG2 THR   156     -22.288   2.848 -41.444  1.00  0.00           C  
ATOM   2392 HG21 THR   156     -21.981   3.755 -40.882  1.00  0.00           H  
ATOM   2393 HG22 THR   156     -23.377   2.640 -41.520  1.00  0.00           H  
ATOM   2394 HG23 THR   156     -21.952   2.965 -42.496  1.00  0.00           H  
ATOM   2395  C   THR   156     -23.226   1.861 -38.942  1.00  0.00           C  
ATOM   2396  O   THR   156     -23.646   3.018 -38.839  1.00  0.00           O  
ATOM   2397  N   LYS   157     -23.974   0.759 -38.778  1.00  0.00           N  
ATOM   2398  HN  LYS   157     -23.583  -0.120 -39.040  1.00  0.00           H  
ATOM   2399  CA  LYS   157     -25.389   0.728 -38.659  1.00  0.00           C  
ATOM   2400  HA  LYS   157     -25.734   1.582 -39.223  1.00  0.00           H  
ATOM   2401  CB  LYS   157     -26.002  -0.586 -39.290  1.00  0.00           C  
ATOM   2402  HB1 LYS   157     -25.480  -0.629 -40.269  1.00  0.00           H  
ATOM   2403  HB2 LYS   157     -27.078  -0.412 -39.506  1.00  0.00           H  
ATOM   2404  CG  LYS   157     -25.681  -1.970 -38.640  1.00  0.00           C  
ATOM   2405  HG1 LYS   157     -24.620  -2.174 -38.385  1.00  0.00           H  
ATOM   2406  HG2 LYS   157     -25.856  -2.831 -39.320  1.00  0.00           H  
ATOM   2407  CD  LYS   157     -26.533  -2.237 -37.371  1.00  0.00           C  
ATOM   2408  HD1 LYS   157     -26.252  -1.436 -36.655  1.00  0.00           H  
ATOM   2409  HD2 LYS   157     -26.266  -3.286 -37.120  1.00  0.00           H  
ATOM   2410  CE  LYS   157     -28.021  -2.063 -37.658  1.00  0.00           C  
ATOM   2411  HE1 LYS   157     -28.298  -2.667 -38.548  1.00  0.00           H  
ATOM   2412  HE2 LYS   157     -28.234  -1.027 -38.000  1.00  0.00           H  
ATOM   2413  NZ  LYS   157     -28.695  -2.455 -36.392  1.00  0.00           N  
ATOM   2414  HZ1 LYS   157     -28.207  -3.205 -35.862  1.00  0.00           H  
ATOM   2415  HZ2 LYS   157     -29.673  -2.760 -36.570  1.00  0.00           H  
ATOM   2416  HZ3 LYS   157     -28.676  -1.755 -35.623  1.00  0.00           H  
ATOM   2417  C   LYS   157     -25.915   1.200 -37.271  1.00  0.00           C  
ATOM   2418  O   LYS   157     -26.881   1.877 -37.223  1.00  0.00           O  
ATOM   2419  N   VAL   158     -25.218   0.909 -36.242  1.00  0.00           N  
ATOM   2420  HN  VAL   158     -24.432   0.322 -36.420  1.00  0.00           H  
ATOM   2421  CA  VAL   158     -25.602   1.258 -34.848  1.00  0.00           C  
ATOM   2422  HA  VAL   158     -26.673   1.118 -34.839  1.00  0.00           H  
ATOM   2423  CB  VAL   158     -24.858   0.450 -33.765  1.00  0.00           C  
ATOM   2424  HB  VAL   158     -25.002   0.924 -32.771  1.00  0.00           H  
ATOM   2425  CG1 VAL   158     -25.506  -0.924 -33.716  1.00  0.00           C  
ATOM   2426 HG11 VAL   158     -25.011  -1.483 -32.893  1.00  0.00           H  
ATOM   2427 HG12 VAL   158     -25.470  -1.474 -34.680  1.00  0.00           H  
ATOM   2428 HG13 VAL   158     -26.574  -0.851 -33.418  1.00  0.00           H  
ATOM   2429  CG2 VAL   158     -23.409   0.239 -34.059  1.00  0.00           C  
ATOM   2430 HG21 VAL   158     -22.903   1.228 -34.048  1.00  0.00           H  
ATOM   2431 HG22 VAL   158     -23.083  -0.298 -34.975  1.00  0.00           H  
ATOM   2432 HG23 VAL   158     -22.951  -0.266 -33.182  1.00  0.00           H  
ATOM   2433  C   VAL   158     -25.490   2.773 -34.584  1.00  0.00           C  
ATOM   2434  O   VAL   158     -26.312   3.376 -33.908  1.00  0.00           O  
ATOM   2435  N   ILE   159     -24.466   3.496 -35.142  1.00  0.00           N  
ATOM   2436  HN  ILE   159     -23.756   2.963 -35.597  1.00  0.00           H  
ATOM   2437  CA  ILE   159     -24.403   4.994 -35.072  1.00  0.00           C  
ATOM   2438  HA  ILE   159     -24.565   5.211 -34.027  1.00  0.00           H  
ATOM   2439  CB  ILE   159     -23.036   5.384 -35.631  1.00  0.00           C  
ATOM   2440  HB  ILE   159     -23.069   5.171 -36.721  1.00  0.00           H  
ATOM   2441  CG2 ILE   159     -22.894   6.898 -35.650  1.00  0.00           C  
ATOM   2442 HG21 ILE   159     -22.942   7.323 -34.625  1.00  0.00           H  
ATOM   2443 HG22 ILE   159     -23.666   7.424 -36.253  1.00  0.00           H  
ATOM   2444 HG23 ILE   159     -21.952   7.060 -36.216  1.00  0.00           H  
ATOM   2445  CG1 ILE   159     -21.868   4.728 -34.830  1.00  0.00           C  
ATOM   2446 HG11 ILE   159     -22.090   3.719 -34.422  1.00  0.00           H  
ATOM   2447 HG12 ILE   159     -21.713   5.322 -33.904  1.00  0.00           H  
ATOM   2448  CD  ILE   159     -20.623   4.753 -35.691  1.00  0.00           C  
ATOM   2449  HD1 ILE   159     -19.899   4.036 -35.247  1.00  0.00           H  
ATOM   2450  HD2 ILE   159     -20.171   5.762 -35.802  1.00  0.00           H  
ATOM   2451  HD3 ILE   159     -20.793   4.373 -36.721  1.00  0.00           H  
ATOM   2452  C   ILE   159     -25.614   5.685 -35.754  1.00  0.00           C  
ATOM   2453  O   ILE   159     -26.208   6.507 -35.079  1.00  0.00           O  
ATOM   2454  N   LYS   160     -25.985   5.384 -37.009  1.00  0.00           N  
ATOM   2455  HN  LYS   160     -25.415   4.731 -37.502  1.00  0.00           H  
ATOM   2456  CA  LYS   160     -27.102   6.028 -37.656  1.00  0.00           C  
ATOM   2457  HA  LYS   160     -26.975   7.090 -37.504  1.00  0.00           H  
ATOM   2458  CB  LYS   160     -27.091   5.742 -39.201  1.00  0.00           C  
ATOM   2459  HB1 LYS   160     -27.942   6.326 -39.612  1.00  0.00           H  
ATOM   2460  HB2 LYS   160     -27.285   4.654 -39.315  1.00  0.00           H  
ATOM   2461  CG  LYS   160     -25.830   6.203 -39.959  1.00  0.00           C  
ATOM   2462  HG1 LYS   160     -25.107   5.368 -39.841  1.00  0.00           H  
ATOM   2463  HG2 LYS   160     -25.406   7.135 -39.526  1.00  0.00           H  
ATOM   2464  CD  LYS   160     -26.043   6.549 -41.454  1.00  0.00           C  
ATOM   2465  HD1 LYS   160     -25.046   6.619 -41.939  1.00  0.00           H  
ATOM   2466  HD2 LYS   160     -26.448   7.582 -41.521  1.00  0.00           H  
ATOM   2467  CE  LYS   160     -26.872   5.439 -42.315  1.00  0.00           C  
ATOM   2468  HE1 LYS   160     -27.771   5.018 -41.816  1.00  0.00           H  
ATOM   2469  HE2 LYS   160     -26.187   4.568 -42.394  1.00  0.00           H  
ATOM   2470  NZ  LYS   160     -27.197   5.955 -43.673  1.00  0.00           N  
ATOM   2471  HZ1 LYS   160     -27.803   6.797 -43.603  1.00  0.00           H  
ATOM   2472  HZ2 LYS   160     -27.730   5.218 -44.178  1.00  0.00           H  
ATOM   2473  HZ3 LYS   160     -26.345   6.248 -44.192  1.00  0.00           H  
ATOM   2474  C   LYS   160     -28.392   5.723 -36.971  1.00  0.00           C  
ATOM   2475  O   LYS   160     -29.194   6.676 -36.825  1.00  0.00           O  
ATOM   2476  N   GLN   161     -28.576   4.514 -36.477  1.00  0.00           N  
ATOM   2477  HN  GLN   161     -27.985   3.731 -36.656  1.00  0.00           H  
ATOM   2478  CA  GLN   161     -29.687   4.177 -35.630  1.00  0.00           C  
ATOM   2479  HA  GLN   161     -30.583   4.499 -36.139  1.00  0.00           H  
ATOM   2480  CB  GLN   161     -29.759   2.617 -35.356  1.00  0.00           C  
ATOM   2481  HB1 GLN   161     -30.379   2.373 -34.467  1.00  0.00           H  
ATOM   2482  HB2 GLN   161     -28.704   2.346 -35.142  1.00  0.00           H  
ATOM   2483  CG  GLN   161     -30.354   1.861 -36.655  1.00  0.00           C  
ATOM   2484  HG1 GLN   161     -30.379   0.757 -36.539  1.00  0.00           H  
ATOM   2485  HG2 GLN   161     -29.811   1.998 -37.614  1.00  0.00           H  
ATOM   2486  CD  GLN   161     -31.848   2.291 -36.895  1.00  0.00           C  
ATOM   2487  OE1 GLN   161     -32.513   2.753 -35.998  1.00  0.00           O  
ATOM   2488  NE2 GLN   161     -32.248   2.094 -38.169  1.00  0.00           N  
ATOM   2489 HE21 GLN   161     -33.020   2.650 -38.476  1.00  0.00           H  
ATOM   2490 HE22 GLN   161     -31.683   1.550 -38.789  1.00  0.00           H  
ATOM   2491  C   GLN   161     -29.673   4.945 -34.232  1.00  0.00           C  
ATOM   2492  O   GLN   161     -30.735   5.384 -33.792  1.00  0.00           O  
ATOM   2493  N   CYS   162     -28.543   5.165 -33.572  1.00  0.00           N  
ATOM   2494  HN  CYS   162     -27.702   4.784 -33.948  1.00  0.00           H  
ATOM   2495  CA  CYS   162     -28.398   5.991 -32.364  1.00  0.00           C  
ATOM   2496  HA  CYS   162     -29.078   5.540 -31.656  1.00  0.00           H  
ATOM   2497  CB  CYS   162     -27.001   5.947 -31.647  1.00  0.00           C  
ATOM   2498  HB1 CYS   162     -26.959   6.713 -30.843  1.00  0.00           H  
ATOM   2499  HB2 CYS   162     -26.180   5.984 -32.394  1.00  0.00           H  
ATOM   2500  SG  CYS   162     -26.756   4.415 -30.758  1.00  0.00           S  
ATOM   2501  HG1 CYS   162     -25.741   3.880 -31.421  1.00  0.00           H  
ATOM   2502  C   CYS   162     -28.766   7.430 -32.481  1.00  0.00           C  
ATOM   2503  O   CYS   162     -29.354   7.960 -31.563  1.00  0.00           O  
ATOM   2504  N   TYR   163     -28.361   8.044 -33.569  1.00  0.00           N  
ATOM   2505  HN  TYR   163     -27.980   7.401 -34.229  1.00  0.00           H  
ATOM   2506  CA  TYR   163     -28.760   9.397 -33.967  1.00  0.00           C  
ATOM   2507  HA  TYR   163     -28.305  10.091 -33.276  1.00  0.00           H  
ATOM   2508  CB  TYR   163     -27.889   9.497 -35.286  1.00  0.00           C  
ATOM   2509  HB1 TYR   163     -27.916   8.543 -35.854  1.00  0.00           H  
ATOM   2510  HB2 TYR   163     -26.843   9.653 -34.946  1.00  0.00           H  
ATOM   2511  CG  TYR   163     -28.246  10.622 -36.228  1.00  0.00           C  
ATOM   2512  CD1 TYR   163     -27.903  11.931 -35.934  1.00  0.00           C  
ATOM   2513  HD1 TYR   163     -27.387  12.139 -35.008  1.00  0.00           H  
ATOM   2514  CE1 TYR   163     -28.142  12.964 -36.868  1.00  0.00           C  
ATOM   2515  HE1 TYR   163     -28.021  14.003 -36.599  1.00  0.00           H  
ATOM   2516  CZ  TYR   163     -28.761  12.655 -38.094  1.00  0.00           C  
ATOM   2517  OH  TYR   163     -29.143  13.734 -38.869  1.00  0.00           O  
ATOM   2518  HH  TYR   163     -28.890  14.529 -38.394  1.00  0.00           H  
ATOM   2519  CD2 TYR   163     -28.861  10.319 -37.470  1.00  0.00           C  
ATOM   2520  HD2 TYR   163     -29.047   9.309 -37.805  1.00  0.00           H  
ATOM   2521  CE2 TYR   163     -29.170  11.383 -38.448  1.00  0.00           C  
ATOM   2522  HE2 TYR   163     -29.725  11.202 -39.356  1.00  0.00           H  
ATOM   2523  C   TYR   163     -30.183   9.492 -34.257  1.00  0.00           C  
ATOM   2524  O   TYR   163     -30.904  10.372 -33.797  1.00  0.00           O  
ATOM   2525  N   GLN   164     -30.776   8.474 -34.991  1.00  0.00           N  
ATOM   2526  HN  GLN   164     -30.205   7.827 -35.492  1.00  0.00           H  
ATOM   2527  CA  GLN   164     -32.218   8.286 -35.148  1.00  0.00           C  
ATOM   2528  HA  GLN   164     -32.652   9.173 -35.586  1.00  0.00           H  
ATOM   2529  CB  GLN   164     -32.491   7.139 -36.211  1.00  0.00           C  
ATOM   2530  HB1 GLN   164     -33.542   6.796 -36.104  1.00  0.00           H  
ATOM   2531  HB2 GLN   164     -31.855   6.295 -35.869  1.00  0.00           H  
ATOM   2532  CG  GLN   164     -32.141   7.696 -37.592  1.00  0.00           C  
ATOM   2533  HG1 GLN   164     -31.221   8.319 -37.587  1.00  0.00           H  
ATOM   2534  HG2 GLN   164     -32.965   8.413 -37.795  1.00  0.00           H  
ATOM   2535  CD  GLN   164     -32.181   6.628 -38.593  1.00  0.00           C  
ATOM   2536  OE1 GLN   164     -33.221   6.424 -39.203  1.00  0.00           O  
ATOM   2537  NE2 GLN   164     -30.966   6.118 -38.922  1.00  0.00           N  
ATOM   2538 HE21 GLN   164     -30.942   5.420 -39.637  1.00  0.00           H  
ATOM   2539 HE22 GLN   164     -30.216   6.375 -38.312  1.00  0.00           H  
ATOM   2540  C   GLN   164     -32.994   8.168 -33.827  1.00  0.00           C  
ATOM   2541  O   GLN   164     -33.994   8.765 -33.678  1.00  0.00           O  
ATOM   2542  N   ASP   165     -32.513   7.333 -32.918  1.00  0.00           N  
ATOM   2543  HN  ASP   165     -31.870   6.622 -33.191  1.00  0.00           H  
ATOM   2544  CA  ASP   165     -33.162   6.932 -31.699  1.00  0.00           C  
ATOM   2545  HA  ASP   165     -34.223   6.771 -31.822  1.00  0.00           H  
ATOM   2546  CB  ASP   165     -32.585   5.646 -31.204  1.00  0.00           C  
ATOM   2547  HB1 ASP   165     -32.894   5.427 -30.160  1.00  0.00           H  
ATOM   2548  HB2 ASP   165     -31.480   5.593 -31.299  1.00  0.00           H  
ATOM   2549  CG  ASP   165     -33.132   4.558 -31.994  1.00  0.00           C  
ATOM   2550  OD1 ASP   165     -32.523   3.463 -31.956  1.00  0.00           O  
ATOM   2551  OD2 ASP   165     -34.244   4.530 -32.571  1.00  0.00           O  
ATOM   2552  C   ASP   165     -33.059   8.087 -30.668  1.00  0.00           C  
ATOM   2553  O   ASP   165     -33.924   8.403 -29.878  1.00  0.00           O  
ATOM   2554  N   HSE   166     -31.894   8.725 -30.640  1.00  0.00           N  
ATOM   2555  HN  HSE   166     -31.229   8.446 -31.328  1.00  0.00           H  
ATOM   2556  CA  HSE   166     -31.644   9.618 -29.494  1.00  0.00           C  
ATOM   2557  HA  HSE   166     -32.437   9.582 -28.761  1.00  0.00           H  
ATOM   2558  CB  HSE   166     -30.416   9.032 -28.787  1.00  0.00           C  
ATOM   2559  HB1 HSE   166     -30.123   9.546 -27.846  1.00  0.00           H  
ATOM   2560  HB2 HSE   166     -29.587   9.171 -29.514  1.00  0.00           H  
ATOM   2561  ND1 HSE   166     -31.239   7.359 -27.171  1.00  0.00           N  
ATOM   2562  CG  HSE   166     -30.488   7.576 -28.358  1.00  0.00           C  
ATOM   2563  CE1 HSE   166     -31.007   6.115 -26.924  1.00  0.00           C  
ATOM   2564  HE1 HSE   166     -31.412   5.589 -26.058  1.00  0.00           H  
ATOM   2565  NE2 HSE   166     -30.252   5.482 -27.926  1.00  0.00           N  
ATOM   2566  HE2 HSE   166     -29.961   4.525 -27.925  1.00  0.00           H  
ATOM   2567  CD2 HSE   166     -29.931   6.419 -28.861  1.00  0.00           C  
ATOM   2568  HD2 HSE   166     -29.268   6.306 -29.711  1.00  0.00           H  
ATOM   2569  C   HSE   166     -31.335  11.086 -29.854  1.00  0.00           C  
ATOM   2570  O   HSE   166     -31.362  11.935 -28.977  1.00  0.00           O  
ATOM   2571  N   ASN   167     -31.148  11.466 -31.120  1.00  0.00           N  
ATOM   2572  HN  ASN   167     -31.116  10.705 -31.763  1.00  0.00           H  
ATOM   2573  CA  ASN   167     -30.997  12.862 -31.541  1.00  0.00           C  
ATOM   2574  HA  ASN   167     -31.029  13.551 -30.710  1.00  0.00           H  
ATOM   2575  CB  ASN   167     -29.638  13.054 -32.319  1.00  0.00           C  
ATOM   2576  HB1 ASN   167     -29.606  14.055 -32.799  1.00  0.00           H  
ATOM   2577  HB2 ASN   167     -29.444  12.315 -33.125  1.00  0.00           H  
ATOM   2578  CG  ASN   167     -28.474  12.871 -31.371  1.00  0.00           C  
ATOM   2579  OD1 ASN   167     -28.611  12.199 -30.352  1.00  0.00           O  
ATOM   2580  ND2 ASN   167     -27.372  13.564 -31.629  1.00  0.00           N  
ATOM   2581 HD21 ASN   167     -26.653  13.553 -30.935  1.00  0.00           H  
ATOM   2582 HD22 ASN   167     -27.537  14.429 -32.103  1.00  0.00           H  
ATOM   2583  C   ASN   167     -32.141  13.294 -32.466  1.00  0.00           C  
ATOM   2584  O   ASN   167     -32.680  14.451 -32.326  1.00  0.00           O  
ATOM   2585  N   LEU   168     -32.669  12.443 -33.345  1.00  0.00           N  
ATOM   2586  HN  LEU   168     -32.192  11.604 -33.595  1.00  0.00           H  
ATOM   2587  CA  LEU   168     -33.856  12.952 -34.075  1.00  0.00           C  
ATOM   2588  HA  LEU   168     -33.721  13.985 -34.363  1.00  0.00           H  
ATOM   2589  CB  LEU   168     -33.795  12.214 -35.446  1.00  0.00           C  
ATOM   2590  HB1 LEU   168     -34.648  12.585 -36.054  1.00  0.00           H  
ATOM   2591  HB2 LEU   168     -33.917  11.125 -35.262  1.00  0.00           H  
ATOM   2592  CG  LEU   168     -32.451  12.475 -36.197  1.00  0.00           C  
ATOM   2593  HG  LEU   168     -31.509  12.120 -35.728  1.00  0.00           H  
ATOM   2594  CD1 LEU   168     -32.431  11.673 -37.554  1.00  0.00           C  
ATOM   2595 HD11 LEU   168     -31.717  12.089 -38.297  1.00  0.00           H  
ATOM   2596 HD12 LEU   168     -33.393  11.611 -38.106  1.00  0.00           H  
ATOM   2597 HD13 LEU   168     -31.854  10.750 -37.331  1.00  0.00           H  
ATOM   2598  CD2 LEU   168     -32.161  13.903 -36.421  1.00  0.00           C  
ATOM   2599 HD21 LEU   168     -32.876  14.352 -37.144  1.00  0.00           H  
ATOM   2600 HD22 LEU   168     -31.191  14.065 -36.936  1.00  0.00           H  
ATOM   2601 HD23 LEU   168     -32.241  14.538 -35.513  1.00  0.00           H  
ATOM   2602  C   LEU   168     -35.178  12.816 -33.390  1.00  0.00           C  
ATOM   2603  O   LEU   168     -35.488  11.938 -32.601  1.00  0.00           O  
ATOM   2604  N   SER   169     -35.962  13.844 -33.563  1.00  0.00           N  
ATOM   2605  HN  SER   169     -35.637  14.577 -34.156  1.00  0.00           H  
ATOM   2606  CA  SER   169     -37.348  14.018 -33.085  1.00  0.00           C  
ATOM   2607  HA  SER   169     -37.519  13.210 -32.389  1.00  0.00           H  
ATOM   2608  CB  SER   169     -37.585  15.374 -32.355  1.00  0.00           C  
ATOM   2609  HB1 SER   169     -37.667  16.239 -33.048  1.00  0.00           H  
ATOM   2610  HB2 SER   169     -36.814  15.553 -31.576  1.00  0.00           H  
ATOM   2611  OG  SER   169     -38.857  15.334 -31.812  1.00  0.00           O  
ATOM   2612  HG1 SER   169     -39.179  16.218 -31.620  1.00  0.00           H  
ATOM   2613  C   SER   169     -38.358  13.837 -34.183  1.00  0.00           C  
ATOM   2614  O   SER   169     -38.339  14.513 -35.200  1.00  0.00           O  
ATOM   2615  N   GLN   170     -39.323  12.857 -33.989  1.00  0.00           N  
ATOM   2616  HN  GLN   170     -39.138  12.295 -33.187  1.00  0.00           H  
ATOM   2617  CA  GLN   170     -40.624  12.709 -34.642  1.00  0.00           C  
ATOM   2618  HA  GLN   170     -41.028  11.736 -34.403  1.00  0.00           H  
ATOM   2619  CB  GLN   170     -41.693  13.782 -34.210  1.00  0.00           C  
ATOM   2620  HB1 GLN   170     -42.629  13.607 -34.782  1.00  0.00           H  
ATOM   2621  HB2 GLN   170     -41.212  14.763 -34.411  1.00  0.00           H  
ATOM   2622  CG  GLN   170     -42.006  13.729 -32.683  1.00  0.00           C  
ATOM   2623  HG1 GLN   170     -42.649  14.504 -32.214  1.00  0.00           H  
ATOM   2624  HG2 GLN   170     -41.125  13.881 -32.024  1.00  0.00           H  
ATOM   2625  CD  GLN   170     -42.580  12.295 -32.296  1.00  0.00           C  
ATOM   2626  OE1 GLN   170     -41.915  11.406 -31.842  1.00  0.00           O  
ATOM   2627  NE2 GLN   170     -43.914  12.158 -32.571  1.00  0.00           N  
ATOM   2628 HE21 GLN   170     -44.432  12.912 -32.976  1.00  0.00           H  
ATOM   2629 HE22 GLN   170     -44.161  11.195 -32.674  1.00  0.00           H  
ATOM   2630  C   GLN   170     -40.593  12.389 -36.121  1.00  0.00           C  
ATOM   2631  O   GLN   170     -41.249  13.019 -36.900  1.00  0.00           O  
ATOM   2632  N   ASN   171     -39.804  11.357 -36.539  1.00  0.00           N  
ATOM   2633  HN  ASN   171     -39.363  10.823 -35.822  1.00  0.00           H  
ATOM   2634  CA  ASN   171     -39.627  11.058 -37.956  1.00  0.00           C  
ATOM   2635  HA  ASN   171     -39.085  10.126 -38.019  1.00  0.00           H  
ATOM   2636  CB  ASN   171     -40.960  10.767 -38.793  1.00  0.00           C  
ATOM   2637  HB1 ASN   171     -40.622  10.244 -39.713  1.00  0.00           H  
ATOM   2638  HB2 ASN   171     -41.470  11.712 -39.077  1.00  0.00           H  
ATOM   2639  CG  ASN   171     -41.922   9.784 -38.144  1.00  0.00           C  
ATOM   2640  OD1 ASN   171     -41.552   8.895 -37.390  1.00  0.00           O  
ATOM   2641  ND2 ASN   171     -43.260   9.969 -38.407  1.00  0.00           N  
ATOM   2642 HD21 ASN   171     -43.961   9.314 -38.126  1.00  0.00           H  
ATOM   2643 HD22 ASN   171     -43.650  10.808 -38.786  1.00  0.00           H  
ATOM   2644  C   ASN   171     -38.714  12.039 -38.629  1.00  0.00           C  
ATOM   2645  O   ASN   171     -38.649  12.180 -39.873  1.00  0.00           O  
ATOM   2646  N   GLY   172     -37.872  12.795 -37.936  1.00  0.00           N  
ATOM   2647  HN  GLY   172     -37.890  12.623 -36.954  1.00  0.00           H  
ATOM   2648  CA  GLY   172     -37.000  13.845 -38.409  1.00  0.00           C  
ATOM   2649  HA1 GLY   172     -36.514  13.415 -39.272  1.00  0.00           H  
ATOM   2650  HA2 GLY   172     -36.260  14.066 -37.654  1.00  0.00           H  
ATOM   2651  C   GLY   172     -37.630  15.169 -38.794  1.00  0.00           C  
ATOM   2652  O   GLY   172     -37.182  15.896 -39.684  1.00  0.00           O  
ATOM   2653  N   SER   173     -38.824  15.422 -38.154  1.00  0.00           N  
ATOM   2654  HN  SER   173     -39.155  14.753 -37.493  1.00  0.00           H  
ATOM   2655  CA  SER   173     -39.786  16.430 -38.610  1.00  0.00           C  
ATOM   2656  HA  SER   173     -39.447  16.924 -39.509  1.00  0.00           H  
ATOM   2657  CB  SER   173     -41.126  15.723 -38.915  1.00  0.00           C  
ATOM   2658  HB1 SER   173     -41.663  15.566 -37.955  1.00  0.00           H  
ATOM   2659  HB2 SER   173     -40.796  14.728 -39.284  1.00  0.00           H  
ATOM   2660  OG  SER   173     -41.716  16.481 -39.988  1.00  0.00           O  
ATOM   2661  HG1 SER   173     -42.618  16.581 -39.677  1.00  0.00           H  
ATOM   2662  C   SER   173     -40.042  17.499 -37.492  1.00  0.00           C  
ATOM   2663  O   SER   173     -40.865  18.419 -37.655  1.00  0.00           O  
ATOM   2664  N   ALA   174     -39.387  17.345 -36.349  1.00  0.00           N  
ATOM   2665  HN  ALA   174     -38.635  16.691 -36.373  1.00  0.00           H  
ATOM   2666  CA  ALA   174     -39.480  18.277 -35.250  1.00  0.00           C  
ATOM   2667  HA  ALA   174     -39.834  19.228 -35.621  1.00  0.00           H  
ATOM   2668  CB  ALA   174     -40.370  17.564 -34.178  1.00  0.00           C  
ATOM   2669  HB1 ALA   174     -40.779  18.247 -33.403  1.00  0.00           H  
ATOM   2670  HB2 ALA   174     -39.841  16.651 -33.828  1.00  0.00           H  
ATOM   2671  HB3 ALA   174     -41.295  17.151 -34.632  1.00  0.00           H  
ATOM   2672  C   ALA   174     -38.078  18.468 -34.619  1.00  0.00           C  
ATOM   2673  O   ALA   174     -37.226  17.637 -34.976  1.00  0.00           O  
ATOM   2674  N   PRO   175     -37.798  19.535 -33.912  1.00  0.00           N  
ATOM   2675  CD  PRO   175     -38.775  20.362 -33.199  1.00  0.00           C  
ATOM   2676  HD1 PRO   175     -39.283  19.853 -32.352  1.00  0.00           H  
ATOM   2677  HD2 PRO   175     -39.531  20.705 -33.937  1.00  0.00           H  
ATOM   2678  CA  PRO   175     -36.443  20.047 -33.544  1.00  0.00           C  
ATOM   2679  HA  PRO   175     -35.960  20.452 -34.421  1.00  0.00           H  
ATOM   2680  CB  PRO   175     -36.668  20.971 -32.319  1.00  0.00           C  
ATOM   2681  HB1 PRO   175     -35.914  21.787 -32.336  1.00  0.00           H  
ATOM   2682  HB2 PRO   175     -36.679  20.395 -31.369  1.00  0.00           H  
ATOM   2683  CG  PRO   175     -38.005  21.603 -32.699  1.00  0.00           C  
ATOM   2684  HG1 PRO   175     -38.529  22.085 -31.846  1.00  0.00           H  
ATOM   2685  HG2 PRO   175     -37.972  22.370 -33.501  1.00  0.00           H  
ATOM   2686  C   PRO   175     -35.511  18.960 -32.938  1.00  0.00           C  
ATOM   2687  O   PRO   175     -36.004  18.040 -32.270  1.00  0.00           O  
ATOM   2688  N   THR   176     -34.265  19.057 -33.329  1.00  0.00           N  
ATOM   2689  HN  THR   176     -34.130  19.866 -33.897  1.00  0.00           H  
ATOM   2690  CA  THR   176     -33.254  18.010 -32.992  1.00  0.00           C  
ATOM   2691  HA  THR   176     -33.765  17.074 -33.160  1.00  0.00           H  
ATOM   2692  CB  THR   176     -32.029  18.094 -33.876  1.00  0.00           C  
ATOM   2693  HB  THR   176     -31.279  17.330 -33.579  1.00  0.00           H  
ATOM   2694  OG1 THR   176     -31.372  19.343 -33.749  1.00  0.00           O  
ATOM   2695  HG1 THR   176     -31.279  19.491 -32.805  1.00  0.00           H  
ATOM   2696  CG2 THR   176     -32.285  17.915 -35.369  1.00  0.00           C  
ATOM   2697 HG21 THR   176     -33.048  17.119 -35.503  1.00  0.00           H  
ATOM   2698 HG22 THR   176     -31.315  17.586 -35.799  1.00  0.00           H  
ATOM   2699 HG23 THR   176     -32.703  18.833 -35.834  1.00  0.00           H  
ATOM   2700  C   THR   176     -32.802  17.981 -31.631  1.00  0.00           C  
ATOM   2701  O   THR   176     -32.346  18.952 -31.088  1.00  0.00           O  
ATOM   2702  N   PHE   177     -32.917  16.808 -30.826  1.00  0.00           N  
ATOM   2703  HN  PHE   177     -33.276  15.958 -31.205  1.00  0.00           H  
ATOM   2704  CA  PHE   177     -32.178  16.641 -29.511  1.00  0.00           C  
ATOM   2705  HA  PHE   177     -32.498  17.493 -28.929  1.00  0.00           H  
ATOM   2706  CB  PHE   177     -32.623  15.345 -28.719  1.00  0.00           C  
ATOM   2707  HB1 PHE   177     -31.865  15.156 -27.928  1.00  0.00           H  
ATOM   2708  HB2 PHE   177     -32.666  14.451 -29.377  1.00  0.00           H  
ATOM   2709  CG  PHE   177     -33.910  15.598 -27.987  1.00  0.00           C  
ATOM   2710  CD1 PHE   177     -33.935  16.025 -26.700  1.00  0.00           C  
ATOM   2711  HD1 PHE   177     -33.016  16.271 -26.189  1.00  0.00           H  
ATOM   2712  CE1 PHE   177     -35.089  16.227 -25.994  1.00  0.00           C  
ATOM   2713  HE1 PHE   177     -35.132  16.606 -24.984  1.00  0.00           H  
ATOM   2714  CZ  PHE   177     -36.306  16.099 -26.651  1.00  0.00           C  
ATOM   2715  HZ  PHE   177     -37.157  16.303 -26.019  1.00  0.00           H  
ATOM   2716  CD2 PHE   177     -35.172  15.430 -28.679  1.00  0.00           C  
ATOM   2717  HD2 PHE   177     -35.147  15.200 -29.733  1.00  0.00           H  
ATOM   2718  CE2 PHE   177     -36.298  15.775 -27.986  1.00  0.00           C  
ATOM   2719  HE2 PHE   177     -37.257  15.684 -28.474  1.00  0.00           H  
ATOM   2720  C   PHE   177     -30.680  16.564 -29.784  1.00  0.00           C  
ATOM   2721  O   PHE   177     -30.395  16.038 -30.839  1.00  0.00           O  
ATOM   2722  N   PRO   178     -29.805  17.008 -28.934  1.00  0.00           N  
ATOM   2723  CD  PRO   178     -30.115  18.022 -28.006  1.00  0.00           C  
ATOM   2724  HD1 PRO   178     -30.754  17.594 -27.204  1.00  0.00           H  
ATOM   2725  HD2 PRO   178     -30.714  18.828 -28.482  1.00  0.00           H  
ATOM   2726  CA  PRO   178     -28.383  16.925 -29.112  1.00  0.00           C  
ATOM   2727  HA  PRO   178     -28.106  16.612 -30.108  1.00  0.00           H  
ATOM   2728  CB  PRO   178     -27.947  18.316 -28.725  1.00  0.00           C  
ATOM   2729  HB1 PRO   178     -28.151  19.020 -29.560  1.00  0.00           H  
ATOM   2730  HB2 PRO   178     -26.847  18.423 -28.617  1.00  0.00           H  
ATOM   2731  CG  PRO   178     -28.769  18.641 -27.525  1.00  0.00           C  
ATOM   2732  HG1 PRO   178     -28.380  18.208 -26.579  1.00  0.00           H  
ATOM   2733  HG2 PRO   178     -28.796  19.728 -27.299  1.00  0.00           H  
ATOM   2734  C   PRO   178     -27.830  15.848 -28.162  1.00  0.00           C  
ATOM   2735  O   PRO   178     -26.820  16.061 -27.548  1.00  0.00           O  
ATOM   2736  N   LEU   179     -28.517  14.683 -27.913  1.00  0.00           N  
ATOM   2737  HN  LEU   179     -29.362  14.430 -28.378  1.00  0.00           H  
ATOM   2738  CA  LEU   179     -28.111  13.954 -26.735  1.00  0.00           C  
ATOM   2739  HA  LEU   179     -27.671  14.645 -26.031  1.00  0.00           H  
ATOM   2740  CB  LEU   179     -29.301  13.249 -25.989  1.00  0.00           C  
ATOM   2741  HB1 LEU   179     -28.800  12.739 -25.138  1.00  0.00           H  
ATOM   2742  HB2 LEU   179     -29.732  12.393 -26.550  1.00  0.00           H  
ATOM   2743  CG  LEU   179     -30.455  14.061 -25.498  1.00  0.00           C  
ATOM   2744  HG  LEU   179     -31.076  14.151 -26.415  1.00  0.00           H  
ATOM   2745  CD1 LEU   179     -31.166  13.318 -24.316  1.00  0.00           C  
ATOM   2746 HD11 LEU   179     -32.072  13.810 -23.900  1.00  0.00           H  
ATOM   2747 HD12 LEU   179     -30.371  13.304 -23.540  1.00  0.00           H  
ATOM   2748 HD13 LEU   179     -31.432  12.257 -24.514  1.00  0.00           H  
ATOM   2749  CD2 LEU   179     -29.941  15.477 -25.028  1.00  0.00           C  
ATOM   2750 HD21 LEU   179     -29.512  16.100 -25.843  1.00  0.00           H  
ATOM   2751 HD22 LEU   179     -28.998  15.301 -24.467  1.00  0.00           H  
ATOM   2752 HD23 LEU   179     -30.752  15.998 -24.476  1.00  0.00           H  
ATOM   2753  C   LEU   179     -26.923  12.910 -26.934  1.00  0.00           C  
ATOM   2754  O   LEU   179     -26.173  12.505 -26.014  1.00  0.00           O  
ATOM   2755  N   CYS   180     -26.716  12.473 -28.192  1.00  0.00           N  
ATOM   2756  HN  CYS   180     -27.277  12.647 -28.997  1.00  0.00           H  
ATOM   2757  CA  CYS   180     -25.713  11.363 -28.303  1.00  0.00           C  
ATOM   2758  HA  CYS   180     -25.428  10.945 -27.349  1.00  0.00           H  
ATOM   2759  CB  CYS   180     -26.323  10.255 -29.231  1.00  0.00           C  
ATOM   2760  HB1 CYS   180     -26.555  10.665 -30.238  1.00  0.00           H  
ATOM   2761  HB2 CYS   180     -27.333  10.148 -28.781  1.00  0.00           H  
ATOM   2762  SG  CYS   180     -25.493   8.685 -29.323  1.00  0.00           S  
ATOM   2763  HG1 CYS   180     -25.848   8.530 -28.056  1.00  0.00           H  
ATOM   2764  C   CYS   180     -24.442  12.005 -28.780  1.00  0.00           C  
ATOM   2765  O   CYS   180     -24.384  12.856 -29.697  1.00  0.00           O  
ATOM   2766  N   ALA   181     -23.297  11.683 -28.200  1.00  0.00           N  
ATOM   2767  HN  ALA   181     -23.308  11.053 -27.427  1.00  0.00           H  
ATOM   2768  CA  ALA   181     -21.987  12.123 -28.609  1.00  0.00           C  
ATOM   2769  HA  ALA   181     -22.151  12.785 -29.447  1.00  0.00           H  
ATOM   2770  CB  ALA   181     -21.174  12.817 -27.558  1.00  0.00           C  
ATOM   2771  HB1 ALA   181     -20.175  13.022 -28.000  1.00  0.00           H  
ATOM   2772  HB2 ALA   181     -21.055  12.152 -26.676  1.00  0.00           H  
ATOM   2773  HB3 ALA   181     -21.757  13.737 -27.340  1.00  0.00           H  
ATOM   2774  C   ALA   181     -21.119  10.977 -29.121  1.00  0.00           C  
ATOM   2775  O   ALA   181     -21.091   9.862 -28.628  1.00  0.00           O  
ATOM   2776  N   MET   182     -20.340  11.286 -30.115  1.00  0.00           N  
ATOM   2777  HN  MET   182     -20.420  12.239 -30.395  1.00  0.00           H  
ATOM   2778  CA  MET   182     -19.193  10.622 -30.700  1.00  0.00           C  
ATOM   2779  HA  MET   182     -19.164   9.633 -30.266  1.00  0.00           H  
ATOM   2780  CB  MET   182     -19.376  10.597 -32.200  1.00  0.00           C  
ATOM   2781  HB1 MET   182     -19.748  11.589 -32.535  1.00  0.00           H  
ATOM   2782  HB2 MET   182     -20.147   9.813 -32.352  1.00  0.00           H  
ATOM   2783  CG  MET   182     -18.066  10.237 -33.022  1.00  0.00           C  
ATOM   2784  HG1 MET   182     -17.129  10.672 -32.612  1.00  0.00           H  
ATOM   2785  HG2 MET   182     -18.027  10.644 -34.055  1.00  0.00           H  
ATOM   2786  SD  MET   182     -17.798   8.483 -33.045  1.00  0.00           S  
ATOM   2787  CE  MET   182     -18.803   8.139 -34.575  1.00  0.00           C  
ATOM   2788  HE1 MET   182     -18.144   8.386 -35.435  1.00  0.00           H  
ATOM   2789  HE2 MET   182     -19.840   8.533 -34.531  1.00  0.00           H  
ATOM   2790  HE3 MET   182     -18.923   7.037 -34.645  1.00  0.00           H  
ATOM   2791  C   MET   182     -17.941  11.193 -30.188  1.00  0.00           C  
ATOM   2792  O   MET   182     -17.896  12.434 -30.083  1.00  0.00           O  
ATOM   2793  N   GLN   183     -16.867  10.423 -29.871  1.00  0.00           N  
ATOM   2794  HN  GLN   183     -16.906   9.428 -29.901  1.00  0.00           H  
ATOM   2795  CA  GLN   183     -15.695  11.004 -29.320  1.00  0.00           C  
ATOM   2796  HA  GLN   183     -15.464  12.033 -29.556  1.00  0.00           H  
ATOM   2797  CB  GLN   183     -15.611  11.048 -27.788  1.00  0.00           C  
ATOM   2798  HB1 GLN   183     -15.893  10.095 -27.291  1.00  0.00           H  
ATOM   2799  HB2 GLN   183     -16.341  11.813 -27.448  1.00  0.00           H  
ATOM   2800  CG  GLN   183     -14.231  11.283 -27.074  1.00  0.00           C  
ATOM   2801  HG1 GLN   183     -13.878  12.258 -27.471  1.00  0.00           H  
ATOM   2802  HG2 GLN   183     -13.495  10.459 -27.186  1.00  0.00           H  
ATOM   2803  CD  GLN   183     -14.473  11.255 -25.571  1.00  0.00           C  
ATOM   2804  OE1 GLN   183     -14.405  10.175 -24.971  1.00  0.00           O  
ATOM   2805  NE2 GLN   183     -14.559  12.419 -24.904  1.00  0.00           N  
ATOM   2806 HE21 GLN   183     -14.601  13.237 -25.478  1.00  0.00           H  
ATOM   2807 HE22 GLN   183     -14.811  12.378 -23.937  1.00  0.00           H  
ATOM   2808  C   GLN   183     -14.454  10.232 -29.804  1.00  0.00           C  
ATOM   2809  O   GLN   183     -14.454   9.089 -30.232  1.00  0.00           O  
ATOM   2810  N   LEU   184     -13.320  10.946 -30.014  1.00  0.00           N  
ATOM   2811  HN  LEU   184     -13.216  11.842 -29.588  1.00  0.00           H  
ATOM   2812  CA  LEU   184     -12.084  10.408 -30.507  1.00  0.00           C  
ATOM   2813  HA  LEU   184     -12.197   9.333 -30.507  1.00  0.00           H  
ATOM   2814  CB  LEU   184     -11.712  10.950 -31.934  1.00  0.00           C  
ATOM   2815  HB1 LEU   184     -11.409  12.005 -31.763  1.00  0.00           H  
ATOM   2816  HB2 LEU   184     -12.593  11.011 -32.608  1.00  0.00           H  
ATOM   2817  CG  LEU   184     -10.555  10.220 -32.656  1.00  0.00           C  
ATOM   2818  HG  LEU   184     -10.612  10.692 -33.660  1.00  0.00           H  
ATOM   2819  CD1 LEU   184      -9.122  10.608 -32.203  1.00  0.00           C  
ATOM   2820 HD11 LEU   184      -8.879  10.250 -31.180  1.00  0.00           H  
ATOM   2821 HD12 LEU   184      -9.194  11.716 -32.238  1.00  0.00           H  
ATOM   2822 HD13 LEU   184      -8.416  10.203 -32.960  1.00  0.00           H  
ATOM   2823  CD2 LEU   184     -10.831   8.674 -32.787  1.00  0.00           C  
ATOM   2824 HD21 LEU   184     -10.077   8.291 -33.509  1.00  0.00           H  
ATOM   2825 HD22 LEU   184     -11.845   8.476 -33.194  1.00  0.00           H  
ATOM   2826 HD23 LEU   184     -10.718   8.133 -31.823  1.00  0.00           H  
ATOM   2827  C   LEU   184     -11.104  10.718 -29.453  1.00  0.00           C  
ATOM   2828  O   LEU   184     -11.156  11.831 -28.982  1.00  0.00           O  
ATOM   2829  N   PHE   185     -10.232   9.824 -29.045  1.00  0.00           N  
ATOM   2830  HN  PHE   185     -10.139   8.928 -29.472  1.00  0.00           H  
ATOM   2831  CA  PHE   185      -9.408  10.048 -27.860  1.00  0.00           C  
ATOM   2832  HA  PHE   185      -9.120  11.073 -27.677  1.00  0.00           H  
ATOM   2833  CB  PHE   185     -10.233   9.420 -26.595  1.00  0.00           C  
ATOM   2834  HB1 PHE   185     -10.344   8.334 -26.800  1.00  0.00           H  
ATOM   2835  HB2 PHE   185     -11.151  10.044 -26.540  1.00  0.00           H  
ATOM   2836  CG  PHE   185      -9.471   9.508 -25.209  1.00  0.00           C  
ATOM   2837  CD1 PHE   185      -9.848  10.496 -24.276  1.00  0.00           C  
ATOM   2838  HD1 PHE   185     -10.554  11.257 -24.575  1.00  0.00           H  
ATOM   2839  CE1 PHE   185      -9.226  10.624 -23.064  1.00  0.00           C  
ATOM   2840  HE1 PHE   185      -9.371  11.519 -22.477  1.00  0.00           H  
ATOM   2841  CZ  PHE   185      -8.191   9.755 -22.740  1.00  0.00           C  
ATOM   2842  HZ  PHE   185      -7.676   9.813 -21.792  1.00  0.00           H  
ATOM   2843  CD2 PHE   185      -8.359   8.677 -24.869  1.00  0.00           C  
ATOM   2844  HD2 PHE   185      -8.069   7.976 -25.638  1.00  0.00           H  
ATOM   2845  CE2 PHE   185      -7.731   8.789 -23.665  1.00  0.00           C  
ATOM   2846  HE2 PHE   185      -6.929   8.166 -23.297  1.00  0.00           H  
ATOM   2847  C   PHE   185      -8.073   9.300 -28.103  1.00  0.00           C  
ATOM   2848  O   PHE   185      -8.033   8.149 -28.624  1.00  0.00           O  
ATOM   2849  N   SER   186      -6.913   9.759 -27.718  1.00  0.00           N  
ATOM   2850  HN  SER   186      -6.801  10.738 -27.568  1.00  0.00           H  
ATOM   2851  CA  SER   186      -5.675   9.006 -27.704  1.00  0.00           C  
ATOM   2852  HA  SER   186      -5.734   8.118 -27.092  1.00  0.00           H  
ATOM   2853  CB  SER   186      -5.110   8.628 -29.084  1.00  0.00           C  
ATOM   2854  HB1 SER   186      -4.771   9.527 -29.642  1.00  0.00           H  
ATOM   2855  HB2 SER   186      -5.823   8.161 -29.797  1.00  0.00           H  
ATOM   2856  OG  SER   186      -4.167   7.522 -28.993  1.00  0.00           O  
ATOM   2857  HG1 SER   186      -4.526   6.766 -28.521  1.00  0.00           H  
ATOM   2858  C   SER   186      -4.862   9.927 -26.971  1.00  0.00           C  
ATOM   2859  O   SER   186      -5.246  11.022 -26.505  1.00  0.00           O  
ATOM   2860  N   HSE   187      -3.564   9.562 -26.712  1.00  0.00           N  
ATOM   2861  HN  HSE   187      -3.220   8.673 -27.005  1.00  0.00           H  
ATOM   2862  CA  HSE   187      -2.738  10.242 -25.779  1.00  0.00           C  
ATOM   2863  HA  HSE   187      -3.213  11.111 -25.349  1.00  0.00           H  
ATOM   2864  CB  HSE   187      -2.307   9.470 -24.512  1.00  0.00           C  
ATOM   2865  HB1 HSE   187      -1.636  10.133 -23.924  1.00  0.00           H  
ATOM   2866  HB2 HSE   187      -1.604   8.685 -24.865  1.00  0.00           H  
ATOM   2867  ND1 HSE   187      -3.985   9.606 -22.705  1.00  0.00           N  
ATOM   2868  CG  HSE   187      -3.398   8.952 -23.733  1.00  0.00           C  
ATOM   2869  CE1 HSE   187      -4.713   8.695 -22.038  1.00  0.00           C  
ATOM   2870  HE1 HSE   187      -5.231   8.931 -21.109  1.00  0.00           H  
ATOM   2871  NE2 HSE   187      -4.518   7.442 -22.557  1.00  0.00           N  
ATOM   2872  HE2 HSE   187      -4.781   6.569 -22.148  1.00  0.00           H  
ATOM   2873  CD2 HSE   187      -3.805   7.651 -23.733  1.00  0.00           C  
ATOM   2874  HD2 HSE   187      -3.396   6.870 -24.362  1.00  0.00           H  
ATOM   2875  C   HSE   187      -1.476  10.702 -26.488  1.00  0.00           C  
ATOM   2876  O   HSE   187      -0.707   9.899 -26.996  1.00  0.00           O  
ATOM   2877  N   MET   188      -1.304  12.044 -26.634  1.00  0.00           N  
ATOM   2878  HN  MET   188      -1.946  12.717 -26.276  1.00  0.00           H  
ATOM   2879  CA  MET   188      -0.190  12.643 -27.380  1.00  0.00           C  
ATOM   2880  HA  MET   188       0.564  11.936 -27.695  1.00  0.00           H  
ATOM   2881  CB  MET   188      -0.673  13.212 -28.782  1.00  0.00           C  
ATOM   2882  HB1 MET   188      -0.862  12.329 -29.429  1.00  0.00           H  
ATOM   2883  HB2 MET   188       0.205  13.589 -29.350  1.00  0.00           H  
ATOM   2884  CG  MET   188      -1.879  14.194 -28.758  1.00  0.00           C  
ATOM   2885  HG1 MET   188      -1.962  14.601 -29.789  1.00  0.00           H  
ATOM   2886  HG2 MET   188      -1.546  15.091 -28.194  1.00  0.00           H  
ATOM   2887  SD  MET   188      -3.491  13.616 -28.389  1.00  0.00           S  
ATOM   2888  CE  MET   188      -3.767  12.123 -29.529  1.00  0.00           C  
ATOM   2889  HE1 MET   188      -3.491  12.307 -30.589  1.00  0.00           H  
ATOM   2890  HE2 MET   188      -4.800  11.742 -29.680  1.00  0.00           H  
ATOM   2891  HE3 MET   188      -3.174  11.221 -29.265  1.00  0.00           H  
ATOM   2892  C   MET   188       0.451  13.775 -26.609  1.00  0.00           C  
ATOM   2893  O   MET   188      -0.141  14.398 -25.746  1.00  0.00           O  
ATOM   2894  N   HSE   189       1.705  14.172 -26.883  1.00  0.00           N  
ATOM   2895  HN  HSE   189       2.342  13.698 -27.487  1.00  0.00           H  
ATOM   2896  CA  HSE   189       2.251  15.394 -26.315  1.00  0.00           C  
ATOM   2897  HA  HSE   189       1.851  15.576 -25.329  1.00  0.00           H  
ATOM   2898  CB  HSE   189       3.757  15.236 -26.304  1.00  0.00           C  
ATOM   2899  HB1 HSE   189       4.185  16.145 -25.829  1.00  0.00           H  
ATOM   2900  HB2 HSE   189       4.025  15.161 -27.380  1.00  0.00           H  
ATOM   2901  ND1 HSE   189       4.499  12.715 -25.705  1.00  0.00           N  
ATOM   2902  CG  HSE   189       4.249  14.058 -25.408  1.00  0.00           C  
ATOM   2903  CE1 HSE   189       4.682  12.141 -24.479  1.00  0.00           C  
ATOM   2904  HE1 HSE   189       4.769  11.082 -24.235  1.00  0.00           H  
ATOM   2905  NE2 HSE   189       4.664  13.076 -23.502  1.00  0.00           N  
ATOM   2906  HE2 HSE   189       4.994  12.961 -22.565  1.00  0.00           H  
ATOM   2907  CD2 HSE   189       4.412  14.260 -24.056  1.00  0.00           C  
ATOM   2908  HD2 HSE   189       4.314  15.260 -23.650  1.00  0.00           H  
ATOM   2909  C   HSE   189       1.827  16.533 -27.167  1.00  0.00           C  
ATOM   2910  O   HSE   189       1.363  16.362 -28.329  1.00  0.00           O  
ATOM   2911  N   ALA   190       2.068  17.731 -26.662  1.00  0.00           N  
ATOM   2912  HN  ALA   190       2.535  17.826 -25.786  1.00  0.00           H  
ATOM   2913  CA  ALA   190       1.496  18.986 -27.117  1.00  0.00           C  
ATOM   2914  HA  ALA   190       0.506  18.782 -27.496  1.00  0.00           H  
ATOM   2915  CB  ALA   190       1.436  20.076 -25.950  1.00  0.00           C  
ATOM   2916  HB1 ALA   190       2.470  20.361 -25.661  1.00  0.00           H  
ATOM   2917  HB2 ALA   190       0.870  19.668 -25.085  1.00  0.00           H  
ATOM   2918  HB3 ALA   190       1.006  21.066 -26.213  1.00  0.00           H  
ATOM   2919  C   ALA   190       2.298  19.622 -28.266  1.00  0.00           C  
ATOM   2920  O   ALA   190       2.002  20.637 -28.851  1.00  0.00           O  
ATOM   2921  N   VAL   191       3.418  19.028 -28.600  1.00  0.00           N  
ATOM   2922  HN  VAL   191       3.649  18.179 -28.131  1.00  0.00           H  
ATOM   2923  CA  VAL   191       4.265  19.374 -29.799  1.00  0.00           C  
ATOM   2924  HA  VAL   191       4.858  20.221 -29.487  1.00  0.00           H  
ATOM   2925  CB  VAL   191       5.270  18.250 -29.967  1.00  0.00           C  
ATOM   2926  HB  VAL   191       5.964  18.595 -30.763  1.00  0.00           H  
ATOM   2927  CG1 VAL   191       6.189  17.951 -28.812  1.00  0.00           C  
ATOM   2928 HG11 VAL   191       5.615  17.652 -27.909  1.00  0.00           H  
ATOM   2929 HG12 VAL   191       6.756  18.864 -28.530  1.00  0.00           H  
ATOM   2930 HG13 VAL   191       6.987  17.208 -29.024  1.00  0.00           H  
ATOM   2931  CG2 VAL   191       4.573  16.870 -30.347  1.00  0.00           C  
ATOM   2932 HG21 VAL   191       3.901  16.925 -31.231  1.00  0.00           H  
ATOM   2933 HG22 VAL   191       3.958  16.390 -29.555  1.00  0.00           H  
ATOM   2934 HG23 VAL   191       5.363  16.130 -30.599  1.00  0.00           H  
ATOM   2935  C   VAL   191       3.722  19.759 -31.138  1.00  0.00           C  
ATOM   2936  O   VAL   191       2.866  19.116 -31.732  1.00  0.00           O  
ATOM   2937  N   ILE   192       4.276  20.808 -31.834  1.00  0.00           N  
ATOM   2938  HN  ILE   192       5.117  21.281 -31.584  1.00  0.00           H  
ATOM   2939  CA  ILE   192       3.709  21.344 -33.001  1.00  0.00           C  
ATOM   2940  HA  ILE   192       3.055  20.728 -33.602  1.00  0.00           H  
ATOM   2941  CB  ILE   192       2.963  22.585 -32.694  1.00  0.00           C  
ATOM   2942  HB  ILE   192       2.201  22.395 -31.908  1.00  0.00           H  
ATOM   2943  CG2 ILE   192       3.899  23.598 -32.008  1.00  0.00           C  
ATOM   2944 HG21 ILE   192       4.336  23.066 -31.136  1.00  0.00           H  
ATOM   2945 HG22 ILE   192       3.338  24.481 -31.633  1.00  0.00           H  
ATOM   2946 HG23 ILE   192       4.698  24.043 -32.639  1.00  0.00           H  
ATOM   2947  CG1 ILE   192       2.218  23.199 -33.890  1.00  0.00           C  
ATOM   2948 HG11 ILE   192       1.796  22.365 -34.490  1.00  0.00           H  
ATOM   2949 HG12 ILE   192       2.950  23.754 -34.515  1.00  0.00           H  
ATOM   2950  CD  ILE   192       1.002  24.057 -33.435  1.00  0.00           C  
ATOM   2951  HD1 ILE   192       0.246  23.506 -32.836  1.00  0.00           H  
ATOM   2952  HD2 ILE   192       0.693  24.465 -34.421  1.00  0.00           H  
ATOM   2953  HD3 ILE   192       1.312  24.926 -32.815  1.00  0.00           H  
ATOM   2954  C   ILE   192       4.826  21.585 -34.017  1.00  0.00           C  
ATOM   2955  O   ILE   192       4.650  22.070 -35.166  1.00  0.00           O  
ATOM   2956  N   SER   193       6.046  21.141 -33.740  1.00  0.00           N  
ATOM   2957  HN  SER   193       6.281  20.855 -32.815  1.00  0.00           H  
ATOM   2958  CA  SER   193       7.175  21.280 -34.692  1.00  0.00           C  
ATOM   2959  HA  SER   193       6.720  21.051 -35.644  1.00  0.00           H  
ATOM   2960  CB  SER   193       7.786  22.762 -34.629  1.00  0.00           C  
ATOM   2961  HB1 SER   193       6.902  23.417 -34.786  1.00  0.00           H  
ATOM   2962  HB2 SER   193       8.289  22.799 -35.618  1.00  0.00           H  
ATOM   2963  OG  SER   193       8.448  23.079 -33.412  1.00  0.00           O  
ATOM   2964  HG1 SER   193       8.547  24.033 -33.374  1.00  0.00           H  
ATOM   2965  C   SER   193       8.279  20.257 -34.472  1.00  0.00           C  
ATOM   2966  O   SER   193       8.409  19.722 -33.346  1.00  0.00           O  
ATOM   2967  N   THR   194       9.175  20.128 -35.396  1.00  0.00           N  
ATOM   2968  HN  THR   194       8.993  20.408 -36.335  1.00  0.00           H  
ATOM   2969  CA  THR   194      10.423  19.380 -35.097  1.00  0.00           C  
ATOM   2970  HA  THR   194      10.136  18.409 -34.722  1.00  0.00           H  
ATOM   2971  CB  THR   194      11.114  19.185 -36.397  1.00  0.00           C  
ATOM   2972  HB  THR   194      11.181  20.082 -37.049  1.00  0.00           H  
ATOM   2973  OG1 THR   194      10.396  18.290 -37.273  1.00  0.00           O  
ATOM   2974  HG1 THR   194      10.928  18.288 -38.072  1.00  0.00           H  
ATOM   2975  CG2 THR   194      12.483  18.536 -36.150  1.00  0.00           C  
ATOM   2976 HG21 THR   194      13.188  19.274 -35.711  1.00  0.00           H  
ATOM   2977 HG22 THR   194      12.914  18.100 -37.076  1.00  0.00           H  
ATOM   2978 HG23 THR   194      12.384  17.663 -35.471  1.00  0.00           H  
ATOM   2979  C   THR   194      11.318  20.004 -33.994  1.00  0.00           C  
ATOM   2980  O   THR   194      11.739  19.248 -33.093  1.00  0.00           O  
ATOM   2981  N   ALA   195      11.487  21.355 -34.032  1.00  0.00           N  
ATOM   2982  HN  ALA   195      11.238  21.863 -34.853  1.00  0.00           H  
ATOM   2983  CA  ALA   195      12.261  22.154 -33.150  1.00  0.00           C  
ATOM   2984  HA  ALA   195      13.305  21.922 -33.301  1.00  0.00           H  
ATOM   2985  CB  ALA   195      11.978  23.605 -33.486  1.00  0.00           C  
ATOM   2986  HB1 ALA   195      12.786  23.886 -34.195  1.00  0.00           H  
ATOM   2987  HB2 ALA   195      12.064  24.365 -32.681  1.00  0.00           H  
ATOM   2988  HB3 ALA   195      10.982  23.737 -33.961  1.00  0.00           H  
ATOM   2989  C   ALA   195      11.790  21.922 -31.677  1.00  0.00           C  
ATOM   2990  O   ALA   195      12.631  21.704 -30.845  1.00  0.00           O  
ATOM   2991  N   THR   196      10.388  21.774 -31.471  1.00  0.00           N  
ATOM   2992  HN  THR   196       9.790  21.994 -32.238  1.00  0.00           H  
ATOM   2993  CA  THR   196       9.855  21.568 -30.136  1.00  0.00           C  
ATOM   2994  HA  THR   196      10.416  22.167 -29.434  1.00  0.00           H  
ATOM   2995  CB  THR   196       8.417  22.013 -29.911  1.00  0.00           C  
ATOM   2996  HB  THR   196       7.804  21.578 -29.093  1.00  0.00           H  
ATOM   2997  OG1 THR   196       7.686  21.739 -31.077  1.00  0.00           O  
ATOM   2998  HG1 THR   196       7.944  22.427 -31.696  1.00  0.00           H  
ATOM   2999  CG2 THR   196       8.344  23.566 -29.864  1.00  0.00           C  
ATOM   3000 HG21 THR   196       8.987  23.844 -29.002  1.00  0.00           H  
ATOM   3001 HG22 THR   196       7.279  23.809 -29.661  1.00  0.00           H  
ATOM   3002 HG23 THR   196       8.622  24.046 -30.827  1.00  0.00           H  
ATOM   3003  C   THR   196       9.994  20.148 -29.642  1.00  0.00           C  
ATOM   3004  O   THR   196      10.208  19.910 -28.434  1.00  0.00           O  
ATOM   3005  N   CYS   197       9.899  19.142 -30.585  1.00  0.00           N  
ATOM   3006  HN  CYS   197       9.705  19.413 -31.525  1.00  0.00           H  
ATOM   3007  CA  CYS   197      10.115  17.781 -30.259  1.00  0.00           C  
ATOM   3008  HA  CYS   197       9.455  17.550 -29.436  1.00  0.00           H  
ATOM   3009  CB  CYS   197       9.860  16.761 -31.413  1.00  0.00           C  
ATOM   3010  HB1 CYS   197      10.343  15.773 -31.253  1.00  0.00           H  
ATOM   3011  HB2 CYS   197      10.397  17.102 -32.324  1.00  0.00           H  
ATOM   3012  SG  CYS   197       8.109  16.527 -31.893  1.00  0.00           S  
ATOM   3013  C   CYS   197      11.486  17.472 -29.663  1.00  0.00           C  
ATOM   3014  O   CYS   197      11.616  17.225 -28.503  1.00  0.00           O  
ATOM   3015  N   MET   198      12.555  17.619 -30.420  1.00  0.00           N  
ATOM   3016  HN  MET   198      12.463  18.036 -31.321  1.00  0.00           H  
ATOM   3017  CA  MET   198      13.862  17.245 -30.044  1.00  0.00           C  
ATOM   3018  HA  MET   198      13.793  16.222 -29.704  1.00  0.00           H  
ATOM   3019  CB  MET   198      14.831  17.369 -31.256  1.00  0.00           C  
ATOM   3020  HB1 MET   198      15.832  16.953 -31.014  1.00  0.00           H  
ATOM   3021  HB2 MET   198      14.874  18.465 -31.433  1.00  0.00           H  
ATOM   3022  CG  MET   198      14.232  16.647 -32.470  1.00  0.00           C  
ATOM   3023  HG1 MET   198      14.991  16.608 -33.280  1.00  0.00           H  
ATOM   3024  HG2 MET   198      13.409  17.288 -32.853  1.00  0.00           H  
ATOM   3025  SD  MET   198      13.690  14.971 -32.111  1.00  0.00           S  
ATOM   3026  CE  MET   198      15.311  14.182 -32.424  1.00  0.00           C  
ATOM   3027  HE1 MET   198      15.600  14.475 -33.456  1.00  0.00           H  
ATOM   3028  HE2 MET   198      15.208  13.078 -32.364  1.00  0.00           H  
ATOM   3029  HE3 MET   198      16.097  14.420 -31.676  1.00  0.00           H  
ATOM   3030  C   MET   198      14.457  17.999 -28.830  1.00  0.00           C  
ATOM   3031  O   MET   198      15.110  17.472 -27.907  1.00  0.00           O  
ATOM   3032  N   ARG   199      14.196  19.300 -28.906  1.00  0.00           N  
ATOM   3033  HN  ARG   199      13.725  19.720 -29.679  1.00  0.00           H  
ATOM   3034  CA  ARG   199      14.642  20.228 -27.816  1.00  0.00           C  
ATOM   3035  HA  ARG   199      15.699  20.124 -27.620  1.00  0.00           H  
ATOM   3036  CB  ARG   199      14.358  21.723 -28.162  1.00  0.00           C  
ATOM   3037  HB1 ARG   199      14.520  21.806 -29.258  1.00  0.00           H  
ATOM   3038  HB2 ARG   199      15.066  22.414 -27.655  1.00  0.00           H  
ATOM   3039  CG  ARG   199      12.968  22.401 -27.752  1.00  0.00           C  
ATOM   3040  HG1 ARG   199      12.940  22.603 -26.660  1.00  0.00           H  
ATOM   3041  HG2 ARG   199      12.236  21.605 -28.006  1.00  0.00           H  
ATOM   3042  CD  ARG   199      12.845  23.693 -28.546  1.00  0.00           C  
ATOM   3043  HD1 ARG   199      12.799  23.617 -29.654  1.00  0.00           H  
ATOM   3044  HD2 ARG   199      13.771  24.252 -28.293  1.00  0.00           H  
ATOM   3045  NE  ARG   199      11.687  24.451 -28.050  1.00  0.00           N  
ATOM   3046  HE  ARG   199      11.096  24.220 -27.277  1.00  0.00           H  
ATOM   3047  CZ  ARG   199      11.438  25.709 -28.414  1.00  0.00           C  
ATOM   3048  NH1 ARG   199      12.165  26.301 -29.375  1.00  0.00           N  
ATOM   3049 HH11 ARG   199      12.795  25.750 -29.922  1.00  0.00           H  
ATOM   3050 HH12 ARG   199      12.124  27.294 -29.492  1.00  0.00           H  
ATOM   3051  NH2 ARG   199      10.410  26.396 -27.887  1.00  0.00           N  
ATOM   3052 HH21 ARG   199       9.803  25.934 -27.240  1.00  0.00           H  
ATOM   3053 HH22 ARG   199      10.144  27.320 -28.162  1.00  0.00           H  
ATOM   3054  C   ARG   199      14.026  19.873 -26.437  1.00  0.00           C  
ATOM   3055  O   ARG   199      14.773  19.826 -25.450  1.00  0.00           O  
ATOM   3056  N   ARG   200      12.695  19.591 -26.360  1.00  0.00           N  
ATOM   3057  HN  ARG   200      12.043  19.912 -27.042  1.00  0.00           H  
ATOM   3058  CA  ARG   200      12.143  19.242 -25.102  1.00  0.00           C  
ATOM   3059  HA  ARG   200      12.531  19.936 -24.370  1.00  0.00           H  
ATOM   3060  CB  ARG   200      10.626  19.291 -25.148  1.00  0.00           C  
ATOM   3061  HB1 ARG   200      10.145  19.054 -24.175  1.00  0.00           H  
ATOM   3062  HB2 ARG   200      10.307  18.653 -26.000  1.00  0.00           H  
ATOM   3063  CG  ARG   200      10.023  20.699 -25.443  1.00  0.00           C  
ATOM   3064  HG1 ARG   200      10.330  21.107 -26.430  1.00  0.00           H  
ATOM   3065  HG2 ARG   200      10.305  21.498 -24.724  1.00  0.00           H  
ATOM   3066  CD  ARG   200       8.455  20.791 -25.656  1.00  0.00           C  
ATOM   3067  HD1 ARG   200       7.982  20.301 -24.778  1.00  0.00           H  
ATOM   3068  HD2 ARG   200       8.157  20.195 -26.545  1.00  0.00           H  
ATOM   3069  NE  ARG   200       7.996  22.171 -25.890  1.00  0.00           N  
ATOM   3070  HE  ARG   200       8.695  22.883 -25.951  1.00  0.00           H  
ATOM   3071  CZ  ARG   200       6.735  22.639 -26.111  1.00  0.00           C  
ATOM   3072  NH1 ARG   200       5.720  21.890 -26.416  1.00  0.00           N  
ATOM   3073 HH11 ARG   200       5.742  20.910 -26.217  1.00  0.00           H  
ATOM   3074 HH12 ARG   200       4.856  22.380 -26.533  1.00  0.00           H  
ATOM   3075  NH2 ARG   200       6.512  23.973 -26.001  1.00  0.00           N  
ATOM   3076 HH21 ARG   200       5.587  24.350 -25.954  1.00  0.00           H  
ATOM   3077 HH22 ARG   200       7.176  24.489 -25.460  1.00  0.00           H  
ATOM   3078  C   ARG   200      12.478  17.778 -24.783  1.00  0.00           C  
ATOM   3079  O   ARG   200      12.778  17.379 -23.691  1.00  0.00           O  
ATOM   3080  N   SER   201      12.459  16.960 -25.832  1.00  0.00           N  
ATOM   3081  HN  SER   201      12.229  17.303 -26.739  1.00  0.00           H  
ATOM   3082  CA  SER   201      12.724  15.491 -25.741  1.00  0.00           C  
ATOM   3083  HA  SER   201      11.957  15.050 -25.123  1.00  0.00           H  
ATOM   3084  CB  SER   201      12.631  14.747 -27.078  1.00  0.00           C  
ATOM   3085  HB1 SER   201      13.305  15.229 -27.819  1.00  0.00           H  
ATOM   3086  HB2 SER   201      11.659  15.001 -27.552  1.00  0.00           H  
ATOM   3087  OG  SER   201      12.775  13.275 -26.923  1.00  0.00           O  
ATOM   3088  HG1 SER   201      12.363  12.930 -26.127  1.00  0.00           H  
ATOM   3089  C   SER   201      14.099  15.229 -25.082  1.00  0.00           C  
ATOM   3090  O   SER   201      14.238  14.364 -24.215  1.00  0.00           O  
ATOM   3091  N   SER   202      15.129  16.063 -25.515  1.00  0.00           N  
ATOM   3092  HN  SER   202      14.893  16.733 -26.214  1.00  0.00           H  
ATOM   3093  CA  SER   202      16.488  16.110 -25.008  1.00  0.00           C  
ATOM   3094  HA  SER   202      16.976  15.181 -25.266  1.00  0.00           H  
ATOM   3095  CB  SER   202      17.205  17.234 -25.705  1.00  0.00           C  
ATOM   3096  HB1 SER   202      16.521  18.085 -25.501  1.00  0.00           H  
ATOM   3097  HB2 SER   202      17.175  17.091 -26.806  1.00  0.00           H  
ATOM   3098  OG  SER   202      18.570  17.284 -25.366  1.00  0.00           O  
ATOM   3099  HG1 SER   202      18.628  17.712 -24.509  1.00  0.00           H  
ATOM   3100  C   SER   202      16.557  16.155 -23.482  1.00  0.00           C  
ATOM   3101  O   SER   202      17.092  15.226 -22.889  1.00  0.00           O  
ATOM   3102  N   ILE   203      16.150  17.294 -22.973  1.00  0.00           N  
ATOM   3103  HN  ILE   203      15.959  17.988 -23.663  1.00  0.00           H  
ATOM   3104  CA  ILE   203      16.109  17.567 -21.504  1.00  0.00           C  
ATOM   3105  HA  ILE   203      17.118  17.407 -21.153  1.00  0.00           H  
ATOM   3106  CB  ILE   203      15.820  19.069 -21.185  1.00  0.00           C  
ATOM   3107  HB  ILE   203      16.553  19.657 -21.777  1.00  0.00           H  
ATOM   3108  CG2 ILE   203      14.479  19.560 -21.760  1.00  0.00           C  
ATOM   3109 HG21 ILE   203      14.468  20.668 -21.670  1.00  0.00           H  
ATOM   3110 HG22 ILE   203      13.641  19.080 -21.211  1.00  0.00           H  
ATOM   3111 HG23 ILE   203      14.336  19.321 -22.835  1.00  0.00           H  
ATOM   3112  CG1 ILE   203      16.046  19.456 -19.737  1.00  0.00           C  
ATOM   3113 HG11 ILE   203      15.443  18.776 -19.097  1.00  0.00           H  
ATOM   3114 HG12 ILE   203      15.686  20.434 -19.354  1.00  0.00           H  
ATOM   3115  CD  ILE   203      17.481  19.346 -19.323  1.00  0.00           C  
ATOM   3116  HD1 ILE   203      17.594  19.604 -18.248  1.00  0.00           H  
ATOM   3117  HD2 ILE   203      18.098  20.068 -19.899  1.00  0.00           H  
ATOM   3118  HD3 ILE   203      17.943  18.380 -19.621  1.00  0.00           H  
ATOM   3119  C   ILE   203      15.170  16.716 -20.716  1.00  0.00           C  
ATOM   3120  O   ILE   203      15.605  16.297 -19.637  1.00  0.00           O  
ATOM   3121  N   GLN   204      13.956  16.472 -21.181  1.00  0.00           N  
ATOM   3122  HN  GLN   204      13.612  17.091 -21.882  1.00  0.00           H  
ATOM   3123  CA  GLN   204      13.043  15.661 -20.376  1.00  0.00           C  
ATOM   3124  HA  GLN   204      12.945  16.198 -19.445  1.00  0.00           H  
ATOM   3125  CB  GLN   204      11.686  15.563 -21.054  1.00  0.00           C  
ATOM   3126  HB1 GLN   204      11.085  14.793 -20.524  1.00  0.00           H  
ATOM   3127  HB2 GLN   204      11.782  15.322 -22.134  1.00  0.00           H  
ATOM   3128  CG  GLN   204      10.832  16.870 -21.021  1.00  0.00           C  
ATOM   3129  HG1 GLN   204       9.732  16.713 -21.047  1.00  0.00           H  
ATOM   3130  HG2 GLN   204      11.118  17.637 -21.772  1.00  0.00           H  
ATOM   3131  CD  GLN   204      10.986  17.446 -19.584  1.00  0.00           C  
ATOM   3132  OE1 GLN   204      11.662  18.490 -19.461  1.00  0.00           O  
ATOM   3133  NE2 GLN   204      10.478  16.772 -18.551  1.00  0.00           N  
ATOM   3134 HE21 GLN   204      10.535  17.199 -17.649  1.00  0.00           H  
ATOM   3135 HE22 GLN   204      10.032  15.897 -18.741  1.00  0.00           H  
ATOM   3136  C   GLN   204      13.419  14.285 -19.941  1.00  0.00           C  
ATOM   3137  O   GLN   204      13.086  13.777 -18.904  1.00  0.00           O  
ATOM   3138  N   SER   205      14.163  13.638 -20.945  1.00  0.00           N  
ATOM   3139  HN  SER   205      14.373  14.171 -21.762  1.00  0.00           H  
ATOM   3140  CA  SER   205      14.602  12.309 -20.909  1.00  0.00           C  
ATOM   3141  HA  SER   205      13.821  11.764 -20.400  1.00  0.00           H  
ATOM   3142  CB  SER   205      14.887  11.706 -22.290  1.00  0.00           C  
ATOM   3143  HB1 SER   205      15.264  10.662 -22.242  1.00  0.00           H  
ATOM   3144  HB2 SER   205      15.615  12.331 -22.850  1.00  0.00           H  
ATOM   3145  OG  SER   205      13.798  11.806 -23.194  1.00  0.00           O  
ATOM   3146  HG1 SER   205      13.848  12.672 -23.604  1.00  0.00           H  
ATOM   3147  C   SER   205      15.889  12.148 -20.049  1.00  0.00           C  
ATOM   3148  O   SER   205      16.193  11.099 -19.516  1.00  0.00           O  
ATOM   3149  N   THR   206      16.670  13.219 -19.883  1.00  0.00           N  
ATOM   3150  HN  THR   206      16.512  14.129 -20.258  1.00  0.00           H  
ATOM   3151  CA  THR   206      17.852  13.146 -18.968  1.00  0.00           C  
ATOM   3152  HA  THR   206      18.522  12.337 -19.220  1.00  0.00           H  
ATOM   3153  CB  THR   206      18.532  14.451 -19.085  1.00  0.00           C  
ATOM   3154  HB  THR   206      17.812  15.268 -18.867  1.00  0.00           H  
ATOM   3155  OG1 THR   206      19.275  14.596 -20.276  1.00  0.00           O  
ATOM   3156  HG1 THR   206      18.832  14.159 -21.007  1.00  0.00           H  
ATOM   3157  CG2 THR   206      19.611  14.528 -18.028  1.00  0.00           C  
ATOM   3158 HG21 THR   206      19.237  14.800 -17.018  1.00  0.00           H  
ATOM   3159 HG22 THR   206      20.376  15.280 -18.319  1.00  0.00           H  
ATOM   3160 HG23 THR   206      20.135  13.549 -18.028  1.00  0.00           H  
ATOM   3161  C   THR   206      17.360  12.915 -17.573  1.00  0.00           C  
ATOM   3162  O   THR   206      17.935  12.052 -16.881  1.00  0.00           O  
ATOM   3163  N   PHE   207      16.238  13.584 -17.072  1.00  0.00           N  
ATOM   3164  HN  PHE   207      15.861  14.377 -17.544  1.00  0.00           H  
ATOM   3165  CA  PHE   207      15.520  13.283 -15.898  1.00  0.00           C  
ATOM   3166  HA  PHE   207      16.317  13.094 -15.194  1.00  0.00           H  
ATOM   3167  CB  PHE   207      14.686  14.548 -15.420  1.00  0.00           C  
ATOM   3168  HB1 PHE   207      14.116  14.387 -14.480  1.00  0.00           H  
ATOM   3169  HB2 PHE   207      14.061  14.907 -16.266  1.00  0.00           H  
ATOM   3170  CG  PHE   207      15.662  15.622 -15.083  1.00  0.00           C  
ATOM   3171  CD1 PHE   207      16.190  15.682 -13.770  1.00  0.00           C  
ATOM   3172  HD1 PHE   207      15.824  14.992 -13.024  1.00  0.00           H  
ATOM   3173  CE1 PHE   207      17.111  16.640 -13.532  1.00  0.00           C  
ATOM   3174  HE1 PHE   207      17.401  16.847 -12.513  1.00  0.00           H  
ATOM   3175  CZ  PHE   207      17.577  17.536 -14.487  1.00  0.00           C  
ATOM   3176  HZ  PHE   207      18.270  18.320 -14.218  1.00  0.00           H  
ATOM   3177  CD2 PHE   207      16.134  16.557 -16.075  1.00  0.00           C  
ATOM   3178  HD2 PHE   207      15.692  16.580 -17.060  1.00  0.00           H  
ATOM   3179  CE2 PHE   207      17.034  17.604 -15.774  1.00  0.00           C  
ATOM   3180  HE2 PHE   207      17.391  18.249 -16.562  1.00  0.00           H  
ATOM   3181  C   PHE   207      14.548  12.131 -15.973  1.00  0.00           C  
ATOM   3182  O   PHE   207      13.493  12.175 -15.315  1.00  0.00           O  
ATOM   3183  N   SER   208      14.898  11.029 -16.669  1.00  0.00           N  
ATOM   3184  HN  SER   208      15.726  10.980 -17.222  1.00  0.00           H  
ATOM   3185  CA  SER   208      13.986   9.859 -16.663  1.00  0.00           C  
ATOM   3186  HA  SER   208      13.456   9.675 -15.741  1.00  0.00           H  
ATOM   3187  CB  SER   208      12.938  10.067 -17.754  1.00  0.00           C  
ATOM   3188  HB1 SER   208      13.411  10.310 -18.729  1.00  0.00           H  
ATOM   3189  HB2 SER   208      12.352  10.963 -17.459  1.00  0.00           H  
ATOM   3190  OG  SER   208      12.056   8.976 -17.867  1.00  0.00           O  
ATOM   3191  HG1 SER   208      11.358   9.353 -18.408  1.00  0.00           H  
ATOM   3192  C   SER   208      14.743   8.558 -16.928  1.00  0.00           C  
ATOM   3193  O   SER   208      15.802   8.440 -17.525  1.00  0.00           O  
ATOM   3194  N   ILE   209      14.140   7.392 -16.420  1.00  0.00           N  
ATOM   3195  HN  ILE   209      13.245   7.577 -16.023  1.00  0.00           H  
ATOM   3196  CA  ILE   209      14.456   5.980 -16.812  1.00  0.00           C  
ATOM   3197  HA  ILE   209      15.455   5.985 -17.222  1.00  0.00           H  
ATOM   3198  CB  ILE   209      14.468   5.005 -15.587  1.00  0.00           C  
ATOM   3199  HB  ILE   209      14.761   4.039 -16.051  1.00  0.00           H  
ATOM   3200  CG2 ILE   209      15.590   5.412 -14.637  1.00  0.00           C  
ATOM   3201 HG21 ILE   209      16.628   5.231 -14.990  1.00  0.00           H  
ATOM   3202 HG22 ILE   209      15.518   4.880 -13.665  1.00  0.00           H  
ATOM   3203 HG23 ILE   209      15.568   6.500 -14.414  1.00  0.00           H  
ATOM   3204  CG1 ILE   209      13.207   4.841 -14.767  1.00  0.00           C  
ATOM   3205 HG11 ILE   209      13.001   5.827 -14.297  1.00  0.00           H  
ATOM   3206 HG12 ILE   209      13.428   4.160 -13.917  1.00  0.00           H  
ATOM   3207  CD  ILE   209      12.063   4.208 -15.640  1.00  0.00           C  
ATOM   3208  HD1 ILE   209      11.211   3.995 -14.959  1.00  0.00           H  
ATOM   3209  HD2 ILE   209      12.442   3.209 -15.944  1.00  0.00           H  
ATOM   3210  HD3 ILE   209      11.733   4.833 -16.497  1.00  0.00           H  
ATOM   3211  C   ILE   209      13.819   5.402 -18.021  1.00  0.00           C  
ATOM   3212  O   ILE   209      14.170   4.325 -18.445  1.00  0.00           O  
ATOM   3213  N   ASN   210      12.882   6.180 -18.595  1.00  0.00           N  
ATOM   3214  HN  ASN   210      12.655   7.094 -18.268  1.00  0.00           H  
ATOM   3215  CA  ASN   210      12.284   5.851 -19.878  1.00  0.00           C  
ATOM   3216  HA  ASN   210      12.590   4.913 -20.317  1.00  0.00           H  
ATOM   3217  CB  ASN   210      10.746   5.888 -19.655  1.00  0.00           C  
ATOM   3218  HB1 ASN   210      10.161   6.054 -20.585  1.00  0.00           H  
ATOM   3219  HB2 ASN   210      10.649   6.755 -18.966  1.00  0.00           H  
ATOM   3220  CG  ASN   210      10.234   4.579 -19.057  1.00  0.00           C  
ATOM   3221  OD1 ASN   210      10.461   3.503 -19.608  1.00  0.00           O  
ATOM   3222  ND2 ASN   210       9.695   4.695 -17.810  1.00  0.00           N  
ATOM   3223 HD21 ASN   210       9.685   3.905 -17.197  1.00  0.00           H  
ATOM   3224 HD22 ASN   210       9.919   5.558 -17.358  1.00  0.00           H  
ATOM   3225  C   ASN   210      12.590   6.898 -20.892  1.00  0.00           C  
ATOM   3226  O   ASN   210      12.978   7.944 -20.496  1.00  0.00           O  
ATOM   3227  N   PRO   211      12.594   6.713 -22.275  1.00  0.00           N  
ATOM   3228  CD  PRO   211      12.382   5.394 -22.906  1.00  0.00           C  
ATOM   3229  HD1 PRO   211      11.462   4.859 -22.589  1.00  0.00           H  
ATOM   3230  HD2 PRO   211      13.331   4.819 -22.852  1.00  0.00           H  
ATOM   3231  CA  PRO   211      12.621   7.806 -23.208  1.00  0.00           C  
ATOM   3232  HA  PRO   211      13.427   8.501 -23.024  1.00  0.00           H  
ATOM   3233  CB  PRO   211      12.807   7.079 -24.556  1.00  0.00           C  
ATOM   3234  HB1 PRO   211      13.880   6.829 -24.703  1.00  0.00           H  
ATOM   3235  HB2 PRO   211      12.368   7.643 -25.407  1.00  0.00           H  
ATOM   3236  CG  PRO   211      12.042   5.797 -24.318  1.00  0.00           C  
ATOM   3237  HG1 PRO   211      10.935   5.883 -24.342  1.00  0.00           H  
ATOM   3238  HG2 PRO   211      12.261   5.034 -25.095  1.00  0.00           H  
ATOM   3239  C   PRO   211      11.315   8.673 -23.107  1.00  0.00           C  
ATOM   3240  O   PRO   211      10.217   8.158 -22.996  1.00  0.00           O  
ATOM   3241  N   GLU   212      11.493   9.962 -23.100  1.00  0.00           N  
ATOM   3242  HN  GLU   212      12.378  10.404 -23.224  1.00  0.00           H  
ATOM   3243  CA  GLU   212      10.420  10.943 -22.834  1.00  0.00           C  
ATOM   3244  HA  GLU   212       9.501  10.455 -22.544  1.00  0.00           H  
ATOM   3245  CB  GLU   212      10.776  11.903 -21.702  1.00  0.00           C  
ATOM   3246  HB1 GLU   212       9.985  12.674 -21.585  1.00  0.00           H  
ATOM   3247  HB2 GLU   212      11.699  12.423 -22.039  1.00  0.00           H  
ATOM   3248  CG  GLU   212      11.074  11.036 -20.454  1.00  0.00           C  
ATOM   3249  HG1 GLU   212      11.661  11.587 -19.688  1.00  0.00           H  
ATOM   3250  HG2 GLU   212      11.619  10.100 -20.700  1.00  0.00           H  
ATOM   3251  CD  GLU   212       9.840  10.724 -19.693  1.00  0.00           C  
ATOM   3252  OE1 GLU   212       8.876  11.506 -19.737  1.00  0.00           O  
ATOM   3253  OE2 GLU   212       9.676   9.690 -19.003  1.00  0.00           O  
ATOM   3254  C   GLU   212      10.134  11.634 -24.163  1.00  0.00           C  
ATOM   3255  O   GLU   212      11.030  11.760 -25.038  1.00  0.00           O  
ATOM   3256  N   ILE   213       8.906  11.975 -24.355  1.00  0.00           N  
ATOM   3257  HN  ILE   213       8.251  11.789 -23.626  1.00  0.00           H  
ATOM   3258  CA  ILE   213       8.427  12.732 -25.497  1.00  0.00           C  
ATOM   3259  HA  ILE   213       7.422  13.027 -25.236  1.00  0.00           H  
ATOM   3260  CB  ILE   213       9.205  14.026 -25.880  1.00  0.00           C  
ATOM   3261  HB  ILE   213      10.225  13.768 -26.237  1.00  0.00           H  
ATOM   3262  CG2 ILE   213       8.452  14.736 -26.993  1.00  0.00           C  
ATOM   3263 HG21 ILE   213       8.301  14.082 -27.878  1.00  0.00           H  
ATOM   3264 HG22 ILE   213       8.971  15.681 -27.261  1.00  0.00           H  
ATOM   3265 HG23 ILE   213       7.473  14.986 -26.529  1.00  0.00           H  
ATOM   3266  CG1 ILE   213       9.409  14.932 -24.680  1.00  0.00           C  
ATOM   3267 HG11 ILE   213      10.010  15.851 -24.847  1.00  0.00           H  
ATOM   3268 HG12 ILE   213       9.907  14.348 -23.877  1.00  0.00           H  
ATOM   3269  CD  ILE   213       8.076  15.514 -24.044  1.00  0.00           C  
ATOM   3270  HD1 ILE   213       8.436  16.030 -23.128  1.00  0.00           H  
ATOM   3271  HD2 ILE   213       7.375  14.706 -23.742  1.00  0.00           H  
ATOM   3272  HD3 ILE   213       7.638  16.285 -24.714  1.00  0.00           H  
ATOM   3273  C   ILE   213       8.249  11.797 -26.641  1.00  0.00           C  
ATOM   3274  O   ILE   213       9.177  11.118 -27.169  1.00  0.00           O  
ATOM   3275  N   VAL   214       7.033  11.580 -27.101  1.00  0.00           N  
ATOM   3276  HN  VAL   214       6.297  12.190 -26.817  1.00  0.00           H  
ATOM   3277  CA  VAL   214       6.697  10.651 -28.151  1.00  0.00           C  
ATOM   3278  HA  VAL   214       7.503   9.974 -28.391  1.00  0.00           H  
ATOM   3279  CB  VAL   214       5.459   9.850 -27.984  1.00  0.00           C  
ATOM   3280  HB  VAL   214       4.542  10.476 -28.035  1.00  0.00           H  
ATOM   3281  CG1 VAL   214       5.364   8.841 -29.172  1.00  0.00           C  
ATOM   3282 HG11 VAL   214       6.167   8.078 -29.084  1.00  0.00           H  
ATOM   3283 HG12 VAL   214       5.491   9.326 -30.163  1.00  0.00           H  
ATOM   3284 HG13 VAL   214       4.457   8.201 -29.127  1.00  0.00           H  
ATOM   3285  CG2 VAL   214       5.640   9.226 -26.667  1.00  0.00           C  
ATOM   3286 HG21 VAL   214       6.629   8.878 -26.300  1.00  0.00           H  
ATOM   3287 HG22 VAL   214       4.890   8.412 -26.568  1.00  0.00           H  
ATOM   3288 HG23 VAL   214       5.235   9.972 -25.950  1.00  0.00           H  
ATOM   3289  C   VAL   214       6.657  11.572 -29.431  1.00  0.00           C  
ATOM   3290  O   VAL   214       5.677  12.326 -29.618  1.00  0.00           O  
ATOM   3291  N   CYS   215       7.637  11.429 -30.353  1.00  0.00           N  
ATOM   3292  HN  CYS   215       8.259  10.660 -30.221  1.00  0.00           H  
ATOM   3293  CA  CYS   215       7.911  12.115 -31.612  1.00  0.00           C  
ATOM   3294  HA  CYS   215       7.189  11.853 -32.371  1.00  0.00           H  
ATOM   3295  CB  CYS   215       7.932  13.603 -31.309  1.00  0.00           C  
ATOM   3296  HB1 CYS   215       8.668  13.807 -30.502  1.00  0.00           H  
ATOM   3297  HB2 CYS   215       6.954  13.912 -30.884  1.00  0.00           H  
ATOM   3298  SG  CYS   215       8.211  14.681 -32.768  1.00  0.00           S  
ATOM   3299  C   CYS   215       9.388  11.791 -32.024  1.00  0.00           C  
ATOM   3300  O   CYS   215      10.332  11.855 -31.261  1.00  0.00           O  
ATOM   3301  N   ASP   216       9.580  11.177 -33.189  1.00  0.00           N  
ATOM   3302  HN  ASP   216       8.751  10.961 -33.700  1.00  0.00           H  
ATOM   3303  CA  ASP   216      10.758  10.537 -33.683  1.00  0.00           C  
ATOM   3304  HA  ASP   216      11.601  10.735 -33.038  1.00  0.00           H  
ATOM   3305  CB  ASP   216      10.468   8.991 -33.935  1.00  0.00           C  
ATOM   3306  HB1 ASP   216      10.869   8.552 -34.873  1.00  0.00           H  
ATOM   3307  HB2 ASP   216       9.381   8.776 -34.016  1.00  0.00           H  
ATOM   3308  CG  ASP   216      11.084   8.212 -32.848  1.00  0.00           C  
ATOM   3309  OD1 ASP   216      11.780   8.777 -31.934  1.00  0.00           O  
ATOM   3310  OD2 ASP   216      10.917   6.987 -32.907  1.00  0.00           O  
ATOM   3311  C   ASP   216      11.087  11.199 -35.008  1.00  0.00           C  
ATOM   3312  O   ASP   216      10.018  11.349 -35.662  1.00  0.00           O  
ATOM   3313  N   PRO   217      12.267  11.483 -35.435  1.00  0.00           N  
ATOM   3314  CD  PRO   217      13.477  11.421 -34.612  1.00  0.00           C  
ATOM   3315  HD1 PRO   217      13.733  10.355 -34.434  1.00  0.00           H  
ATOM   3316  HD2 PRO   217      13.339  11.820 -33.584  1.00  0.00           H  
ATOM   3317  CA  PRO   217      12.603  11.659 -36.843  1.00  0.00           C  
ATOM   3318  HA  PRO   217      12.119  12.579 -37.137  1.00  0.00           H  
ATOM   3319  CB  PRO   217      14.107  11.733 -36.841  1.00  0.00           C  
ATOM   3320  HB1 PRO   217      14.528  12.371 -37.647  1.00  0.00           H  
ATOM   3321  HB2 PRO   217      14.547  10.713 -36.821  1.00  0.00           H  
ATOM   3322  CG  PRO   217      14.483  12.175 -35.462  1.00  0.00           C  
ATOM   3323  HG1 PRO   217      15.524  11.969 -35.134  1.00  0.00           H  
ATOM   3324  HG2 PRO   217      14.277  13.266 -35.404  1.00  0.00           H  
ATOM   3325  C   PRO   217      12.038  10.570 -37.762  1.00  0.00           C  
ATOM   3326  O   PRO   217      11.972   9.422 -37.382  1.00  0.00           O  
ATOM   3327  N   LEU   218      11.664  10.836 -39.078  1.00  0.00           N  
ATOM   3328  HN  LEU   218      11.506  11.779 -39.359  1.00  0.00           H  
ATOM   3329  CA  LEU   218      11.549   9.700 -40.073  1.00  0.00           C  
ATOM   3330  HA  LEU   218      10.984   8.916 -39.591  1.00  0.00           H  
ATOM   3331  CB  LEU   218      10.887  10.153 -41.478  1.00  0.00           C  
ATOM   3332  HB1 LEU   218      10.791   9.161 -41.968  1.00  0.00           H  
ATOM   3333  HB2 LEU   218      11.634  10.819 -41.961  1.00  0.00           H  
ATOM   3334  CG  LEU   218       9.613  10.968 -41.458  1.00  0.00           C  
ATOM   3335  HG  LEU   218       9.831  11.991 -41.085  1.00  0.00           H  
ATOM   3336  CD1 LEU   218       9.028  11.211 -42.791  1.00  0.00           C  
ATOM   3337 HD11 LEU   218       8.033  11.694 -42.887  1.00  0.00           H  
ATOM   3338 HD12 LEU   218       8.977  10.240 -43.330  1.00  0.00           H  
ATOM   3339 HD13 LEU   218       9.734  11.761 -43.450  1.00  0.00           H  
ATOM   3340  CD2 LEU   218       8.543  10.267 -40.494  1.00  0.00           C  
ATOM   3341 HD21 LEU   218       8.549   9.170 -40.665  1.00  0.00           H  
ATOM   3342 HD22 LEU   218       7.583  10.814 -40.613  1.00  0.00           H  
ATOM   3343 HD23 LEU   218       8.875  10.443 -39.448  1.00  0.00           H  
ATOM   3344  C   LEU   218      12.892   9.009 -40.345  1.00  0.00           C  
ATOM   3345  O   LEU   218      13.858   9.740 -40.617  1.00  0.00           O  
ATOM   3346  N   SER   219      13.111   7.684 -40.402  1.00  0.00           N  
ATOM   3347  HN  SER   219      12.342   7.088 -40.184  1.00  0.00           H  
ATOM   3348  CA  SER   219      14.487   7.096 -40.468  1.00  0.00           C  
ATOM   3349  HA  SER   219      15.109   7.734 -41.079  1.00  0.00           H  
ATOM   3350  CB  SER   219      15.278   7.069 -39.116  1.00  0.00           C  
ATOM   3351  HB1 SER   219      15.403   8.086 -38.687  1.00  0.00           H  
ATOM   3352  HB2 SER   219      16.353   6.807 -39.223  1.00  0.00           H  
ATOM   3353  OG  SER   219      14.453   6.400 -38.157  1.00  0.00           O  
ATOM   3354  HG1 SER   219      14.524   5.476 -38.408  1.00  0.00           H  
ATOM   3355  C   SER   219      14.503   5.655 -40.947  1.00  0.00           C  
ATOM   3356  O   SER   219      15.412   4.893 -40.663  1.00  0.00           O  
ATOM   3357  N   ASP   220      13.542   5.184 -41.735  1.00  0.00           N  
ATOM   3358  HN  ASP   220      12.907   5.834 -42.144  1.00  0.00           H  
ATOM   3359  CA  ASP   220      13.495   3.858 -42.261  1.00  0.00           C  
ATOM   3360  HA  ASP   220      13.565   3.190 -41.416  1.00  0.00           H  
ATOM   3361  CB  ASP   220      12.206   3.675 -43.086  1.00  0.00           C  
ATOM   3362  HB1 ASP   220      12.236   2.697 -43.612  1.00  0.00           H  
ATOM   3363  HB2 ASP   220      12.093   4.461 -43.864  1.00  0.00           H  
ATOM   3364  CG  ASP   220      10.869   3.782 -42.419  1.00  0.00           C  
ATOM   3365  OD1 ASP   220      10.894   3.929 -41.154  1.00  0.00           O  
ATOM   3366  OD2 ASP   220       9.797   3.775 -43.046  1.00  0.00           O  
ATOM   3367  C   ASP   220      14.679   3.462 -43.189  1.00  0.00           C  
ATOM   3368  O   ASP   220      15.031   4.185 -44.114  1.00  0.00           O  
ATOM   3369  N   TYR   221      15.292   2.315 -42.806  1.00  0.00           N  
ATOM   3370  HN  TYR   221      15.016   1.732 -42.046  1.00  0.00           H  
ATOM   3371  CA  TYR   221      16.606   1.792 -43.432  1.00  0.00           C  
ATOM   3372  HA  TYR   221      17.436   2.458 -43.247  1.00  0.00           H  
ATOM   3373  CB  TYR   221      16.878   0.329 -42.784  1.00  0.00           C  
ATOM   3374  HB1 TYR   221      17.683  -0.284 -43.243  1.00  0.00           H  
ATOM   3375  HB2 TYR   221      15.861  -0.109 -42.866  1.00  0.00           H  
ATOM   3376  CG  TYR   221      17.284   0.488 -41.351  1.00  0.00           C  
ATOM   3377  CD1 TYR   221      18.556   0.910 -41.016  1.00  0.00           C  
ATOM   3378  HD1 TYR   221      19.212   1.133 -41.844  1.00  0.00           H  
ATOM   3379  CE1 TYR   221      18.847   1.196 -39.660  1.00  0.00           C  
ATOM   3380  HE1 TYR   221      19.729   1.700 -39.293  1.00  0.00           H  
ATOM   3381  CZ  TYR   221      17.879   0.988 -38.675  1.00  0.00           C  
ATOM   3382  OH  TYR   221      18.185   1.300 -37.256  1.00  0.00           O  
ATOM   3383  HH  TYR   221      17.667   0.699 -36.715  1.00  0.00           H  
ATOM   3384  CD2 TYR   221      16.412   0.161 -40.261  1.00  0.00           C  
ATOM   3385  HD2 TYR   221      15.546  -0.370 -40.629  1.00  0.00           H  
ATOM   3386  CE2 TYR   221      16.649   0.501 -38.929  1.00  0.00           C  
ATOM   3387  HE2 TYR   221      15.978   0.211 -38.134  1.00  0.00           H  
ATOM   3388  C   TYR   221      16.598   1.760 -44.919  1.00  0.00           C  
ATOM   3389  O   TYR   221      15.569   1.372 -45.610  1.00  0.00           O  
ATOM   3390  N   ASN   222      17.682   2.151 -45.476  1.00  0.00           N  
ATOM   3391  HN  ASN   222      18.438   2.486 -44.919  1.00  0.00           H  
ATOM   3392  CA  ASN   222      18.241   1.752 -46.822  1.00  0.00           C  
ATOM   3393  HA  ASN   222      17.446   1.881 -47.541  1.00  0.00           H  
ATOM   3394  CB  ASN   222      19.472   2.615 -47.230  1.00  0.00           C  
ATOM   3395  HB1 ASN   222      19.796   2.305 -48.246  1.00  0.00           H  
ATOM   3396  HB2 ASN   222      20.273   2.444 -46.480  1.00  0.00           H  
ATOM   3397  CG  ASN   222      19.045   4.128 -47.139  1.00  0.00           C  
ATOM   3398  OD1 ASN   222      17.897   4.496 -47.397  1.00  0.00           O  
ATOM   3399  ND2 ASN   222      20.035   4.947 -46.947  1.00  0.00           N  
ATOM   3400 HD21 ASN   222      19.811   5.919 -47.011  1.00  0.00           H  
ATOM   3401 HD22 ASN   222      20.972   4.654 -46.758  1.00  0.00           H  
ATOM   3402  C   ASN   222      18.768   0.341 -46.794  1.00  0.00           C  
ATOM   3403  O   ASN   222      19.117  -0.285 -45.833  1.00  0.00           O  
ATOM   3404  N   VAL   223      18.670  -0.279 -47.957  1.00  0.00           N  
ATOM   3405  HN  VAL   223      18.100   0.188 -48.628  1.00  0.00           H  
ATOM   3406  CA  VAL   223      19.099  -1.672 -48.229  1.00  0.00           C  
ATOM   3407  HA  VAL   223      19.804  -1.940 -47.456  1.00  0.00           H  
ATOM   3408  CB  VAL   223      17.893  -2.612 -48.370  1.00  0.00           C  
ATOM   3409  HB  VAL   223      17.307  -2.176 -49.207  1.00  0.00           H  
ATOM   3410  CG1 VAL   223      18.407  -4.047 -48.547  1.00  0.00           C  
ATOM   3411 HG11 VAL   223      18.815  -4.292 -49.551  1.00  0.00           H  
ATOM   3412 HG12 VAL   223      17.517  -4.689 -48.380  1.00  0.00           H  
ATOM   3413 HG13 VAL   223      18.996  -4.245 -47.626  1.00  0.00           H  
ATOM   3414  CG2 VAL   223      16.880  -2.459 -47.183  1.00  0.00           C  
ATOM   3415 HG21 VAL   223      16.059  -3.202 -47.274  1.00  0.00           H  
ATOM   3416 HG22 VAL   223      16.362  -1.482 -47.071  1.00  0.00           H  
ATOM   3417 HG23 VAL   223      17.328  -2.819 -46.232  1.00  0.00           H  
ATOM   3418  C   VAL   223      19.796  -1.712 -49.613  1.00  0.00           C  
ATOM   3419  O   VAL   223      19.490  -0.980 -50.546  1.00  0.00           O  
ATOM   3420  N   TRP   224      20.983  -2.406 -49.662  1.00  0.00           N  
ATOM   3421  HN  TRP   224      21.169  -2.921 -48.828  1.00  0.00           H  
ATOM   3422  CA  TRP   224      21.960  -2.371 -50.746  1.00  0.00           C  
ATOM   3423  HA  TRP   224      21.429  -2.293 -51.682  1.00  0.00           H  
ATOM   3424  CB  TRP   224      22.850  -1.095 -50.680  1.00  0.00           C  
ATOM   3425  HB1 TRP   224      22.225  -0.197 -50.875  1.00  0.00           H  
ATOM   3426  HB2 TRP   224      23.530  -1.088 -51.559  1.00  0.00           H  
ATOM   3427  CG  TRP   224      23.724  -1.018 -49.441  1.00  0.00           C  
ATOM   3428  CD1 TRP   224      23.340  -0.928 -48.204  1.00  0.00           C  
ATOM   3429  HD1 TRP   224      22.325  -0.781 -47.867  1.00  0.00           H  
ATOM   3430  NE1 TRP   224      24.339  -1.265 -47.312  1.00  0.00           N  
ATOM   3431  HE1 TRP   224      24.305  -1.198 -46.339  1.00  0.00           H  
ATOM   3432  CE2 TRP   224      25.509  -1.474 -48.055  1.00  0.00           C  
ATOM   3433  CD2 TRP   224      25.136  -1.359 -49.400  1.00  0.00           C  
ATOM   3434  CE3 TRP   224      26.128  -1.501 -50.352  1.00  0.00           C  
ATOM   3435  HE3 TRP   224      25.979  -1.425 -51.419  1.00  0.00           H  
ATOM   3436  CZ3 TRP   224      27.459  -1.611 -49.962  1.00  0.00           C  
ATOM   3437  HZ3 TRP   224      28.214  -1.943 -50.658  1.00  0.00           H  
ATOM   3438  CZ2 TRP   224      26.808  -1.657 -47.621  1.00  0.00           C  
ATOM   3439  HZ2 TRP   224      27.066  -1.734 -46.575  1.00  0.00           H  
ATOM   3440  CH2 TRP   224      27.768  -1.716 -48.580  1.00  0.00           C  
ATOM   3441  HH2 TRP   224      28.809  -1.800 -48.305  1.00  0.00           H  
ATOM   3442  C   TRP   224      22.765  -3.679 -50.747  1.00  0.00           C  
ATOM   3443  O   TRP   224      22.531  -4.576 -49.901  1.00  0.00           O  
ATOM   3444  N   SER   225      23.471  -3.917 -51.833  1.00  0.00           N  
ATOM   3445  HN  SER   225      23.478  -3.114 -52.423  1.00  0.00           H  
ATOM   3446  CA  SER   225      24.229  -5.190 -51.996  1.00  0.00           C  
ATOM   3447  HA  SER   225      24.793  -5.443 -51.111  1.00  0.00           H  
ATOM   3448  CB  SER   225      23.274  -6.389 -52.268  1.00  0.00           C  
ATOM   3449  HB1 SER   225      22.396  -6.126 -52.896  1.00  0.00           H  
ATOM   3450  HB2 SER   225      22.931  -6.808 -51.298  1.00  0.00           H  
ATOM   3451  OG  SER   225      23.855  -7.524 -52.919  1.00  0.00           O  
ATOM   3452  HG1 SER   225      24.804  -7.563 -52.776  1.00  0.00           H  
ATOM   3453  C   SER   225      25.162  -4.917 -53.083  1.00  0.00           C  
ATOM   3454  O   SER   225      24.849  -4.089 -53.913  1.00  0.00           O  
ATOM   3455  N   MET   226      26.309  -5.632 -53.149  1.00  0.00           N  
ATOM   3456  HN  MET   226      26.566  -6.308 -52.462  1.00  0.00           H  
ATOM   3457  CA  MET   226      27.222  -5.444 -54.205  1.00  0.00           C  
ATOM   3458  HA  MET   226      26.897  -4.652 -54.863  1.00  0.00           H  
ATOM   3459  CB  MET   226      28.705  -5.311 -53.733  1.00  0.00           C  
ATOM   3460  HB1 MET   226      29.213  -5.050 -54.686  1.00  0.00           H  
ATOM   3461  HB2 MET   226      29.100  -6.204 -53.204  1.00  0.00           H  
ATOM   3462  CG  MET   226      29.050  -4.176 -52.714  1.00  0.00           C  
ATOM   3463  HG1 MET   226      30.158  -4.183 -52.638  1.00  0.00           H  
ATOM   3464  HG2 MET   226      28.602  -4.434 -51.731  1.00  0.00           H  
ATOM   3465  SD  MET   226      28.476  -2.507 -53.272  1.00  0.00           S  
ATOM   3466  CE  MET   226      29.728  -2.191 -54.386  1.00  0.00           C  
ATOM   3467  HE1 MET   226      29.745  -1.112 -54.653  1.00  0.00           H  
ATOM   3468  HE2 MET   226      29.645  -2.727 -55.355  1.00  0.00           H  
ATOM   3469  HE3 MET   226      30.774  -2.406 -54.079  1.00  0.00           H  
ATOM   3470  C   MET   226      27.088  -6.765 -55.067  1.00  0.00           C  
ATOM   3471  O   MET   226      26.712  -7.869 -54.614  1.00  0.00           O  
ATOM   3472  N   LEU   227      27.459  -6.763 -56.293  1.00  0.00           N  
ATOM   3473  HN  LEU   227      27.644  -5.876 -56.710  1.00  0.00           H  
ATOM   3474  CA  LEU   227      27.526  -7.990 -57.114  1.00  0.00           C  
ATOM   3475  HA  LEU   227      26.609  -8.546 -56.985  1.00  0.00           H  
ATOM   3476  CB  LEU   227      27.610  -7.556 -58.569  1.00  0.00           C  
ATOM   3477  HB1 LEU   227      28.488  -6.890 -58.708  1.00  0.00           H  
ATOM   3478  HB2 LEU   227      26.675  -6.994 -58.779  1.00  0.00           H  
ATOM   3479  CG  LEU   227      27.614  -8.660 -59.663  1.00  0.00           C  
ATOM   3480  HG  LEU   227      28.434  -9.373 -59.433  1.00  0.00           H  
ATOM   3481  CD1 LEU   227      26.258  -9.408 -59.648  1.00  0.00           C  
ATOM   3482 HD11 LEU   227      26.110  -9.840 -58.635  1.00  0.00           H  
ATOM   3483 HD12 LEU   227      26.273 -10.085 -60.528  1.00  0.00           H  
ATOM   3484 HD13 LEU   227      25.550  -8.576 -59.852  1.00  0.00           H  
ATOM   3485  CD2 LEU   227      27.951  -8.017 -61.045  1.00  0.00           C  
ATOM   3486 HD21 LEU   227      27.243  -7.179 -61.221  1.00  0.00           H  
ATOM   3487 HD22 LEU   227      27.847  -8.774 -61.851  1.00  0.00           H  
ATOM   3488 HD23 LEU   227      28.947  -7.541 -61.166  1.00  0.00           H  
ATOM   3489  C   LEU   227      28.668  -8.935 -56.805  1.00  0.00           C  
ATOM   3490  O   LEU   227      28.576 -10.162 -56.741  1.00  0.00           O  
ATOM   3491  N   LYS   228      29.821  -8.355 -56.468  1.00  0.00           N  
ATOM   3492  HN  LYS   228      29.907  -7.366 -56.566  1.00  0.00           H  
ATOM   3493  CA  LYS   228      30.959  -9.028 -55.830  1.00  0.00           C  
ATOM   3494  HA  LYS   228      30.623  -9.997 -55.491  1.00  0.00           H  
ATOM   3495  CB  LYS   228      32.141  -9.184 -56.738  1.00  0.00           C  
ATOM   3496  HB1 LYS   228      31.898  -9.830 -57.609  1.00  0.00           H  
ATOM   3497  HB2 LYS   228      32.875  -9.861 -56.250  1.00  0.00           H  
ATOM   3498  CG  LYS   228      32.642  -7.920 -57.419  1.00  0.00           C  
ATOM   3499  HG1 LYS   228      33.075  -7.244 -56.652  1.00  0.00           H  
ATOM   3500  HG2 LYS   228      31.774  -7.411 -57.892  1.00  0.00           H  
ATOM   3501  CD  LYS   228      33.706  -8.123 -58.517  1.00  0.00           C  
ATOM   3502  HD1 LYS   228      33.426  -8.852 -59.307  1.00  0.00           H  
ATOM   3503  HD2 LYS   228      34.576  -8.607 -58.023  1.00  0.00           H  
ATOM   3504  CE  LYS   228      34.339  -6.691 -59.016  1.00  0.00           C  
ATOM   3505  HE1 LYS   228      34.566  -6.195 -58.049  1.00  0.00           H  
ATOM   3506  HE2 LYS   228      33.579  -6.087 -59.556  1.00  0.00           H  
ATOM   3507  NZ  LYS   228      35.577  -6.866 -59.908  1.00  0.00           N  
ATOM   3508  HZ1 LYS   228      35.308  -6.910 -60.912  1.00  0.00           H  
ATOM   3509  HZ2 LYS   228      36.095  -7.728 -59.645  1.00  0.00           H  
ATOM   3510  HZ3 LYS   228      36.260  -6.095 -59.764  1.00  0.00           H  
ATOM   3511  C   LYS   228      31.309  -8.239 -54.538  1.00  0.00           C  
ATOM   3512  O   LYS   228      31.146  -6.984 -54.509  1.00  0.00           O  
ATOM   3513  N   PRO   229      31.756  -8.862 -53.435  1.00  0.00           N  
ATOM   3514  CD  PRO   229      31.902 -10.321 -53.303  1.00  0.00           C  
ATOM   3515  HD1 PRO   229      32.876 -10.633 -53.738  1.00  0.00           H  
ATOM   3516  HD2 PRO   229      31.064 -10.882 -53.769  1.00  0.00           H  
ATOM   3517  CA  PRO   229      32.218  -8.123 -52.233  1.00  0.00           C  
ATOM   3518  HA  PRO   229      31.346  -7.640 -51.816  1.00  0.00           H  
ATOM   3519  CB  PRO   229      32.612  -9.274 -51.247  1.00  0.00           C  
ATOM   3520  HB1 PRO   229      32.429  -9.056 -50.173  1.00  0.00           H  
ATOM   3521  HB2 PRO   229      33.714  -9.394 -51.315  1.00  0.00           H  
ATOM   3522  CG  PRO   229      31.878 -10.470 -51.797  1.00  0.00           C  
ATOM   3523  HG1 PRO   229      32.144 -11.478 -51.412  1.00  0.00           H  
ATOM   3524  HG2 PRO   229      30.867 -10.269 -51.383  1.00  0.00           H  
ATOM   3525  C   PRO   229      33.319  -7.058 -52.326  1.00  0.00           C  
ATOM   3526  O   PRO   229      34.382  -7.266 -52.958  1.00  0.00           O  
ATOM   3527  N   ILE   230      33.165  -5.902 -51.605  1.00  0.00           N  
ATOM   3528  HN  ILE   230      32.364  -5.670 -51.059  1.00  0.00           H  
ATOM   3529  CA  ILE   230      34.302  -5.023 -51.473  1.00  0.00           C  
ATOM   3530  HA  ILE   230      34.786  -5.067 -52.437  1.00  0.00           H  
ATOM   3531  CB  ILE   230      33.916  -3.468 -51.235  1.00  0.00           C  
ATOM   3532  HB  ILE   230      33.040  -3.608 -50.565  1.00  0.00           H  
ATOM   3533  CG2 ILE   230      34.986  -2.743 -50.465  1.00  0.00           C  
ATOM   3534 HG21 ILE   230      36.013  -2.599 -50.863  1.00  0.00           H  
ATOM   3535 HG22 ILE   230      35.113  -3.288 -49.505  1.00  0.00           H  
ATOM   3536 HG23 ILE   230      34.811  -1.683 -50.182  1.00  0.00           H  
ATOM   3537  CG1 ILE   230      33.484  -2.886 -52.610  1.00  0.00           C  
ATOM   3538 HG11 ILE   230      32.621  -3.532 -52.876  1.00  0.00           H  
ATOM   3539 HG12 ILE   230      34.347  -3.113 -53.272  1.00  0.00           H  
ATOM   3540  CD  ILE   230      33.252  -1.380 -52.651  1.00  0.00           C  
ATOM   3541  HD1 ILE   230      32.844  -1.164 -53.662  1.00  0.00           H  
ATOM   3542  HD2 ILE   230      34.237  -0.889 -52.500  1.00  0.00           H  
ATOM   3543  HD3 ILE   230      32.536  -1.194 -51.822  1.00  0.00           H  
ATOM   3544  C   ILE   230      35.310  -5.538 -50.519  1.00  0.00           C  
ATOM   3545  O   ILE   230      35.030  -5.922 -49.357  1.00  0.00           O  
ATOM   3546  N   ASN   231      36.555  -5.744 -51.015  1.00  0.00           N  
ATOM   3547  HN  ASN   231      36.650  -5.446 -51.962  1.00  0.00           H  
ATOM   3548  CA  ASN   231      37.585  -6.462 -50.261  1.00  0.00           C  
ATOM   3549  HA  ASN   231      37.126  -7.381 -49.927  1.00  0.00           H  
ATOM   3550  CB  ASN   231      38.816  -6.845 -51.246  1.00  0.00           C  
ATOM   3551  HB1 ASN   231      39.411  -5.953 -51.536  1.00  0.00           H  
ATOM   3552  HB2 ASN   231      38.273  -7.336 -52.083  1.00  0.00           H  
ATOM   3553  CG  ASN   231      39.669  -7.949 -50.439  1.00  0.00           C  
ATOM   3554  OD1 ASN   231      39.115  -8.964 -50.127  1.00  0.00           O  
ATOM   3555  ND2 ASN   231      40.959  -7.711 -50.224  1.00  0.00           N  
ATOM   3556 HD21 ASN   231      41.228  -6.823 -50.597  1.00  0.00           H  
ATOM   3557 HD22 ASN   231      41.559  -8.188 -49.582  1.00  0.00           H  
ATOM   3558  C   ASN   231      37.930  -5.626 -49.029  1.00  0.00           C  
ATOM   3559  O   ASN   231      38.093  -4.367 -49.025  1.00  0.00           O  
ATOM   3560  N   THR   232      38.102  -6.333 -47.855  1.00  0.00           N  
ATOM   3561  HN  THR   232      38.163  -7.328 -47.871  1.00  0.00           H  
ATOM   3562  CA  THR   232      38.540  -5.805 -46.540  1.00  0.00           C  
ATOM   3563  HA  THR   232      38.198  -4.783 -46.602  1.00  0.00           H  
ATOM   3564  CB  THR   232      37.819  -6.458 -45.384  1.00  0.00           C  
ATOM   3565  HB  THR   232      36.717  -6.470 -45.521  1.00  0.00           H  
ATOM   3566  OG1 THR   232      38.062  -5.704 -44.163  1.00  0.00           O  
ATOM   3567  HG1 THR   232      37.354  -5.690 -43.514  1.00  0.00           H  
ATOM   3568  CG2 THR   232      38.321  -7.968 -45.314  1.00  0.00           C  
ATOM   3569 HG21 THR   232      39.261  -8.160 -44.753  1.00  0.00           H  
ATOM   3570 HG22 THR   232      38.189  -8.492 -46.285  1.00  0.00           H  
ATOM   3571 HG23 THR   232      37.577  -8.402 -44.612  1.00  0.00           H  
ATOM   3572  C   THR   232      40.081  -5.863 -46.370  1.00  0.00           C  
ATOM   3573  O   THR   232      40.844  -6.433 -47.202  1.00  0.00           O  
ATOM   3574  N   THR   233      40.622  -5.184 -45.301  1.00  0.00           N  
ATOM   3575  HN  THR   233      39.957  -4.793 -44.670  1.00  0.00           H  
ATOM   3576  CA  THR   233      42.076  -4.890 -45.028  1.00  0.00           C  
ATOM   3577  HA  THR   233      41.955  -4.175 -44.228  1.00  0.00           H  
ATOM   3578  CB  THR   233      42.915  -5.905 -44.365  1.00  0.00           C  
ATOM   3579  HB  THR   233      42.278  -6.684 -43.893  1.00  0.00           H  
ATOM   3580  OG1 THR   233      43.881  -5.366 -43.488  1.00  0.00           O  
ATOM   3581  HG1 THR   233      43.431  -5.094 -42.684  1.00  0.00           H  
ATOM   3582  CG2 THR   233      43.643  -6.817 -45.392  1.00  0.00           C  
ATOM   3583 HG21 THR   233      44.387  -6.121 -45.835  1.00  0.00           H  
ATOM   3584 HG22 THR   233      42.904  -7.201 -46.129  1.00  0.00           H  
ATOM   3585 HG23 THR   233      44.163  -7.573 -44.767  1.00  0.00           H  
ATOM   3586  C   THR   233      42.862  -4.051 -46.152  1.00  0.00           C  
ATOM   3587  O   THR   233      42.515  -4.030 -47.339  1.00  0.00           O  
ATOM   3588  N   GLY   234      43.898  -3.300 -45.738  1.00  0.00           N  
ATOM   3589  HN  GLY   234      44.086  -3.402 -44.765  1.00  0.00           H  
ATOM   3590  CA  GLY   234      44.640  -2.274 -46.518  1.00  0.00           C  
ATOM   3591  HA1 GLY   234      44.921  -2.753 -47.444  1.00  0.00           H  
ATOM   3592  HA2 GLY   234      45.488  -2.114 -45.869  1.00  0.00           H  
ATOM   3593  C   GLY   234      43.981  -0.996 -46.554  1.00  0.00           C  
ATOM   3594  O   GLY   234      42.782  -0.985 -46.249  1.00  0.00           O  
ATOM   3595  N   THR   235      44.748   0.050 -46.861  1.00  0.00           N  
ATOM   3596  HN  THR   235      45.721  -0.075 -47.039  1.00  0.00           H  
ATOM   3597  CA  THR   235      44.213   1.420 -46.770  1.00  0.00           C  
ATOM   3598  HA  THR   235      43.142   1.437 -46.906  1.00  0.00           H  
ATOM   3599  CB  THR   235      44.591   2.066 -45.440  1.00  0.00           C  
ATOM   3600  HB  THR   235      44.229   1.355 -44.667  1.00  0.00           H  
ATOM   3601  OG1 THR   235      43.800   3.225 -45.231  1.00  0.00           O  
ATOM   3602  HG1 THR   235      42.884   2.937 -45.212  1.00  0.00           H  
ATOM   3603  CG2 THR   235      46.081   2.332 -45.306  1.00  0.00           C  
ATOM   3604 HG21 THR   235      46.441   2.797 -44.363  1.00  0.00           H  
ATOM   3605 HG22 THR   235      46.318   3.105 -46.068  1.00  0.00           H  
ATOM   3606 HG23 THR   235      46.665   1.506 -45.766  1.00  0.00           H  
ATOM   3607  C   THR   235      44.689   2.215 -47.931  1.00  0.00           C  
ATOM   3608  O   THR   235      45.711   1.875 -48.494  1.00  0.00           O  
ATOM   3609  N   LEU   236      43.957   3.236 -48.401  1.00  0.00           N  
ATOM   3610  HN  LEU   236      43.051   3.362 -48.004  1.00  0.00           H  
ATOM   3611  CA  LEU   236      44.251   4.156 -49.543  1.00  0.00           C  
ATOM   3612  HA  LEU   236      43.392   4.811 -49.505  1.00  0.00           H  
ATOM   3613  CB  LEU   236      45.603   4.858 -49.281  1.00  0.00           C  
ATOM   3614  HB1 LEU   236      45.864   5.434 -50.195  1.00  0.00           H  
ATOM   3615  HB2 LEU   236      46.369   4.070 -49.121  1.00  0.00           H  
ATOM   3616  CG  LEU   236      45.472   5.967 -48.237  1.00  0.00           C  
ATOM   3617  HG  LEU   236      44.749   5.680 -47.443  1.00  0.00           H  
ATOM   3618  CD1 LEU   236      46.858   6.120 -47.602  1.00  0.00           C  
ATOM   3619 HD11 LEU   236      46.843   7.148 -47.181  1.00  0.00           H  
ATOM   3620 HD12 LEU   236      47.681   5.922 -48.321  1.00  0.00           H  
ATOM   3621 HD13 LEU   236      46.935   5.365 -46.790  1.00  0.00           H  
ATOM   3622  CD2 LEU   236      44.853   7.229 -48.759  1.00  0.00           C  
ATOM   3623 HD21 LEU   236      45.537   7.878 -49.347  1.00  0.00           H  
ATOM   3624 HD22 LEU   236      44.417   7.899 -47.987  1.00  0.00           H  
ATOM   3625 HD23 LEU   236      43.941   6.958 -49.333  1.00  0.00           H  
ATOM   3626  C   LEU   236      44.115   3.493 -50.931  1.00  0.00           C  
ATOM   3627  O   LEU   236      44.565   4.047 -51.926  1.00  0.00           O  
ATOM   3628  N   LYS   237      43.487   2.288 -50.996  1.00  0.00           N  
ATOM   3629  HN  LYS   237      43.050   2.015 -50.143  1.00  0.00           H  
ATOM   3630  CA  LYS   237      43.457   1.351 -52.152  1.00  0.00           C  
ATOM   3631  HA  LYS   237      44.446   0.972 -52.365  1.00  0.00           H  
ATOM   3632  CB  LYS   237      42.674   0.043 -51.747  1.00  0.00           C  
ATOM   3633  HB1 LYS   237      42.623  -0.614 -52.642  1.00  0.00           H  
ATOM   3634  HB2 LYS   237      41.649   0.318 -51.419  1.00  0.00           H  
ATOM   3635  CG  LYS   237      43.347  -0.627 -50.580  1.00  0.00           C  
ATOM   3636  HG1 LYS   237      43.464   0.033 -49.693  1.00  0.00           H  
ATOM   3637  HG2 LYS   237      44.391  -0.882 -50.861  1.00  0.00           H  
ATOM   3638  CD  LYS   237      42.757  -2.011 -50.053  1.00  0.00           C  
ATOM   3639  HD1 LYS   237      43.428  -2.540 -49.343  1.00  0.00           H  
ATOM   3640  HD2 LYS   237      42.771  -2.584 -51.005  1.00  0.00           H  
ATOM   3641  CE  LYS   237      41.360  -2.024 -49.503  1.00  0.00           C  
ATOM   3642  HE1 LYS   237      40.670  -1.463 -50.169  1.00  0.00           H  
ATOM   3643  HE2 LYS   237      41.176  -1.543 -48.519  1.00  0.00           H  
ATOM   3644  NZ  LYS   237      40.866  -3.390 -49.416  1.00  0.00           N  
ATOM   3645  HZ1 LYS   237      39.877  -3.455 -49.100  1.00  0.00           H  
ATOM   3646  HZ2 LYS   237      41.391  -3.871 -48.658  1.00  0.00           H  
ATOM   3647  HZ3 LYS   237      40.912  -3.843 -50.351  1.00  0.00           H  
ATOM   3648  C   LYS   237      42.902   1.872 -53.481  1.00  0.00           C  
ATOM   3649  O   LYS   237      41.749   2.313 -53.580  1.00  0.00           O  
ATOM   3650  N   PRO   238      43.616   1.836 -54.612  1.00  0.00           N  
ATOM   3651  CD  PRO   238      45.086   1.589 -54.727  1.00  0.00           C  
ATOM   3652  HD1 PRO   238      45.359   0.533 -54.516  1.00  0.00           H  
ATOM   3653  HD2 PRO   238      45.511   2.317 -54.005  1.00  0.00           H  
ATOM   3654  CA  PRO   238      43.009   1.659 -55.937  1.00  0.00           C  
ATOM   3655  HA  PRO   238      42.495   2.576 -56.187  1.00  0.00           H  
ATOM   3656  CB  PRO   238      44.181   1.395 -56.872  1.00  0.00           C  
ATOM   3657  HB1 PRO   238      43.974   1.840 -57.869  1.00  0.00           H  
ATOM   3658  HB2 PRO   238      44.385   0.305 -56.940  1.00  0.00           H  
ATOM   3659  CG  PRO   238      45.416   1.961 -56.114  1.00  0.00           C  
ATOM   3660  HG1 PRO   238      46.315   1.555 -56.625  1.00  0.00           H  
ATOM   3661  HG2 PRO   238      45.319   3.050 -56.314  1.00  0.00           H  
ATOM   3662  C   PRO   238      41.820   0.585 -56.037  1.00  0.00           C  
ATOM   3663  O   PRO   238      41.853  -0.568 -55.526  1.00  0.00           O  
ATOM   3664  N   ASP   239      40.698   0.960 -56.726  1.00  0.00           N  
ATOM   3665  HN  ASP   239      40.600   1.852 -57.160  1.00  0.00           H  
ATOM   3666  CA  ASP   239      39.618   0.027 -56.672  1.00  0.00           C  
ATOM   3667  HA  ASP   239      39.976  -0.991 -56.632  1.00  0.00           H  
ATOM   3668  CB  ASP   239      38.866   0.317 -55.355  1.00  0.00           C  
ATOM   3669  HB1 ASP   239      38.266   1.252 -55.381  1.00  0.00           H  
ATOM   3670  HB2 ASP   239      39.570   0.539 -54.524  1.00  0.00           H  
ATOM   3671  CG  ASP   239      37.953  -0.818 -54.970  1.00  0.00           C  
ATOM   3672  OD1 ASP   239      37.188  -0.655 -53.979  1.00  0.00           O  
ATOM   3673  OD2 ASP   239      38.011  -1.946 -55.609  1.00  0.00           O  
ATOM   3674  C   ASP   239      38.723   0.124 -57.937  1.00  0.00           C  
ATOM   3675  O   ASP   239      38.899   1.035 -58.786  1.00  0.00           O  
ATOM   3676  N   ASP   240      37.906  -0.839 -58.139  1.00  0.00           N  
ATOM   3677  HN  ASP   240      37.843  -1.522 -57.416  1.00  0.00           H  
ATOM   3678  CA  ASP   240      37.009  -1.056 -59.312  1.00  0.00           C  
ATOM   3679  HA  ASP   240      37.583  -0.927 -60.217  1.00  0.00           H  
ATOM   3680  CB  ASP   240      36.354  -2.490 -59.335  1.00  0.00           C  
ATOM   3681  HB1 ASP   240      35.793  -2.603 -60.287  1.00  0.00           H  
ATOM   3682  HB2 ASP   240      35.600  -2.663 -58.538  1.00  0.00           H  
ATOM   3683  CG  ASP   240      37.432  -3.571 -59.376  1.00  0.00           C  
ATOM   3684  OD1 ASP   240      37.019  -4.704 -59.123  1.00  0.00           O  
ATOM   3685  OD2 ASP   240      38.649  -3.369 -59.747  1.00  0.00           O  
ATOM   3686  C   ASP   240      35.975   0.111 -59.424  1.00  0.00           C  
ATOM   3687  O   ASP   240      35.599   0.665 -58.372  1.00  0.00           O  
ATOM   3688  N   ARG   241      35.613   0.488 -60.646  1.00  0.00           N  
ATOM   3689  HN  ARG   241      36.136   0.141 -61.421  1.00  0.00           H  
ATOM   3690  CA  ARG   241      34.538   1.404 -60.797  1.00  0.00           C  
ATOM   3691  HA  ARG   241      34.672   2.199 -60.078  1.00  0.00           H  
ATOM   3692  CB  ARG   241      34.508   2.223 -62.135  1.00  0.00           C  
ATOM   3693  HB1 ARG   241      33.632   2.888 -61.976  1.00  0.00           H  
ATOM   3694  HB2 ARG   241      34.205   1.587 -62.994  1.00  0.00           H  
ATOM   3695  CG  ARG   241      35.728   3.084 -62.368  1.00  0.00           C  
ATOM   3696  HG1 ARG   241      36.636   2.463 -62.519  1.00  0.00           H  
ATOM   3697  HG2 ARG   241      35.941   3.610 -61.413  1.00  0.00           H  
ATOM   3698  CD  ARG   241      35.572   4.015 -63.587  1.00  0.00           C  
ATOM   3699  HD1 ARG   241      34.959   4.937 -63.499  1.00  0.00           H  
ATOM   3700  HD2 ARG   241      35.109   3.511 -64.461  1.00  0.00           H  
ATOM   3701  NE  ARG   241      36.866   4.510 -64.065  1.00  0.00           N  
ATOM   3702  HE  ARG   241      37.129   4.331 -65.013  1.00  0.00           H  
ATOM   3703  CZ  ARG   241      37.819   5.073 -63.394  1.00  0.00           C  
ATOM   3704  NH1 ARG   241      37.479   5.686 -62.233  1.00  0.00           N  
ATOM   3705 HH11 ARG   241      38.087   6.150 -61.590  1.00  0.00           H  
ATOM   3706 HH12 ARG   241      36.561   6.061 -62.103  1.00  0.00           H  
ATOM   3707  NH2 ARG   241      39.055   5.011 -63.788  1.00  0.00           N  
ATOM   3708 HH21 ARG   241      39.339   4.078 -64.008  1.00  0.00           H  
ATOM   3709 HH22 ARG   241      39.656   5.636 -63.291  1.00  0.00           H  
ATOM   3710  C   ARG   241      33.172   0.826 -60.397  1.00  0.00           C  
ATOM   3711  O   ARG   241      32.787  -0.376 -60.563  1.00  0.00           O  
ATOM   3712  N   VAL   242      32.179   1.689 -59.932  1.00  0.00           N  
ATOM   3713  HN  VAL   242      32.411   2.656 -59.852  1.00  0.00           H  
ATOM   3714  CA  VAL   242      30.986   1.177 -59.343  1.00  0.00           C  
ATOM   3715  HA  VAL   242      30.910   0.106 -59.463  1.00  0.00           H  
ATOM   3716  CB  VAL   242      30.879   1.378 -57.851  1.00  0.00           C  
ATOM   3717  HB  VAL   242      31.017   2.448 -57.586  1.00  0.00           H  
ATOM   3718  CG1 VAL   242      29.510   1.072 -57.191  1.00  0.00           C  
ATOM   3719 HG11 VAL   242      28.926   2.014 -57.269  1.00  0.00           H  
ATOM   3720 HG12 VAL   242      29.570   0.813 -56.112  1.00  0.00           H  
ATOM   3721 HG13 VAL   242      28.979   0.218 -57.662  1.00  0.00           H  
ATOM   3722  CG2 VAL   242      32.104   0.628 -57.221  1.00  0.00           C  
ATOM   3723 HG21 VAL   242      32.216  -0.426 -57.553  1.00  0.00           H  
ATOM   3724 HG22 VAL   242      31.845   0.522 -56.146  1.00  0.00           H  
ATOM   3725 HG23 VAL   242      33.015   1.247 -57.362  1.00  0.00           H  
ATOM   3726  C   VAL   242      29.771   1.677 -60.164  1.00  0.00           C  
ATOM   3727  O   VAL   242      29.617   2.793 -60.665  1.00  0.00           O  
ATOM   3728  N   VAL   243      28.853   0.715 -60.496  1.00  0.00           N  
ATOM   3729  HN  VAL   243      29.024  -0.245 -60.287  1.00  0.00           H  
ATOM   3730  CA  VAL   243      27.640   1.027 -61.215  1.00  0.00           C  
ATOM   3731  HA  VAL   243      27.621   2.033 -61.609  1.00  0.00           H  
ATOM   3732  CB  VAL   243      27.360  -0.037 -62.316  1.00  0.00           C  
ATOM   3733  HB  VAL   243      27.338  -1.032 -61.822  1.00  0.00           H  
ATOM   3734  CG1 VAL   243      26.064   0.262 -63.073  1.00  0.00           C  
ATOM   3735 HG11 VAL   243      25.960  -0.366 -63.983  1.00  0.00           H  
ATOM   3736 HG12 VAL   243      25.944   1.327 -63.369  1.00  0.00           H  
ATOM   3737 HG13 VAL   243      25.203  -0.009 -62.426  1.00  0.00           H  
ATOM   3738  CG2 VAL   243      28.510  -0.111 -63.349  1.00  0.00           C  
ATOM   3739 HG21 VAL   243      28.686   0.881 -63.817  1.00  0.00           H  
ATOM   3740 HG22 VAL   243      28.230  -0.822 -64.156  1.00  0.00           H  
ATOM   3741 HG23 VAL   243      29.361  -0.556 -62.791  1.00  0.00           H  
ATOM   3742  C   VAL   243      26.486   0.973 -60.226  1.00  0.00           C  
ATOM   3743  O   VAL   243      26.396   0.024 -59.470  1.00  0.00           O  
ATOM   3744  N   VAL   244      25.501   1.934 -60.150  1.00  0.00           N  
ATOM   3745  HN  VAL   244      25.530   2.656 -60.837  1.00  0.00           H  
ATOM   3746  CA  VAL   244      24.403   1.912 -59.171  1.00  0.00           C  
ATOM   3747  HA  VAL   244      24.434   1.050 -58.521  1.00  0.00           H  
ATOM   3748  CB  VAL   244      24.289   3.051 -58.194  1.00  0.00           C  
ATOM   3749  HB  VAL   244      23.843   3.891 -58.768  1.00  0.00           H  
ATOM   3750  CG1 VAL   244      23.248   2.596 -57.051  1.00  0.00           C  
ATOM   3751 HG11 VAL   244      22.228   2.737 -57.467  1.00  0.00           H  
ATOM   3752 HG12 VAL   244      23.406   3.145 -56.098  1.00  0.00           H  
ATOM   3753 HG13 VAL   244      23.386   1.508 -56.869  1.00  0.00           H  
ATOM   3754  CG2 VAL   244      25.683   3.400 -57.696  1.00  0.00           C  
ATOM   3755 HG21 VAL   244      25.799   4.304 -57.062  1.00  0.00           H  
ATOM   3756 HG22 VAL   244      26.314   3.650 -58.576  1.00  0.00           H  
ATOM   3757 HG23 VAL   244      26.113   2.506 -57.195  1.00  0.00           H  
ATOM   3758  C   VAL   244      23.059   1.701 -59.876  1.00  0.00           C  
ATOM   3759  O   VAL   244      22.679   2.433 -60.845  1.00  0.00           O  
ATOM   3760  N   ALA   245      22.202   0.744 -59.383  1.00  0.00           N  
ATOM   3761  HN  ALA   245      22.477   0.273 -58.548  1.00  0.00           H  
ATOM   3762  CA  ALA   245      20.933   0.465 -59.913  1.00  0.00           C  
ATOM   3763  HA  ALA   245      20.798   1.074 -60.795  1.00  0.00           H  
ATOM   3764  CB  ALA   245      20.768  -1.064 -60.186  1.00  0.00           C  
ATOM   3765  HB1 ALA   245      20.923  -1.684 -59.277  1.00  0.00           H  
ATOM   3766  HB2 ALA   245      21.588  -1.370 -60.870  1.00  0.00           H  
ATOM   3767  HB3 ALA   245      19.710  -1.199 -60.496  1.00  0.00           H  
ATOM   3768  C   ALA   245      19.990   0.816 -58.813  1.00  0.00           C  
ATOM   3769  O   ALA   245      20.098   0.231 -57.740  1.00  0.00           O  
ATOM   3770  N   ALA   246      19.083   1.727 -59.026  1.00  0.00           N  
ATOM   3771  HN  ALA   246      19.187   2.258 -59.864  1.00  0.00           H  
ATOM   3772  CA  ALA   246      18.261   2.422 -57.987  1.00  0.00           C  
ATOM   3773  HA  ALA   246      18.544   1.999 -57.034  1.00  0.00           H  
ATOM   3774  CB  ALA   246      18.843   3.891 -58.027  1.00  0.00           C  
ATOM   3775  HB1 ALA   246      18.462   4.425 -57.130  1.00  0.00           H  
ATOM   3776  HB2 ALA   246      18.642   4.341 -59.023  1.00  0.00           H  
ATOM   3777  HB3 ALA   246      19.901   3.801 -57.699  1.00  0.00           H  
ATOM   3778  C   ALA   246      16.760   2.345 -58.133  1.00  0.00           C  
ATOM   3779  O   ALA   246      16.229   2.583 -59.207  1.00  0.00           O  
ATOM   3780  N   THR   247      16.091   1.859 -57.063  1.00  0.00           N  
ATOM   3781  HN  THR   247      16.537   1.495 -56.249  1.00  0.00           H  
ATOM   3782  CA  THR   247      14.690   2.011 -57.072  1.00  0.00           C  
ATOM   3783  HA  THR   247      14.338   2.983 -57.387  1.00  0.00           H  
ATOM   3784  CB  THR   247      14.037   0.892 -57.889  1.00  0.00           C  
ATOM   3785  HB  THR   247      14.681   0.570 -58.735  1.00  0.00           H  
ATOM   3786  OG1 THR   247      12.762   1.354 -58.376  1.00  0.00           O  
ATOM   3787  HG1 THR   247      12.552   0.746 -59.088  1.00  0.00           H  
ATOM   3788  CG2 THR   247      13.867  -0.428 -57.180  1.00  0.00           C  
ATOM   3789 HG21 THR   247      13.087  -0.471 -56.390  1.00  0.00           H  
ATOM   3790 HG22 THR   247      14.851  -0.789 -56.810  1.00  0.00           H  
ATOM   3791 HG23 THR   247      13.558  -1.205 -57.912  1.00  0.00           H  
ATOM   3792  C   THR   247      14.167   1.968 -55.637  1.00  0.00           C  
ATOM   3793  O   THR   247      14.960   2.087 -54.768  1.00  0.00           O  
ATOM   3794  N   ARG   248      12.864   1.906 -55.451  1.00  0.00           N  
ATOM   3795  HN  ARG   248      12.197   1.842 -56.189  1.00  0.00           H  
ATOM   3796  CA  ARG   248      12.343   2.185 -54.153  1.00  0.00           C  
ATOM   3797  HA  ARG   248      13.016   1.659 -53.493  1.00  0.00           H  
ATOM   3798  CB  ARG   248      12.372   3.728 -53.854  1.00  0.00           C  
ATOM   3799  HB1 ARG   248      13.386   4.045 -54.176  1.00  0.00           H  
ATOM   3800  HB2 ARG   248      12.384   3.819 -52.747  1.00  0.00           H  
ATOM   3801  CG  ARG   248      11.168   4.541 -54.335  1.00  0.00           C  
ATOM   3802  HG1 ARG   248      11.178   5.587 -53.961  1.00  0.00           H  
ATOM   3803  HG2 ARG   248      10.273   4.086 -53.859  1.00  0.00           H  
ATOM   3804  CD  ARG   248      10.786   4.348 -55.835  1.00  0.00           C  
ATOM   3805  HD1 ARG   248      10.018   5.083 -56.159  1.00  0.00           H  
ATOM   3806  HD2 ARG   248      10.437   3.367 -56.222  1.00  0.00           H  
ATOM   3807  NE  ARG   248      12.040   4.756 -56.479  1.00  0.00           N  
ATOM   3808  HE  ARG   248      12.581   5.407 -55.948  1.00  0.00           H  
ATOM   3809  CZ  ARG   248      12.158   4.597 -57.818  1.00  0.00           C  
ATOM   3810  NH1 ARG   248      11.367   3.942 -58.599  1.00  0.00           N  
ATOM   3811 HH11 ARG   248      10.545   3.503 -58.237  1.00  0.00           H  
ATOM   3812 HH12 ARG   248      11.781   3.629 -59.454  1.00  0.00           H  
ATOM   3813  NH2 ARG   248      13.270   5.088 -58.347  1.00  0.00           N  
ATOM   3814 HH21 ARG   248      13.658   5.905 -57.920  1.00  0.00           H  
ATOM   3815 HH22 ARG   248      13.389   5.082 -59.339  1.00  0.00           H  
ATOM   3816  C   ARG   248      10.964   1.610 -53.819  1.00  0.00           C  
ATOM   3817  O   ARG   248      10.083   1.435 -54.702  1.00  0.00           O  
ATOM   3818  N   LEU   249      10.723   1.212 -52.564  1.00  0.00           N  
ATOM   3819  HN  LEU   249      11.506   1.270 -51.949  1.00  0.00           H  
ATOM   3820  CA  LEU   249       9.468   0.769 -51.979  1.00  0.00           C  
ATOM   3821  HA  LEU   249       9.031   0.283 -52.839  1.00  0.00           H  
ATOM   3822  CB  LEU   249       9.603  -0.253 -50.840  1.00  0.00           C  
ATOM   3823  HB1 LEU   249       8.621  -0.490 -50.377  1.00  0.00           H  
ATOM   3824  HB2 LEU   249      10.145   0.247 -50.009  1.00  0.00           H  
ATOM   3825  CG  LEU   249      10.306  -1.593 -51.160  1.00  0.00           C  
ATOM   3826  HG  LEU   249      10.006  -2.118 -50.227  1.00  0.00           H  
ATOM   3827  CD1 LEU   249       9.682  -2.422 -52.351  1.00  0.00           C  
ATOM   3828 HD11 LEU   249       8.583  -2.498 -52.208  1.00  0.00           H  
ATOM   3829 HD12 LEU   249      10.226  -3.384 -52.461  1.00  0.00           H  
ATOM   3830 HD13 LEU   249       9.711  -1.903 -53.333  1.00  0.00           H  
ATOM   3831  CD2 LEU   249      11.837  -1.416 -51.168  1.00  0.00           C  
ATOM   3832 HD21 LEU   249      12.312  -2.415 -51.278  1.00  0.00           H  
ATOM   3833 HD22 LEU   249      12.266  -0.740 -50.398  1.00  0.00           H  
ATOM   3834 HD23 LEU   249      12.069  -1.012 -52.177  1.00  0.00           H  
ATOM   3835  C   LEU   249       8.544   1.859 -51.555  1.00  0.00           C  
ATOM   3836  O   LEU   249       8.800   3.071 -51.331  1.00  0.00           O  
ATOM   3837  N   ASP   250       7.233   1.493 -51.457  1.00  0.00           N  
ATOM   3838  HN  ASP   250       6.963   0.534 -51.495  1.00  0.00           H  
ATOM   3839  CA  ASP   250       6.173   2.396 -51.197  1.00  0.00           C  
ATOM   3840  HA  ASP   250       6.346   3.317 -51.734  1.00  0.00           H  
ATOM   3841  CB  ASP   250       4.826   1.849 -51.801  1.00  0.00           C  
ATOM   3842  HB1 ASP   250       4.423   1.130 -51.057  1.00  0.00           H  
ATOM   3843  HB2 ASP   250       5.096   1.193 -52.656  1.00  0.00           H  
ATOM   3844  CG  ASP   250       3.814   2.863 -52.209  1.00  0.00           C  
ATOM   3845  OD1 ASP   250       4.036   4.120 -52.247  1.00  0.00           O  
ATOM   3846  OD2 ASP   250       2.706   2.364 -52.627  1.00  0.00           O  
ATOM   3847  C   ASP   250       6.070   2.643 -49.682  1.00  0.00           C  
ATOM   3848  O   ASP   250       5.992   1.728 -48.868  1.00  0.00           O  
ATOM   3849  N   SER   251       5.999   3.934 -49.285  1.00  0.00           N  
ATOM   3850  HN  SER   251       5.916   4.664 -49.959  1.00  0.00           H  
ATOM   3851  CA  SER   251       6.000   4.316 -47.873  1.00  0.00           C  
ATOM   3852  HA  SER   251       5.504   3.572 -47.268  1.00  0.00           H  
ATOM   3853  CB  SER   251       7.508   4.517 -47.415  1.00  0.00           C  
ATOM   3854  HB1 SER   251       7.806   5.400 -48.021  1.00  0.00           H  
ATOM   3855  HB2 SER   251       8.184   3.779 -47.898  1.00  0.00           H  
ATOM   3856  OG  SER   251       7.511   4.653 -45.984  1.00  0.00           O  
ATOM   3857  HG1 SER   251       7.032   3.941 -45.554  1.00  0.00           H  
ATOM   3858  C   SER   251       5.278   5.659 -47.736  1.00  0.00           C  
ATOM   3859  O   SER   251       5.146   6.337 -48.709  1.00  0.00           O  
ATOM   3860  N   ARG   252       4.845   6.044 -46.517  1.00  0.00           N  
ATOM   3861  HN  ARG   252       4.826   5.341 -45.810  1.00  0.00           H  
ATOM   3862  CA  ARG   252       4.273   7.390 -46.188  1.00  0.00           C  
ATOM   3863  HA  ARG   252       4.423   7.516 -45.126  1.00  0.00           H  
ATOM   3864  CB  ARG   252       4.934   8.702 -46.795  1.00  0.00           C  
ATOM   3865  HB1 ARG   252       4.358   9.616 -46.533  1.00  0.00           H  
ATOM   3866  HB2 ARG   252       4.720   8.651 -47.884  1.00  0.00           H  
ATOM   3867  CG  ARG   252       6.418   8.809 -46.551  1.00  0.00           C  
ATOM   3868  HG1 ARG   252       6.827   9.831 -46.702  1.00  0.00           H  
ATOM   3869  HG2 ARG   252       6.931   8.185 -47.314  1.00  0.00           H  
ATOM   3870  CD  ARG   252       7.040   8.168 -45.279  1.00  0.00           C  
ATOM   3871  HD1 ARG   252       8.120   8.415 -45.195  1.00  0.00           H  
ATOM   3872  HD2 ARG   252       6.923   7.064 -45.313  1.00  0.00           H  
ATOM   3873  NE  ARG   252       6.286   8.669 -44.048  1.00  0.00           N  
ATOM   3874  HE  ARG   252       5.352   9.023 -44.088  1.00  0.00           H  
ATOM   3875  CZ  ARG   252       6.538   8.215 -42.798  1.00  0.00           C  
ATOM   3876  NH1 ARG   252       7.658   7.547 -42.505  1.00  0.00           N  
ATOM   3877 HH11 ARG   252       7.846   6.844 -43.191  1.00  0.00           H  
ATOM   3878 HH12 ARG   252       7.779   7.217 -41.569  1.00  0.00           H  
ATOM   3879  NH2 ARG   252       5.760   8.473 -41.784  1.00  0.00           N  
ATOM   3880 HH21 ARG   252       4.804   8.621 -42.039  1.00  0.00           H  
ATOM   3881 HH22 ARG   252       5.881   7.954 -40.938  1.00  0.00           H  
ATOM   3882  C   ARG   252       2.780   7.436 -46.462  1.00  0.00           C  
ATOM   3883  O   ARG   252       2.294   8.291 -47.183  1.00  0.00           O  
ATOM   3884  N   SER   253       2.026   6.449 -45.921  1.00  0.00           N  
ATOM   3885  HN  SER   253       2.538   5.818 -45.343  1.00  0.00           H  
ATOM   3886  CA  SER   253       0.529   6.452 -45.790  1.00  0.00           C  
ATOM   3887  HA  SER   253       0.017   6.611 -46.728  1.00  0.00           H  
ATOM   3888  CB  SER   253       0.097   5.086 -45.196  1.00  0.00           C  
ATOM   3889  HB1 SER   253       0.532   5.089 -44.173  1.00  0.00           H  
ATOM   3890  HB2 SER   253       0.647   4.268 -45.708  1.00  0.00           H  
ATOM   3891  OG  SER   253      -1.312   4.904 -45.204  1.00  0.00           O  
ATOM   3892  HG1 SER   253      -1.546   4.211 -44.581  1.00  0.00           H  
ATOM   3893  C   SER   253      -0.038   7.533 -44.909  1.00  0.00           C  
ATOM   3894  O   SER   253       0.524   8.056 -43.966  1.00  0.00           O  
ATOM   3895  N   PHE   254      -1.235   8.011 -45.150  1.00  0.00           N  
ATOM   3896  HN  PHE   254      -1.871   7.533 -45.752  1.00  0.00           H  
ATOM   3897  CA  PHE   254      -1.680   9.202 -44.470  1.00  0.00           C  
ATOM   3898  HA  PHE   254      -0.801   9.736 -44.141  1.00  0.00           H  
ATOM   3899  CB  PHE   254      -2.540  10.004 -45.461  1.00  0.00           C  
ATOM   3900  HB1 PHE   254      -3.599   9.667 -45.462  1.00  0.00           H  
ATOM   3901  HB2 PHE   254      -2.166   9.829 -46.492  1.00  0.00           H  
ATOM   3902  CG  PHE   254      -2.827  11.479 -45.154  1.00  0.00           C  
ATOM   3903  CD1 PHE   254      -4.100  12.078 -45.316  1.00  0.00           C  
ATOM   3904  HD1 PHE   254      -4.956  11.442 -45.489  1.00  0.00           H  
ATOM   3905  CE1 PHE   254      -4.228  13.473 -45.322  1.00  0.00           C  
ATOM   3906  HE1 PHE   254      -5.189  13.951 -45.442  1.00  0.00           H  
ATOM   3907  CZ  PHE   254      -3.163  14.329 -45.265  1.00  0.00           C  
ATOM   3908  HZ  PHE   254      -3.295  15.386 -45.083  1.00  0.00           H  
ATOM   3909  CD2 PHE   254      -1.729  12.373 -45.176  1.00  0.00           C  
ATOM   3910  HD2 PHE   254      -0.752  11.921 -45.084  1.00  0.00           H  
ATOM   3911  CE2 PHE   254      -1.894  13.770 -45.036  1.00  0.00           C  
ATOM   3912  HE2 PHE   254      -0.967  14.321 -44.978  1.00  0.00           H  
ATOM   3913  C   PHE   254      -2.552   8.788 -43.252  1.00  0.00           C  
ATOM   3914  O   PHE   254      -3.133   9.616 -42.632  1.00  0.00           O  
ATOM   3915  N   PHE   255      -2.808   7.451 -43.123  1.00  0.00           N  
ATOM   3916  HN  PHE   255      -2.471   6.903 -43.885  1.00  0.00           H  
ATOM   3917  CA  PHE   255      -3.756   6.873 -42.123  1.00  0.00           C  
ATOM   3918  HA  PHE   255      -4.080   7.604 -41.397  1.00  0.00           H  
ATOM   3919  CB  PHE   255      -5.006   6.159 -42.671  1.00  0.00           C  
ATOM   3920  HB1 PHE   255      -5.528   5.525 -41.924  1.00  0.00           H  
ATOM   3921  HB2 PHE   255      -4.775   5.532 -43.559  1.00  0.00           H  
ATOM   3922  CG  PHE   255      -5.981   7.214 -43.253  1.00  0.00           C  
ATOM   3923  CD1 PHE   255      -7.066   7.613 -42.504  1.00  0.00           C  
ATOM   3924  HD1 PHE   255      -7.079   7.364 -41.453  1.00  0.00           H  
ATOM   3925  CE1 PHE   255      -7.976   8.560 -43.008  1.00  0.00           C  
ATOM   3926  HE1 PHE   255      -8.681   8.999 -42.318  1.00  0.00           H  
ATOM   3927  CZ  PHE   255      -7.928   8.806 -44.424  1.00  0.00           C  
ATOM   3928  HZ  PHE   255      -8.595   9.585 -44.764  1.00  0.00           H  
ATOM   3929  CD2 PHE   255      -5.867   7.559 -44.618  1.00  0.00           C  
ATOM   3930  HD2 PHE   255      -5.048   7.093 -45.147  1.00  0.00           H  
ATOM   3931  CE2 PHE   255      -6.919   8.252 -45.214  1.00  0.00           C  
ATOM   3932  HE2 PHE   255      -6.915   8.422 -46.280  1.00  0.00           H  
ATOM   3933  C   PHE   255      -2.916   5.843 -41.401  1.00  0.00           C  
ATOM   3934  O   PHE   255      -2.189   5.068 -41.998  1.00  0.00           O  
ATOM   3935  N   TRP   256      -3.020   5.780 -40.040  1.00  0.00           N  
ATOM   3936  HN  TRP   256      -3.555   6.430 -39.506  1.00  0.00           H  
ATOM   3937  CA  TRP   256      -2.172   4.876 -39.283  1.00  0.00           C  
ATOM   3938  HA  TRP   256      -1.124   5.008 -39.508  1.00  0.00           H  
ATOM   3939  CB  TRP   256      -2.234   5.092 -37.729  1.00  0.00           C  
ATOM   3940  HB1 TRP   256      -1.972   4.196 -37.127  1.00  0.00           H  
ATOM   3941  HB2 TRP   256      -3.327   5.155 -37.536  1.00  0.00           H  
ATOM   3942  CG  TRP   256      -1.366   6.208 -37.276  1.00  0.00           C  
ATOM   3943  CD1 TRP   256      -1.736   7.489 -37.034  1.00  0.00           C  
ATOM   3944  HD1 TRP   256      -2.725   7.902 -37.164  1.00  0.00           H  
ATOM   3945  NE1 TRP   256      -0.639   8.167 -36.664  1.00  0.00           N  
ATOM   3946  HE1 TRP   256      -0.609   9.054 -36.258  1.00  0.00           H  
ATOM   3947  CE2 TRP   256       0.440   7.350 -36.557  1.00  0.00           C  
ATOM   3948  CD2 TRP   256       0.023   6.066 -36.991  1.00  0.00           C  
ATOM   3949  CE3 TRP   256       0.969   5.054 -37.081  1.00  0.00           C  
ATOM   3950  HE3 TRP   256       0.613   4.085 -37.397  1.00  0.00           H  
ATOM   3951  CZ3 TRP   256       2.344   5.272 -36.796  1.00  0.00           C  
ATOM   3952  HZ3 TRP   256       3.079   4.486 -36.708  1.00  0.00           H  
ATOM   3953  CZ2 TRP   256       1.792   7.623 -36.384  1.00  0.00           C  
ATOM   3954  HZ2 TRP   256       2.122   8.621 -36.138  1.00  0.00           H  
ATOM   3955  CH2 TRP   256       2.739   6.514 -36.496  1.00  0.00           C  
ATOM   3956  HH2 TRP   256       3.788   6.673 -36.297  1.00  0.00           H  
ATOM   3957  C   TRP   256      -2.554   3.449 -39.582  1.00  0.00           C  
ATOM   3958  O   TRP   256      -3.692   3.122 -39.286  1.00  0.00           O  
ATOM   3959  N   ASN   257      -1.553   2.639 -40.005  1.00  0.00           N  
ATOM   3960  HN  ASN   257      -0.662   3.023 -40.232  1.00  0.00           H  
ATOM   3961  CA  ASN   257      -1.599   1.108 -40.118  1.00  0.00           C  
ATOM   3962  HA  ASN   257      -0.602   0.693 -40.137  1.00  0.00           H  
ATOM   3963  CB  ASN   257      -2.304   0.377 -38.847  1.00  0.00           C  
ATOM   3964  HB1 ASN   257      -2.180  -0.721 -38.962  1.00  0.00           H  
ATOM   3965  HB2 ASN   257      -3.400   0.553 -38.890  1.00  0.00           H  
ATOM   3966  CG  ASN   257      -1.755   0.898 -37.542  1.00  0.00           C  
ATOM   3967  OD1 ASN   257      -2.511   1.186 -36.627  1.00  0.00           O  
ATOM   3968  ND2 ASN   257      -0.437   1.085 -37.408  1.00  0.00           N  
ATOM   3969 HD21 ASN   257      -0.113   1.341 -36.498  1.00  0.00           H  
ATOM   3970 HD22 ASN   257       0.195   0.688 -38.074  1.00  0.00           H  
ATOM   3971  C   ASN   257      -2.263   0.640 -41.410  1.00  0.00           C  
ATOM   3972  O   ASN   257      -2.687  -0.488 -41.519  1.00  0.00           O  
ATOM   3973  N   VAL   258      -2.359   1.551 -42.411  1.00  0.00           N  
ATOM   3974  HN  VAL   258      -2.161   2.506 -42.205  1.00  0.00           H  
ATOM   3975  CA  VAL   258      -2.981   1.335 -43.671  1.00  0.00           C  
ATOM   3976  HA  VAL   258      -3.705   0.543 -43.545  1.00  0.00           H  
ATOM   3977  CB  VAL   258      -3.810   2.540 -44.067  1.00  0.00           C  
ATOM   3978  HB  VAL   258      -3.110   3.373 -44.290  1.00  0.00           H  
ATOM   3979  CG1 VAL   258      -4.699   2.310 -45.272  1.00  0.00           C  
ATOM   3980 HG11 VAL   258      -4.076   2.327 -46.191  1.00  0.00           H  
ATOM   3981 HG12 VAL   258      -5.490   3.072 -45.446  1.00  0.00           H  
ATOM   3982 HG13 VAL   258      -5.246   1.355 -45.119  1.00  0.00           H  
ATOM   3983  CG2 VAL   258      -4.711   2.774 -42.859  1.00  0.00           C  
ATOM   3984 HG21 VAL   258      -4.365   3.552 -42.146  1.00  0.00           H  
ATOM   3985 HG22 VAL   258      -5.190   1.910 -42.352  1.00  0.00           H  
ATOM   3986 HG23 VAL   258      -5.619   3.309 -43.208  1.00  0.00           H  
ATOM   3987  C   VAL   258      -1.987   0.827 -44.754  1.00  0.00           C  
ATOM   3988  O   VAL   258      -1.054   1.564 -45.099  1.00  0.00           O  
ATOM   3989  N   ALA   259      -2.199  -0.411 -45.337  1.00  0.00           N  
ATOM   3990  HN  ALA   259      -2.896  -1.049 -45.018  1.00  0.00           H  
ATOM   3991  CA  ALA   259      -1.506  -0.890 -46.505  1.00  0.00           C  
ATOM   3992  HA  ALA   259      -0.680  -0.252 -46.781  1.00  0.00           H  
ATOM   3993  CB  ALA   259      -1.188  -2.399 -46.439  1.00  0.00           C  
ATOM   3994  HB1 ALA   259      -0.412  -2.566 -45.661  1.00  0.00           H  
ATOM   3995  HB2 ALA   259      -0.799  -2.867 -47.368  1.00  0.00           H  
ATOM   3996  HB3 ALA   259      -2.130  -2.877 -46.097  1.00  0.00           H  
ATOM   3997  C   ALA   259      -2.434  -0.684 -47.730  1.00  0.00           C  
ATOM   3998  O   ALA   259      -3.266  -1.614 -48.027  1.00  0.00           O  
ATOM   3999  N   PRO   260      -2.415   0.326 -48.591  1.00  0.00           N  
ATOM   4000  CD  PRO   260      -1.477   1.470 -48.583  1.00  0.00           C  
ATOM   4001  HD1 PRO   260      -0.608   1.144 -49.194  1.00  0.00           H  
ATOM   4002  HD2 PRO   260      -1.259   1.829 -47.554  1.00  0.00           H  
ATOM   4003  CA  PRO   260      -3.470   0.489 -49.533  1.00  0.00           C  
ATOM   4004  HA  PRO   260      -4.318  -0.142 -49.307  1.00  0.00           H  
ATOM   4005  CB  PRO   260      -3.704   1.997 -49.438  1.00  0.00           C  
ATOM   4006  HB1 PRO   260      -4.265   2.256 -48.515  1.00  0.00           H  
ATOM   4007  HB2 PRO   260      -4.121   2.535 -50.316  1.00  0.00           H  
ATOM   4008  CG  PRO   260      -2.272   2.484 -49.394  1.00  0.00           C  
ATOM   4009  HG1 PRO   260      -1.847   2.633 -50.409  1.00  0.00           H  
ATOM   4010  HG2 PRO   260      -2.362   3.426 -48.811  1.00  0.00           H  
ATOM   4011  C   PRO   260      -3.010   0.180 -50.931  1.00  0.00           C  
ATOM   4012  O   PRO   260      -3.278   0.888 -51.922  1.00  0.00           O  
ATOM   4013  N   GLY   261      -2.405  -1.051 -51.040  1.00  0.00           N  
ATOM   4014  HN  GLY   261      -2.360  -1.630 -50.229  1.00  0.00           H  
ATOM   4015  CA  GLY   261      -1.901  -1.358 -52.344  1.00  0.00           C  
ATOM   4016  HA1 GLY   261      -2.524  -0.933 -53.117  1.00  0.00           H  
ATOM   4017  HA2 GLY   261      -1.917  -2.435 -52.424  1.00  0.00           H  
ATOM   4018  C   GLY   261      -0.510  -0.736 -52.613  1.00  0.00           C  
ATOM   4019  O   GLY   261      -0.161   0.297 -52.055  1.00  0.00           O  
ATOM   4020  N   ALA   262       0.342  -1.359 -53.422  1.00  0.00           N  
ATOM   4021  HN  ALA   262      -0.027  -2.127 -53.939  1.00  0.00           H  
ATOM   4022  CA  ALA   262       1.725  -0.945 -53.633  1.00  0.00           C  
ATOM   4023  HA  ALA   262       1.622   0.129 -53.683  1.00  0.00           H  
ATOM   4024  CB  ALA   262       2.593  -1.428 -52.555  1.00  0.00           C  
ATOM   4025  HB1 ALA   262       3.609  -1.017 -52.738  1.00  0.00           H  
ATOM   4026  HB2 ALA   262       2.621  -2.527 -52.721  1.00  0.00           H  
ATOM   4027  HB3 ALA   262       2.172  -1.204 -51.551  1.00  0.00           H  
ATOM   4028  C   ALA   262       2.223  -1.594 -54.932  1.00  0.00           C  
ATOM   4029  O   ALA   262       3.395  -1.947 -55.089  1.00  0.00           O  
ATOM   4030  N   GLU   263       1.405  -1.742 -55.946  1.00  0.00           N  
ATOM   4031  HN  GLU   263       0.499  -1.346 -55.815  1.00  0.00           H  
ATOM   4032  CA  GLU   263       1.525  -2.343 -57.239  1.00  0.00           C  
ATOM   4033  HA  GLU   263       1.655  -3.400 -57.064  1.00  0.00           H  
ATOM   4034  CB  GLU   263       0.235  -2.071 -58.061  1.00  0.00           C  
ATOM   4035  HB1 GLU   263       0.372  -2.482 -59.084  1.00  0.00           H  
ATOM   4036  HB2 GLU   263       0.276  -0.963 -58.141  1.00  0.00           H  
ATOM   4037  CG  GLU   263      -1.039  -2.841 -57.700  1.00  0.00           C  
ATOM   4038  HG1 GLU   263      -0.779  -3.881 -57.410  1.00  0.00           H  
ATOM   4039  HG2 GLU   263      -1.747  -2.761 -58.553  1.00  0.00           H  
ATOM   4040  CD  GLU   263      -1.796  -2.336 -56.426  1.00  0.00           C  
ATOM   4041  OE1 GLU   263      -2.695  -3.147 -56.039  1.00  0.00           O  
ATOM   4042  OE2 GLU   263      -1.594  -1.203 -55.901  1.00  0.00           O  
ATOM   4043  C   GLU   263       2.772  -1.876 -57.993  1.00  0.00           C  
ATOM   4044  O   GLU   263       3.625  -2.704 -58.345  1.00  0.00           O  
ATOM   4045  N   SER   264       3.029  -0.671 -58.369  1.00  0.00           N  
ATOM   4046  HN  SER   264       2.376   0.047 -58.144  1.00  0.00           H  
ATOM   4047  CA  SER   264       4.212  -0.205 -59.128  1.00  0.00           C  
ATOM   4048  HA  SER   264       4.461  -0.980 -59.837  1.00  0.00           H  
ATOM   4049  CB  SER   264       4.099   1.119 -59.747  1.00  0.00           C  
ATOM   4050  HB1 SER   264       5.101   1.476 -60.071  1.00  0.00           H  
ATOM   4051  HB2 SER   264       3.723   1.869 -59.020  1.00  0.00           H  
ATOM   4052  OG  SER   264       3.349   0.993 -60.957  1.00  0.00           O  
ATOM   4053  HG1 SER   264       3.822   0.302 -61.427  1.00  0.00           H  
ATOM   4054  C   SER   264       5.591  -0.276 -58.376  1.00  0.00           C  
ATOM   4055  O   SER   264       6.690  -0.397 -58.929  1.00  0.00           O  
ATOM   4056  N   ALA   265       5.529  -0.026 -57.099  1.00  0.00           N  
ATOM   4057  HN  ALA   265       4.741   0.293 -56.578  1.00  0.00           H  
ATOM   4058  CA  ALA   265       6.748  -0.207 -56.254  1.00  0.00           C  
ATOM   4059  HA  ALA   265       7.567   0.321 -56.721  1.00  0.00           H  
ATOM   4060  CB  ALA   265       6.546   0.337 -54.840  1.00  0.00           C  
ATOM   4061  HB1 ALA   265       5.868  -0.324 -54.258  1.00  0.00           H  
ATOM   4062  HB2 ALA   265       6.062   1.313 -55.055  1.00  0.00           H  
ATOM   4063  HB3 ALA   265       7.430   0.487 -54.185  1.00  0.00           H  
ATOM   4064  C   ALA   265       7.208  -1.635 -56.243  1.00  0.00           C  
ATOM   4065  O   ALA   265       8.365  -1.884 -56.508  1.00  0.00           O  
ATOM   4066  N   VAL   266       6.296  -2.600 -56.075  1.00  0.00           N  
ATOM   4067  HN  VAL   266       5.339  -2.324 -56.028  1.00  0.00           H  
ATOM   4068  CA  VAL   266       6.601  -4.021 -56.085  1.00  0.00           C  
ATOM   4069  HA  VAL   266       7.379  -4.049 -55.336  1.00  0.00           H  
ATOM   4070  CB  VAL   266       5.403  -4.834 -55.676  1.00  0.00           C  
ATOM   4071  HB  VAL   266       4.479  -4.580 -56.238  1.00  0.00           H  
ATOM   4072  CG1 VAL   266       5.672  -6.330 -55.777  1.00  0.00           C  
ATOM   4073 HG11 VAL   266       6.593  -6.546 -55.196  1.00  0.00           H  
ATOM   4074 HG12 VAL   266       5.731  -6.669 -56.833  1.00  0.00           H  
ATOM   4075 HG13 VAL   266       4.824  -6.806 -55.239  1.00  0.00           H  
ATOM   4076  CG2 VAL   266       5.136  -4.568 -54.198  1.00  0.00           C  
ATOM   4077 HG21 VAL   266       4.351  -5.209 -53.744  1.00  0.00           H  
ATOM   4078 HG22 VAL   266       4.760  -3.530 -54.076  1.00  0.00           H  
ATOM   4079 HG23 VAL   266       6.123  -4.695 -53.703  1.00  0.00           H  
ATOM   4080  C   VAL   266       7.086  -4.507 -57.448  1.00  0.00           C  
ATOM   4081  O   VAL   266       8.182  -5.099 -57.544  1.00  0.00           O  
ATOM   4082  N   ALA   267       6.383  -4.117 -58.469  1.00  0.00           N  
ATOM   4083  HN  ALA   267       5.566  -3.558 -58.351  1.00  0.00           H  
ATOM   4084  CA  ALA   267       6.769  -4.393 -59.875  1.00  0.00           C  
ATOM   4085  HA  ALA   267       6.909  -5.438 -60.109  1.00  0.00           H  
ATOM   4086  CB  ALA   267       5.754  -3.848 -60.805  1.00  0.00           C  
ATOM   4087  HB1 ALA   267       4.762  -4.343 -60.723  1.00  0.00           H  
ATOM   4088  HB2 ALA   267       5.991  -4.022 -61.877  1.00  0.00           H  
ATOM   4089  HB3 ALA   267       5.633  -2.756 -60.641  1.00  0.00           H  
ATOM   4090  C   ALA   267       8.142  -3.845 -60.233  1.00  0.00           C  
ATOM   4091  O   ALA   267       8.926  -4.525 -60.885  1.00  0.00           O  
ATOM   4092  N   SER   268       8.436  -2.593 -59.790  1.00  0.00           N  
ATOM   4093  HN  SER   268       7.789  -1.930 -59.422  1.00  0.00           H  
ATOM   4094  CA  SER   268       9.783  -1.964 -60.011  1.00  0.00           C  
ATOM   4095  HA  SER   268       9.983  -2.052 -61.069  1.00  0.00           H  
ATOM   4096  CB  SER   268       9.745  -0.409 -59.798  1.00  0.00           C  
ATOM   4097  HB1 SER   268       9.593  -0.185 -58.721  1.00  0.00           H  
ATOM   4098  HB2 SER   268       8.942   0.067 -60.399  1.00  0.00           H  
ATOM   4099  OG  SER   268      10.991   0.152 -60.195  1.00  0.00           O  
ATOM   4100  HG1 SER   268      10.888   0.649 -61.010  1.00  0.00           H  
ATOM   4101  C   SER   268      10.870  -2.659 -59.193  1.00  0.00           C  
ATOM   4102  O   SER   268      11.934  -3.035 -59.735  1.00  0.00           O  
ATOM   4103  N   PHE   269      10.630  -2.915 -57.838  1.00  0.00           N  
ATOM   4104  HN  PHE   269       9.891  -2.419 -57.388  1.00  0.00           H  
ATOM   4105  CA  PHE   269      11.479  -3.819 -56.980  1.00  0.00           C  
ATOM   4106  HA  PHE   269      12.449  -3.344 -56.932  1.00  0.00           H  
ATOM   4107  CB  PHE   269      10.859  -4.044 -55.534  1.00  0.00           C  
ATOM   4108  HB1 PHE   269       9.748  -4.030 -55.528  1.00  0.00           H  
ATOM   4109  HB2 PHE   269      11.027  -3.128 -54.928  1.00  0.00           H  
ATOM   4110  CG  PHE   269      11.314  -5.183 -54.746  1.00  0.00           C  
ATOM   4111  CD1 PHE   269      10.664  -6.444 -54.933  1.00  0.00           C  
ATOM   4112  HD1 PHE   269       9.821  -6.497 -55.606  1.00  0.00           H  
ATOM   4113  CE1 PHE   269      11.024  -7.581 -54.214  1.00  0.00           C  
ATOM   4114  HE1 PHE   269      10.621  -8.582 -54.268  1.00  0.00           H  
ATOM   4115  CZ  PHE   269      11.988  -7.340 -53.257  1.00  0.00           C  
ATOM   4116  HZ  PHE   269      12.151  -8.141 -52.550  1.00  0.00           H  
ATOM   4117  CD2 PHE   269      12.354  -5.073 -53.836  1.00  0.00           C  
ATOM   4118  HD2 PHE   269      12.688  -4.104 -53.496  1.00  0.00           H  
ATOM   4119  CE2 PHE   269      12.721  -6.164 -53.112  1.00  0.00           C  
ATOM   4120  HE2 PHE   269      13.256  -5.983 -52.191  1.00  0.00           H  
ATOM   4121  C   PHE   269      11.770  -5.179 -57.699  1.00  0.00           C  
ATOM   4122  O   PHE   269      12.917  -5.575 -57.873  1.00  0.00           O  
ATOM   4123  N   VAL   270      10.648  -5.861 -58.133  1.00  0.00           N  
ATOM   4124  HN  VAL   270       9.732  -5.496 -57.984  1.00  0.00           H  
ATOM   4125  CA  VAL   270      10.626  -7.217 -58.692  1.00  0.00           C  
ATOM   4126  HA  VAL   270      11.154  -7.943 -58.091  1.00  0.00           H  
ATOM   4127  CB  VAL   270       9.262  -7.848 -58.925  1.00  0.00           C  
ATOM   4128  HB  VAL   270       8.537  -7.122 -59.352  1.00  0.00           H  
ATOM   4129  CG1 VAL   270       9.304  -8.981 -60.016  1.00  0.00           C  
ATOM   4130 HG11 VAL   270       9.276  -8.589 -61.055  1.00  0.00           H  
ATOM   4131 HG12 VAL   270       8.408  -9.637 -60.002  1.00  0.00           H  
ATOM   4132 HG13 VAL   270      10.127  -9.727 -59.976  1.00  0.00           H  
ATOM   4133  CG2 VAL   270       8.531  -8.252 -57.632  1.00  0.00           C  
ATOM   4134 HG21 VAL   270       9.179  -9.033 -57.180  1.00  0.00           H  
ATOM   4135 HG22 VAL   270       7.576  -8.757 -57.891  1.00  0.00           H  
ATOM   4136 HG23 VAL   270       8.234  -7.375 -57.018  1.00  0.00           H  
ATOM   4137  C   VAL   270      11.434  -7.192 -60.003  1.00  0.00           C  
ATOM   4138  O   VAL   270      12.342  -8.007 -60.211  1.00  0.00           O  
ATOM   4139  N   THR   271      11.217  -6.283 -60.909  1.00  0.00           N  
ATOM   4140  HN  THR   271      10.457  -5.681 -60.675  1.00  0.00           H  
ATOM   4141  CA  THR   271      12.001  -6.036 -62.112  1.00  0.00           C  
ATOM   4142  HA  THR   271      11.829  -6.877 -62.767  1.00  0.00           H  
ATOM   4143  CB  THR   271      11.589  -4.717 -62.862  1.00  0.00           C  
ATOM   4144  HB  THR   271      11.743  -3.872 -62.158  1.00  0.00           H  
ATOM   4145  OG1 THR   271      10.287  -4.951 -63.322  1.00  0.00           O  
ATOM   4146  HG1 THR   271       9.714  -5.097 -62.566  1.00  0.00           H  
ATOM   4147  CG2 THR   271      12.572  -4.409 -64.025  1.00  0.00           C  
ATOM   4148 HG21 THR   271      12.715  -5.255 -64.730  1.00  0.00           H  
ATOM   4149 HG22 THR   271      13.571  -4.159 -63.608  1.00  0.00           H  
ATOM   4150 HG23 THR   271      12.199  -3.558 -64.634  1.00  0.00           H  
ATOM   4151  C   THR   271      13.544  -5.972 -61.811  1.00  0.00           C  
ATOM   4152  O   THR   271      14.386  -6.531 -62.479  1.00  0.00           O  
ATOM   4153  N   GLN   272      14.010  -5.143 -60.787  1.00  0.00           N  
ATOM   4154  HN  GLN   272      13.293  -4.687 -60.265  1.00  0.00           H  
ATOM   4155  CA  GLN   272      15.377  -4.800 -60.461  1.00  0.00           C  
ATOM   4156  HA  GLN   272      15.855  -4.613 -61.412  1.00  0.00           H  
ATOM   4157  CB  GLN   272      15.580  -3.485 -59.572  1.00  0.00           C  
ATOM   4158  HB1 GLN   272      15.156  -3.634 -58.555  1.00  0.00           H  
ATOM   4159  HB2 GLN   272      15.022  -2.701 -60.127  1.00  0.00           H  
ATOM   4160  CG  GLN   272      17.040  -3.104 -59.395  1.00  0.00           C  
ATOM   4161  HG1 GLN   272      17.527  -3.030 -60.391  1.00  0.00           H  
ATOM   4162  HG2 GLN   272      17.645  -3.792 -58.766  1.00  0.00           H  
ATOM   4163  CD  GLN   272      17.107  -1.743 -58.661  1.00  0.00           C  
ATOM   4164  OE1 GLN   272      16.790  -0.771 -59.329  1.00  0.00           O  
ATOM   4165  NE2 GLN   272      17.581  -1.649 -57.444  1.00  0.00           N  
ATOM   4166 HE21 GLN   272      17.642  -0.761 -56.987  1.00  0.00           H  
ATOM   4167 HE22 GLN   272      17.820  -2.477 -56.936  1.00  0.00           H  
ATOM   4168  C   GLN   272      16.051  -5.922 -59.771  1.00  0.00           C  
ATOM   4169  O   GLN   272      17.242  -6.196 -59.923  1.00  0.00           O  
ATOM   4170  N   LEU   273      15.345  -6.692 -58.874  1.00  0.00           N  
ATOM   4171  HN  LEU   273      14.438  -6.445 -58.543  1.00  0.00           H  
ATOM   4172  CA  LEU   273      15.896  -7.833 -58.216  1.00  0.00           C  
ATOM   4173  HA  LEU   273      16.816  -7.469 -57.784  1.00  0.00           H  
ATOM   4174  CB  LEU   273      14.915  -8.278 -57.054  1.00  0.00           C  
ATOM   4175  HB1 LEU   273      13.873  -8.372 -57.427  1.00  0.00           H  
ATOM   4176  HB2 LEU   273      14.902  -7.440 -56.325  1.00  0.00           H  
ATOM   4177  CG  LEU   273      15.310  -9.506 -56.286  1.00  0.00           C  
ATOM   4178  HG  LEU   273      15.093 -10.452 -56.826  1.00  0.00           H  
ATOM   4179  CD1 LEU   273      16.776  -9.430 -55.739  1.00  0.00           C  
ATOM   4180 HD11 LEU   273      17.337 -10.009 -56.504  1.00  0.00           H  
ATOM   4181 HD12 LEU   273      16.975 -10.112 -54.885  1.00  0.00           H  
ATOM   4182 HD13 LEU   273      17.270  -8.438 -55.657  1.00  0.00           H  
ATOM   4183  CD2 LEU   273      14.556  -9.523 -54.961  1.00  0.00           C  
ATOM   4184 HD21 LEU   273      14.669 -10.452 -54.362  1.00  0.00           H  
ATOM   4185 HD22 LEU   273      13.482  -9.335 -55.175  1.00  0.00           H  
ATOM   4186 HD23 LEU   273      14.875  -8.763 -54.216  1.00  0.00           H  
ATOM   4187  C   LEU   273      16.148  -8.937 -59.258  1.00  0.00           C  
ATOM   4188  O   LEU   273      17.204  -9.567 -59.326  1.00  0.00           O  
ATOM   4189  N   ALA   274      15.195  -9.159 -60.182  1.00  0.00           N  
ATOM   4190  HN  ALA   274      14.374  -8.593 -60.189  1.00  0.00           H  
ATOM   4191  CA  ALA   274      15.316 -10.094 -61.225  1.00  0.00           C  
ATOM   4192  HA  ALA   274      15.786 -10.976 -60.816  1.00  0.00           H  
ATOM   4193  CB  ALA   274      13.890 -10.319 -61.871  1.00  0.00           C  
ATOM   4194  HB1 ALA   274      13.900 -11.229 -62.509  1.00  0.00           H  
ATOM   4195  HB2 ALA   274      13.631  -9.398 -62.437  1.00  0.00           H  
ATOM   4196  HB3 ALA   274      13.187 -10.577 -61.051  1.00  0.00           H  
ATOM   4197  C   ALA   274      16.270  -9.669 -62.292  1.00  0.00           C  
ATOM   4198  O   ALA   274      16.688 -10.550 -62.978  1.00  0.00           O  
ATOM   4199  N   ALA   275      16.595  -8.383 -62.364  1.00  0.00           N  
ATOM   4200  HN  ALA   275      15.974  -7.822 -61.822  1.00  0.00           H  
ATOM   4201  CA  ALA   275      17.712  -7.800 -63.080  1.00  0.00           C  
ATOM   4202  HA  ALA   275      17.630  -8.245 -64.060  1.00  0.00           H  
ATOM   4203  CB  ALA   275      17.540  -6.256 -63.229  1.00  0.00           C  
ATOM   4204  HB1 ALA   275      18.288  -5.827 -63.929  1.00  0.00           H  
ATOM   4205  HB2 ALA   275      17.769  -5.659 -62.321  1.00  0.00           H  
ATOM   4206  HB3 ALA   275      16.544  -5.974 -63.631  1.00  0.00           H  
ATOM   4207  C   ALA   275      19.056  -8.336 -62.490  1.00  0.00           C  
ATOM   4208  O   ALA   275      19.912  -8.843 -63.215  1.00  0.00           O  
ATOM   4209  N   ALA   276      19.217  -8.266 -61.099  1.00  0.00           N  
ATOM   4210  HN  ALA   276      18.476  -7.876 -60.558  1.00  0.00           H  
ATOM   4211  CA  ALA   276      20.300  -8.859 -60.364  1.00  0.00           C  
ATOM   4212  HA  ALA   276      21.208  -8.468 -60.799  1.00  0.00           H  
ATOM   4213  CB  ALA   276      20.279  -8.545 -58.930  1.00  0.00           C  
ATOM   4214  HB1 ALA   276      20.164  -7.481 -58.634  1.00  0.00           H  
ATOM   4215  HB2 ALA   276      21.155  -8.969 -58.394  1.00  0.00           H  
ATOM   4216  HB3 ALA   276      19.441  -9.085 -58.439  1.00  0.00           H  
ATOM   4217  C   ALA   276      20.382 -10.384 -60.585  1.00  0.00           C  
ATOM   4218  O   ALA   276      21.468 -10.834 -60.934  1.00  0.00           O  
ATOM   4219  N   GLU   277      19.224 -11.088 -60.554  1.00  0.00           N  
ATOM   4220  HN  GLU   277      18.469 -10.766 -59.988  1.00  0.00           H  
ATOM   4221  CA  GLU   277      19.130 -12.469 -60.786  1.00  0.00           C  
ATOM   4222  HA  GLU   277      19.923 -12.893 -60.188  1.00  0.00           H  
ATOM   4223  CB  GLU   277      17.726 -12.967 -60.512  1.00  0.00           C  
ATOM   4224  HB1 GLU   277      17.160 -13.097 -61.459  1.00  0.00           H  
ATOM   4225  HB2 GLU   277      17.112 -12.243 -59.935  1.00  0.00           H  
ATOM   4226  CG  GLU   277      17.707 -14.345 -59.749  1.00  0.00           C  
ATOM   4227  HG1 GLU   277      16.643 -14.391 -59.434  1.00  0.00           H  
ATOM   4228  HG2 GLU   277      18.349 -14.394 -58.843  1.00  0.00           H  
ATOM   4229  CD  GLU   277      17.882 -15.563 -60.690  1.00  0.00           C  
ATOM   4230  OE1 GLU   277      17.333 -15.560 -61.789  1.00  0.00           O  
ATOM   4231  OE2 GLU   277      18.572 -16.608 -60.277  1.00  0.00           O  
ATOM   4232  C   GLU   277      19.577 -12.798 -62.187  1.00  0.00           C  
ATOM   4233  O   GLU   277      20.398 -13.707 -62.348  1.00  0.00           O  
ATOM   4234  N   ALA   278      19.118 -12.092 -63.229  1.00  0.00           N  
ATOM   4235  HN  ALA   278      18.527 -11.296 -63.126  1.00  0.00           H  
ATOM   4236  CA  ALA   278      19.568 -12.296 -64.587  1.00  0.00           C  
ATOM   4237  HA  ALA   278      19.344 -13.341 -64.743  1.00  0.00           H  
ATOM   4238  CB  ALA   278      18.726 -11.375 -65.497  1.00  0.00           C  
ATOM   4239  HB1 ALA   278      17.643 -11.502 -65.283  1.00  0.00           H  
ATOM   4240  HB2 ALA   278      18.869 -11.506 -66.591  1.00  0.00           H  
ATOM   4241  HB3 ALA   278      18.961 -10.333 -65.189  1.00  0.00           H  
ATOM   4242  C   ALA   278      21.010 -12.067 -64.828  1.00  0.00           C  
ATOM   4243  O   ALA   278      21.598 -12.868 -65.547  1.00  0.00           O  
ATOM   4244  N   LEU   279      21.604 -10.973 -64.282  1.00  0.00           N  
ATOM   4245  HN  LEU   279      21.169 -10.245 -63.758  1.00  0.00           H  
ATOM   4246  CA  LEU   279      22.991 -10.664 -64.475  1.00  0.00           C  
ATOM   4247  HA  LEU   279      23.118 -10.637 -65.547  1.00  0.00           H  
ATOM   4248  CB  LEU   279      23.082  -9.176 -63.936  1.00  0.00           C  
ATOM   4249  HB1 LEU   279      22.365  -9.162 -63.087  1.00  0.00           H  
ATOM   4250  HB2 LEU   279      22.624  -8.589 -64.761  1.00  0.00           H  
ATOM   4251  CG  LEU   279      24.482  -8.658 -63.331  1.00  0.00           C  
ATOM   4252  HG  LEU   279      24.939  -9.370 -62.610  1.00  0.00           H  
ATOM   4253  CD1 LEU   279      25.496  -8.254 -64.310  1.00  0.00           C  
ATOM   4254 HD11 LEU   279      25.858  -9.042 -65.005  1.00  0.00           H  
ATOM   4255 HD12 LEU   279      26.429  -7.801 -63.912  1.00  0.00           H  
ATOM   4256 HD13 LEU   279      25.003  -7.488 -64.946  1.00  0.00           H  
ATOM   4257  CD2 LEU   279      24.074  -7.385 -62.506  1.00  0.00           C  
ATOM   4258 HD21 LEU   279      23.301  -7.621 -61.744  1.00  0.00           H  
ATOM   4259 HD22 LEU   279      23.643  -6.715 -63.281  1.00  0.00           H  
ATOM   4260 HD23 LEU   279      25.052  -6.989 -62.159  1.00  0.00           H  
ATOM   4261  C   LEU   279      24.000 -11.657 -64.018  1.00  0.00           C  
ATOM   4262  O   LEU   279      25.051 -11.928 -64.597  1.00  0.00           O  
ATOM   4263  N   GLN   280      23.621 -12.407 -62.899  1.00  0.00           N  
ATOM   4264  HN  GLN   280      22.740 -12.254 -62.458  1.00  0.00           H  
ATOM   4265  CA  GLN   280      24.308 -13.520 -62.430  1.00  0.00           C  
ATOM   4266  HA  GLN   280      25.354 -13.317 -62.248  1.00  0.00           H  
ATOM   4267  CB  GLN   280      23.846 -13.890 -60.980  1.00  0.00           C  
ATOM   4268  HB1 GLN   280      24.066 -14.973 -60.870  1.00  0.00           H  
ATOM   4269  HB2 GLN   280      22.748 -13.771 -60.864  1.00  0.00           H  
ATOM   4270  CG  GLN   280      24.551 -13.180 -59.741  1.00  0.00           C  
ATOM   4271  HG1 GLN   280      23.929 -13.556 -58.901  1.00  0.00           H  
ATOM   4272  HG2 GLN   280      24.549 -12.084 -59.922  1.00  0.00           H  
ATOM   4273  CD  GLN   280      25.911 -13.562 -59.454  1.00  0.00           C  
ATOM   4274  OE1 GLN   280      26.459 -14.486 -60.017  1.00  0.00           O  
ATOM   4275  NE2 GLN   280      26.612 -12.906 -58.459  1.00  0.00           N  
ATOM   4276 HE21 GLN   280      26.179 -12.211 -57.884  1.00  0.00           H  
ATOM   4277 HE22 GLN   280      27.523 -13.189 -58.161  1.00  0.00           H  
ATOM   4278  C   GLN   280      24.269 -14.791 -63.363  1.00  0.00           C  
ATOM   4279  O   GLN   280      24.764 -15.876 -63.046  1.00  0.00           O  
ATOM   4280  N   LYS   281      23.728 -14.743 -64.619  1.00  0.00           N  
ATOM   4281  HN  LYS   281      23.157 -14.021 -65.002  1.00  0.00           H  
ATOM   4282  CA  LYS   281      23.840 -15.901 -65.517  1.00  0.00           C  
ATOM   4283  HA  LYS   281      23.959 -16.764 -64.878  1.00  0.00           H  
ATOM   4284  CB  LYS   281      22.471 -16.043 -66.246  1.00  0.00           C  
ATOM   4285  HB1 LYS   281      22.550 -16.920 -66.923  1.00  0.00           H  
ATOM   4286  HB2 LYS   281      22.348 -15.124 -66.857  1.00  0.00           H  
ATOM   4287  CG  LYS   281      21.331 -16.216 -65.261  1.00  0.00           C  
ATOM   4288  HG1 LYS   281      20.397 -16.113 -65.854  1.00  0.00           H  
ATOM   4289  HG2 LYS   281      21.277 -15.241 -64.731  1.00  0.00           H  
ATOM   4290  CD  LYS   281      21.365 -17.522 -64.444  1.00  0.00           C  
ATOM   4291  HD1 LYS   281      22.308 -17.588 -63.860  1.00  0.00           H  
ATOM   4292  HD2 LYS   281      21.349 -18.381 -65.148  1.00  0.00           H  
ATOM   4293  CE  LYS   281      20.148 -17.630 -63.476  1.00  0.00           C  
ATOM   4294  HE1 LYS   281      20.090 -18.648 -63.036  1.00  0.00           H  
ATOM   4295  HE2 LYS   281      19.181 -17.560 -64.019  1.00  0.00           H  
ATOM   4296  NZ  LYS   281      20.228 -16.622 -62.387  1.00  0.00           N  
ATOM   4297  HZ1 LYS   281      21.132 -16.720 -61.882  1.00  0.00           H  
ATOM   4298  HZ2 LYS   281      19.477 -16.870 -61.712  1.00  0.00           H  
ATOM   4299  HZ3 LYS   281      19.992 -15.668 -62.727  1.00  0.00           H  
ATOM   4300  C   LYS   281      25.074 -15.951 -66.397  1.00  0.00           C  
ATOM   4301  O   LYS   281      25.161 -16.887 -67.215  1.00  0.00           O  
ATOM   4302  N   ALA   282      25.958 -15.047 -66.158  1.00  0.00           N  
ATOM   4303  HN  ALA   282      25.697 -14.302 -65.550  1.00  0.00           H  
ATOM   4304  CA  ALA   282      27.382 -14.980 -66.575  1.00  0.00           C  
ATOM   4305  HA  ALA   282      27.343 -14.897 -67.651  1.00  0.00           H  
ATOM   4306  CB  ALA   282      28.011 -13.807 -65.803  1.00  0.00           C  
ATOM   4307  HB1 ALA   282      27.803 -13.811 -64.712  1.00  0.00           H  
ATOM   4308  HB2 ALA   282      27.604 -12.864 -66.225  1.00  0.00           H  
ATOM   4309  HB3 ALA   282      29.122 -13.772 -65.818  1.00  0.00           H  
ATOM   4310  C   ALA   282      28.207 -16.277 -66.170  1.00  0.00           C  
ATOM   4311  O   ALA   282      27.683 -16.957 -65.296  1.00  0.00           O  
ATOM   4312  N   PRO   283      29.347 -16.574 -66.772  1.00  0.00           N  
ATOM   4313  CD  PRO   283      29.759 -16.017 -68.033  1.00  0.00           C  
ATOM   4314  HD1 PRO   283      29.777 -14.911 -67.934  1.00  0.00           H  
ATOM   4315  HD2 PRO   283      29.045 -16.242 -68.854  1.00  0.00           H  
ATOM   4316  CA  PRO   283      30.276 -17.616 -66.275  1.00  0.00           C  
ATOM   4317  HA  PRO   283      29.666 -18.468 -66.015  1.00  0.00           H  
ATOM   4318  CB  PRO   283      31.265 -17.768 -67.424  1.00  0.00           C  
ATOM   4319  HB1 PRO   283      31.000 -18.647 -68.049  1.00  0.00           H  
ATOM   4320  HB2 PRO   283      32.323 -17.840 -67.092  1.00  0.00           H  
ATOM   4321  CG  PRO   283      31.153 -16.561 -68.272  1.00  0.00           C  
ATOM   4322  HG1 PRO   283      31.842 -15.762 -67.925  1.00  0.00           H  
ATOM   4323  HG2 PRO   283      31.352 -16.730 -69.352  1.00  0.00           H  
ATOM   4324  C   PRO   283      30.958 -17.161 -64.987  1.00  0.00           C  
ATOM   4325  O   PRO   283      31.086 -17.989 -64.106  1.00  0.00           O  
ATOM   4326  N   ASP   284      31.469 -15.920 -64.925  1.00  0.00           N  
ATOM   4327  HN  ASP   284      31.813 -15.437 -65.726  1.00  0.00           H  
ATOM   4328  CA  ASP   284      31.780 -15.339 -63.618  1.00  0.00           C  
ATOM   4329  HA  ASP   284      31.105 -15.712 -62.861  1.00  0.00           H  
ATOM   4330  CB  ASP   284      33.309 -15.442 -63.231  1.00  0.00           C  
ATOM   4331  HB1 ASP   284      34.078 -15.293 -64.019  1.00  0.00           H  
ATOM   4332  HB2 ASP   284      33.469 -16.512 -62.979  1.00  0.00           H  
ATOM   4333  CG  ASP   284      33.878 -14.691 -62.042  1.00  0.00           C  
ATOM   4334  OD1 ASP   284      35.006 -14.146 -61.996  1.00  0.00           O  
ATOM   4335  OD2 ASP   284      33.177 -14.791 -61.005  1.00  0.00           O  
ATOM   4336  C   ASP   284      31.447 -13.822 -63.688  1.00  0.00           C  
ATOM   4337  O   ASP   284      31.821 -13.223 -64.706  1.00  0.00           O  
ATOM   4338  N   VAL   285      31.063 -13.198 -62.591  1.00  0.00           N  
ATOM   4339  HN  VAL   285      30.955 -13.639 -61.703  1.00  0.00           H  
ATOM   4340  CA  VAL   285      30.902 -11.828 -62.413  1.00  0.00           C  
ATOM   4341  HA  VAL   285      30.843 -11.278 -63.341  1.00  0.00           H  
ATOM   4342  CB  VAL   285      29.537 -11.497 -61.900  1.00  0.00           C  
ATOM   4343  HB  VAL   285      29.514 -10.393 -61.777  1.00  0.00           H  
ATOM   4344  CG1 VAL   285      28.410 -11.944 -62.801  1.00  0.00           C  
ATOM   4345 HG11 VAL   285      27.391 -11.531 -62.640  1.00  0.00           H  
ATOM   4346 HG12 VAL   285      28.391 -13.055 -62.831  1.00  0.00           H  
ATOM   4347 HG13 VAL   285      28.609 -11.561 -63.825  1.00  0.00           H  
ATOM   4348  CG2 VAL   285      29.301 -12.131 -60.510  1.00  0.00           C  
ATOM   4349 HG21 VAL   285      29.876 -11.486 -59.811  1.00  0.00           H  
ATOM   4350 HG22 VAL   285      29.405 -13.220 -60.313  1.00  0.00           H  
ATOM   4351 HG23 VAL   285      28.286 -11.824 -60.178  1.00  0.00           H  
ATOM   4352  C   VAL   285      31.995 -11.181 -61.597  1.00  0.00           C  
ATOM   4353  O   VAL   285      32.037  -9.926 -61.605  1.00  0.00           O  
ATOM   4354  N   THR   286      32.758 -11.952 -60.864  1.00  0.00           N  
ATOM   4355  HN  THR   286      32.755 -12.943 -60.972  1.00  0.00           H  
ATOM   4356  CA  THR   286      33.808 -11.418 -60.013  1.00  0.00           C  
ATOM   4357  HA  THR   286      33.444 -10.644 -59.354  1.00  0.00           H  
ATOM   4358  CB  THR   286      34.517 -12.439 -59.099  1.00  0.00           C  
ATOM   4359  HB  THR   286      35.343 -12.991 -59.596  1.00  0.00           H  
ATOM   4360  OG1 THR   286      33.524 -13.433 -58.641  1.00  0.00           O  
ATOM   4361  HG1 THR   286      33.597 -14.160 -59.264  1.00  0.00           H  
ATOM   4362  CG2 THR   286      35.148 -11.775 -57.876  1.00  0.00           C  
ATOM   4363 HG21 THR   286      34.463 -11.177 -57.237  1.00  0.00           H  
ATOM   4364 HG22 THR   286      36.075 -11.216 -58.130  1.00  0.00           H  
ATOM   4365 HG23 THR   286      35.648 -12.566 -57.277  1.00  0.00           H  
ATOM   4366  C   THR   286      34.923 -10.736 -60.787  1.00  0.00           C  
ATOM   4367  O   THR   286      35.455  -9.728 -60.324  1.00  0.00           O  
ATOM   4368  N   THR   287      35.377 -11.391 -61.905  1.00  0.00           N  
ATOM   4369  HN  THR   287      34.943 -12.205 -62.282  1.00  0.00           H  
ATOM   4370  CA  THR   287      36.539 -11.034 -62.619  1.00  0.00           C  
ATOM   4371  HA  THR   287      37.256 -10.815 -61.841  1.00  0.00           H  
ATOM   4372  CB  THR   287      37.209 -12.188 -63.429  1.00  0.00           C  
ATOM   4373  HB  THR   287      37.984 -11.785 -64.115  1.00  0.00           H  
ATOM   4374  OG1 THR   287      36.133 -12.904 -64.021  1.00  0.00           O  
ATOM   4375  HG1 THR   287      35.747 -13.327 -63.251  1.00  0.00           H  
ATOM   4376  CG2 THR   287      37.910 -13.068 -62.436  1.00  0.00           C  
ATOM   4377 HG21 THR   287      37.254 -13.364 -61.590  1.00  0.00           H  
ATOM   4378 HG22 THR   287      38.792 -12.499 -62.071  1.00  0.00           H  
ATOM   4379 HG23 THR   287      38.364 -13.963 -62.914  1.00  0.00           H  
ATOM   4380  C   THR   287      36.418  -9.751 -63.516  1.00  0.00           C  
ATOM   4381  O   THR   287      37.404  -9.169 -63.975  1.00  0.00           O  
ATOM   4382  N   LEU   288      35.214  -9.293 -63.712  1.00  0.00           N  
ATOM   4383  HN  LEU   288      34.568  -9.894 -63.247  1.00  0.00           H  
ATOM   4384  CA  LEU   288      34.764  -8.088 -64.450  1.00  0.00           C  
ATOM   4385  HA  LEU   288      35.151  -8.265 -65.442  1.00  0.00           H  
ATOM   4386  CB  LEU   288      33.277  -7.946 -64.615  1.00  0.00           C  
ATOM   4387  HB1 LEU   288      32.965  -7.207 -65.384  1.00  0.00           H  
ATOM   4388  HB2 LEU   288      32.710  -7.753 -63.679  1.00  0.00           H  
ATOM   4389  CG  LEU   288      32.567  -9.366 -65.003  1.00  0.00           C  
ATOM   4390  HG  LEU   288      32.679 -10.132 -64.207  1.00  0.00           H  
ATOM   4391  CD1 LEU   288      31.047  -9.261 -65.251  1.00  0.00           C  
ATOM   4392 HD11 LEU   288      30.534 -10.242 -65.349  1.00  0.00           H  
ATOM   4393 HD12 LEU   288      30.894  -8.622 -66.146  1.00  0.00           H  
ATOM   4394 HD13 LEU   288      30.519  -8.777 -64.403  1.00  0.00           H  
ATOM   4395  CD2 LEU   288      33.241 -10.019 -66.197  1.00  0.00           C  
ATOM   4396 HD21 LEU   288      32.680 -10.963 -66.368  1.00  0.00           H  
ATOM   4397 HD22 LEU   288      34.294 -10.332 -66.030  1.00  0.00           H  
ATOM   4398 HD23 LEU   288      33.180  -9.288 -67.031  1.00  0.00           H  
ATOM   4399  C   LEU   288      35.400  -6.784 -63.910  1.00  0.00           C  
ATOM   4400  O   LEU   288      35.423  -6.514 -62.713  1.00  0.00           O  
ATOM   4401  N   PRO   289      35.881  -5.887 -64.795  1.00  0.00           N  
ATOM   4402  CD  PRO   289      35.870  -5.942 -66.275  1.00  0.00           C  
ATOM   4403  HD1 PRO   289      34.889  -6.094 -66.773  1.00  0.00           H  
ATOM   4404  HD2 PRO   289      36.424  -6.844 -66.611  1.00  0.00           H  
ATOM   4405  CA  PRO   289      36.586  -4.680 -64.360  1.00  0.00           C  
ATOM   4406  HA  PRO   289      37.203  -4.948 -63.515  1.00  0.00           H  
ATOM   4407  CB  PRO   289      37.410  -4.250 -65.578  1.00  0.00           C  
ATOM   4408  HB1 PRO   289      38.381  -4.789 -65.597  1.00  0.00           H  
ATOM   4409  HB2 PRO   289      37.607  -3.160 -65.483  1.00  0.00           H  
ATOM   4410  CG  PRO   289      36.497  -4.618 -66.742  1.00  0.00           C  
ATOM   4411  HG1 PRO   289      35.798  -3.781 -66.954  1.00  0.00           H  
ATOM   4412  HG2 PRO   289      37.026  -4.728 -67.713  1.00  0.00           H  
ATOM   4413  C   PRO   289      35.660  -3.580 -63.803  1.00  0.00           C  
ATOM   4414  O   PRO   289      36.250  -2.588 -63.461  1.00  0.00           O  
ATOM   4415  N   ARG   290      34.323  -3.720 -63.592  1.00  0.00           N  
ATOM   4416  HN  ARG   290      33.934  -4.599 -63.858  1.00  0.00           H  
ATOM   4417  CA  ARG   290      33.397  -2.843 -62.833  1.00  0.00           C  
ATOM   4418  HA  ARG   290      33.926  -2.147 -62.199  1.00  0.00           H  
ATOM   4419  CB  ARG   290      32.414  -2.076 -63.795  1.00  0.00           C  
ATOM   4420  HB1 ARG   290      31.495  -1.728 -63.277  1.00  0.00           H  
ATOM   4421  HB2 ARG   290      32.116  -2.803 -64.581  1.00  0.00           H  
ATOM   4422  CG  ARG   290      33.228  -0.882 -64.244  1.00  0.00           C  
ATOM   4423  HG1 ARG   290      34.095  -1.376 -64.732  1.00  0.00           H  
ATOM   4424  HG2 ARG   290      33.388  -0.302 -63.310  1.00  0.00           H  
ATOM   4425  CD  ARG   290      32.617  -0.021 -65.353  1.00  0.00           C  
ATOM   4426  HD1 ARG   290      31.659   0.370 -64.950  1.00  0.00           H  
ATOM   4427  HD2 ARG   290      32.318  -0.660 -66.211  1.00  0.00           H  
ATOM   4428  NE  ARG   290      33.522   1.072 -65.917  1.00  0.00           N  
ATOM   4429  HE  ARG   290      33.205   2.018 -65.971  1.00  0.00           H  
ATOM   4430  CZ  ARG   290      34.653   0.920 -66.668  1.00  0.00           C  
ATOM   4431  NH1 ARG   290      35.266  -0.203 -66.930  1.00  0.00           N  
ATOM   4432 HH11 ARG   290      34.810  -1.079 -66.769  1.00  0.00           H  
ATOM   4433 HH12 ARG   290      36.029  -0.240 -67.575  1.00  0.00           H  
ATOM   4434  NH2 ARG   290      35.156   1.966 -67.247  1.00  0.00           N  
ATOM   4435 HH21 ARG   290      35.957   1.826 -67.829  1.00  0.00           H  
ATOM   4436 HH22 ARG   290      34.563   2.767 -67.335  1.00  0.00           H  
ATOM   4437  C   ARG   290      32.646  -3.743 -61.846  1.00  0.00           C  
ATOM   4438  O   ARG   290      32.291  -4.909 -62.092  1.00  0.00           O  
ATOM   4439  N   ASN   291      32.168  -3.156 -60.675  1.00  0.00           N  
ATOM   4440  HN  ASN   291      32.487  -2.227 -60.502  1.00  0.00           H  
ATOM   4441  CA  ASN   291      31.292  -3.693 -59.638  1.00  0.00           C  
ATOM   4442  HA  ASN   291      31.170  -4.742 -59.867  1.00  0.00           H  
ATOM   4443  CB  ASN   291      31.869  -3.598 -58.249  1.00  0.00           C  
ATOM   4444  HB1 ASN   291      31.649  -2.589 -57.838  1.00  0.00           H  
ATOM   4445  HB2 ASN   291      32.923  -3.838 -58.508  1.00  0.00           H  
ATOM   4446  CG  ASN   291      31.332  -4.653 -57.293  1.00  0.00           C  
ATOM   4447  OD1 ASN   291      30.426  -5.482 -57.606  1.00  0.00           O  
ATOM   4448  ND2 ASN   291      31.992  -4.722 -56.120  1.00  0.00           N  
ATOM   4449 HD21 ASN   291      32.661  -3.982 -56.059  1.00  0.00           H  
ATOM   4450 HD22 ASN   291      31.787  -5.541 -55.584  1.00  0.00           H  
ATOM   4451  C   ASN   291      29.948  -3.007 -59.762  1.00  0.00           C  
ATOM   4452  O   ASN   291      29.812  -1.897 -60.130  1.00  0.00           O  
ATOM   4453  N   VAL   292      28.837  -3.778 -59.551  1.00  0.00           N  
ATOM   4454  HN  VAL   292      29.053  -4.739 -59.397  1.00  0.00           H  
ATOM   4455  CA  VAL   292      27.500  -3.206 -59.517  1.00  0.00           C  
ATOM   4456  HA  VAL   292      27.520  -2.196 -59.900  1.00  0.00           H  
ATOM   4457  CB  VAL   292      26.528  -4.075 -60.309  1.00  0.00           C  
ATOM   4458  HB  VAL   292      26.391  -5.114 -59.940  1.00  0.00           H  
ATOM   4459  CG1 VAL   292      25.227  -3.370 -60.412  1.00  0.00           C  
ATOM   4460 HG11 VAL   292      24.538  -4.173 -60.751  1.00  0.00           H  
ATOM   4461 HG12 VAL   292      25.173  -2.456 -61.042  1.00  0.00           H  
ATOM   4462 HG13 VAL   292      24.807  -3.108 -59.417  1.00  0.00           H  
ATOM   4463  CG2 VAL   292      27.033  -4.164 -61.793  1.00  0.00           C  
ATOM   4464 HG21 VAL   292      26.941  -3.161 -62.264  1.00  0.00           H  
ATOM   4465 HG22 VAL   292      26.492  -5.008 -62.271  1.00  0.00           H  
ATOM   4466 HG23 VAL   292      28.100  -4.470 -61.829  1.00  0.00           H  
ATOM   4467  C   VAL   292      26.988  -3.201 -58.054  1.00  0.00           C  
ATOM   4468  O   VAL   292      26.928  -4.216 -57.388  1.00  0.00           O  
ATOM   4469  N   MET   293      26.640  -1.989 -57.565  1.00  0.00           N  
ATOM   4470  HN  MET   293      26.737  -1.177 -58.135  1.00  0.00           H  
ATOM   4471  CA  MET   293      25.958  -1.659 -56.368  1.00  0.00           C  
ATOM   4472  HA  MET   293      26.050  -2.512 -55.712  1.00  0.00           H  
ATOM   4473  CB  MET   293      26.407  -0.372 -55.594  1.00  0.00           C  
ATOM   4474  HB1 MET   293      26.456   0.461 -56.328  1.00  0.00           H  
ATOM   4475  HB2 MET   293      27.405  -0.467 -55.115  1.00  0.00           H  
ATOM   4476  CG  MET   293      25.482   0.006 -54.470  1.00  0.00           C  
ATOM   4477  HG1 MET   293      25.403  -0.906 -53.841  1.00  0.00           H  
ATOM   4478  HG2 MET   293      24.500   0.014 -54.990  1.00  0.00           H  
ATOM   4479  SD  MET   293      26.040   1.431 -53.571  1.00  0.00           S  
ATOM   4480  CE  MET   293      24.474   1.824 -52.648  1.00  0.00           C  
ATOM   4481  HE1 MET   293      23.840   0.942 -52.413  1.00  0.00           H  
ATOM   4482  HE2 MET   293      23.862   2.512 -53.270  1.00  0.00           H  
ATOM   4483  HE3 MET   293      24.765   2.295 -51.685  1.00  0.00           H  
ATOM   4484  C   MET   293      24.420  -1.632 -56.651  1.00  0.00           C  
ATOM   4485  O   MET   293      23.961  -0.858 -57.524  1.00  0.00           O  
ATOM   4486  N   PHE   294      23.688  -2.479 -55.944  1.00  0.00           N  
ATOM   4487  HN  PHE   294      24.175  -3.105 -55.340  1.00  0.00           H  
ATOM   4488  CA  PHE   294      22.208  -2.410 -56.024  1.00  0.00           C  
ATOM   4489  HA  PHE   294      21.882  -2.032 -56.981  1.00  0.00           H  
ATOM   4490  CB  PHE   294      21.499  -3.795 -55.777  1.00  0.00           C  
ATOM   4491  HB1 PHE   294      20.390  -3.774 -55.833  1.00  0.00           H  
ATOM   4492  HB2 PHE   294      21.805  -4.207 -54.792  1.00  0.00           H  
ATOM   4493  CG  PHE   294      22.090  -4.743 -56.774  1.00  0.00           C  
ATOM   4494  CD1 PHE   294      21.549  -4.855 -58.071  1.00  0.00           C  
ATOM   4495  HD1 PHE   294      20.682  -4.255 -58.303  1.00  0.00           H  
ATOM   4496  CE1 PHE   294      22.104  -5.588 -59.070  1.00  0.00           C  
ATOM   4497  HE1 PHE   294      21.667  -5.641 -60.056  1.00  0.00           H  
ATOM   4498  CZ  PHE   294      23.260  -6.283 -58.758  1.00  0.00           C  
ATOM   4499  HZ  PHE   294      23.858  -6.673 -59.569  1.00  0.00           H  
ATOM   4500  CD2 PHE   294      23.220  -5.565 -56.479  1.00  0.00           C  
ATOM   4501  HD2 PHE   294      23.633  -5.555 -55.481  1.00  0.00           H  
ATOM   4502  CE2 PHE   294      23.746  -6.414 -57.459  1.00  0.00           C  
ATOM   4503  HE2 PHE   294      24.474  -7.203 -57.337  1.00  0.00           H  
ATOM   4504  C   PHE   294      21.753  -1.442 -54.882  1.00  0.00           C  
ATOM   4505  O   PHE   294      22.227  -1.367 -53.810  1.00  0.00           O  
ATOM   4506  N   VAL   295      20.580  -0.896 -55.092  1.00  0.00           N  
ATOM   4507  HN  VAL   295      20.170  -0.736 -55.986  1.00  0.00           H  
ATOM   4508  CA  VAL   295      20.004  -0.096 -54.000  1.00  0.00           C  
ATOM   4509  HA  VAL   295      20.253  -0.533 -53.044  1.00  0.00           H  
ATOM   4510  CB  VAL   295      20.652   1.325 -53.945  1.00  0.00           C  
ATOM   4511  HB  VAL   295      21.745   1.239 -54.123  1.00  0.00           H  
ATOM   4512  CG1 VAL   295      20.199   2.481 -54.943  1.00  0.00           C  
ATOM   4513 HG11 VAL   295      20.421   2.042 -55.939  1.00  0.00           H  
ATOM   4514 HG12 VAL   295      20.704   3.460 -54.800  1.00  0.00           H  
ATOM   4515 HG13 VAL   295      19.107   2.625 -54.798  1.00  0.00           H  
ATOM   4516  CG2 VAL   295      20.511   1.967 -52.555  1.00  0.00           C  
ATOM   4517 HG21 VAL   295      21.082   2.920 -52.577  1.00  0.00           H  
ATOM   4518 HG22 VAL   295      20.992   1.320 -51.790  1.00  0.00           H  
ATOM   4519 HG23 VAL   295      19.455   2.106 -52.241  1.00  0.00           H  
ATOM   4520  C   VAL   295      18.470  -0.022 -53.998  1.00  0.00           C  
ATOM   4521  O   VAL   295      17.922   0.375 -55.025  1.00  0.00           O  
ATOM   4522  N   PHE   296      17.878  -0.347 -52.848  1.00  0.00           N  
ATOM   4523  HN  PHE   296      18.304  -0.882 -52.123  1.00  0.00           H  
ATOM   4524  CA  PHE   296      16.468  -0.075 -52.683  1.00  0.00           C  
ATOM   4525  HA  PHE   296      16.022   0.422 -53.532  1.00  0.00           H  
ATOM   4526  CB  PHE   296      15.696  -1.426 -52.578  1.00  0.00           C  
ATOM   4527  HB1 PHE   296      14.612  -1.210 -52.462  1.00  0.00           H  
ATOM   4528  HB2 PHE   296      15.953  -1.840 -51.579  1.00  0.00           H  
ATOM   4529  CG  PHE   296      15.969  -2.448 -53.648  1.00  0.00           C  
ATOM   4530  CD1 PHE   296      15.149  -2.652 -54.769  1.00  0.00           C  
ATOM   4531  HD1 PHE   296      14.196  -2.146 -54.831  1.00  0.00           H  
ATOM   4532  CE1 PHE   296      15.465  -3.630 -55.742  1.00  0.00           C  
ATOM   4533  HE1 PHE   296      14.742  -3.733 -56.538  1.00  0.00           H  
ATOM   4534  CZ  PHE   296      16.634  -4.320 -55.655  1.00  0.00           C  
ATOM   4535  HZ  PHE   296      16.981  -5.045 -56.377  1.00  0.00           H  
ATOM   4536  CD2 PHE   296      17.120  -3.286 -53.529  1.00  0.00           C  
ATOM   4537  HD2 PHE   296      17.841  -3.101 -52.746  1.00  0.00           H  
ATOM   4538  CE2 PHE   296      17.445  -4.148 -54.553  1.00  0.00           C  
ATOM   4539  HE2 PHE   296      18.372  -4.701 -54.520  1.00  0.00           H  
ATOM   4540  C   PHE   296      16.220   0.895 -51.450  1.00  0.00           C  
ATOM   4541  O   PHE   296      16.663   0.622 -50.320  1.00  0.00           O  
ATOM   4542  N   PHE   297      15.560   2.012 -51.763  1.00  0.00           N  
ATOM   4543  HN  PHE   297      15.262   2.171 -52.701  1.00  0.00           H  
ATOM   4544  CA  PHE   297      15.171   2.984 -50.774  1.00  0.00           C  
ATOM   4545  HA  PHE   297      15.828   2.850 -49.928  1.00  0.00           H  
ATOM   4546  CB  PHE   297      15.431   4.398 -51.282  1.00  0.00           C  
ATOM   4547  HB1 PHE   297      15.390   5.076 -50.403  1.00  0.00           H  
ATOM   4548  HB2 PHE   297      14.775   4.739 -52.111  1.00  0.00           H  
ATOM   4549  CG  PHE   297      16.864   4.629 -51.887  1.00  0.00           C  
ATOM   4550  CD1 PHE   297      17.927   4.701 -50.980  1.00  0.00           C  
ATOM   4551  HD1 PHE   297      17.790   4.632 -49.911  1.00  0.00           H  
ATOM   4552  CE1 PHE   297      19.214   5.109 -51.401  1.00  0.00           C  
ATOM   4553  HE1 PHE   297      20.047   5.158 -50.715  1.00  0.00           H  
ATOM   4554  CZ  PHE   297      19.369   5.420 -52.775  1.00  0.00           C  
ATOM   4555  HZ  PHE   297      20.279   5.912 -53.087  1.00  0.00           H  
ATOM   4556  CD2 PHE   297      17.111   4.918 -53.275  1.00  0.00           C  
ATOM   4557  HD2 PHE   297      16.238   4.820 -53.903  1.00  0.00           H  
ATOM   4558  CE2 PHE   297      18.322   5.293 -53.717  1.00  0.00           C  
ATOM   4559  HE2 PHE   297      18.410   5.416 -54.786  1.00  0.00           H  
ATOM   4560  C   PHE   297      13.749   2.828 -50.383  1.00  0.00           C  
ATOM   4561  O   PHE   297      12.977   2.265 -51.167  1.00  0.00           O  
ATOM   4562  N   GLN   298      13.359   3.379 -49.221  1.00  0.00           N  
ATOM   4563  HN  GLN   298      14.033   3.771 -48.600  1.00  0.00           H  
ATOM   4564  CA  GLN   298      11.975   3.512 -48.673  1.00  0.00           C  
ATOM   4565  HA  GLN   298      11.317   2.792 -49.138  1.00  0.00           H  
ATOM   4566  CB  GLN   298      11.750   3.481 -47.076  1.00  0.00           C  
ATOM   4567  HB1 GLN   298      10.767   3.899 -46.770  1.00  0.00           H  
ATOM   4568  HB2 GLN   298      12.591   4.089 -46.681  1.00  0.00           H  
ATOM   4569  CG  GLN   298      11.799   2.117 -46.408  1.00  0.00           C  
ATOM   4570  HG1 GLN   298      11.130   2.192 -45.524  1.00  0.00           H  
ATOM   4571  HG2 GLN   298      12.869   1.913 -46.190  1.00  0.00           H  
ATOM   4572  CD  GLN   298      11.262   0.993 -47.316  1.00  0.00           C  
ATOM   4573  OE1 GLN   298      10.073   0.827 -47.578  1.00  0.00           O  
ATOM   4574  NE2 GLN   298      12.178   0.097 -47.812  1.00  0.00           N  
ATOM   4575 HE21 GLN   298      13.147   0.276 -47.643  1.00  0.00           H  
ATOM   4576 HE22 GLN   298      11.833  -0.804 -48.078  1.00  0.00           H  
ATOM   4577  C   GLN   298      11.363   4.919 -49.162  1.00  0.00           C  
ATOM   4578  O   GLN   298      11.677   6.025 -48.671  1.00  0.00           O  
ATOM   4579  N   GLY   299      10.388   4.861 -50.032  1.00  0.00           N  
ATOM   4580  HN  GLY   299      10.148   3.937 -50.319  1.00  0.00           H  
ATOM   4581  CA  GLY   299       9.636   6.055 -50.509  1.00  0.00           C  
ATOM   4582  HA1 GLY   299       9.079   6.530 -49.715  1.00  0.00           H  
ATOM   4583  HA2 GLY   299       8.987   5.598 -51.241  1.00  0.00           H  
ATOM   4584  C   GLY   299      10.363   7.181 -51.232  1.00  0.00           C  
ATOM   4585  O   GLY   299      11.502   7.085 -51.604  1.00  0.00           O  
ATOM   4586  N   GLU   300       9.556   8.275 -51.436  1.00  0.00           N  
ATOM   4587  HN  GLU   300       8.569   8.160 -51.350  1.00  0.00           H  
ATOM   4588  CA  GLU   300      10.160   9.514 -51.941  1.00  0.00           C  
ATOM   4589  HA  GLU   300      11.191   9.438 -51.628  1.00  0.00           H  
ATOM   4590  CB  GLU   300      10.060   9.670 -53.481  1.00  0.00           C  
ATOM   4591  HB1 GLU   300      10.469  10.619 -53.891  1.00  0.00           H  
ATOM   4592  HB2 GLU   300       8.976   9.804 -53.680  1.00  0.00           H  
ATOM   4593  CG  GLU   300      10.694   8.566 -54.313  1.00  0.00           C  
ATOM   4594  HG1 GLU   300      10.174   7.609 -54.097  1.00  0.00           H  
ATOM   4595  HG2 GLU   300      11.754   8.501 -53.984  1.00  0.00           H  
ATOM   4596  CD  GLU   300      10.718   8.772 -55.745  1.00  0.00           C  
ATOM   4597  OE1 GLU   300      11.849   8.837 -56.271  1.00  0.00           O  
ATOM   4598  OE2 GLU   300       9.620   8.753 -56.354  1.00  0.00           O  
ATOM   4599  C   GLU   300       9.640  10.788 -51.309  1.00  0.00           C  
ATOM   4600  O   GLU   300      10.383  11.738 -51.270  1.00  0.00           O  
ATOM   4601  N   THR   301       8.514  10.896 -50.653  1.00  0.00           N  
ATOM   4602  HN  THR   301       7.933  10.102 -50.494  1.00  0.00           H  
ATOM   4603  CA  THR   301       8.001  12.079 -49.919  1.00  0.00           C  
ATOM   4604  HA  THR   301       8.022  12.855 -50.669  1.00  0.00           H  
ATOM   4605  CB  THR   301       6.528  11.846 -49.355  1.00  0.00           C  
ATOM   4606  HB  THR   301       6.597  11.876 -48.246  1.00  0.00           H  
ATOM   4607  OG1 THR   301       6.014  10.594 -49.775  1.00  0.00           O  
ATOM   4608  HG1 THR   301       5.119  10.771 -50.075  1.00  0.00           H  
ATOM   4609  CG2 THR   301       5.568  12.952 -49.877  1.00  0.00           C  
ATOM   4610 HG21 THR   301       4.534  12.761 -49.517  1.00  0.00           H  
ATOM   4611 HG22 THR   301       5.480  12.813 -50.976  1.00  0.00           H  
ATOM   4612 HG23 THR   301       5.966  13.926 -49.522  1.00  0.00           H  
ATOM   4613  C   THR   301       8.934  12.407 -48.718  1.00  0.00           C  
ATOM   4614  O   THR   301       9.549  11.445 -48.184  1.00  0.00           O  
ATOM   4615  N   PHE   302       9.042  13.684 -48.322  1.00  0.00           N  
ATOM   4616  HN  PHE   302       8.539  14.461 -48.691  1.00  0.00           H  
ATOM   4617  CA  PHE   302       9.691  14.122 -47.070  1.00  0.00           C  
ATOM   4618  HA  PHE   302       9.309  15.130 -46.995  1.00  0.00           H  
ATOM   4619  CB  PHE   302       9.150  13.327 -45.854  1.00  0.00           C  
ATOM   4620  HB1 PHE   302       9.525  13.733 -44.891  1.00  0.00           H  
ATOM   4621  HB2 PHE   302       9.517  12.281 -45.921  1.00  0.00           H  
ATOM   4622  CG  PHE   302       7.653  13.401 -45.920  1.00  0.00           C  
ATOM   4623  CD1 PHE   302       6.945  12.240 -45.587  1.00  0.00           C  
ATOM   4624  HD1 PHE   302       7.430  11.407 -45.100  1.00  0.00           H  
ATOM   4625  CE1 PHE   302       5.550  12.344 -45.618  1.00  0.00           C  
ATOM   4626  HE1 PHE   302       4.979  11.490 -45.284  1.00  0.00           H  
ATOM   4627  CZ  PHE   302       4.853  13.470 -46.034  1.00  0.00           C  
ATOM   4628  HZ  PHE   302       3.783  13.481 -46.186  1.00  0.00           H  
ATOM   4629  CD2 PHE   302       6.920  14.598 -46.201  1.00  0.00           C  
ATOM   4630  HD2 PHE   302       7.458  15.532 -46.141  1.00  0.00           H  
ATOM   4631  CE2 PHE   302       5.545  14.660 -46.266  1.00  0.00           C  
ATOM   4632  HE2 PHE   302       5.001  15.582 -46.410  1.00  0.00           H  
ATOM   4633  C   PHE   302      11.202  14.363 -47.150  1.00  0.00           C  
ATOM   4634  O   PHE   302      11.920  14.284 -46.176  1.00  0.00           O  
ATOM   4635  N   ASP   303      11.626  14.702 -48.393  1.00  0.00           N  
ATOM   4636  HN  ASP   303      10.911  14.798 -49.081  1.00  0.00           H  
ATOM   4637  CA  ASP   303      13.012  15.137 -48.638  1.00  0.00           C  
ATOM   4638  HA  ASP   303      12.997  15.619 -49.604  1.00  0.00           H  
ATOM   4639  CB  ASP   303      13.500  16.327 -47.750  1.00  0.00           C  
ATOM   4640  HB1 ASP   303      14.477  16.681 -48.143  1.00  0.00           H  
ATOM   4641  HB2 ASP   303      13.562  16.085 -46.668  1.00  0.00           H  
ATOM   4642  CG  ASP   303      12.569  17.504 -47.743  1.00  0.00           C  
ATOM   4643  OD1 ASP   303      12.542  18.286 -46.744  1.00  0.00           O  
ATOM   4644  OD2 ASP   303      11.858  17.678 -48.770  1.00  0.00           O  
ATOM   4645  C   ASP   303      14.011  14.056 -48.861  1.00  0.00           C  
ATOM   4646  O   ASP   303      15.163  14.216 -48.465  1.00  0.00           O  
ATOM   4647  N   TYR   304      13.676  12.961 -49.570  1.00  0.00           N  
ATOM   4648  HN  TYR   304      12.790  12.984 -50.027  1.00  0.00           H  
ATOM   4649  CA  TYR   304      14.558  11.814 -49.871  1.00  0.00           C  
ATOM   4650  HA  TYR   304      13.908  10.981 -50.095  1.00  0.00           H  
ATOM   4651  CB  TYR   304      15.472  12.255 -51.113  1.00  0.00           C  
ATOM   4652  HB1 TYR   304      16.338  11.617 -51.389  1.00  0.00           H  
ATOM   4653  HB2 TYR   304      15.713  13.324 -50.932  1.00  0.00           H  
ATOM   4654  CG  TYR   304      14.703  12.079 -52.359  1.00  0.00           C  
ATOM   4655  CD1 TYR   304      14.708  10.895 -53.042  1.00  0.00           C  
ATOM   4656  HD1 TYR   304      15.383  10.110 -52.734  1.00  0.00           H  
ATOM   4657  CE1 TYR   304      13.982  10.692 -54.207  1.00  0.00           C  
ATOM   4658  HE1 TYR   304      13.866   9.714 -54.650  1.00  0.00           H  
ATOM   4659  CZ  TYR   304      13.224  11.803 -54.686  1.00  0.00           C  
ATOM   4660  OH  TYR   304      12.375  11.676 -55.743  1.00  0.00           O  
ATOM   4661  HH  TYR   304      12.282  10.771 -56.050  1.00  0.00           H  
ATOM   4662  CD2 TYR   304      13.958  13.168 -52.817  1.00  0.00           C  
ATOM   4663  HD2 TYR   304      13.867  13.938 -52.066  1.00  0.00           H  
ATOM   4664  CE2 TYR   304      13.162  13.073 -53.995  1.00  0.00           C  
ATOM   4665  HE2 TYR   304      12.471  13.833 -54.327  1.00  0.00           H  
ATOM   4666  C   TYR   304      15.488  11.157 -48.793  1.00  0.00           C  
ATOM   4667  O   TYR   304      16.752  11.237 -48.939  1.00  0.00           O  
ATOM   4668  N   ILE   305      14.987  10.722 -47.690  1.00  0.00           N  
ATOM   4669  HN  ILE   305      14.017  10.494 -47.684  1.00  0.00           H  
ATOM   4670  CA  ILE   305      15.723  10.433 -46.518  1.00  0.00           C  
ATOM   4671  HA  ILE   305      16.249  11.249 -46.046  1.00  0.00           H  
ATOM   4672  CB  ILE   305      14.847  10.025 -45.348  1.00  0.00           C  
ATOM   4673  HB  ILE   305      15.469   9.714 -44.482  1.00  0.00           H  
ATOM   4674  CG2 ILE   305      14.102  11.274 -44.835  1.00  0.00           C  
ATOM   4675 HG21 ILE   305      14.775  12.118 -44.574  1.00  0.00           H  
ATOM   4676 HG22 ILE   305      13.445  10.957 -43.997  1.00  0.00           H  
ATOM   4677 HG23 ILE   305      13.482  11.593 -45.700  1.00  0.00           H  
ATOM   4678  CG1 ILE   305      13.880   8.811 -45.593  1.00  0.00           C  
ATOM   4679 HG11 ILE   305      14.072   8.067 -46.396  1.00  0.00           H  
ATOM   4680 HG12 ILE   305      13.020   9.421 -45.942  1.00  0.00           H  
ATOM   4681  CD  ILE   305      13.748   8.025 -44.271  1.00  0.00           C  
ATOM   4682  HD1 ILE   305      13.390   8.715 -43.477  1.00  0.00           H  
ATOM   4683  HD2 ILE   305      14.774   7.665 -44.039  1.00  0.00           H  
ATOM   4684  HD3 ILE   305      13.055   7.158 -44.320  1.00  0.00           H  
ATOM   4685  C   ILE   305      16.850   9.420 -46.563  1.00  0.00           C  
ATOM   4686  O   ILE   305      17.977   9.732 -46.140  1.00  0.00           O  
ATOM   4687  N   GLY   306      16.629   8.263 -47.227  1.00  0.00           N  
ATOM   4688  HN  GLY   306      15.675   8.034 -47.406  1.00  0.00           H  
ATOM   4689  CA  GLY   306      17.734   7.419 -47.698  1.00  0.00           C  
ATOM   4690  HA1 GLY   306      17.292   6.720 -48.392  1.00  0.00           H  
ATOM   4691  HA2 GLY   306      18.168   6.962 -46.821  1.00  0.00           H  
ATOM   4692  C   GLY   306      18.897   7.999 -48.486  1.00  0.00           C  
ATOM   4693  O   GLY   306      20.074   7.942 -48.092  1.00  0.00           O  
ATOM   4694  N   SER   307      18.615   8.553 -49.696  1.00  0.00           N  
ATOM   4695  HN  SER   307      17.689   8.620 -50.058  1.00  0.00           H  
ATOM   4696  CA  SER   307      19.672   8.921 -50.624  1.00  0.00           C  
ATOM   4697  HA  SER   307      20.401   8.124 -50.615  1.00  0.00           H  
ATOM   4698  CB  SER   307      19.195   9.029 -52.097  1.00  0.00           C  
ATOM   4699  HB1 SER   307      18.845   8.095 -52.585  1.00  0.00           H  
ATOM   4700  HB2 SER   307      20.040   9.482 -52.659  1.00  0.00           H  
ATOM   4701  OG  SER   307      18.104   9.882 -52.210  1.00  0.00           O  
ATOM   4702  HG1 SER   307      17.316   9.438 -51.887  1.00  0.00           H  
ATOM   4703  C   SER   307      20.417  10.177 -50.277  1.00  0.00           C  
ATOM   4704  O   SER   307      21.618  10.275 -50.520  1.00  0.00           O  
ATOM   4705  N   SER   308      19.782  11.101 -49.475  1.00  0.00           N  
ATOM   4706  HN  SER   308      18.797  10.974 -49.389  1.00  0.00           H  
ATOM   4707  CA  SER   308      20.226  12.275 -48.813  1.00  0.00           C  
ATOM   4708  HA  SER   308      20.587  12.908 -49.610  1.00  0.00           H  
ATOM   4709  CB  SER   308      19.125  13.155 -48.201  1.00  0.00           C  
ATOM   4710  HB1 SER   308      19.645  13.974 -47.658  1.00  0.00           H  
ATOM   4711  HB2 SER   308      18.510  12.540 -47.510  1.00  0.00           H  
ATOM   4712  OG  SER   308      18.321  13.742 -49.195  1.00  0.00           O  
ATOM   4713  HG1 SER   308      17.608  13.121 -49.362  1.00  0.00           H  
ATOM   4714  C   SER   308      21.372  12.011 -47.767  1.00  0.00           C  
ATOM   4715  O   SER   308      22.391  12.653 -47.704  1.00  0.00           O  
ATOM   4716  N   ARG   309      21.227  11.016 -46.919  1.00  0.00           N  
ATOM   4717  HN  ARG   309      20.292  10.674 -46.858  1.00  0.00           H  
ATOM   4718  CA  ARG   309      22.252  10.478 -46.027  1.00  0.00           C  
ATOM   4719  HA  ARG   309      22.811  11.344 -45.703  1.00  0.00           H  
ATOM   4720  CB  ARG   309      21.597   9.876 -44.671  1.00  0.00           C  
ATOM   4721  HB1 ARG   309      21.012   9.053 -45.134  1.00  0.00           H  
ATOM   4722  HB2 ARG   309      20.904  10.639 -44.256  1.00  0.00           H  
ATOM   4723  CG  ARG   309      22.635   9.304 -43.649  1.00  0.00           C  
ATOM   4724  HG1 ARG   309      23.248   8.511 -44.129  1.00  0.00           H  
ATOM   4725  HG2 ARG   309      22.136   8.796 -42.796  1.00  0.00           H  
ATOM   4726  CD  ARG   309      23.606  10.364 -43.085  1.00  0.00           C  
ATOM   4727  HD1 ARG   309      23.030  11.212 -42.658  1.00  0.00           H  
ATOM   4728  HD2 ARG   309      24.256  10.742 -43.903  1.00  0.00           H  
ATOM   4729  NE  ARG   309      24.463   9.744 -42.051  1.00  0.00           N  
ATOM   4730  HE  ARG   309      25.371   9.404 -42.298  1.00  0.00           H  
ATOM   4731  CZ  ARG   309      24.217   9.853 -40.721  1.00  0.00           C  
ATOM   4732  NH1 ARG   309      23.022  10.058 -40.223  1.00  0.00           N  
ATOM   4733 HH11 ARG   309      22.242  10.152 -40.841  1.00  0.00           H  
ATOM   4734 HH12 ARG   309      22.936  10.179 -39.234  1.00  0.00           H  
ATOM   4735  NH2 ARG   309      25.193   9.767 -39.821  1.00  0.00           N  
ATOM   4736 HH21 ARG   309      26.097   9.731 -40.247  1.00  0.00           H  
ATOM   4737 HH22 ARG   309      24.932  10.034 -38.893  1.00  0.00           H  
ATOM   4738  C   ARG   309      23.288   9.527 -46.673  1.00  0.00           C  
ATOM   4739  O   ARG   309      24.438   9.453 -46.232  1.00  0.00           O  
ATOM   4740  N   MET   310      22.911   8.717 -47.677  1.00  0.00           N  
ATOM   4741  HN  MET   310      21.943   8.836 -47.882  1.00  0.00           H  
ATOM   4742  CA  MET   310      23.846   7.865 -48.360  1.00  0.00           C  
ATOM   4743  HA  MET   310      24.516   7.410 -47.646  1.00  0.00           H  
ATOM   4744  CB  MET   310      23.007   6.704 -49.086  1.00  0.00           C  
ATOM   4745  HB1 MET   310      22.223   7.142 -49.740  1.00  0.00           H  
ATOM   4746  HB2 MET   310      22.490   6.128 -48.289  1.00  0.00           H  
ATOM   4747  CG  MET   310      23.949   5.883 -49.975  1.00  0.00           C  
ATOM   4748  HG1 MET   310      24.534   5.153 -49.376  1.00  0.00           H  
ATOM   4749  HG2 MET   310      24.622   6.457 -50.647  1.00  0.00           H  
ATOM   4750  SD  MET   310      22.809   4.787 -50.919  1.00  0.00           S  
ATOM   4751  CE  MET   310      22.804   3.453 -49.690  1.00  0.00           C  
ATOM   4752  HE1 MET   310      22.059   2.646 -49.853  1.00  0.00           H  
ATOM   4753  HE2 MET   310      22.441   3.812 -48.703  1.00  0.00           H  
ATOM   4754  HE3 MET   310      23.825   3.025 -49.604  1.00  0.00           H  
ATOM   4755  C   MET   310      24.894   8.690 -49.132  1.00  0.00           C  
ATOM   4756  O   MET   310      26.107   8.385 -49.014  1.00  0.00           O  
ATOM   4757  N   VAL   311      24.524   9.690 -49.920  1.00  0.00           N  
ATOM   4758  HN  VAL   311      23.569   9.762 -50.198  1.00  0.00           H  
ATOM   4759  CA  VAL   311      25.539  10.519 -50.568  1.00  0.00           C  
ATOM   4760  HA  VAL   311      26.200  10.001 -51.248  1.00  0.00           H  
ATOM   4761  CB  VAL   311      24.966  11.463 -51.574  1.00  0.00           C  
ATOM   4762  HB  VAL   311      24.221  10.914 -52.189  1.00  0.00           H  
ATOM   4763  CG1 VAL   311      24.288  12.706 -50.877  1.00  0.00           C  
ATOM   4764 HG11 VAL   311      23.859  13.359 -51.668  1.00  0.00           H  
ATOM   4765 HG12 VAL   311      25.001  13.249 -50.221  1.00  0.00           H  
ATOM   4766 HG13 VAL   311      23.583  12.309 -50.116  1.00  0.00           H  
ATOM   4767  CG2 VAL   311      26.074  11.888 -52.643  1.00  0.00           C  
ATOM   4768 HG21 VAL   311      27.067  12.039 -52.168  1.00  0.00           H  
ATOM   4769 HG22 VAL   311      25.720  12.760 -53.234  1.00  0.00           H  
ATOM   4770 HG23 VAL   311      26.077  10.993 -53.300  1.00  0.00           H  
ATOM   4771  C   VAL   311      26.454  11.273 -49.576  1.00  0.00           C  
ATOM   4772  O   VAL   311      27.658  11.549 -49.821  1.00  0.00           O  
ATOM   4773  N   TYR   312      25.946  11.739 -48.425  1.00  0.00           N  
ATOM   4774  HN  TYR   312      24.956  11.646 -48.497  1.00  0.00           H  
ATOM   4775  CA  TYR   312      26.649  12.260 -47.306  1.00  0.00           C  
ATOM   4776  HA  TYR   312      27.222  13.113 -47.639  1.00  0.00           H  
ATOM   4777  CB  TYR   312      25.607  12.904 -46.308  1.00  0.00           C  
ATOM   4778  HB1 TYR   312      24.970  12.079 -45.924  1.00  0.00           H  
ATOM   4779  HB2 TYR   312      24.934  13.652 -46.778  1.00  0.00           H  
ATOM   4780  CG  TYR   312      26.259  13.490 -45.066  1.00  0.00           C  
ATOM   4781  CD1 TYR   312      26.458  12.736 -43.861  1.00  0.00           C  
ATOM   4782  HD1 TYR   312      26.179  11.694 -43.922  1.00  0.00           H  
ATOM   4783  CE1 TYR   312      26.955  13.234 -42.674  1.00  0.00           C  
ATOM   4784  HE1 TYR   312      26.996  12.682 -41.747  1.00  0.00           H  
ATOM   4785  CZ  TYR   312      27.170  14.638 -42.604  1.00  0.00           C  
ATOM   4786  OH  TYR   312      27.684  15.288 -41.457  1.00  0.00           O  
ATOM   4787  HH  TYR   312      27.904  16.130 -41.864  1.00  0.00           H  
ATOM   4788  CD2 TYR   312      26.513  14.892 -44.934  1.00  0.00           C  
ATOM   4789  HD2 TYR   312      26.459  15.537 -45.799  1.00  0.00           H  
ATOM   4790  CE2 TYR   312      26.953  15.474 -43.715  1.00  0.00           C  
ATOM   4791  HE2 TYR   312      27.051  16.548 -43.659  1.00  0.00           H  
ATOM   4792  C   TYR   312      27.684  11.384 -46.657  1.00  0.00           C  
ATOM   4793  O   TYR   312      28.833  11.779 -46.484  1.00  0.00           O  
ATOM   4794  N   ASP   313      27.321  10.148 -46.370  1.00  0.00           N  
ATOM   4795  HN  ASP   313      26.352   9.921 -46.414  1.00  0.00           H  
ATOM   4796  CA  ASP   313      28.214   9.140 -45.803  1.00  0.00           C  
ATOM   4797  HA  ASP   313      28.834   9.570 -45.030  1.00  0.00           H  
ATOM   4798  CB  ASP   313      27.578   7.842 -45.294  1.00  0.00           C  
ATOM   4799  HB1 ASP   313      28.369   7.120 -44.999  1.00  0.00           H  
ATOM   4800  HB2 ASP   313      26.850   7.453 -46.037  1.00  0.00           H  
ATOM   4801  CG  ASP   313      26.749   7.984 -43.990  1.00  0.00           C  
ATOM   4802  OD1 ASP   313      27.228   8.810 -43.186  1.00  0.00           O  
ATOM   4803  OD2 ASP   313      25.777   7.285 -43.698  1.00  0.00           O  
ATOM   4804  C   ASP   313      29.198   8.739 -46.940  1.00  0.00           C  
ATOM   4805  O   ASP   313      30.326   8.406 -46.792  1.00  0.00           O  
ATOM   4806  N   MET   314      28.762   8.800 -48.211  1.00  0.00           N  
ATOM   4807  HN  MET   314      27.777   8.755 -48.358  1.00  0.00           H  
ATOM   4808  CA  MET   314      29.645   8.514 -49.367  1.00  0.00           C  
ATOM   4809  HA  MET   314      30.126   7.553 -49.262  1.00  0.00           H  
ATOM   4810  CB  MET   314      28.851   8.522 -50.709  1.00  0.00           C  
ATOM   4811  HB1 MET   314      29.520   8.793 -51.553  1.00  0.00           H  
ATOM   4812  HB2 MET   314      28.084   9.326 -50.681  1.00  0.00           H  
ATOM   4813  CG  MET   314      28.264   7.143 -51.073  1.00  0.00           C  
ATOM   4814  HG1 MET   314      27.480   6.699 -50.423  1.00  0.00           H  
ATOM   4815  HG2 MET   314      29.163   6.507 -50.917  1.00  0.00           H  
ATOM   4816  SD  MET   314      27.793   6.922 -52.807  1.00  0.00           S  
ATOM   4817  CE  MET   314      27.111   5.292 -52.687  1.00  0.00           C  
ATOM   4818  HE1 MET   314      26.310   5.049 -53.418  1.00  0.00           H  
ATOM   4819  HE2 MET   314      26.602   5.191 -51.704  1.00  0.00           H  
ATOM   4820  HE3 MET   314      27.836   4.456 -52.788  1.00  0.00           H  
ATOM   4821  C   MET   314      30.719   9.589 -49.474  1.00  0.00           C  
ATOM   4822  O   MET   314      31.905   9.326 -49.678  1.00  0.00           O  
ATOM   4823  N   GLU   315      30.364  10.871 -49.339  1.00  0.00           N  
ATOM   4824  HN  GLU   315      29.429  11.208 -49.257  1.00  0.00           H  
ATOM   4825  CA  GLU   315      31.358  11.953 -49.212  1.00  0.00           C  
ATOM   4826  HA  GLU   315      31.956  12.026 -50.108  1.00  0.00           H  
ATOM   4827  CB  GLU   315      30.599  13.334 -49.139  1.00  0.00           C  
ATOM   4828  HB1 GLU   315      29.961  13.384 -48.230  1.00  0.00           H  
ATOM   4829  HB2 GLU   315      29.958  13.475 -50.035  1.00  0.00           H  
ATOM   4830  CG  GLU   315      31.553  14.633 -49.172  1.00  0.00           C  
ATOM   4831  HG1 GLU   315      32.246  14.657 -50.041  1.00  0.00           H  
ATOM   4832  HG2 GLU   315      32.231  14.549 -48.296  1.00  0.00           H  
ATOM   4833  CD  GLU   315      30.806  15.958 -49.153  1.00  0.00           C  
ATOM   4834  OE1 GLU   315      29.766  16.026 -48.486  1.00  0.00           O  
ATOM   4835  OE2 GLU   315      31.197  16.936 -49.848  1.00  0.00           O  
ATOM   4836  C   GLU   315      32.305  11.945 -48.041  1.00  0.00           C  
ATOM   4837  O   GLU   315      33.525  12.108 -48.186  1.00  0.00           O  
ATOM   4838  N   LYS   316      31.794  11.766 -46.830  1.00  0.00           N  
ATOM   4839  HN  LYS   316      30.811  11.643 -46.713  1.00  0.00           H  
ATOM   4840  CA  LYS   316      32.603  11.736 -45.613  1.00  0.00           C  
ATOM   4841  HA  LYS   316      33.307  12.553 -45.665  1.00  0.00           H  
ATOM   4842  CB  LYS   316      31.764  12.091 -44.353  1.00  0.00           C  
ATOM   4843  HB1 LYS   316      32.419  11.984 -43.462  1.00  0.00           H  
ATOM   4844  HB2 LYS   316      31.026  11.261 -44.323  1.00  0.00           H  
ATOM   4845  CG  LYS   316      30.906  13.382 -44.371  1.00  0.00           C  
ATOM   4846  HG1 LYS   316      30.664  13.553 -43.301  1.00  0.00           H  
ATOM   4847  HG2 LYS   316      29.961  13.120 -44.894  1.00  0.00           H  
ATOM   4848  CD  LYS   316      31.504  14.730 -44.962  1.00  0.00           C  
ATOM   4849  HD1 LYS   316      31.959  14.387 -45.916  1.00  0.00           H  
ATOM   4850  HD2 LYS   316      32.320  15.175 -44.355  1.00  0.00           H  
ATOM   4851  CE  LYS   316      30.466  15.802 -45.248  1.00  0.00           C  
ATOM   4852  HE1 LYS   316      30.155  16.224 -44.268  1.00  0.00           H  
ATOM   4853  HE2 LYS   316      29.572  15.321 -45.698  1.00  0.00           H  
ATOM   4854  NZ  LYS   316      30.940  16.878 -46.094  1.00  0.00           N  
ATOM   4855  HZ1 LYS   316      31.964  16.893 -46.275  1.00  0.00           H  
ATOM   4856  HZ2 LYS   316      30.687  17.796 -45.674  1.00  0.00           H  
ATOM   4857  HZ3 LYS   316      30.577  16.873 -47.068  1.00  0.00           H  
ATOM   4858  C   LYS   316      33.328  10.423 -45.374  1.00  0.00           C  
ATOM   4859  O   LYS   316      34.355  10.365 -44.710  1.00  0.00           O  
ATOM   4860  N   GLY   317      32.912   9.398 -46.106  1.00  0.00           N  
ATOM   4861  HN  GLY   317      32.010   9.465 -46.525  1.00  0.00           H  
ATOM   4862  CA  GLY   317      33.605   8.103 -46.295  1.00  0.00           C  
ATOM   4863  HA1 GLY   317      34.667   8.292 -46.332  1.00  0.00           H  
ATOM   4864  HA2 GLY   317      33.235   7.651 -47.204  1.00  0.00           H  
ATOM   4865  C   GLY   317      33.429   7.199 -45.125  1.00  0.00           C  
ATOM   4866  O   GLY   317      34.292   6.466 -44.670  1.00  0.00           O  
ATOM   4867  N   LYS   318      32.176   7.312 -44.652  1.00  0.00           N  
ATOM   4868  HN  LYS   318      31.745   8.199 -44.799  1.00  0.00           H  
ATOM   4869  CA  LYS   318      31.626   6.427 -43.614  1.00  0.00           C  
ATOM   4870  HA  LYS   318      32.435   5.908 -43.123  1.00  0.00           H  
ATOM   4871  CB  LYS   318      30.946   7.342 -42.588  1.00  0.00           C  
ATOM   4872  HB1 LYS   318      30.438   6.746 -41.800  1.00  0.00           H  
ATOM   4873  HB2 LYS   318      30.109   7.927 -43.024  1.00  0.00           H  
ATOM   4874  CG  LYS   318      31.838   8.395 -41.899  1.00  0.00           C  
ATOM   4875  HG1 LYS   318      31.150   8.950 -41.225  1.00  0.00           H  
ATOM   4876  HG2 LYS   318      32.205   9.186 -42.587  1.00  0.00           H  
ATOM   4877  CD  LYS   318      32.933   7.658 -41.093  1.00  0.00           C  
ATOM   4878  HD1 LYS   318      33.610   7.077 -41.756  1.00  0.00           H  
ATOM   4879  HD2 LYS   318      32.445   6.832 -40.534  1.00  0.00           H  
ATOM   4880  CE  LYS   318      33.636   8.438 -39.960  1.00  0.00           C  
ATOM   4881  HE1 LYS   318      34.343   7.804 -39.385  1.00  0.00           H  
ATOM   4882  HE2 LYS   318      32.926   8.744 -39.162  1.00  0.00           H  
ATOM   4883  NZ  LYS   318      34.327   9.688 -40.359  1.00  0.00           N  
ATOM   4884  HZ1 LYS   318      35.036   9.906 -39.629  1.00  0.00           H  
ATOM   4885  HZ2 LYS   318      33.724  10.534 -40.397  1.00  0.00           H  
ATOM   4886  HZ3 LYS   318      34.822   9.508 -41.256  1.00  0.00           H  
ATOM   4887  C   LYS   318      30.624   5.432 -44.266  1.00  0.00           C  
ATOM   4888  O   LYS   318      29.763   4.915 -43.513  1.00  0.00           O  
ATOM   4889  N   PHE   319      30.658   5.288 -45.606  1.00  0.00           N  
ATOM   4890  HN  PHE   319      31.466   5.620 -46.087  1.00  0.00           H  
ATOM   4891  CA  PHE   319      29.884   4.282 -46.353  1.00  0.00           C  
ATOM   4892  HA  PHE   319      29.397   3.619 -45.653  1.00  0.00           H  
ATOM   4893  CB  PHE   319      28.955   4.953 -47.409  1.00  0.00           C  
ATOM   4894  HB1 PHE   319      29.508   5.439 -48.240  1.00  0.00           H  
ATOM   4895  HB2 PHE   319      28.254   5.693 -46.968  1.00  0.00           H  
ATOM   4896  CG  PHE   319      28.027   3.892 -47.891  1.00  0.00           C  
ATOM   4897  CD1 PHE   319      27.283   3.028 -47.062  1.00  0.00           C  
ATOM   4898  HD1 PHE   319      27.409   3.002 -45.990  1.00  0.00           H  
ATOM   4899  CE1 PHE   319      26.395   2.135 -47.610  1.00  0.00           C  
ATOM   4900  HE1 PHE   319      25.652   1.652 -46.992  1.00  0.00           H  
ATOM   4901  CZ  PHE   319      26.318   1.972 -49.023  1.00  0.00           C  
ATOM   4902  HZ  PHE   319      25.655   1.233 -49.447  1.00  0.00           H  
ATOM   4903  CD2 PHE   319      27.943   3.752 -49.305  1.00  0.00           C  
ATOM   4904  HD2 PHE   319      28.592   4.254 -50.008  1.00  0.00           H  
ATOM   4905  CE2 PHE   319      27.126   2.715 -49.790  1.00  0.00           C  
ATOM   4906  HE2 PHE   319      27.143   2.421 -50.830  1.00  0.00           H  
ATOM   4907  C   PHE   319      30.865   3.402 -47.162  1.00  0.00           C  
ATOM   4908  O   PHE   319      31.852   3.922 -47.702  1.00  0.00           O  
ATOM   4909  N   PRO   320      30.826   2.103 -47.367  1.00  0.00           N  
ATOM   4910  CD  PRO   320      30.107   1.140 -46.479  1.00  0.00           C  
ATOM   4911  HD1 PRO   320      29.195   0.804 -47.016  1.00  0.00           H  
ATOM   4912  HD2 PRO   320      29.855   1.604 -45.501  1.00  0.00           H  
ATOM   4913  CA  PRO   320      31.944   1.417 -48.002  1.00  0.00           C  
ATOM   4914  HA  PRO   320      32.877   1.662 -47.516  1.00  0.00           H  
ATOM   4915  CB  PRO   320      31.672  -0.047 -47.803  1.00  0.00           C  
ATOM   4916  HB1 PRO   320      32.610  -0.633 -47.909  1.00  0.00           H  
ATOM   4917  HB2 PRO   320      30.967  -0.451 -48.561  1.00  0.00           H  
ATOM   4918  CG  PRO   320      31.175   0.064 -46.373  1.00  0.00           C  
ATOM   4919  HG1 PRO   320      30.727  -0.931 -46.163  1.00  0.00           H  
ATOM   4920  HG2 PRO   320      31.911   0.392 -45.609  1.00  0.00           H  
ATOM   4921  C   PRO   320      32.263   1.719 -49.484  1.00  0.00           C  
ATOM   4922  O   PRO   320      33.401   1.547 -49.877  1.00  0.00           O  
ATOM   4923  N   VAL   321      31.236   2.111 -50.294  1.00  0.00           N  
ATOM   4924  HN  VAL   321      30.335   2.261 -49.895  1.00  0.00           H  
ATOM   4925  CA  VAL   321      31.352   2.509 -51.696  1.00  0.00           C  
ATOM   4926  HA  VAL   321      32.167   2.006 -52.195  1.00  0.00           H  
ATOM   4927  CB  VAL   321      30.063   2.203 -52.465  1.00  0.00           C  
ATOM   4928  HB  VAL   321      29.259   2.743 -51.920  1.00  0.00           H  
ATOM   4929  CG1 VAL   321      30.225   2.589 -53.976  1.00  0.00           C  
ATOM   4930 HG11 VAL   321      30.462   3.673 -54.029  1.00  0.00           H  
ATOM   4931 HG12 VAL   321      29.290   2.598 -54.576  1.00  0.00           H  
ATOM   4932 HG13 VAL   321      30.867   1.861 -54.517  1.00  0.00           H  
ATOM   4933  CG2 VAL   321      29.701   0.748 -52.347  1.00  0.00           C  
ATOM   4934 HG21 VAL   321      30.568   0.133 -52.669  1.00  0.00           H  
ATOM   4935 HG22 VAL   321      28.883   0.499 -53.057  1.00  0.00           H  
ATOM   4936 HG23 VAL   321      29.445   0.302 -51.362  1.00  0.00           H  
ATOM   4937  C   VAL   321      31.735   4.025 -51.804  1.00  0.00           C
[truncated: 1,350,122 more chars]
