# Supplementary material for: Effects of presenilin-1 familial Alzheimer’s disease mutations on γ-secretase activation for cleavage of amyloid precursor protein
Source: Commun Biol. 2023 Feb 14;6:174. doi: 10.1038/s42003-023-04539-1 (PMC9929099; doi:10.1038/s42003-023-04539-1)
Supplement: Supplementary file 4 — Supplementary Data 1 [file 42003_2023_4539_MOESM4_ESM.zip › Supplementary-PDBs/Active_L286V.pdb]

CRYST1  127.759  127.759  160.081  90.00  90.00  90.00               1
ATOM      1  CAY ASN     1     -18.166 -12.100 -19.480  1.00  0.00           C  
ATOM      2  HY1 ASN     1     -18.536 -13.048 -19.033  1.00  0.00           H  
ATOM      3  HY2 ASN     1     -17.060 -12.190 -19.436  1.00  0.00           H  
ATOM      4  HY3 ASN     1     -18.519 -12.092 -20.533  1.00  0.00           H  
ATOM      5  CY  ASN     1     -18.535 -10.774 -18.855  1.00  0.00           C  
ATOM      6  OY  ASN     1     -18.068  -9.738 -19.252  1.00  0.00           O  
ATOM      7  N   ASN     1     -19.424 -10.932 -17.836  1.00  0.00           N  
ATOM      8  HN  ASN     1     -19.637 -11.820 -17.436  1.00  0.00           H  
ATOM      9  CA  ASN     1     -19.925  -9.892 -17.016  1.00  0.00           C  
ATOM     10  HA  ASN     1     -20.361 -10.302 -16.117  1.00  0.00           H  
ATOM     11  CB  ASN     1     -18.771  -8.988 -16.434  1.00  0.00           C  
ATOM     12  HB1 ASN     1     -18.438  -8.237 -17.181  1.00  0.00           H  
ATOM     13  HB2 ASN     1     -17.868  -9.529 -16.079  1.00  0.00           H  
ATOM     14  CG  ASN     1     -19.180  -8.230 -15.203  1.00  0.00           C  
ATOM     15  OD1 ASN     1     -19.714  -7.107 -15.311  1.00  0.00           O  
ATOM     16  ND2 ASN     1     -18.911  -8.775 -14.042  1.00  0.00           N  
ATOM     17 HD21 ASN     1     -18.270  -9.535 -13.937  1.00  0.00           H  
ATOM     18 HD22 ASN     1     -19.228  -8.397 -13.173  1.00  0.00           H  
ATOM     19  C   ASN     1     -21.124  -9.101 -17.653  1.00  0.00           C  
ATOM     20  O   ASN     1     -22.120  -8.989 -16.954  1.00  0.00           O  
ATOM     21  N   SER     2     -21.047  -8.779 -18.952  1.00  0.00           N  
ATOM     22  HN  SER     2     -20.184  -8.848 -19.447  1.00  0.00           H  
ATOM     23  CA  SER     2     -22.074  -8.020 -19.597  1.00  0.00           C  
ATOM     24  HA  SER     2     -23.074  -8.352 -19.361  1.00  0.00           H  
ATOM     25  CB  SER     2     -21.942  -6.555 -19.175  1.00  0.00           C  
ATOM     26  HB1 SER     2     -21.073  -6.047 -19.645  1.00  0.00           H  
ATOM     27  HB2 SER     2     -21.831  -6.415 -18.078  1.00  0.00           H  
ATOM     28  OG  SER     2     -23.079  -5.869 -19.423  1.00  0.00           O  
ATOM     29  HG1 SER     2     -22.663  -5.004 -19.421  1.00  0.00           H  
ATOM     30  C   SER     2     -21.837  -8.194 -21.129  1.00  0.00           C  
ATOM     31  O   SER     2     -20.939  -8.865 -21.597  1.00  0.00           O  
ATOM     32  N   VAL     3     -22.799  -7.720 -21.903  1.00  0.00           N  
ATOM     33  HN  VAL     3     -23.533  -7.263 -21.406  1.00  0.00           H  
ATOM     34  CA  VAL     3     -22.811  -7.724 -23.398  1.00  0.00           C  
ATOM     35  HA  VAL     3     -22.737  -8.745 -23.742  1.00  0.00           H  
ATOM     36  CB  VAL     3     -24.224  -7.281 -23.910  1.00  0.00           C  
ATOM     37  HB  VAL     3     -24.564  -6.450 -23.256  1.00  0.00           H  
ATOM     38  CG1 VAL     3     -24.225  -6.887 -25.336  1.00  0.00           C  
ATOM     39 HG11 VAL     3     -23.701  -5.949 -25.619  1.00  0.00           H  
ATOM     40 HG12 VAL     3     -25.249  -6.878 -25.767  1.00  0.00           H  
ATOM     41 HG13 VAL     3     -23.831  -7.779 -25.868  1.00  0.00           H  
ATOM     42  CG2 VAL     3     -25.239  -8.409 -23.564  1.00  0.00           C  
ATOM     43 HG21 VAL     3     -26.135  -8.404 -24.220  1.00  0.00           H  
ATOM     44 HG22 VAL     3     -25.498  -8.344 -22.485  1.00  0.00           H  
ATOM     45 HG23 VAL     3     -24.715  -9.362 -23.791  1.00  0.00           H  
ATOM     46  C   VAL     3     -21.671  -6.925 -23.951  1.00  0.00           C  
ATOM     47  O   VAL     3     -21.285  -6.012 -23.244  1.00  0.00           O  
ATOM     48  N   GLU     4     -21.095  -7.117 -25.119  1.00  0.00           N  
ATOM     49  HN  GLU     4     -21.526  -7.829 -25.667  1.00  0.00           H  
ATOM     50  CA  GLU     4     -20.193  -6.210 -25.816  1.00  0.00           C  
ATOM     51  HA  GLU     4     -19.491  -5.898 -25.056  1.00  0.00           H  
ATOM     52  CB  GLU     4     -19.418  -7.005 -26.848  1.00  0.00           C  
ATOM     53  HB1 GLU     4     -18.931  -6.228 -27.476  1.00  0.00           H  
ATOM     54  HB2 GLU     4     -20.180  -7.565 -27.432  1.00  0.00           H  
ATOM     55  CG  GLU     4     -18.331  -7.964 -26.198  1.00  0.00           C  
ATOM     56  HG1 GLU     4     -18.804  -8.648 -25.461  1.00  0.00           H  
ATOM     57  HG2 GLU     4     -17.609  -7.297 -25.682  1.00  0.00           H  
ATOM     58  CD  GLU     4     -17.557  -8.725 -27.211  1.00  0.00           C  
ATOM     59  OE1 GLU     4     -16.287  -8.574 -27.355  1.00  0.00           O  
ATOM     60  OE2 GLU     4     -18.224  -9.668 -27.743  1.00  0.00           O  
ATOM     61  C   GLU     4     -20.807  -4.984 -26.309  1.00  0.00           C  
ATOM     62  O   GLU     4     -21.902  -5.019 -26.927  1.00  0.00           O  
ATOM     63  N   ARG     5     -20.126  -3.796 -26.102  1.00  0.00           N  
ATOM     64  HN  ARG     5     -19.192  -3.894 -25.768  1.00  0.00           H  
ATOM     65  CA  ARG     5     -20.572  -2.512 -26.520  1.00  0.00           C  
ATOM     66  HA  ARG     5     -19.874  -1.871 -26.003  1.00  0.00           H  
ATOM     67  CB  ARG     5     -20.464  -2.223 -28.001  1.00  0.00           C  
ATOM     68  HB1 ARG     5     -20.591  -1.164 -28.311  1.00  0.00           H  
ATOM     69  HB2 ARG     5     -21.243  -2.709 -28.627  1.00  0.00           H  
ATOM     70  CG  ARG     5     -19.105  -2.777 -28.534  1.00  0.00           C  
ATOM     71  HG1 ARG     5     -19.143  -3.886 -28.580  1.00  0.00           H  
ATOM     72  HG2 ARG     5     -18.222  -2.611 -27.880  1.00  0.00           H  
ATOM     73  CD  ARG     5     -18.594  -2.203 -29.833  1.00  0.00           C  
ATOM     74  HD1 ARG     5     -17.706  -2.750 -30.215  1.00  0.00           H  
ATOM     75  HD2 ARG     5     -18.268  -1.142 -29.895  1.00  0.00           H  
ATOM     76  NE  ARG     5     -19.593  -2.506 -30.922  1.00  0.00           N  
ATOM     77  HE  ARG     5     -20.520  -2.866 -30.816  1.00  0.00           H  
ATOM     78  CZ  ARG     5     -19.357  -2.354 -32.204  1.00  0.00           C  
ATOM     79  NH1 ARG     5     -18.295  -1.740 -32.659  1.00  0.00           N  
ATOM     80 HH11 ARG     5     -17.901  -1.023 -32.083  1.00  0.00           H  
ATOM     81 HH12 ARG     5     -18.150  -1.633 -33.643  1.00  0.00           H  
ATOM     82  NH2 ARG     5     -20.144  -2.890 -33.099  1.00  0.00           N  
ATOM     83 HH21 ARG     5     -20.844  -3.547 -32.822  1.00  0.00           H  
ATOM     84 HH22 ARG     5     -19.971  -2.661 -34.057  1.00  0.00           H  
ATOM     85  C   ARG     5     -21.988  -2.259 -25.957  1.00  0.00           C  
ATOM     86  O   ARG     5     -22.945  -1.957 -26.656  1.00  0.00           O  
ATOM     87  N   LYS     6     -22.140  -2.250 -24.632  1.00  0.00           N  
ATOM     88  HN  LYS     6     -21.427  -2.496 -23.980  1.00  0.00           H  
ATOM     89  CA  LYS     6     -23.434  -2.028 -23.994  1.00  0.00           C  
ATOM     90  HA  LYS     6     -24.256  -1.970 -24.692  1.00  0.00           H  
ATOM     91  CB  LYS     6     -23.613  -3.098 -22.941  1.00  0.00           C  
ATOM     92  HB1 LYS     6     -22.886  -2.949 -22.115  1.00  0.00           H  
ATOM     93  HB2 LYS     6     -23.263  -4.092 -23.291  1.00  0.00           H  
ATOM     94  CG  LYS     6     -24.951  -3.277 -22.382  1.00  0.00           C  
ATOM     95  HG1 LYS     6     -25.284  -2.432 -21.742  1.00  0.00           H  
ATOM     96  HG2 LYS     6     -24.879  -4.120 -21.661  1.00  0.00           H  
ATOM     97  CD  LYS     6     -26.044  -3.746 -23.369  1.00  0.00           C  
ATOM     98  HD1 LYS     6     -25.647  -4.455 -24.126  1.00  0.00           H  
ATOM     99  HD2 LYS     6     -26.433  -2.864 -23.921  1.00  0.00           H  
ATOM    100  CE  LYS     6     -27.004  -4.602 -22.616  1.00  0.00           C  
ATOM    101  HE1 LYS     6     -26.508  -5.278 -21.888  1.00  0.00           H  
ATOM    102  HE2 LYS     6     -27.655  -5.235 -23.257  1.00  0.00           H  
ATOM    103  NZ  LYS     6     -27.945  -3.829 -21.769  1.00  0.00           N  
ATOM    104  HZ1 LYS     6     -28.549  -4.453 -21.196  1.00  0.00           H  
ATOM    105  HZ2 LYS     6     -28.606  -3.250 -22.326  1.00  0.00           H  
ATOM    106  HZ3 LYS     6     -27.424  -3.262 -21.069  1.00  0.00           H  
ATOM    107  C   LYS     6     -23.481  -0.695 -23.236  1.00  0.00           C  
ATOM    108  O   LYS     6     -24.546  -0.044 -23.152  1.00  0.00           O  
ATOM    109  N   ILE     7     -22.467  -0.210 -22.537  1.00  0.00           N  
ATOM    110  HN  ILE     7     -21.623  -0.719 -22.386  1.00  0.00           H  
ATOM    111  CA  ILE     7     -22.422   1.149 -22.035  1.00  0.00           C  
ATOM    112  HA  ILE     7     -23.390   1.343 -21.599  1.00  0.00           H  
ATOM    113  CB  ILE     7     -21.542   1.213 -20.818  1.00  0.00           C  
ATOM    114  HB  ILE     7     -20.507   0.907 -21.084  1.00  0.00           H  
ATOM    115  CG2 ILE     7     -21.637   2.598 -20.254  1.00  0.00           C  
ATOM    116 HG21 ILE     7     -21.291   2.583 -19.199  1.00  0.00           H  
ATOM    117 HG22 ILE     7     -22.694   2.920 -20.142  1.00  0.00           H  
ATOM    118 HG23 ILE     7     -20.994   3.357 -20.750  1.00  0.00           H  
ATOM    119  CG1 ILE     7     -22.058   0.227 -19.694  1.00  0.00           C  
ATOM    120 HG11 ILE     7     -21.340   0.240 -18.846  1.00  0.00           H  
ATOM    121 HG12 ILE     7     -21.896  -0.791 -20.107  1.00  0.00           H  
ATOM    122  CD  ILE     7     -23.521   0.311 -19.228  1.00  0.00           C  
ATOM    123  HD1 ILE     7     -24.116  -0.192 -20.020  1.00  0.00           H  
ATOM    124  HD2 ILE     7     -23.827   1.376 -19.154  1.00  0.00           H  
ATOM    125  HD3 ILE     7     -23.699  -0.232 -18.275  1.00  0.00           H  
ATOM    126  C   ILE     7     -22.116   2.253 -23.110  1.00  0.00           C  
ATOM    127  O   ILE     7     -22.457   3.407 -23.147  1.00  0.00           O  
ATOM    128  N   TYR     8     -21.295   1.845 -24.066  1.00  0.00           N  
ATOM    129  HN  TYR     8     -20.992   0.897 -24.124  1.00  0.00           H  
ATOM    130  CA  TYR     8     -20.785   2.712 -25.089  1.00  0.00           C  
ATOM    131  HA  TYR     8     -21.730   3.148 -25.377  1.00  0.00           H  
ATOM    132  CB  TYR     8     -19.773   3.712 -24.462  1.00  0.00           C  
ATOM    133  HB1 TYR     8     -20.152   4.241 -23.561  1.00  0.00           H  
ATOM    134  HB2 TYR     8     -19.634   4.567 -25.159  1.00  0.00           H  
ATOM    135  CG  TYR     8     -18.408   3.144 -24.141  1.00  0.00           C  
ATOM    136  CD1 TYR     8     -18.244   2.097 -23.241  1.00  0.00           C  
ATOM    137  HD1 TYR     8     -19.048   1.895 -22.548  1.00  0.00           H  
ATOM    138  CE1 TYR     8     -16.944   1.613 -23.066  1.00  0.00           C  
ATOM    139  HE1 TYR     8     -16.914   0.790 -22.367  1.00  0.00           H  
ATOM    140  CZ  TYR     8     -15.926   2.018 -23.922  1.00  0.00           C  
ATOM    141  OH  TYR     8     -14.676   1.373 -23.835  1.00  0.00           O  
ATOM    142  HH  TYR     8     -14.682   0.859 -23.024  1.00  0.00           H  
ATOM    143  CD2 TYR     8     -17.313   3.554 -24.922  1.00  0.00           C  
ATOM    144  HD2 TYR     8     -17.464   4.383 -25.597  1.00  0.00           H  
ATOM    145  CE2 TYR     8     -16.052   3.068 -24.774  1.00  0.00           C  
ATOM    146  HE2 TYR     8     -15.228   3.315 -25.427  1.00  0.00           H  
ATOM    147  C   TYR     8     -20.259   1.835 -26.281  1.00  0.00           C  
ATOM    148  O   TYR     8     -20.082   0.614 -26.132  1.00  0.00           O  
ATOM    149  N   ILE     9     -20.053   2.466 -27.467  1.00  0.00           N  
ATOM    150  HN  ILE     9     -20.310   3.426 -27.546  1.00  0.00           H  
ATOM    151  CA  ILE     9     -19.629   1.751 -28.692  1.00  0.00           C  
ATOM    152  HA  ILE     9     -19.730   0.684 -28.560  1.00  0.00           H  
ATOM    153  CB  ILE     9     -20.585   2.076 -29.825  1.00  0.00           C  
ATOM    154  HB  ILE     9     -20.622   3.176 -29.975  1.00  0.00           H  
ATOM    155  CG2 ILE     9     -19.981   1.452 -31.157  1.00  0.00           C  
ATOM    156 HG21 ILE     9     -19.063   2.041 -31.365  1.00  0.00           H  
ATOM    157 HG22 ILE     9     -20.645   1.486 -32.047  1.00  0.00           H  
ATOM    158 HG23 ILE     9     -19.670   0.392 -31.037  1.00  0.00           H  
ATOM    159  CG1 ILE     9     -22.079   1.635 -29.454  1.00  0.00           C  
ATOM    160 HG11 ILE     9     -22.558   2.068 -28.549  1.00  0.00           H  
ATOM    161 HG12 ILE     9     -22.185   0.546 -29.264  1.00  0.00           H  
ATOM    162  CD  ILE     9     -23.006   1.872 -30.642  1.00  0.00           C  
ATOM    163  HD1 ILE     9     -22.934   2.941 -30.938  1.00  0.00           H  
ATOM    164  HD2 ILE     9     -24.085   1.663 -30.483  1.00  0.00           H  
ATOM    165  HD3 ILE     9     -22.719   1.304 -31.553  1.00  0.00           H  
ATOM    166  C   ILE     9     -18.182   1.956 -28.998  1.00  0.00           C  
ATOM    167  O   ILE     9     -17.810   3.040 -29.468  1.00  0.00           O  
ATOM    168  N   PRO    10     -17.238   1.023 -28.688  1.00  0.00           N  
ATOM    169  CD  PRO    10     -17.236   0.293 -27.420  1.00  0.00           C  
ATOM    170  HD1 PRO    10     -18.164  -0.307 -27.304  1.00  0.00           H  
ATOM    171  HD2 PRO    10     -17.235   0.889 -26.483  1.00  0.00           H  
ATOM    172  CA  PRO    10     -15.863   1.094 -29.286  1.00  0.00           C  
ATOM    173  HA  PRO    10     -15.470   2.065 -29.023  1.00  0.00           H  
ATOM    174  CB  PRO    10     -15.125   0.118 -28.485  1.00  0.00           C  
ATOM    175  HB1 PRO    10     -14.458   0.759 -27.870  1.00  0.00           H  
ATOM    176  HB2 PRO    10     -14.528  -0.653 -29.016  1.00  0.00           H  
ATOM    177  CG  PRO    10     -16.105  -0.686 -27.527  1.00  0.00           C  
ATOM    178  HG1 PRO    10     -16.427  -1.593 -28.081  1.00  0.00           H  
ATOM    179  HG2 PRO    10     -15.731  -0.913 -26.506  1.00  0.00           H  
ATOM    180  C   PRO    10     -15.953   0.937 -30.757  1.00  0.00           C  
ATOM    181  O   PRO    10     -16.673   0.079 -31.208  1.00  0.00           O  
ATOM    182  N   LEU    11     -15.169   1.710 -31.514  1.00  0.00           N  
ATOM    183  HN  LEU    11     -14.603   2.474 -31.213  1.00  0.00           H  
ATOM    184  CA  LEU    11     -15.041   1.532 -32.945  1.00  0.00           C  
ATOM    185  HA  LEU    11     -15.575   0.633 -33.215  1.00  0.00           H  
ATOM    186  CB  LEU    11     -15.625   2.825 -33.685  1.00  0.00           C  
ATOM    187  HB1 LEU    11     -15.387   2.644 -34.755  1.00  0.00           H  
ATOM    188  HB2 LEU    11     -15.038   3.745 -33.479  1.00  0.00           H  
ATOM    189  CG  LEU    11     -17.161   2.984 -33.534  1.00  0.00           C  
ATOM    190  HG  LEU    11     -17.363   3.199 -32.463  1.00  0.00           H  
ATOM    191  CD1 LEU    11     -17.704   4.216 -34.323  1.00  0.00           C  
ATOM    192 HD11 LEU    11     -18.808   4.098 -34.372  1.00  0.00           H  
ATOM    193 HD12 LEU    11     -17.183   4.514 -35.257  1.00  0.00           H  
ATOM    194 HD13 LEU    11     -17.489   5.024 -33.592  1.00  0.00           H  
ATOM    195  CD2 LEU    11     -17.971   1.761 -33.996  1.00  0.00           C  
ATOM    196 HD21 LEU    11     -17.597   1.394 -34.975  1.00  0.00           H  
ATOM    197 HD22 LEU    11     -19.061   1.928 -34.131  1.00  0.00           H  
ATOM    198 HD23 LEU    11     -17.864   0.812 -33.428  1.00  0.00           H  
ATOM    199  C   LEU    11     -13.604   1.414 -33.250  1.00  0.00           C  
ATOM    200  O   LEU    11     -12.849   2.336 -32.965  1.00  0.00           O  
ATOM    201  N   ASN    12     -13.123   0.227 -33.745  1.00  0.00           N  
ATOM    202  HN  ASN    12     -13.724  -0.564 -33.836  1.00  0.00           H  
ATOM    203  CA  ASN    12     -11.726  -0.039 -33.791  1.00  0.00           C  
ATOM    204  HA  ASN    12     -11.187   0.707 -33.226  1.00  0.00           H  
ATOM    205  CB  ASN    12     -11.559  -1.483 -33.166  1.00  0.00           C  
ATOM    206  HB1 ASN    12     -10.495  -1.785 -33.061  1.00  0.00           H  
ATOM    207  HB2 ASN    12     -12.098  -2.258 -33.752  1.00  0.00           H  
ATOM    208  CG  ASN    12     -12.285  -1.483 -31.853  1.00  0.00           C  
ATOM    209  OD1 ASN    12     -12.356  -0.498 -31.103  1.00  0.00           O  
ATOM    210  ND2 ASN    12     -12.857  -2.694 -31.516  1.00  0.00           N  
ATOM    211 HD21 ASN    12     -12.723  -3.547 -32.021  1.00  0.00           H  
ATOM    212 HD22 ASN    12     -13.075  -2.847 -30.552  1.00  0.00           H  
ATOM    213  C   ASN    12     -11.328  -0.196 -35.196  1.00  0.00           C  
ATOM    214  O   ASN    12     -10.148  -0.285 -35.479  1.00  0.00           O  
ATOM    215  N   LYS    13     -12.290  -0.307 -36.167  1.00  0.00           N  
ATOM    216  HN  LYS    13     -13.249  -0.118 -35.970  1.00  0.00           H  
ATOM    217  CA  LYS    13     -12.073  -0.510 -37.619  1.00  0.00           C  
ATOM    218  HA  LYS    13     -11.105  -0.974 -37.742  1.00  0.00           H  
ATOM    219  CB  LYS    13     -13.117  -1.387 -38.406  1.00  0.00           C  
ATOM    220  HB1 LYS    13     -12.708  -1.632 -39.409  1.00  0.00           H  
ATOM    221  HB2 LYS    13     -14.140  -0.955 -38.379  1.00  0.00           H  
ATOM    222  CG  LYS    13     -13.349  -2.804 -37.908  1.00  0.00           C  
ATOM    223  HG1 LYS    13     -14.046  -3.363 -38.569  1.00  0.00           H  
ATOM    224  HG2 LYS    13     -13.834  -2.768 -36.909  1.00  0.00           H  
ATOM    225  CD  LYS    13     -11.971  -3.648 -37.926  1.00  0.00           C  
ATOM    226  HD1 LYS    13     -12.231  -4.607 -37.431  1.00  0.00           H  
ATOM    227  HD2 LYS    13     -11.223  -3.015 -37.402  1.00  0.00           H  
ATOM    228  CE  LYS    13     -11.505  -3.927 -39.347  1.00  0.00           C  
ATOM    229  HE1 LYS    13     -11.594  -3.090 -40.072  1.00  0.00           H  
ATOM    230  HE2 LYS    13     -12.218  -4.726 -39.641  1.00  0.00           H  
ATOM    231  NZ  LYS    13     -10.100  -4.385 -39.287  1.00  0.00           N  
ATOM    232  HZ1 LYS    13      -9.761  -5.064 -39.998  1.00  0.00           H  
ATOM    233  HZ2 LYS    13     -10.069  -4.877 -38.371  1.00  0.00           H  
ATOM    234  HZ3 LYS    13      -9.342  -3.674 -39.246  1.00  0.00           H  
ATOM    235  C   LYS    13     -11.863   0.828 -38.176  1.00  0.00           C  
ATOM    236  O   LYS    13     -12.733   1.422 -38.850  1.00  0.00           O  
ATOM    237  N   THR    14     -10.699   1.362 -37.979  1.00  0.00           N  
ATOM    238  HN  THR    14      -9.988   1.010 -37.375  1.00  0.00           H  
ATOM    239  CA  THR    14     -10.495   2.692 -38.480  1.00  0.00           C  
ATOM    240  HA  THR    14     -11.032   2.739 -39.416  1.00  0.00           H  
ATOM    241  CB  THR    14     -10.964   3.780 -37.492  1.00  0.00           C  
ATOM    242  HB  THR    14     -12.032   3.615 -37.232  1.00  0.00           H  
ATOM    243  OG1 THR    14     -10.750   5.066 -38.017  1.00  0.00           O  
ATOM    244  HG1 THR    14     -11.137   5.055 -38.896  1.00  0.00           H  
ATOM    245  CG2 THR    14     -10.341   3.662 -36.094  1.00  0.00           C  
ATOM    246 HG21 THR    14     -10.752   4.426 -35.400  1.00  0.00           H  
ATOM    247 HG22 THR    14      -9.237   3.779 -36.116  1.00  0.00           H  
ATOM    248 HG23 THR    14     -10.588   2.650 -35.706  1.00  0.00           H  
ATOM    249  C   THR    14      -8.978   2.952 -38.803  1.00  0.00           C  
ATOM    250  O   THR    14      -8.101   2.379 -38.160  1.00  0.00           O  
ATOM    251  N   ALA    15      -8.704   3.840 -39.888  1.00  0.00           N  
ATOM    252  HN  ALA    15      -9.480   4.061 -40.473  1.00  0.00           H  
ATOM    253  CA  ALA    15      -7.397   4.403 -40.134  1.00  0.00           C  
ATOM    254  HA  ALA    15      -6.668   3.786 -39.630  1.00  0.00           H  
ATOM    255  CB  ALA    15      -7.098   4.197 -41.633  1.00  0.00           C  
ATOM    256  HB1 ALA    15      -7.953   4.599 -42.217  1.00  0.00           H  
ATOM    257  HB2 ALA    15      -7.015   3.109 -41.845  1.00  0.00           H  
ATOM    258  HB3 ALA    15      -6.147   4.707 -41.899  1.00  0.00           H  
ATOM    259  C   ALA    15      -7.376   5.925 -39.793  1.00  0.00           C  
ATOM    260  O   ALA    15      -7.758   6.713 -40.632  1.00  0.00           O  
ATOM    261  N   PRO    16      -6.955   6.293 -38.645  1.00  0.00           N  
ATOM    262  CD  PRO    16      -6.842   5.473 -37.470  1.00  0.00           C  
ATOM    263  HD1 PRO    16      -5.855   4.974 -37.576  1.00  0.00           H  
ATOM    264  HD2 PRO    16      -7.630   4.693 -37.390  1.00  0.00           H  
ATOM    265  CA  PRO    16      -6.545   7.655 -38.299  1.00  0.00           C  
ATOM    266  HA  PRO    16      -7.403   8.304 -38.394  1.00  0.00           H  
ATOM    267  CB  PRO    16      -5.987   7.490 -36.860  1.00  0.00           C  
ATOM    268  HB1 PRO    16      -6.017   8.426 -36.263  1.00  0.00           H  
ATOM    269  HB2 PRO    16      -4.958   7.083 -36.954  1.00  0.00           H  
ATOM    270  CG  PRO    16      -6.898   6.401 -36.331  1.00  0.00           C  
ATOM    271  HG1 PRO    16      -6.403   5.894 -35.475  1.00  0.00           H  
ATOM    272  HG2 PRO    16      -7.928   6.767 -36.133  1.00  0.00           H  
ATOM    273  C   PRO    16      -5.573   8.367 -39.255  1.00  0.00           C  
ATOM    274  O   PRO    16      -5.027   7.762 -40.192  1.00  0.00           O  
ATOM    275  N   CYS    17      -5.539   9.701 -39.133  1.00  0.00           N  
ATOM    276  HN  CYS    17      -6.107  10.114 -38.424  1.00  0.00           H  
ATOM    277  CA  CYS    17      -4.614  10.591 -39.853  1.00  0.00           C  
ATOM    278  HA  CYS    17      -4.393  10.121 -40.800  1.00  0.00           H  
ATOM    279  CB  CYS    17      -5.262  12.032 -39.855  1.00  0.00           C  
ATOM    280  HB1 CYS    17      -5.428  12.402 -38.821  1.00  0.00           H  
ATOM    281  HB2 CYS    17      -6.274  11.880 -40.288  1.00  0.00           H  
ATOM    282  SG  CYS    17      -4.322  13.341 -40.724  1.00  0.00           S  
ATOM    283  C   CYS    17      -3.285  10.809 -39.182  1.00  0.00           C  
ATOM    284  O   CYS    17      -3.231  10.754 -37.942  1.00  0.00           O  
ATOM    285  N   VAL    18      -2.249  11.118 -40.024  1.00  0.00           N  
ATOM    286  HN  VAL    18      -2.298  11.022 -41.015  1.00  0.00           H  
ATOM    287  CA  VAL    18      -0.842  11.191 -39.517  1.00  0.00           C  
ATOM    288  HA  VAL    18      -0.666  10.690 -38.576  1.00  0.00           H  
ATOM    289  CB  VAL    18       0.037  10.669 -40.628  1.00  0.00           C  
ATOM    290  HB  VAL    18      -0.267  11.143 -41.586  1.00  0.00           H  
ATOM    291  CG1 VAL    18       1.540  10.775 -40.455  1.00  0.00           C  
ATOM    292 HG11 VAL    18       1.605  10.441 -39.398  1.00  0.00           H  
ATOM    293 HG12 VAL    18       1.929  11.812 -40.547  1.00  0.00           H  
ATOM    294 HG13 VAL    18       1.998  10.029 -41.139  1.00  0.00           H  
ATOM    295  CG2 VAL    18      -0.557   9.215 -40.629  1.00  0.00           C  
ATOM    296 HG21 VAL    18      -1.554   9.114 -41.109  1.00  0.00           H  
ATOM    297 HG22 VAL    18      -0.490   8.761 -39.617  1.00  0.00           H  
ATOM    298 HG23 VAL    18       0.111   8.506 -41.162  1.00  0.00           H  
ATOM    299  C   VAL    18      -0.417  12.625 -39.369  1.00  0.00           C  
ATOM    300  O   VAL    18      -0.754  13.568 -40.025  1.00  0.00           O  
ATOM    301  N   ARG    19       0.391  12.818 -38.294  1.00  0.00           N  
ATOM    302  HN  ARG    19       0.601  12.027 -37.724  1.00  0.00           H  
ATOM    303  CA  ARG    19       0.765  14.177 -37.934  1.00  0.00           C  
ATOM    304  HA  ARG    19       0.326  14.874 -38.632  1.00  0.00           H  
ATOM    305  CB  ARG    19       0.437  14.449 -36.481  1.00  0.00           C  
ATOM    306  HB1 ARG    19       0.957  13.686 -35.862  1.00  0.00           H  
ATOM    307  HB2 ARG    19      -0.669  14.354 -36.462  1.00  0.00           H  
ATOM    308  CG  ARG    19       0.784  15.731 -35.785  1.00  0.00           C  
ATOM    309  HG1 ARG    19       1.865  15.899 -35.591  1.00  0.00           H  
ATOM    310  HG2 ARG    19       0.169  15.779 -34.861  1.00  0.00           H  
ATOM    311  CD  ARG    19       0.379  16.960 -36.596  1.00  0.00           C  
ATOM    312  HD1 ARG    19      -0.683  16.824 -36.894  1.00  0.00           H  
ATOM    313  HD2 ARG    19       0.843  17.147 -37.588  1.00  0.00           H  
ATOM    314  NE  ARG    19       0.569  18.142 -35.758  1.00  0.00           N  
ATOM    315  HE  ARG    19       0.805  18.042 -34.791  1.00  0.00           H  
ATOM    316  CZ  ARG    19       0.160  19.360 -36.123  1.00  0.00           C  
ATOM    317  NH1 ARG    19      -0.511  19.732 -37.189  1.00  0.00           N  
ATOM    318 HH11 ARG    19      -0.876  19.062 -37.835  1.00  0.00           H  
ATOM    319 HH12 ARG    19      -0.539  20.697 -37.449  1.00  0.00           H  
ATOM    320  NH2 ARG    19       0.443  20.351 -35.239  1.00  0.00           N  
ATOM    321 HH21 ARG    19       0.072  21.276 -35.314  1.00  0.00           H  
ATOM    322 HH22 ARG    19       0.764  20.042 -34.344  1.00  0.00           H  
ATOM    323  C   ARG    19       2.283  14.296 -38.168  1.00  0.00           C  
ATOM    324  O   ARG    19       3.124  13.502 -37.731  1.00  0.00           O  
ATOM    325  N   LEU    20       2.773  15.317 -38.914  1.00  0.00           N  
ATOM    326  HN  LEU    20       2.306  16.187 -39.049  1.00  0.00           H  
ATOM    327  CA  LEU    20       4.202  15.299 -39.401  1.00  0.00           C  
ATOM    328  HA  LEU    20       4.729  14.637 -38.731  1.00  0.00           H  
ATOM    329  CB  LEU    20       4.170  14.810 -40.891  1.00  0.00           C  
ATOM    330  HB1 LEU    20       3.443  15.486 -41.389  1.00  0.00           H  
ATOM    331  HB2 LEU    20       3.774  13.777 -40.989  1.00  0.00           H  
ATOM    332  CG  LEU    20       5.641  14.959 -41.575  1.00  0.00           C  
ATOM    333  HG  LEU    20       5.884  16.043 -41.604  1.00  0.00           H  
ATOM    334  CD1 LEU    20       6.761  14.247 -40.757  1.00  0.00           C  
ATOM    335 HD11 LEU    20       6.774  14.400 -39.657  1.00  0.00           H  
ATOM    336 HD12 LEU    20       7.780  14.487 -41.129  1.00  0.00           H  
ATOM    337 HD13 LEU    20       6.632  13.147 -40.847  1.00  0.00           H  
ATOM    338  CD2 LEU    20       5.587  14.388 -42.989  1.00  0.00           C  
ATOM    339 HD21 LEU    20       6.537  14.647 -43.503  1.00  0.00           H  
ATOM    340 HD22 LEU    20       4.593  14.508 -43.470  1.00  0.00           H  
ATOM    341 HD23 LEU    20       5.553  13.288 -42.838  1.00  0.00           H  
ATOM    342  C   LEU    20       4.855  16.688 -39.184  1.00  0.00           C  
ATOM    343  O   LEU    20       4.307  17.727 -39.545  1.00  0.00           O  
ATOM    344  N   LEU    21       5.988  16.783 -38.354  1.00  0.00           N  
ATOM    345  HN  LEU    21       6.440  15.935 -38.092  1.00  0.00           H  
ATOM    346  CA  LEU    21       6.683  18.008 -37.940  1.00  0.00           C  
ATOM    347  HA  LEU    21       6.046  18.874 -38.036  1.00  0.00           H  
ATOM    348  CB  LEU    21       6.947  17.998 -36.368  1.00  0.00           C  
ATOM    349  HB1 LEU    21       7.245  19.011 -36.024  1.00  0.00           H  
ATOM    350  HB2 LEU    21       7.790  17.281 -36.273  1.00  0.00           H  
ATOM    351  CG  LEU    21       5.846  17.414 -35.403  1.00  0.00           C  
ATOM    352  HG  LEU    21       5.569  16.383 -35.711  1.00  0.00           H  
ATOM    353  CD1 LEU    21       6.492  17.264 -34.022  1.00  0.00           C  
ATOM    354 HD11 LEU    21       6.569  18.230 -33.479  1.00  0.00           H  
ATOM    355 HD12 LEU    21       7.457  16.713 -34.007  1.00  0.00           H  
ATOM    356 HD13 LEU    21       5.886  16.589 -33.380  1.00  0.00           H  
ATOM    357  CD2 LEU    21       4.537  18.138 -35.362  1.00  0.00           C  
ATOM    358 HD21 LEU    21       4.048  18.076 -36.358  1.00  0.00           H  
ATOM    359 HD22 LEU    21       4.775  19.203 -35.150  1.00  0.00           H  
ATOM    360 HD23 LEU    21       3.852  17.787 -34.561  1.00  0.00           H  
ATOM    361  C   LEU    21       8.019  18.270 -38.573  1.00  0.00           C  
ATOM    362  O   LEU    21       8.866  17.375 -38.598  1.00  0.00           O  
ATOM    363  N   ASN    22       8.363  19.597 -38.914  1.00  0.00           N  
ATOM    364  HN  ASN    22       7.771  20.394 -39.002  1.00  0.00           H  
ATOM    365  CA  ASN    22       9.831  19.890 -39.051  1.00  0.00           C  
ATOM    366  HA  ASN    22      10.380  18.975 -38.879  1.00  0.00           H  
ATOM    367  CB  ASN    22      10.162  20.213 -40.524  1.00  0.00           C  
ATOM    368  HB1 ASN    22       9.796  19.383 -41.166  1.00  0.00           H  
ATOM    369  HB2 ASN    22      11.257  20.160 -40.708  1.00  0.00           H  
ATOM    370  CG  ASN    22       9.732  21.579 -41.126  1.00  0.00           C  
ATOM    371  OD1 ASN    22      10.029  22.590 -40.548  1.00  0.00           O  
ATOM    372  ND2 ASN    22       9.027  21.509 -42.291  1.00  0.00           N  
ATOM    373 HD21 ASN    22       8.824  20.636 -42.734  1.00  0.00           H  
ATOM    374 HD22 ASN    22       8.772  22.354 -42.762  1.00  0.00           H  
ATOM    375  C   ASN    22      10.129  20.955 -38.075  1.00  0.00           C  
ATOM    376  O   ASN    22       9.433  21.258 -37.129  1.00  0.00           O  
ATOM    377  N   ALA    23      11.340  21.525 -38.151  1.00  0.00           N  
ATOM    378  HN  ALA    23      11.911  21.403 -38.959  1.00  0.00           H  
ATOM    379  CA  ALA    23      11.771  22.577 -37.127  1.00  0.00           C  
ATOM    380  HA  ALA    23      11.618  22.322 -36.089  1.00  0.00           H  
ATOM    381  CB  ALA    23      13.266  22.798 -37.332  1.00  0.00           C  
ATOM    382  HB1 ALA    23      13.689  23.363 -36.474  1.00  0.00           H  
ATOM    383  HB2 ALA    23      13.359  23.317 -38.309  1.00  0.00           H  
ATOM    384  HB3 ALA    23      13.781  21.819 -37.445  1.00  0.00           H  
ATOM    385  C   ALA    23      10.975  23.886 -37.174  1.00  0.00           C  
ATOM    386  O   ALA    23      10.751  24.560 -36.183  1.00  0.00           O  
ATOM    387  N   THR    24      10.547  24.336 -38.367  1.00  0.00           N  
ATOM    388  HN  THR    24      10.656  23.701 -39.128  1.00  0.00           H  
ATOM    389  CA  THR    24       9.839  25.673 -38.521  1.00  0.00           C  
ATOM    390  HA  THR    24       9.595  26.100 -37.560  1.00  0.00           H  
ATOM    391  CB  THR    24      10.687  26.739 -39.265  1.00  0.00           C  
ATOM    392  HB  THR    24      10.103  27.637 -39.558  1.00  0.00           H  
ATOM    393  OG1 THR    24      11.398  26.347 -40.417  1.00  0.00           O  
ATOM    394  HG1 THR    24      12.011  27.079 -40.508  1.00  0.00           H  
ATOM    395  CG2 THR    24      11.681  27.329 -38.221  1.00  0.00           C  
ATOM    396 HG21 THR    24      11.196  27.605 -37.260  1.00  0.00           H  
ATOM    397 HG22 THR    24      12.333  28.082 -38.712  1.00  0.00           H  
ATOM    398 HG23 THR    24      12.412  26.578 -37.850  1.00  0.00           H  
ATOM    399  C   THR    24       8.482  25.598 -39.172  1.00  0.00           C  
ATOM    400  O   THR    24       7.820  26.587 -39.406  1.00  0.00           O  
ATOM    401  N   HSE    25       8.016  24.441 -39.510  1.00  0.00           N  
ATOM    402  HN  HSE    25       8.634  23.661 -39.451  1.00  0.00           H  
ATOM    403  CA  HSE    25       6.732  24.211 -40.082  1.00  0.00           C  
ATOM    404  HA  HSE    25       6.009  24.885 -39.645  1.00  0.00           H  
ATOM    405  CB  HSE    25       6.661  24.618 -41.549  1.00  0.00           C  
ATOM    406  HB1 HSE    25       7.239  23.917 -42.189  1.00  0.00           H  
ATOM    407  HB2 HSE    25       6.899  25.689 -41.724  1.00  0.00           H  
ATOM    408  ND1 HSE    25       4.602  25.608 -42.655  1.00  0.00           N  
ATOM    409  CG  HSE    25       5.378  24.498 -42.299  1.00  0.00           C  
ATOM    410  CE1 HSE    25       3.748  25.057 -43.558  1.00  0.00           C  
ATOM    411  HE1 HSE    25       3.054  25.591 -44.206  1.00  0.00           H  
ATOM    412  NE2 HSE    25       3.930  23.748 -43.778  1.00  0.00           N  
ATOM    413  HE2 HSE    25       3.582  23.192 -44.533  1.00  0.00           H  
ATOM    414  CD2 HSE    25       4.949  23.394 -42.934  1.00  0.00           C  
ATOM    415  HD2 HSE    25       5.235  22.349 -42.909  1.00  0.00           H  
ATOM    416  C   HSE    25       6.226  22.804 -39.924  1.00  0.00           C  
ATOM    417  O   HSE    25       7.027  21.863 -39.894  1.00  0.00           O  
ATOM    418  N   GLN    26       4.872  22.561 -39.844  1.00  0.00           N  
ATOM    419  HN  GLN    26       4.167  23.254 -39.719  1.00  0.00           H  
ATOM    420  CA  GLN    26       4.383  21.182 -39.853  1.00  0.00           C  
ATOM    421  HA  GLN    26       5.063  20.530 -40.381  1.00  0.00           H  
ATOM    422  CB  GLN    26       4.279  20.777 -38.314  1.00  0.00           C  
ATOM    423  HB1 GLN    26       5.214  20.941 -37.738  1.00  0.00           H  
ATOM    424  HB2 GLN    26       4.009  19.700 -38.316  1.00  0.00           H  
ATOM    425  CG  GLN    26       3.102  21.398 -37.489  1.00  0.00           C  
ATOM    426  HG1 GLN    26       3.068  21.036 -36.439  1.00  0.00           H  
ATOM    427  HG2 GLN    26       2.218  21.100 -38.093  1.00  0.00           H  
ATOM    428  CD  GLN    26       3.198  22.934 -37.417  1.00  0.00           C  
ATOM    429  OE1 GLN    26       2.367  23.569 -38.103  1.00  0.00           O  
ATOM    430  NE2 GLN    26       4.120  23.576 -36.698  1.00  0.00           N  
ATOM    431 HE21 GLN    26       4.089  24.563 -36.545  1.00  0.00           H  
ATOM    432 HE22 GLN    26       4.676  23.084 -36.028  1.00  0.00           H  
ATOM    433  C   GLN    26       3.087  21.151 -40.596  1.00  0.00           C  
ATOM    434  O   GLN    26       2.350  22.155 -40.773  1.00  0.00           O  
ATOM    435  N   ILE    27       2.702  19.908 -40.953  1.00  0.00           N  
ATOM    436  HN  ILE    27       3.316  19.191 -40.631  1.00  0.00           H  
ATOM    437  CA  ILE    27       1.488  19.533 -41.600  1.00  0.00           C  
ATOM    438  HA  ILE    27       0.717  20.274 -41.451  1.00  0.00           H  
ATOM    439  CB  ILE    27       1.721  19.244 -43.066  1.00  0.00           C  
ATOM    440  HB  ILE    27       0.814  18.788 -43.517  1.00  0.00           H  
ATOM    441  CG2 ILE    27       2.143  20.523 -43.780  1.00  0.00           C  
ATOM    442 HG21 ILE    27       2.448  20.287 -44.822  1.00  0.00           H  
ATOM    443 HG22 ILE    27       2.967  21.022 -43.227  1.00  0.00           H  
ATOM    444 HG23 ILE    27       1.297  21.239 -43.716  1.00  0.00           H  
ATOM    445  CG1 ILE    27       2.825  18.099 -43.245  1.00  0.00           C  
ATOM    446 HG11 ILE    27       2.516  17.211 -42.653  1.00  0.00           H  
ATOM    447 HG12 ILE    27       3.829  18.399 -42.878  1.00  0.00           H  
ATOM    448  CD  ILE    27       2.985  17.757 -44.686  1.00  0.00           C  
ATOM    449  HD1 ILE    27       2.044  17.423 -45.174  1.00  0.00           H  
ATOM    450  HD2 ILE    27       3.651  16.870 -44.634  1.00  0.00           H  
ATOM    451  HD3 ILE    27       3.442  18.481 -45.394  1.00  0.00           H  
ATOM    452  C   ILE    27       0.759  18.382 -40.894  1.00  0.00           C  
ATOM    453  O   ILE    27       1.205  17.832 -39.859  1.00  0.00           O  
ATOM    454  N   GLY    28      -0.520  17.994 -41.398  1.00  0.00           N  
ATOM    455  HN  GLY    28      -0.736  18.402 -42.281  1.00  0.00           H  
ATOM    456  CA  GLY    28      -1.220  16.765 -40.961  1.00  0.00           C  
ATOM    457  HA1 GLY    28      -0.562  15.998 -40.581  1.00  0.00           H  
ATOM    458  HA2 GLY    28      -2.003  16.489 -41.652  1.00  0.00           H  
ATOM    459  C   GLY    28      -1.937  17.019 -39.650  1.00  0.00           C  
ATOM    460  O   GLY    28      -1.629  17.937 -38.909  1.00  0.00           O  
ATOM    461  N   CYS    29      -3.037  16.216 -39.388  1.00  0.00           N  
ATOM    462  HN  CYS    29      -2.989  15.288 -39.748  1.00  0.00           H  
ATOM    463  CA  CYS    29      -4.039  16.462 -38.407  1.00  0.00           C  
ATOM    464  HA  CYS    29      -4.561  17.367 -38.680  1.00  0.00           H  
ATOM    465  CB  CYS    29      -5.094  15.309 -38.506  1.00  0.00           C  
ATOM    466  HB1 CYS    29      -6.023  15.483 -37.923  1.00  0.00           H  
ATOM    467  HB2 CYS    29      -4.654  14.369 -38.111  1.00  0.00           H  
ATOM    468  SG  CYS    29      -5.558  14.947 -40.257  1.00  0.00           S  
ATOM    469  C   CYS    29      -3.530  16.585 -37.000  1.00  0.00           C  
ATOM    470  O   CYS    29      -2.754  15.854 -36.405  1.00  0.00           O  
ATOM    471  N   GLN    30      -4.159  17.573 -36.300  1.00  0.00           N  
ATOM    472  HN  GLN    30      -4.879  18.136 -36.697  1.00  0.00           H  
ATOM    473  CA  GLN    30      -3.880  17.911 -34.918  1.00  0.00           C  
ATOM    474  HA  GLN    30      -2.862  17.609 -34.721  1.00  0.00           H  
ATOM    475  CB  GLN    30      -4.209  19.435 -34.571  1.00  0.00           C  
ATOM    476  HB1 GLN    30      -5.314  19.545 -34.536  1.00  0.00           H  
ATOM    477  HB2 GLN    30      -3.871  20.062 -35.424  1.00  0.00           H  
ATOM    478  CG  GLN    30      -3.548  19.971 -33.276  1.00  0.00           C  
ATOM    479  HG1 GLN    30      -2.452  20.021 -33.453  1.00  0.00           H  
ATOM    480  HG2 GLN    30      -3.576  19.217 -32.461  1.00  0.00           H  
ATOM    481  CD  GLN    30      -4.128  21.275 -32.763  1.00  0.00           C  
ATOM    482  OE1 GLN    30      -3.397  22.241 -32.668  1.00  0.00           O  
ATOM    483  NE2 GLN    30      -5.425  21.282 -32.386  1.00  0.00           N  
ATOM    484 HE21 GLN    30      -5.969  20.446 -32.456  1.00  0.00           H  
ATOM    485 HE22 GLN    30      -5.766  22.084 -31.895  1.00  0.00           H  
ATOM    486  C   GLN    30      -4.739  17.039 -34.003  1.00  0.00           C  
ATOM    487  O   GLN    30      -5.955  17.032 -33.996  1.00  0.00           O  
ATOM    488  N   SER    31      -3.989  16.229 -33.181  1.00  0.00           N  
ATOM    489  HN  SER    31      -3.001  16.097 -33.157  1.00  0.00           H  
ATOM    490  CA  SER    31      -4.568  15.467 -32.162  1.00  0.00           C  
ATOM    491  HA  SER    31      -5.391  16.077 -31.820  1.00  0.00           H  
ATOM    492  CB  SER    31      -5.300  14.125 -32.570  1.00  0.00           C  
ATOM    493  HB1 SER    31      -4.511  13.462 -32.986  1.00  0.00           H  
ATOM    494  HB2 SER    31      -6.021  14.251 -33.406  1.00  0.00           H  
ATOM    495  OG  SER    31      -5.762  13.340 -31.500  1.00  0.00           O  
ATOM    496  HG1 SER    31      -6.589  13.816 -31.396  1.00  0.00           H  
ATOM    497  C   SER    31      -3.682  15.441 -30.955  1.00  0.00           C  
ATOM    498  O   SER    31      -2.431  15.283 -31.032  1.00  0.00           O  
ATOM    499  N   SER    32      -4.256  15.657 -29.734  1.00  0.00           N  
ATOM    500  HN  SER    32      -5.193  15.969 -29.600  1.00  0.00           H  
ATOM    501  CA  SER    32      -3.505  15.707 -28.526  1.00  0.00           C  
ATOM    502  HA  SER    32      -2.602  15.123 -28.628  1.00  0.00           H  
ATOM    503  CB  SER    32      -2.775  17.095 -28.249  1.00  0.00           C  
ATOM    504  HB1 SER    32      -2.405  17.549 -29.193  1.00  0.00           H  
ATOM    505  HB2 SER    32      -1.933  16.921 -27.545  1.00  0.00           H  
ATOM    506  OG  SER    32      -3.622  18.105 -27.562  1.00  0.00           O  
ATOM    507  HG1 SER    32      -4.428  18.301 -28.045  1.00  0.00           H  
ATOM    508  C   SER    32      -4.287  15.176 -27.341  1.00  0.00           C  
ATOM    509  O   SER    32      -5.418  14.742 -27.449  1.00  0.00           O  
ATOM    510  N   ILE    33      -3.708  15.112 -26.151  1.00  0.00           N  
ATOM    511  HN  ILE    33      -2.711  15.119 -26.179  1.00  0.00           H  
ATOM    512  CA  ILE    33      -4.344  15.106 -24.855  1.00  0.00           C  
ATOM    513  HA  ILE    33      -4.409  14.074 -24.541  1.00  0.00           H  
ATOM    514  CB  ILE    33      -3.531  15.892 -23.849  1.00  0.00           C  
ATOM    515  HB  ILE    33      -3.742  16.964 -24.048  1.00  0.00           H  
ATOM    516  CG2 ILE    33      -3.904  15.477 -22.380  1.00  0.00           C  
ATOM    517 HG21 ILE    33      -4.735  16.075 -21.949  1.00  0.00           H  
ATOM    518 HG22 ILE    33      -3.077  15.752 -21.691  1.00  0.00           H  
ATOM    519 HG23 ILE    33      -4.070  14.383 -22.274  1.00  0.00           H  
ATOM    520  CG1 ILE    33      -1.997  15.578 -23.980  1.00  0.00           C  
ATOM    521 HG11 ILE    33      -1.400  16.275 -23.353  1.00  0.00           H  
ATOM    522 HG12 ILE    33      -1.623  15.730 -25.015  1.00  0.00           H  
ATOM    523  CD  ILE    33      -1.544  14.120 -23.747  1.00  0.00           C  
ATOM    524  HD1 ILE    33      -2.044  13.512 -22.962  1.00  0.00           H  
ATOM    525  HD2 ILE    33      -0.442  14.182 -23.621  1.00  0.00           H  
ATOM    526  HD3 ILE    33      -1.671  13.582 -24.710  1.00  0.00           H  
ATOM    527  C   ILE    33      -5.771  15.583 -24.717  1.00  0.00           C  
ATOM    528  O   ILE    33      -6.244  16.598 -25.179  1.00  0.00           O  
ATOM    529  N   SER    34      -6.579  14.765 -24.094  1.00  0.00           N  
ATOM    530  HN  SER    34      -6.192  13.955 -23.660  1.00  0.00           H  
ATOM    531  CA  SER    34      -8.034  14.905 -23.783  1.00  0.00           C  
ATOM    532  HA  SER    34      -8.159  14.012 -23.189  1.00  0.00           H  
ATOM    533  CB  SER    34      -8.519  16.276 -23.154  1.00  0.00           C  
ATOM    534  HB1 SER    34      -9.531  16.234 -22.698  1.00  0.00           H  
ATOM    535  HB2 SER    34      -8.558  16.895 -24.076  1.00  0.00           H  
ATOM    536  OG  SER    34      -7.436  16.787 -22.346  1.00  0.00           O  
ATOM    537  HG1 SER    34      -6.669  16.826 -22.921  1.00  0.00           H  
ATOM    538  C   SER    34      -8.860  14.622 -25.067  1.00  0.00           C  
ATOM    539  O   SER    34     -10.073  14.649 -24.953  1.00  0.00           O  
ATOM    540  N   GLY    35      -8.325  14.056 -26.228  1.00  0.00           N  
ATOM    541  HN  GLY    35      -7.331  13.983 -26.263  1.00  0.00           H  
ATOM    542  CA  GLY    35      -9.124  13.722 -27.404  1.00  0.00           C  
ATOM    543  HA1 GLY    35      -9.881  13.018 -27.092  1.00  0.00           H  
ATOM    544  HA2 GLY    35      -8.381  13.460 -28.143  1.00  0.00           H  
ATOM    545  C   GLY    35      -9.949  14.922 -27.922  1.00  0.00           C  
ATOM    546  O   GLY    35      -9.653  16.056 -27.636  1.00  0.00           O  
ATOM    547  N   ASP    36     -10.840  14.694 -28.819  1.00  0.00           N  
ATOM    548  HN  ASP    36     -11.094  13.753 -29.029  1.00  0.00           H  
ATOM    549  CA  ASP    36     -11.799  15.737 -29.117  1.00  0.00           C  
ATOM    550  HA  ASP    36     -11.845  16.394 -28.261  1.00  0.00           H  
ATOM    551  CB  ASP    36     -11.415  16.462 -30.424  1.00  0.00           C  
ATOM    552  HB1 ASP    36     -12.229  17.092 -30.842  1.00  0.00           H  
ATOM    553  HB2 ASP    36     -11.269  15.708 -31.227  1.00  0.00           H  
ATOM    554  CG  ASP    36     -10.268  17.454 -30.338  1.00  0.00           C  
ATOM    555  OD1 ASP    36     -10.320  18.540 -29.749  1.00  0.00           O  
ATOM    556  OD2 ASP    36      -9.337  17.224 -31.149  1.00  0.00           O  
ATOM    557  C   ASP    36     -13.160  15.043 -29.120  1.00  0.00           C  
ATOM    558  O   ASP    36     -13.332  14.062 -29.828  1.00  0.00           O  
ATOM    559  N   THR    37     -14.115  15.675 -28.363  1.00  0.00           N  
ATOM    560  HN  THR    37     -13.934  16.596 -28.025  1.00  0.00           H  
ATOM    561  CA  THR    37     -15.485  15.207 -28.226  1.00  0.00           C  
ATOM    562  HA  THR    37     -15.568  14.258 -28.735  1.00  0.00           H  
ATOM    563  CB  THR    37     -16.004  14.861 -26.797  1.00  0.00           C  
ATOM    564  HB  THR    37     -16.041  15.822 -26.240  1.00  0.00           H  
ATOM    565  OG1 THR    37     -15.028  13.967 -26.343  1.00  0.00           O  
ATOM    566  HG1 THR    37     -14.228  14.492 -26.261  1.00  0.00           H  
ATOM    567  CG2 THR    37     -17.304  14.023 -26.687  1.00  0.00           C  
ATOM    568 HG21 THR    37     -17.321  13.314 -27.542  1.00  0.00           H  
ATOM    569 HG22 THR    37     -18.135  14.754 -26.782  1.00  0.00           H  
ATOM    570 HG23 THR    37     -17.262  13.354 -25.801  1.00  0.00           H  
ATOM    571  C   THR    37     -16.640  16.050 -28.877  1.00  0.00           C  
ATOM    572  O   THR    37     -16.758  17.164 -28.477  1.00  0.00           O  
ATOM    573  N   GLY    38     -17.441  15.493 -29.897  1.00  0.00           N  
ATOM    574  HN  GLY    38     -17.240  14.584 -30.256  1.00  0.00           H  
ATOM    575  CA  GLY    38     -18.507  16.197 -30.565  1.00  0.00           C  
ATOM    576  HA1 GLY    38     -18.230  16.497 -31.565  1.00  0.00           H  
ATOM    577  HA2 GLY    38     -18.816  17.005 -29.919  1.00  0.00           H  
ATOM    578  C   GLY    38     -19.715  15.439 -30.841  1.00  0.00           C  
ATOM    579  O   GLY    38     -19.687  14.252 -31.086  1.00  0.00           O  
ATOM    580  N   VAL    39     -20.872  16.115 -30.941  1.00  0.00           N  
ATOM    581  HN  VAL    39     -20.867  17.093 -30.749  1.00  0.00           H  
ATOM    582  CA  VAL    39     -22.127  15.524 -31.245  1.00  0.00           C  
ATOM    583  HA  VAL    39     -22.247  14.617 -30.670  1.00  0.00           H  
ATOM    584  CB  VAL    39     -23.277  16.322 -30.688  1.00  0.00           C  
ATOM    585  HB  VAL    39     -23.088  17.380 -30.972  1.00  0.00           H  
ATOM    586  CG1 VAL    39     -24.688  15.994 -31.182  1.00  0.00           C  
ATOM    587 HG11 VAL    39     -25.353  16.845 -30.917  1.00  0.00           H  
ATOM    588 HG12 VAL    39     -24.994  15.052 -30.680  1.00  0.00           H  
ATOM    589 HG13 VAL    39     -24.763  15.902 -32.286  1.00  0.00           H  
ATOM    590  CG2 VAL    39     -23.223  16.250 -29.121  1.00  0.00           C  
ATOM    591 HG21 VAL    39     -23.600  15.277 -28.739  1.00  0.00           H  
ATOM    592 HG22 VAL    39     -23.834  17.042 -28.637  1.00  0.00           H  
ATOM    593 HG23 VAL    39     -22.154  16.280 -28.821  1.00  0.00           H  
ATOM    594  C   VAL    39     -22.172  14.987 -32.734  1.00  0.00           C  
ATOM    595  O   VAL    39     -21.606  15.721 -33.561  1.00  0.00           O  
ATOM    596  N   ILE    40     -22.862  13.887 -33.136  1.00  0.00           N  
ATOM    597  HN  ILE    40     -23.531  13.504 -32.504  1.00  0.00           H  
ATOM    598  CA  ILE    40     -22.940  13.300 -34.427  1.00  0.00           C  
ATOM    599  HA  ILE    40     -21.954  13.295 -34.866  1.00  0.00           H  
ATOM    600  CB  ILE    40     -23.414  11.795 -34.390  1.00  0.00           C  
ATOM    601  HB  ILE    40     -24.493  11.871 -34.137  1.00  0.00           H  
ATOM    602  CG2 ILE    40     -23.262  11.133 -35.797  1.00  0.00           C  
ATOM    603 HG21 ILE    40     -23.898  11.707 -36.504  1.00  0.00           H  
ATOM    604 HG22 ILE    40     -23.724  10.133 -35.943  1.00  0.00           H  
ATOM    605 HG23 ILE    40     -22.218  11.262 -36.154  1.00  0.00           H  
ATOM    606  CG1 ILE    40     -22.712  11.050 -33.260  1.00  0.00           C  
ATOM    607 HG11 ILE    40     -22.656  11.457 -32.227  1.00  0.00           H  
ATOM    608 HG12 ILE    40     -21.636  10.885 -33.480  1.00  0.00           H  
ATOM    609  CD  ILE    40     -23.416   9.767 -33.042  1.00  0.00           C  
ATOM    610  HD1 ILE    40     -22.912   9.019 -32.393  1.00  0.00           H  
ATOM    611  HD2 ILE    40     -23.492   9.257 -34.026  1.00  0.00           H  
ATOM    612  HD3 ILE    40     -24.477   9.916 -32.746  1.00  0.00           H  
ATOM    613  C   ILE    40     -23.665  14.181 -35.450  1.00  0.00           C  
ATOM    614  O   ILE    40     -24.889  14.386 -35.373  1.00  0.00           O  
ATOM    615  N   HSE    41     -22.957  14.679 -36.469  1.00  0.00           N  
ATOM    616  HN  HSE    41     -21.966  14.762 -36.400  1.00  0.00           H  
ATOM    617  CA  HSE    41     -23.575  15.282 -37.634  1.00  0.00           C  
ATOM    618  HA  HSE    41     -24.644  15.160 -37.542  1.00  0.00           H  
ATOM    619  CB  HSE    41     -23.217  16.889 -37.935  1.00  0.00           C  
ATOM    620  HB1 HSE    41     -22.168  16.881 -38.300  1.00  0.00           H  
ATOM    621  HB2 HSE    41     -23.382  17.437 -36.983  1.00  0.00           H  
ATOM    622  ND1 HSE    41     -25.420  17.259 -38.919  1.00  0.00           N  
ATOM    623  CG  HSE    41     -24.090  17.685 -38.882  1.00  0.00           C  
ATOM    624  CE1 HSE    41     -25.892  17.729 -40.043  1.00  0.00           C  
ATOM    625  HE1 HSE    41     -26.856  17.634 -40.542  1.00  0.00           H  
ATOM    626  NE2 HSE    41     -24.930  18.431 -40.775  1.00  0.00           N  
ATOM    627  HE2 HSE    41     -25.035  18.752 -41.716  1.00  0.00           H  
ATOM    628  CD2 HSE    41     -23.767  18.324 -40.019  1.00  0.00           C  
ATOM    629  HD2 HSE    41     -22.840  18.771 -40.354  1.00  0.00           H  
ATOM    630  C   HSE    41     -23.190  14.530 -38.873  1.00  0.00           C  
ATOM    631  O   HSE    41     -21.975  14.259 -39.076  1.00  0.00           O  
ATOM    632  N   VAL    42     -24.128  14.301 -39.812  1.00  0.00           N  
ATOM    633  HN  VAL    42     -25.056  14.665 -39.774  1.00  0.00           H  
ATOM    634  CA  VAL    42     -23.813  13.561 -41.040  1.00  0.00           C  
ATOM    635  HA  VAL    42     -22.791  13.233 -40.916  1.00  0.00           H  
ATOM    636  CB  VAL    42     -24.775  12.391 -41.237  1.00  0.00           C  
ATOM    637  HB  VAL    42     -25.810  12.761 -41.400  1.00  0.00           H  
ATOM    638  CG1 VAL    42     -24.466  11.541 -42.518  1.00  0.00           C  
ATOM    639 HG11 VAL    42     -24.565  12.039 -43.506  1.00  0.00           H  
ATOM    640 HG12 VAL    42     -25.239  10.744 -42.561  1.00  0.00           H  
ATOM    641 HG13 VAL    42     -23.439  11.118 -42.520  1.00  0.00           H  
ATOM    642  CG2 VAL    42     -24.902  11.511 -40.006  1.00  0.00           C  
ATOM    643 HG21 VAL    42     -23.915  11.110 -39.689  1.00  0.00           H  
ATOM    644 HG22 VAL    42     -25.475  10.584 -40.218  1.00  0.00           H  
ATOM    645 HG23 VAL    42     -25.440  11.994 -39.163  1.00  0.00           H  
ATOM    646  C   VAL    42     -23.997  14.551 -42.186  1.00  0.00           C  
ATOM    647  O   VAL    42     -24.840  15.446 -42.125  1.00  0.00           O  
ATOM    648  N   VAL    43     -23.213  14.551 -43.207  1.00  0.00           N  
ATOM    649  HN  VAL    43     -22.449  13.912 -43.229  1.00  0.00           H  
ATOM    650  CA  VAL    43     -23.293  15.416 -44.385  1.00  0.00           C  
ATOM    651  HA  VAL    43     -24.229  15.955 -44.422  1.00  0.00           H  
ATOM    652  CB  VAL    43     -22.108  16.352 -44.479  1.00  0.00           C  
ATOM    653  HB  VAL    43     -21.116  15.856 -44.413  1.00  0.00           H  
ATOM    654  CG1 VAL    43     -22.113  17.187 -45.858  1.00  0.00           C  
ATOM    655 HG11 VAL    43     -23.128  17.618 -45.988  1.00  0.00           H  
ATOM    656 HG12 VAL    43     -21.837  16.580 -46.746  1.00  0.00           H  
ATOM    657 HG13 VAL    43     -21.455  18.057 -45.642  1.00  0.00           H  
ATOM    658  CG2 VAL    43     -22.204  17.393 -43.325  1.00  0.00           C  
ATOM    659 HG21 VAL    43     -23.183  17.895 -43.175  1.00  0.00           H  
ATOM    660 HG22 VAL    43     -21.359  18.100 -43.467  1.00  0.00           H  
ATOM    661 HG23 VAL    43     -21.907  17.002 -42.328  1.00  0.00           H  
ATOM    662  C   VAL    43     -23.274  14.618 -45.681  1.00  0.00           C  
ATOM    663  O   VAL    43     -22.511  13.800 -45.981  1.00  0.00           O  
ATOM    664  N   GLU    44     -24.288  14.905 -46.523  1.00  0.00           N  
ATOM    665  HN  GLU    44     -25.133  15.382 -46.292  1.00  0.00           H  
ATOM    666  CA  GLU    44     -24.416  14.291 -47.841  1.00  0.00           C  
ATOM    667  HA  GLU    44     -23.562  13.673 -48.076  1.00  0.00           H  
ATOM    668  CB  GLU    44     -25.737  13.483 -47.961  1.00  0.00           C  
ATOM    669  HB1 GLU    44     -25.866  13.179 -49.022  1.00  0.00           H  
ATOM    670  HB2 GLU    44     -26.521  14.212 -47.663  1.00  0.00           H  
ATOM    671  CG  GLU    44     -25.908  12.165 -47.109  1.00  0.00           C  
ATOM    672  HG1 GLU    44     -25.551  12.379 -46.080  1.00  0.00           H  
ATOM    673  HG2 GLU    44     -25.204  11.441 -47.575  1.00  0.00           H  
ATOM    674  CD  GLU    44     -27.262  11.467 -47.029  1.00  0.00           C  
ATOM    675  OE1 GLU    44     -28.144  12.052 -46.355  1.00  0.00           O  
ATOM    676  OE2 GLU    44     -27.416  10.326 -47.596  1.00  0.00           O  
ATOM    677  C   GLU    44     -24.549  15.378 -48.975  1.00  0.00           C  
ATOM    678  O   GLU    44     -24.697  15.057 -50.132  1.00  0.00           O  
ATOM    679  N   LYS    45     -24.437  16.615 -48.538  1.00  0.00           N  
ATOM    680  HN  LYS    45     -24.115  16.703 -47.599  1.00  0.00           H  
ATOM    681  CA  LYS    45     -24.741  17.872 -49.371  1.00  0.00           C  
ATOM    682  HA  LYS    45     -24.141  17.817 -50.267  1.00  0.00           H  
ATOM    683  CB  LYS    45     -26.101  17.870 -50.018  1.00  0.00           C  
ATOM    684  HB1 LYS    45     -26.133  16.964 -50.661  1.00  0.00           H  
ATOM    685  HB2 LYS    45     -26.136  18.712 -50.741  1.00  0.00           H  
ATOM    686  CG  LYS    45     -27.299  17.835 -49.056  1.00  0.00           C  
ATOM    687  HG1 LYS    45     -27.351  18.868 -48.650  1.00  0.00           H  
ATOM    688  HG2 LYS    45     -27.241  17.086 -48.238  1.00  0.00           H  
ATOM    689  CD  LYS    45     -28.612  17.568 -49.734  1.00  0.00           C  
ATOM    690  HD1 LYS    45     -28.480  16.579 -50.222  1.00  0.00           H  
ATOM    691  HD2 LYS    45     -28.679  18.344 -50.526  1.00  0.00           H  
ATOM    692  CE  LYS    45     -29.915  17.544 -48.998  1.00  0.00           C  
ATOM    693  HE1 LYS    45     -30.747  17.057 -49.552  1.00  0.00           H  
ATOM    694  HE2 LYS    45     -30.161  18.585 -48.699  1.00  0.00           H  
ATOM    695  NZ  LYS    45     -29.750  16.658 -47.874  1.00  0.00           N  
ATOM    696  HZ1 LYS    45     -29.348  15.720 -48.075  1.00  0.00           H  
ATOM    697  HZ2 LYS    45     -30.645  16.368 -47.431  1.00  0.00           H  
ATOM    698  HZ3 LYS    45     -29.240  17.104 -47.085  1.00  0.00           H  
ATOM    699  C   LYS    45     -24.384  19.333 -48.719  1.00  0.00           C  
ATOM    700  O   LYS    45     -24.110  19.456 -47.573  1.00  0.00           O  
ATOM    701  N   GLU    46     -24.557  20.344 -49.518  1.00  0.00           N  
ATOM    702  HN  GLU    46     -24.738  20.282 -50.496  1.00  0.00           H  
ATOM    703  CA  GLU    46     -24.354  21.733 -49.101  1.00  0.00           C  
ATOM    704  HA  GLU    46     -23.366  21.764 -48.667  1.00  0.00           H  
ATOM    705  CB  GLU    46     -24.427  22.750 -50.245  1.00  0.00           C  
ATOM    706  HB1 GLU    46     -24.034  23.619 -49.675  1.00  0.00           H  
ATOM    707  HB2 GLU    46     -25.458  23.056 -50.522  1.00  0.00           H  
ATOM    708  CG  GLU    46     -23.568  22.525 -51.483  1.00  0.00           C  
ATOM    709  HG1 GLU    46     -22.633  21.956 -51.294  1.00  0.00           H  
ATOM    710  HG2 GLU    46     -23.245  23.438 -52.027  1.00  0.00           H  
ATOM    711  CD  GLU    46     -24.467  21.758 -52.453  1.00  0.00           C  
ATOM    712  OE1 GLU    46     -25.401  22.302 -53.139  1.00  0.00           O  
ATOM    713  OE2 GLU    46     -24.247  20.535 -52.576  1.00  0.00           O  
ATOM    714  C   GLU    46     -25.390  22.248 -48.077  1.00  0.00           C  
ATOM    715  O   GLU    46     -25.180  23.136 -47.311  1.00  0.00           O  
ATOM    716  N   GLU    47     -26.639  21.832 -48.198  1.00  0.00           N  
ATOM    717  HN  GLU    47     -26.981  21.407 -49.032  1.00  0.00           H  
ATOM    718  CA  GLU    47     -27.673  22.061 -47.232  1.00  0.00           C  
ATOM    719  HA  GLU    47     -27.761  23.091 -46.919  1.00  0.00           H  
ATOM    720  CB  GLU    47     -28.942  21.406 -47.628  1.00  0.00           C  
ATOM    721  HB1 GLU    47     -28.814  20.303 -47.673  1.00  0.00           H  
ATOM    722  HB2 GLU    47     -29.245  21.777 -48.631  1.00  0.00           H  
ATOM    723  CG  GLU    47     -30.255  21.854 -46.861  1.00  0.00           C  
ATOM    724  HG1 GLU    47     -30.466  22.906 -47.149  1.00  0.00           H  
ATOM    725  HG2 GLU    47     -30.194  21.672 -45.766  1.00  0.00           H  
ATOM    726  CD  GLU    47     -31.484  21.103 -47.312  1.00  0.00           C  
ATOM    727  OE1 GLU    47     -32.398  20.951 -46.522  1.00  0.00           O  
ATOM    728  OE2 GLU    47     -31.698  20.874 -48.541  1.00  0.00           O  
ATOM    729  C   GLU    47     -27.338  21.393 -45.928  1.00  0.00           C  
ATOM    730  O   GLU    47     -27.514  22.003 -44.881  1.00  0.00           O  
ATOM    731  N   ASP    48     -26.813  20.190 -45.913  1.00  0.00           N  
ATOM    732  HN  ASP    48     -26.577  19.738 -46.770  1.00  0.00           H  
ATOM    733  CA  ASP    48     -26.405  19.471 -44.714  1.00  0.00           C  
ATOM    734  HA  ASP    48     -27.225  19.457 -44.011  1.00  0.00           H  
ATOM    735  CB  ASP    48     -26.018  17.993 -45.006  1.00  0.00           C  
ATOM    736  HB1 ASP    48     -25.780  17.466 -44.057  1.00  0.00           H  
ATOM    737  HB2 ASP    48     -25.230  17.873 -45.780  1.00  0.00           H  
ATOM    738  CG  ASP    48     -27.213  17.180 -45.520  1.00  0.00           C  
ATOM    739  OD1 ASP    48     -28.333  17.594 -45.886  1.00  0.00           O  
ATOM    740  OD2 ASP    48     -26.803  15.990 -45.651  1.00  0.00           O  
ATOM    741  C   ASP    48     -25.224  20.189 -43.982  1.00  0.00           C  
ATOM    742  O   ASP    48     -25.294  20.468 -42.827  1.00  0.00           O  
ATOM    743  N   LEU    49     -24.160  20.463 -44.767  1.00  0.00           N  
ATOM    744  HN  LEU    49     -24.205  20.221 -45.733  1.00  0.00           H  
ATOM    745  CA  LEU    49     -23.008  21.218 -44.343  1.00  0.00           C  
ATOM    746  HA  LEU    49     -22.444  20.787 -43.528  1.00  0.00           H  
ATOM    747  CB  LEU    49     -21.997  21.167 -45.454  1.00  0.00           C  
ATOM    748  HB1 LEU    49     -22.218  21.682 -46.414  1.00  0.00           H  
ATOM    749  HB2 LEU    49     -21.948  20.131 -45.852  1.00  0.00           H  
ATOM    750  CG  LEU    49     -20.627  21.703 -45.069  1.00  0.00           C  
ATOM    751  HG  LEU    49     -20.745  22.705 -44.604  1.00  0.00           H  
ATOM    752  CD1 LEU    49     -19.803  20.857 -44.078  1.00  0.00           C  
ATOM    753 HD11 LEU    49     -19.423  19.884 -44.456  1.00  0.00           H  
ATOM    754 HD12 LEU    49     -20.432  20.664 -43.182  1.00  0.00           H  
ATOM    755 HD13 LEU    49     -18.832  21.362 -43.881  1.00  0.00           H  
ATOM    756  CD2 LEU    49     -19.915  21.817 -46.401  1.00  0.00           C  
ATOM    757 HD21 LEU    49     -20.218  22.745 -46.931  1.00  0.00           H  
ATOM    758 HD22 LEU    49     -20.137  20.966 -47.080  1.00  0.00           H  
ATOM    759 HD23 LEU    49     -18.806  21.873 -46.357  1.00  0.00           H  
ATOM    760  C   LEU    49     -23.302  22.597 -43.816  1.00  0.00           C  
ATOM    761  O   LEU    49     -22.706  23.024 -42.866  1.00  0.00           O  
ATOM    762  N   GLN    50     -24.278  23.238 -44.539  1.00  0.00           N  
ATOM    763  HN  GLN    50     -24.678  22.873 -45.376  1.00  0.00           H  
ATOM    764  CA  GLN    50     -24.775  24.533 -44.057  1.00  0.00           C  
ATOM    765  HA  GLN    50     -23.915  25.167 -43.898  1.00  0.00           H  
ATOM    766  CB  GLN    50     -25.750  25.119 -45.042  1.00  0.00           C  
ATOM    767  HB1 GLN    50     -26.510  24.412 -45.440  1.00  0.00           H  
ATOM    768  HB2 GLN    50     -25.208  25.275 -45.999  1.00  0.00           H  
ATOM    769  CG  GLN    50     -26.596  26.340 -44.687  1.00  0.00           C  
ATOM    770  HG1 GLN    50     -27.126  26.104 -43.740  1.00  0.00           H  
ATOM    771  HG2 GLN    50     -27.264  26.652 -45.517  1.00  0.00           H  
ATOM    772  CD  GLN    50     -25.767  27.589 -44.377  1.00  0.00           C  
ATOM    773  OE1 GLN    50     -24.729  27.798 -45.025  1.00  0.00           O  
ATOM    774  NE2 GLN    50     -26.269  28.362 -43.436  1.00  0.00           N  
ATOM    775 HE21 GLN    50     -25.949  29.293 -43.260  1.00  0.00           H  
ATOM    776 HE22 GLN    50     -26.932  27.921 -42.831  1.00  0.00           H  
ATOM    777  C   GLN    50     -25.354  24.629 -42.648  1.00  0.00           C  
ATOM    778  O   GLN    50     -25.176  25.597 -41.887  1.00  0.00           O  
ATOM    779  N   TRP    51     -26.005  23.488 -42.162  1.00  0.00           N  
ATOM    780  HN  TRP    51     -26.074  22.686 -42.749  1.00  0.00           H  
ATOM    781  CA  TRP    51     -26.488  23.304 -40.817  1.00  0.00           C  
ATOM    782  HA  TRP    51     -27.066  24.189 -40.597  1.00  0.00           H  
ATOM    783  CB  TRP    51     -27.312  21.979 -40.800  1.00  0.00           C  
ATOM    784  HB1 TRP    51     -26.703  21.070 -40.987  1.00  0.00           H  
ATOM    785  HB2 TRP    51     -28.089  21.988 -41.594  1.00  0.00           H  
ATOM    786  CG  TRP    51     -28.055  21.723 -39.541  1.00  0.00           C  
ATOM    787  CD1 TRP    51     -29.271  22.318 -39.211  1.00  0.00           C  
ATOM    788  HD1 TRP    51     -29.874  22.897 -39.894  1.00  0.00           H  
ATOM    789  NE1 TRP    51     -29.567  22.075 -37.920  1.00  0.00           N  
ATOM    790  HE1 TRP    51     -30.363  22.439 -37.489  1.00  0.00           H  
ATOM    791  CE2 TRP    51     -28.564  21.357 -37.304  1.00  0.00           C  
ATOM    792  CD2 TRP    51     -27.585  21.074 -38.273  1.00  0.00           C  
ATOM    793  CE3 TRP    51     -26.420  20.395 -37.942  1.00  0.00           C  
ATOM    794  HE3 TRP    51     -25.729  20.244 -38.759  1.00  0.00           H  
ATOM    795  CZ3 TRP    51     -26.127  20.135 -36.627  1.00  0.00           C  
ATOM    796  HZ3 TRP    51     -25.133  19.847 -36.317  1.00  0.00           H  
ATOM    797  CZ2 TRP    51     -28.336  21.025 -36.008  1.00  0.00           C  
ATOM    798  HZ2 TRP    51     -29.049  21.362 -35.270  1.00  0.00           H  
ATOM    799  CH2 TRP    51     -27.127  20.419 -35.642  1.00  0.00           C  
ATOM    800  HH2 TRP    51     -26.987  20.185 -34.597  1.00  0.00           H  
ATOM    801  C   TRP    51     -25.417  23.295 -39.771  1.00  0.00           C  
ATOM    802  O   TRP    51     -25.634  23.797 -38.657  1.00  0.00           O  
ATOM    803  N   VAL    52     -24.230  22.822 -40.171  1.00  0.00           N  
ATOM    804  HN  VAL    52     -24.127  22.424 -41.079  1.00  0.00           H  
ATOM    805  CA  VAL    52     -23.093  22.856 -39.207  1.00  0.00           C  
ATOM    806  HA  VAL    52     -23.517  23.073 -38.237  1.00  0.00           H  
ATOM    807  CB  VAL    52     -22.316  21.556 -38.936  1.00  0.00           C  
ATOM    808  HB  VAL    52     -23.171  20.852 -38.852  1.00  0.00           H  
ATOM    809  CG1 VAL    52     -21.555  21.234 -40.306  1.00  0.00           C  
ATOM    810 HG11 VAL    52     -22.214  21.221 -41.200  1.00  0.00           H  
ATOM    811 HG12 VAL    52     -21.112  20.226 -40.156  1.00  0.00           H  
ATOM    812 HG13 VAL    52     -20.684  21.898 -40.487  1.00  0.00           H  
ATOM    813  CG2 VAL    52     -21.361  21.785 -37.754  1.00  0.00           C  
ATOM    814 HG21 VAL    52     -20.944  20.809 -37.427  1.00  0.00           H  
ATOM    815 HG22 VAL    52     -21.829  22.194 -36.833  1.00  0.00           H  
ATOM    816 HG23 VAL    52     -20.441  22.347 -38.020  1.00  0.00           H  
ATOM    817  C   VAL    52     -22.206  24.084 -39.482  1.00  0.00           C  
ATOM    818  O   VAL    52     -21.410  24.510 -38.577  1.00  0.00           O  
ATOM    819  N   LEU    53     -22.197  24.682 -40.672  1.00  0.00           N  
ATOM    820  HN  LEU    53     -22.579  24.293 -41.507  1.00  0.00           H  
ATOM    821  CA  LEU    53     -21.542  25.972 -40.878  1.00  0.00           C  
ATOM    822  HA  LEU    53     -20.519  26.062 -40.543  1.00  0.00           H  
ATOM    823  CB  LEU    53     -21.418  26.267 -42.391  1.00  0.00           C  
ATOM    824  HB1 LEU    53     -21.247  27.347 -42.590  1.00  0.00           H  
ATOM    825  HB2 LEU    53     -22.441  26.078 -42.781  1.00  0.00           H  
ATOM    826  CG  LEU    53     -20.383  25.479 -43.251  1.00  0.00           C  
ATOM    827  HG  LEU    53     -20.443  24.437 -42.870  1.00  0.00           H  
ATOM    828  CD1 LEU    53     -20.666  25.561 -44.762  1.00  0.00           C  
ATOM    829 HD11 LEU    53     -20.036  24.914 -45.410  1.00  0.00           H  
ATOM    830 HD12 LEU    53     -20.560  26.626 -45.059  1.00  0.00           H  
ATOM    831 HD13 LEU    53     -21.738  25.301 -44.895  1.00  0.00           H  
ATOM    832  CD2 LEU    53     -18.970  25.791 -42.991  1.00  0.00           C  
ATOM    833 HD21 LEU    53     -18.815  25.553 -41.917  1.00  0.00           H  
ATOM    834 HD22 LEU    53     -18.568  26.808 -43.186  1.00  0.00           H  
ATOM    835 HD23 LEU    53     -18.331  25.064 -43.536  1.00  0.00           H  
ATOM    836  C   LEU    53     -22.228  27.077 -40.052  1.00  0.00           C  
ATOM    837  O   LEU    53     -21.581  28.067 -39.715  1.00  0.00           O  
ATOM    838  N   THR    54     -23.542  26.860 -39.750  1.00  0.00           N  
ATOM    839  HN  THR    54     -24.058  26.074 -40.082  1.00  0.00           H  
ATOM    840  CA  THR    54     -24.330  27.756 -38.915  1.00  0.00           C  
ATOM    841  HA  THR    54     -23.763  28.673 -38.968  1.00  0.00           H  
ATOM    842  CB  THR    54     -25.719  28.099 -39.447  1.00  0.00           C  
ATOM    843  HB  THR    54     -25.706  27.679 -40.476  1.00  0.00           H  
ATOM    844  OG1 THR    54     -25.948  29.523 -39.599  1.00  0.00           O  
ATOM    845  HG1 THR    54     -25.645  29.927 -38.783  1.00  0.00           H  
ATOM    846  CG2 THR    54     -26.824  27.518 -38.582  1.00  0.00           C  
ATOM    847 HG21 THR    54     -27.817  27.653 -39.060  1.00  0.00           H  
ATOM    848 HG22 THR    54     -27.027  28.162 -37.700  1.00  0.00           H  
ATOM    849 HG23 THR    54     -26.738  26.449 -38.293  1.00  0.00           H  
ATOM    850  C   THR    54     -24.343  27.248 -37.481  1.00  0.00           C  
ATOM    851  O   THR    54     -24.186  26.047 -37.359  1.00  0.00           O  
ATOM    852  N   ASP    55     -24.398  28.115 -36.436  1.00  0.00           N  
ATOM    853  HN  ASP    55     -24.410  29.111 -36.466  1.00  0.00           H  
ATOM    854  CA  ASP    55     -24.239  27.745 -35.108  1.00  0.00           C  
ATOM    855  HA  ASP    55     -23.311  27.231 -34.905  1.00  0.00           H  
ATOM    856  CB  ASP    55     -24.103  29.032 -34.246  1.00  0.00           C  
ATOM    857  HB1 ASP    55     -24.173  28.541 -33.252  1.00  0.00           H  
ATOM    858  HB2 ASP    55     -25.014  29.640 -34.435  1.00  0.00           H  
ATOM    859  CG  ASP    55     -22.879  29.726 -34.559  1.00  0.00           C  
ATOM    860  OD1 ASP    55     -21.826  29.028 -34.687  1.00  0.00           O  
ATOM    861  OD2 ASP    55     -22.824  30.966 -34.558  1.00  0.00           O  
ATOM    862  C   ASP    55     -25.331  26.859 -34.692  1.00  0.00           C  
ATOM    863  O   ASP    55     -26.500  27.295 -34.528  1.00  0.00           O  
ATOM    864  N   GLY    56     -25.071  25.606 -34.375  1.00  0.00           N  
ATOM    865  HN  GLY    56     -24.162  25.215 -34.496  1.00  0.00           H  
ATOM    866  CA  GLY    56     -26.038  24.619 -33.973  1.00  0.00           C  
ATOM    867  HA1 GLY    56     -25.459  23.708 -34.013  1.00  0.00           H  
ATOM    868  HA2 GLY    56     -26.864  24.669 -34.668  1.00  0.00           H  
ATOM    869  C   GLY    56     -26.669  24.735 -32.565  1.00  0.00           C  
ATOM    870  O   GLY    56     -26.501  25.701 -31.802  1.00  0.00           O  
ATOM    871  N   PRO    57     -27.313  23.737 -32.030  1.00  0.00           N  
ATOM    872  CD  PRO    57     -27.987  22.820 -32.931  1.00  0.00           C  
ATOM    873  HD1 PRO    57     -27.323  21.971 -33.202  1.00  0.00           H  
ATOM    874  HD2 PRO    57     -28.349  23.264 -33.883  1.00  0.00           H  
ATOM    875  CA  PRO    57     -27.738  23.559 -30.678  1.00  0.00           C  
ATOM    876  HA  PRO    57     -28.337  24.408 -30.386  1.00  0.00           H  
ATOM    877  CB  PRO    57     -28.635  22.372 -30.705  1.00  0.00           C  
ATOM    878  HB1 PRO    57     -29.446  22.448 -29.950  1.00  0.00           H  
ATOM    879  HB2 PRO    57     -28.108  21.420 -30.478  1.00  0.00           H  
ATOM    880  CG  PRO    57     -29.230  22.345 -32.108  1.00  0.00           C  
ATOM    881  HG1 PRO    57     -29.650  21.470 -32.649  1.00  0.00           H  
ATOM    882  HG2 PRO    57     -29.842  23.267 -32.199  1.00  0.00           H  
ATOM    883  C   PRO    57     -26.558  23.388 -29.689  1.00  0.00           C  
ATOM    884  O   PRO    57     -26.636  24.045 -28.692  1.00  0.00           O  
ATOM    885  N   ASN    58     -25.526  22.569 -29.921  1.00  0.00           N  
ATOM    886  HN  ASN    58     -25.550  22.093 -30.797  1.00  0.00           H  
ATOM    887  CA  ASN    58     -24.471  22.567 -28.969  1.00  0.00           C  
ATOM    888  HA  ASN    58     -24.292  23.584 -28.656  1.00  0.00           H  
ATOM    889  CB  ASN    58     -24.677  21.608 -27.714  1.00  0.00           C  
ATOM    890  HB1 ASN    58     -24.915  20.572 -28.037  1.00  0.00           H  
ATOM    891  HB2 ASN    58     -25.566  21.967 -27.153  1.00  0.00           H  
ATOM    892  CG  ASN    58     -23.500  21.590 -26.743  1.00  0.00           C  
ATOM    893  OD1 ASN    58     -22.805  22.572 -26.595  1.00  0.00           O  
ATOM    894  ND2 ASN    58     -23.343  20.484 -26.057  1.00  0.00           N  
ATOM    895 HD21 ASN    58     -22.588  20.373 -25.411  1.00  0.00           H  
ATOM    896 HD22 ASN    58     -24.009  19.739 -26.084  1.00  0.00           H  
ATOM    897  C   ASN    58     -23.213  22.103 -29.838  1.00  0.00           C  
ATOM    898  O   ASN    58     -22.954  20.918 -29.856  1.00  0.00           O  
ATOM    899  N   PRO    59     -22.412  23.003 -30.463  1.00  0.00           N  
ATOM    900  CD  PRO    59     -22.652  24.420 -30.690  1.00  0.00           C  
ATOM    901  HD1 PRO    59     -22.392  24.980 -29.766  1.00  0.00           H  
ATOM    902  HD2 PRO    59     -23.722  24.611 -30.918  1.00  0.00           H  
ATOM    903  CA  PRO    59     -21.060  22.625 -30.925  1.00  0.00           C  
ATOM    904  HA  PRO    59     -21.179  21.813 -31.627  1.00  0.00           H  
ATOM    905  CB  PRO    59     -20.598  23.965 -31.562  1.00  0.00           C  
ATOM    906  HB1 PRO    59     -20.218  23.645 -32.556  1.00  0.00           H  
ATOM    907  HB2 PRO    59     -19.779  24.403 -30.952  1.00  0.00           H  
ATOM    908  CG  PRO    59     -21.755  24.882 -31.776  1.00  0.00           C  
ATOM    909  HG1 PRO    59     -21.625  25.933 -31.441  1.00  0.00           H  
ATOM    910  HG2 PRO    59     -22.231  24.729 -32.768  1.00  0.00           H  
ATOM    911  C   PRO    59     -20.075  22.192 -29.829  1.00  0.00           C  
ATOM    912  O   PRO    59     -20.234  22.694 -28.671  1.00  0.00           O  
ATOM    913  N   PRO    60     -19.079  21.372 -30.082  1.00  0.00           N  
ATOM    914  CD  PRO    60     -18.093  21.002 -28.983  1.00  0.00           C  
ATOM    915  HD1 PRO    60     -18.536  20.293 -28.251  1.00  0.00           H  
ATOM    916  HD2 PRO    60     -17.610  21.859 -28.467  1.00  0.00           H  
ATOM    917  CA  PRO    60     -18.591  21.167 -31.437  1.00  0.00           C  
ATOM    918  HA  PRO    60     -18.712  21.981 -32.137  1.00  0.00           H  
ATOM    919  CB  PRO    60     -17.112  20.918 -31.234  1.00  0.00           C  
ATOM    920  HB1 PRO    60     -16.600  21.893 -31.090  1.00  0.00           H  
ATOM    921  HB2 PRO    60     -16.649  20.225 -31.969  1.00  0.00           H  
ATOM    922  CG  PRO    60     -16.950  20.234 -29.815  1.00  0.00           C  
ATOM    923  HG1 PRO    60     -17.217  19.165 -29.957  1.00  0.00           H  
ATOM    924  HG2 PRO    60     -15.894  20.272 -29.471  1.00  0.00           H  
ATOM    925  C   PRO    60     -19.282  19.957 -32.008  1.00  0.00           C  
ATOM    926  O   PRO    60     -19.986  19.174 -31.337  1.00  0.00           O  
ATOM    927  N   TYR    61     -18.963  19.723 -33.260  1.00  0.00           N  
ATOM    928  HN  TYR    61     -18.409  20.351 -33.800  1.00  0.00           H  
ATOM    929  CA  TYR    61     -19.654  18.606 -33.948  1.00  0.00           C  
ATOM    930  HA  TYR    61     -20.244  18.012 -33.266  1.00  0.00           H  
ATOM    931  CB  TYR    61     -20.770  18.978 -34.898  1.00  0.00           C  
ATOM    932  HB1 TYR    61     -20.941  18.063 -35.505  1.00  0.00           H  
ATOM    933  HB2 TYR    61     -20.426  19.791 -35.572  1.00  0.00           H  
ATOM    934  CG  TYR    61     -21.978  19.482 -34.201  1.00  0.00           C  
ATOM    935  CD1 TYR    61     -23.024  18.547 -34.024  1.00  0.00           C  
ATOM    936  HD1 TYR    61     -22.779  17.533 -34.305  1.00  0.00           H  
ATOM    937  CE1 TYR    61     -24.182  18.863 -33.300  1.00  0.00           C  
ATOM    938  HE1 TYR    61     -24.996  18.159 -33.218  1.00  0.00           H  
ATOM    939  CZ  TYR    61     -24.409  20.152 -32.702  1.00  0.00           C  
ATOM    940  OH  TYR    61     -25.647  20.587 -32.190  1.00  0.00           O  
ATOM    941  HH  TYR    61     -26.290  19.896 -32.368  1.00  0.00           H  
ATOM    942  CD2 TYR    61     -22.234  20.768 -33.756  1.00  0.00           C  
ATOM    943  HD2 TYR    61     -21.571  21.612 -33.871  1.00  0.00           H  
ATOM    944  CE2 TYR    61     -23.396  21.092 -33.079  1.00  0.00           C  
ATOM    945  HE2 TYR    61     -23.722  22.057 -32.719  1.00  0.00           H  
ATOM    946  C   TYR    61     -18.658  17.697 -34.657  1.00  0.00           C  
ATOM    947  O   TYR    61     -17.732  18.157 -35.308  1.00  0.00           O  
ATOM    948  N   MET    62     -18.865  16.360 -34.536  1.00  0.00           N  
ATOM    949  HN  MET    62     -19.622  16.112 -33.935  1.00  0.00           H  
ATOM    950  CA  MET    62     -18.223  15.396 -35.419  1.00  0.00           C  
ATOM    951  HA  MET    62     -17.192  15.639 -35.628  1.00  0.00           H  
ATOM    952  CB  MET    62     -18.244  14.080 -34.756  1.00  0.00           C  
ATOM    953  HB1 MET    62     -17.977  13.331 -35.532  1.00  0.00           H  
ATOM    954  HB2 MET    62     -19.258  13.688 -34.531  1.00  0.00           H  
ATOM    955  CG  MET    62     -17.239  13.984 -33.586  1.00  0.00           C  
ATOM    956  HG1 MET    62     -17.455  13.032 -33.055  1.00  0.00           H  
ATOM    957  HG2 MET    62     -17.232  14.862 -32.906  1.00  0.00           H  
ATOM    958  SD  MET    62     -15.514  13.671 -34.157  1.00  0.00           S  
ATOM    959  CE  MET    62     -14.859  13.450 -32.447  1.00  0.00           C  
ATOM    960  HE1 MET    62     -15.378  12.651 -31.876  1.00  0.00           H  
ATOM    961  HE2 MET    62     -14.908  14.417 -31.903  1.00  0.00           H  
ATOM    962  HE3 MET    62     -13.805  13.115 -32.557  1.00  0.00           H  
ATOM    963  C   MET    62     -18.880  15.345 -36.759  1.00  0.00           C  
ATOM    964  O   MET    62     -20.165  15.348 -36.701  1.00  0.00           O  
ATOM    965  N   VAL    63     -18.172  15.373 -37.875  1.00  0.00           N  
ATOM    966  HN  VAL    63     -17.216  15.619 -37.736  1.00  0.00           H  
ATOM    967  CA  VAL    63     -18.741  15.296 -39.266  1.00  0.00           C  
ATOM    968  HA  VAL    63     -19.813  15.414 -39.211  1.00  0.00           H  
ATOM    969  CB  VAL    63     -18.120  16.405 -40.069  1.00  0.00           C  
ATOM    970  HB  VAL    63     -17.012  16.395 -40.160  1.00  0.00           H  
ATOM    971  CG1 VAL    63     -18.669  16.372 -41.501  1.00  0.00           C  
ATOM    972 HG11 VAL    63     -19.746  16.100 -41.473  1.00  0.00           H  
ATOM    973 HG12 VAL    63     -18.107  15.558 -42.006  1.00  0.00           H  
ATOM    974 HG13 VAL    63     -18.430  17.273 -42.105  1.00  0.00           H  
ATOM    975  CG2 VAL    63     -18.456  17.815 -39.479  1.00  0.00           C  
ATOM    976 HG21 VAL    63     -17.951  18.619 -40.055  1.00  0.00           H  
ATOM    977 HG22 VAL    63     -18.008  17.964 -38.473  1.00  0.00           H  
ATOM    978 HG23 VAL    63     -19.506  18.143 -39.633  1.00  0.00           H  
ATOM    979  C   VAL    63     -18.532  13.884 -39.836  1.00  0.00           C  
ATOM    980  O   VAL    63     -17.387  13.462 -39.877  1.00  0.00           O  
ATOM    981  N   LEU    64     -19.590  13.181 -40.135  1.00  0.00           N  
ATOM    982  HN  LEU    64     -20.496  13.561 -39.969  1.00  0.00           H  
ATOM    983  CA  LEU    64     -19.635  11.857 -40.673  1.00  0.00           C  
ATOM    984  HA  LEU    64     -18.671  11.394 -40.516  1.00  0.00           H  
ATOM    985  CB  LEU    64     -20.775  10.976 -40.001  1.00  0.00           C  
ATOM    986  HB1 LEU    64     -21.671  11.611 -40.166  1.00  0.00           H  
ATOM    987  HB2 LEU    64     -20.704  11.011 -38.892  1.00  0.00           H  
ATOM    988  CG  LEU    64     -20.956   9.516 -40.445  1.00  0.00           C  
ATOM    989  HG  LEU    64     -21.515   9.070 -39.595  1.00  0.00           H  
ATOM    990  CD1 LEU    64     -21.721   9.265 -41.778  1.00  0.00           C  
ATOM    991 HD11 LEU    64     -22.770   9.605 -41.639  1.00  0.00           H  
ATOM    992 HD12 LEU    64     -21.806   8.182 -42.013  1.00  0.00           H  
ATOM    993 HD13 LEU    64     -21.096   9.774 -42.542  1.00  0.00           H  
ATOM    994  CD2 LEU    64     -19.574   8.889 -40.405  1.00  0.00           C  
ATOM    995 HD21 LEU    64     -19.703   7.796 -40.561  1.00  0.00           H  
ATOM    996 HD22 LEU    64     -19.088   8.991 -39.412  1.00  0.00           H  
ATOM    997 HD23 LEU    64     -18.913   9.241 -41.226  1.00  0.00           H  
ATOM    998  C   LEU    64     -20.059  12.061 -42.122  1.00  0.00           C  
ATOM    999  O   LEU    64     -21.122  12.652 -42.471  1.00  0.00           O  
ATOM   1000  N   LEU    65     -19.161  11.472 -42.916  1.00  0.00           N  
ATOM   1001  HN  LEU    65     -18.285  11.116 -42.597  1.00  0.00           H  
ATOM   1002  CA  LEU    65     -19.367  11.561 -44.318  1.00  0.00           C  
ATOM   1003  HA  LEU    65     -20.410  11.609 -44.596  1.00  0.00           H  
ATOM   1004  CB  LEU    65     -18.767  12.889 -44.746  1.00  0.00           C  
ATOM   1005  HB1 LEU    65     -17.797  13.110 -44.251  1.00  0.00           H  
ATOM   1006  HB2 LEU    65     -19.257  13.741 -44.230  1.00  0.00           H  
ATOM   1007  CG  LEU    65     -18.601  13.179 -46.228  1.00  0.00           C  
ATOM   1008  HG  LEU    65     -19.301  12.532 -46.798  1.00  0.00           H  
ATOM   1009  CD1 LEU    65     -19.032  14.719 -46.590  1.00  0.00           C  
ATOM   1010 HD11 LEU    65     -20.103  14.826 -46.315  1.00  0.00           H  
ATOM   1011 HD12 LEU    65     -18.874  14.925 -47.670  1.00  0.00           H  
ATOM   1012 HD13 LEU    65     -18.462  15.347 -45.873  1.00  0.00           H  
ATOM   1013  CD2 LEU    65     -17.176  12.993 -46.682  1.00  0.00           C  
ATOM   1014 HD21 LEU    65     -16.452  13.802 -46.444  1.00  0.00           H  
ATOM   1015 HD22 LEU    65     -17.238  12.957 -47.791  1.00  0.00           H  
ATOM   1016 HD23 LEU    65     -16.774  12.030 -46.302  1.00  0.00           H  
ATOM   1017  C   LEU    65     -18.839  10.333 -45.019  1.00  0.00           C  
ATOM   1018  O   LEU    65     -17.791   9.775 -44.720  1.00  0.00           O  
ATOM   1019  N   GLU    66     -19.595   9.823 -45.995  1.00  0.00           N  
ATOM   1020  HN  GLU    66     -20.540  10.141 -45.999  1.00  0.00           H  
ATOM   1021  CA  GLU    66     -19.237   8.813 -46.951  1.00  0.00           C  
ATOM   1022  HA  GLU    66     -18.595   8.107 -46.446  1.00  0.00           H  
ATOM   1023  CB  GLU    66     -20.508   8.154 -47.531  1.00  0.00           C  
ATOM   1024  HB1 GLU    66     -20.207   7.481 -48.363  1.00  0.00           H  
ATOM   1025  HB2 GLU    66     -21.214   8.850 -48.031  1.00  0.00           H  
ATOM   1026  CG  GLU    66     -21.376   7.401 -46.495  1.00  0.00           C  
ATOM   1027  HG1 GLU    66     -21.795   8.085 -45.726  1.00  0.00           H  
ATOM   1028  HG2 GLU    66     -20.857   6.528 -46.044  1.00  0.00           H  
ATOM   1029  CD  GLU    66     -22.519   6.636 -47.124  1.00  0.00           C  
ATOM   1030  OE1 GLU    66     -22.481   6.369 -48.374  1.00  0.00           O  
ATOM   1031  OE2 GLU    66     -23.515   6.299 -46.491  1.00  0.00           O  
ATOM   1032  C   GLU    66     -18.421   9.473 -48.044  1.00  0.00           C  
ATOM   1033  O   GLU    66     -18.706  10.592 -48.397  1.00  0.00           O  
ATOM   1034  N   SER    67     -17.501   8.723 -48.691  1.00  0.00           N  
ATOM   1035  HN  SER    67     -17.323   7.827 -48.292  1.00  0.00           H  
ATOM   1036  CA  SER    67     -16.462   9.205 -49.565  1.00  0.00           C  
ATOM   1037  HA  SER    67     -16.041  10.130 -49.200  1.00  0.00           H  
ATOM   1038  CB  SER    67     -15.324   8.138 -49.763  1.00  0.00           C  
ATOM   1039  HB1 SER    67     -14.674   8.668 -50.493  1.00  0.00           H  
ATOM   1040  HB2 SER    67     -15.710   7.223 -50.261  1.00  0.00           H  
ATOM   1041  OG  SER    67     -14.497   7.977 -48.559  1.00  0.00           O  
ATOM   1042  HG1 SER    67     -14.986   7.450 -47.923  1.00  0.00           H  
ATOM   1043  C   SER    67     -16.878   9.643 -51.001  1.00  0.00           C  
ATOM   1044  O   SER    67     -16.303  10.545 -51.625  1.00  0.00           O  
ATOM   1045  N   LYS    68     -18.025   9.109 -51.478  1.00  0.00           N  
ATOM   1046  HN  LYS    68     -18.503   8.323 -51.094  1.00  0.00           H  
ATOM   1047  CA  LYS    68     -18.966   9.824 -52.395  1.00  0.00           C  
ATOM   1048  HA  LYS    68     -18.543   9.649 -53.373  1.00  0.00           H  
ATOM   1049  CB  LYS    68     -20.400   9.157 -52.346  1.00  0.00           C  
ATOM   1050  HB1 LYS    68     -20.726   9.279 -51.291  1.00  0.00           H  
ATOM   1051  HB2 LYS    68     -20.230   8.077 -52.547  1.00  0.00           H  
ATOM   1052  CG  LYS    68     -21.307   9.767 -53.416  1.00  0.00           C  
ATOM   1053  HG1 LYS    68     -21.032   9.510 -54.462  1.00  0.00           H  
ATOM   1054  HG2 LYS    68     -21.268  10.875 -53.492  1.00  0.00           H  
ATOM   1055  CD  LYS    68     -22.831   9.338 -53.207  1.00  0.00           C  
ATOM   1056  HD1 LYS    68     -23.430   9.785 -54.030  1.00  0.00           H  
ATOM   1057  HD2 LYS    68     -23.273   9.885 -52.347  1.00  0.00           H  
ATOM   1058  CE  LYS    68     -23.109   7.815 -53.158  1.00  0.00           C  
ATOM   1059  HE1 LYS    68     -22.314   7.354 -52.533  1.00  0.00           H  
ATOM   1060  HE2 LYS    68     -23.249   7.476 -54.206  1.00  0.00           H  
ATOM   1061  NZ  LYS    68     -24.448   7.553 -52.591  1.00  0.00           N  
ATOM   1062  HZ1 LYS    68     -24.417   7.885 -51.606  1.00  0.00           H  
ATOM   1063  HZ2 LYS    68     -24.662   6.537 -52.529  1.00  0.00           H  
ATOM   1064  HZ3 LYS    68     -25.250   7.909 -53.149  1.00  0.00           H  
ATOM   1065  C   LYS    68     -19.066  11.312 -52.363  1.00  0.00           C  
ATOM   1066  O   LYS    68     -18.942  11.899 -53.436  1.00  0.00           O  
ATOM   1067  N   HSE    69     -19.188  11.896 -51.152  1.00  0.00           N  
ATOM   1068  HN  HSE    69     -19.109  11.321 -50.341  1.00  0.00           H  
ATOM   1069  CA  HSE    69     -19.652  13.264 -50.954  1.00  0.00           C  
ATOM   1070  HA  HSE    69     -20.168  13.740 -51.775  1.00  0.00           H  
ATOM   1071  CB  HSE    69     -20.655  13.283 -49.810  1.00  0.00           C  
ATOM   1072  HB1 HSE    69     -20.956  14.258 -49.370  1.00  0.00           H  
ATOM   1073  HB2 HSE    69     -20.150  12.716 -49.000  1.00  0.00           H  
ATOM   1074  ND1 HSE    69     -22.491  11.534 -49.177  1.00  0.00           N  
ATOM   1075  CG  HSE    69     -22.002  12.508 -50.045  1.00  0.00           C  
ATOM   1076  CE1 HSE    69     -23.675  11.243 -49.738  1.00  0.00           C  
ATOM   1077  HE1 HSE    69     -24.294  10.388 -49.467  1.00  0.00           H  
ATOM   1078  NE2 HSE    69     -23.937  11.923 -50.925  1.00  0.00           N  
ATOM   1079  HE2 HSE    69     -24.712  11.870 -51.555  1.00  0.00           H  
ATOM   1080  CD2 HSE    69     -22.837  12.744 -51.129  1.00  0.00           C  
ATOM   1081  HD2 HSE    69     -22.588  13.313 -52.016  1.00  0.00           H  
ATOM   1082  C   HSE    69     -18.421  14.132 -50.538  1.00  0.00           C  
ATOM   1083  O   HSE    69     -18.583  15.339 -50.216  1.00  0.00           O  
ATOM   1084  N   PHE    70     -17.248  13.594 -50.676  1.00  0.00           N  
ATOM   1085  HN  PHE    70     -17.108  12.641 -50.931  1.00  0.00           H  
ATOM   1086  CA  PHE    70     -16.040  14.232 -50.380  1.00  0.00           C  
ATOM   1087  HA  PHE    70     -16.092  14.961 -49.585  1.00  0.00           H  
ATOM   1088  CB  PHE    70     -14.887  13.173 -50.048  1.00  0.00           C  
ATOM   1089  HB1 PHE    70     -14.542  12.708 -50.996  1.00  0.00           H  
ATOM   1090  HB2 PHE    70     -15.354  12.333 -49.490  1.00  0.00           H  
ATOM   1091  CG  PHE    70     -13.742  13.797 -49.354  1.00  0.00           C  
ATOM   1092  CD1 PHE    70     -13.582  13.825 -47.939  1.00  0.00           C  
ATOM   1093  HD1 PHE    70     -14.299  13.424 -47.239  1.00  0.00           H  
ATOM   1094  CE1 PHE    70     -12.358  14.340 -47.413  1.00  0.00           C  
ATOM   1095  HE1 PHE    70     -12.172  14.311 -46.350  1.00  0.00           H  
ATOM   1096  CZ  PHE    70     -11.315  14.833 -48.229  1.00  0.00           C  
ATOM   1097  HZ  PHE    70     -10.362  15.185 -47.861  1.00  0.00           H  
ATOM   1098  CD2 PHE    70     -12.700  14.326 -50.157  1.00  0.00           C  
ATOM   1099  HD2 PHE    70     -12.855  14.373 -51.224  1.00  0.00           H  
ATOM   1100  CE2 PHE    70     -11.548  14.907 -49.605  1.00  0.00           C  
ATOM   1101  HE2 PHE    70     -10.732  15.148 -50.270  1.00  0.00           H  
ATOM   1102  C   PHE    70     -15.577  15.102 -51.530  1.00  0.00           C  
ATOM   1103  O   PHE    70     -15.724  14.705 -52.638  1.00  0.00           O  
ATOM   1104  N   THR    71     -15.122  16.338 -51.268  1.00  0.00           N  
ATOM   1105  HN  THR    71     -15.315  16.777 -50.394  1.00  0.00           H  
ATOM   1106  CA  THR    71     -14.500  17.117 -52.315  1.00  0.00           C  
ATOM   1107  HA  THR    71     -13.855  16.457 -52.876  1.00  0.00           H  
ATOM   1108  CB  THR    71     -15.462  17.867 -53.304  1.00  0.00           C  
ATOM   1109  HB  THR    71     -15.667  17.010 -53.981  1.00  0.00           H  
ATOM   1110  OG1 THR    71     -14.754  18.956 -54.004  1.00  0.00           O  
ATOM   1111  HG1 THR    71     -15.033  18.876 -54.919  1.00  0.00           H  
ATOM   1112  CG2 THR    71     -16.722  18.536 -52.681  1.00  0.00           C  
ATOM   1113 HG21 THR    71     -17.545  18.860 -53.353  1.00  0.00           H  
ATOM   1114 HG22 THR    71     -16.519  19.495 -52.157  1.00  0.00           H  
ATOM   1115 HG23 THR    71     -17.299  17.855 -52.020  1.00  0.00           H  
ATOM   1116  C   THR    71     -13.543  18.145 -51.656  1.00  0.00           C  
ATOM   1117  O   THR    71     -13.528  18.414 -50.454  1.00  0.00           O  
ATOM   1118  N   ARG    72     -12.641  18.843 -52.417  1.00  0.00           N  
ATOM   1119  HN  ARG    72     -12.547  18.580 -53.374  1.00  0.00           H  
ATOM   1120  CA  ARG    72     -11.657  19.889 -51.945  1.00  0.00           C  
ATOM   1121  HA  ARG    72     -11.054  19.416 -51.184  1.00  0.00           H  
ATOM   1122  CB  ARG    72     -10.865  20.449 -53.106  1.00  0.00           C  
ATOM   1123  HB1 ARG    72     -11.605  20.779 -53.866  1.00  0.00           H  
ATOM   1124  HB2 ARG    72     -10.311  19.677 -53.680  1.00  0.00           H  
ATOM   1125  CG  ARG    72      -9.884  21.657 -52.637  1.00  0.00           C  
ATOM   1126  HG1 ARG    72     -10.498  22.404 -52.090  1.00  0.00           H  
ATOM   1127  HG2 ARG    72      -9.486  22.019 -53.609  1.00  0.00           H  
ATOM   1128  CD  ARG    72      -8.829  21.184 -51.668  1.00  0.00           C  
ATOM   1129  HD1 ARG    72      -9.321  20.734 -50.779  1.00  0.00           H  
ATOM   1130  HD2 ARG    72      -8.277  22.038 -51.220  1.00  0.00           H  
ATOM   1131  NE  ARG    72      -7.828  20.339 -52.403  1.00  0.00           N  
ATOM   1132  HE  ARG    72      -7.217  20.791 -53.054  1.00  0.00           H  
ATOM   1133  CZ  ARG    72      -7.906  18.991 -52.585  1.00  0.00           C  
ATOM   1134  NH1 ARG    72      -8.347  18.203 -51.657  1.00  0.00           N  
ATOM   1135 HH11 ARG    72      -8.539  18.554 -50.741  1.00  0.00           H  
ATOM   1136 HH12 ARG    72      -8.631  17.254 -51.794  1.00  0.00           H  
ATOM   1137  NH2 ARG    72      -7.370  18.533 -53.691  1.00  0.00           N  
ATOM   1138 HH21 ARG    72      -6.682  19.142 -54.087  1.00  0.00           H  
ATOM   1139 HH22 ARG    72      -7.222  17.547 -53.772  1.00  0.00           H  
ATOM   1140  C   ARG    72     -12.454  21.005 -51.312  1.00  0.00           C  
ATOM   1141  O   ARG    72     -12.132  21.489 -50.219  1.00  0.00           O  
ATOM   1142  N   ASP    73     -13.584  21.345 -51.978  1.00  0.00           N  
ATOM   1143  HN  ASP    73     -13.632  21.087 -52.940  1.00  0.00           H  
ATOM   1144  CA  ASP    73     -14.481  22.391 -51.522  1.00  0.00           C  
ATOM   1145  HA  ASP    73     -13.929  23.316 -51.442  1.00  0.00           H  
ATOM   1146  CB  ASP    73     -15.675  22.571 -52.467  1.00  0.00           C  
ATOM   1147  HB1 ASP    73     -16.413  23.343 -52.160  1.00  0.00           H  
ATOM   1148  HB2 ASP    73     -16.184  21.583 -52.442  1.00  0.00           H  
ATOM   1149  CG  ASP    73     -15.094  22.867 -53.743  1.00  0.00           C  
ATOM   1150  OD1 ASP    73     -14.041  23.511 -53.856  1.00  0.00           O  
ATOM   1151  OD2 ASP    73     -15.663  22.388 -54.720  1.00  0.00           O  
ATOM   1152  C   ASP    73     -15.087  22.121 -50.090  1.00  0.00           C  
ATOM   1153  O   ASP    73     -15.302  23.079 -49.265  1.00  0.00           O  
ATOM   1154  N   LEU    74     -15.519  20.907 -49.860  1.00  0.00           N  
ATOM   1155  HN  LEU    74     -15.362  20.182 -50.526  1.00  0.00           H  
ATOM   1156  CA  LEU    74     -15.873  20.424 -48.529  1.00  0.00           C  
ATOM   1157  HA  LEU    74     -16.751  20.915 -48.137  1.00  0.00           H  
ATOM   1158  CB  LEU    74     -16.021  18.817 -48.612  1.00  0.00           C  
ATOM   1159  HB1 LEU    74     -15.030  18.368 -48.838  1.00  0.00           H  
ATOM   1160  HB2 LEU    74     -16.726  18.543 -49.426  1.00  0.00           H  
ATOM   1161  CG  LEU    74     -16.463  18.164 -47.197  1.00  0.00           C  
ATOM   1162  HG  LEU    74     -15.778  18.560 -46.417  1.00  0.00           H  
ATOM   1163  CD1 LEU    74     -18.000  18.408 -46.828  1.00  0.00           C  
ATOM   1164 HD11 LEU    74     -18.451  17.564 -46.264  1.00  0.00           H  
ATOM   1165 HD12 LEU    74     -18.623  18.607 -47.726  1.00  0.00           H  
ATOM   1166 HD13 LEU    74     -18.044  19.341 -46.226  1.00  0.00           H  
ATOM   1167  CD2 LEU    74     -16.207  16.606 -47.277  1.00  0.00           C  
ATOM   1168 HD21 LEU    74     -16.468  16.220 -46.268  1.00  0.00           H  
ATOM   1169 HD22 LEU    74     -15.132  16.478 -47.523  1.00  0.00           H  
ATOM   1170 HD23 LEU    74     -16.933  16.245 -48.037  1.00  0.00           H  
ATOM   1171  C   LEU    74     -14.741  20.665 -47.468  1.00  0.00           C  
ATOM   1172  O   LEU    74     -14.858  21.308 -46.468  1.00  0.00           O  
ATOM   1173  N   MET    75     -13.503  20.236 -47.763  1.00  0.00           N  
ATOM   1174  HN  MET    75     -13.318  19.626 -48.530  1.00  0.00           H  
ATOM   1175  CA  MET    75     -12.369  20.581 -46.925  1.00  0.00           C  
ATOM   1176  HA  MET    75     -12.655  20.295 -45.924  1.00  0.00           H  
ATOM   1177  CB  MET    75     -11.068  19.800 -47.345  1.00  0.00           C  
ATOM   1178  HB1 MET    75     -10.302  19.945 -46.554  1.00  0.00           H  
ATOM   1179  HB2 MET    75     -10.760  20.216 -48.328  1.00  0.00           H  
ATOM   1180  CG  MET    75     -11.233  18.270 -47.499  1.00  0.00           C  
ATOM   1181  HG1 MET    75     -10.290  17.814 -47.868  1.00  0.00           H  
ATOM   1182  HG2 MET    75     -11.954  18.080 -48.322  1.00  0.00           H  
ATOM   1183  SD  MET    75     -11.920  17.489 -46.067  1.00  0.00           S  
ATOM   1184  CE  MET    75     -10.636  17.490 -44.852  1.00  0.00           C  
ATOM   1185  HE1 MET    75     -10.936  16.972 -43.916  1.00  0.00           H  
ATOM   1186  HE2 MET    75     -10.290  18.531 -44.675  1.00  0.00           H  
ATOM   1187  HE3 MET    75      -9.905  16.739 -45.221  1.00  0.00           H  
ATOM   1188  C   MET    75     -12.084  22.039 -46.655  1.00  0.00           C  
ATOM   1189  O   MET    75     -11.814  22.411 -45.495  1.00  0.00           O  
ATOM   1190  N   GLU    76     -12.104  22.934 -47.718  1.00  0.00           N  
ATOM   1191  HN  GLU    76     -12.204  22.722 -48.688  1.00  0.00           H  
ATOM   1192  CA  GLU    76     -11.928  24.344 -47.572  1.00  0.00           C  
ATOM   1193  HA  GLU    76     -10.979  24.638 -47.148  1.00  0.00           H  
ATOM   1194  CB  GLU    76     -11.927  24.998 -48.963  1.00  0.00           C  
ATOM   1195  HB1 GLU    76     -11.903  26.102 -48.836  1.00  0.00           H  
ATOM   1196  HB2 GLU    76     -12.937  24.839 -49.397  1.00  0.00           H  
ATOM   1197  CG  GLU    76     -10.769  24.589 -49.844  1.00  0.00           C  
ATOM   1198  HG1 GLU    76     -10.916  25.120 -50.809  1.00  0.00           H  
ATOM   1199  HG2 GLU    76     -10.974  23.538 -50.140  1.00  0.00           H  
ATOM   1200  CD  GLU    76      -9.405  24.829 -49.185  1.00  0.00           C  
ATOM   1201  OE1 GLU    76      -8.696  23.809 -48.858  1.00  0.00           O  
ATOM   1202  OE2 GLU    76      -9.104  25.990 -48.842  1.00  0.00           O  
ATOM   1203  C   GLU    76     -13.018  24.987 -46.713  1.00  0.00           C  
ATOM   1204  O   GLU    76     -12.634  25.835 -45.916  1.00  0.00           O  
ATOM   1205  N   LYS    77     -14.344  24.593 -46.803  1.00  0.00           N  
ATOM   1206  HN  LYS    77     -14.670  24.201 -47.660  1.00  0.00           H  
ATOM   1207  CA  LYS    77     -15.391  24.950 -45.852  1.00  0.00           C  
ATOM   1208  HA  LYS    77     -15.578  25.997 -45.663  1.00  0.00           H  
ATOM   1209  CB  LYS    77     -16.744  24.435 -46.300  1.00  0.00           C  
ATOM   1210  HB1 LYS    77     -17.458  24.436 -45.448  1.00  0.00           H  
ATOM   1211  HB2 LYS    77     -16.516  23.361 -46.467  1.00  0.00           H  
ATOM   1212  CG  LYS    77     -17.490  25.066 -47.518  1.00  0.00           C  
ATOM   1213  HG1 LYS    77     -18.421  24.485 -47.688  1.00  0.00           H  
ATOM   1214  HG2 LYS    77     -16.869  24.953 -48.433  1.00  0.00           H  
ATOM   1215  CD  LYS    77     -17.811  26.553 -47.272  1.00  0.00           C  
ATOM   1216  HD1 LYS    77     -16.865  27.132 -47.199  1.00  0.00           H  
ATOM   1217  HD2 LYS    77     -18.264  26.667 -46.264  1.00  0.00           H  
ATOM   1218  CE  LYS    77     -18.538  27.242 -48.454  1.00  0.00           C  
ATOM   1219  HE1 LYS    77     -19.602  26.922 -48.435  1.00  0.00           H  
ATOM   1220  HE2 LYS    77     -18.140  27.105 -49.482  1.00  0.00           H  
ATOM   1221  NZ  LYS    77     -18.644  28.762 -48.294  1.00  0.00           N  
ATOM   1222  HZ1 LYS    77     -19.469  28.966 -48.893  1.00  0.00           H  
ATOM   1223  HZ2 LYS    77     -17.810  29.312 -48.583  1.00  0.00           H  
ATOM   1224  HZ3 LYS    77     -19.045  29.059 -47.381  1.00  0.00           H  
ATOM   1225  C   LYS    77     -15.157  24.458 -44.392  1.00  0.00           C  
ATOM   1226  O   LYS    77     -15.401  25.135 -43.416  1.00  0.00           O  
ATOM   1227  N   LEU    78     -14.700  23.227 -44.296  1.00  0.00           N  
ATOM   1228  HN  LEU    78     -14.496  22.709 -45.124  1.00  0.00           H  
ATOM   1229  CA  LEU    78     -14.302  22.617 -43.022  1.00  0.00           C  
ATOM   1230  HA  LEU    78     -15.120  22.722 -42.325  1.00  0.00           H  
ATOM   1231  CB  LEU    78     -13.892  21.062 -43.120  1.00  0.00           C  
ATOM   1232  HB1 LEU    78     -13.319  20.764 -42.216  1.00  0.00           H  
ATOM   1233  HB2 LEU    78     -13.249  21.035 -44.025  1.00  0.00           H  
ATOM   1234  CG  LEU    78     -15.111  20.162 -43.312  1.00  0.00           C  
ATOM   1235  HG  LEU    78     -15.603  20.539 -44.234  1.00  0.00           H  
ATOM   1236  CD1 LEU    78     -14.661  18.690 -43.687  1.00  0.00           C  
ATOM   1237 HD11 LEU    78     -14.230  18.239 -42.768  1.00  0.00           H  
ATOM   1238 HD12 LEU    78     -13.898  18.693 -44.495  1.00  0.00           H  
ATOM   1239 HD13 LEU    78     -15.513  18.080 -44.058  1.00  0.00           H  
ATOM   1240  CD2 LEU    78     -15.863  19.979 -41.982  1.00  0.00           C  
ATOM   1241 HD21 LEU    78     -16.651  19.196 -41.999  1.00  0.00           H  
ATOM   1242 HD22 LEU    78     -16.414  20.930 -41.821  1.00  0.00           H  
ATOM   1243 HD23 LEU    78     -15.087  19.613 -41.277  1.00  0.00           H  
ATOM   1244  C   LEU    78     -13.152  23.353 -42.310  1.00  0.00           C  
ATOM   1245  O   LEU    78     -13.300  23.584 -41.134  1.00  0.00           O  
ATOM   1246  N   LYS    79     -12.089  23.761 -43.078  1.00  0.00           N  
ATOM   1247  HN  LYS    79     -12.025  23.391 -44.001  1.00  0.00           H  
ATOM   1248  CA  LYS    79     -11.064  24.520 -42.412  1.00  0.00           C  
ATOM   1249  HA  LYS    79     -10.564  23.959 -41.637  1.00  0.00           H  
ATOM   1250  CB  LYS    79      -9.928  24.835 -43.485  1.00  0.00           C  
ATOM   1251  HB1 LYS    79      -9.173  25.564 -43.119  1.00  0.00           H  
ATOM   1252  HB2 LYS    79     -10.426  25.354 -44.332  1.00  0.00           H  
ATOM   1253  CG  LYS    79      -9.126  23.549 -43.836  1.00  0.00           C  
ATOM   1254  HG1 LYS    79      -9.830  22.692 -43.762  1.00  0.00           H  
ATOM   1255  HG2 LYS    79      -8.237  23.547 -43.170  1.00  0.00           H  
ATOM   1256  CD  LYS    79      -8.524  23.700 -45.252  1.00  0.00           C  
ATOM   1257  HD1 LYS    79      -9.323  23.413 -45.970  1.00  0.00           H  
ATOM   1258  HD2 LYS    79      -7.804  22.884 -45.474  1.00  0.00           H  
ATOM   1259  CE  LYS    79      -8.064  25.119 -45.657  1.00  0.00           C  
ATOM   1260  HE1 LYS    79      -7.359  25.495 -44.885  1.00  0.00           H  
ATOM   1261  HE2 LYS    79      -8.891  25.824 -45.888  1.00  0.00           H  
ATOM   1262  NZ  LYS    79      -7.195  25.063 -46.892  1.00  0.00           N  
ATOM   1263  HZ1 LYS    79      -7.726  24.639 -47.679  1.00  0.00           H  
ATOM   1264  HZ2 LYS    79      -6.381  24.469 -46.636  1.00  0.00           H  
ATOM   1265  HZ3 LYS    79      -6.970  26.033 -47.192  1.00  0.00           H  
ATOM   1266  C   LYS    79     -11.498  25.774 -41.708  1.00  0.00           C  
ATOM   1267  O   LYS    79     -11.195  26.091 -40.594  1.00  0.00           O  
ATOM   1268  N   GLY    80     -12.392  26.495 -42.419  1.00  0.00           N  
ATOM   1269  HN  GLY    80     -12.634  26.239 -43.352  1.00  0.00           H  
ATOM   1270  CA  GLY    80     -13.042  27.709 -41.797  1.00  0.00           C  
ATOM   1271  HA1 GLY    80     -13.648  28.101 -42.600  1.00  0.00           H  
ATOM   1272  HA2 GLY    80     -12.321  28.428 -41.436  1.00  0.00           H  
ATOM   1273  C   GLY    80     -14.108  27.511 -40.730  1.00  0.00           C  
ATOM   1274  O   GLY    80     -14.735  28.526 -40.286  1.00  0.00           O  
ATOM   1275  N   ARG    81     -14.322  26.203 -40.331  1.00  0.00           N  
ATOM   1276  HN  ARG    81     -13.851  25.418 -40.726  1.00  0.00           H  
ATOM   1277  CA  ARG    81     -15.249  25.949 -39.268  1.00  0.00           C  
ATOM   1278  HA  ARG    81     -15.643  26.809 -38.748  1.00  0.00           H  
ATOM   1279  CB  ARG    81     -16.348  25.041 -39.770  1.00  0.00           C  
ATOM   1280  HB1 ARG    81     -16.064  23.993 -40.001  1.00  0.00           H  
ATOM   1281  HB2 ARG    81     -16.701  25.307 -40.789  1.00  0.00           H  
ATOM   1282  CG  ARG    81     -17.682  24.965 -38.925  1.00  0.00           C  
ATOM   1283  HG1 ARG    81     -17.450  24.484 -37.950  1.00  0.00           H  
ATOM   1284  HG2 ARG    81     -18.380  24.355 -39.538  1.00  0.00           H  
ATOM   1285  CD  ARG    81     -18.226  26.352 -38.696  1.00  0.00           C  
ATOM   1286  HD1 ARG    81     -18.516  26.863 -39.639  1.00  0.00           H  
ATOM   1287  HD2 ARG    81     -17.408  26.815 -38.104  1.00  0.00           H  
ATOM   1288  NE  ARG    81     -19.396  26.231 -37.815  1.00  0.00           N  
ATOM   1289  HE  ARG    81     -19.986  25.423 -37.822  1.00  0.00           H  
ATOM   1290  CZ  ARG    81     -19.950  27.246 -37.225  1.00  0.00           C  
ATOM   1291  NH1 ARG    81     -19.308  28.386 -37.195  1.00  0.00           N  
ATOM   1292 HH11 ARG    81     -18.464  28.469 -37.724  1.00  0.00           H  
ATOM   1293 HH12 ARG    81     -19.625  29.226 -36.755  1.00  0.00           H  
ATOM   1294  NH2 ARG    81     -20.969  27.071 -36.325  1.00  0.00           N  
ATOM   1295 HH21 ARG    81     -21.373  26.167 -36.182  1.00  0.00           H  
ATOM   1296 HH22 ARG    81     -21.347  27.908 -35.929  1.00  0.00           H  
ATOM   1297  C   ARG    81     -14.548  25.220 -38.153  1.00  0.00           C  
ATOM   1298  O   ARG    81     -15.217  24.836 -37.216  1.00  0.00           O  
ATOM   1299  N   THR    82     -13.182  25.100 -38.150  1.00  0.00           N  
ATOM   1300  HN  THR    82     -12.619  25.366 -38.928  1.00  0.00           H  
ATOM   1301  CA  THR    82     -12.379  24.285 -37.158  1.00  0.00           C  
ATOM   1302  HA  THR    82     -12.403  23.242 -37.436  1.00  0.00           H  
ATOM   1303  CB  THR    82     -11.025  24.955 -37.137  1.00  0.00           C  
ATOM   1304  HB  THR    82     -11.157  26.053 -37.036  1.00  0.00           H  
ATOM   1305  OG1 THR    82     -10.345  24.678 -38.314  1.00  0.00           O  
ATOM   1306  HG1 THR    82     -10.387  25.417 -38.925  1.00  0.00           H  
ATOM   1307  CG2 THR    82     -10.137  24.523 -35.888  1.00  0.00           C  
ATOM   1308 HG21 THR    82     -10.440  25.061 -34.964  1.00  0.00           H  
ATOM   1309 HG22 THR    82      -9.054  24.755 -35.973  1.00  0.00           H  
ATOM   1310 HG23 THR    82     -10.365  23.455 -35.684  1.00  0.00           H  
ATOM   1311  C   THR    82     -12.838  24.370 -35.731  1.00  0.00           C  
ATOM   1312  O   THR    82     -13.041  23.378 -35.053  1.00  0.00           O  
ATOM   1313  N   SER    83     -12.979  25.557 -35.196  1.00  0.00           N  
ATOM   1314  HN  SER    83     -13.026  26.324 -35.832  1.00  0.00           H  
ATOM   1315  CA  SER    83     -13.363  25.770 -33.843  1.00  0.00           C  
ATOM   1316  HA  SER    83     -12.707  25.264 -33.150  1.00  0.00           H  
ATOM   1317  CB  SER    83     -13.308  27.274 -33.491  1.00  0.00           C  
ATOM   1318  HB1 SER    83     -12.263  27.635 -33.600  1.00  0.00           H  
ATOM   1319  HB2 SER    83     -13.654  27.490 -32.458  1.00  0.00           H  
ATOM   1320  OG  SER    83     -14.166  27.999 -34.384  1.00  0.00           O  
ATOM   1321  HG1 SER    83     -13.614  28.211 -35.141  1.00  0.00           H  
ATOM   1322  C   SER    83     -14.744  25.254 -33.378  1.00  0.00           C  
ATOM   1323  O   SER    83     -14.906  25.244 -32.164  1.00  0.00           O  
ATOM   1324  N   ARG    84     -15.730  24.917 -34.318  1.00  0.00           N  
ATOM   1325  HN  ARG    84     -15.736  25.242 -35.261  1.00  0.00           H  
ATOM   1326  CA  ARG    84     -16.909  24.192 -33.928  1.00  0.00           C  
ATOM   1327  HA  ARG    84     -16.908  24.048 -32.857  1.00  0.00           H  
ATOM   1328  CB  ARG    84     -18.040  24.991 -34.531  1.00  0.00           C  
ATOM   1329  HB1 ARG    84     -19.031  24.490 -34.559  1.00  0.00           H  
ATOM   1330  HB2 ARG    84     -17.871  25.131 -35.620  1.00  0.00           H  
ATOM   1331  CG  ARG    84     -18.322  26.261 -33.759  1.00  0.00           C  
ATOM   1332  HG1 ARG    84     -18.197  26.064 -32.673  1.00  0.00           H  
ATOM   1333  HG2 ARG    84     -19.408  26.463 -33.876  1.00  0.00           H  
ATOM   1334  CD  ARG    84     -17.420  27.453 -34.169  1.00  0.00           C  
ATOM   1335  HD1 ARG    84     -17.182  27.624 -35.241  1.00  0.00           H  
ATOM   1336  HD2 ARG    84     -16.467  27.502 -33.601  1.00  0.00           H  
ATOM   1337  NE  ARG    84     -18.158  28.680 -33.746  1.00  0.00           N  
ATOM   1338  HE  ARG    84     -19.060  28.700 -33.315  1.00  0.00           H  
ATOM   1339  CZ  ARG    84     -17.562  29.919 -33.772  1.00  0.00           C  
ATOM   1340  NH1 ARG    84     -16.285  30.094 -33.881  1.00  0.00           N  
ATOM   1341 HH11 ARG    84     -15.712  29.295 -34.063  1.00  0.00           H  
ATOM   1342 HH12 ARG    84     -15.908  30.911 -33.445  1.00  0.00           H  
ATOM   1343  NH2 ARG    84     -18.286  31.017 -33.705  1.00  0.00           N  
ATOM   1344 HH21 ARG    84     -19.207  31.034 -33.317  1.00  0.00           H  
ATOM   1345 HH22 ARG    84     -17.749  31.856 -33.611  1.00  0.00           H  
ATOM   1346  C   ARG    84     -16.943  22.801 -34.534  1.00  0.00           C  
ATOM   1347  O   ARG    84     -18.024  22.251 -34.622  1.00  0.00           O  
ATOM   1348  N   ILE    85     -15.756  22.257 -34.881  1.00  0.00           N  
ATOM   1349  HN  ILE    85     -14.927  22.809 -34.836  1.00  0.00           H  
ATOM   1350  CA  ILE    85     -15.695  20.882 -35.429  1.00  0.00           C  
ATOM   1351  HA  ILE    85     -16.689  20.462 -35.396  1.00  0.00           H  
ATOM   1352  CB  ILE    85     -15.388  20.932 -36.916  1.00  0.00           C  
ATOM   1353  HB  ILE    85     -14.324  21.230 -37.033  1.00  0.00           H  
ATOM   1354  CG2 ILE    85     -15.469  19.470 -37.416  1.00  0.00           C  
ATOM   1355 HG21 ILE    85     -15.564  19.566 -38.519  1.00  0.00           H  
ATOM   1356 HG22 ILE    85     -16.314  18.912 -36.961  1.00  0.00           H  
ATOM   1357 HG23 ILE    85     -14.416  19.114 -37.401  1.00  0.00           H  
ATOM   1358  CG1 ILE    85     -16.312  21.828 -37.845  1.00  0.00           C  
ATOM   1359 HG11 ILE    85     -15.911  21.815 -38.881  1.00  0.00           H  
ATOM   1360 HG12 ILE    85     -16.206  22.832 -37.381  1.00  0.00           H  
ATOM   1361  CD  ILE    85     -17.819  21.508 -37.831  1.00  0.00           C  
ATOM   1362  HD1 ILE    85     -18.292  21.626 -38.829  1.00  0.00           H  
ATOM   1363  HD2 ILE    85     -18.326  22.275 -37.208  1.00  0.00           H  
ATOM   1364  HD3 ILE    85     -18.007  20.476 -37.465  1.00  0.00           H  
ATOM   1365  C   ILE    85     -14.752  19.993 -34.609  1.00  0.00           C  
ATOM   1366  O   ILE    85     -13.676  20.420 -34.221  1.00  0.00           O  
ATOM   1367  N   ALA    86     -15.170  18.783 -34.185  1.00  0.00           N  
ATOM   1368  HN  ALA    86     -16.064  18.431 -34.451  1.00  0.00           H  
ATOM   1369  CA  ALA    86     -14.535  18.074 -33.131  1.00  0.00           C  
ATOM   1370  HA  ALA    86     -13.818  18.647 -32.562  1.00  0.00           H  
ATOM   1371  CB  ALA    86     -15.605  17.431 -32.252  1.00  0.00           C  
ATOM   1372  HB1 ALA    86     -16.201  18.165 -31.668  1.00  0.00           H  
ATOM   1373  HB2 ALA    86     -15.058  16.720 -31.597  1.00  0.00           H  
ATOM   1374  HB3 ALA    86     -16.321  16.824 -32.845  1.00  0.00           H  
ATOM   1375  C   ALA    86     -13.762  16.966 -33.807  1.00  0.00           C  
ATOM   1376  O   ALA    86     -13.056  16.251 -33.122  1.00  0.00           O  
ATOM   1377  N   GLY    87     -13.899  16.821 -35.137  1.00  0.00           N  
ATOM   1378  HN  GLY    87     -14.524  17.438 -35.607  1.00  0.00           H  
ATOM   1379  CA  GLY    87     -13.271  15.643 -35.820  1.00  0.00           C  
ATOM   1380  HA1 GLY    87     -13.076  14.823 -35.144  1.00  0.00           H  
ATOM   1381  HA2 GLY    87     -12.333  15.962 -36.248  1.00  0.00           H  
ATOM   1382  C   GLY    87     -14.139  15.115 -37.003  1.00  0.00           C  
ATOM   1383  O   GLY    87     -15.346  15.236 -37.115  1.00  0.00           O  
ATOM   1384  N   LEU    88     -13.391  14.471 -37.965  1.00  0.00           N  
ATOM   1385  HN  LEU    88     -12.416  14.389 -37.776  1.00  0.00           H  
ATOM   1386  CA  LEU    88     -14.043  14.046 -39.267  1.00  0.00           C  
ATOM   1387  HA  LEU    88     -15.097  14.280 -39.262  1.00  0.00           H  
ATOM   1388  CB  LEU    88     -13.484  14.941 -40.435  1.00  0.00           C  
ATOM   1389  HB1 LEU    88     -12.379  14.992 -40.325  1.00  0.00           H  
ATOM   1390  HB2 LEU    88     -13.899  15.966 -40.330  1.00  0.00           H  
ATOM   1391  CG  LEU    88     -13.780  14.565 -41.899  1.00  0.00           C  
ATOM   1392  HG  LEU    88     -13.461  13.501 -41.923  1.00  0.00           H  
ATOM   1393  CD1 LEU    88     -15.281  14.696 -42.233  1.00  0.00           C  
ATOM   1394 HD11 LEU    88     -15.656  15.566 -41.651  1.00  0.00           H  
ATOM   1395 HD12 LEU    88     -15.851  13.761 -42.044  1.00  0.00           H  
ATOM   1396 HD13 LEU    88     -15.400  15.017 -43.290  1.00  0.00           H  
ATOM   1397  CD2 LEU    88     -12.947  15.238 -43.042  1.00  0.00           C  
ATOM   1398 HD21 LEU    88     -13.128  14.794 -44.044  1.00  0.00           H  
ATOM   1399 HD22 LEU    88     -11.858  15.172 -42.829  1.00  0.00           H  
ATOM   1400 HD23 LEU    88     -13.121  16.317 -43.240  1.00  0.00           H  
ATOM   1401  C   LEU    88     -13.917  12.519 -39.442  1.00  0.00           C  
ATOM   1402  O   LEU    88     -12.856  11.950 -39.517  1.00  0.00           O  
ATOM   1403  N   ALA    89     -15.018  11.918 -39.599  1.00  0.00           N  
ATOM   1404  HN  ALA    89     -15.827  12.496 -39.661  1.00  0.00           H  
ATOM   1405  CA  ALA    89     -15.194  10.518 -39.915  1.00  0.00           C  
ATOM   1406  HA  ALA    89     -14.263  10.007 -39.722  1.00  0.00           H  
ATOM   1407  CB  ALA    89     -16.235   9.895 -39.049  1.00  0.00           C  
ATOM   1408  HB1 ALA    89     -16.285   8.787 -39.119  1.00  0.00           H  
ATOM   1409  HB2 ALA    89     -17.256  10.321 -39.153  1.00  0.00           H  
ATOM   1410  HB3 ALA    89     -16.018  10.092 -37.977  1.00  0.00           H  
ATOM   1411  C   ALA    89     -15.501  10.413 -41.349  1.00  0.00           C  
ATOM   1412  O   ALA    89     -16.623  10.820 -41.746  1.00  0.00           O  
ATOM   1413  N   VAL    90     -14.608   9.892 -42.195  1.00  0.00           N  
ATOM   1414  HN  VAL    90     -13.802   9.517 -41.744  1.00  0.00           H  
ATOM   1415  CA  VAL    90     -14.681   9.734 -43.637  1.00  0.00           C  
ATOM   1416  HA  VAL    90     -15.568  10.191 -44.050  1.00  0.00           H  
ATOM   1417  CB  VAL    90     -13.561  10.396 -44.490  1.00  0.00           C  
ATOM   1418  HB  VAL    90     -12.592  10.144 -44.009  1.00  0.00           H  
ATOM   1419  CG1 VAL    90     -13.446   9.903 -45.978  1.00  0.00           C  
ATOM   1420 HG11 VAL    90     -12.873   8.951 -45.955  1.00  0.00           H  
ATOM   1421 HG12 VAL    90     -12.822  10.616 -46.557  1.00  0.00           H  
ATOM   1422 HG13 VAL    90     -14.449   9.721 -46.420  1.00  0.00           H  
ATOM   1423  CG2 VAL    90     -13.611  11.898 -44.338  1.00  0.00           C  
ATOM   1424 HG21 VAL    90     -13.018  12.372 -45.148  1.00  0.00           H  
ATOM   1425 HG22 VAL    90     -13.207  12.191 -43.345  1.00  0.00           H  
ATOM   1426 HG23 VAL    90     -14.655  12.268 -44.414  1.00  0.00           H  
ATOM   1427  C   VAL    90     -14.918   8.213 -43.810  1.00  0.00           C  
ATOM   1428  O   VAL    90     -14.009   7.526 -43.446  1.00  0.00           O  
ATOM   1429  N   SER    91     -16.114   7.767 -44.243  1.00  0.00           N  
ATOM   1430  HN  SER    91     -16.774   8.447 -44.553  1.00  0.00           H  
ATOM   1431  CA  SER    91     -16.404   6.320 -44.324  1.00  0.00           C  
ATOM   1432  HA  SER    91     -15.790   5.696 -43.691  1.00  0.00           H  
ATOM   1433  CB  SER    91     -17.858   5.962 -44.220  1.00  0.00           C  
ATOM   1434  HB1 SER    91     -18.438   6.618 -44.903  1.00  0.00           H  
ATOM   1435  HB2 SER    91     -18.308   6.144 -43.220  1.00  0.00           H  
ATOM   1436  OG  SER    91     -18.080   4.534 -44.306  1.00  0.00           O  
ATOM   1437  HG1 SER    91     -18.338   4.261 -43.423  1.00  0.00           H  
ATOM   1438  C   SER    91     -16.137   6.025 -45.840  1.00  0.00           C  
ATOM   1439  O   SER    91     -16.418   6.863 -46.719  1.00  0.00           O  
ATOM   1440  N   LEU    92     -15.438   4.919 -46.129  1.00  0.00           N  
ATOM   1441  HN  LEU    92     -15.122   4.267 -45.444  1.00  0.00           H  
ATOM   1442  CA  LEU    92     -14.894   4.677 -47.434  1.00  0.00           C  
ATOM   1443  HA  LEU    92     -14.794   5.601 -47.983  1.00  0.00           H  
ATOM   1444  CB  LEU    92     -13.570   3.812 -47.352  1.00  0.00           C  
ATOM   1445  HB1 LEU    92     -13.235   3.727 -48.408  1.00  0.00           H  
ATOM   1446  HB2 LEU    92     -13.833   2.815 -46.938  1.00  0.00           H  
ATOM   1447  CG  LEU    92     -12.486   4.468 -46.469  1.00  0.00           C  
ATOM   1448  HG  LEU    92     -12.853   4.400 -45.423  1.00  0.00           H  
ATOM   1449  CD1 LEU    92     -11.191   3.683 -46.492  1.00  0.00           C  
ATOM   1450 HD11 LEU    92     -10.418   4.085 -45.802  1.00  0.00           H  
ATOM   1451 HD12 LEU    92     -10.683   3.615 -47.478  1.00  0.00           H  
ATOM   1452 HD13 LEU    92     -11.392   2.691 -46.035  1.00  0.00           H  
ATOM   1453  CD2 LEU    92     -12.101   5.862 -46.819  1.00  0.00           C  
ATOM   1454 HD21 LEU    92     -12.994   6.519 -46.898  1.00  0.00           H  
ATOM   1455 HD22 LEU    92     -11.509   5.897 -47.759  1.00  0.00           H  
ATOM   1456 HD23 LEU    92     -11.463   6.323 -46.035  1.00  0.00           H  
ATOM   1457  C   LEU    92     -16.027   3.903 -48.256  1.00  0.00           C  
ATOM   1458  O   LEU    92     -16.761   3.169 -47.633  1.00  0.00           O  
ATOM   1459  N   THR    93     -16.180   4.241 -49.584  1.00  0.00           N  
ATOM   1460  HN  THR    93     -15.390   4.650 -50.035  1.00  0.00           H  
ATOM   1461  CA  THR    93     -17.351   3.900 -50.443  1.00  0.00           C  
ATOM   1462  HA  THR    93     -18.173   3.491 -49.875  1.00  0.00           H  
ATOM   1463  CB  THR    93     -17.926   5.136 -51.241  1.00  0.00           C  
ATOM   1464  HB  THR    93     -17.053   5.632 -51.718  1.00  0.00           H  
ATOM   1465  OG1 THR    93     -18.500   6.051 -50.282  1.00  0.00           O  
ATOM   1466  HG1 THR    93     -19.158   5.460 -49.910  1.00  0.00           H  
ATOM   1467  CG2 THR    93     -18.981   4.800 -52.235  1.00  0.00           C  
ATOM   1468 HG21 THR    93     -19.856   4.474 -51.634  1.00  0.00           H  
ATOM   1469 HG22 THR    93     -18.692   3.921 -52.851  1.00  0.00           H  
ATOM   1470 HG23 THR    93     -19.246   5.686 -52.851  1.00  0.00           H  
ATOM   1471  C   THR    93     -16.783   2.861 -51.431  1.00  0.00           C  
ATOM   1472  O   THR    93     -15.887   3.196 -52.271  1.00  0.00           O  
ATOM   1473  N   LYS    94     -17.151   1.580 -51.352  1.00  0.00           N  
ATOM   1474  HN  LYS    94     -17.736   1.325 -50.586  1.00  0.00           H  
ATOM   1475  CA  LYS    94     -16.760   0.416 -52.251  1.00  0.00           C  
ATOM   1476  HA  LYS    94     -15.848  -0.010 -51.859  1.00  0.00           H  
ATOM   1477  CB  LYS    94     -17.720  -0.813 -52.017  1.00  0.00           C  
ATOM   1478  HB1 LYS    94     -18.719  -0.328 -52.039  1.00  0.00           H  
ATOM   1479  HB2 LYS    94     -17.650  -1.223 -50.986  1.00  0.00           H  
ATOM   1480  CG  LYS    94     -17.595  -1.871 -53.157  1.00  0.00           C  
ATOM   1481  HG1 LYS    94     -17.608  -1.474 -54.194  1.00  0.00           H  
ATOM   1482  HG2 LYS    94     -18.391  -2.628 -52.990  1.00  0.00           H  
ATOM   1483  CD  LYS    94     -16.312  -2.634 -52.884  1.00  0.00           C  
ATOM   1484  HD1 LYS    94     -16.281  -3.111 -51.881  1.00  0.00           H  
ATOM   1485  HD2 LYS    94     -15.558  -1.825 -52.990  1.00  0.00           H  
ATOM   1486  CE  LYS    94     -16.239  -3.646 -53.916  1.00  0.00           C  
ATOM   1487  HE1 LYS    94     -16.197  -3.251 -54.953  1.00  0.00           H  
ATOM   1488  HE2 LYS    94     -17.084  -4.364 -53.852  1.00  0.00           H  
ATOM   1489  NZ  LYS    94     -14.984  -4.426 -53.842  1.00  0.00           N  
ATOM   1490  HZ1 LYS    94     -14.247  -4.120 -54.508  1.00  0.00           H  
ATOM   1491  HZ2 LYS    94     -15.203  -5.414 -54.082  1.00  0.00           H  
ATOM   1492  HZ3 LYS    94     -14.533  -4.348 -52.908  1.00  0.00           H  
ATOM   1493  C   LYS    94     -16.365   0.728 -53.752  1.00  0.00           C  
ATOM   1494  O   LYS    94     -15.182   0.509 -54.088  1.00  0.00           O  
ATOM   1495  N   PRO    95     -17.250   1.264 -54.627  1.00  0.00           N  
ATOM   1496  CD  PRO    95     -18.702   1.495 -54.328  1.00  0.00           C  
ATOM   1497  HD1 PRO    95     -18.911   1.887 -53.309  1.00  0.00           H  
ATOM   1498  HD2 PRO    95     -19.205   0.505 -54.377  1.00  0.00           H  
ATOM   1499  CA  PRO    95     -16.913   1.411 -55.985  1.00  0.00           C  
ATOM   1500  HA  PRO    95     -16.558   0.484 -56.410  1.00  0.00           H  
ATOM   1501  CB  PRO    95     -18.316   1.749 -56.643  1.00  0.00           C  
ATOM   1502  HB1 PRO    95     -18.743   0.813 -57.062  1.00  0.00           H  
ATOM   1503  HB2 PRO    95     -18.183   2.501 -57.450  1.00  0.00           H  
ATOM   1504  CG  PRO    95     -19.198   2.308 -55.480  1.00  0.00           C  
ATOM   1505  HG1 PRO    95     -18.977   3.396 -55.461  1.00  0.00           H  
ATOM   1506  HG2 PRO    95     -20.286   2.148 -55.638  1.00  0.00           H  
ATOM   1507  C   PRO    95     -15.905   2.512 -56.223  1.00  0.00           C  
ATOM   1508  O   PRO    95     -15.385   2.666 -57.322  1.00  0.00           O  
ATOM   1509  N   SER    96     -15.584   3.305 -55.199  1.00  0.00           N  
ATOM   1510  HN  SER    96     -15.879   3.049 -54.282  1.00  0.00           H  
ATOM   1511  CA  SER    96     -14.554   4.305 -55.273  1.00  0.00           C  
ATOM   1512  HA  SER    96     -14.658   4.958 -54.419  1.00  0.00           H  
ATOM   1513  CB  SER    96     -13.141   3.720 -55.310  1.00  0.00           C  
ATOM   1514  HB1 SER    96     -12.318   4.458 -55.423  1.00  0.00           H  
ATOM   1515  HB2 SER    96     -12.971   3.044 -56.176  1.00  0.00           H  
ATOM   1516  OG  SER    96     -12.999   2.887 -54.112  1.00  0.00           O  
ATOM   1517  HG1 SER    96     -13.763   2.310 -54.183  1.00  0.00           H  
ATOM   1518  C   SER    96     -14.755   5.447 -56.325  1.00  0.00           C  
ATOM   1519  O   SER    96     -13.975   5.438 -57.270  1.00  0.00           O  
ATOM   1520  N   PRO    97     -15.682   6.363 -56.083  1.00  0.00           N  
ATOM   1521  CD  PRO    97     -16.684   6.369 -54.994  1.00  0.00           C  
ATOM   1522  HD1 PRO    97     -16.206   6.542 -54.006  1.00  0.00           H  
ATOM   1523  HD2 PRO    97     -17.305   5.450 -55.066  1.00  0.00           H  
ATOM   1524  CA  PRO    97     -15.902   7.526 -56.944  1.00  0.00           C  
ATOM   1525  HA  PRO    97     -16.449   7.064 -57.752  1.00  0.00           H  
ATOM   1526  CB  PRO    97     -16.770   8.439 -56.176  1.00  0.00           C  
ATOM   1527  HB1 PRO    97     -17.369   9.143 -56.791  1.00  0.00           H  
ATOM   1528  HB2 PRO    97     -16.266   9.060 -55.404  1.00  0.00           H  
ATOM   1529  CG  PRO    97     -17.649   7.460 -55.426  1.00  0.00           C  
ATOM   1530  HG1 PRO    97     -17.998   7.961 -54.498  1.00  0.00           H  
ATOM   1531  HG2 PRO    97     -18.477   6.933 -55.948  1.00  0.00           H  
ATOM   1532  C   PRO    97     -14.681   8.271 -57.580  1.00  0.00           C  
ATOM   1533  O   PRO    97     -13.620   8.544 -56.882  1.00  0.00           O  
ATOM   1534  N   ALA    98     -14.869   8.738 -58.821  1.00  0.00           N  
ATOM   1535  HN  ALA    98     -15.751   8.500 -59.221  1.00  0.00           H  
ATOM   1536  CA  ALA    98     -13.841   9.458 -59.573  1.00  0.00           C  
ATOM   1537  HA  ALA    98     -12.999   8.806 -59.752  1.00  0.00           H  
ATOM   1538  CB  ALA    98     -14.404   9.857 -60.927  1.00  0.00           C  
ATOM   1539  HB1 ALA    98     -14.838   8.947 -61.394  1.00  0.00           H  
ATOM   1540  HB2 ALA    98     -13.687  10.064 -61.750  1.00  0.00           H  
ATOM   1541  HB3 ALA    98     -15.217  10.611 -60.866  1.00  0.00           H  
ATOM   1542  C   ALA    98     -13.392  10.781 -58.897  1.00  0.00           C  
ATOM   1543  O   ALA    98     -12.197  11.053 -58.885  1.00  0.00           O  
ATOM   1544  N   SER    99     -14.411  11.505 -58.307  1.00  0.00           N  
ATOM   1545  HN  SER    99     -15.384  11.318 -58.421  1.00  0.00           H  
ATOM   1546  CA  SER    99     -14.125  12.791 -57.664  1.00  0.00           C  
ATOM   1547  HA  SER    99     -13.140  13.127 -57.949  1.00  0.00           H  
ATOM   1548  CB  SER    99     -15.204  13.815 -57.947  1.00  0.00           C  
ATOM   1549  HB1 SER    99     -15.426  14.037 -59.013  1.00  0.00           H  
ATOM   1550  HB2 SER    99     -14.717  14.743 -57.576  1.00  0.00           H  
ATOM   1551  OG  SER    99     -16.463  13.530 -57.241  1.00  0.00           O  
ATOM   1552  HG1 SER    99     -16.379  13.631 -56.290  1.00  0.00           H  
ATOM   1553  C   SER    99     -14.026  12.713 -56.158  1.00  0.00           C  
ATOM   1554  O   SER    99     -13.717  13.697 -55.457  1.00  0.00           O  
ATOM   1555  N   GLY   100     -14.372  11.655 -55.511  1.00  0.00           N  
ATOM   1556  HN  GLY   100     -14.672  10.889 -56.073  1.00  0.00           H  
ATOM   1557  CA  GLY   100     -14.385  11.450 -54.032  1.00  0.00           C  
ATOM   1558  HA1 GLY   100     -15.019  10.604 -53.812  1.00  0.00           H  
ATOM   1559  HA2 GLY   100     -14.793  12.321 -53.542  1.00  0.00           H  
ATOM   1560  C   GLY   100     -12.984  11.228 -53.433  1.00  0.00           C  
ATOM   1561  O   GLY   100     -11.947  11.596 -54.059  1.00  0.00           O  
ATOM   1562  N   PHE   101     -12.919  10.746 -52.163  1.00  0.00           N  
ATOM   1563  HN  PHE   101     -13.810  10.455 -51.824  1.00  0.00           H  
ATOM   1564  CA  PHE   101     -11.758  10.745 -51.246  1.00  0.00           C  
ATOM   1565  HA  PHE   101     -11.415  11.757 -51.089  1.00  0.00           H  
ATOM   1566  CB  PHE   101     -12.168  10.139 -49.882  1.00  0.00           C  
ATOM   1567  HB1 PHE   101     -12.666   9.179 -50.134  1.00  0.00           H  
ATOM   1568  HB2 PHE   101     -12.840  10.851 -49.356  1.00  0.00           H  
ATOM   1569  CG  PHE   101     -11.044   9.848 -48.936  1.00  0.00           C  
ATOM   1570  CD1 PHE   101     -10.457  10.990 -48.253  1.00  0.00           C  
ATOM   1571  HD1 PHE   101     -11.059  11.878 -48.381  1.00  0.00           H  
ATOM   1572  CE1 PHE   101      -9.427  10.679 -47.314  1.00  0.00           C  
ATOM   1573  HE1 PHE   101      -8.991  11.549 -46.845  1.00  0.00           H  
ATOM   1574  CZ  PHE   101      -8.946   9.372 -47.165  1.00  0.00           C  
ATOM   1575  HZ  PHE   101      -8.034   9.288 -46.593  1.00  0.00           H  
ATOM   1576  CD2 PHE   101     -10.597   8.548 -48.771  1.00  0.00           C  
ATOM   1577  HD2 PHE   101     -11.150   7.713 -49.174  1.00  0.00           H  
ATOM   1578  CE2 PHE   101      -9.511   8.301 -47.856  1.00  0.00           C  
ATOM   1579  HE2 PHE   101      -9.131   7.302 -47.704  1.00  0.00           H  
ATOM   1580  C   PHE   101     -10.603   9.936 -51.806  1.00  0.00           C  
ATOM   1581  O   PHE   101     -10.716   8.755 -52.188  1.00  0.00           O  
ATOM   1582  N   SER   102      -9.390  10.470 -51.679  1.00  0.00           N  
ATOM   1583  HN  SER   102      -9.220  11.300 -51.153  1.00  0.00           H  
ATOM   1584  CA  SER   102      -8.196   9.666 -51.871  1.00  0.00           C  
ATOM   1585  HA  SER   102      -8.381   8.614 -52.033  1.00  0.00           H  
ATOM   1586  CB  SER   102      -7.442  10.162 -53.123  1.00  0.00           C  
ATOM   1587  HB1 SER   102      -6.796  11.015 -52.823  1.00  0.00           H  
ATOM   1588  HB2 SER   102      -8.156  10.513 -53.898  1.00  0.00           H  
ATOM   1589  OG  SER   102      -6.495   9.262 -53.578  1.00  0.00           O  
ATOM   1590  HG1 SER   102      -6.923   8.857 -54.336  1.00  0.00           H  
ATOM   1591  C   SER   102      -7.160   9.697 -50.691  1.00  0.00           C  
ATOM   1592  O   SER   102      -7.016  10.805 -50.183  1.00  0.00           O  
ATOM   1593  N   PRO   103      -6.520   8.656 -50.214  1.00  0.00           N  
ATOM   1594  CD  PRO   103      -6.880   7.277 -50.461  1.00  0.00           C  
ATOM   1595  HD1 PRO   103      -6.657   7.046 -51.525  1.00  0.00           H  
ATOM   1596  HD2 PRO   103      -7.969   7.129 -50.304  1.00  0.00           H  
ATOM   1597  CA  PRO   103      -5.582   8.876 -49.042  1.00  0.00           C  
ATOM   1598  HA  PRO   103      -5.933   9.633 -48.357  1.00  0.00           H  
ATOM   1599  CB  PRO   103      -5.579   7.489 -48.303  1.00  0.00           C  
ATOM   1600  HB1 PRO   103      -6.453   7.506 -47.617  1.00  0.00           H  
ATOM   1601  HB2 PRO   103      -4.605   7.367 -47.782  1.00  0.00           H  
ATOM   1602  CG  PRO   103      -6.010   6.580 -49.404  1.00  0.00           C  
ATOM   1603  HG1 PRO   103      -5.072   6.193 -49.858  1.00  0.00           H  
ATOM   1604  HG2 PRO   103      -6.600   5.755 -48.950  1.00  0.00           H  
ATOM   1605  C   PRO   103      -4.205   9.188 -49.579  1.00  0.00           C  
ATOM   1606  O   PRO   103      -3.213   8.964 -48.915  1.00  0.00           O  
ATOM   1607  N   SER   104      -4.126   9.664 -50.820  1.00  0.00           N  
ATOM   1608  HN  SER   104      -4.912   9.799 -51.418  1.00  0.00           H  
ATOM   1609  CA  SER   104      -2.967  10.271 -51.526  1.00  0.00           C  
ATOM   1610  HA  SER   104      -2.089   9.771 -51.143  1.00  0.00           H  
ATOM   1611  CB  SER   104      -2.893  10.089 -53.062  1.00  0.00           C  
ATOM   1612  HB1 SER   104      -3.078   9.002 -53.204  1.00  0.00           H  
ATOM   1613  HB2 SER   104      -1.842  10.342 -53.317  1.00  0.00           H  
ATOM   1614  OG  SER   104      -3.863  10.761 -53.775  1.00  0.00           O  
ATOM   1615  HG1 SER   104      -4.690  10.276 -53.732  1.00  0.00           H  
ATOM   1616  C   SER   104      -2.802  11.732 -51.259  1.00  0.00           C  
ATOM   1617  O   SER   104      -3.751  12.356 -50.798  1.00  0.00           O  
ATOM   1618  N   VAL   105      -1.565  12.264 -51.527  1.00  0.00           N  
ATOM   1619  HN  VAL   105      -0.726  11.727 -51.572  1.00  0.00           H  
ATOM   1620  CA  VAL   105      -1.241  13.661 -51.501  1.00  0.00           C  
ATOM   1621  HA  VAL   105      -2.104  14.252 -51.231  1.00  0.00           H  
ATOM   1622  CB  VAL   105      -0.085  13.933 -50.550  1.00  0.00           C  
ATOM   1623  HB  VAL   105       0.335  14.958 -50.632  1.00  0.00           H  
ATOM   1624  CG1 VAL   105      -0.495  13.750 -49.060  1.00  0.00           C  
ATOM   1625 HG11 VAL   105       0.201  14.205 -48.323  1.00  0.00           H  
ATOM   1626 HG12 VAL   105      -0.604  12.691 -48.744  1.00  0.00           H  
ATOM   1627 HG13 VAL   105      -1.496  14.232 -49.037  1.00  0.00           H  
ATOM   1628  CG2 VAL   105       1.088  12.919 -50.837  1.00  0.00           C  
ATOM   1629 HG21 VAL   105       0.949  11.845 -50.593  1.00  0.00           H  
ATOM   1630 HG22 VAL   105       1.982  13.166 -50.224  1.00  0.00           H  
ATOM   1631 HG23 VAL   105       1.363  13.006 -51.910  1.00  0.00           H  
ATOM   1632  C   VAL   105      -0.882  14.082 -52.918  1.00  0.00           C  
ATOM   1633  O   VAL   105      -0.358  13.250 -53.655  1.00  0.00           O  
ATOM   1634  N   GLN   106      -1.162  15.354 -53.322  1.00  0.00           N  
ATOM   1635  HN  GLN   106      -1.504  15.970 -52.617  1.00  0.00           H  
ATOM   1636  CA  GLN   106      -0.788  15.881 -54.593  1.00  0.00           C  
ATOM   1637  HA  GLN   106      -1.254  15.301 -55.375  1.00  0.00           H  
ATOM   1638  CB  GLN   106      -1.278  17.320 -54.714  1.00  0.00           C  
ATOM   1639  HB1 GLN   106      -0.959  17.836 -55.645  1.00  0.00           H  
ATOM   1640  HB2 GLN   106      -0.924  17.878 -53.821  1.00  0.00           H  
ATOM   1641  CG  GLN   106      -2.865  17.429 -54.782  1.00  0.00           C  
ATOM   1642  HG1 GLN   106      -3.074  18.519 -54.819  1.00  0.00           H  
ATOM   1643  HG2 GLN   106      -3.281  17.058 -53.821  1.00  0.00           H  
ATOM   1644  CD  GLN   106      -3.484  16.781 -56.033  1.00  0.00           C  
ATOM   1645  OE1 GLN   106      -2.931  16.680 -57.123  1.00  0.00           O  
ATOM   1646  NE2 GLN   106      -4.698  16.334 -55.898  1.00  0.00           N  
ATOM   1647 HE21 GLN   106      -5.241  16.548 -55.086  1.00  0.00           H  
ATOM   1648 HE22 GLN   106      -5.190  16.083 -56.732  1.00  0.00           H  
ATOM   1649  C   GLN   106       0.761  15.998 -54.805  1.00  0.00           C  
ATOM   1650  O   GLN   106       1.597  15.566 -53.977  1.00  0.00           O  
ATOM   1651  N   CYS   107       1.306  16.558 -55.960  1.00  0.00           N  
ATOM   1652  HN  CYS   107       0.681  16.812 -56.693  1.00  0.00           H  
ATOM   1653  CA  CYS   107       2.666  16.962 -56.073  1.00  0.00           C  
ATOM   1654  HA  CYS   107       3.247  16.184 -55.602  1.00  0.00           H  
ATOM   1655  CB  CYS   107       3.143  16.892 -57.609  1.00  0.00           C  
ATOM   1656  HB1 CYS   107       3.054  17.883 -58.103  1.00  0.00           H  
ATOM   1657  HB2 CYS   107       2.482  16.086 -57.993  1.00  0.00           H  
ATOM   1658  SG  CYS   107       4.861  16.493 -57.930  1.00  0.00           S  
ATOM   1659  C   CYS   107       2.988  18.255 -55.450  1.00  0.00           C  
ATOM   1660  O   CYS   107       2.165  19.176 -55.634  1.00  0.00           O  
ATOM   1661  N   PRO   108       4.251  18.527 -55.016  1.00  0.00           N  
ATOM   1662  CD  PRO   108       5.091  17.432 -54.517  1.00  0.00           C  
ATOM   1663  HD1 PRO   108       5.691  17.047 -55.369  1.00  0.00           H  
ATOM   1664  HD2 PRO   108       4.622  16.634 -53.902  1.00  0.00           H  
ATOM   1665  CA  PRO   108       4.710  19.856 -54.676  1.00  0.00           C  
ATOM   1666  HA  PRO   108       4.083  20.188 -53.861  1.00  0.00           H  
ATOM   1667  CB  PRO   108       6.162  19.557 -54.152  1.00  0.00           C  
ATOM   1668  HB1 PRO   108       6.568  20.249 -53.384  1.00  0.00           H  
ATOM   1669  HB2 PRO   108       6.852  19.482 -55.019  1.00  0.00           H  
ATOM   1670  CG  PRO   108       5.972  18.203 -53.500  1.00  0.00           C  
ATOM   1671  HG1 PRO   108       6.994  17.786 -53.377  1.00  0.00           H  
ATOM   1672  HG2 PRO   108       5.342  18.283 -52.588  1.00  0.00           H  
ATOM   1673  C   PRO   108       4.597  20.783 -55.832  1.00  0.00           C  
ATOM   1674  O   PRO   108       4.662  20.355 -56.961  1.00  0.00           O  
ATOM   1675  N   ASN   109       4.400  22.123 -55.598  1.00  0.00           N  
ATOM   1676  HN  ASN   109       4.361  22.465 -54.661  1.00  0.00           H  
ATOM   1677  CA  ASN   109       4.248  23.120 -56.599  1.00  0.00           C  
ATOM   1678  HA  ASN   109       3.805  22.690 -57.485  1.00  0.00           H  
ATOM   1679  CB  ASN   109       3.352  24.227 -55.960  1.00  0.00           C  
ATOM   1680  HB1 ASN   109       3.870  24.629 -55.064  1.00  0.00           H  
ATOM   1681  HB2 ASN   109       2.413  23.805 -55.541  1.00  0.00           H  
ATOM   1682  CG  ASN   109       3.136  25.526 -56.773  1.00  0.00           C  
ATOM   1683  OD1 ASN   109       3.238  26.641 -56.175  1.00  0.00           O  
ATOM   1684  ND2 ASN   109       2.704  25.349 -58.052  1.00  0.00           N  
ATOM   1685 HD21 ASN   109       2.779  26.146 -58.652  1.00  0.00           H  
ATOM   1686 HD22 ASN   109       2.821  24.437 -58.445  1.00  0.00           H  
ATOM   1687  C   ASN   109       5.671  23.681 -57.070  1.00  0.00           C  
ATOM   1688  O   ASN   109       5.697  24.579 -57.929  1.00  0.00           O  
ATOM   1689  N   ASP   110       6.811  23.189 -56.558  1.00  0.00           N  
ATOM   1690  HN  ASP   110       6.614  22.491 -55.873  1.00  0.00           H  
ATOM   1691  CA  ASP   110       8.174  23.648 -56.734  1.00  0.00           C  
ATOM   1692  HA  ASP   110       8.288  24.333 -57.561  1.00  0.00           H  
ATOM   1693  CB  ASP   110       8.577  24.499 -55.535  1.00  0.00           C  
ATOM   1694  HB1 ASP   110       8.452  23.834 -54.654  1.00  0.00           H  
ATOM   1695  HB2 ASP   110       7.923  25.361 -55.280  1.00  0.00           H  
ATOM   1696  CG  ASP   110      10.035  24.941 -55.523  1.00  0.00           C  
ATOM   1697  OD1 ASP   110      10.418  25.726 -56.423  1.00  0.00           O  
ATOM   1698  OD2 ASP   110      10.778  24.790 -54.531  1.00  0.00           O  
ATOM   1699  C   ASP   110       9.208  22.540 -56.997  1.00  0.00           C  
ATOM   1700  O   ASP   110       9.291  21.642 -56.187  1.00  0.00           O  
ATOM   1701  N   GLY   111      10.024  22.565 -58.061  1.00  0.00           N  
ATOM   1702  HN  GLY   111      10.004  23.384 -58.629  1.00  0.00           H  
ATOM   1703  CA  GLY   111      11.068  21.602 -58.441  1.00  0.00           C  
ATOM   1704  HA1 GLY   111      11.591  21.863 -59.349  1.00  0.00           H  
ATOM   1705  HA2 GLY   111      10.467  20.712 -58.557  1.00  0.00           H  
ATOM   1706  C   GLY   111      12.155  21.262 -57.358  1.00  0.00           C  
ATOM   1707  O   GLY   111      12.401  22.027 -56.465  1.00  0.00           O  
ATOM   1708  N   PHE   112      12.831  20.158 -57.405  1.00  0.00           N  
ATOM   1709  HN  PHE   112      12.578  19.358 -57.944  1.00  0.00           H  
ATOM   1710  CA  PHE   112      14.208  20.075 -56.844  1.00  0.00           C  
ATOM   1711  HA  PHE   112      14.134  20.528 -55.866  1.00  0.00           H  
ATOM   1712  CB  PHE   112      14.778  18.642 -56.796  1.00  0.00           C  
ATOM   1713  HB1 PHE   112      14.902  18.148 -57.783  1.00  0.00           H  
ATOM   1714  HB2 PHE   112      14.067  18.127 -56.115  1.00  0.00           H  
ATOM   1715  CG  PHE   112      16.089  18.553 -55.953  1.00  0.00           C  
ATOM   1716  CD1 PHE   112      16.111  18.885 -54.561  1.00  0.00           C  
ATOM   1717  HD1 PHE   112      15.189  19.201 -54.095  1.00  0.00           H  
ATOM   1718  CE1 PHE   112      17.349  18.688 -53.903  1.00  0.00           C  
ATOM   1719  HE1 PHE   112      17.344  18.984 -52.864  1.00  0.00           H  
ATOM   1720  CZ  PHE   112      18.495  18.311 -54.565  1.00  0.00           C  
ATOM   1721  HZ  PHE   112      19.442  18.287 -54.045  1.00  0.00           H  
ATOM   1722  CD2 PHE   112      17.205  18.053 -56.604  1.00  0.00           C  
ATOM   1723  HD2 PHE   112      17.231  17.794 -57.652  1.00  0.00           H  
ATOM   1724  CE2 PHE   112      18.412  17.958 -55.905  1.00  0.00           C  
ATOM   1725  HE2 PHE   112      19.275  17.581 -56.434  1.00  0.00           H  
ATOM   1726  C   PHE   112      15.237  20.834 -57.657  1.00  0.00           C  
ATOM   1727  O   PHE   112      15.238  20.695 -58.877  1.00  0.00           O  
ATOM   1728  N   GLY   113      16.220  21.522 -56.982  1.00  0.00           N  
ATOM   1729  HN  GLY   113      16.106  21.485 -55.992  1.00  0.00           H  
ATOM   1730  CA  GLY   113      17.388  22.272 -57.576  1.00  0.00           C  
ATOM   1731  HA1 GLY   113      18.157  21.580 -57.885  1.00  0.00           H  
ATOM   1732  HA2 GLY   113      17.756  22.842 -56.735  1.00  0.00           H  
ATOM   1733  C   GLY   113      16.998  23.280 -58.601  1.00  0.00           C  
ATOM   1734  O   GLY   113      15.972  23.909 -58.386  1.00  0.00           O  
ATOM   1735  N   VAL   114      17.777  23.350 -59.761  1.00  0.00           N  
ATOM   1736  HN  VAL   114      18.581  22.772 -59.880  1.00  0.00           H  
ATOM   1737  CA  VAL   114      17.498  24.252 -60.825  1.00  0.00           C  
ATOM   1738  HA  VAL   114      17.558  25.229 -60.368  1.00  0.00           H  
ATOM   1739  CB  VAL   114      18.524  24.225 -61.888  1.00  0.00           C  
ATOM   1740  HB  VAL   114      18.278  25.008 -62.637  1.00  0.00           H  
ATOM   1741  CG1 VAL   114      19.937  24.699 -61.411  1.00  0.00           C  
ATOM   1742 HG11 VAL   114      20.710  24.711 -62.210  1.00  0.00           H  
ATOM   1743 HG12 VAL   114      20.311  24.010 -60.624  1.00  0.00           H  
ATOM   1744 HG13 VAL   114      19.886  25.782 -61.168  1.00  0.00           H  
ATOM   1745  CG2 VAL   114      18.688  22.885 -62.650  1.00  0.00           C  
ATOM   1746 HG21 VAL   114      18.701  21.953 -62.046  1.00  0.00           H  
ATOM   1747 HG22 VAL   114      19.619  22.926 -63.254  1.00  0.00           H  
ATOM   1748 HG23 VAL   114      17.852  22.753 -63.369  1.00  0.00           H  
ATOM   1749  C   VAL   114      16.078  24.148 -61.390  1.00  0.00           C  
ATOM   1750  O   VAL   114      15.751  25.138 -62.085  1.00  0.00           O  
ATOM   1751  N   TYR   115      15.298  23.013 -61.192  1.00  0.00           N  
ATOM   1752  HN  TYR   115      15.617  22.240 -60.650  1.00  0.00           H  
ATOM   1753  CA  TYR   115      13.965  22.970 -61.727  1.00  0.00           C  
ATOM   1754  HA  TYR   115      14.063  23.402 -62.712  1.00  0.00           H  
ATOM   1755  CB  TYR   115      13.272  21.572 -61.779  1.00  0.00           C  
ATOM   1756  HB1 TYR   115      12.218  21.707 -62.104  1.00  0.00           H  
ATOM   1757  HB2 TYR   115      13.281  21.011 -60.820  1.00  0.00           H  
ATOM   1758  CG  TYR   115      13.879  20.601 -62.813  1.00  0.00           C  
ATOM   1759  CD1 TYR   115      15.152  20.676 -63.337  1.00  0.00           C  
ATOM   1760  HD1 TYR   115      15.775  21.508 -63.046  1.00  0.00           H  
ATOM   1761  CE1 TYR   115      15.607  19.656 -64.248  1.00  0.00           C  
ATOM   1762  HE1 TYR   115      16.593  19.594 -64.685  1.00  0.00           H  
ATOM   1763  CZ  TYR   115      14.760  18.603 -64.548  1.00  0.00           C  
ATOM   1764  OH  TYR   115      15.375  17.544 -65.312  1.00  0.00           O  
ATOM   1765  HH  TYR   115      16.311  17.746 -65.381  1.00  0.00           H  
ATOM   1766  CD2 TYR   115      13.036  19.454 -63.029  1.00  0.00           C  
ATOM   1767  HD2 TYR   115      12.007  19.409 -62.705  1.00  0.00           H  
ATOM   1768  CE2 TYR   115      13.502  18.492 -63.929  1.00  0.00           C  
ATOM   1769  HE2 TYR   115      12.871  17.628 -64.072  1.00  0.00           H  
ATOM   1770  C   TYR   115      13.031  23.935 -61.015  1.00  0.00           C  
ATOM   1771  O   TYR   115      12.025  24.320 -61.594  1.00  0.00           O  
ATOM   1772  N   SER   116      13.418  24.287 -59.795  1.00  0.00           N  
ATOM   1773  HN  SER   116      14.175  23.785 -59.384  1.00  0.00           H  
ATOM   1774  CA  SER   116      12.789  25.173 -58.832  1.00  0.00           C  
ATOM   1775  HA  SER   116      11.980  24.513 -58.553  1.00  0.00           H  
ATOM   1776  CB  SER   116      13.462  25.241 -57.428  1.00  0.00           C  
ATOM   1777  HB1 SER   116      14.493  25.620 -57.596  1.00  0.00           H  
ATOM   1778  HB2 SER   116      13.543  24.297 -56.848  1.00  0.00           H  
ATOM   1779  OG  SER   116      12.886  26.295 -56.682  1.00  0.00           O  
ATOM   1780  HG1 SER   116      11.953  26.131 -56.528  1.00  0.00           H  
ATOM   1781  C   SER   116      12.226  26.498 -59.413  1.00  0.00           C  
ATOM   1782  O   SER   116      12.748  27.092 -60.332  1.00  0.00           O  
ATOM   1783  N   ASN   117      11.129  27.028 -58.878  1.00  0.00           N  
ATOM   1784  HN  ASN   117      10.718  26.496 -58.142  1.00  0.00           H  
ATOM   1785  CA  ASN   117      10.405  28.267 -59.203  1.00  0.00           C  
ATOM   1786  HA  ASN   117      10.140  28.184 -60.247  1.00  0.00           H  
ATOM   1787  CB  ASN   117       9.136  28.432 -58.388  1.00  0.00           C  
ATOM   1788  HB1 ASN   117       8.715  29.398 -58.739  1.00  0.00           H  
ATOM   1789  HB2 ASN   117       9.366  28.308 -57.308  1.00  0.00           H  
ATOM   1790  CG  ASN   117       8.086  27.390 -58.735  1.00  0.00           C  
ATOM   1791  OD1 ASN   117       8.115  26.768 -59.779  1.00  0.00           O  
ATOM   1792  ND2 ASN   117       7.209  27.161 -57.734  1.00  0.00           N  
ATOM   1793 HD21 ASN   117       7.099  27.848 -57.016  1.00  0.00           H  
ATOM   1794 HD22 ASN   117       6.700  26.301 -57.723  1.00  0.00           H  
ATOM   1795  C   ASN   117      11.243  29.567 -59.196  1.00  0.00           C  
ATOM   1796  O   ASN   117      11.199  30.399 -60.056  1.00  0.00           O  
ATOM   1797  N   SER   118      12.127  29.780 -58.185  1.00  0.00           N  
ATOM   1798  HN  SER   118      12.006  29.102 -57.464  1.00  0.00           H  
ATOM   1799  CA  SER   118      13.249  30.745 -58.140  1.00  0.00           C  
ATOM   1800  HA  SER   118      12.816  31.694 -57.862  1.00  0.00           H  
ATOM   1801  CB  SER   118      14.199  30.431 -56.963  1.00  0.00           C  
ATOM   1802  HB1 SER   118      13.646  30.681 -56.033  1.00  0.00           H  
ATOM   1803  HB2 SER   118      15.087  31.096 -57.022  1.00  0.00           H  
ATOM   1804  OG  SER   118      14.704  29.130 -56.997  1.00  0.00           O  
ATOM   1805  HG1 SER   118      15.495  29.066 -57.537  1.00  0.00           H  
ATOM   1806  C   SER   118      14.005  31.043 -59.382  1.00  0.00           C  
ATOM   1807  O   SER   118      14.406  32.199 -59.678  1.00  0.00           O  
ATOM   1808  N   TYR   119      14.162  30.021 -60.167  1.00  0.00           N  
ATOM   1809  HN  TYR   119      13.731  29.157 -59.916  1.00  0.00           H  
ATOM   1810  CA  TYR   119      14.913  30.023 -61.390  1.00  0.00           C  
ATOM   1811  HA  TYR   119      15.663  30.800 -61.370  1.00  0.00           H  
ATOM   1812  CB  TYR   119      15.507  28.613 -61.619  1.00  0.00           C  
ATOM   1813  HB1 TYR   119      16.162  28.738 -62.508  1.00  0.00           H  
ATOM   1814  HB2 TYR   119      14.822  27.752 -61.768  1.00  0.00           H  
ATOM   1815  CG  TYR   119      16.460  28.473 -60.456  1.00  0.00           C  
ATOM   1816  CD1 TYR   119      17.703  29.121 -60.396  1.00  0.00           C  
ATOM   1817  HD1 TYR   119      18.047  29.842 -61.122  1.00  0.00           H  
ATOM   1818  CE1 TYR   119      18.586  28.879 -59.306  1.00  0.00           C  
ATOM   1819  HE1 TYR   119      19.557  29.341 -59.206  1.00  0.00           H  
ATOM   1820  CZ  TYR   119      18.275  27.894 -58.336  1.00  0.00           C  
ATOM   1821  OH  TYR   119      19.075  27.628 -57.219  1.00  0.00           O  
ATOM   1822  HH  TYR   119      19.850  28.193 -57.190  1.00  0.00           H  
ATOM   1823  CD2 TYR   119      16.157  27.481 -59.462  1.00  0.00           C  
ATOM   1824  HD2 TYR   119      15.205  26.985 -59.583  1.00  0.00           H  
ATOM   1825  CE2 TYR   119      17.086  27.196 -58.438  1.00  0.00           C  
ATOM   1826  HE2 TYR   119      16.911  26.506 -57.625  1.00  0.00           H  
ATOM   1827  C   TYR   119      13.969  30.278 -62.642  1.00  0.00           C  
ATOM   1828  O   TYR   119      14.481  30.382 -63.733  1.00  0.00           O  
ATOM   1829  N   GLY   120      12.662  30.419 -62.378  1.00  0.00           N  
ATOM   1830  HN  GLY   120      12.419  30.548 -61.419  1.00  0.00           H  
ATOM   1831  CA  GLY   120      11.587  30.683 -63.322  1.00  0.00           C  
ATOM   1832  HA1 GLY   120      11.890  31.579 -63.844  1.00  0.00           H  
ATOM   1833  HA2 GLY   120      10.749  30.821 -62.654  1.00  0.00           H  
ATOM   1834  C   GLY   120      11.202  29.504 -64.234  1.00  0.00           C  
ATOM   1835  O   GLY   120      11.788  28.446 -63.980  1.00  0.00           O  
ATOM   1836  N   PRO   121      10.292  29.736 -65.155  1.00  0.00           N  
ATOM   1837  CD  PRO   121       9.781  31.097 -65.400  1.00  0.00           C  
ATOM   1838  HD1 PRO   121      10.612  31.811 -65.581  1.00  0.00           H  
ATOM   1839  HD2 PRO   121       9.205  31.290 -64.469  1.00  0.00           H  
ATOM   1840  CA  PRO   121       9.539  28.693 -65.955  1.00  0.00           C  
ATOM   1841  HA  PRO   121       9.214  27.930 -65.264  1.00  0.00           H  
ATOM   1842  CB  PRO   121       8.321  29.465 -66.458  1.00  0.00           C  
ATOM   1843  HB1 PRO   121       7.479  29.424 -65.735  1.00  0.00           H  
ATOM   1844  HB2 PRO   121       7.892  29.063 -67.401  1.00  0.00           H  
ATOM   1845  CG  PRO   121       8.803  30.860 -66.549  1.00  0.00           C  
ATOM   1846  HG1 PRO   121       9.373  30.985 -67.495  1.00  0.00           H  
ATOM   1847  HG2 PRO   121       7.919  31.531 -66.494  1.00  0.00           H  
ATOM   1848  C   PRO   121      10.351  27.954 -67.029  1.00  0.00           C  
ATOM   1849  O   PRO   121       9.678  27.408 -67.890  1.00  0.00           O  
ATOM   1850  N   GLU   122      11.699  27.722 -67.019  1.00  0.00           N  
ATOM   1851  HN  GLU   122      12.251  28.249 -66.377  1.00  0.00           H  
ATOM   1852  CA  GLU   122      12.448  27.033 -68.098  1.00  0.00           C  
ATOM   1853  HA  GLU   122      11.939  27.293 -69.013  1.00  0.00           H  
ATOM   1854  CB  GLU   122      13.872  27.510 -68.108  1.00  0.00           C  
ATOM   1855  HB1 GLU   122      14.589  26.759 -68.504  1.00  0.00           H  
ATOM   1856  HB2 GLU   122      14.240  27.839 -67.112  1.00  0.00           H  
ATOM   1857  CG  GLU   122      13.987  28.714 -69.064  1.00  0.00           C  
ATOM   1858  HG1 GLU   122      13.225  29.495 -68.856  1.00  0.00           H  
ATOM   1859  HG2 GLU   122      13.912  28.333 -70.105  1.00  0.00           H  
ATOM   1860  CD  GLU   122      15.332  29.474 -68.972  1.00  0.00           C  
ATOM   1861  OE1 GLU   122      16.075  29.520 -69.999  1.00  0.00           O  
ATOM   1862  OE2 GLU   122      15.580  30.036 -67.873  1.00  0.00           O  
ATOM   1863  C   GLU   122      12.332  25.471 -67.957  1.00  0.00           C  
ATOM   1864  O   GLU   122      12.417  24.802 -68.920  1.00  0.00           O  
ATOM   1865  N   PHE   123      12.071  24.934 -66.780  1.00  0.00           N  
ATOM   1866  HN  PHE   123      12.160  25.506 -65.969  1.00  0.00           H  
ATOM   1867  CA  PHE   123      11.706  23.549 -66.623  1.00  0.00           C  
ATOM   1868  HA  PHE   123      11.606  23.011 -67.554  1.00  0.00           H  
ATOM   1869  CB  PHE   123      12.944  22.803 -65.845  1.00  0.00           C  
ATOM   1870  HB1 PHE   123      12.641  21.753 -65.646  1.00  0.00           H  
ATOM   1871  HB2 PHE   123      13.081  23.228 -64.828  1.00  0.00           H  
ATOM   1872  CG  PHE   123      14.211  22.905 -66.656  1.00  0.00           C  
ATOM   1873  CD1 PHE   123      14.218  22.268 -67.894  1.00  0.00           C  
ATOM   1874  HD1 PHE   123      13.395  21.653 -68.227  1.00  0.00           H  
ATOM   1875  CE1 PHE   123      15.290  22.486 -68.771  1.00  0.00           C  
ATOM   1876  HE1 PHE   123      15.206  22.011 -69.738  1.00  0.00           H  
ATOM   1877  CZ  PHE   123      16.459  23.157 -68.328  1.00  0.00           C  
ATOM   1878  HZ  PHE   123      17.357  23.256 -68.918  1.00  0.00           H  
ATOM   1879  CD2 PHE   123      15.258  23.633 -66.246  1.00  0.00           C  
ATOM   1880  HD2 PHE   123      15.273  24.169 -65.308  1.00  0.00           H  
ATOM   1881  CE2 PHE   123      16.378  23.807 -67.083  1.00  0.00           C  
ATOM   1882  HE2 PHE   123      17.248  24.349 -66.742  1.00  0.00           H  
ATOM   1883  C   PHE   123      10.420  23.248 -65.928  1.00  0.00           C  
ATOM   1884  O   PHE   123      10.266  23.683 -64.753  1.00  0.00           O  
ATOM   1885  N   ALA   124       9.450  22.510 -66.527  1.00  0.00           N  
ATOM   1886  HN  ALA   124       9.609  22.164 -67.448  1.00  0.00           H  
ATOM   1887  CA  ALA   124       8.087  22.305 -65.964  1.00  0.00           C  
ATOM   1888  HA  ALA   124       7.742  23.126 -65.354  1.00  0.00           H  
ATOM   1889  CB  ALA   124       6.966  22.030 -66.911  1.00  0.00           C  
ATOM   1890  HB1 ALA   124       6.852  20.962 -67.195  1.00  0.00           H  
ATOM   1891  HB2 ALA   124       7.004  22.701 -67.795  1.00  0.00           H  
ATOM   1892  HB3 ALA   124       6.038  22.349 -66.391  1.00  0.00           H  
ATOM   1893  C   ALA   124       8.246  21.172 -64.889  1.00  0.00           C  
ATOM   1894  O   ALA   124       8.711  20.042 -65.080  1.00  0.00           O  
ATOM   1895  N   HSE   125       7.769  21.474 -63.692  1.00  0.00           N  
ATOM   1896  HN  HSE   125       7.467  22.409 -63.521  1.00  0.00           H  
ATOM   1897  CA  HSE   125       7.811  20.637 -62.550  1.00  0.00           C  
ATOM   1898  HA  HSE   125       8.483  19.833 -62.814  1.00  0.00           H  
ATOM   1899  CB  HSE   125       8.127  21.304 -61.246  1.00  0.00           C  
ATOM   1900  HB1 HSE   125       7.585  22.268 -61.145  1.00  0.00           H  
ATOM   1901  HB2 HSE   125       9.210  21.552 -61.215  1.00  0.00           H  
ATOM   1902  ND1 HSE   125       8.706  19.272 -59.983  1.00  0.00           N  
ATOM   1903  CG  HSE   125       7.884  20.415 -60.056  1.00  0.00           C  
ATOM   1904  CE1 HSE   125       8.365  18.683 -58.839  1.00  0.00           C  
ATOM   1905  HE1 HSE   125       8.897  17.821 -58.437  1.00  0.00           H  
ATOM   1906  NE2 HSE   125       7.417  19.415 -58.164  1.00  0.00           N  
ATOM   1907  HE2 HSE   125       7.011  19.171 -57.283  1.00  0.00           H  
ATOM   1908  CD2 HSE   125       7.126  20.501 -58.927  1.00  0.00           C  
ATOM   1909  HD2 HSE   125       6.428  21.264 -58.603  1.00  0.00           H  
ATOM   1910  C   HSE   125       6.496  19.847 -62.386  1.00  0.00           C  
ATOM   1911  O   HSE   125       5.516  20.419 -61.866  1.00  0.00           O  
ATOM   1912  N   CYS   126       6.505  18.511 -62.667  1.00  0.00           N  
ATOM   1913  HN  CYS   126       7.247  18.275 -63.291  1.00  0.00           H  
ATOM   1914  CA  CYS   126       5.610  17.409 -62.241  1.00  0.00           C  
ATOM   1915  HA  CYS   126       5.918  16.414 -62.526  1.00  0.00           H  
ATOM   1916  CB  CYS   126       5.204  17.367 -60.750  1.00  0.00           C  
ATOM   1917  HB1 CYS   126       4.257  17.931 -60.613  1.00  0.00           H  
ATOM   1918  HB2 CYS   126       6.009  17.939 -60.240  1.00  0.00           H  
ATOM   1919  SG  CYS   126       4.977  15.802 -59.908  1.00  0.00           S  
ATOM   1920  C   CYS   126       4.316  17.397 -63.033  1.00  0.00           C  
ATOM   1921  O   CYS   126       3.252  17.030 -62.537  1.00  0.00           O  
ATOM   1922  N   ARG   127       4.325  17.843 -64.289  1.00  0.00           N  
ATOM   1923  HN  ARG   127       5.158  18.054 -64.795  1.00  0.00           H  
ATOM   1924  CA  ARG   127       3.242  17.779 -65.176  1.00  0.00           C  
ATOM   1925  HA  ARG   127       2.376  18.129 -64.633  1.00  0.00           H  
ATOM   1926  CB  ARG   127       3.311  18.839 -66.312  1.00  0.00           C  
ATOM   1927  HB1 ARG   127       2.487  18.628 -67.026  1.00  0.00           H  
ATOM   1928  HB2 ARG   127       4.217  18.604 -66.910  1.00  0.00           H  
ATOM   1929  CG  ARG   127       3.421  20.303 -65.866  1.00  0.00           C  
ATOM   1930  HG1 ARG   127       3.669  20.849 -66.802  1.00  0.00           H  
ATOM   1931  HG2 ARG   127       4.284  20.365 -65.169  1.00  0.00           H  
ATOM   1932  CD  ARG   127       2.110  20.948 -65.247  1.00  0.00           C  
ATOM   1933  HD1 ARG   127       1.768  20.457 -64.311  1.00  0.00           H  
ATOM   1934  HD2 ARG   127       1.328  20.812 -66.025  1.00  0.00           H  
ATOM   1935  NE  ARG   127       2.448  22.415 -64.950  1.00  0.00           N  
ATOM   1936  HE  ARG   127       3.357  22.749 -65.197  1.00  0.00           H  
ATOM   1937  CZ  ARG   127       1.620  23.336 -64.429  1.00  0.00           C  
ATOM   1938  NH1 ARG   127       0.397  23.090 -64.027  1.00  0.00           N  
ATOM   1939 HH11 ARG   127       0.011  22.167 -64.022  1.00  0.00           H  
ATOM   1940 HH12 ARG   127      -0.032  23.886 -63.602  1.00  0.00           H  
ATOM   1941  NH2 ARG   127       1.989  24.546 -64.456  1.00  0.00           N  
ATOM   1942 HH21 ARG   127       1.354  25.253 -64.146  1.00  0.00           H  
ATOM   1943 HH22 ARG   127       2.947  24.549 -64.741  1.00  0.00           H  
ATOM   1944  C   ARG   127       2.811  16.392 -65.559  1.00  0.00           C  
ATOM   1945  O   ARG   127       3.609  15.465 -65.707  1.00  0.00           O  
ATOM   1946  N   GLU   128       1.532  16.200 -65.807  1.00  0.00           N  
ATOM   1947  HN  GLU   128       0.809  16.849 -65.583  1.00  0.00           H  
ATOM   1948  CA  GLU   128       0.940  15.083 -66.523  1.00  0.00           C  
ATOM   1949  HA  GLU   128      -0.053  15.095 -66.098  1.00  0.00           H  
ATOM   1950  CB  GLU   128       1.010  15.313 -68.122  1.00  0.00           C  
ATOM   1951  HB1 GLU   128       0.676  14.388 -68.638  1.00  0.00           H  
ATOM   1952  HB2 GLU   128       2.021  15.598 -68.484  1.00  0.00           H  
ATOM   1953  CG  GLU   128       0.077  16.562 -68.602  1.00  0.00           C  
ATOM   1954  HG1 GLU   128       0.462  17.457 -68.069  1.00  0.00           H  
ATOM   1955  HG2 GLU   128      -0.905  16.351 -68.127  1.00  0.00           H  
ATOM   1956  CD  GLU   128      -0.066  16.817 -70.091  1.00  0.00           C  
ATOM   1957  OE1 GLU   128       0.300  17.877 -70.637  1.00  0.00           O  
ATOM   1958  OE2 GLU   128      -0.469  15.805 -70.721  1.00  0.00           O  
ATOM   1959  C   GLU   128       1.509  13.740 -66.186  1.00  0.00           C  
ATOM   1960  O   GLU   128       2.204  13.153 -66.982  1.00  0.00           O  
ATOM   1961  N   ILE   129       1.173  13.290 -65.002  1.00  0.00           N  
ATOM   1962  HN  ILE   129       0.530  13.740 -64.387  1.00  0.00           H  
ATOM   1963  CA  ILE   129       1.584  11.996 -64.486  1.00  0.00           C  
ATOM   1964  HA  ILE   129       2.540  11.680 -64.875  1.00  0.00           H  
ATOM   1965  CB  ILE   129       1.859  11.962 -62.906  1.00  0.00           C  
ATOM   1966  HB  ILE   129       0.881  12.095 -62.397  1.00  0.00           H  
ATOM   1967  CG2 ILE   129       2.429  10.591 -62.489  1.00  0.00           C  
ATOM   1968 HG21 ILE   129       2.911  10.718 -61.496  1.00  0.00           H  
ATOM   1969 HG22 ILE   129       3.356  10.306 -63.031  1.00  0.00           H  
ATOM   1970 HG23 ILE   129       1.607   9.868 -62.301  1.00  0.00           H  
ATOM   1971  CG1 ILE   129       2.746  13.151 -62.433  1.00  0.00           C  
ATOM   1972 HG11 ILE   129       2.740  13.149 -61.322  1.00  0.00           H  
ATOM   1973 HG12 ILE   129       2.190  14.018 -62.851  1.00  0.00           H  
ATOM   1974  CD  ILE   129       4.254  13.167 -62.916  1.00  0.00           C  
ATOM   1975  HD1 ILE   129       4.905  13.786 -62.262  1.00  0.00           H  
ATOM   1976  HD2 ILE   129       4.230  13.465 -63.986  1.00  0.00           H  
ATOM   1977  HD3 ILE   129       4.680  12.141 -62.881  1.00  0.00           H  
ATOM   1978  C   ILE   129       0.541  10.880 -64.838  1.00  0.00           C  
ATOM   1979  O   ILE   129      -0.681  11.008 -64.634  1.00  0.00           O  
ATOM   1980  N   GLN   130       0.922   9.639 -65.221  1.00  0.00           N  
ATOM   1981  HN  GLN   130       1.883   9.452 -65.410  1.00  0.00           H  
ATOM   1982  CA  GLN   130      -0.057   8.604 -65.632  1.00  0.00           C  
ATOM   1983  HA  GLN   130      -0.981   8.974 -66.051  1.00  0.00           H  
ATOM   1984  CB  GLN   130       0.668   7.805 -66.649  1.00  0.00           C  
ATOM   1985  HB1 GLN   130       0.097   6.929 -67.023  1.00  0.00           H  
ATOM   1986  HB2 GLN   130       1.579   7.371 -66.184  1.00  0.00           H  
ATOM   1987  CG  GLN   130       0.957   8.623 -67.944  1.00  0.00           C  
ATOM   1988  HG1 GLN   130       1.398   8.011 -68.760  1.00  0.00           H  
ATOM   1989  HG2 GLN   130       1.683   9.409 -67.646  1.00  0.00           H  
ATOM   1990  CD  GLN   130      -0.314   9.498 -68.524  1.00  0.00           C  
ATOM   1991  OE1 GLN   130      -0.441  10.759 -68.545  1.00  0.00           O  
ATOM   1992  NE2 GLN   130      -1.289   8.739 -69.099  1.00  0.00           N  
ATOM   1993 HE21 GLN   130      -1.097   7.772 -69.266  1.00  0.00           H  
ATOM   1994 HE22 GLN   130      -2.177   9.125 -69.347  1.00  0.00           H  
ATOM   1995  C   GLN   130      -0.402   7.699 -64.473  1.00  0.00           C  
ATOM   1996  O   GLN   130      -1.378   6.936 -64.456  1.00  0.00           O  
ATOM   1997  N   TRP   131       0.433   7.756 -63.349  1.00  0.00           N  
ATOM   1998  HN  TRP   131       1.205   8.386 -63.394  1.00  0.00           H  
ATOM   1999  CA  TRP   131       0.334   6.937 -62.190  1.00  0.00           C  
ATOM   2000  HA  TRP   131      -0.290   6.120 -62.522  1.00  0.00           H  
ATOM   2001  CB  TRP   131       1.776   6.712 -61.570  1.00  0.00           C  
ATOM   2002  HB1 TRP   131       1.531   6.081 -60.690  1.00  0.00           H  
ATOM   2003  HB2 TRP   131       2.255   7.674 -61.285  1.00  0.00           H  
ATOM   2004  CG  TRP   131       2.695   6.018 -62.533  1.00  0.00           C  
ATOM   2005  CD1 TRP   131       3.818   6.499 -63.093  1.00  0.00           C  
ATOM   2006  HD1 TRP   131       4.390   7.381 -62.845  1.00  0.00           H  
ATOM   2007  NE1 TRP   131       4.256   5.703 -64.115  1.00  0.00           N  
ATOM   2008  HE1 TRP   131       4.913   5.948 -64.794  1.00  0.00           H  
ATOM   2009  CE2 TRP   131       3.477   4.620 -64.155  1.00  0.00           C  
ATOM   2010  CD2 TRP   131       2.468   4.793 -63.156  1.00  0.00           C  
ATOM   2011  CE3 TRP   131       1.540   3.707 -62.965  1.00  0.00           C  
ATOM   2012  HE3 TRP   131       0.724   3.784 -62.262  1.00  0.00           H  
ATOM   2013  CZ3 TRP   131       1.680   2.614 -63.785  1.00  0.00           C  
ATOM   2014  HZ3 TRP   131       1.145   1.716 -63.512  1.00  0.00           H  
ATOM   2015  CZ2 TRP   131       3.606   3.479 -64.905  1.00  0.00           C  
ATOM   2016  HZ2 TRP   131       4.488   3.304 -65.504  1.00  0.00           H  
ATOM   2017  CH2 TRP   131       2.696   2.479 -64.745  1.00  0.00           C  
ATOM   2018  HH2 TRP   131       2.711   1.570 -65.328  1.00  0.00           H  
ATOM   2019  C   TRP   131      -0.459   7.725 -61.108  1.00  0.00           C  
ATOM   2020  O   TRP   131      -0.005   8.758 -60.646  1.00  0.00           O  
ATOM   2021  N   ASN   132      -1.672   7.316 -60.821  1.00  0.00           N  
ATOM   2022  HN  ASN   132      -1.990   6.438 -61.170  1.00  0.00           H  
ATOM   2023  CA  ASN   132      -2.595   7.928 -59.924  1.00  0.00           C  
ATOM   2024  HA  ASN   132      -1.967   8.406 -59.186  1.00  0.00           H  
ATOM   2025  CB  ASN   132      -3.513   8.978 -60.569  1.00  0.00           C  
ATOM   2026  HB1 ASN   132      -4.073   9.360 -59.689  1.00  0.00           H  
ATOM   2027  HB2 ASN   132      -4.167   8.452 -61.297  1.00  0.00           H  
ATOM   2028  CG  ASN   132      -2.762  10.073 -61.299  1.00  0.00           C  
ATOM   2029  OD1 ASN   132      -2.275  11.047 -60.757  1.00  0.00           O  
ATOM   2030  ND2 ASN   132      -2.653   9.856 -62.661  1.00  0.00           N  
ATOM   2031 HD21 ASN   132      -2.106  10.543 -63.139  1.00  0.00           H  
ATOM   2032 HD22 ASN   132      -2.619   8.894 -62.931  1.00  0.00           H  
ATOM   2033  C   ASN   132      -3.580   6.917 -59.146  1.00  0.00           C  
ATOM   2034  O   ASN   132      -4.044   5.944 -59.709  1.00  0.00           O  
ATOM   2035  N   SER   133      -3.826   7.147 -57.792  1.00  0.00           N  
ATOM   2036  HN  SER   133      -3.343   7.859 -57.288  1.00  0.00           H  
ATOM   2037  CA  SER   133      -4.840   6.427 -57.043  1.00  0.00           C  
ATOM   2038  HA  SER   133      -4.764   5.408 -57.392  1.00  0.00           H  
ATOM   2039  CB  SER   133      -4.582   6.442 -55.524  1.00  0.00           C  
ATOM   2040  HB1 SER   133      -4.684   7.468 -55.110  1.00  0.00           H  
ATOM   2041  HB2 SER   133      -3.509   6.248 -55.310  1.00  0.00           H  
ATOM   2042  OG  SER   133      -5.417   5.464 -54.837  1.00  0.00           O  
ATOM   2043  HG1 SER   133      -5.174   4.593 -55.160  1.00  0.00           H  
ATOM   2044  C   SER   133      -6.248   7.078 -57.312  1.00  0.00           C  
ATOM   2045  O   SER   133      -6.374   8.274 -57.641  1.00  0.00           O  
ATOM   2046  N   LEU   134      -7.358   6.293 -57.294  1.00  0.00           N  
ATOM   2047  HN  LEU   134      -7.293   5.303 -57.192  1.00  0.00           H  
ATOM   2048  CA  LEU   134      -8.759   6.759 -57.231  1.00  0.00           C  
ATOM   2049  HA  LEU   134      -8.920   7.219 -58.195  1.00  0.00           H  
ATOM   2050  CB  LEU   134      -9.686   5.570 -56.954  1.00  0.00           C  
ATOM   2051  HB1 LEU   134     -10.725   5.959 -57.012  1.00  0.00           H  
ATOM   2052  HB2 LEU   134      -9.510   5.116 -55.955  1.00  0.00           H  
ATOM   2053  CG  LEU   134      -9.745   4.494 -58.074  1.00  0.00           C  
ATOM   2054  HG  LEU   134      -8.831   3.869 -58.171  1.00  0.00           H  
ATOM   2055  CD1 LEU   134     -10.866   3.517 -57.742  1.00  0.00           C  
ATOM   2056 HD11 LEU   134     -10.781   3.193 -56.683  1.00  0.00           H  
ATOM   2057 HD12 LEU   134     -10.826   2.634 -58.414  1.00  0.00           H  
ATOM   2058 HD13 LEU   134     -11.863   4.008 -57.722  1.00  0.00           H  
ATOM   2059  CD2 LEU   134      -9.952   5.085 -59.491  1.00  0.00           C  
ATOM   2060 HD21 LEU   134     -10.396   4.342 -60.188  1.00  0.00           H  
ATOM   2061 HD22 LEU   134      -8.928   5.409 -59.772  1.00  0.00           H  
ATOM   2062 HD23 LEU   134     -10.667   5.928 -59.377  1.00  0.00           H  
ATOM   2063  C   LEU   134      -9.072   7.901 -56.242  1.00  0.00           C  
ATOM   2064  O   LEU   134      -8.511   8.145 -55.192  1.00  0.00           O  
ATOM   2065  N   GLY   135     -10.214   8.532 -56.550  1.00  0.00           N  
ATOM   2066  HN  GLY   135     -10.715   8.233 -57.359  1.00  0.00           H  
ATOM   2067  CA  GLY   135     -10.467   9.791 -55.925  1.00  0.00           C  
ATOM   2068  HA1 GLY   135     -10.465   9.772 -54.845  1.00  0.00           H  
ATOM   2069  HA2 GLY   135     -11.444  10.114 -56.254  1.00  0.00           H  
ATOM   2070  C   GLY   135      -9.488  10.889 -56.330  1.00  0.00           C  
ATOM   2071  O   GLY   135      -8.846  10.820 -57.410  1.00  0.00           O  
ATOM   2072  N   ASN   136      -9.449  11.996 -55.538  1.00  0.00           N  
ATOM   2073  HN  ASN   136     -10.142  12.043 -54.823  1.00  0.00           H  
ATOM   2074  CA  ASN   136      -8.496  13.027 -55.584  1.00  0.00           C  
ATOM   2075  HA  ASN   136      -7.755  12.654 -56.274  1.00  0.00           H  
ATOM   2076  CB  ASN   136      -9.236  14.263 -56.205  1.00  0.00           C  
ATOM   2077  HB1 ASN   136      -9.865  14.704 -55.403  1.00  0.00           H  
ATOM   2078  HB2 ASN   136      -9.872  13.908 -57.044  1.00  0.00           H  
ATOM   2079  CG  ASN   136      -8.207  15.328 -56.683  1.00  0.00           C  
ATOM   2080  OD1 ASN   136      -8.078  16.395 -56.089  1.00  0.00           O  
ATOM   2081  ND2 ASN   136      -7.317  14.892 -57.570  1.00  0.00           N  
ATOM   2082 HD21 ASN   136      -7.375  13.952 -57.906  1.00  0.00           H  
ATOM   2083 HD22 ASN   136      -6.487  15.417 -57.755  1.00  0.00           H  
ATOM   2084  C   ASN   136      -7.676  13.322 -54.287  1.00  0.00           C  
ATOM   2085  O   ASN   136      -8.265  13.587 -53.233  1.00  0.00           O  
ATOM   2086  N   GLY   137      -6.294  13.358 -54.438  1.00  0.00           N  
ATOM   2087  HN  GLY   137      -5.869  13.295 -55.338  1.00  0.00           H  
ATOM   2088  CA  GLY   137      -5.478  13.599 -53.282  1.00  0.00           C  
ATOM   2089  HA1 GLY   137      -4.457  13.314 -53.492  1.00  0.00           H  
ATOM   2090  HA2 GLY   137      -5.888  12.939 -52.533  1.00  0.00           H  
ATOM   2091  C   GLY   137      -5.519  15.013 -52.692  1.00  0.00           C  
ATOM   2092  O   GLY   137      -5.876  16.002 -53.367  1.00  0.00           O  
ATOM   2093  N   LEU   138      -5.090  15.080 -51.380  1.00  0.00           N  
ATOM   2094  HN  LEU   138      -4.732  14.325 -50.836  1.00  0.00           H  
ATOM   2095  CA  LEU   138      -5.041  16.361 -50.731  1.00  0.00           C  
ATOM   2096  HA  LEU   138      -5.898  16.963 -50.996  1.00  0.00           H  
ATOM   2097  CB  LEU   138      -5.155  16.021 -49.186  1.00  0.00           C  
ATOM   2098  HB1 LEU   138      -5.215  16.981 -48.631  1.00  0.00           H  
ATOM   2099  HB2 LEU   138      -4.126  15.711 -48.907  1.00  0.00           H  
ATOM   2100  CG  LEU   138      -6.152  14.990 -48.654  1.00  0.00           C  
ATOM   2101  HG  LEU   138      -6.070  13.961 -49.064  1.00  0.00           H  
ATOM   2102  CD1 LEU   138      -5.866  14.780 -47.156  1.00  0.00           C  
ATOM   2103 HD11 LEU   138      -6.496  14.009 -46.665  1.00  0.00           H  
ATOM   2104 HD12 LEU   138      -5.909  15.777 -46.669  1.00  0.00           H  
ATOM   2105 HD13 LEU   138      -4.834  14.390 -47.021  1.00  0.00           H  
ATOM   2106  CD2 LEU   138      -7.607  15.506 -48.850  1.00  0.00           C  
ATOM   2107 HD21 LEU   138      -8.360  14.723 -48.619  1.00  0.00           H  
ATOM   2108 HD22 LEU   138      -7.850  15.768 -49.902  1.00  0.00           H  
ATOM   2109 HD23 LEU   138      -7.920  16.459 -48.372  1.00  0.00           H  
ATOM   2110  C   LEU   138      -3.769  17.205 -51.024  1.00  0.00           C  
ATOM   2111  O   LEU   138      -2.666  16.734 -51.420  1.00  0.00           O  
ATOM   2112  N   ALA   139      -3.865  18.494 -50.671  1.00  0.00           N  
ATOM   2113  HN  ALA   139      -4.715  18.823 -50.266  1.00  0.00           H  
ATOM   2114  CA  ALA   139      -2.778  19.510 -50.780  1.00  0.00           C  
ATOM   2115  HA  ALA   139      -1.985  19.172 -51.430  1.00  0.00           H  
ATOM   2116  CB  ALA   139      -3.361  20.869 -51.216  1.00  0.00           C  
ATOM   2117  HB1 ALA   139      -3.848  20.712 -52.202  1.00  0.00           H  
ATOM   2118  HB2 ALA   139      -2.509  21.577 -51.301  1.00  0.00           H  
ATOM   2119  HB3 ALA   139      -4.177  21.199 -50.538  1.00  0.00           H  
ATOM   2120  C   ALA   139      -2.031  19.688 -49.365  1.00  0.00           C  
ATOM   2121  O   ALA   139      -2.521  19.152 -48.362  1.00  0.00           O  
ATOM   2122  N   TYR   140      -0.853  20.338 -49.346  1.00  0.00           N  
ATOM   2123  HN  TYR   140      -0.624  20.849 -50.170  1.00  0.00           H  
ATOM   2124  CA  TYR   140       0.058  20.195 -48.294  1.00  0.00           C  
ATOM   2125  HA  TYR   140      -0.007  19.230 -47.813  1.00  0.00           H  
ATOM   2126  CB  TYR   140       1.568  20.301 -48.748  1.00  0.00           C  
ATOM   2127  HB1 TYR   140       2.199  20.317 -47.834  1.00  0.00           H  
ATOM   2128  HB2 TYR   140       1.833  21.121 -49.449  1.00  0.00           H  
ATOM   2129  CG  TYR   140       1.837  18.999 -49.484  1.00  0.00           C  
ATOM   2130  CD1 TYR   140       1.760  19.022 -50.856  1.00  0.00           C  
ATOM   2131  HD1 TYR   140       1.520  20.000 -51.245  1.00  0.00           H  
ATOM   2132  CE1 TYR   140       1.913  17.901 -51.562  1.00  0.00           C  
ATOM   2133  HE1 TYR   140       1.884  17.926 -52.642  1.00  0.00           H  
ATOM   2134  CZ  TYR   140       2.300  16.702 -51.001  1.00  0.00           C  
ATOM   2135  OH  TYR   140       2.674  15.494 -51.720  1.00  0.00           O  
ATOM   2136  HH  TYR   140       2.401  15.733 -52.608  1.00  0.00           H  
ATOM   2137  CD2 TYR   140       2.151  17.766 -48.839  1.00  0.00           C  
ATOM   2138  HD2 TYR   140       2.363  17.742 -47.780  1.00  0.00           H  
ATOM   2139  CE2 TYR   140       2.525  16.645 -49.617  1.00  0.00           C  
ATOM   2140  HE2 TYR   140       2.788  15.676 -49.220  1.00  0.00           H  
ATOM   2141  C   TYR   140      -0.157  21.145 -47.193  1.00  0.00           C  
ATOM   2142  O   TYR   140       0.267  22.305 -47.182  1.00  0.00           O  
ATOM   2143  N   GLU   141      -0.912  20.705 -46.134  1.00  0.00           N  
ATOM   2144  HN  GLU   141      -1.234  19.762 -46.172  1.00  0.00           H  
ATOM   2145  CA  GLU   141      -1.372  21.530 -45.046  1.00  0.00           C  
ATOM   2146  HA  GLU   141      -0.506  22.070 -44.694  1.00  0.00           H  
ATOM   2147  CB  GLU   141      -2.524  22.480 -45.560  1.00  0.00           C  
ATOM   2148  HB1 GLU   141      -2.062  22.867 -46.494  1.00  0.00           H  
ATOM   2149  HB2 GLU   141      -2.646  23.307 -44.827  1.00  0.00           H  
ATOM   2150  CG  GLU   141      -3.840  21.701 -45.800  1.00  0.00           C  
ATOM   2151  HG1 GLU   141      -4.234  21.310 -44.837  1.00  0.00           H  
ATOM   2152  HG2 GLU   141      -3.749  20.744 -46.357  1.00  0.00           H  
ATOM   2153  CD  GLU   141      -4.862  22.568 -46.512  1.00  0.00           C  
ATOM   2154  OE1 GLU   141      -5.149  23.718 -46.110  1.00  0.00           O  
ATOM   2155  OE2 GLU   141      -5.411  22.096 -47.500  1.00  0.00           O  
ATOM   2156  C   GLU   141      -1.803  20.798 -43.794  1.00  0.00           C  
ATOM   2157  O   GLU   141      -1.983  19.605 -43.782  1.00  0.00           O  
ATOM   2158  N   ASP   142      -1.893  21.522 -42.611  1.00  0.00           N  
ATOM   2159  HN  ASP   142      -1.616  22.479 -42.568  1.00  0.00           H  
ATOM   2160  CA  ASP   142      -2.425  20.982 -41.416  1.00  0.00           C  
ATOM   2161  HA  ASP   142      -2.250  19.916 -41.434  1.00  0.00           H  
ATOM   2162  CB  ASP   142      -1.730  21.498 -40.196  1.00  0.00           C  
ATOM   2163  HB1 ASP   142      -0.627  21.370 -40.188  1.00  0.00           H  
ATOM   2164  HB2 ASP   142      -2.076  20.988 -39.272  1.00  0.00           H  
ATOM   2165  CG  ASP   142      -1.851  23.016 -40.063  1.00  0.00           C  
ATOM   2166  OD1 ASP   142      -1.349  23.678 -41.002  1.00  0.00           O  
ATOM   2167  OD2 ASP   142      -2.279  23.460 -38.980  1.00  0.00           O  
ATOM   2168  C   ASP   142      -3.941  21.024 -41.201  1.00  0.00           C  
ATOM   2169  O   ASP   142      -4.620  21.900 -41.772  1.00  0.00           O  
ATOM   2170  N   PHE   143      -4.493  20.086 -40.429  1.00  0.00           N  
ATOM   2171  HN  PHE   143      -3.803  19.498 -40.014  1.00  0.00           H  
ATOM   2172  CA  PHE   143      -5.904  20.019 -40.098  1.00  0.00           C  
ATOM   2173  HA  PHE   143      -6.427  20.848 -40.551  1.00  0.00           H  
ATOM   2174  CB  PHE   143      -6.548  18.758 -40.640  1.00  0.00           C  
ATOM   2175  HB1 PHE   143      -7.632  18.588 -40.464  1.00  0.00           H  
ATOM   2176  HB2 PHE   143      -6.041  17.771 -40.599  1.00  0.00           H  
ATOM   2177  CG  PHE   143      -6.548  18.903 -42.190  1.00  0.00           C  
ATOM   2178  CD1 PHE   143      -7.373  19.873 -42.813  1.00  0.00           C  
ATOM   2179  HD1 PHE   143      -8.145  20.341 -42.220  1.00  0.00           H  
ATOM   2180  CE1 PHE   143      -7.407  20.038 -44.204  1.00  0.00           C  
ATOM   2181  HE1 PHE   143      -8.176  20.599 -44.714  1.00  0.00           H  
ATOM   2182  CZ  PHE   143      -6.817  19.150 -44.956  1.00  0.00           C  
ATOM   2183  HZ  PHE   143      -6.989  19.088 -46.020  1.00  0.00           H  
ATOM   2184  CD2 PHE   143      -5.738  18.153 -43.013  1.00  0.00           C  
ATOM   2185  HD2 PHE   143      -4.951  17.544 -42.594  1.00  0.00           H  
ATOM   2186  CE2 PHE   143      -5.854  18.280 -44.437  1.00  0.00           C  
ATOM   2187  HE2 PHE   143      -5.274  17.665 -45.109  1.00  0.00           H  
ATOM   2188  C   PHE   143      -6.080  20.108 -38.547  1.00  0.00           C  
ATOM   2189  O   PHE   143      -5.507  19.361 -37.780  1.00  0.00           O  
ATOM   2190  N   SER   144      -6.816  21.079 -38.077  1.00  0.00           N  
ATOM   2191  HN  SER   144      -7.441  21.599 -38.654  1.00  0.00           H  
ATOM   2192  CA  SER   144      -6.797  21.450 -36.656  1.00  0.00           C  
ATOM   2193  HA  SER   144      -5.781  21.393 -36.294  1.00  0.00           H  
ATOM   2194  CB  SER   144      -7.292  22.908 -36.451  1.00  0.00           C  
ATOM   2195  HB1 SER   144      -7.509  23.103 -35.379  1.00  0.00           H  
ATOM   2196  HB2 SER   144      -8.289  23.063 -36.919  1.00  0.00           H  
ATOM   2197  OG  SER   144      -6.470  23.933 -36.937  1.00  0.00           O  
ATOM   2198  HG1 SER   144      -6.065  23.732 -37.784  1.00  0.00           H  
ATOM   2199  C   SER   144      -7.653  20.476 -35.874  1.00  0.00           C  
ATOM   2200  O   SER   144      -7.610  20.508 -34.647  1.00  0.00           O  
ATOM   2201  N   PHE   145      -8.373  19.639 -36.516  1.00  0.00           N  
ATOM   2202  HN  PHE   145      -8.333  19.541 -37.507  1.00  0.00           H  
ATOM   2203  CA  PHE   145      -9.136  18.606 -35.872  1.00  0.00           C  
ATOM   2204  HA  PHE   145      -9.034  18.632 -34.797  1.00  0.00           H  
ATOM   2205  CB  PHE   145     -10.702  18.661 -36.293  1.00  0.00           C  
ATOM   2206  HB1 PHE   145     -11.120  19.278 -35.469  1.00  0.00           H  
ATOM   2207  HB2 PHE   145     -11.237  17.687 -36.289  1.00  0.00           H  
ATOM   2208  CG  PHE   145     -11.029  19.248 -37.610  1.00  0.00           C  
ATOM   2209  CD1 PHE   145     -11.151  20.618 -37.805  1.00  0.00           C  
ATOM   2210  HD1 PHE   145     -11.167  21.213 -36.903  1.00  0.00           H  
ATOM   2211  CE1 PHE   145     -11.202  21.145 -39.118  1.00  0.00           C  
ATOM   2212  HE1 PHE   145     -11.468  22.169 -39.337  1.00  0.00           H  
ATOM   2213  CZ  PHE   145     -11.217  20.270 -40.187  1.00  0.00           C  
ATOM   2214  HZ  PHE   145     -11.182  20.693 -41.180  1.00  0.00           H  
ATOM   2215  CD2 PHE   145     -11.068  18.358 -38.688  1.00  0.00           C  
ATOM   2216  HD2 PHE   145     -11.091  17.282 -38.592  1.00  0.00           H  
ATOM   2217  CE2 PHE   145     -11.073  18.865 -39.976  1.00  0.00           C  
ATOM   2218  HE2 PHE   145     -10.949  18.268 -40.868  1.00  0.00           H  
ATOM   2219  C   PHE   145      -8.804  17.227 -36.400  1.00  0.00           C  
ATOM   2220  O   PHE   145      -8.488  17.157 -37.567  1.00  0.00           O  
ATOM   2221  N   PRO   146      -8.895  16.183 -35.630  1.00  0.00           N  
ATOM   2222  CD  PRO   146      -9.304  16.175 -34.174  1.00  0.00           C  
ATOM   2223  HD1 PRO   146     -10.082  16.947 -33.985  1.00  0.00           H  
ATOM   2224  HD2 PRO   146      -8.434  16.333 -33.501  1.00  0.00           H  
ATOM   2225  CA  PRO   146      -8.590  14.814 -36.052  1.00  0.00           C  
ATOM   2226  HA  PRO   146      -7.544  14.770 -36.315  1.00  0.00           H  
ATOM   2227  CB  PRO   146      -8.905  13.940 -34.836  1.00  0.00           C  
ATOM   2228  HB1 PRO   146      -7.964  13.861 -34.250  1.00  0.00           H  
ATOM   2229  HB2 PRO   146      -9.378  12.949 -35.009  1.00  0.00           H  
ATOM   2230  CG  PRO   146      -9.866  14.796 -34.026  1.00  0.00           C  
ATOM   2231  HG1 PRO   146     -10.943  14.753 -34.297  1.00  0.00           H  
ATOM   2232  HG2 PRO   146      -9.945  14.436 -32.978  1.00  0.00           H  
ATOM   2233  C   PRO   146      -9.403  14.382 -37.239  1.00  0.00           C  
ATOM   2234  O   PRO   146     -10.554  14.757 -37.434  1.00  0.00           O  
ATOM   2235  N   ILE   147      -8.856  13.543 -38.091  1.00  0.00           N  
ATOM   2236  HN  ILE   147      -7.974  13.110 -37.923  1.00  0.00           H  
ATOM   2237  CA  ILE   147      -9.581  13.060 -39.303  1.00  0.00           C  
ATOM   2238  HA  ILE   147     -10.648  13.203 -39.215  1.00  0.00           H  
ATOM   2239  CB  ILE   147      -9.162  13.678 -40.614  1.00  0.00           C  
ATOM   2240  HB  ILE   147      -8.110  13.373 -40.797  1.00  0.00           H  
ATOM   2241  CG2 ILE   147     -10.005  13.206 -41.754  1.00  0.00           C  
ATOM   2242 HG21 ILE   147      -9.925  13.869 -42.643  1.00  0.00           H  
ATOM   2243 HG22 ILE   147     -11.060  13.224 -41.407  1.00  0.00           H  
ATOM   2244 HG23 ILE   147      -9.877  12.149 -42.071  1.00  0.00           H  
ATOM   2245  CG1 ILE   147      -9.163  15.267 -40.527  1.00  0.00           C  
ATOM   2246 HG11 ILE   147      -8.659  15.605 -39.597  1.00  0.00           H  
ATOM   2247 HG12 ILE   147     -10.244  15.510 -40.450  1.00  0.00           H  
ATOM   2248  CD  ILE   147      -8.598  16.006 -41.763  1.00  0.00           C  
ATOM   2249  HD1 ILE   147      -9.175  15.757 -42.679  1.00  0.00           H  
ATOM   2250  HD2 ILE   147      -7.596  15.603 -42.026  1.00  0.00           H  
ATOM   2251  HD3 ILE   147      -8.591  17.116 -41.729  1.00  0.00           H  
ATOM   2252  C   ILE   147      -9.224  11.572 -39.329  1.00  0.00           C  
ATOM   2253  O   ILE   147      -8.091  11.185 -39.145  1.00  0.00           O  
ATOM   2254  N   PHE   148     -10.242  10.694 -39.448  1.00  0.00           N  
ATOM   2255  HN  PHE   148     -11.189  11.005 -39.474  1.00  0.00           H  
ATOM   2256  CA  PHE   148     -10.166   9.232 -39.290  1.00  0.00           C  
ATOM   2257  HA  PHE   148      -9.178   9.031 -39.677  1.00  0.00           H  
ATOM   2258  CB  PHE   148     -10.222   8.764 -37.831  1.00  0.00           C  
ATOM   2259  HB1 PHE   148      -9.313   9.167 -37.336  1.00  0.00           H  
ATOM   2260  HB2 PHE   148     -10.291   7.665 -37.683  1.00  0.00           H  
ATOM   2261  CG  PHE   148     -11.331   9.498 -37.083  1.00  0.00           C  
ATOM   2262  CD1 PHE   148     -12.489   8.682 -36.974  1.00  0.00           C  
ATOM   2263  HD1 PHE   148     -12.557   7.762 -37.536  1.00  0.00           H  
ATOM   2264  CE1 PHE   148     -13.664   9.235 -36.447  1.00  0.00           C  
ATOM   2265  HE1 PHE   148     -14.526   8.593 -36.336  1.00  0.00           H  
ATOM   2266  CZ  PHE   148     -13.685  10.497 -35.870  1.00  0.00           C  
ATOM   2267  HZ  PHE   148     -14.604  10.901 -35.473  1.00  0.00           H  
ATOM   2268  CD2 PHE   148     -11.268  10.743 -36.368  1.00  0.00           C  
ATOM   2269  HD2 PHE   148     -10.309  11.237 -36.395  1.00  0.00           H  
ATOM   2270  CE2 PHE   148     -12.485  11.276 -35.807  1.00  0.00           C  
ATOM   2271  HE2 PHE   148     -12.468  12.189 -35.230  1.00  0.00           H  
ATOM   2272  C   PHE   148     -11.103   8.484 -40.265  1.00  0.00           C  
ATOM   2273  O   PHE   148     -12.219   8.860 -40.566  1.00  0.00           O  
ATOM   2274  N   LEU   149     -10.630   7.429 -40.938  1.00  0.00           N  
ATOM   2275  HN  LEU   149      -9.678   7.134 -40.917  1.00  0.00           H  
ATOM   2276  CA  LEU   149     -11.360   6.681 -41.985  1.00  0.00           C  
ATOM   2277  HA  LEU   149     -12.105   7.313 -42.447  1.00  0.00           H  
ATOM   2278  CB  LEU   149     -10.319   6.129 -43.051  1.00  0.00           C  
ATOM   2279  HB1 LEU   149     -10.934   5.748 -43.894  1.00  0.00           H  
ATOM   2280  HB2 LEU   149      -9.662   5.326 -42.654  1.00  0.00           H  
ATOM   2281  CG  LEU   149      -9.530   7.276 -43.619  1.00  0.00           C  
ATOM   2282  HG  LEU   149      -8.847   7.670 -42.836  1.00  0.00           H  
ATOM   2283  CD1 LEU   149      -8.492   6.766 -44.687  1.00  0.00           C  
ATOM   2284 HD11 LEU   149      -7.499   7.264 -44.640  1.00  0.00           H  
ATOM   2285 HD12 LEU   149      -9.099   6.854 -45.614  1.00  0.00           H  
ATOM   2286 HD13 LEU   149      -8.256   5.705 -44.460  1.00  0.00           H  
ATOM   2287  CD2 LEU   149     -10.377   8.424 -44.096  1.00  0.00           C  
ATOM   2288 HD21 LEU   149     -10.999   7.998 -44.912  1.00  0.00           H  
ATOM   2289 HD22 LEU   149      -9.723   9.157 -44.615  1.00  0.00           H  
ATOM   2290 HD23 LEU   149     -10.968   8.847 -43.256  1.00  0.00           H  
ATOM   2291  C   LEU   149     -12.087   5.618 -41.262  1.00  0.00           C  
ATOM   2292  O   LEU   149     -11.400   4.873 -40.564  1.00  0.00           O  
ATOM   2293  N   LEU   150     -13.433   5.494 -41.530  1.00  0.00           N  
ATOM   2294  HN  LEU   150     -13.919   6.035 -42.212  1.00  0.00           H  
ATOM   2295  CA  LEU   150     -14.239   4.385 -41.050  1.00  0.00           C  
ATOM   2296  HA  LEU   150     -13.782   3.865 -40.220  1.00  0.00           H  
ATOM   2297  CB  LEU   150     -15.671   4.763 -40.746  1.00  0.00           C  
ATOM   2298  HB1 LEU   150     -16.224   3.889 -40.340  1.00  0.00           H  
ATOM   2299  HB2 LEU   150     -16.210   5.016 -41.684  1.00  0.00           H  
ATOM   2300  CG  LEU   150     -15.748   5.858 -39.709  1.00  0.00           C  
ATOM   2301  HG  LEU   150     -15.276   6.724 -40.221  1.00  0.00           H  
ATOM   2302  CD1 LEU   150     -17.322   6.141 -39.547  1.00  0.00           C  
ATOM   2303 HD11 LEU   150     -17.620   7.101 -39.073  1.00  0.00           H  
ATOM   2304 HD12 LEU   150     -17.636   5.240 -38.977  1.00  0.00           H  
ATOM   2305 HD13 LEU   150     -17.707   6.047 -40.585  1.00  0.00           H  
ATOM   2306  CD2 LEU   150     -15.051   5.512 -38.317  1.00  0.00           C  
ATOM   2307 HD21 LEU   150     -13.948   5.567 -38.442  1.00  0.00           H  
ATOM   2308 HD22 LEU   150     -15.382   4.517 -37.951  1.00  0.00           H  
ATOM   2309 HD23 LEU   150     -15.287   6.278 -37.547  1.00  0.00           H  
ATOM   2310  C   LEU   150     -14.249   3.249 -42.133  1.00  0.00           C  
ATOM   2311  O   LEU   150     -14.787   3.426 -43.235  1.00  0.00           O  
ATOM   2312  N   GLU   151     -13.634   2.059 -41.736  1.00  0.00           N  
ATOM   2313  HN  GLU   151     -13.157   1.963 -40.865  1.00  0.00           H  
ATOM   2314  CA  GLU   151     -13.264   0.954 -42.713  1.00  0.00           C  
ATOM   2315  HA  GLU   151     -13.214   1.424 -43.684  1.00  0.00           H  
ATOM   2316  CB  GLU   151     -11.886   0.344 -42.291  1.00  0.00           C  
ATOM   2317  HB1 GLU   151     -11.600  -0.517 -42.932  1.00  0.00           H  
ATOM   2318  HB2 GLU   151     -11.895   0.033 -41.225  1.00  0.00           H  
ATOM   2319  CG  GLU   151     -10.729   1.338 -42.544  1.00  0.00           C  
ATOM   2320  HG1 GLU   151     -10.852   2.268 -41.948  1.00  0.00           H  
ATOM   2321  HG2 GLU   151     -10.731   1.515 -43.641  1.00  0.00           H  
ATOM   2322  CD  GLU   151      -9.415   0.656 -42.191  1.00  0.00           C  
ATOM   2323  OE1 GLU   151      -8.493   0.370 -43.042  1.00  0.00           O  
ATOM   2324  OE2 GLU   151      -9.160   0.524 -40.973  1.00  0.00           O  
ATOM   2325  C   GLU   151     -14.290  -0.153 -42.661  1.00  0.00           C  
ATOM   2326  O   GLU   151     -13.975  -1.279 -43.054  1.00  0.00           O  
ATOM   2327  N   ASP   152     -15.537   0.140 -42.116  1.00  0.00           N  
ATOM   2328  HN  ASP   152     -15.829   1.089 -42.028  1.00  0.00           H  
ATOM   2329  CA  ASP   152     -16.567  -0.901 -42.050  1.00  0.00           C  
ATOM   2330  HA  ASP   152     -16.289  -1.641 -42.786  1.00  0.00           H  
ATOM   2331  CB  ASP   152     -16.545  -1.502 -40.675  1.00  0.00           C  
ATOM   2332  HB1 ASP   152     -17.050  -0.800 -39.978  1.00  0.00           H  
ATOM   2333  HB2 ASP   152     -15.481  -1.726 -40.449  1.00  0.00           H  
ATOM   2334  CG  ASP   152     -17.370  -2.784 -40.403  1.00  0.00           C  
ATOM   2335  OD1 ASP   152     -17.902  -3.466 -41.347  1.00  0.00           O  
ATOM   2336  OD2 ASP   152     -17.437  -3.149 -39.206  1.00  0.00           O  
ATOM   2337  C   ASP   152     -17.933  -0.370 -42.425  1.00  0.00           C  
ATOM   2338  O   ASP   152     -18.350   0.679 -41.889  1.00  0.00           O  
ATOM   2339  N   GLU   153     -18.607  -1.111 -43.319  1.00  0.00           N  
ATOM   2340  HN  GLU   153     -18.065  -1.786 -43.814  1.00  0.00           H  
ATOM   2341  CA  GLU   153     -19.975  -0.748 -43.738  1.00  0.00           C  
ATOM   2342  HA  GLU   153     -19.981   0.293 -44.023  1.00  0.00           H  
ATOM   2343  CB  GLU   153     -20.412  -1.601 -44.973  1.00  0.00           C  
ATOM   2344  HB1 GLU   153     -20.158  -2.653 -44.725  1.00  0.00           H  
ATOM   2345  HB2 GLU   153     -19.867  -1.331 -45.902  1.00  0.00           H  
ATOM   2346  CG  GLU   153     -21.872  -1.296 -45.478  1.00  0.00           C  
ATOM   2347  HG1 GLU   153     -22.035  -0.199 -45.550  1.00  0.00           H  
ATOM   2348  HG2 GLU   153     -22.600  -1.798 -44.806  1.00  0.00           H  
ATOM   2349  CD  GLU   153     -22.035  -1.885 -46.827  1.00  0.00           C  
ATOM   2350  OE1 GLU   153     -22.076  -1.181 -47.862  1.00  0.00           O  
ATOM   2351  OE2 GLU   153     -22.270  -3.119 -46.831  1.00  0.00           O  
ATOM   2352  C   GLU   153     -20.969  -0.915 -42.608  1.00  0.00           C  
ATOM   2353  O   GLU   153     -21.744  -0.012 -42.389  1.00  0.00           O  
ATOM   2354  N   ASN   154     -20.858  -1.944 -41.784  1.00  0.00           N  
ATOM   2355  HN  ASN   154     -20.193  -2.674 -41.917  1.00  0.00           H  
ATOM   2356  CA  ASN   154     -21.797  -2.174 -40.702  1.00  0.00           C  
ATOM   2357  HA  ASN   154     -22.825  -2.246 -41.026  1.00  0.00           H  
ATOM   2358  CB  ASN   154     -21.411  -3.473 -39.954  1.00  0.00           C  
ATOM   2359  HB1 ASN   154     -22.043  -3.636 -39.055  1.00  0.00           H  
ATOM   2360  HB2 ASN   154     -20.402  -3.285 -39.529  1.00  0.00           H  
ATOM   2361  CG  ASN   154     -21.429  -4.677 -40.996  1.00  0.00           C  
ATOM   2362  OD1 ASN   154     -22.284  -4.761 -41.899  1.00  0.00           O  
ATOM   2363  ND2 ASN   154     -20.380  -5.525 -40.915  1.00  0.00           N  
ATOM   2364 HD21 ASN   154     -20.537  -6.486 -41.142  1.00  0.00           H  
ATOM   2365 HD22 ASN   154     -19.645  -5.337 -40.263  1.00  0.00           H  
ATOM   2366  C   ASN   154     -21.792  -1.036 -39.680  1.00  0.00           C  
ATOM   2367  O   ASN   154     -22.860  -0.611 -39.275  1.00  0.00           O  
ATOM   2368  N   GLU   155     -20.622  -0.554 -39.198  1.00  0.00           N  
ATOM   2369  HN  GLU   155     -19.846  -0.996 -39.639  1.00  0.00           H  
ATOM   2370  CA  GLU   155     -20.360   0.509 -38.189  1.00  0.00           C  
ATOM   2371  HA  GLU   155     -21.039   0.258 -37.388  1.00  0.00           H  
ATOM   2372  CB  GLU   155     -18.849   0.651 -37.895  1.00  0.00           C  
ATOM   2373  HB1 GLU   155     -18.625   1.407 -37.113  1.00  0.00           H  
ATOM   2374  HB2 GLU   155     -18.316   0.815 -38.856  1.00  0.00           H  
ATOM   2375  CG  GLU   155     -18.227  -0.713 -37.556  1.00  0.00           C  
ATOM   2376  HG1 GLU   155     -17.133  -0.578 -37.700  1.00  0.00           H  
ATOM   2377  HG2 GLU   155     -18.477  -1.686 -38.030  1.00  0.00           H  
ATOM   2378  CD  GLU   155     -18.302  -1.080 -36.094  1.00  0.00           C  
ATOM   2379  OE1 GLU   155     -17.338  -1.244 -35.456  1.00  0.00           O  
ATOM   2380  OE2 GLU   155     -19.463  -1.395 -35.653  1.00  0.00           O  
ATOM   2381  C   GLU   155     -20.786   1.846 -38.773  1.00  0.00           C  
ATOM   2382  O   GLU   155     -21.401   2.716 -38.077  1.00  0.00           O  
ATOM   2383  N   THR   156     -20.581   2.025 -40.069  1.00  0.00           N  
ATOM   2384  HN  THR   156     -20.125   1.338 -40.630  1.00  0.00           H  
ATOM   2385  CA  THR   156     -21.102   3.214 -40.676  1.00  0.00           C  
ATOM   2386  HA  THR   156     -20.712   4.063 -40.134  1.00  0.00           H  
ATOM   2387  CB  THR   156     -20.627   3.408 -42.068  1.00  0.00           C  
ATOM   2388  HB  THR   156     -20.988   2.624 -42.768  1.00  0.00           H  
ATOM   2389  OG1 THR   156     -19.253   3.439 -42.154  1.00  0.00           O  
ATOM   2390  HG1 THR   156     -18.882   2.592 -41.896  1.00  0.00           H  
ATOM   2391  CG2 THR   156     -21.076   4.715 -42.731  1.00  0.00           C  
ATOM   2392 HG21 THR   156     -22.179   4.642 -42.843  1.00  0.00           H  
ATOM   2393 HG22 THR   156     -20.602   4.877 -43.722  1.00  0.00           H  
ATOM   2394 HG23 THR   156     -20.786   5.608 -42.137  1.00  0.00           H  
ATOM   2395  C   THR   156     -22.634   3.300 -40.634  1.00  0.00           C  
ATOM   2396  O   THR   156     -23.180   4.380 -40.620  1.00  0.00           O  
ATOM   2397  N   LYS   157     -23.389   2.114 -40.719  1.00  0.00           N  
ATOM   2398  HN  LYS   157     -23.016   1.190 -40.735  1.00  0.00           H  
ATOM   2399  CA  LYS   157     -24.814   2.160 -40.474  1.00  0.00           C  
ATOM   2400  HA  LYS   157     -25.184   3.039 -40.981  1.00  0.00           H  
ATOM   2401  CB  LYS   157     -25.612   0.859 -40.922  1.00  0.00           C  
ATOM   2402  HB1 LYS   157     -26.714   0.997 -40.954  1.00  0.00           H  
ATOM   2403  HB2 LYS   157     -25.371   0.044 -40.206  1.00  0.00           H  
ATOM   2404  CG  LYS   157     -25.175   0.339 -42.342  1.00  0.00           C  
ATOM   2405  HG1 LYS   157     -25.774  -0.545 -42.646  1.00  0.00           H  
ATOM   2406  HG2 LYS   157     -24.088   0.111 -42.307  1.00  0.00           H  
ATOM   2407  CD  LYS   157     -25.378   1.551 -43.352  1.00  0.00           C  
ATOM   2408  HD1 LYS   157     -24.613   2.340 -43.186  1.00  0.00           H  
ATOM   2409  HD2 LYS   157     -26.429   1.881 -43.211  1.00  0.00           H  
ATOM   2410  CE  LYS   157     -25.290   0.915 -44.722  1.00  0.00           C  
ATOM   2411  HE1 LYS   157     -26.225   0.343 -44.899  1.00  0.00           H  
ATOM   2412  HE2 LYS   157     -24.429   0.223 -44.839  1.00  0.00           H  
ATOM   2413  NZ  LYS   157     -25.282   2.013 -45.741  1.00  0.00           N  
ATOM   2414  HZ1 LYS   157     -26.230   2.421 -45.865  1.00  0.00           H  
ATOM   2415  HZ2 LYS   157     -25.047   1.556 -46.646  1.00  0.00           H  
ATOM   2416  HZ3 LYS   157     -24.660   2.808 -45.491  1.00  0.00           H  
ATOM   2417  C   LYS   157     -25.118   2.465 -39.013  1.00  0.00           C  
ATOM   2418  O   LYS   157     -26.050   3.267 -38.795  1.00  0.00           O  
ATOM   2419  N   VAL   158     -24.364   1.927 -38.044  1.00  0.00           N  
ATOM   2420  HN  VAL   158     -23.481   1.548 -38.308  1.00  0.00           H  
ATOM   2421  CA  VAL   158     -24.593   2.157 -36.588  1.00  0.00           C  
ATOM   2422  HA  VAL   158     -25.633   1.969 -36.366  1.00  0.00           H  
ATOM   2423  CB  VAL   158     -23.605   1.232 -35.850  1.00  0.00           C  
ATOM   2424  HB  VAL   158     -22.584   1.319 -36.279  1.00  0.00           H  
ATOM   2425  CG1 VAL   158     -23.448   1.626 -34.358  1.00  0.00           C  
ATOM   2426 HG11 VAL   158     -24.465   1.635 -33.912  1.00  0.00           H  
ATOM   2427 HG12 VAL   158     -23.049   2.654 -34.224  1.00  0.00           H  
ATOM   2428 HG13 VAL   158     -22.788   0.925 -33.803  1.00  0.00           H  
ATOM   2429  CG2 VAL   158     -24.174  -0.203 -36.037  1.00  0.00           C  
ATOM   2430 HG21 VAL   158     -23.987  -0.711 -37.007  1.00  0.00           H  
ATOM   2431 HG22 VAL   158     -25.247  -0.350 -35.787  1.00  0.00           H  
ATOM   2432 HG23 VAL   158     -23.672  -0.830 -35.269  1.00  0.00           H  
ATOM   2433  C   VAL   158     -24.461   3.585 -36.169  1.00  0.00           C  
ATOM   2434  O   VAL   158     -25.371   4.125 -35.505  1.00  0.00           O  
ATOM   2435  N   ILE   159     -23.438   4.335 -36.628  1.00  0.00           N  
ATOM   2436  HN  ILE   159     -22.651   3.841 -36.989  1.00  0.00           H  
ATOM   2437  CA  ILE   159     -23.319   5.775 -36.300  1.00  0.00           C  
ATOM   2438  HA  ILE   159     -23.157   5.807 -35.233  1.00  0.00           H  
ATOM   2439  CB  ILE   159     -21.924   6.422 -36.729  1.00  0.00           C  
ATOM   2440  HB  ILE   159     -21.087   5.969 -36.155  1.00  0.00           H  
ATOM   2441  CG2 ILE   159     -21.757   6.176 -38.194  1.00  0.00           C  
ATOM   2442 HG21 ILE   159     -22.601   6.307 -38.905  1.00  0.00           H  
ATOM   2443 HG22 ILE   159     -21.444   5.110 -38.217  1.00  0.00           H  
ATOM   2444 HG23 ILE   159     -20.882   6.714 -38.615  1.00  0.00           H  
ATOM   2445  CG1 ILE   159     -21.872   7.958 -36.382  1.00  0.00           C  
ATOM   2446 HG11 ILE   159     -22.252   8.087 -35.346  1.00  0.00           H  
ATOM   2447 HG12 ILE   159     -22.545   8.511 -37.072  1.00  0.00           H  
ATOM   2448  CD  ILE   159     -20.445   8.555 -36.440  1.00  0.00           C  
ATOM   2449  HD1 ILE   159     -19.760   8.059 -35.720  1.00  0.00           H  
ATOM   2450  HD2 ILE   159     -20.596   9.630 -36.205  1.00  0.00           H  
ATOM   2451  HD3 ILE   159     -19.933   8.593 -37.425  1.00  0.00           H  
ATOM   2452  C   ILE   159     -24.474   6.681 -36.803  1.00  0.00           C  
ATOM   2453  O   ILE   159     -24.951   7.522 -36.104  1.00  0.00           O  
ATOM   2454  N   LYS   160     -24.933   6.423 -38.073  1.00  0.00           N  
ATOM   2455  HN  LYS   160     -24.397   5.820 -38.658  1.00  0.00           H  
ATOM   2456  CA  LYS   160     -26.108   7.014 -38.590  1.00  0.00           C  
ATOM   2457  HA  LYS   160     -25.992   8.067 -38.380  1.00  0.00           H  
ATOM   2458  CB  LYS   160     -26.172   6.776 -40.111  1.00  0.00           C  
ATOM   2459  HB1 LYS   160     -27.154   7.050 -40.553  1.00  0.00           H  
ATOM   2460  HB2 LYS   160     -25.948   5.738 -40.439  1.00  0.00           H  
ATOM   2461  CG  LYS   160     -24.980   7.507 -40.884  1.00  0.00           C  
ATOM   2462  HG1 LYS   160     -24.014   6.963 -40.804  1.00  0.00           H  
ATOM   2463  HG2 LYS   160     -24.897   8.421 -40.257  1.00  0.00           H  
ATOM   2464  CD  LYS   160     -25.259   7.917 -42.294  1.00  0.00           C  
ATOM   2465  HD1 LYS   160     -24.485   8.646 -42.617  1.00  0.00           H  
ATOM   2466  HD2 LYS   160     -26.233   8.451 -42.319  1.00  0.00           H  
ATOM   2467  CE  LYS   160     -25.457   6.664 -43.256  1.00  0.00           C  
ATOM   2468  HE1 LYS   160     -26.449   6.207 -43.053  1.00  0.00           H  
ATOM   2469  HE2 LYS   160     -24.658   5.959 -42.942  1.00  0.00           H  
ATOM   2470  NZ  LYS   160     -25.352   6.955 -44.701  1.00  0.00           N  
ATOM   2471  HZ1 LYS   160     -24.389   7.186 -45.017  1.00  0.00           H  
ATOM   2472  HZ2 LYS   160     -26.052   7.709 -44.859  1.00  0.00           H  
ATOM   2473  HZ3 LYS   160     -25.784   6.212 -45.286  1.00  0.00           H  
ATOM   2474  C   LYS   160     -27.436   6.639 -37.878  1.00  0.00           C  
ATOM   2475  O   LYS   160     -28.203   7.560 -37.679  1.00  0.00           O  
ATOM   2476  N   GLN   161     -27.571   5.371 -37.548  1.00  0.00           N  
ATOM   2477  HN  GLN   161     -26.987   4.588 -37.744  1.00  0.00           H  
ATOM   2478  CA  GLN   161     -28.673   4.832 -36.788  1.00  0.00           C  
ATOM   2479  HA  GLN   161     -29.595   5.064 -37.300  1.00  0.00           H  
ATOM   2480  CB  GLN   161     -28.756   3.260 -36.860  1.00  0.00           C  
ATOM   2481  HB1 GLN   161     -29.481   2.767 -36.178  1.00  0.00           H  
ATOM   2482  HB2 GLN   161     -27.764   2.978 -36.445  1.00  0.00           H  
ATOM   2483  CG  GLN   161     -29.158   2.852 -38.297  1.00  0.00           C  
ATOM   2484  HG1 GLN   161     -28.736   3.479 -39.111  1.00  0.00           H  
ATOM   2485  HG2 GLN   161     -30.255   3.003 -38.387  1.00  0.00           H  
ATOM   2486  CD  GLN   161     -28.947   1.391 -38.608  1.00  0.00           C  
ATOM   2487  OE1 GLN   161     -29.067   0.901 -39.726  1.00  0.00           O  
ATOM   2488  NE2 GLN   161     -28.443   0.613 -37.669  1.00  0.00           N  
ATOM   2489 HE21 GLN   161     -27.786  -0.099 -37.919  1.00  0.00           H  
ATOM   2490 HE22 GLN   161     -28.462   0.901 -36.712  1.00  0.00           H  
ATOM   2491  C   GLN   161     -28.805   5.412 -35.392  1.00  0.00           C  
ATOM   2492  O   GLN   161     -29.940   5.559 -34.893  1.00  0.00           O  
ATOM   2493  N   CYS   162     -27.630   5.632 -34.774  1.00  0.00           N  
ATOM   2494  HN  CYS   162     -26.770   5.203 -35.040  1.00  0.00           H  
ATOM   2495  CA  CYS   162     -27.712   6.377 -33.509  1.00  0.00           C  
ATOM   2496  HA  CYS   162     -28.399   5.928 -32.807  1.00  0.00           H  
ATOM   2497  CB  CYS   162     -26.232   6.511 -32.868  1.00  0.00           C  
ATOM   2498  HB1 CYS   162     -26.230   7.062 -31.904  1.00  0.00           H  
ATOM   2499  HB2 CYS   162     -25.568   6.986 -33.622  1.00  0.00           H  
ATOM   2500  SG  CYS   162     -25.580   4.848 -32.413  1.00  0.00           S  
ATOM   2501  HG1 CYS   162     -25.026   4.348 -33.508  1.00  0.00           H  
ATOM   2502  C   CYS   162     -28.254   7.828 -33.623  1.00  0.00           C  
ATOM   2503  O   CYS   162     -29.055   8.296 -32.839  1.00  0.00           O  
ATOM   2504  N   TYR   163     -27.803   8.654 -34.573  1.00  0.00           N  
ATOM   2505  HN  TYR   163     -27.044   8.378 -35.159  1.00  0.00           H  
ATOM   2506  CA  TYR   163     -28.145   9.967 -34.873  1.00  0.00           C  
ATOM   2507  HA  TYR   163     -27.978  10.539 -33.973  1.00  0.00           H  
ATOM   2508  CB  TYR   163     -27.081  10.545 -35.847  1.00  0.00           C  
ATOM   2509  HB1 TYR   163     -26.577   9.844 -36.546  1.00  0.00           H  
ATOM   2510  HB2 TYR   163     -26.218  10.996 -35.312  1.00  0.00           H  
ATOM   2511  CG  TYR   163     -27.585  11.697 -36.543  1.00  0.00           C  
ATOM   2512  CD1 TYR   163     -27.438  12.984 -36.054  1.00  0.00           C  
ATOM   2513  HD1 TYR   163     -27.006  13.071 -35.068  1.00  0.00           H  
ATOM   2514  CE1 TYR   163     -27.856  14.052 -36.879  1.00  0.00           C  
ATOM   2515  HE1 TYR   163     -27.604  15.056 -36.572  1.00  0.00           H  
ATOM   2516  CZ  TYR   163     -28.400  13.875 -38.146  1.00  0.00           C  
ATOM   2517  OH  TYR   163     -28.821  14.901 -39.033  1.00  0.00           O  
ATOM   2518  HH  TYR   163     -28.929  15.694 -38.503  1.00  0.00           H  
ATOM   2519  CD2 TYR   163     -28.075  11.413 -37.817  1.00  0.00           C  
ATOM   2520  HD2 TYR   163     -28.106  10.389 -38.158  1.00  0.00           H  
ATOM   2521  CE2 TYR   163     -28.522  12.508 -38.554  1.00  0.00           C  
ATOM   2522  HE2 TYR   163     -29.028  12.186 -39.452  1.00  0.00           H  
ATOM   2523  C   TYR   163     -29.620  10.213 -35.149  1.00  0.00           C  
ATOM   2524  O   TYR   163     -30.255  11.092 -34.578  1.00  0.00           O  
ATOM   2525  N   GLN   164     -30.230   9.342 -35.976  1.00  0.00           N  
ATOM   2526  HN  GLN   164     -29.674   8.715 -36.516  1.00  0.00           H  
ATOM   2527  CA  GLN   164     -31.672   9.168 -36.324  1.00  0.00           C  
ATOM   2528  HA  GLN   164     -32.063  10.126 -36.635  1.00  0.00           H  
ATOM   2529  CB  GLN   164     -31.871   8.041 -37.431  1.00  0.00           C  
ATOM   2530  HB1 GLN   164     -32.927   7.699 -37.480  1.00  0.00           H  
ATOM   2531  HB2 GLN   164     -31.295   7.159 -37.077  1.00  0.00           H  
ATOM   2532  CG  GLN   164     -31.321   8.533 -38.787  1.00  0.00           C  
ATOM   2533  HG1 GLN   164     -30.381   9.073 -38.545  1.00  0.00           H  
ATOM   2534  HG2 GLN   164     -32.211   9.130 -39.079  1.00  0.00           H  
ATOM   2535  CD  GLN   164     -30.985   7.314 -39.747  1.00  0.00           C  
ATOM   2536  OE1 GLN   164     -31.383   6.167 -39.544  1.00  0.00           O  
ATOM   2537  NE2 GLN   164     -30.240   7.651 -40.828  1.00  0.00           N  
ATOM   2538 HE21 GLN   164     -30.164   7.054 -41.627  1.00  0.00           H  
ATOM   2539 HE22 GLN   164     -30.016   8.601 -41.045  1.00  0.00           H  
ATOM   2540  C   GLN   164     -32.568   8.884 -35.142  1.00  0.00           C  
ATOM   2541  O   GLN   164     -33.668   9.409 -34.932  1.00  0.00           O  
ATOM   2542  N   ASP   165     -31.991   7.986 -34.283  1.00  0.00           N  
ATOM   2543  HN  ASP   165     -31.029   7.734 -34.352  1.00  0.00           H  
ATOM   2544  CA  ASP   165     -32.655   7.490 -33.079  1.00  0.00           C  
ATOM   2545  HA  ASP   165     -33.707   7.474 -33.322  1.00  0.00           H  
ATOM   2546  CB  ASP   165     -32.115   6.060 -32.787  1.00  0.00           C  
ATOM   2547  HB1 ASP   165     -31.182   6.025 -32.186  1.00  0.00           H  
ATOM   2548  HB2 ASP   165     -32.023   5.414 -33.687  1.00  0.00           H  
ATOM   2549  CG  ASP   165     -33.267   5.345 -31.941  1.00  0.00           C  
ATOM   2550  OD1 ASP   165     -33.008   5.173 -30.728  1.00  0.00           O  
ATOM   2551  OD2 ASP   165     -34.364   5.123 -32.569  1.00  0.00           O  
ATOM   2552  C   ASP   165     -32.560   8.299 -31.895  1.00  0.00           C  
ATOM   2553  O   ASP   165     -33.410   8.351 -31.045  1.00  0.00           O  
ATOM   2554  N   HSE   166     -31.480   9.103 -31.708  1.00  0.00           N  
ATOM   2555  HN  HSE   166     -30.701   8.970 -32.315  1.00  0.00           H  
ATOM   2556  CA  HSE   166     -31.365   9.818 -30.478  1.00  0.00           C  
ATOM   2557  HA  HSE   166     -32.124   9.618 -29.736  1.00  0.00           H  
ATOM   2558  CB  HSE   166     -29.981   9.515 -29.789  1.00  0.00           C  
ATOM   2559  HB1 HSE   166     -29.934  10.164 -28.889  1.00  0.00           H  
ATOM   2560  HB2 HSE   166     -29.140   9.757 -30.473  1.00  0.00           H  
ATOM   2561  ND1 HSE   166     -30.504   7.684 -28.177  1.00  0.00           N  
ATOM   2562  CG  HSE   166     -29.795   8.051 -29.314  1.00  0.00           C  
ATOM   2563  CE1 HSE   166     -29.940   6.565 -27.762  1.00  0.00           C  
ATOM   2564  HE1 HSE   166     -30.214   5.914 -26.932  1.00  0.00           H  
ATOM   2565  NE2 HSE   166     -28.940   6.204 -28.604  1.00  0.00           N  
ATOM   2566  HE2 HSE   166     -28.477   5.319 -28.557  1.00  0.00           H  
ATOM   2567  CD2 HSE   166     -28.789   7.148 -29.540  1.00  0.00           C  
ATOM   2568  HD2 HSE   166     -27.918   7.233 -30.177  1.00  0.00           H  
ATOM   2569  C   HSE   166     -31.442  11.401 -30.758  1.00  0.00           C  
ATOM   2570  O   HSE   166     -32.183  12.071 -30.077  1.00  0.00           O  
ATOM   2571  N   ASN   167     -30.619  11.885 -31.732  1.00  0.00           N  
ATOM   2572  HN  ASN   167     -29.985  11.372 -32.305  1.00  0.00           H  
ATOM   2573  CA  ASN   167     -30.491  13.323 -31.983  1.00  0.00           C  
ATOM   2574  HA  ASN   167     -30.476  13.766 -30.998  1.00  0.00           H  
ATOM   2575  CB  ASN   167     -29.218  13.643 -32.808  1.00  0.00           C  
ATOM   2576  HB1 ASN   167     -29.166  14.707 -33.121  1.00  0.00           H  
ATOM   2577  HB2 ASN   167     -29.105  12.992 -33.701  1.00  0.00           H  
ATOM   2578  CG  ASN   167     -28.110  13.359 -31.833  1.00  0.00           C  
ATOM   2579  OD1 ASN   167     -28.196  12.760 -30.751  1.00  0.00           O  
ATOM   2580  ND2 ASN   167     -26.964  14.002 -32.124  1.00  0.00           N  
ATOM   2581 HD21 ASN   167     -26.964  14.648 -32.888  1.00  0.00           H  
ATOM   2582 HD22 ASN   167     -26.170  13.811 -31.548  1.00  0.00           H  
ATOM   2583  C   ASN   167     -31.747  13.960 -32.702  1.00  0.00           C  
ATOM   2584  O   ASN   167     -32.338  14.937 -32.271  1.00  0.00           O  
ATOM   2585  N   LEU   168     -32.114  13.369 -33.824  1.00  0.00           N  
ATOM   2586  HN  LEU   168     -31.608  12.540 -34.050  1.00  0.00           H  
ATOM   2587  CA  LEU   168     -33.312  13.769 -34.597  1.00  0.00           C  
ATOM   2588  HA  LEU   168     -33.025  14.763 -34.906  1.00  0.00           H  
ATOM   2589  CB  LEU   168     -33.519  12.975 -35.930  1.00  0.00           C  
ATOM   2590  HB1 LEU   168     -34.388  13.392 -36.483  1.00  0.00           H  
ATOM   2591  HB2 LEU   168     -33.710  11.900 -35.725  1.00  0.00           H  
ATOM   2592  CG  LEU   168     -32.297  13.080 -36.944  1.00  0.00           C  
ATOM   2593  HG  LEU   168     -31.399  12.654 -36.448  1.00  0.00           H  
ATOM   2594  CD1 LEU   168     -32.599  12.188 -38.219  1.00  0.00           C  
ATOM   2595 HD11 LEU   168     -31.613  11.953 -38.675  1.00  0.00           H  
ATOM   2596 HD12 LEU   168     -33.334  12.648 -38.914  1.00  0.00           H  
ATOM   2597 HD13 LEU   168     -33.070  11.295 -37.756  1.00  0.00           H  
ATOM   2598  CD2 LEU   168     -32.061  14.462 -37.425  1.00  0.00           C  
ATOM   2599 HD21 LEU   168     -31.081  14.421 -37.947  1.00  0.00           H  
ATOM   2600 HD22 LEU   168     -31.986  15.158 -36.562  1.00  0.00           H  
ATOM   2601 HD23 LEU   168     -32.793  14.838 -38.171  1.00  0.00           H  
ATOM   2602  C   LEU   168     -34.693  13.800 -33.920  1.00  0.00           C  
ATOM   2603  O   LEU   168     -34.988  12.964 -33.098  1.00  0.00           O  
ATOM   2604  N   SER   169     -35.563  14.780 -34.378  1.00  0.00           N  
ATOM   2605  HN  SER   169     -35.238  15.418 -35.071  1.00  0.00           H  
ATOM   2606  CA  SER   169     -36.910  14.872 -33.899  1.00  0.00           C  
ATOM   2607  HA  SER   169     -36.939  14.200 -33.054  1.00  0.00           H  
ATOM   2608  CB  SER   169     -37.421  16.291 -33.451  1.00  0.00           C  
ATOM   2609  HB1 SER   169     -37.056  17.004 -34.221  1.00  0.00           H  
ATOM   2610  HB2 SER   169     -36.881  16.555 -32.517  1.00  0.00           H  
ATOM   2611  OG  SER   169     -38.804  16.319 -33.285  1.00  0.00           O  
ATOM   2612  HG1 SER   169     -39.123  15.908 -32.479  1.00  0.00           H  
ATOM   2613  C   SER   169     -37.933  14.120 -34.882  1.00  0.00           C  
ATOM   2614  O   SER   169     -37.824  14.179 -36.092  1.00  0.00           O  
ATOM   2615  N   GLN   170     -38.819  13.294 -34.429  1.00  0.00           N  
ATOM   2616  HN  GLN   170     -38.765  13.153 -33.444  1.00  0.00           H  
ATOM   2617  CA  GLN   170     -39.495  12.269 -35.217  1.00  0.00           C  
ATOM   2618  HA  GLN   170     -38.990  12.015 -36.138  1.00  0.00           H  
ATOM   2619  CB  GLN   170     -39.769  11.059 -34.348  1.00  0.00           C  
ATOM   2620  HB1 GLN   170     -40.409  10.321 -34.877  1.00  0.00           H  
ATOM   2621  HB2 GLN   170     -40.339  11.423 -33.466  1.00  0.00           H  
ATOM   2622  CG  GLN   170     -38.459  10.355 -33.738  1.00  0.00           C  
ATOM   2623  HG1 GLN   170     -38.747   9.434 -33.188  1.00  0.00           H  
ATOM   2624  HG2 GLN   170     -37.904  10.942 -32.976  1.00  0.00           H  
ATOM   2625  CD  GLN   170     -37.547   9.882 -34.797  1.00  0.00           C  
ATOM   2626  OE1 GLN   170     -37.864   8.837 -35.410  1.00  0.00           O  
ATOM   2627  NE2 GLN   170     -36.380  10.495 -35.008  1.00  0.00           N  
ATOM   2628 HE21 GLN   170     -35.716   9.948 -35.518  1.00  0.00           H  
ATOM   2629 HE22 GLN   170     -35.974  11.194 -34.419  1.00  0.00           H  
ATOM   2630  C   GLN   170     -40.819  12.745 -35.684  1.00  0.00           C  
ATOM   2631  O   GLN   170     -41.353  13.672 -35.064  1.00  0.00           O  
ATOM   2632  N   ASN   171     -41.312  12.319 -36.834  1.00  0.00           N  
ATOM   2633  HN  ASN   171     -40.751  11.627 -37.283  1.00  0.00           H  
ATOM   2634  CA  ASN   171     -42.606  12.627 -37.430  1.00  0.00           C  
ATOM   2635  HA  ASN   171     -42.547  12.150 -38.397  1.00  0.00           H  
ATOM   2636  CB  ASN   171     -43.836  12.279 -36.597  1.00  0.00           C  
ATOM   2637  HB1 ASN   171     -44.764  12.202 -37.202  1.00  0.00           H  
ATOM   2638  HB2 ASN   171     -44.057  12.988 -35.770  1.00  0.00           H  
ATOM   2639  CG  ASN   171     -43.547  10.882 -35.886  1.00  0.00           C  
ATOM   2640  OD1 ASN   171     -43.832  10.763 -34.736  1.00  0.00           O  
ATOM   2641  ND2 ASN   171     -43.032   9.915 -36.643  1.00  0.00           N  
ATOM   2642 HD21 ASN   171     -43.062  10.047 -37.634  1.00  0.00           H  
ATOM   2643 HD22 ASN   171     -42.882   9.010 -36.245  1.00  0.00           H  
ATOM   2644  C   ASN   171     -42.863  14.046 -37.885  1.00  0.00           C  
ATOM   2645  O   ASN   171     -43.982  14.512 -37.946  1.00  0.00           O  
ATOM   2646  N   GLY   172     -41.769  14.690 -38.242  1.00  0.00           N  
ATOM   2647  HN  GLY   172     -40.894  14.228 -38.125  1.00  0.00           H  
ATOM   2648  CA  GLY   172     -41.855  16.054 -38.770  1.00  0.00           C  
ATOM   2649  HA1 GLY   172     -42.679  16.608 -38.345  1.00  0.00           H  
ATOM   2650  HA2 GLY   172     -41.943  15.909 -39.836  1.00  0.00           H  
ATOM   2651  C   GLY   172     -40.625  16.802 -38.311  1.00  0.00           C  
ATOM   2652  O   GLY   172     -40.300  16.752 -37.160  1.00  0.00           O  
ATOM   2653  N   SER   173     -39.931  17.552 -39.238  1.00  0.00           N  
ATOM   2654  HN  SER   173     -40.195  17.730 -40.183  1.00  0.00           H  
ATOM   2655  CA  SER   173     -38.636  18.154 -38.934  1.00  0.00           C  
ATOM   2656  HA  SER   173     -38.065  17.456 -38.340  1.00  0.00           H  
ATOM   2657  CB  SER   173     -37.768  18.451 -40.255  1.00  0.00           C  
ATOM   2658  HB1 SER   173     -38.091  19.287 -40.911  1.00  0.00           H  
ATOM   2659  HB2 SER   173     -37.868  17.560 -40.911  1.00  0.00           H  
ATOM   2660  OG  SER   173     -36.397  18.694 -39.897  1.00  0.00           O  
ATOM   2661  HG1 SER   173     -36.041  17.904 -39.484  1.00  0.00           H  
ATOM   2662  C   SER   173     -38.714  19.356 -38.051  1.00  0.00           C  
ATOM   2663  O   SER   173     -39.334  20.351 -38.402  1.00  0.00           O  
ATOM   2664  N   ALA   174     -37.980  19.372 -36.927  1.00  0.00           N  
ATOM   2665  HN  ALA   174     -37.244  18.712 -36.799  1.00  0.00           H  
ATOM   2666  CA  ALA   174     -37.962  20.367 -35.918  1.00  0.00           C  
ATOM   2667  HA  ALA   174     -38.116  21.330 -36.383  1.00  0.00           H  
ATOM   2668  CB  ALA   174     -39.162  20.062 -34.930  1.00  0.00           C  
ATOM   2669  HB1 ALA   174     -38.899  19.179 -34.308  1.00  0.00           H  
ATOM   2670  HB2 ALA   174     -40.069  19.964 -35.563  1.00  0.00           H  
ATOM   2671  HB3 ALA   174     -39.329  20.866 -34.181  1.00  0.00           H  
ATOM   2672  C   ALA   174     -36.611  20.312 -35.228  1.00  0.00           C  
ATOM   2673  O   ALA   174     -35.964  19.252 -35.535  1.00  0.00           O  
ATOM   2674  N   PRO   175     -36.109  21.190 -34.317  1.00  0.00           N  
ATOM   2675  CD  PRO   175     -36.845  22.345 -33.800  1.00  0.00           C  
ATOM   2676  HD1 PRO   175     -37.668  22.021 -33.127  1.00  0.00           H  
ATOM   2677  HD2 PRO   175     -37.215  22.980 -34.633  1.00  0.00           H  
ATOM   2678  CA  PRO   175     -34.710  21.021 -33.749  1.00  0.00           C  
ATOM   2679  HA  PRO   175     -34.052  21.471 -34.477  1.00  0.00           H  
ATOM   2680  CB  PRO   175     -34.778  21.993 -32.607  1.00  0.00           C  
ATOM   2681  HB1 PRO   175     -33.840  22.402 -32.174  1.00  0.00           H  
ATOM   2682  HB2 PRO   175     -35.267  21.524 -31.726  1.00  0.00           H  
ATOM   2683  CG  PRO   175     -35.723  23.136 -33.068  1.00  0.00           C  
ATOM   2684  HG1 PRO   175     -36.128  23.612 -32.150  1.00  0.00           H  
ATOM   2685  HG2 PRO   175     -35.191  23.760 -33.818  1.00  0.00           H  
ATOM   2686  C   PRO   175     -34.152  19.684 -33.372  1.00  0.00           C  
ATOM   2687  O   PRO   175     -34.782  18.850 -32.712  1.00  0.00           O  
ATOM   2688  N   THR   176     -32.881  19.419 -33.869  1.00  0.00           N  
ATOM   2689  HN  THR   176     -32.504  20.133 -34.454  1.00  0.00           H  
ATOM   2690  CA  THR   176     -32.076  18.239 -33.586  1.00  0.00           C  
ATOM   2691  HA  THR   176     -32.622  17.312 -33.677  1.00  0.00           H  
ATOM   2692  CB  THR   176     -30.870  18.083 -34.638  1.00  0.00           C  
ATOM   2693  HB  THR   176     -30.110  18.890 -34.563  1.00  0.00           H  
ATOM   2694  OG1 THR   176     -31.389  18.067 -36.025  1.00  0.00           O  
ATOM   2695  HG1 THR   176     -31.582  18.976 -36.266  1.00  0.00           H  
ATOM   2696  CG2 THR   176     -30.192  16.780 -34.435  1.00  0.00           C  
ATOM   2697 HG21 THR   176     -30.866  15.918 -34.626  1.00  0.00           H  
ATOM   2698 HG22 THR   176     -29.767  16.846 -33.411  1.00  0.00           H  
ATOM   2699 HG23 THR   176     -29.303  16.724 -35.100  1.00  0.00           H  
ATOM   2700  C   THR   176     -31.585  18.269 -32.126  1.00  0.00           C  
ATOM   2701  O   THR   176     -30.726  19.095 -31.790  1.00  0.00           O  
ATOM   2702  N   PHE   177     -32.082  17.470 -31.133  1.00  0.00           N  
ATOM   2703  HN  PHE   177     -32.830  16.841 -31.330  1.00  0.00           H  
ATOM   2704  CA  PHE   177     -31.451  17.354 -29.850  1.00  0.00           C  
ATOM   2705  HA  PHE   177     -31.545  18.298 -29.333  1.00  0.00           H  
ATOM   2706  CB  PHE   177     -32.307  16.324 -29.061  1.00  0.00           C  
ATOM   2707  HB1 PHE   177     -31.946  16.297 -28.011  1.00  0.00           H  
ATOM   2708  HB2 PHE   177     -32.072  15.294 -29.405  1.00  0.00           H  
ATOM   2709  CG  PHE   177     -33.721  16.470 -28.989  1.00  0.00           C  
ATOM   2710  CD1 PHE   177     -34.276  17.239 -27.925  1.00  0.00           C  
ATOM   2711  HD1 PHE   177     -33.634  17.738 -27.215  1.00  0.00           H  
ATOM   2712  CE1 PHE   177     -35.673  17.385 -27.744  1.00  0.00           C  
ATOM   2713  HE1 PHE   177     -36.024  18.002 -26.930  1.00  0.00           H  
ATOM   2714  CZ  PHE   177     -36.522  16.894 -28.667  1.00  0.00           C  
ATOM   2715  HZ  PHE   177     -37.561  17.023 -28.404  1.00  0.00           H  
ATOM   2716  CD2 PHE   177     -34.657  15.821 -29.804  1.00  0.00           C  
ATOM   2717  HD2 PHE   177     -34.245  15.194 -30.580  1.00  0.00           H  
ATOM   2718  CE2 PHE   177     -36.055  16.070 -29.718  1.00  0.00           C  
ATOM   2719  HE2 PHE   177     -36.736  15.703 -30.472  1.00  0.00           H  
ATOM   2720  C   PHE   177     -30.003  16.874 -29.856  1.00  0.00           C  
ATOM   2721  O   PHE   177     -29.659  15.933 -30.601  1.00  0.00           O  
ATOM   2722  N   PRO   178     -29.056  17.445 -29.116  1.00  0.00           N  
ATOM   2723  CD  PRO   178     -29.083  18.899 -28.738  1.00  0.00           C  
ATOM   2724  HD1 PRO   178     -29.847  19.046 -27.945  1.00  0.00           H  
ATOM   2725  HD2 PRO   178     -29.303  19.526 -29.629  1.00  0.00           H  
ATOM   2726  CA  PRO   178     -27.664  16.985 -29.133  1.00  0.00           C  
ATOM   2727  HA  PRO   178     -27.444  16.507 -30.076  1.00  0.00           H  
ATOM   2728  CB  PRO   178     -26.774  18.249 -29.198  1.00  0.00           C  
ATOM   2729  HB1 PRO   178     -26.686  18.710 -30.205  1.00  0.00           H  
ATOM   2730  HB2 PRO   178     -25.747  18.115 -28.796  1.00  0.00           H  
ATOM   2731  CG  PRO   178     -27.646  19.104 -28.310  1.00  0.00           C  
ATOM   2732  HG1 PRO   178     -27.563  18.768 -27.255  1.00  0.00           H  
ATOM   2733  HG2 PRO   178     -27.291  20.157 -28.291  1.00  0.00           H  
ATOM   2734  C   PRO   178     -27.359  15.889 -28.036  1.00  0.00           C  
ATOM   2735  O   PRO   178     -26.644  16.224 -27.080  1.00  0.00           O  
ATOM   2736  N   LEU   179     -27.956  14.714 -28.160  1.00  0.00           N  
ATOM   2737  HN  LEU   179     -28.503  14.483 -28.961  1.00  0.00           H  
ATOM   2738  CA  LEU   179     -28.007  13.750 -27.064  1.00  0.00           C  
ATOM   2739  HA  LEU   179     -27.685  14.172 -26.123  1.00  0.00           H  
ATOM   2740  CB  LEU   179     -29.402  13.011 -26.958  1.00  0.00           C  
ATOM   2741  HB1 LEU   179     -29.472  12.158 -26.249  1.00  0.00           H  
ATOM   2742  HB2 LEU   179     -29.579  12.488 -27.922  1.00  0.00           H  
ATOM   2743  CG  LEU   179     -30.634  13.913 -26.617  1.00  0.00           C  
ATOM   2744  HG  LEU   179     -30.594  14.649 -27.448  1.00  0.00           H  
ATOM   2745  CD1 LEU   179     -31.965  13.162 -26.546  1.00  0.00           C  
ATOM   2746 HD11 LEU   179     -31.838  12.490 -25.671  1.00  0.00           H  
ATOM   2747 HD12 LEU   179     -32.183  12.576 -27.465  1.00  0.00           H  
ATOM   2748 HD13 LEU   179     -32.784  13.910 -26.478  1.00  0.00           H  
ATOM   2749  CD2 LEU   179     -30.421  14.882 -25.313  1.00  0.00           C  
ATOM   2750 HD21 LEU   179     -30.089  14.050 -24.654  1.00  0.00           H  
ATOM   2751 HD22 LEU   179     -31.426  15.335 -25.180  1.00  0.00           H  
ATOM   2752 HD23 LEU   179     -29.665  15.610 -25.674  1.00  0.00           H  
ATOM   2753  C   LEU   179     -27.005  12.664 -27.315  1.00  0.00           C  
ATOM   2754  O   LEU   179     -26.600  12.114 -26.274  1.00  0.00           O  
ATOM   2755  N   CYS   180     -26.643  12.291 -28.504  1.00  0.00           N  
ATOM   2756  HN  CYS   180     -27.002  12.682 -29.349  1.00  0.00           H  
ATOM   2757  CA  CYS   180     -25.590  11.253 -28.741  1.00  0.00           C  
ATOM   2758  HA  CYS   180     -25.346  10.812 -27.786  1.00  0.00           H  
ATOM   2759  CB  CYS   180     -26.054  10.227 -29.806  1.00  0.00           C  
ATOM   2760  HB1 CYS   180     -25.916  10.459 -30.884  1.00  0.00           H  
ATOM   2761  HB2 CYS   180     -27.163  10.274 -29.767  1.00  0.00           H  
ATOM   2762  SG  CYS   180     -25.360   8.521 -29.580  1.00  0.00           S  
ATOM   2763  HG1 CYS   180     -24.415   8.637 -30.502  1.00  0.00           H  
ATOM   2764  C   CYS   180     -24.336  11.950 -29.380  1.00  0.00           C  
ATOM   2765  O   CYS   180     -24.392  12.752 -30.315  1.00  0.00           O  
ATOM   2766  N   ALA   181     -23.155  11.649 -28.852  1.00  0.00           N  
ATOM   2767  HN  ALA   181     -23.095  11.024 -28.078  1.00  0.00           H  
ATOM   2768  CA  ALA   181     -21.851  12.196 -29.297  1.00  0.00           C  
ATOM   2769  HA  ALA   181     -22.018  12.792 -30.182  1.00  0.00           H  
ATOM   2770  CB  ALA   181     -21.177  12.891 -28.108  1.00  0.00           C  
ATOM   2771  HB1 ALA   181     -20.165  13.261 -28.380  1.00  0.00           H  
ATOM   2772  HB2 ALA   181     -21.178  12.189 -27.248  1.00  0.00           H  
ATOM   2773  HB3 ALA   181     -21.748  13.797 -27.810  1.00  0.00           H  
ATOM   2774  C   ALA   181     -20.924  11.103 -29.766  1.00  0.00           C  
ATOM   2775  O   ALA   181     -21.125   9.873 -29.550  1.00  0.00           O  
ATOM   2776  N   MET   182     -19.872  11.448 -30.493  1.00  0.00           N  
ATOM   2777  HN  MET   182     -19.672  12.391 -30.746  1.00  0.00           H  
ATOM   2778  CA  MET   182     -18.807  10.645 -30.934  1.00  0.00           C  
ATOM   2779  HA  MET   182     -18.808   9.687 -30.435  1.00  0.00           H  
ATOM   2780  CB  MET   182     -18.761  10.496 -32.417  1.00  0.00           C  
ATOM   2781  HB1 MET   182     -19.132  11.404 -32.939  1.00  0.00           H  
ATOM   2782  HB2 MET   182     -19.449   9.703 -32.780  1.00  0.00           H  
ATOM   2783  CG  MET   182     -17.429  10.065 -33.010  1.00  0.00           C  
ATOM   2784  HG1 MET   182     -17.310   9.170 -32.362  1.00  0.00           H  
ATOM   2785  HG2 MET   182     -16.599  10.746 -32.724  1.00  0.00           H  
ATOM   2786  SD  MET   182     -17.547   9.812 -34.870  1.00  0.00           S  
ATOM   2787  CE  MET   182     -17.018   8.032 -34.714  1.00  0.00           C  
ATOM   2788  HE1 MET   182     -16.101   7.916 -34.098  1.00  0.00           H  
ATOM   2789  HE2 MET   182     -16.800   7.470 -35.648  1.00  0.00           H  
ATOM   2790  HE3 MET   182     -17.772   7.437 -34.156  1.00  0.00           H  
ATOM   2791  C   MET   182     -17.440  11.276 -30.372  1.00  0.00           C  
ATOM   2792  O   MET   182     -17.234  12.463 -30.239  1.00  0.00           O  
ATOM   2793  N   GLN   183     -16.511  10.405 -29.975  1.00  0.00           N  
ATOM   2794  HN  GLN   183     -16.562   9.423 -30.140  1.00  0.00           H  
ATOM   2795  CA  GLN   183     -15.247  10.837 -29.395  1.00  0.00           C  
ATOM   2796  HA  GLN   183     -15.066  11.882 -29.600  1.00  0.00           H  
ATOM   2797  CB  GLN   183     -15.227  10.617 -27.852  1.00  0.00           C  
ATOM   2798  HB1 GLN   183     -15.354   9.527 -27.680  1.00  0.00           H  
ATOM   2799  HB2 GLN   183     -15.992  11.103 -27.209  1.00  0.00           H  
ATOM   2800  CG  GLN   183     -13.870  10.965 -27.176  1.00  0.00           C  
ATOM   2801  HG1 GLN   183     -13.612  12.035 -27.324  1.00  0.00           H  
ATOM   2802  HG2 GLN   183     -13.143  10.341 -27.738  1.00  0.00           H  
ATOM   2803  CD  GLN   183     -13.892  10.507 -25.738  1.00  0.00           C  
ATOM   2804  OE1 GLN   183     -13.913   9.363 -25.298  1.00  0.00           O  
ATOM   2805  NE2 GLN   183     -14.024  11.537 -24.839  1.00  0.00           N  
ATOM   2806 HE21 GLN   183     -14.331  12.393 -25.256  1.00  0.00           H  
ATOM   2807 HE22 GLN   183     -14.116  11.317 -23.868  1.00  0.00           H  
ATOM   2808  C   GLN   183     -14.063  10.150 -30.031  1.00  0.00           C  
ATOM   2809  O   GLN   183     -14.047   8.969 -30.139  1.00  0.00           O  
ATOM   2810  N   LEU   184     -13.177  10.951 -30.634  1.00  0.00           N  
ATOM   2811  HN  LEU   184     -13.353  11.931 -30.696  1.00  0.00           H  
ATOM   2812  CA  LEU   184     -11.791  10.542 -30.939  1.00  0.00           C  
ATOM   2813  HA  LEU   184     -11.780   9.478 -31.123  1.00  0.00           H  
ATOM   2814  CB  LEU   184     -11.245  11.233 -32.247  1.00  0.00           C  
ATOM   2815  HB1 LEU   184     -11.282  12.327 -32.060  1.00  0.00           H  
ATOM   2816  HB2 LEU   184     -11.978  10.841 -32.984  1.00  0.00           H  
ATOM   2817  CG  LEU   184      -9.932  10.817 -32.802  1.00  0.00           C  
ATOM   2818  HG  LEU   184      -9.800  11.307 -33.790  1.00  0.00           H  
ATOM   2819  CD1 LEU   184      -8.683  11.150 -32.054  1.00  0.00           C  
ATOM   2820 HD11 LEU   184      -7.795  11.163 -32.722  1.00  0.00           H  
ATOM   2821 HD12 LEU   184      -8.520  10.489 -31.176  1.00  0.00           H  
ATOM   2822 HD13 LEU   184      -8.833  12.168 -31.636  1.00  0.00           H  
ATOM   2823  CD2 LEU   184      -9.842   9.279 -33.187  1.00  0.00           C  
ATOM   2824 HD21 LEU   184     -10.513   8.978 -34.020  1.00  0.00           H  
ATOM   2825 HD22 LEU   184     -10.098   8.555 -32.385  1.00  0.00           H  
ATOM   2826 HD23 LEU   184      -8.795   9.032 -33.463  1.00  0.00           H  
ATOM   2827  C   LEU   184     -11.005  10.874 -29.737  1.00  0.00           C  
ATOM   2828  O   LEU   184     -10.934  12.040 -29.329  1.00  0.00           O  
ATOM   2829  N   PHE   185     -10.291   9.890 -29.239  1.00  0.00           N  
ATOM   2830  HN  PHE   185     -10.474   8.920 -29.383  1.00  0.00           H  
ATOM   2831  CA  PHE   185      -9.627   9.970 -27.915  1.00  0.00           C  
ATOM   2832  HA  PHE   185      -9.630  10.968 -27.502  1.00  0.00           H  
ATOM   2833  CB  PHE   185     -10.268   8.891 -27.003  1.00  0.00           C  
ATOM   2834  HB1 PHE   185      -9.895   7.887 -27.297  1.00  0.00           H  
ATOM   2835  HB2 PHE   185     -11.378   8.879 -27.057  1.00  0.00           H  
ATOM   2836  CG  PHE   185      -9.950   9.244 -25.588  1.00  0.00           C  
ATOM   2837  CD1 PHE   185      -9.259   8.375 -24.749  1.00  0.00           C  
ATOM   2838  HD1 PHE   185      -9.014   7.409 -25.163  1.00  0.00           H  
ATOM   2839  CE1 PHE   185      -8.741   8.741 -23.526  1.00  0.00           C  
ATOM   2840  HE1 PHE   185      -8.177   8.031 -22.941  1.00  0.00           H  
ATOM   2841  CZ  PHE   185      -9.079   9.991 -23.050  1.00  0.00           C  
ATOM   2842  HZ  PHE   185      -8.897  10.240 -22.015  1.00  0.00           H  
ATOM   2843  CD2 PHE   185     -10.260  10.553 -25.099  1.00  0.00           C  
ATOM   2844  HD2 PHE   185     -10.867  11.259 -25.645  1.00  0.00           H  
ATOM   2845  CE2 PHE   185      -9.681  10.988 -23.885  1.00  0.00           C  
ATOM   2846  HE2 PHE   185     -10.045  11.933 -23.512  1.00  0.00           H  
ATOM   2847  C   PHE   185      -8.191   9.657 -28.094  1.00  0.00           C  
ATOM   2848  O   PHE   185      -7.759   8.729 -28.744  1.00  0.00           O  
ATOM   2849  N   SER   186      -7.319  10.544 -27.503  1.00  0.00           N  
ATOM   2850  HN  SER   186      -7.663  11.275 -26.918  1.00  0.00           H  
ATOM   2851  CA  SER   186      -5.970  10.636 -27.959  1.00  0.00           C  
ATOM   2852  HA  SER   186      -5.632   9.634 -28.176  1.00  0.00           H  
ATOM   2853  CB  SER   186      -5.736  11.630 -29.197  1.00  0.00           C  
ATOM   2854  HB1 SER   186      -6.136  12.631 -28.928  1.00  0.00           H  
ATOM   2855  HB2 SER   186      -6.406  11.239 -29.993  1.00  0.00           H  
ATOM   2856  OG  SER   186      -4.342  11.727 -29.650  1.00  0.00           O  
ATOM   2857  HG1 SER   186      -4.445  12.117 -30.521  1.00  0.00           H  
ATOM   2858  C   SER   186      -5.081  11.089 -26.753  1.00  0.00           C  
ATOM   2859  O   SER   186      -5.529  11.894 -25.935  1.00  0.00           O  
ATOM   2860  N   HSE   187      -3.878  10.555 -26.717  1.00  0.00           N  
ATOM   2861  HN  HSE   187      -3.638   9.792 -27.313  1.00  0.00           H  
ATOM   2862  CA  HSE   187      -2.896  10.922 -25.667  1.00  0.00           C  
ATOM   2863  HA  HSE   187      -3.260  11.751 -25.078  1.00  0.00           H  
ATOM   2864  CB  HSE   187      -2.445   9.810 -24.735  1.00  0.00           C  
ATOM   2865  HB1 HSE   187      -1.628   9.186 -25.156  1.00  0.00           H  
ATOM   2866  HB2 HSE   187      -3.272   9.082 -24.598  1.00  0.00           H  
ATOM   2867  ND1 HSE   187      -3.191  10.976 -22.655  1.00  0.00           N  
ATOM   2868  CG  HSE   187      -2.223  10.235 -23.382  1.00  0.00           C  
ATOM   2869  CE1 HSE   187      -2.593  11.283 -21.450  1.00  0.00           C  
ATOM   2870  HE1 HSE   187      -3.187  11.862 -20.743  1.00  0.00           H  
ATOM   2871  NE2 HSE   187      -1.321  10.825 -21.417  1.00  0.00           N  
ATOM   2872  HE2 HSE   187      -0.656  10.907 -20.675  1.00  0.00           H  
ATOM   2873  CD2 HSE   187      -1.150  10.200 -22.655  1.00  0.00           C  
ATOM   2874  HD2 HSE   187      -0.190   9.769 -22.908  1.00  0.00           H  
ATOM   2875  C   HSE   187      -1.553  11.381 -26.360  1.00  0.00           C  
ATOM   2876  O   HSE   187      -0.532  11.249 -25.750  1.00  0.00           O  
ATOM   2877  N   MET   188      -1.625  11.869 -27.562  1.00  0.00           N  
ATOM   2878  HN  MET   188      -2.464  11.804 -28.098  1.00  0.00           H  
ATOM   2879  CA  MET   188      -0.530  12.459 -28.332  1.00  0.00           C  
ATOM   2880  HA  MET   188       0.188  11.658 -28.429  1.00  0.00           H  
ATOM   2881  CB  MET   188      -0.924  12.967 -29.708  1.00  0.00           C  
ATOM   2882  HB1 MET   188      -0.192  13.713 -30.084  1.00  0.00           H  
ATOM   2883  HB2 MET   188      -1.933  13.431 -29.665  1.00  0.00           H  
ATOM   2884  CG  MET   188      -1.068  11.824 -30.718  1.00  0.00           C  
ATOM   2885  HG1 MET   188      -1.878  11.193 -30.294  1.00  0.00           H  
ATOM   2886  HG2 MET   188      -0.071  11.336 -30.681  1.00  0.00           H  
ATOM   2887  SD  MET   188      -1.339  12.203 -32.492  1.00  0.00           S  
ATOM   2888  CE  MET   188       0.268  12.966 -32.974  1.00  0.00           C  
ATOM   2889  HE1 MET   188       0.360  12.684 -34.045  1.00  0.00           H  
ATOM   2890  HE2 MET   188       0.988  12.300 -32.452  1.00  0.00           H  
ATOM   2891  HE3 MET   188       0.423  14.034 -32.713  1.00  0.00           H  
ATOM   2892  C   MET   188       0.151  13.622 -27.571  1.00  0.00           C  
ATOM   2893  O   MET   188      -0.443  14.420 -26.878  1.00  0.00           O  
ATOM   2894  N   HSE   189       1.437  13.834 -27.897  1.00  0.00           N  
ATOM   2895  HN  HSE   189       2.014  13.138 -28.316  1.00  0.00           H  
ATOM   2896  CA  HSE   189       2.324  14.977 -27.626  1.00  0.00           C  
ATOM   2897  HA  HSE   189       2.335  15.162 -26.562  1.00  0.00           H  
ATOM   2898  CB  HSE   189       3.752  14.657 -28.158  1.00  0.00           C  
ATOM   2899  HB1 HSE   189       4.360  15.585 -28.221  1.00  0.00           H  
ATOM   2900  HB2 HSE   189       3.774  14.264 -29.197  1.00  0.00           H  
ATOM   2901  ND1 HSE   189       4.826  14.204 -25.929  1.00  0.00           N  
ATOM   2902  CG  HSE   189       4.492  13.754 -27.176  1.00  0.00           C  
ATOM   2903  CE1 HSE   189       5.620  13.314 -25.423  1.00  0.00           C  
ATOM   2904  HE1 HSE   189       6.003  13.395 -24.406  1.00  0.00           H  
ATOM   2905  NE2 HSE   189       5.874  12.316 -26.247  1.00  0.00           N  
ATOM   2906  HE2 HSE   189       6.459  11.520 -26.095  1.00  0.00           H  
ATOM   2907  CD2 HSE   189       5.184  12.576 -27.415  1.00  0.00           C  
ATOM   2908  HD2 HSE   189       5.181  11.859 -28.227  1.00  0.00           H  
ATOM   2909  C   HSE   189       1.830  16.238 -28.267  1.00  0.00           C  
ATOM   2910  O   HSE   189       1.545  16.305 -29.469  1.00  0.00           O  
ATOM   2911  N   ALA   190       1.908  17.367 -27.477  1.00  0.00           N  
ATOM   2912  HN  ALA   190       2.306  17.260 -26.569  1.00  0.00           H  
ATOM   2913  CA  ALA   190       1.371  18.640 -27.990  1.00  0.00           C  
ATOM   2914  HA  ALA   190       0.362  18.567 -28.370  1.00  0.00           H  
ATOM   2915  CB  ALA   190       1.407  19.664 -26.859  1.00  0.00           C  
ATOM   2916  HB1 ALA   190       0.564  19.446 -26.168  1.00  0.00           H  
ATOM   2917  HB2 ALA   190       1.072  20.641 -27.268  1.00  0.00           H  
ATOM   2918  HB3 ALA   190       2.387  19.866 -26.375  1.00  0.00           H  
ATOM   2919  C   ALA   190       2.191  19.076 -29.164  1.00  0.00           C  
ATOM   2920  O   ALA   190       1.697  19.378 -30.229  1.00  0.00           O  
ATOM   2921  N   VAL   191       3.545  19.131 -29.008  1.00  0.00           N  
ATOM   2922  HN  VAL   191       3.876  18.861 -28.107  1.00  0.00           H  
ATOM   2923  CA  VAL   191       4.663  19.675 -29.932  1.00  0.00           C  
ATOM   2924  HA  VAL   191       4.710  20.670 -29.515  1.00  0.00           H  
ATOM   2925  CB  VAL   191       6.106  19.199 -29.715  1.00  0.00           C  
ATOM   2926  HB  VAL   191       6.822  19.854 -30.258  1.00  0.00           H  
ATOM   2927  CG1 VAL   191       6.476  19.281 -28.177  1.00  0.00           C  
ATOM   2928 HG11 VAL   191       6.088  18.412 -27.604  1.00  0.00           H  
ATOM   2929 HG12 VAL   191       6.254  20.264 -27.708  1.00  0.00           H  
ATOM   2930 HG13 VAL   191       7.553  19.038 -28.294  1.00  0.00           H  
ATOM   2931  CG2 VAL   191       6.195  17.675 -30.225  1.00  0.00           C  
ATOM   2932 HG21 VAL   191       5.221  17.259 -29.891  1.00  0.00           H  
ATOM   2933 HG22 VAL   191       7.014  17.047 -29.815  1.00  0.00           H  
ATOM   2934 HG23 VAL   191       6.314  17.613 -31.328  1.00  0.00           H  
ATOM   2935  C   VAL   191       4.414  19.789 -31.459  1.00  0.00           C  
ATOM   2936  O   VAL   191       3.818  18.922 -32.060  1.00  0.00           O  
ATOM   2937  N   ILE   192       4.830  20.927 -32.023  1.00  0.00           N  
ATOM   2938  HN  ILE   192       5.241  21.704 -31.554  1.00  0.00           H  
ATOM   2939  CA  ILE   192       4.505  21.221 -33.390  1.00  0.00           C  
ATOM   2940  HA  ILE   192       3.915  20.394 -33.757  1.00  0.00           H  
ATOM   2941  CB  ILE   192       3.595  22.447 -33.347  1.00  0.00           C  
ATOM   2942  HB  ILE   192       3.217  22.643 -34.373  1.00  0.00           H  
ATOM   2943  CG2 ILE   192       2.360  22.254 -32.453  1.00  0.00           C  
ATOM   2944 HG21 ILE   192       1.644  23.082 -32.642  1.00  0.00           H  
ATOM   2945 HG22 ILE   192       2.641  22.232 -31.378  1.00  0.00           H  
ATOM   2946 HG23 ILE   192       1.896  21.258 -32.615  1.00  0.00           H  
ATOM   2947  CG1 ILE   192       4.242  23.744 -33.000  1.00  0.00           C  
ATOM   2948 HG11 ILE   192       5.208  23.977 -33.497  1.00  0.00           H  
ATOM   2949 HG12 ILE   192       4.400  23.694 -31.901  1.00  0.00           H  
ATOM   2950  CD  ILE   192       3.380  24.954 -33.262  1.00  0.00           C  
ATOM   2951  HD1 ILE   192       2.448  24.944 -32.657  1.00  0.00           H  
ATOM   2952  HD2 ILE   192       2.992  24.925 -34.303  1.00  0.00           H  
ATOM   2953  HD3 ILE   192       3.910  25.928 -33.189  1.00  0.00           H  
ATOM   2954  C   ILE   192       5.754  21.417 -34.193  1.00  0.00           C  
ATOM   2955  O   ILE   192       5.845  21.628 -35.422  1.00  0.00           O  
ATOM   2956  N   SER   193       6.870  21.477 -33.485  1.00  0.00           N  
ATOM   2957  HN  SER   193       6.867  21.198 -32.528  1.00  0.00           H  
ATOM   2958  CA  SER   193       8.167  21.908 -33.975  1.00  0.00           C  
ATOM   2959  HA  SER   193       8.051  22.084 -35.034  1.00  0.00           H  
ATOM   2960  CB  SER   193       8.800  23.189 -33.271  1.00  0.00           C  
ATOM   2961  HB1 SER   193       8.700  23.215 -32.165  1.00  0.00           H  
ATOM   2962  HB2 SER   193       8.075  23.953 -33.623  1.00  0.00           H  
ATOM   2963  OG  SER   193      10.140  23.477 -33.694  1.00  0.00           O  
ATOM   2964  HG1 SER   193      10.217  24.099 -34.421  1.00  0.00           H  
ATOM   2965  C   SER   193       9.040  20.669 -33.613  1.00  0.00           C  
ATOM   2966  O   SER   193       9.012  20.101 -32.543  1.00  0.00           O  
ATOM   2967  N   THR   194       9.868  20.239 -34.561  1.00  0.00           N  
ATOM   2968  HN  THR   194       9.742  20.454 -35.527  1.00  0.00           H  
ATOM   2969  CA  THR   194      10.900  19.266 -34.339  1.00  0.00           C  
ATOM   2970  HA  THR   194      10.395  18.400 -33.939  1.00  0.00           H  
ATOM   2971  CB  THR   194      11.598  18.847 -35.553  1.00  0.00           C  
ATOM   2972  HB  THR   194      11.696  19.755 -36.185  1.00  0.00           H  
ATOM   2973  OG1 THR   194      10.712  18.030 -36.284  1.00  0.00           O  
ATOM   2974  HG1 THR   194      11.120  17.715 -37.094  1.00  0.00           H  
ATOM   2975  CG2 THR   194      13.021  18.120 -35.423  1.00  0.00           C  
ATOM   2976 HG21 THR   194      12.835  17.167 -34.882  1.00  0.00           H  
ATOM   2977 HG22 THR   194      13.768  18.666 -34.808  1.00  0.00           H  
ATOM   2978 HG23 THR   194      13.417  18.057 -36.459  1.00  0.00           H  
ATOM   2979  C   THR   194      12.003  19.668 -33.331  1.00  0.00           C  
ATOM   2980  O   THR   194      12.353  18.813 -32.538  1.00  0.00           O  
ATOM   2981  N   ALA   195      12.420  20.951 -33.433  1.00  0.00           N  
ATOM   2982  HN  ALA   195      11.991  21.643 -34.008  1.00  0.00           H  
ATOM   2983  CA  ALA   195      13.378  21.447 -32.468  1.00  0.00           C  
ATOM   2984  HA  ALA   195      14.267  20.863 -32.658  1.00  0.00           H  
ATOM   2985  CB  ALA   195      13.727  22.919 -32.811  1.00  0.00           C  
ATOM   2986  HB1 ALA   195      13.652  22.870 -33.919  1.00  0.00           H  
ATOM   2987  HB2 ALA   195      14.710  23.299 -32.461  1.00  0.00           H  
ATOM   2988  HB3 ALA   195      12.991  23.685 -32.485  1.00  0.00           H  
ATOM   2989  C   ALA   195      12.884  21.409 -31.038  1.00  0.00           C  
ATOM   2990  O   ALA   195      13.505  20.784 -30.200  1.00  0.00           O  
ATOM   2991  N   THR   196      11.700  21.823 -30.791  1.00  0.00           N  
ATOM   2992  HN  THR   196      11.205  22.158 -31.589  1.00  0.00           H  
ATOM   2993  CA  THR   196      11.011  21.678 -29.522  1.00  0.00           C  
ATOM   2994  HA  THR   196      11.437  22.312 -28.759  1.00  0.00           H  
ATOM   2995  CB  THR   196       9.633  22.375 -29.574  1.00  0.00           C  
ATOM   2996  HB  THR   196       9.019  21.883 -30.358  1.00  0.00           H  
ATOM   2997  OG1 THR   196       9.744  23.788 -29.860  1.00  0.00           O  
ATOM   2998  HG1 THR   196       8.893  24.210 -29.996  1.00  0.00           H  
ATOM   2999  CG2 THR   196       8.904  22.256 -28.244  1.00  0.00           C  
ATOM   3000 HG21 THR   196       7.868  22.650 -28.308  1.00  0.00           H  
ATOM   3001 HG22 THR   196       9.337  22.979 -27.520  1.00  0.00           H  
ATOM   3002 HG23 THR   196       8.851  21.270 -27.734  1.00  0.00           H  
ATOM   3003  C   THR   196      10.889  20.222 -28.953  1.00  0.00           C  
ATOM   3004  O   THR   196      11.103  19.955 -27.752  1.00  0.00           O  
ATOM   3005  N   CYS   197      10.633  19.229 -29.900  1.00  0.00           N  
ATOM   3006  HN  CYS   197      10.845  19.540 -30.824  1.00  0.00           H  
ATOM   3007  CA  CYS   197      10.403  17.796 -29.618  1.00  0.00           C  
ATOM   3008  HA  CYS   197       9.768  17.782 -28.745  1.00  0.00           H  
ATOM   3009  CB  CYS   197       9.780  17.100 -30.877  1.00  0.00           C  
ATOM   3010  HB1 CYS   197      10.461  17.140 -31.754  1.00  0.00           H  
ATOM   3011  HB2 CYS   197       8.838  17.594 -31.197  1.00  0.00           H  
ATOM   3012  SG  CYS   197       9.441  15.304 -30.479  1.00  0.00           S  
ATOM   3013  C   CYS   197      11.685  17.142 -29.134  1.00  0.00           C  
ATOM   3014  O   CYS   197      11.665  16.358 -28.175  1.00  0.00           O  
ATOM   3015  N   MET   198      12.792  17.429 -29.843  1.00  0.00           N  
ATOM   3016  HN  MET   198      12.839  18.032 -30.636  1.00  0.00           H  
ATOM   3017  CA  MET   198      14.167  17.006 -29.517  1.00  0.00           C  
ATOM   3018  HA  MET   198      14.056  15.940 -29.383  1.00  0.00           H  
ATOM   3019  CB  MET   198      15.050  17.382 -30.712  1.00  0.00           C  
ATOM   3020  HB1 MET   198      16.078  17.047 -30.457  1.00  0.00           H  
ATOM   3021  HB2 MET   198      15.079  18.486 -30.837  1.00  0.00           H  
ATOM   3022  CG  MET   198      14.711  16.683 -32.053  1.00  0.00           C  
ATOM   3023  HG1 MET   198      15.480  16.996 -32.792  1.00  0.00           H  
ATOM   3024  HG2 MET   198      13.773  16.948 -32.585  1.00  0.00           H  
ATOM   3025  SD  MET   198      14.716  14.885 -31.889  1.00  0.00           S  
ATOM   3026  CE  MET   198      12.993  14.476 -32.284  1.00  0.00           C  
ATOM   3027  HE1 MET   198      12.735  14.559 -33.362  1.00  0.00           H  
ATOM   3028  HE2 MET   198      12.306  15.120 -31.696  1.00  0.00           H  
ATOM   3029  HE3 MET   198      12.808  13.428 -31.964  1.00  0.00           H  
ATOM   3030  C   MET   198      14.702  17.537 -28.216  1.00  0.00           C  
ATOM   3031  O   MET   198      15.196  16.805 -27.375  1.00  0.00           O  
ATOM   3032  N   ARG   199      14.550  18.849 -28.083  1.00  0.00           N  
ATOM   3033  HN  ARG   199      14.361  19.429 -28.873  1.00  0.00           H  
ATOM   3034  CA  ARG   199      14.971  19.598 -26.883  1.00  0.00           C  
ATOM   3035  HA  ARG   199      16.023  19.429 -26.712  1.00  0.00           H  
ATOM   3036  CB  ARG   199      14.999  21.139 -27.156  1.00  0.00           C  
ATOM   3037  HB1 ARG   199      15.414  21.260 -28.179  1.00  0.00           H  
ATOM   3038  HB2 ARG   199      15.857  21.387 -26.496  1.00  0.00           H  
ATOM   3039  CG  ARG   199      13.851  22.016 -26.729  1.00  0.00           C  
ATOM   3040  HG1 ARG   199      13.747  22.107 -25.627  1.00  0.00           H  
ATOM   3041  HG2 ARG   199      13.046  21.312 -27.029  1.00  0.00           H  
ATOM   3042  CD  ARG   199      13.721  23.385 -27.421  1.00  0.00           C  
ATOM   3043  HD1 ARG   199      13.694  23.327 -28.530  1.00  0.00           H  
ATOM   3044  HD2 ARG   199      14.664  23.948 -27.253  1.00  0.00           H  
ATOM   3045  NE  ARG   199      12.572  24.136 -26.866  1.00  0.00           N  
ATOM   3046  HE  ARG   199      12.041  23.795 -26.090  1.00  0.00           H  
ATOM   3047  CZ  ARG   199      12.172  25.354 -27.324  1.00  0.00           C  
ATOM   3048  NH1 ARG   199      12.715  25.934 -28.464  1.00  0.00           N  
ATOM   3049 HH11 ARG   199      13.387  25.369 -28.944  1.00  0.00           H  
ATOM   3050 HH12 ARG   199      12.422  26.824 -28.813  1.00  0.00           H  
ATOM   3051  NH2 ARG   199      11.241  25.984 -26.629  1.00  0.00           N  
ATOM   3052 HH21 ARG   199      10.663  25.397 -26.062  1.00  0.00           H  
ATOM   3053 HH22 ARG   199      10.880  26.851 -26.973  1.00  0.00           H  
ATOM   3054  C   ARG   199      14.295  19.235 -25.554  1.00  0.00           C  
ATOM   3055  O   ARG   199      15.047  19.051 -24.566  1.00  0.00           O  
ATOM   3056  N   ARG   200      12.963  19.068 -25.578  1.00  0.00           N  
ATOM   3057  HN  ARG   200      12.432  19.426 -26.342  1.00  0.00           H  
ATOM   3058  CA  ARG   200      12.164  18.595 -24.437  1.00  0.00           C  
ATOM   3059  HA  ARG   200      12.448  19.204 -23.591  1.00  0.00           H  
ATOM   3060  CB  ARG   200      10.656  18.668 -24.773  1.00  0.00           C  
ATOM   3061  HB1 ARG   200      10.104  18.047 -24.035  1.00  0.00           H  
ATOM   3062  HB2 ARG   200      10.479  18.224 -25.776  1.00  0.00           H  
ATOM   3063  CG  ARG   200      10.146  20.222 -24.751  1.00  0.00           C  
ATOM   3064  HG1 ARG   200      10.837  20.798 -25.403  1.00  0.00           H  
ATOM   3065  HG2 ARG   200      10.419  20.554 -23.726  1.00  0.00           H  
ATOM   3066  CD  ARG   200       8.669  20.308 -24.991  1.00  0.00           C  
ATOM   3067  HD1 ARG   200       7.995  19.895 -24.210  1.00  0.00           H  
ATOM   3068  HD2 ARG   200       8.493  19.820 -25.974  1.00  0.00           H  
ATOM   3069  NE  ARG   200       8.419  21.802 -25.091  1.00  0.00           N  
ATOM   3070  HE  ARG   200       9.111  22.515 -24.976  1.00  0.00           H  
ATOM   3071  CZ  ARG   200       7.207  22.363 -25.147  1.00  0.00           C  
ATOM   3072  NH1 ARG   200       6.084  21.698 -25.119  1.00  0.00           N  
ATOM   3073 HH11 ARG   200       6.139  20.709 -25.253  1.00  0.00           H  
ATOM   3074 HH12 ARG   200       5.225  22.139 -25.379  1.00  0.00           H  
ATOM   3075  NH2 ARG   200       7.157  23.695 -25.155  1.00  0.00           N  
ATOM   3076 HH21 ARG   200       6.319  24.198 -24.942  1.00  0.00           H  
ATOM   3077 HH22 ARG   200       7.926  24.052 -24.625  1.00  0.00           H  
ATOM   3078  C   ARG   200      12.529  17.146 -24.132  1.00  0.00           C  
ATOM   3079  O   ARG   200      12.406  16.628 -23.004  1.00  0.00           O  
ATOM   3080  N   SER   201      12.836  16.329 -25.142  1.00  0.00           N  
ATOM   3081  HN  SER   201      12.858  16.749 -26.046  1.00  0.00           H  
ATOM   3082  CA  SER   201      13.251  14.856 -24.867  1.00  0.00           C  
ATOM   3083  HA  SER   201      12.549  14.436 -24.162  1.00  0.00           H  
ATOM   3084  CB  SER   201      13.412  13.999 -26.176  1.00  0.00           C  
ATOM   3085  HB1 SER   201      13.536  12.945 -25.849  1.00  0.00           H  
ATOM   3086  HB2 SER   201      14.271  14.451 -26.718  1.00  0.00           H  
ATOM   3087  OG  SER   201      12.343  14.027 -27.080  1.00  0.00           O  
ATOM   3088  HG1 SER   201      12.333  14.828 -27.608  1.00  0.00           H  
ATOM   3089  C   SER   201      14.560  14.833 -24.126  1.00  0.00           C  
ATOM   3090  O   SER   201      14.789  14.014 -23.242  1.00  0.00           O  
ATOM   3091  N   SER   202      15.488  15.720 -24.591  1.00  0.00           N  
ATOM   3092  HN  SER   202      15.277  16.398 -25.290  1.00  0.00           H  
ATOM   3093  CA  SER   202      16.826  15.867 -24.091  1.00  0.00           C  
ATOM   3094  HA  SER   202      17.267  14.883 -24.162  1.00  0.00           H  
ATOM   3095  CB  SER   202      17.623  16.904 -24.963  1.00  0.00           C  
ATOM   3096  HB1 SER   202      17.060  17.861 -25.003  1.00  0.00           H  
ATOM   3097  HB2 SER   202      17.695  16.446 -25.973  1.00  0.00           H  
ATOM   3098  OG  SER   202      18.921  17.261 -24.554  1.00  0.00           O  
ATOM   3099  HG1 SER   202      19.542  16.537 -24.439  1.00  0.00           H  
ATOM   3100  C   SER   202      16.802  16.170 -22.618  1.00  0.00           C  
ATOM   3101  O   SER   202      17.521  15.556 -21.843  1.00  0.00           O  
ATOM   3102  N   ILE   203      15.991  17.125 -22.131  1.00  0.00           N  
ATOM   3103  HN  ILE   203      15.516  17.671 -22.817  1.00  0.00           H  
ATOM   3104  CA  ILE   203      16.014  17.517 -20.715  1.00  0.00           C  
ATOM   3105  HA  ILE   203      17.058  17.606 -20.452  1.00  0.00           H  
ATOM   3106  CB  ILE   203      15.382  18.822 -20.416  1.00  0.00           C  
ATOM   3107  HB  ILE   203      16.039  19.612 -20.837  1.00  0.00           H  
ATOM   3108  CG2 ILE   203      13.969  18.936 -21.088  1.00  0.00           C  
ATOM   3109 HG21 ILE   203      13.350  18.014 -21.049  1.00  0.00           H  
ATOM   3110 HG22 ILE   203      14.120  19.311 -22.123  1.00  0.00           H  
ATOM   3111 HG23 ILE   203      13.488  19.814 -20.606  1.00  0.00           H  
ATOM   3112  CG1 ILE   203      15.166  19.029 -18.907  1.00  0.00           C  
ATOM   3113 HG11 ILE   203      14.683  18.202 -18.344  1.00  0.00           H  
ATOM   3114 HG12 ILE   203      14.408  19.840 -18.922  1.00  0.00           H  
ATOM   3115  CD  ILE   203      16.374  19.400 -18.057  1.00  0.00           C  
ATOM   3116  HD1 ILE   203      16.650  20.462 -18.229  1.00  0.00           H  
ATOM   3117  HD2 ILE   203      17.244  18.731 -18.233  1.00  0.00           H  
ATOM   3118  HD3 ILE   203      16.315  19.352 -16.949  1.00  0.00           H  
ATOM   3119  C   ILE   203      15.583  16.329 -19.851  1.00  0.00           C  
ATOM   3120  O   ILE   203      16.184  15.946 -18.775  1.00  0.00           O  
ATOM   3121  N   GLN   204      14.450  15.756 -20.342  1.00  0.00           N  
ATOM   3122  HN  GLN   204      14.077  16.074 -21.210  1.00  0.00           H  
ATOM   3123  CA  GLN   204      13.822  14.554 -19.884  1.00  0.00           C  
ATOM   3124  HA  GLN   204      13.619  14.699 -18.833  1.00  0.00           H  
ATOM   3125  CB  GLN   204      12.483  14.364 -20.713  1.00  0.00           C  
ATOM   3126  HB1 GLN   204      12.165  13.318 -20.518  1.00  0.00           H  
ATOM   3127  HB2 GLN   204      12.606  14.430 -21.815  1.00  0.00           H  
ATOM   3128  CG  GLN   204      11.350  15.279 -20.326  1.00  0.00           C  
ATOM   3129  HG1 GLN   204      10.532  14.922 -20.989  1.00  0.00           H  
ATOM   3130  HG2 GLN   204      11.662  16.312 -20.589  1.00  0.00           H  
ATOM   3131  CD  GLN   204      11.013  15.015 -18.887  1.00  0.00           C  
ATOM   3132  OE1 GLN   204      10.758  13.916 -18.407  1.00  0.00           O  
ATOM   3133  NE2 GLN   204      10.895  16.076 -18.110  1.00  0.00           N  
ATOM   3134 HE21 GLN   204      10.699  15.875 -17.151  1.00  0.00           H  
ATOM   3135 HE22 GLN   204      10.964  16.960 -18.572  1.00  0.00           H  
ATOM   3136  C   GLN   204      14.605  13.280 -19.835  1.00  0.00           C  
ATOM   3137  O   GLN   204      14.672  12.531 -18.836  1.00  0.00           O  
ATOM   3138  N   SER   205      15.385  12.984 -20.891  1.00  0.00           N  
ATOM   3139  HN  SER   205      15.415  13.649 -21.634  1.00  0.00           H  
ATOM   3140  CA  SER   205      16.387  11.974 -20.929  1.00  0.00           C  
ATOM   3141  HA  SER   205      15.865  11.062 -20.684  1.00  0.00           H  
ATOM   3142  CB  SER   205      17.126  11.783 -22.271  1.00  0.00           C  
ATOM   3143  HB1 SER   205      17.775  10.886 -22.180  1.00  0.00           H  
ATOM   3144  HB2 SER   205      17.629  12.717 -22.601  1.00  0.00           H  
ATOM   3145  OG  SER   205      16.200  11.347 -23.281  1.00  0.00           O  
ATOM   3146  HG1 SER   205      15.622  12.106 -23.377  1.00  0.00           H  
ATOM   3147  C   SER   205      17.552  12.084 -19.905  1.00  0.00           C  
ATOM   3148  O   SER   205      18.102  11.142 -19.330  1.00  0.00           O  
ATOM   3149  N   THR   206      17.904  13.386 -19.646  1.00  0.00           N  
ATOM   3150  HN  THR   206      17.461  14.164 -20.085  1.00  0.00           H  
ATOM   3151  CA  THR   206      18.883  13.671 -18.576  1.00  0.00           C  
ATOM   3152  HA  THR   206      19.741  13.037 -18.747  1.00  0.00           H  
ATOM   3153  CB  THR   206      19.448  15.132 -18.666  1.00  0.00           C  
ATOM   3154  HB  THR   206      18.781  15.911 -18.239  1.00  0.00           H  
ATOM   3155  OG1 THR   206      19.635  15.508 -19.984  1.00  0.00           O  
ATOM   3156  HG1 THR   206      18.782  15.770 -20.340  1.00  0.00           H  
ATOM   3157  CG2 THR   206      20.840  15.054 -17.973  1.00  0.00           C  
ATOM   3158 HG21 THR   206      20.984  14.875 -16.886  1.00  0.00           H  
ATOM   3159 HG22 THR   206      21.360  16.031 -18.068  1.00  0.00           H  
ATOM   3160 HG23 THR   206      21.464  14.282 -18.472  1.00  0.00           H  
ATOM   3161  C   THR   206      18.237  13.456 -17.142  1.00  0.00           C  
ATOM   3162  O   THR   206      18.848  12.792 -16.341  1.00  0.00           O  
ATOM   3163  N   PHE   207      17.029  13.939 -16.811  1.00  0.00           N  
ATOM   3164  HN  PHE   207      16.417  14.370 -17.470  1.00  0.00           H  
ATOM   3165  CA  PHE   207      16.525  13.858 -15.449  1.00  0.00           C  
ATOM   3166  HA  PHE   207      17.269  13.458 -14.777  1.00  0.00           H  
ATOM   3167  CB  PHE   207      16.287  15.316 -14.862  1.00  0.00           C  
ATOM   3168  HB1 PHE   207      15.770  15.312 -13.879  1.00  0.00           H  
ATOM   3169  HB2 PHE   207      15.658  15.800 -15.640  1.00  0.00           H  
ATOM   3170  CG  PHE   207      17.460  16.237 -14.661  1.00  0.00           C  
ATOM   3171  CD1 PHE   207      17.338  17.684 -14.503  1.00  0.00           C  
ATOM   3172  HD1 PHE   207      16.362  18.147 -14.502  1.00  0.00           H  
ATOM   3173  CE1 PHE   207      18.439  18.497 -14.269  1.00  0.00           C  
ATOM   3174  HE1 PHE   207      18.312  19.564 -14.164  1.00  0.00           H  
ATOM   3175  CZ  PHE   207      19.729  17.926 -14.285  1.00  0.00           C  
ATOM   3176  HZ  PHE   207      20.593  18.543 -14.084  1.00  0.00           H  
ATOM   3177  CD2 PHE   207      18.794  15.738 -14.667  1.00  0.00           C  
ATOM   3178  HD2 PHE   207      19.061  14.702 -14.817  1.00  0.00           H  
ATOM   3179  CE2 PHE   207      19.890  16.573 -14.473  1.00  0.00           C  
ATOM   3180  HE2 PHE   207      20.869  16.168 -14.682  1.00  0.00           H  
ATOM   3181  C   PHE   207      15.323  12.965 -15.265  1.00  0.00           C  
ATOM   3182  O   PHE   207      14.475  13.148 -14.356  1.00  0.00           O  
ATOM   3183  N   SER   208      15.227  11.983 -16.156  1.00  0.00           N  
ATOM   3184  HN  SER   208      15.661  11.814 -17.038  1.00  0.00           H  
ATOM   3185  CA  SER   208      14.106  11.070 -15.898  1.00  0.00           C  
ATOM   3186  HA  SER   208      14.037  10.929 -14.830  1.00  0.00           H  
ATOM   3187  CB  SER   208      12.685  11.605 -16.462  1.00  0.00           C  
ATOM   3188  HB1 SER   208      12.643  12.681 -16.189  1.00  0.00           H  
ATOM   3189  HB2 SER   208      11.934  11.122 -15.800  1.00  0.00           H  
ATOM   3190  OG  SER   208      12.468  11.358 -17.859  1.00  0.00           O  
ATOM   3191  HG1 SER   208      13.167  11.784 -18.360  1.00  0.00           H  
ATOM   3192  C   SER   208      14.506   9.787 -16.552  1.00  0.00           C  
ATOM   3193  O   SER   208      15.558   9.614 -17.222  1.00  0.00           O  
ATOM   3194  N   ILE   209      13.748   8.724 -16.315  1.00  0.00           N  
ATOM   3195  HN  ILE   209      12.996   8.833 -15.669  1.00  0.00           H  
ATOM   3196  CA  ILE   209      13.931   7.354 -16.866  1.00  0.00           C  
ATOM   3197  HA  ILE   209      14.966   7.251 -17.155  1.00  0.00           H  
ATOM   3198  CB  ILE   209      13.574   6.286 -15.897  1.00  0.00           C  
ATOM   3199  HB  ILE   209      12.495   6.135 -15.681  1.00  0.00           H  
ATOM   3200  CG2 ILE   209      14.150   4.902 -16.440  1.00  0.00           C  
ATOM   3201 HG21 ILE   209      14.342   4.244 -15.566  1.00  0.00           H  
ATOM   3202 HG22 ILE   209      15.118   5.063 -16.961  1.00  0.00           H  
ATOM   3203 HG23 ILE   209      13.338   4.426 -17.030  1.00  0.00           H  
ATOM   3204  CG1 ILE   209      14.026   6.572 -14.464  1.00  0.00           C  
ATOM   3205 HG11 ILE   209      13.680   5.675 -13.907  1.00  0.00           H  
ATOM   3206 HG12 ILE   209      13.574   7.439 -13.937  1.00  0.00           H  
ATOM   3207  CD  ILE   209      15.516   6.667 -14.270  1.00  0.00           C  
ATOM   3208  HD1 ILE   209      15.750   6.858 -13.201  1.00  0.00           H  
ATOM   3209  HD2 ILE   209      15.933   7.444 -14.945  1.00  0.00           H  
ATOM   3210  HD3 ILE   209      16.070   5.744 -14.546  1.00  0.00           H  
ATOM   3211  C   ILE   209      13.331   7.115 -18.266  1.00  0.00           C  
ATOM   3212  O   ILE   209      14.009   6.549 -19.173  1.00  0.00           O  
ATOM   3213  N   ASN   210      12.181   7.720 -18.600  1.00  0.00           N  
ATOM   3214  HN  ASN   210      11.821   8.459 -18.036  1.00  0.00           H  
ATOM   3215  CA  ASN   210      11.506   7.463 -19.893  1.00  0.00           C  
ATOM   3216  HA  ASN   210      12.281   7.284 -20.623  1.00  0.00           H  
ATOM   3217  CB  ASN   210      10.701   6.163 -19.777  1.00  0.00           C  
ATOM   3218  HB1 ASN   210      10.022   6.331 -18.914  1.00  0.00           H  
ATOM   3219  HB2 ASN   210      11.338   5.301 -19.482  1.00  0.00           H  
ATOM   3220  CG  ASN   210       9.850   5.827 -20.967  1.00  0.00           C  
ATOM   3221  OD1 ASN   210       9.964   6.379 -22.070  1.00  0.00           O  
ATOM   3222  ND2 ASN   210       9.018   4.712 -20.779  1.00  0.00           N  
ATOM   3223 HD21 ASN   210       8.268   4.563 -21.424  1.00  0.00           H  
ATOM   3224 HD22 ASN   210       8.979   4.233 -19.902  1.00  0.00           H  
ATOM   3225  C   ASN   210      10.703   8.714 -20.357  1.00  0.00           C  
ATOM   3226  O   ASN   210       9.788   9.052 -19.579  1.00  0.00           O  
ATOM   3227  N   PRO   211      10.995   9.380 -21.543  1.00  0.00           N  
ATOM   3228  CD  PRO   211      12.010   8.942 -22.483  1.00  0.00           C  
ATOM   3229  HD1 PRO   211      11.854   7.957 -22.973  1.00  0.00           H  
ATOM   3230  HD2 PRO   211      12.996   8.713 -22.026  1.00  0.00           H  
ATOM   3231  CA  PRO   211      10.378  10.622 -21.976  1.00  0.00           C  
ATOM   3232  HA  PRO   211       9.964  11.108 -21.105  1.00  0.00           H  
ATOM   3233  CB  PRO   211      11.488  11.334 -22.782  1.00  0.00           C  
ATOM   3234  HB1 PRO   211      12.202  11.770 -22.051  1.00  0.00           H  
ATOM   3235  HB2 PRO   211      11.155  12.090 -23.525  1.00  0.00           H  
ATOM   3236  CG  PRO   211      12.185  10.109 -23.460  1.00  0.00           C  
ATOM   3237  HG1 PRO   211      11.597   9.800 -24.350  1.00  0.00           H  
ATOM   3238  HG2 PRO   211      13.238  10.268 -23.777  1.00  0.00           H  
ATOM   3239  C   PRO   211       9.147  10.257 -22.867  1.00  0.00           C  
ATOM   3240  O   PRO   211       8.582  11.177 -23.437  1.00  0.00           O  
ATOM   3241  N   GLU   212       8.779   8.939 -23.131  1.00  0.00           N  
ATOM   3242  HN  GLU   212       9.376   8.182 -22.878  1.00  0.00           H  
ATOM   3243  CA  GLU   212       7.462   8.624 -23.506  1.00  0.00           C  
ATOM   3244  HA  GLU   212       7.461   7.558 -23.333  1.00  0.00           H  
ATOM   3245  CB  GLU   212       6.431   9.240 -22.567  1.00  0.00           C  
ATOM   3246  HB1 GLU   212       5.510   8.667 -22.808  1.00  0.00           H  
ATOM   3247  HB2 GLU   212       6.340  10.332 -22.750  1.00  0.00           H  
ATOM   3248  CG  GLU   212       6.656   9.029 -21.043  1.00  0.00           C  
ATOM   3249  HG1 GLU   212       7.500   9.679 -20.727  1.00  0.00           H  
ATOM   3250  HG2 GLU   212       6.875   7.981 -20.746  1.00  0.00           H  
ATOM   3251  CD  GLU   212       5.463   9.445 -20.188  1.00  0.00           C  
ATOM   3252  OE1 GLU   212       5.581   9.212 -18.900  1.00  0.00           O  
ATOM   3253  OE2 GLU   212       4.506  10.088 -20.726  1.00  0.00           O  
ATOM   3254  C   GLU   212       7.057   8.694 -24.946  1.00  0.00           C  
ATOM   3255  O   GLU   212       6.069   9.285 -25.338  1.00  0.00           O  
ATOM   3256  N   ILE   213       7.875   8.041 -25.814  1.00  0.00           N  
ATOM   3257  HN  ILE   213       8.692   7.580 -25.476  1.00  0.00           H  
ATOM   3258  CA  ILE   213       7.470   7.767 -27.237  1.00  0.00           C  
ATOM   3259  HA  ILE   213       8.308   7.194 -27.604  1.00  0.00           H  
ATOM   3260  CB  ILE   213       6.183   6.979 -27.419  1.00  0.00           C  
ATOM   3261  HB  ILE   213       5.381   7.679 -27.101  1.00  0.00           H  
ATOM   3262  CG2 ILE   213       5.842   6.882 -28.873  1.00  0.00           C  
ATOM   3263 HG21 ILE   213       5.755   7.850 -29.412  1.00  0.00           H  
ATOM   3264 HG22 ILE   213       4.800   6.532 -29.036  1.00  0.00           H  
ATOM   3265 HG23 ILE   213       6.555   6.126 -29.265  1.00  0.00           H  
ATOM   3266  CG1 ILE   213       6.263   5.626 -26.791  1.00  0.00           C  
ATOM   3267 HG11 ILE   213       6.674   5.576 -25.760  1.00  0.00           H  
ATOM   3268 HG12 ILE   213       7.022   5.002 -27.309  1.00  0.00           H  
ATOM   3269  CD  ILE   213       4.883   4.963 -26.733  1.00  0.00           C  
ATOM   3270  HD1 ILE   213       4.913   3.919 -26.355  1.00  0.00           H  
ATOM   3271  HD2 ILE   213       4.415   4.897 -27.738  1.00  0.00           H  
ATOM   3272  HD3 ILE   213       4.238   5.546 -26.040  1.00  0.00           H  
ATOM   3273  C   ILE   213       7.510   9.055 -28.000  1.00  0.00           C  
ATOM   3274  O   ILE   213       6.499   9.722 -28.278  1.00  0.00           O  
ATOM   3275  N   VAL   214       8.702   9.487 -28.308  1.00  0.00           N  
ATOM   3276  HN  VAL   214       9.551   8.988 -28.151  1.00  0.00           H  
ATOM   3277  CA  VAL   214       9.044  10.754 -28.887  1.00  0.00           C  
ATOM   3278  HA  VAL   214       8.207  11.366 -28.586  1.00  0.00           H  
ATOM   3279  CB  VAL   214      10.194  11.438 -28.167  1.00  0.00           C  
ATOM   3280  HB  VAL   214      10.256  12.463 -28.591  1.00  0.00           H  
ATOM   3281  CG1 VAL   214       9.986  11.421 -26.645  1.00  0.00           C  
ATOM   3282 HG11 VAL   214      10.822  11.882 -26.076  1.00  0.00           H  
ATOM   3283 HG12 VAL   214       9.911  10.367 -26.303  1.00  0.00           H  
ATOM   3284 HG13 VAL   214       8.983  11.835 -26.405  1.00  0.00           H  
ATOM   3285  CG2 VAL   214      11.496  10.686 -28.429  1.00  0.00           C  
ATOM   3286 HG21 VAL   214      11.916  11.120 -29.362  1.00  0.00           H  
ATOM   3287 HG22 VAL   214      11.362   9.605 -28.645  1.00  0.00           H  
ATOM   3288 HG23 VAL   214      12.302  10.759 -27.669  1.00  0.00           H  
ATOM   3289  C   VAL   214       9.138  10.720 -30.485  1.00  0.00           C  
ATOM   3290  O   VAL   214       8.861   9.709 -31.128  1.00  0.00           O  
ATOM   3291  N   CYS   215       9.309  11.904 -31.021  1.00  0.00           N  
ATOM   3292  HN  CYS   215       9.537  12.703 -30.469  1.00  0.00           H  
ATOM   3293  CA  CYS   215       9.136  12.086 -32.512  1.00  0.00           C  
ATOM   3294  HA  CYS   215       8.251  11.608 -32.905  1.00  0.00           H  
ATOM   3295  CB  CYS   215       9.060  13.641 -32.990  1.00  0.00           C  
ATOM   3296  HB1 CYS   215       8.632  13.639 -34.015  1.00  0.00           H  
ATOM   3297  HB2 CYS   215      10.095  14.045 -32.989  1.00  0.00           H  
ATOM   3298  SG  CYS   215       8.129  14.682 -31.876  1.00  0.00           S  
ATOM   3299  C   CYS   215      10.140  11.382 -33.385  1.00  0.00           C  
ATOM   3300  O   CYS   215      11.390  11.481 -33.152  1.00  0.00           O  
ATOM   3301  N   ASP   216       9.670  10.644 -34.355  1.00  0.00           N  
ATOM   3302  HN  ASP   216       8.673  10.619 -34.368  1.00  0.00           H  
ATOM   3303  CA  ASP   216      10.568   9.685 -35.087  1.00  0.00           C  
ATOM   3304  HA  ASP   216      11.349   9.347 -34.422  1.00  0.00           H  
ATOM   3305  CB  ASP   216       9.586   8.510 -35.369  1.00  0.00           C  
ATOM   3306  HB1 ASP   216       8.980   8.583 -36.297  1.00  0.00           H  
ATOM   3307  HB2 ASP   216       8.861   8.518 -34.528  1.00  0.00           H  
ATOM   3308  CG  ASP   216      10.153   7.144 -35.472  1.00  0.00           C  
ATOM   3309  OD1 ASP   216       9.376   6.213 -35.554  1.00  0.00           O  
ATOM   3310  OD2 ASP   216      11.391   6.963 -35.644  1.00  0.00           O  
ATOM   3311  C   ASP   216      11.167  10.153 -36.427  1.00  0.00           C  
ATOM   3312  O   ASP   216      10.395  10.461 -37.350  1.00  0.00           O  
ATOM   3313  N   PRO   217      12.452  10.225 -36.741  1.00  0.00           N  
ATOM   3314  CD  PRO   217      13.589  10.050 -35.865  1.00  0.00           C  
ATOM   3315  HD1 PRO   217      13.805   8.966 -35.979  1.00  0.00           H  
ATOM   3316  HD2 PRO   217      13.288  10.336 -34.834  1.00  0.00           H  
ATOM   3317  CA  PRO   217      12.940  10.625 -38.056  1.00  0.00           C  
ATOM   3318  HA  PRO   217      12.559  11.616 -38.250  1.00  0.00           H  
ATOM   3319  CB  PRO   217      14.436  10.720 -37.958  1.00  0.00           C  
ATOM   3320  HB1 PRO   217      15.030  11.485 -38.502  1.00  0.00           H  
ATOM   3321  HB2 PRO   217      14.956   9.751 -38.116  1.00  0.00           H  
ATOM   3322  CG  PRO   217      14.615  10.955 -36.449  1.00  0.00           C  
ATOM   3323  HG1 PRO   217      15.636  10.692 -36.099  1.00  0.00           H  
ATOM   3324  HG2 PRO   217      14.382  11.999 -36.149  1.00  0.00           H  
ATOM   3325  C   PRO   217      12.570   9.730 -39.215  1.00  0.00           C  
ATOM   3326  O   PRO   217      12.692   8.546 -39.083  1.00  0.00           O  
ATOM   3327  N   LEU   218      12.072  10.289 -40.382  1.00  0.00           N  
ATOM   3328  HN  LEU   218      11.905  11.259 -40.539  1.00  0.00           H  
ATOM   3329  CA  LEU   218      12.026   9.506 -41.671  1.00  0.00           C  
ATOM   3330  HA  LEU   218      11.369   8.656 -41.565  1.00  0.00           H  
ATOM   3331  CB  LEU   218      11.730  10.454 -42.836  1.00  0.00           C  
ATOM   3332  HB1 LEU   218      11.645   9.923 -43.808  1.00  0.00           H  
ATOM   3333  HB2 LEU   218      12.583  11.154 -42.958  1.00  0.00           H  
ATOM   3334  CG  LEU   218      10.392  11.300 -42.855  1.00  0.00           C  
ATOM   3335  HG  LEU   218      10.395  11.717 -41.825  1.00  0.00           H  
ATOM   3336  CD1 LEU   218      10.386  12.431 -43.862  1.00  0.00           C  
ATOM   3337 HD11 LEU   218       9.545  13.150 -43.772  1.00  0.00           H  
ATOM   3338 HD12 LEU   218      10.422  11.953 -44.864  1.00  0.00           H  
ATOM   3339 HD13 LEU   218      11.356  12.971 -43.900  1.00  0.00           H  
ATOM   3340  CD2 LEU   218       9.084  10.396 -42.826  1.00  0.00           C  
ATOM   3341 HD21 LEU   218       9.141   9.701 -43.690  1.00  0.00           H  
ATOM   3342 HD22 LEU   218       8.093  10.886 -42.715  1.00  0.00           H  
ATOM   3343 HD23 LEU   218       9.236   9.723 -41.955  1.00  0.00           H  
ATOM   3344  C   LEU   218      13.438   8.894 -42.035  1.00  0.00           C  
ATOM   3345  O   LEU   218      14.441   9.597 -42.268  1.00  0.00           O  
ATOM   3346  N   SER   219      13.523   7.568 -42.008  1.00  0.00           N  
ATOM   3347  HN  SER   219      12.697   7.027 -41.869  1.00  0.00           H  
ATOM   3348  CA  SER   219      14.772   6.847 -41.759  1.00  0.00           C  
ATOM   3349  HA  SER   219      15.455   7.142 -42.542  1.00  0.00           H  
ATOM   3350  CB  SER   219      15.514   7.120 -40.432  1.00  0.00           C  
ATOM   3351  HB1 SER   219      15.734   8.209 -40.394  1.00  0.00           H  
ATOM   3352  HB2 SER   219      16.557   6.739 -40.454  1.00  0.00           H  
ATOM   3353  OG  SER   219      14.772   6.789 -39.279  1.00  0.00           O  
ATOM   3354  HG1 SER   219      13.929   7.241 -39.367  1.00  0.00           H  
ATOM   3355  C   SER   219      14.711   5.352 -41.987  1.00  0.00           C  
ATOM   3356  O   SER   219      15.679   4.710 -41.658  1.00  0.00           O  
ATOM   3357  N   ASP   220      13.714   4.765 -42.577  1.00  0.00           N  
ATOM   3358  HN  ASP   220      12.874   5.200 -42.894  1.00  0.00           H  
ATOM   3359  CA  ASP   220      13.654   3.354 -42.935  1.00  0.00           C  
ATOM   3360  HA  ASP   220      13.981   2.817 -42.056  1.00  0.00           H  
ATOM   3361  CB  ASP   220      12.261   2.757 -43.350  1.00  0.00           C  
ATOM   3362  HB1 ASP   220      12.433   1.825 -43.929  1.00  0.00           H  
ATOM   3363  HB2 ASP   220      11.639   3.449 -43.957  1.00  0.00           H  
ATOM   3364  CG  ASP   220      11.352   2.401 -42.153  1.00  0.00           C  
ATOM   3365  OD1 ASP   220      10.195   2.118 -42.500  1.00  0.00           O  
ATOM   3366  OD2 ASP   220      11.854   2.218 -40.953  1.00  0.00           O  
ATOM   3367  C   ASP   220      14.696   3.061 -44.005  1.00  0.00           C  
ATOM   3368  O   ASP   220      14.857   3.752 -44.975  1.00  0.00           O  
ATOM   3369  N   TYR   221      15.422   1.865 -43.762  1.00  0.00           N  
ATOM   3370  HN  TYR   221      15.150   1.426 -42.910  1.00  0.00           H  
ATOM   3371  CA  TYR   221      16.623   1.437 -44.401  1.00  0.00           C  
ATOM   3372  HA  TYR   221      17.409   2.024 -43.949  1.00  0.00           H  
ATOM   3373  CB  TYR   221      17.111   0.029 -43.941  1.00  0.00           C  
ATOM   3374  HB1 TYR   221      18.175  -0.164 -44.194  1.00  0.00           H  
ATOM   3375  HB2 TYR   221      16.382  -0.770 -44.193  1.00  0.00           H  
ATOM   3376  CG  TYR   221      17.154  -0.049 -42.404  1.00  0.00           C  
ATOM   3377  CD1 TYR   221      16.387  -0.889 -41.598  1.00  0.00           C  
ATOM   3378  HD1 TYR   221      15.849  -1.683 -42.095  1.00  0.00           H  
ATOM   3379  CE1 TYR   221      16.516  -0.915 -40.174  1.00  0.00           C  
ATOM   3380  HE1 TYR   221      15.939  -1.557 -39.526  1.00  0.00           H  
ATOM   3381  CZ  TYR   221      17.382   0.054 -39.575  1.00  0.00           C  
ATOM   3382  OH  TYR   221      17.292   0.053 -38.137  1.00  0.00           O  
ATOM   3383  HH  TYR   221      17.642  -0.770 -37.787  1.00  0.00           H  
ATOM   3384  CD2 TYR   221      18.048   0.749 -41.683  1.00  0.00           C  
ATOM   3385  HD2 TYR   221      18.679   1.434 -42.231  1.00  0.00           H  
ATOM   3386  CE2 TYR   221      18.054   0.973 -40.318  1.00  0.00           C  
ATOM   3387  HE2 TYR   221      18.559   1.704 -39.703  1.00  0.00           H  
ATOM   3388  C   TYR   221      16.734   1.436 -45.968  1.00  0.00           C  
ATOM   3389  O   TYR   221      15.820   1.150 -46.718  1.00  0.00           O  
ATOM   3390  N   ASN   222      17.945   1.708 -46.452  1.00  0.00           N  
ATOM   3391  HN  ASN   222      18.624   2.003 -45.784  1.00  0.00           H  
ATOM   3392  CA  ASN   222      18.319   1.462 -47.817  1.00  0.00           C  
ATOM   3393  HA  ASN   222      17.469   1.620 -48.465  1.00  0.00           H  
ATOM   3394  CB  ASN   222      19.399   2.457 -48.276  1.00  0.00           C  
ATOM   3395  HB1 ASN   222      19.846   2.163 -49.250  1.00  0.00           H  
ATOM   3396  HB2 ASN   222      20.181   2.472 -47.487  1.00  0.00           H  
ATOM   3397  CG  ASN   222      18.836   3.859 -48.489  1.00  0.00           C  
ATOM   3398  OD1 ASN   222      17.614   4.145 -48.474  1.00  0.00           O  
ATOM   3399  ND2 ASN   222      19.875   4.723 -48.684  1.00  0.00           N  
ATOM   3400 HD21 ASN   222      19.710   5.709 -48.667  1.00  0.00           H  
ATOM   3401 HD22 ASN   222      20.756   4.258 -48.606  1.00  0.00           H  
ATOM   3402  C   ASN   222      18.836   0.086 -47.862  1.00  0.00           C  
ATOM   3403  O   ASN   222      19.795  -0.280 -47.189  1.00  0.00           O  
ATOM   3404  N   VAL   223      18.179  -0.761 -48.613  1.00  0.00           N  
ATOM   3405  HN  VAL   223      17.459  -0.415 -49.209  1.00  0.00           H  
ATOM   3406  CA  VAL   223      18.691  -2.127 -48.802  1.00  0.00           C  
ATOM   3407  HA  VAL   223      19.362  -2.314 -47.977  1.00  0.00           H  
ATOM   3408  CB  VAL   223      17.548  -3.073 -48.603  1.00  0.00           C  
ATOM   3409  HB  VAL   223      16.803  -2.782 -49.375  1.00  0.00           H  
ATOM   3410  CG1 VAL   223      17.995  -4.454 -48.953  1.00  0.00           C  
ATOM   3411 HG11 VAL   223      18.962  -4.739 -48.484  1.00  0.00           H  
ATOM   3412 HG12 VAL   223      17.990  -4.684 -50.040  1.00  0.00           H  
ATOM   3413 HG13 VAL   223      17.191  -5.168 -48.674  1.00  0.00           H  
ATOM   3414  CG2 VAL   223      16.962  -2.906 -47.179  1.00  0.00           C  
ATOM   3415 HG21 VAL   223      16.462  -1.923 -47.044  1.00  0.00           H  
ATOM   3416 HG22 VAL   223      17.757  -3.132 -46.438  1.00  0.00           H  
ATOM   3417 HG23 VAL   223      16.169  -3.675 -47.053  1.00  0.00           H  
ATOM   3418  C   VAL   223      19.417  -2.234 -50.092  1.00  0.00           C  
ATOM   3419  O   VAL   223      18.948  -1.846 -51.198  1.00  0.00           O  
ATOM   3420  N   TRP   224      20.624  -2.874 -50.022  1.00  0.00           N  
ATOM   3421  HN  TRP   224      20.879  -3.351 -49.184  1.00  0.00           H  
ATOM   3422  CA  TRP   224      21.597  -2.772 -51.140  1.00  0.00           C  
ATOM   3423  HA  TRP   224      20.977  -2.688 -52.020  1.00  0.00           H  
ATOM   3424  CB  TRP   224      22.422  -1.393 -51.005  1.00  0.00           C  
ATOM   3425  HB1 TRP   224      21.645  -0.646 -50.736  1.00  0.00           H  
ATOM   3426  HB2 TRP   224      22.896  -1.102 -51.967  1.00  0.00           H  
ATOM   3427  CG  TRP   224      23.428  -1.310 -49.954  1.00  0.00           C  
ATOM   3428  CD1 TRP   224      23.143  -0.933 -48.672  1.00  0.00           C  
ATOM   3429  HD1 TRP   224      22.183  -0.878 -48.179  1.00  0.00           H  
ATOM   3430  NE1 TRP   224      24.275  -1.016 -47.948  1.00  0.00           N  
ATOM   3431  HE1 TRP   224      24.395  -0.744 -47.018  1.00  0.00           H  
ATOM   3432  CE2 TRP   224      25.356  -1.305 -48.736  1.00  0.00           C  
ATOM   3433  CD2 TRP   224      24.857  -1.555 -50.045  1.00  0.00           C  
ATOM   3434  CE3 TRP   224      25.714  -2.027 -51.112  1.00  0.00           C  
ATOM   3435  HE3 TRP   224      25.393  -2.182 -52.131  1.00  0.00           H  
ATOM   3436  CZ3 TRP   224      27.075  -2.259 -50.776  1.00  0.00           C  
ATOM   3437  HZ3 TRP   224      27.690  -2.701 -51.546  1.00  0.00           H  
ATOM   3438  CZ2 TRP   224      26.711  -1.638 -48.374  1.00  0.00           C  
ATOM   3439  HZ2 TRP   224      27.101  -1.304 -47.424  1.00  0.00           H  
ATOM   3440  CH2 TRP   224      27.524  -2.008 -49.454  1.00  0.00           C  
ATOM   3441  HH2 TRP   224      28.561  -2.292 -49.360  1.00  0.00           H  
ATOM   3442  C   TRP   224      22.469  -4.002 -51.376  1.00  0.00           C  
ATOM   3443  O   TRP   224      22.508  -4.812 -50.458  1.00  0.00           O  
ATOM   3444  N   SER   225      23.147  -4.078 -52.523  1.00  0.00           N  
ATOM   3445  HN  SER   225      22.948  -3.357 -53.182  1.00  0.00           H  
ATOM   3446  CA  SER   225      23.716  -5.344 -52.953  1.00  0.00           C  
ATOM   3447  HA  SER   225      24.369  -5.724 -52.182  1.00  0.00           H  
ATOM   3448  CB  SER   225      22.794  -6.496 -53.244  1.00  0.00           C  
ATOM   3449  HB1 SER   225      21.922  -6.125 -53.825  1.00  0.00           H  
ATOM   3450  HB2 SER   225      22.319  -6.805 -52.288  1.00  0.00           H  
ATOM   3451  OG  SER   225      23.390  -7.623 -53.986  1.00  0.00           O  
ATOM   3452  HG1 SER   225      24.058  -8.032 -53.430  1.00  0.00           H  
ATOM   3453  C   SER   225      24.684  -4.922 -54.128  1.00  0.00           C  
ATOM   3454  O   SER   225      24.371  -3.863 -54.723  1.00  0.00           O  
ATOM   3455  N   MET   226      25.741  -5.675 -54.416  1.00  0.00           N  
ATOM   3456  HN  MET   226      25.968  -6.428 -53.804  1.00  0.00           H  
ATOM   3457  CA  MET   226      26.571  -5.570 -55.603  1.00  0.00           C  
ATOM   3458  HA  MET   226      26.085  -4.902 -56.297  1.00  0.00           H  
ATOM   3459  CB  MET   226      28.024  -5.114 -55.261  1.00  0.00           C  
ATOM   3460  HB1 MET   226      28.707  -5.271 -56.123  1.00  0.00           H  
ATOM   3461  HB2 MET   226      28.373  -5.733 -54.407  1.00  0.00           H  
ATOM   3462  CG  MET   226      28.064  -3.610 -54.999  1.00  0.00           C  
ATOM   3463  HG1 MET   226      27.301  -3.285 -54.259  1.00  0.00           H  
ATOM   3464  HG2 MET   226      27.908  -3.049 -55.945  1.00  0.00           H  
ATOM   3465  SD  MET   226      29.601  -2.984 -54.176  1.00  0.00           S  
ATOM   3466  CE  MET   226      29.578  -1.256 -54.584  1.00  0.00           C  
ATOM   3467  HE1 MET   226      28.723  -0.704 -54.139  1.00  0.00           H  
ATOM   3468  HE2 MET   226      29.547  -1.020 -55.669  1.00  0.00           H  
ATOM   3469  HE3 MET   226      30.505  -0.699 -54.329  1.00  0.00           H  
ATOM   3470  C   MET   226      26.627  -6.901 -56.333  1.00  0.00           C  
ATOM   3471  O   MET   226      26.752  -8.026 -55.797  1.00  0.00           O  
ATOM   3472  N   LEU   227      26.663  -6.921 -57.637  1.00  0.00           N  
ATOM   3473  HN  LEU   227      26.578  -6.026 -58.068  1.00  0.00           H  
ATOM   3474  CA  LEU   227      27.129  -8.031 -58.401  1.00  0.00           C  
ATOM   3475  HA  LEU   227      26.482  -8.865 -58.170  1.00  0.00           H  
ATOM   3476  CB  LEU   227      27.178  -7.559 -59.945  1.00  0.00           C  
ATOM   3477  HB1 LEU   227      27.845  -6.671 -59.955  1.00  0.00           H  
ATOM   3478  HB2 LEU   227      26.195  -7.109 -60.204  1.00  0.00           H  
ATOM   3479  CG  LEU   227      27.796  -8.519 -60.878  1.00  0.00           C  
ATOM   3480  HG  LEU   227      28.830  -8.828 -60.615  1.00  0.00           H  
ATOM   3481  CD1 LEU   227      26.903  -9.721 -61.149  1.00  0.00           C  
ATOM   3482 HD11 LEU   227      25.993  -9.475 -61.737  1.00  0.00           H  
ATOM   3483 HD12 LEU   227      26.517 -10.266 -60.262  1.00  0.00           H  
ATOM   3484 HD13 LEU   227      27.351 -10.440 -61.868  1.00  0.00           H  
ATOM   3485  CD2 LEU   227      27.960  -7.829 -62.205  1.00  0.00           C  
ATOM   3486 HD21 LEU   227      28.498  -8.375 -63.010  1.00  0.00           H  
ATOM   3487 HD22 LEU   227      28.668  -7.001 -61.990  1.00  0.00           H  
ATOM   3488 HD23 LEU   227      27.006  -7.381 -62.558  1.00  0.00           H  
ATOM   3489  C   LEU   227      28.482  -8.674 -57.980  1.00  0.00           C  
ATOM   3490  O   LEU   227      28.546  -9.856 -57.645  1.00  0.00           O  
ATOM   3491  N   LYS   228      29.550  -7.873 -58.076  1.00  0.00           N  
ATOM   3492  HN  LYS   228      29.456  -6.960 -58.466  1.00  0.00           H  
ATOM   3493  CA  LYS   228      30.925  -8.127 -57.672  1.00  0.00           C  
ATOM   3494  HA  LYS   228      31.169  -9.165 -57.843  1.00  0.00           H  
ATOM   3495  CB  LYS   228      31.921  -7.398 -58.604  1.00  0.00           C  
ATOM   3496  HB1 LYS   228      32.910  -7.877 -58.440  1.00  0.00           H  
ATOM   3497  HB2 LYS   228      32.115  -6.331 -58.363  1.00  0.00           H  
ATOM   3498  CG  LYS   228      31.590  -7.517 -60.071  1.00  0.00           C  
ATOM   3499  HG1 LYS   228      30.667  -6.917 -60.222  1.00  0.00           H  
ATOM   3500  HG2 LYS   228      31.345  -8.589 -60.226  1.00  0.00           H  
ATOM   3501  CD  LYS   228      32.841  -7.066 -60.951  1.00  0.00           C  
ATOM   3502  HD1 LYS   228      32.456  -7.183 -61.987  1.00  0.00           H  
ATOM   3503  HD2 LYS   228      33.659  -7.795 -60.768  1.00  0.00           H  
ATOM   3504  CE  LYS   228      33.367  -5.707 -60.635  1.00  0.00           C  
ATOM   3505  HE1 LYS   228      33.646  -5.685 -59.560  1.00  0.00           H  
ATOM   3506  HE2 LYS   228      32.584  -4.958 -60.877  1.00  0.00           H  
ATOM   3507  NZ  LYS   228      34.580  -5.359 -61.448  1.00  0.00           N  
ATOM   3508  HZ1 LYS   228      34.486  -5.891 -62.336  1.00  0.00           H  
ATOM   3509  HZ2 LYS   228      35.380  -5.724 -60.893  1.00  0.00           H  
ATOM   3510  HZ3 LYS   228      34.667  -4.341 -61.640  1.00  0.00           H  
ATOM   3511  C   LYS   228      31.141  -7.676 -56.256  1.00  0.00           C  
ATOM   3512  O   LYS   228      31.204  -6.461 -56.110  1.00  0.00           O  
ATOM   3513  N   PRO   229      31.364  -8.497 -55.271  1.00  0.00           N  
ATOM   3514  CD  PRO   229      31.250  -9.954 -55.295  1.00  0.00           C  
ATOM   3515  HD1 PRO   229      31.944 -10.316 -56.084  1.00  0.00           H  
ATOM   3516  HD2 PRO   229      30.215 -10.222 -55.597  1.00  0.00           H  
ATOM   3517  CA  PRO   229      31.880  -8.005 -53.965  1.00  0.00           C  
ATOM   3518  HA  PRO   229      31.021  -7.633 -53.426  1.00  0.00           H  
ATOM   3519  CB  PRO   229      32.486  -9.353 -53.406  1.00  0.00           C  
ATOM   3520  HB1 PRO   229      32.567  -9.202 -52.308  1.00  0.00           H  
ATOM   3521  HB2 PRO   229      33.427  -9.560 -53.960  1.00  0.00           H  
ATOM   3522  CG  PRO   229      31.564 -10.419 -53.891  1.00  0.00           C  
ATOM   3523  HG1 PRO   229      32.114 -11.371 -54.045  1.00  0.00           H  
ATOM   3524  HG2 PRO   229      30.678 -10.618 -53.251  1.00  0.00           H  
ATOM   3525  C   PRO   229      32.987  -6.976 -53.882  1.00  0.00           C  
ATOM   3526  O   PRO   229      33.950  -7.018 -54.657  1.00  0.00           O  
ATOM   3527  N   ILE   230      32.937  -6.090 -52.853  1.00  0.00           N  
ATOM   3528  HN  ILE   230      32.192  -6.015 -52.194  1.00  0.00           H  
ATOM   3529  CA  ILE   230      33.927  -5.080 -52.523  1.00  0.00           C  
ATOM   3530  HA  ILE   230      34.717  -4.960 -53.250  1.00  0.00           H  
ATOM   3531  CB  ILE   230      33.311  -3.624 -52.620  1.00  0.00           C  
ATOM   3532  HB  ILE   230      34.050  -2.844 -52.341  1.00  0.00           H  
ATOM   3533  CG2 ILE   230      33.109  -3.379 -54.160  1.00  0.00           C  
ATOM   3534 HG21 ILE   230      34.114  -3.385 -54.633  1.00  0.00           H  
ATOM   3535 HG22 ILE   230      32.715  -2.354 -54.326  1.00  0.00           H  
ATOM   3536 HG23 ILE   230      32.492  -4.184 -54.614  1.00  0.00           H  
ATOM   3537  CG1 ILE   230      32.085  -3.479 -51.641  1.00  0.00           C  
ATOM   3538 HG11 ILE   230      32.176  -3.950 -50.639  1.00  0.00           H  
ATOM   3539 HG12 ILE   230      31.221  -3.949 -52.156  1.00  0.00           H  
ATOM   3540  CD  ILE   230      31.494  -2.066 -51.359  1.00  0.00           C  
ATOM   3541  HD1 ILE   230      30.576  -2.060 -50.733  1.00  0.00           H  
ATOM   3542  HD2 ILE   230      31.471  -1.451 -52.284  1.00  0.00           H  
ATOM   3543  HD3 ILE   230      32.139  -1.608 -50.579  1.00  0.00           H  
ATOM   3544  C   ILE   230      34.612  -5.344 -51.211  1.00  0.00           C  
ATOM   3545  O   ILE   230      34.054  -5.862 -50.216  1.00  0.00           O  
ATOM   3546  N   ASN   231      35.949  -5.034 -51.173  1.00  0.00           N  
ATOM   3547  HN  ASN   231      36.456  -4.671 -51.952  1.00  0.00           H  
ATOM   3548  CA  ASN   231      36.745  -5.071 -50.032  1.00  0.00           C  
ATOM   3549  HA  ASN   231      36.260  -5.687 -49.290  1.00  0.00           H  
ATOM   3550  CB  ASN   231      38.276  -5.441 -50.135  1.00  0.00           C  
ATOM   3551  HB1 ASN   231      38.916  -5.068 -49.308  1.00  0.00           H  
ATOM   3552  HB2 ASN   231      38.600  -4.930 -51.067  1.00  0.00           H  
ATOM   3553  CG  ASN   231      38.641  -6.862 -50.399  1.00  0.00           C  
ATOM   3554  OD1 ASN   231      39.162  -7.643 -49.545  1.00  0.00           O  
ATOM   3555  ND2 ASN   231      38.394  -7.286 -51.684  1.00  0.00           N  
ATOM   3556 HD21 ASN   231      38.442  -8.255 -51.924  1.00  0.00           H  
ATOM   3557 HD22 ASN   231      37.818  -6.741 -52.294  1.00  0.00           H  
ATOM   3558  C   ASN   231      36.587  -3.653 -49.307  1.00  0.00           C  
ATOM   3559  O   ASN   231      36.964  -2.587 -49.835  1.00  0.00           O  
ATOM   3560  N   THR   232      36.030  -3.701 -48.074  1.00  0.00           N  
ATOM   3561  HN  THR   232      35.541  -4.527 -47.804  1.00  0.00           H  
ATOM   3562  CA  THR   232      35.840  -2.489 -47.281  1.00  0.00           C  
ATOM   3563  HA  THR   232      35.944  -1.625 -47.920  1.00  0.00           H  
ATOM   3564  CB  THR   232      34.501  -2.462 -46.457  1.00  0.00           C  
ATOM   3565  HB  THR   232      34.554  -1.500 -45.902  1.00  0.00           H  
ATOM   3566  OG1 THR   232      34.443  -3.485 -45.537  1.00  0.00           O  
ATOM   3567  HG1 THR   232      34.525  -4.284 -46.062  1.00  0.00           H  
ATOM   3568  CG2 THR   232      33.284  -2.611 -47.359  1.00  0.00           C  
ATOM   3569 HG21 THR   232      32.292  -2.505 -46.870  1.00  0.00           H  
ATOM   3570 HG22 THR   232      33.171  -3.588 -47.876  1.00  0.00           H  
ATOM   3571 HG23 THR   232      33.404  -1.785 -48.093  1.00  0.00           H  
ATOM   3572  C   THR   232      37.002  -2.291 -46.355  1.00  0.00           C  
ATOM   3573  O   THR   232      37.083  -1.163 -45.905  1.00  0.00           O  
ATOM   3574  N   THR   233      37.970  -3.152 -46.176  1.00  0.00           N  
ATOM   3575  HN  THR   233      37.912  -4.083 -46.527  1.00  0.00           H  
ATOM   3576  CA  THR   233      39.151  -2.864 -45.413  1.00  0.00           C  
ATOM   3577  HA  THR   233      39.616  -1.935 -45.707  1.00  0.00           H  
ATOM   3578  CB  THR   233      38.825  -2.817 -43.880  1.00  0.00           C  
ATOM   3579  HB  THR   233      37.930  -2.183 -43.697  1.00  0.00           H  
ATOM   3580  OG1 THR   233      39.906  -2.165 -43.187  1.00  0.00           O  
ATOM   3581  HG1 THR   233      39.738  -2.472 -42.293  1.00  0.00           H  
ATOM   3582  CG2 THR   233      38.736  -4.230 -43.251  1.00  0.00           C  
ATOM   3583 HG21 THR   233      39.782  -4.605 -43.234  1.00  0.00           H  
ATOM   3584 HG22 THR   233      38.090  -4.887 -43.870  1.00  0.00           H  
ATOM   3585 HG23 THR   233      38.345  -4.230 -42.211  1.00  0.00           H  
ATOM   3586  C   THR   233      40.320  -3.852 -45.769  1.00  0.00           C  
ATOM   3587  O   THR   233      40.087  -4.963 -46.265  1.00  0.00           O  
ATOM   3588  N   GLY   234      41.516  -3.478 -45.384  1.00  0.00           N  
ATOM   3589  HN  GLY   234      41.688  -2.562 -45.032  1.00  0.00           H  
ATOM   3590  CA  GLY   234      42.846  -4.154 -45.607  1.00  0.00           C  
ATOM   3591  HA1 GLY   234      42.809  -5.233 -45.614  1.00  0.00           H  
ATOM   3592  HA2 GLY   234      43.490  -3.737 -44.848  1.00  0.00           H  
ATOM   3593  C   GLY   234      43.416  -3.729 -46.901  1.00  0.00           C  
ATOM   3594  O   GLY   234      43.070  -2.643 -47.415  1.00  0.00           O  
ATOM   3595  N   THR   235      44.465  -4.478 -47.415  1.00  0.00           N  
ATOM   3596  HN  THR   235      44.949  -5.214 -46.948  1.00  0.00           H  
ATOM   3597  CA  THR   235      45.077  -3.984 -48.683  1.00  0.00           C  
ATOM   3598  HA  THR   235      45.327  -2.961 -48.444  1.00  0.00           H  
ATOM   3599  CB  THR   235      46.367  -4.619 -48.941  1.00  0.00           C  
ATOM   3600  HB  THR   235      46.779  -4.415 -49.952  1.00  0.00           H  
ATOM   3601  OG1 THR   235      46.123  -6.009 -48.844  1.00  0.00           O  
ATOM   3602  HG1 THR   235      46.908  -6.471 -49.144  1.00  0.00           H  
ATOM   3603  CG2 THR   235      47.356  -4.115 -47.855  1.00  0.00           C  
ATOM   3604 HG21 THR   235      47.097  -4.552 -46.867  1.00  0.00           H  
ATOM   3605 HG22 THR   235      47.507  -3.014 -47.836  1.00  0.00           H  
ATOM   3606 HG23 THR   235      48.349  -4.552 -48.094  1.00  0.00           H  
ATOM   3607  C   THR   235      44.231  -3.861 -49.931  1.00  0.00           C  
ATOM   3608  O   THR   235      44.232  -2.839 -50.659  1.00  0.00           O  
ATOM   3609  N   LEU   236      43.315  -4.819 -50.170  1.00  0.00           N  
ATOM   3610  HN  LEU   236      43.048  -5.602 -49.614  1.00  0.00           H  
ATOM   3611  CA  LEU   236      42.443  -4.771 -51.345  1.00  0.00           C  
ATOM   3612  HA  LEU   236      43.021  -4.577 -52.237  1.00  0.00           H  
ATOM   3613  CB  LEU   236      41.825  -6.134 -51.660  1.00  0.00           C  
ATOM   3614  HB1 LEU   236      40.914  -6.018 -52.286  1.00  0.00           H  
ATOM   3615  HB2 LEU   236      41.495  -6.553 -50.686  1.00  0.00           H  
ATOM   3616  CG  LEU   236      42.715  -7.112 -52.412  1.00  0.00           C  
ATOM   3617  HG  LEU   236      43.672  -7.246 -51.863  1.00  0.00           H  
ATOM   3618  CD1 LEU   236      42.071  -8.493 -52.547  1.00  0.00           C  
ATOM   3619 HD11 LEU   236      42.755  -9.367 -52.587  1.00  0.00           H  
ATOM   3620 HD12 LEU   236      41.383  -8.433 -53.416  1.00  0.00           H  
ATOM   3621 HD13 LEU   236      41.425  -8.709 -51.669  1.00  0.00           H  
ATOM   3622  CD2 LEU   236      43.146  -6.623 -53.848  1.00  0.00           C  
ATOM   3623 HD21 LEU   236      42.196  -6.427 -54.389  1.00  0.00           H  
ATOM   3624 HD22 LEU   236      43.672  -7.441 -54.386  1.00  0.00           H  
ATOM   3625 HD23 LEU   236      43.687  -5.673 -53.648  1.00  0.00           H  
ATOM   3626  C   LEU   236      41.383  -3.646 -51.356  1.00  0.00           C  
ATOM   3627  O   LEU   236      40.711  -3.439 -50.349  1.00  0.00           O  
ATOM   3628  N   LYS   237      41.219  -2.958 -52.548  1.00  0.00           N  
ATOM   3629  HN  LYS   237      41.832  -3.247 -53.279  1.00  0.00           H  
ATOM   3630  CA  LYS   237      40.358  -1.813 -52.784  1.00  0.00           C  
ATOM   3631  HA  LYS   237      39.901  -1.417 -51.889  1.00  0.00           H  
ATOM   3632  CB  LYS   237      41.132  -0.658 -53.397  1.00  0.00           C  
ATOM   3633  HB1 LYS   237      40.363   0.108 -53.633  1.00  0.00           H  
ATOM   3634  HB2 LYS   237      41.472  -1.151 -54.332  1.00  0.00           H  
ATOM   3635  CG  LYS   237      42.252  -0.098 -52.476  1.00  0.00           C  
ATOM   3636  HG1 LYS   237      43.114  -0.767 -52.271  1.00  0.00           H  
ATOM   3637  HG2 LYS   237      41.843  -0.070 -51.443  1.00  0.00           H  
ATOM   3638  CD  LYS   237      42.861   1.245 -52.900  1.00  0.00           C  
ATOM   3639  HD1 LYS   237      42.008   1.892 -53.195  1.00  0.00           H  
ATOM   3640  HD2 LYS   237      43.504   1.179 -53.804  1.00  0.00           H  
ATOM   3641  CE  LYS   237      43.779   1.738 -51.757  1.00  0.00           C  
ATOM   3642  HE1 LYS   237      44.747   1.219 -51.924  1.00  0.00           H  
ATOM   3643  HE2 LYS   237      43.371   1.468 -50.760  1.00  0.00           H  
ATOM   3644  NZ  LYS   237      43.904   3.231 -51.866  1.00  0.00           N  
ATOM   3645  HZ1 LYS   237      44.505   3.580 -51.092  1.00  0.00           H  
ATOM   3646  HZ2 LYS   237      42.994   3.734 -51.886  1.00  0.00           H  
ATOM   3647  HZ3 LYS   237      44.509   3.496 -52.670  1.00  0.00           H  
ATOM   3648  C   LYS   237      39.122  -2.231 -53.634  1.00  0.00           C  
ATOM   3649  O   LYS   237      39.240  -3.194 -54.335  1.00  0.00           O  
ATOM   3650  N   PRO   238      37.908  -1.591 -53.698  1.00  0.00           N  
ATOM   3651  CD  PRO   238      37.422  -0.693 -52.617  1.00  0.00           C  
ATOM   3652  HD1 PRO   238      38.150   0.141 -52.531  1.00  0.00           H  
ATOM   3653  HD2 PRO   238      37.478  -1.223 -51.643  1.00  0.00           H  
ATOM   3654  CA  PRO   238      36.860  -1.813 -54.828  1.00  0.00           C  
ATOM   3655  HA  PRO   238      36.457  -2.795 -54.628  1.00  0.00           H  
ATOM   3656  CB  PRO   238      35.731  -0.820 -54.481  1.00  0.00           C  
ATOM   3657  HB1 PRO   238      34.761  -1.353 -54.579  1.00  0.00           H  
ATOM   3658  HB2 PRO   238      35.790   0.065 -55.150  1.00  0.00           H  
ATOM   3659  CG  PRO   238      36.000  -0.331 -53.029  1.00  0.00           C  
ATOM   3660  HG1 PRO   238      35.944   0.761 -53.224  1.00  0.00           H  
ATOM   3661  HG2 PRO   238      35.181  -0.748 -52.403  1.00  0.00           H  
ATOM   3662  C   PRO   238      37.367  -1.846 -56.239  1.00  0.00           C  
ATOM   3663  O   PRO   238      38.312  -1.120 -56.487  1.00  0.00           O  
ATOM   3664  N   ASP   239      36.755  -2.605 -57.178  1.00  0.00           N  
ATOM   3665  HN  ASP   239      36.181  -3.265 -56.701  1.00  0.00           H  
ATOM   3666  CA  ASP   239      36.864  -2.554 -58.674  1.00  0.00           C  
ATOM   3667  HA  ASP   239      37.899  -2.568 -58.983  1.00  0.00           H  
ATOM   3668  CB  ASP   239      36.373  -3.762 -59.425  1.00  0.00           C  
ATOM   3669  HB1 ASP   239      36.422  -3.413 -60.479  1.00  0.00           H  
ATOM   3670  HB2 ASP   239      35.305  -3.931 -59.167  1.00  0.00           H  
ATOM   3671  CG  ASP   239      37.112  -5.017 -59.247  1.00  0.00           C  
ATOM   3672  OD1 ASP   239      36.714  -6.006 -59.976  1.00  0.00           O  
ATOM   3673  OD2 ASP   239      38.188  -5.151 -58.577  1.00  0.00           O  
ATOM   3674  C   ASP   239      36.298  -1.207 -59.131  1.00  0.00           C  
ATOM   3675  O   ASP   239      35.197  -0.735 -58.666  1.00  0.00           O  
ATOM   3676  N   ASP   240      37.031  -0.421 -59.900  1.00  0.00           N  
ATOM   3677  HN  ASP   240      37.895  -0.778 -60.249  1.00  0.00           H  
ATOM   3678  CA  ASP   240      36.593   0.834 -60.388  1.00  0.00           C  
ATOM   3679  HA  ASP   240      36.292   1.395 -59.515  1.00  0.00           H  
ATOM   3680  CB  ASP   240      37.775   1.545 -61.231  1.00  0.00           C  
ATOM   3681  HB1 ASP   240      37.393   2.531 -61.570  1.00  0.00           H  
ATOM   3682  HB2 ASP   240      38.108   0.901 -62.073  1.00  0.00           H  
ATOM   3683  CG  ASP   240      39.015   1.815 -60.427  1.00  0.00           C  
ATOM   3684  OD1 ASP   240      39.168   1.456 -59.222  1.00  0.00           O  
ATOM   3685  OD2 ASP   240      39.960   2.501 -60.960  1.00  0.00           O  
ATOM   3686  C   ASP   240      35.481   0.595 -61.343  1.00  0.00           C  
ATOM   3687  O   ASP   240      35.369  -0.303 -62.169  1.00  0.00           O  
ATOM   3688  N   ARG   241      34.454   1.534 -61.247  1.00  0.00           N  
ATOM   3689  HN  ARG   241      34.565   2.347 -60.681  1.00  0.00           H  
ATOM   3690  CA  ARG   241      33.230   1.478 -62.034  1.00  0.00           C  
ATOM   3691  HA  ARG   241      32.896   2.492 -61.868  1.00  0.00           H  
ATOM   3692  CB  ARG   241      33.470   1.523 -63.573  1.00  0.00           C  
ATOM   3693  HB1 ARG   241      32.478   1.323 -64.031  1.00  0.00           H  
ATOM   3694  HB2 ARG   241      34.159   0.708 -63.881  1.00  0.00           H  
ATOM   3695  CG  ARG   241      33.903   2.915 -64.042  1.00  0.00           C  
ATOM   3696  HG1 ARG   241      34.703   3.152 -63.309  1.00  0.00           H  
ATOM   3697  HG2 ARG   241      33.070   3.620 -63.836  1.00  0.00           H  
ATOM   3698  CD  ARG   241      34.457   2.931 -65.502  1.00  0.00           C  
ATOM   3699  HD1 ARG   241      35.152   2.097 -65.740  1.00  0.00           H  
ATOM   3700  HD2 ARG   241      34.952   3.873 -65.820  1.00  0.00           H  
ATOM   3701  NE  ARG   241      33.233   2.940 -66.287  1.00  0.00           N  
ATOM   3702  HE  ARG   241      32.309   2.970 -65.906  1.00  0.00           H  
ATOM   3703  CZ  ARG   241      33.181   2.778 -67.615  1.00  0.00           C  
ATOM   3704  NH1 ARG   241      34.240   2.495 -68.386  1.00  0.00           N  
ATOM   3705 HH11 ARG   241      34.967   1.876 -68.089  1.00  0.00           H  
ATOM   3706 HH12 ARG   241      33.872   2.421 -69.313  1.00  0.00           H  
ATOM   3707  NH2 ARG   241      32.101   3.248 -68.168  1.00  0.00           N  
ATOM   3708 HH21 ARG   241      31.408   3.657 -67.574  1.00  0.00           H  
ATOM   3709 HH22 ARG   241      32.159   3.516 -69.130  1.00  0.00           H  
ATOM   3710  C   ARG   241      32.066   0.805 -61.344  1.00  0.00           C  
ATOM   3711  O   ARG   241      31.878  -0.421 -61.528  1.00  0.00           O  
ATOM   3712  N   VAL   242      31.281   1.573 -60.606  1.00  0.00           N  
ATOM   3713  HN  VAL   242      31.585   2.423 -60.180  1.00  0.00           H  
ATOM   3714  CA  VAL   242      29.991   1.033 -60.095  1.00  0.00           C  
ATOM   3715  HA  VAL   242      29.936  -0.023 -60.315  1.00  0.00           H  
ATOM   3716  CB  VAL   242      29.848   1.304 -58.595  1.00  0.00           C  
ATOM   3717  HB  VAL   242      30.028   2.364 -58.314  1.00  0.00           H  
ATOM   3718  CG1 VAL   242      28.487   0.761 -58.077  1.00  0.00           C  
ATOM   3719 HG11 VAL   242      28.285  -0.278 -58.413  1.00  0.00           H  
ATOM   3720 HG12 VAL   242      27.673   1.503 -58.219  1.00  0.00           H  
ATOM   3721 HG13 VAL   242      28.575   0.666 -56.974  1.00  0.00           H  
ATOM   3722  CG2 VAL   242      30.961   0.463 -57.989  1.00  0.00           C  
ATOM   3723 HG21 VAL   242      31.763   1.130 -57.607  1.00  0.00           H  
ATOM   3724 HG22 VAL   242      31.426  -0.275 -58.678  1.00  0.00           H  
ATOM   3725 HG23 VAL   242      30.557  -0.204 -57.198  1.00  0.00           H  
ATOM   3726  C   VAL   242      28.802   1.619 -60.864  1.00  0.00           C  
ATOM   3727  O   VAL   242      28.708   2.847 -61.081  1.00  0.00           O  
ATOM   3728  N   VAL   243      27.916   0.801 -61.476  1.00  0.00           N  
ATOM   3729  HN  VAL   243      28.191  -0.143 -61.314  1.00  0.00           H  
ATOM   3730  CA  VAL   243      26.647   1.000 -62.222  1.00  0.00           C  
ATOM   3731  HA  VAL   243      26.568   2.012 -62.590  1.00  0.00           H  
ATOM   3732  CB  VAL   243      26.496   0.068 -63.387  1.00  0.00           C  
ATOM   3733  HB  VAL   243      26.555  -0.949 -62.943  1.00  0.00           H  
ATOM   3734  CG1 VAL   243      25.168   0.296 -64.086  1.00  0.00           C  
ATOM   3735 HG11 VAL   243      24.947   1.161 -64.749  1.00  0.00           H  
ATOM   3736 HG12 VAL   243      24.219   0.142 -63.529  1.00  0.00           H  
ATOM   3737 HG13 VAL   243      25.177  -0.535 -64.824  1.00  0.00           H  
ATOM   3738  CG2 VAL   243      27.648   0.289 -64.424  1.00  0.00           C  
ATOM   3739 HG21 VAL   243      27.620  -0.497 -65.209  1.00  0.00           H  
ATOM   3740 HG22 VAL   243      28.641   0.166 -63.940  1.00  0.00           H  
ATOM   3741 HG23 VAL   243      27.674   1.313 -64.856  1.00  0.00           H  
ATOM   3742  C   VAL   243      25.571   0.844 -61.170  1.00  0.00           C  
ATOM   3743  O   VAL   243      25.429  -0.211 -60.537  1.00  0.00           O  
ATOM   3744  N   VAL   244      24.625   1.802 -60.923  1.00  0.00           N  
ATOM   3745  HN  VAL   244      24.406   2.541 -61.556  1.00  0.00           H  
ATOM   3746  CA  VAL   244      23.756   1.762 -59.766  1.00  0.00           C  
ATOM   3747  HA  VAL   244      23.873   0.990 -59.019  1.00  0.00           H  
ATOM   3748  CB  VAL   244      23.949   3.141 -59.081  1.00  0.00           C  
ATOM   3749  HB  VAL   244      24.119   3.943 -59.831  1.00  0.00           H  
ATOM   3750  CG1 VAL   244      22.721   3.528 -58.279  1.00  0.00           C  
ATOM   3751 HG11 VAL   244      22.870   4.545 -57.857  1.00  0.00           H  
ATOM   3752 HG12 VAL   244      22.542   2.812 -57.448  1.00  0.00           H  
ATOM   3753 HG13 VAL   244      21.770   3.627 -58.844  1.00  0.00           H  
ATOM   3754  CG2 VAL   244      25.170   3.077 -58.150  1.00  0.00           C  
ATOM   3755 HG21 VAL   244      25.020   2.444 -57.248  1.00  0.00           H  
ATOM   3756 HG22 VAL   244      25.437   4.027 -57.639  1.00  0.00           H  
ATOM   3757 HG23 VAL   244      26.015   2.569 -58.662  1.00  0.00           H  
ATOM   3758  C   VAL   244      22.334   1.545 -60.388  1.00  0.00           C  
ATOM   3759  O   VAL   244      21.813   2.438 -61.100  1.00  0.00           O  
ATOM   3760  N   ALA   245      21.692   0.416 -60.121  1.00  0.00           N  
ATOM   3761  HN  ALA   245      22.099  -0.340 -59.613  1.00  0.00           H  
ATOM   3762  CA  ALA   245      20.296   0.285 -60.599  1.00  0.00           C  
ATOM   3763  HA  ALA   245      19.970   1.116 -61.207  1.00  0.00           H  
ATOM   3764  CB  ALA   245      19.986  -0.965 -61.453  1.00  0.00           C  
ATOM   3765  HB1 ALA   245      20.552  -1.779 -60.952  1.00  0.00           H  
ATOM   3766  HB2 ALA   245      20.230  -0.954 -62.536  1.00  0.00           H  
ATOM   3767  HB3 ALA   245      18.972  -1.412 -61.368  1.00  0.00           H  
ATOM   3768  C   ALA   245      19.398   0.234 -59.355  1.00  0.00           C  
ATOM   3769  O   ALA   245      19.629  -0.427 -58.347  1.00  0.00           O  
ATOM   3770  N   ALA   246      18.361   1.077 -59.478  1.00  0.00           N  
ATOM   3771  HN  ALA   246      18.147   1.452 -60.377  1.00  0.00           H  
ATOM   3772  CA  ALA   246      17.708   1.679 -58.314  1.00  0.00           C  
ATOM   3773  HA  ALA   246      17.910   1.016 -57.486  1.00  0.00           H  
ATOM   3774  CB  ALA   246      18.287   3.136 -58.280  1.00  0.00           C  
ATOM   3775  HB1 ALA   246      17.759   3.741 -57.513  1.00  0.00           H  
ATOM   3776  HB2 ALA   246      18.259   3.593 -59.292  1.00  0.00           H  
ATOM   3777  HB3 ALA   246      19.364   3.298 -58.059  1.00  0.00           H  
ATOM   3778  C   ALA   246      16.194   1.663 -58.667  1.00  0.00           C  
ATOM   3779  O   ALA   246      15.898   1.703 -59.827  1.00  0.00           O  
ATOM   3780  N   THR   247      15.324   1.491 -57.633  1.00  0.00           N  
ATOM   3781  HN  THR   247      15.682   1.215 -56.745  1.00  0.00           H  
ATOM   3782  CA  THR   247      13.902   1.611 -57.665  1.00  0.00           C  
ATOM   3783  HA  THR   247      13.756   2.544 -58.190  1.00  0.00           H  
ATOM   3784  CB  THR   247      13.224   0.430 -58.318  1.00  0.00           C  
ATOM   3785  HB  THR   247      13.696   0.050 -59.249  1.00  0.00           H  
ATOM   3786  OG1 THR   247      11.852   0.608 -58.409  1.00  0.00           O  
ATOM   3787  HG1 THR   247      11.704   0.828 -59.332  1.00  0.00           H  
ATOM   3788  CG2 THR   247      13.379  -0.800 -57.320  1.00  0.00           C  
ATOM   3789 HG21 THR   247      12.705  -0.832 -56.437  1.00  0.00           H  
ATOM   3790 HG22 THR   247      14.415  -0.838 -56.921  1.00  0.00           H  
ATOM   3791 HG23 THR   247      13.229  -1.746 -57.884  1.00  0.00           H  
ATOM   3792  C   THR   247      13.464   1.863 -56.251  1.00  0.00           C  
ATOM   3793  O   THR   247      14.193   1.542 -55.369  1.00  0.00           O  
ATOM   3794  N   ARG   248      12.311   2.454 -56.005  1.00  0.00           N  
ATOM   3795  HN  ARG   248      11.691   2.720 -56.739  1.00  0.00           H  
ATOM   3796  CA  ARG   248      11.792   2.646 -54.646  1.00  0.00           C  
ATOM   3797  HA  ARG   248      12.430   2.274 -53.858  1.00  0.00           H  
ATOM   3798  CB  ARG   248      11.735   4.170 -54.205  1.00  0.00           C  
ATOM   3799  HB1 ARG   248      12.574   4.708 -54.697  1.00  0.00           H  
ATOM   3800  HB2 ARG   248      11.910   4.292 -53.115  1.00  0.00           H  
ATOM   3801  CG  ARG   248      10.370   4.870 -54.567  1.00  0.00           C  
ATOM   3802  HG1 ARG   248      10.502   5.952 -54.355  1.00  0.00           H  
ATOM   3803  HG2 ARG   248       9.558   4.432 -53.948  1.00  0.00           H  
ATOM   3804  CD  ARG   248       9.964   4.823 -56.043  1.00  0.00           C  
ATOM   3805  HD1 ARG   248       9.982   3.859 -56.595  1.00  0.00           H  
ATOM   3806  HD2 ARG   248      10.724   5.440 -56.567  1.00  0.00           H  
ATOM   3807  NE  ARG   248       8.630   5.494 -56.107  1.00  0.00           N  
ATOM   3808  HE  ARG   248       8.616   6.469 -56.326  1.00  0.00           H  
ATOM   3809  CZ  ARG   248       7.458   4.926 -56.052  1.00  0.00           C  
ATOM   3810  NH1 ARG   248       7.367   3.642 -55.681  1.00  0.00           N  
ATOM   3811 HH11 ARG   248       8.225   3.170 -55.479  1.00  0.00           H  
ATOM   3812 HH12 ARG   248       6.650   3.408 -55.024  1.00  0.00           H  
ATOM   3813  NH2 ARG   248       6.387   5.630 -56.292  1.00  0.00           N  
ATOM   3814 HH21 ARG   248       6.412   6.601 -56.531  1.00  0.00           H  
ATOM   3815 HH22 ARG   248       5.509   5.178 -56.449  1.00  0.00           H  
ATOM   3816  C   ARG   248      10.498   1.887 -54.456  1.00  0.00           C  
ATOM   3817  O   ARG   248       9.637   1.932 -55.307  1.00  0.00           O  
ATOM   3818  N   LEU   249      10.314   1.326 -53.247  1.00  0.00           N  
ATOM   3819  HN  LEU   249      11.101   1.203 -52.648  1.00  0.00           H  
ATOM   3820  CA  LEU   249       9.154   0.605 -52.746  1.00  0.00           C  
ATOM   3821  HA  LEU   249       8.564   0.518 -53.646  1.00  0.00           H  
ATOM   3822  CB  LEU   249       9.486  -0.800 -52.230  1.00  0.00           C  
ATOM   3823  HB1 LEU   249      10.264  -0.758 -51.438  1.00  0.00           H  
ATOM   3824  HB2 LEU   249       9.910  -1.438 -53.034  1.00  0.00           H  
ATOM   3825  CG  LEU   249       8.368  -1.641 -51.649  1.00  0.00           C  
ATOM   3826  HG  LEU   249       7.959  -1.112 -50.761  1.00  0.00           H  
ATOM   3827  CD1 LEU   249       7.157  -1.832 -52.625  1.00  0.00           C  
ATOM   3828 HD11 LEU   249       6.291  -2.371 -52.184  1.00  0.00           H  
ATOM   3829 HD12 LEU   249       7.586  -2.462 -53.433  1.00  0.00           H  
ATOM   3830 HD13 LEU   249       6.844  -0.892 -53.128  1.00  0.00           H  
ATOM   3831  CD2 LEU   249       8.905  -2.951 -51.205  1.00  0.00           C  
ATOM   3832 HD21 LEU   249       9.534  -3.458 -51.968  1.00  0.00           H  
ATOM   3833 HD22 LEU   249       8.034  -3.610 -51.002  1.00  0.00           H  
ATOM   3834 HD23 LEU   249       9.494  -2.983 -50.264  1.00  0.00           H  
ATOM   3835  C   LEU   249       8.357   1.417 -51.757  1.00  0.00           C  
ATOM   3836  O   LEU   249       8.898   2.119 -50.935  1.00  0.00           O  
ATOM   3837  N   ASP   250       6.995   1.485 -51.889  1.00  0.00           N  
ATOM   3838  HN  ASP   250       6.517   0.879 -52.519  1.00  0.00           H  
ATOM   3839  CA  ASP   250       6.234   2.526 -51.318  1.00  0.00           C  
ATOM   3840  HA  ASP   250       6.645   3.481 -51.610  1.00  0.00           H  
ATOM   3841  CB  ASP   250       4.741   2.438 -51.773  1.00  0.00           C  
ATOM   3842  HB1 ASP   250       4.163   3.282 -51.340  1.00  0.00           H  
ATOM   3843  HB2 ASP   250       4.351   1.420 -51.560  1.00  0.00           H  
ATOM   3844  CG  ASP   250       4.755   2.662 -53.273  1.00  0.00           C  
ATOM   3845  OD1 ASP   250       3.731   2.281 -53.920  1.00  0.00           O  
ATOM   3846  OD2 ASP   250       5.592   3.400 -53.754  1.00  0.00           O  
ATOM   3847  C   ASP   250       6.194   2.605 -49.793  1.00  0.00           C  
ATOM   3848  O   ASP   250       5.924   1.639 -49.104  1.00  0.00           O  
ATOM   3849  N   SER   251       6.467   3.788 -49.203  1.00  0.00           N  
ATOM   3850  HN  SER   251       6.786   4.560 -49.747  1.00  0.00           H  
ATOM   3851  CA  SER   251       6.313   3.903 -47.708  1.00  0.00           C  
ATOM   3852  HA  SER   251       5.604   3.184 -47.324  1.00  0.00           H  
ATOM   3853  CB  SER   251       7.629   3.570 -46.958  1.00  0.00           C  
ATOM   3854  HB1 SER   251       8.305   4.451 -46.936  1.00  0.00           H  
ATOM   3855  HB2 SER   251       8.010   2.687 -47.515  1.00  0.00           H  
ATOM   3856  OG  SER   251       7.438   3.177 -45.701  1.00  0.00           O  
ATOM   3857  HG1 SER   251       6.812   2.449 -45.707  1.00  0.00           H  
ATOM   3858  C   SER   251       5.796   5.231 -47.401  1.00  0.00           C  
ATOM   3859  O   SER   251       6.069   6.116 -48.177  1.00  0.00           O  
ATOM   3860  N   ARG   252       5.060   5.382 -46.325  1.00  0.00           N  
ATOM   3861  HN  ARG   252       5.025   4.659 -45.638  1.00  0.00           H  
ATOM   3862  CA  ARG   252       4.559   6.578 -45.883  1.00  0.00           C  
ATOM   3863  HA  ARG   252       4.165   6.477 -44.883  1.00  0.00           H  
ATOM   3864  CB  ARG   252       5.587   7.708 -45.539  1.00  0.00           C  
ATOM   3865  HB1 ARG   252       5.167   8.618 -45.061  1.00  0.00           H  
ATOM   3866  HB2 ARG   252       6.099   8.031 -46.471  1.00  0.00           H  
ATOM   3867  CG  ARG   252       6.620   7.349 -44.454  1.00  0.00           C  
ATOM   3868  HG1 ARG   252       7.183   8.301 -44.348  1.00  0.00           H  
ATOM   3869  HG2 ARG   252       7.286   6.660 -45.017  1.00  0.00           H  
ATOM   3870  CD  ARG   252       6.152   6.795 -43.064  1.00  0.00           C  
ATOM   3871  HD1 ARG   252       5.430   5.951 -43.014  1.00  0.00           H  
ATOM   3872  HD2 ARG   252       5.661   7.586 -42.459  1.00  0.00           H  
ATOM   3873  NE  ARG   252       7.468   6.353 -42.431  1.00  0.00           N  
ATOM   3874  HE  ARG   252       7.983   5.657 -42.931  1.00  0.00           H  
ATOM   3875  CZ  ARG   252       8.055   6.974 -41.416  1.00  0.00           C  
ATOM   3876  NH1 ARG   252       7.567   7.884 -40.624  1.00  0.00           N  
ATOM   3877 HH11 ARG   252       6.622   8.210 -40.667  1.00  0.00           H  
ATOM   3878 HH12 ARG   252       8.219   8.131 -39.908  1.00  0.00           H  
ATOM   3879  NH2 ARG   252       9.283   6.649 -41.086  1.00  0.00           N  
ATOM   3880 HH21 ARG   252       9.944   6.005 -41.471  1.00  0.00           H  
ATOM   3881 HH22 ARG   252       9.652   7.188 -40.329  1.00  0.00           H  
ATOM   3882  C   ARG   252       3.338   7.126 -46.517  1.00  0.00           C  
ATOM   3883  O   ARG   252       3.090   6.891 -47.657  1.00  0.00           O  
ATOM   3884  N   SER   253       2.478   7.805 -45.731  1.00  0.00           N  
ATOM   3885  HN  SER   253       2.706   7.794 -44.761  1.00  0.00           H  
ATOM   3886  CA  SER   253       1.186   8.282 -46.279  1.00  0.00           C  
ATOM   3887  HA  SER   253       1.240   8.885 -47.173  1.00  0.00           H  
ATOM   3888  CB  SER   253       0.222   7.099 -46.525  1.00  0.00           C  
ATOM   3889  HB1 SER   253       0.278   6.377 -45.683  1.00  0.00           H  
ATOM   3890  HB2 SER   253       0.649   6.567 -47.402  1.00  0.00           H  
ATOM   3891  OG  SER   253      -1.081   7.432 -46.742  1.00  0.00           O  
ATOM   3892  HG1 SER   253      -1.349   6.567 -47.061  1.00  0.00           H  
ATOM   3893  C   SER   253       0.500   9.229 -45.283  1.00  0.00           C  
ATOM   3894  O   SER   253       0.731   9.185 -44.084  1.00  0.00           O  
ATOM   3895  N   PHE   254      -0.443  10.101 -45.757  1.00  0.00           N  
ATOM   3896  HN  PHE   254      -0.633  10.160 -46.734  1.00  0.00           H  
ATOM   3897  CA  PHE   254      -1.199  11.054 -44.936  1.00  0.00           C  
ATOM   3898  HA  PHE   254      -0.448  11.534 -44.327  1.00  0.00           H  
ATOM   3899  CB  PHE   254      -1.820  12.074 -45.910  1.00  0.00           C  
ATOM   3900  HB1 PHE   254      -2.785  11.727 -46.338  1.00  0.00           H  
ATOM   3901  HB2 PHE   254      -1.211  12.217 -46.828  1.00  0.00           H  
ATOM   3902  CG  PHE   254      -2.106  13.450 -45.278  1.00  0.00           C  
ATOM   3903  CD1 PHE   254      -1.195  14.525 -45.324  1.00  0.00           C  
ATOM   3904  HD1 PHE   254      -0.201  14.289 -45.675  1.00  0.00           H  
ATOM   3905  CE1 PHE   254      -1.560  15.884 -44.969  1.00  0.00           C  
ATOM   3906  HE1 PHE   254      -0.804  16.656 -44.965  1.00  0.00           H  
ATOM   3907  CZ  PHE   254      -2.836  16.113 -44.471  1.00  0.00           C  
ATOM   3908  HZ  PHE   254      -3.082  17.131 -44.209  1.00  0.00           H  
ATOM   3909  CD2 PHE   254      -3.396  13.769 -44.810  1.00  0.00           C  
ATOM   3910  HD2 PHE   254      -4.082  12.947 -44.665  1.00  0.00           H  
ATOM   3911  CE2 PHE   254      -3.685  15.067 -44.301  1.00  0.00           C  
ATOM   3912  HE2 PHE   254      -4.662  15.267 -43.885  1.00  0.00           H  
ATOM   3913  C   PHE   254      -2.106  10.420 -43.884  1.00  0.00           C  
ATOM   3914  O   PHE   254      -2.405  10.960 -42.841  1.00  0.00           O  
ATOM   3915  N   PHE   255      -2.513   9.159 -44.165  1.00  0.00           N  
ATOM   3916  HN  PHE   255      -2.156   8.729 -44.991  1.00  0.00           H  
ATOM   3917  CA  PHE   255      -3.411   8.407 -43.326  1.00  0.00           C  
ATOM   3918  HA  PHE   255      -3.666   8.961 -42.434  1.00  0.00           H  
ATOM   3919  CB  PHE   255      -4.690   8.042 -44.193  1.00  0.00           C  
ATOM   3920  HB1 PHE   255      -5.131   7.317 -43.476  1.00  0.00           H  
ATOM   3921  HB2 PHE   255      -4.524   7.544 -45.173  1.00  0.00           H  
ATOM   3922  CG  PHE   255      -5.590   9.245 -44.382  1.00  0.00           C  
ATOM   3923  CD1 PHE   255      -5.521   9.992 -45.595  1.00  0.00           C  
ATOM   3924  HD1 PHE   255      -4.775   9.816 -46.356  1.00  0.00           H  
ATOM   3925  CE1 PHE   255      -6.351  11.097 -45.774  1.00  0.00           C  
ATOM   3926  HE1 PHE   255      -6.249  11.651 -46.695  1.00  0.00           H  
ATOM   3927  CZ  PHE   255      -7.296  11.464 -44.752  1.00  0.00           C  
ATOM   3928  HZ  PHE   255      -7.962  12.301 -44.898  1.00  0.00           H  
ATOM   3929  CD2 PHE   255      -6.474   9.636 -43.325  1.00  0.00           C  
ATOM   3930  HD2 PHE   255      -6.445   9.114 -42.380  1.00  0.00           H  
ATOM   3931  CE2 PHE   255      -7.256  10.772 -43.523  1.00  0.00           C  
ATOM   3932  HE2 PHE   255      -7.917  11.170 -42.768  1.00  0.00           H  
ATOM   3933  C   PHE   255      -2.664   7.106 -42.868  1.00  0.00           C  
ATOM   3934  O   PHE   255      -1.856   6.525 -43.565  1.00  0.00           O  
ATOM   3935  N   TRP   256      -2.878   6.741 -41.594  1.00  0.00           N  
ATOM   3936  HN  TRP   256      -3.554   7.176 -41.005  1.00  0.00           H  
ATOM   3937  CA  TRP   256      -2.152   5.731 -40.901  1.00  0.00           C  
ATOM   3938  HA  TRP   256      -1.124   6.062 -40.898  1.00  0.00           H  
ATOM   3939  CB  TRP   256      -2.842   5.573 -39.417  1.00  0.00           C  
ATOM   3940  HB1 TRP   256      -3.902   5.316 -39.626  1.00  0.00           H  
ATOM   3941  HB2 TRP   256      -2.848   6.624 -39.055  1.00  0.00           H  
ATOM   3942  CG  TRP   256      -2.225   4.514 -38.526  1.00  0.00           C  
ATOM   3943  CD1 TRP   256      -1.128   4.710 -37.702  1.00  0.00           C  
ATOM   3944  HD1 TRP   256      -0.699   5.658 -37.414  1.00  0.00           H  
ATOM   3945  NE1 TRP   256      -0.885   3.558 -36.991  1.00  0.00           N  
ATOM   3946  HE1 TRP   256      -0.484   3.479 -36.105  1.00  0.00           H  
ATOM   3947  CE2 TRP   256      -1.859   2.668 -37.284  1.00  0.00           C  
ATOM   3948  CD2 TRP   256      -2.690   3.169 -38.360  1.00  0.00           C  
ATOM   3949  CE3 TRP   256      -3.738   2.409 -38.828  1.00  0.00           C  
ATOM   3950  HE3 TRP   256      -4.425   2.857 -39.530  1.00  0.00           H  
ATOM   3951  CZ3 TRP   256      -3.964   1.214 -38.131  1.00  0.00           C  
ATOM   3952  HZ3 TRP   256      -4.867   0.651 -38.315  1.00  0.00           H  
ATOM   3953  CZ2 TRP   256      -2.062   1.481 -36.709  1.00  0.00           C  
ATOM   3954  HZ2 TRP   256      -1.419   1.031 -35.967  1.00  0.00           H  
ATOM   3955  CH2 TRP   256      -3.176   0.744 -37.053  1.00  0.00           C  
ATOM   3956  HH2 TRP   256      -3.399  -0.184 -36.547  1.00  0.00           H  
ATOM   3957  C   TRP   256      -2.198   4.425 -41.667  1.00  0.00           C  
ATOM   3958  O   TRP   256      -3.243   3.767 -41.695  1.00  0.00           O  
ATOM   3959  N   ASN   257      -1.046   4.113 -42.264  1.00  0.00           N  
ATOM   3960  HN  ASN   257      -0.342   4.809 -42.383  1.00  0.00           H  
ATOM   3961  CA  ASN   257      -0.734   2.847 -42.887  1.00  0.00           C  
ATOM   3962  HA  ASN   257       0.236   2.915 -43.357  1.00  0.00           H  
ATOM   3963  CB  ASN   257      -0.741   1.693 -41.850  1.00  0.00           C  
ATOM   3964  HB1 ASN   257      -0.422   0.713 -42.266  1.00  0.00           H  
ATOM   3965  HB2 ASN   257      -1.754   1.568 -41.410  1.00  0.00           H  
ATOM   3966  CG  ASN   257       0.217   1.998 -40.637  1.00  0.00           C  
ATOM   3967  OD1 ASN   257       1.082   2.885 -40.675  1.00  0.00           O  
ATOM   3968  ND2 ASN   257       0.004   1.267 -39.539  1.00  0.00           N  
ATOM   3969 HD21 ASN   257       0.469   1.603 -38.719  1.00  0.00           H  
ATOM   3970 HD22 ASN   257      -0.826   0.733 -39.374  1.00  0.00           H  
ATOM   3971  C   ASN   257      -1.726   2.489 -44.042  1.00  0.00           C  
ATOM   3972  O   ASN   257      -1.870   1.346 -44.418  1.00  0.00           O  
ATOM   3973  N   VAL   258      -2.479   3.459 -44.732  1.00  0.00           N  
ATOM   3974  HN  VAL   258      -2.519   4.379 -44.351  1.00  0.00           H  
ATOM   3975  CA  VAL   258      -3.204   3.161 -45.997  1.00  0.00           C  
ATOM   3976  HA  VAL   258      -3.515   2.128 -45.941  1.00  0.00           H  
ATOM   3977  CB  VAL   258      -4.502   3.975 -46.066  1.00  0.00           C  
ATOM   3978  HB  VAL   258      -4.126   5.012 -46.199  1.00  0.00           H  
ATOM   3979  CG1 VAL   258      -5.284   3.495 -47.268  1.00  0.00           C  
ATOM   3980 HG11 VAL   258      -4.708   3.586 -48.214  1.00  0.00           H  
ATOM   3981 HG12 VAL   258      -6.244   4.052 -47.249  1.00  0.00           H  
ATOM   3982 HG13 VAL   258      -5.622   2.445 -47.133  1.00  0.00           H  
ATOM   3983  CG2 VAL   258      -5.306   3.736 -44.750  1.00  0.00           C  
ATOM   3984 HG21 VAL   258      -6.391   3.977 -44.756  1.00  0.00           H  
ATOM   3985 HG22 VAL   258      -4.874   4.292 -43.890  1.00  0.00           H  
ATOM   3986 HG23 VAL   258      -5.224   2.653 -44.518  1.00  0.00           H  
ATOM   3987  C   VAL   258      -2.353   3.400 -47.277  1.00  0.00           C  
ATOM   3988  O   VAL   258      -2.050   4.526 -47.749  1.00  0.00           O  
ATOM   3989  N   ALA   259      -2.088   2.301 -48.004  1.00  0.00           N  
ATOM   3990  HN  ALA   259      -2.204   1.396 -47.603  1.00  0.00           H  
ATOM   3991  CA  ALA   259      -1.469   2.362 -49.306  1.00  0.00           C  
ATOM   3992  HA  ALA   259      -0.658   3.066 -49.193  1.00  0.00           H  
ATOM   3993  CB  ALA   259      -0.854   1.107 -49.788  1.00  0.00           C  
ATOM   3994  HB1 ALA   259      -0.355   1.376 -50.744  1.00  0.00           H  
ATOM   3995  HB2 ALA   259      -1.530   0.246 -49.977  1.00  0.00           H  
ATOM   3996  HB3 ALA   259      -0.096   0.664 -49.107  1.00  0.00           H  
ATOM   3997  C   ALA   259      -2.499   2.845 -50.379  1.00  0.00           C  
ATOM   3998  O   ALA   259      -3.511   2.197 -50.547  1.00  0.00           O  
ATOM   3999  N   PRO   260      -2.241   3.939 -51.139  1.00  0.00           N  
ATOM   4000  CD  PRO   260      -1.330   4.999 -50.749  1.00  0.00           C  
ATOM   4001  HD1 PRO   260      -0.321   4.558 -50.891  1.00  0.00           H  
ATOM   4002  HD2 PRO   260      -1.698   5.396 -49.779  1.00  0.00           H  
ATOM   4003  CA  PRO   260      -3.119   4.390 -52.275  1.00  0.00           C  
ATOM   4004  HA  PRO   260      -4.135   4.039 -52.168  1.00  0.00           H  
ATOM   4005  CB  PRO   260      -2.925   5.929 -52.244  1.00  0.00           C  
ATOM   4006  HB1 PRO   260      -3.571   6.413 -51.481  1.00  0.00           H  
ATOM   4007  HB2 PRO   260      -3.021   6.472 -53.208  1.00  0.00           H  
ATOM   4008  CG  PRO   260      -1.502   6.103 -51.775  1.00  0.00           C  
ATOM   4009  HG1 PRO   260      -0.835   6.023 -52.660  1.00  0.00           H  
ATOM   4010  HG2 PRO   260      -1.298   7.136 -51.422  1.00  0.00           H  
ATOM   4011  C   PRO   260      -2.593   3.670 -53.518  1.00  0.00           C  
ATOM   4012  O   PRO   260      -1.897   4.264 -54.363  1.00  0.00           O  
ATOM   4013  N   GLY   261      -2.812   2.319 -53.555  1.00  0.00           N  
ATOM   4014  HN  GLY   261      -3.439   1.994 -52.851  1.00  0.00           H  
ATOM   4015  CA  GLY   261      -2.373   1.328 -54.495  1.00  0.00           C  
ATOM   4016  HA1 GLY   261      -2.417   1.887 -55.418  1.00  0.00           H  
ATOM   4017  HA2 GLY   261      -2.949   0.415 -54.491  1.00  0.00           H  
ATOM   4018  C   GLY   261      -0.949   0.817 -54.342  1.00  0.00           C  
ATOM   4019  O   GLY   261       0.045   1.556 -54.150  1.00  0.00           O  
ATOM   4020  N   ALA   262      -0.830  -0.489 -54.415  1.00  0.00           N  
ATOM   4021  HN  ALA   262      -1.660  -1.041 -54.429  1.00  0.00           H  
ATOM   4022  CA  ALA   262       0.463  -1.143 -54.038  1.00  0.00           C  
ATOM   4023  HA  ALA   262       1.164  -0.333 -53.900  1.00  0.00           H  
ATOM   4024  CB  ALA   262       0.264  -2.177 -52.884  1.00  0.00           C  
ATOM   4025  HB1 ALA   262      -0.476  -2.977 -53.099  1.00  0.00           H  
ATOM   4026  HB2 ALA   262      -0.184  -1.640 -52.021  1.00  0.00           H  
ATOM   4027  HB3 ALA   262       1.282  -2.521 -52.601  1.00  0.00           H  
ATOM   4028  C   ALA   262       1.069  -1.863 -55.170  1.00  0.00           C  
ATOM   4029  O   ALA   262       2.290  -2.132 -55.245  1.00  0.00           O  
ATOM   4030  N   GLU   263       0.159  -2.311 -56.159  1.00  0.00           N  
ATOM   4031  HN  GLU   263      -0.781  -1.984 -56.098  1.00  0.00           H  
ATOM   4032  CA  GLU   263       0.584  -3.112 -57.277  1.00  0.00           C  
ATOM   4033  HA  GLU   263       0.899  -4.040 -56.822  1.00  0.00           H  
ATOM   4034  CB  GLU   263      -0.684  -3.260 -58.235  1.00  0.00           C  
ATOM   4035  HB1 GLU   263      -0.387  -3.818 -59.148  1.00  0.00           H  
ATOM   4036  HB2 GLU   263      -1.089  -2.307 -58.637  1.00  0.00           H  
ATOM   4037  CG  GLU   263      -1.892  -3.929 -57.466  1.00  0.00           C  
ATOM   4038  HG1 GLU   263      -2.000  -3.334 -56.533  1.00  0.00           H  
ATOM   4039  HG2 GLU   263      -1.532  -4.944 -57.196  1.00  0.00           H  
ATOM   4040  CD  GLU   263      -3.181  -3.904 -58.210  1.00  0.00           C  
ATOM   4041  OE1 GLU   263      -3.711  -5.018 -58.502  1.00  0.00           O  
ATOM   4042  OE2 GLU   263      -3.736  -2.783 -58.391  1.00  0.00           O  
ATOM   4043  C   GLU   263       1.763  -2.554 -58.146  1.00  0.00           C  
ATOM   4044  O   GLU   263       2.621  -3.307 -58.557  1.00  0.00           O  
ATOM   4045  N   SER   264       1.776  -1.233 -58.333  1.00  0.00           N  
ATOM   4046  HN  SER   264       1.154  -0.536 -57.987  1.00  0.00           H  
ATOM   4047  CA  SER   264       2.781  -0.539 -59.066  1.00  0.00           C  
ATOM   4048  HA  SER   264       2.852  -0.988 -60.046  1.00  0.00           H  
ATOM   4049  CB  SER   264       2.377   0.948 -59.308  1.00  0.00           C  
ATOM   4050  HB1 SER   264       3.102   1.369 -60.037  1.00  0.00           H  
ATOM   4051  HB2 SER   264       2.280   1.615 -58.425  1.00  0.00           H  
ATOM   4052  OG  SER   264       1.207   0.876 -60.089  1.00  0.00           O  
ATOM   4053  HG1 SER   264       1.537   1.121 -60.957  1.00  0.00           H  
ATOM   4054  C   SER   264       4.232  -0.518 -58.657  1.00  0.00           C  
ATOM   4055  O   SER   264       5.146  -0.693 -59.481  1.00  0.00           O  
ATOM   4056  N   ALA   265       4.442  -0.362 -57.320  1.00  0.00           N  
ATOM   4057  HN  ALA   265       3.643  -0.289 -56.728  1.00  0.00           H  
ATOM   4058  CA  ALA   265       5.731  -0.398 -56.693  1.00  0.00           C  
ATOM   4059  HA  ALA   265       6.491   0.001 -57.347  1.00  0.00           H  
ATOM   4060  CB  ALA   265       5.714   0.422 -55.457  1.00  0.00           C  
ATOM   4061  HB1 ALA   265       6.727   0.537 -55.015  1.00  0.00           H  
ATOM   4062  HB2 ALA   265       4.993  -0.022 -54.739  1.00  0.00           H  
ATOM   4063  HB3 ALA   265       5.384   1.418 -55.823  1.00  0.00           H  
ATOM   4064  C   ALA   265       6.128  -1.848 -56.370  1.00  0.00           C  
ATOM   4065  O   ALA   265       7.272  -2.149 -56.468  1.00  0.00           O  
ATOM   4066  N   VAL   266       5.154  -2.785 -56.103  1.00  0.00           N  
ATOM   4067  HN  VAL   266       4.243  -2.404 -55.964  1.00  0.00           H  
ATOM   4068  CA  VAL   266       5.361  -4.261 -56.008  1.00  0.00           C  
ATOM   4069  HA  VAL   266       6.212  -4.276 -55.344  1.00  0.00           H  
ATOM   4070  CB  VAL   266       4.218  -5.013 -55.460  1.00  0.00           C  
ATOM   4071  HB  VAL   266       3.327  -4.719 -56.054  1.00  0.00           H  
ATOM   4072  CG1 VAL   266       4.403  -6.545 -55.676  1.00  0.00           C  
ATOM   4073 HG11 VAL   266       5.382  -6.945 -55.335  1.00  0.00           H  
ATOM   4074 HG12 VAL   266       4.043  -6.794 -56.697  1.00  0.00           H  
ATOM   4075 HG13 VAL   266       3.687  -7.039 -54.985  1.00  0.00           H  
ATOM   4076  CG2 VAL   266       4.019  -4.693 -54.029  1.00  0.00           C  
ATOM   4077 HG21 VAL   266       3.914  -3.589 -53.969  1.00  0.00           H  
ATOM   4078 HG22 VAL   266       4.946  -4.961 -53.478  1.00  0.00           H  
ATOM   4079 HG23 VAL   266       3.127  -5.132 -53.533  1.00  0.00           H  
ATOM   4080  C   VAL   266       5.929  -4.761 -57.312  1.00  0.00           C  
ATOM   4081  O   VAL   266       6.991  -5.392 -57.480  1.00  0.00           O  
ATOM   4082  N   ALA   267       5.270  -4.412 -58.364  1.00  0.00           N  
ATOM   4083  HN  ALA   267       4.359  -4.020 -58.258  1.00  0.00           H  
ATOM   4084  CA  ALA   267       5.677  -4.694 -59.674  1.00  0.00           C  
ATOM   4085  HA  ALA   267       5.819  -5.756 -59.810  1.00  0.00           H  
ATOM   4086  CB  ALA   267       4.598  -4.294 -60.693  1.00  0.00           C  
ATOM   4087  HB1 ALA   267       4.620  -3.183 -60.695  1.00  0.00           H  
ATOM   4088  HB2 ALA   267       3.591  -4.685 -60.435  1.00  0.00           H  
ATOM   4089  HB3 ALA   267       4.890  -4.520 -61.741  1.00  0.00           H  
ATOM   4090  C   ALA   267       7.010  -4.108 -60.218  1.00  0.00           C  
ATOM   4091  O   ALA   267       7.725  -4.889 -60.873  1.00  0.00           O  
ATOM   4092  N   SER   268       7.323  -2.811 -59.873  1.00  0.00           N  
ATOM   4093  HN  SER   268       6.581  -2.283 -59.470  1.00  0.00           H  
ATOM   4094  CA  SER   268       8.688  -2.264 -60.056  1.00  0.00           C  
ATOM   4095  HA  SER   268       9.024  -2.453 -61.065  1.00  0.00           H  
ATOM   4096  CB  SER   268       8.782  -0.788 -59.501  1.00  0.00           C  
ATOM   4097  HB1 SER   268       9.784  -0.310 -59.545  1.00  0.00           H  
ATOM   4098  HB2 SER   268       8.369  -0.825 -58.471  1.00  0.00           H  
ATOM   4099  OG  SER   268       7.880   0.091 -60.113  1.00  0.00           O  
ATOM   4100  HG1 SER   268       8.244   0.397 -60.947  1.00  0.00           H  
ATOM   4101  C   SER   268       9.720  -3.006 -59.285  1.00  0.00           C  
ATOM   4102  O   SER   268      10.790  -3.342 -59.782  1.00  0.00           O  
ATOM   4103  N   PHE   269       9.457  -3.354 -58.036  1.00  0.00           N  
ATOM   4104  HN  PHE   269       8.703  -2.949 -57.525  1.00  0.00           H  
ATOM   4105  CA  PHE   269      10.329  -4.121 -57.131  1.00  0.00           C  
ATOM   4106  HA  PHE   269      11.229  -3.542 -56.993  1.00  0.00           H  
ATOM   4107  CB  PHE   269       9.737  -3.944 -55.728  1.00  0.00           C  
ATOM   4108  HB1 PHE   269       8.680  -4.285 -55.745  1.00  0.00           H  
ATOM   4109  HB2 PHE   269       9.842  -2.896 -55.375  1.00  0.00           H  
ATOM   4110  CG  PHE   269      10.350  -4.868 -54.603  1.00  0.00           C  
ATOM   4111  CD1 PHE   269       9.557  -5.576 -53.635  1.00  0.00           C  
ATOM   4112  HD1 PHE   269       8.499  -5.400 -53.511  1.00  0.00           H  
ATOM   4113  CE1 PHE   269      10.210  -6.313 -52.659  1.00  0.00           C  
ATOM   4114  HE1 PHE   269       9.712  -6.588 -51.740  1.00  0.00           H  
ATOM   4115  CZ  PHE   269      11.610  -6.368 -52.626  1.00  0.00           C  
ATOM   4116  HZ  PHE   269      12.011  -6.891 -51.771  1.00  0.00           H  
ATOM   4117  CD2 PHE   269      11.728  -4.884 -54.470  1.00  0.00           C  
ATOM   4118  HD2 PHE   269      12.244  -4.478 -55.327  1.00  0.00           H  
ATOM   4119  CE2 PHE   269      12.408  -5.569 -53.524  1.00  0.00           C  
ATOM   4120  HE2 PHE   269      13.485  -5.575 -53.610  1.00  0.00           H  
ATOM   4121  C   PHE   269      10.686  -5.580 -57.589  1.00  0.00           C  
ATOM   4122  O   PHE   269      11.791  -6.060 -57.824  1.00  0.00           O  
ATOM   4123  N   VAL   270       9.625  -6.266 -58.080  1.00  0.00           N  
ATOM   4124  HN  VAL   270       8.723  -5.974 -57.770  1.00  0.00           H  
ATOM   4125  CA  VAL   270       9.592  -7.579 -58.755  1.00  0.00           C  
ATOM   4126  HA  VAL   270      10.102  -8.354 -58.202  1.00  0.00           H  
ATOM   4127  CB  VAL   270       8.176  -8.124 -58.773  1.00  0.00           C  
ATOM   4128  HB  VAL   270       7.481  -7.383 -59.223  1.00  0.00           H  
ATOM   4129  CG1 VAL   270       8.026  -9.461 -59.635  1.00  0.00           C  
ATOM   4130 HG11 VAL   270       8.828 -10.143 -59.280  1.00  0.00           H  
ATOM   4131 HG12 VAL   270       8.231  -9.255 -60.707  1.00  0.00           H  
ATOM   4132 HG13 VAL   270       6.993  -9.869 -59.607  1.00  0.00           H  
ATOM   4133  CG2 VAL   270       7.683  -8.547 -57.378  1.00  0.00           C  
ATOM   4134 HG21 VAL   270       8.074  -9.550 -57.103  1.00  0.00           H  
ATOM   4135 HG22 VAL   270       6.574  -8.601 -57.352  1.00  0.00           H  
ATOM   4136 HG23 VAL   270       7.938  -7.839 -56.561  1.00  0.00           H  
ATOM   4137  C   VAL   270      10.306  -7.605 -60.076  1.00  0.00           C  
ATOM   4138  O   VAL   270      11.085  -8.484 -60.224  1.00  0.00           O  
ATOM   4139  N   THR   271      10.091  -6.637 -60.978  1.00  0.00           N  
ATOM   4140  HN  THR   271       9.230  -6.151 -60.853  1.00  0.00           H  
ATOM   4141  CA  THR   271      10.831  -6.566 -62.282  1.00  0.00           C  
ATOM   4142  HA  THR   271      10.859  -7.526 -62.776  1.00  0.00           H  
ATOM   4143  CB  THR   271      10.266  -5.563 -63.234  1.00  0.00           C  
ATOM   4144  HB  THR   271      10.000  -4.621 -62.709  1.00  0.00           H  
ATOM   4145  OG1 THR   271       9.165  -5.952 -63.990  1.00  0.00           O  
ATOM   4146  HG1 THR   271       9.537  -6.569 -64.624  1.00  0.00           H  
ATOM   4147  CG2 THR   271      11.252  -5.038 -64.343  1.00  0.00           C  
ATOM   4148 HG21 THR   271      11.393  -5.874 -65.060  1.00  0.00           H  
ATOM   4149 HG22 THR   271      12.282  -4.779 -64.015  1.00  0.00           H  
ATOM   4150 HG23 THR   271      10.806  -4.218 -64.946  1.00  0.00           H  
ATOM   4151  C   THR   271      12.345  -6.279 -62.084  1.00  0.00           C  
ATOM   4152  O   THR   271      13.185  -6.868 -62.758  1.00  0.00           O  
ATOM   4153  N   GLN   272      12.749  -5.507 -61.128  1.00  0.00           N  
ATOM   4154  HN  GLN   272      12.047  -5.043 -60.595  1.00  0.00           H  
ATOM   4155  CA  GLN   272      14.198  -5.367 -60.734  1.00  0.00           C  
ATOM   4156  HA  GLN   272      14.709  -5.007 -61.614  1.00  0.00           H  
ATOM   4157  CB  GLN   272      14.447  -4.306 -59.670  1.00  0.00           C  
ATOM   4158  HB1 GLN   272      13.988  -4.575 -58.695  1.00  0.00           H  
ATOM   4159  HB2 GLN   272      13.962  -3.335 -59.905  1.00  0.00           H  
ATOM   4160  CG  GLN   272      15.902  -3.928 -59.362  1.00  0.00           C  
ATOM   4161  HG1 GLN   272      16.574  -4.781 -59.597  1.00  0.00           H  
ATOM   4162  HG2 GLN   272      16.025  -3.726 -58.277  1.00  0.00           H  
ATOM   4163  CD  GLN   272      16.279  -2.773 -60.333  1.00  0.00           C  
ATOM   4164  OE1 GLN   272      15.967  -2.824 -61.530  1.00  0.00           O  
ATOM   4165  NE2 GLN   272      16.678  -1.639 -59.807  1.00  0.00           N  
ATOM   4166 HE21 GLN   272      16.463  -0.847 -60.379  1.00  0.00           H  
ATOM   4167 HE22 GLN   272      17.071  -1.586 -58.889  1.00  0.00           H  
ATOM   4168  C   GLN   272      14.876  -6.648 -60.169  1.00  0.00           C  
ATOM   4169  O   GLN   272      15.912  -7.106 -60.489  1.00  0.00           O  
ATOM   4170  N   LEU   273      14.212  -7.370 -59.279  1.00  0.00           N  
ATOM   4171  HN  LEU   273      13.308  -7.069 -58.987  1.00  0.00           H  
ATOM   4172  CA  LEU   273      14.587  -8.637 -58.783  1.00  0.00           C  
ATOM   4173  HA  LEU   273      15.498  -8.466 -58.230  1.00  0.00           H  
ATOM   4174  CB  LEU   273      13.528  -9.076 -57.724  1.00  0.00           C  
ATOM   4175  HB1 LEU   273      13.463 -10.179 -57.611  1.00  0.00           H  
ATOM   4176  HB2 LEU   273      12.541  -8.830 -58.171  1.00  0.00           H  
ATOM   4177  CG  LEU   273      13.670  -8.460 -56.269  1.00  0.00           C  
ATOM   4178  HG  LEU   273      13.648  -7.362 -56.433  1.00  0.00           H  
ATOM   4179  CD1 LEU   273      12.538  -8.775 -55.226  1.00  0.00           C  
ATOM   4180 HD11 LEU   273      12.680  -8.187 -54.295  1.00  0.00           H  
ATOM   4181 HD12 LEU   273      12.477  -9.877 -55.095  1.00  0.00           H  
ATOM   4182 HD13 LEU   273      11.590  -8.452 -55.708  1.00  0.00           H  
ATOM   4183  CD2 LEU   273      14.973  -9.021 -55.715  1.00  0.00           C  
ATOM   4184 HD21 LEU   273      15.204  -8.467 -54.780  1.00  0.00           H  
ATOM   4185 HD22 LEU   273      15.891  -8.749 -56.278  1.00  0.00           H  
ATOM   4186 HD23 LEU   273      14.956 -10.118 -55.542  1.00  0.00           H  
ATOM   4187  C   LEU   273      14.667  -9.695 -59.819  1.00  0.00           C  
ATOM   4188  O   LEU   273      15.454 -10.613 -59.782  1.00  0.00           O  
ATOM   4189  N   ALA   274      13.643  -9.702 -60.719  1.00  0.00           N  
ATOM   4190  HN  ALA   274      12.824  -9.134 -60.696  1.00  0.00           H  
ATOM   4191  CA  ALA   274      13.773 -10.548 -61.927  1.00  0.00           C  
ATOM   4192  HA  ALA   274      13.861 -11.551 -61.536  1.00  0.00           H  
ATOM   4193  CB  ALA   274      12.502 -10.568 -62.776  1.00  0.00           C  
ATOM   4194  HB1 ALA   274      11.581 -10.804 -62.202  1.00  0.00           H  
ATOM   4195  HB2 ALA   274      12.605 -11.367 -63.541  1.00  0.00           H  
ATOM   4196  HB3 ALA   274      12.370  -9.575 -63.256  1.00  0.00           H  
ATOM   4197  C   ALA   274      14.993 -10.232 -62.833  1.00  0.00           C  
ATOM   4198  O   ALA   274      15.627 -11.156 -63.233  1.00  0.00           O  
ATOM   4199  N   ALA   275      15.314  -8.950 -63.036  1.00  0.00           N  
ATOM   4200  HN  ALA   275      14.642  -8.221 -62.929  1.00  0.00           H  
ATOM   4201  CA  ALA   275      16.584  -8.533 -63.680  1.00  0.00           C  
ATOM   4202  HA  ALA   275      16.605  -9.033 -64.637  1.00  0.00           H  
ATOM   4203  CB  ALA   275      16.685  -6.983 -63.926  1.00  0.00           C  
ATOM   4204  HB1 ALA   275      17.628  -6.685 -64.432  1.00  0.00           H  
ATOM   4205  HB2 ALA   275      16.620  -6.500 -62.928  1.00  0.00           H  
ATOM   4206  HB3 ALA   275      15.895  -6.777 -64.680  1.00  0.00           H  
ATOM   4207  C   ALA   275      17.913  -8.954 -62.896  1.00  0.00           C  
ATOM   4208  O   ALA   275      18.849  -9.489 -63.512  1.00  0.00           O  
ATOM   4209  N   ALA   276      17.960  -8.805 -61.559  1.00  0.00           N  
ATOM   4210  HN  ALA   276      17.086  -8.463 -61.222  1.00  0.00           H  
ATOM   4211  CA  ALA   276      18.989  -9.392 -60.656  1.00  0.00           C  
ATOM   4212  HA  ALA   276      19.950  -9.014 -60.973  1.00  0.00           H  
ATOM   4213  CB  ALA   276      18.720  -9.088 -59.149  1.00  0.00           C  
ATOM   4214  HB1 ALA   276      19.603  -9.354 -58.529  1.00  0.00           H  
ATOM   4215  HB2 ALA   276      17.785  -9.563 -58.782  1.00  0.00           H  
ATOM   4216  HB3 ALA   276      18.610  -7.983 -59.166  1.00  0.00           H  
ATOM   4217  C   ALA   276      19.166 -10.867 -60.731  1.00  0.00           C  
ATOM   4218  O   ALA   276      20.272 -11.377 -60.714  1.00  0.00           O  
ATOM   4219  N   GLU   277      17.969 -11.543 -60.938  1.00  0.00           N  
ATOM   4220  HN  GLU   277      17.122 -11.017 -60.929  1.00  0.00           H  
ATOM   4221  CA  GLU   277      17.959 -12.977 -61.167  1.00  0.00           C  
ATOM   4222  HA  GLU   277      18.575 -13.485 -60.439  1.00  0.00           H  
ATOM   4223  CB  GLU   277      16.582 -13.572 -61.083  1.00  0.00           C  
ATOM   4224  HB1 GLU   277      16.024 -13.225 -61.979  1.00  0.00           H  
ATOM   4225  HB2 GLU   277      16.149 -13.258 -60.110  1.00  0.00           H  
ATOM   4226  CG  GLU   277      16.610 -15.078 -60.980  1.00  0.00           C  
ATOM   4227  HG1 GLU   277      16.637 -15.409 -59.920  1.00  0.00           H  
ATOM   4228  HG2 GLU   277      17.583 -15.326 -61.456  1.00  0.00           H  
ATOM   4229  CD  GLU   277      15.582 -15.788 -61.920  1.00  0.00           C  
ATOM   4230  OE1 GLU   277      15.640 -15.426 -63.133  1.00  0.00           O  
ATOM   4231  OE2 GLU   277      14.924 -16.730 -61.398  1.00  0.00           O  
ATOM   4232  C   GLU   277      18.575 -13.321 -62.549  1.00  0.00           C  
ATOM   4233  O   GLU   277      19.417 -14.163 -62.639  1.00  0.00           O  
ATOM   4234  N   ALA   278      18.215 -12.555 -63.621  1.00  0.00           N  
ATOM   4235  HN  ALA   278      17.509 -11.855 -63.559  1.00  0.00           H  
ATOM   4236  CA  ALA   278      18.631 -12.922 -65.010  1.00  0.00           C  
ATOM   4237  HA  ALA   278      18.450 -13.963 -65.234  1.00  0.00           H  
ATOM   4238  CB  ALA   278      17.763 -12.026 -66.000  1.00  0.00           C  
ATOM   4239  HB1 ALA   278      16.747 -12.055 -65.553  1.00  0.00           H  
ATOM   4240  HB2 ALA   278      17.704 -12.577 -66.962  1.00  0.00           H  
ATOM   4241  HB3 ALA   278      18.050 -10.953 -66.032  1.00  0.00           H  
ATOM   4242  C   ALA   278      20.096 -12.705 -65.397  1.00  0.00           C  
ATOM   4243  O   ALA   278      20.725 -13.533 -66.075  1.00  0.00           O  
ATOM   4244  N   LEU   279      20.654 -11.645 -64.808  1.00  0.00           N  
ATOM   4245  HN  LEU   279      20.042 -10.981 -64.383  1.00  0.00           H  
ATOM   4246  CA  LEU   279      22.088 -11.355 -64.795  1.00  0.00           C  
ATOM   4247  HA  LEU   279      22.444 -11.086 -65.778  1.00  0.00           H  
ATOM   4248  CB  LEU   279      22.160  -9.942 -64.039  1.00  0.00           C  
ATOM   4249  HB1 LEU   279      21.519  -9.870 -63.134  1.00  0.00           H  
ATOM   4250  HB2 LEU   279      21.696  -9.253 -64.777  1.00  0.00           H  
ATOM   4251  CG  LEU   279      23.590  -9.389 -63.737  1.00  0.00           C  
ATOM   4252  HG  LEU   279      24.006 -10.099 -62.991  1.00  0.00           H  
ATOM   4253  CD1 LEU   279      24.490  -9.279 -64.996  1.00  0.00           C  
ATOM   4254 HD11 LEU   279      24.035  -8.865 -65.921  1.00  0.00           H  
ATOM   4255 HD12 LEU   279      24.947 -10.272 -65.198  1.00  0.00           H  
ATOM   4256 HD13 LEU   279      25.255  -8.488 -64.839  1.00  0.00           H  
ATOM   4257  CD2 LEU   279      23.582  -8.058 -63.048  1.00  0.00           C  
ATOM   4258 HD21 LEU   279      23.158  -7.272 -63.709  1.00  0.00           H  
ATOM   4259 HD22 LEU   279      24.630  -7.839 -62.748  1.00  0.00           H  
ATOM   4260 HD23 LEU   279      22.893  -8.131 -62.180  1.00  0.00           H  
ATOM   4261  C   LEU   279      23.051 -12.388 -64.315  1.00  0.00           C  
ATOM   4262  O   LEU   279      23.987 -12.712 -65.062  1.00  0.00           O  
ATOM   4263  N   GLN   280      22.642 -13.073 -63.248  1.00  0.00           N  
ATOM   4264  HN  GLN   280      21.775 -12.896 -62.788  1.00  0.00           H  
ATOM   4265  CA  GLN   280      23.259 -14.202 -62.584  1.00  0.00           C  
ATOM   4266  HA  GLN   280      24.308 -14.054 -62.791  1.00  0.00           H  
ATOM   4267  CB  GLN   280      22.895 -14.247 -61.091  1.00  0.00           C  
ATOM   4268  HB1 GLN   280      23.247 -15.223 -60.694  1.00  0.00           H  
ATOM   4269  HB2 GLN   280      21.794 -14.160 -60.968  1.00  0.00           H  
ATOM   4270  CG  GLN   280      23.521 -13.056 -60.336  1.00  0.00           C  
ATOM   4271  HG1 GLN   280      23.134 -12.121 -60.795  1.00  0.00           H  
ATOM   4272  HG2 GLN   280      24.619 -13.030 -60.166  1.00  0.00           H  
ATOM   4273  CD  GLN   280      23.047 -12.872 -58.902  1.00  0.00           C  
ATOM   4274  OE1 GLN   280      22.160 -13.576 -58.359  1.00  0.00           O  
ATOM   4275  NE2 GLN   280      23.628 -11.895 -58.215  1.00  0.00           N  
ATOM   4276 HE21 GLN   280      23.240 -11.705 -57.313  1.00  0.00           H  
ATOM   4277 HE22 GLN   280      24.257 -11.249 -58.647  1.00  0.00           H  
ATOM   4278  C   GLN   280      22.935 -15.560 -63.299  1.00  0.00           C  
ATOM   4279  O   GLN   280      23.286 -16.679 -62.851  1.00  0.00           O  
ATOM   4280  N   LYS   281      22.266 -15.638 -64.444  1.00  0.00           N  
ATOM   4281  HN  LYS   281      21.898 -14.798 -64.835  1.00  0.00           H  
ATOM   4282  CA  LYS   281      22.287 -16.786 -65.373  1.00  0.00           C  
ATOM   4283  HA  LYS   281      22.211 -17.684 -64.778  1.00  0.00           H  
ATOM   4284  CB  LYS   281      21.128 -16.790 -66.399  1.00  0.00           C  
ATOM   4285  HB1 LYS   281      21.135 -17.633 -67.122  1.00  0.00           H  
ATOM   4286  HB2 LYS   281      21.289 -15.883 -67.021  1.00  0.00           H  
ATOM   4287  CG  LYS   281      19.722 -16.627 -65.782  1.00  0.00           C  
ATOM   4288  HG1 LYS   281      18.908 -16.798 -66.518  1.00  0.00           H  
ATOM   4289  HG2 LYS   281      19.652 -15.570 -65.446  1.00  0.00           H  
ATOM   4290  CD  LYS   281      19.369 -17.547 -64.581  1.00  0.00           C  
ATOM   4291  HD1 LYS   281      20.248 -17.596 -63.904  1.00  0.00           H  
ATOM   4292  HD2 LYS   281      19.091 -18.571 -64.911  1.00  0.00           H  
ATOM   4293  CE  LYS   281      18.042 -17.053 -63.913  1.00  0.00           C  
ATOM   4294  HE1 LYS   281      18.214 -15.972 -63.721  1.00  0.00           H  
ATOM   4295  HE2 LYS   281      17.700 -17.585 -62.999  1.00  0.00           H  
ATOM   4296  NZ  LYS   281      16.735 -16.951 -64.797  1.00  0.00           N  
ATOM   4297  HZ1 LYS   281      16.069 -16.443 -64.180  1.00  0.00           H  
ATOM   4298  HZ2 LYS   281      16.447 -17.917 -65.052  1.00  0.00           H  
ATOM   4299  HZ3 LYS   281      16.790 -16.432 -65.697  1.00  0.00           H  
ATOM   4300  C   LYS   281      23.569 -16.926 -66.201  1.00  0.00           C  
ATOM   4301  O   LYS   281      23.724 -17.961 -66.864  1.00  0.00           O  
ATOM   4302  N   ALA   282      24.481 -15.969 -66.103  1.00  0.00           N  
ATOM   4303  HN  ALA   282      24.269 -15.132 -65.603  1.00  0.00           H  
ATOM   4304  CA  ALA   282      25.753 -15.962 -66.735  1.00  0.00           C  
ATOM   4305  HA  ALA   282      25.789 -16.609 -67.599  1.00  0.00           H  
ATOM   4306  CB  ALA   282      26.107 -14.530 -67.302  1.00  0.00           C  
ATOM   4307  HB1 ALA   282      27.049 -14.633 -67.881  1.00  0.00           H  
ATOM   4308  HB2 ALA   282      26.088 -13.746 -66.515  1.00  0.00           H  
ATOM   4309  HB3 ALA   282      25.321 -14.202 -68.015  1.00  0.00           H  
ATOM   4310  C   ALA   282      26.810 -16.439 -65.745  1.00  0.00           C  
ATOM   4311  O   ALA   282      27.002 -15.841 -64.695  1.00  0.00           O  
ATOM   4312  N   PRO   283      27.507 -17.478 -66.062  1.00  0.00           N  
ATOM   4313  CD  PRO   283      26.857 -18.666 -66.794  1.00  0.00           C  
ATOM   4314  HD1 PRO   283      26.781 -18.377 -67.864  1.00  0.00           H  
ATOM   4315  HD2 PRO   283      25.890 -18.932 -66.316  1.00  0.00           H  
ATOM   4316  CA  PRO   283      28.826 -17.802 -65.612  1.00  0.00           C  
ATOM   4317  HA  PRO   283      28.761 -17.913 -64.540  1.00  0.00           H  
ATOM   4318  CB  PRO   283      29.266 -19.114 -66.296  1.00  0.00           C  
ATOM   4319  HB1 PRO   283      29.968 -19.810 -65.788  1.00  0.00           H  
ATOM   4320  HB2 PRO   283      29.830 -18.853 -67.216  1.00  0.00           H  
ATOM   4321  CG  PRO   283      27.921 -19.824 -66.548  1.00  0.00           C  
ATOM   4322  HG1 PRO   283      27.976 -20.513 -67.417  1.00  0.00           H  
ATOM   4323  HG2 PRO   283      27.621 -20.278 -65.579  1.00  0.00           H  
ATOM   4324  C   PRO   283      29.815 -16.601 -65.694  1.00  0.00           C  
ATOM   4325  O   PRO   283      29.539 -15.623 -66.369  1.00  0.00           O  
ATOM   4326  N   ASP   284      30.794 -16.649 -64.840  1.00  0.00           N  
ATOM   4327  HN  ASP   284      30.822 -17.459 -64.259  1.00  0.00           H  
ATOM   4328  CA  ASP   284      31.965 -15.725 -64.757  1.00  0.00           C  
ATOM   4329  HA  ASP   284      32.435 -15.998 -63.824  1.00  0.00           H  
ATOM   4330  CB  ASP   284      33.004 -15.927 -65.853  1.00  0.00           C  
ATOM   4331  HB1 ASP   284      33.804 -15.158 -65.886  1.00  0.00           H  
ATOM   4332  HB2 ASP   284      32.493 -15.951 -66.839  1.00  0.00           H  
ATOM   4333  CG  ASP   284      33.736 -17.218 -65.855  1.00  0.00           C  
ATOM   4334  OD1 ASP   284      34.319 -17.591 -66.959  1.00  0.00           O  
ATOM   4335  OD2 ASP   284      33.927 -17.829 -64.779  1.00  0.00           O  
ATOM   4336  C   ASP   284      31.645 -14.236 -64.582  1.00  0.00           C  
ATOM   4337  O   ASP   284      32.294 -13.374 -65.122  1.00  0.00           O  
ATOM   4338  N   VAL   285      30.528 -13.918 -63.875  1.00  0.00           N  
ATOM   4339  HN  VAL   285      30.027 -14.612 -63.362  1.00  0.00           H  
ATOM   4340  CA  VAL   285      30.098 -12.512 -63.712  1.00  0.00           C  
ATOM   4341  HA  VAL   285      30.278 -12.036 -64.664  1.00  0.00           H  
ATOM   4342  CB  VAL   285      28.669 -12.325 -63.163  1.00  0.00           C  
ATOM   4343  HB  VAL   285      28.625 -11.267 -62.827  1.00  0.00           H  
ATOM   4344  CG1 VAL   285      27.693 -12.728 -64.355  1.00  0.00           C  
ATOM   4345 HG11 VAL   285      27.838 -12.013 -65.193  1.00  0.00           H  
ATOM   4346 HG12 VAL   285      26.605 -12.671 -64.139  1.00  0.00           H  
ATOM   4347 HG13 VAL   285      27.875 -13.751 -64.748  1.00  0.00           H  
ATOM   4348  CG2 VAL   285      28.356 -13.307 -62.013  1.00  0.00           C  
ATOM   4349 HG21 VAL   285      29.056 -13.368 -61.153  1.00  0.00           H  
ATOM   4350 HG22 VAL   285      28.264 -14.313 -62.476  1.00  0.00           H  
ATOM   4351 HG23 VAL   285      27.374 -13.003 -61.593  1.00  0.00           H  
ATOM   4352  C   VAL   285      31.062 -11.801 -62.719  1.00  0.00           C  
ATOM   4353  O   VAL   285      31.070 -10.590 -62.829  1.00  0.00           O  
ATOM   4354  N   THR   286      31.783 -12.500 -61.835  1.00  0.00           N  
ATOM   4355  HN  THR   286      31.866 -13.493 -61.866  1.00  0.00           H  
ATOM   4356  CA  THR   286      32.614 -12.070 -60.668  1.00  0.00           C  
ATOM   4357  HA  THR   286      32.004 -11.487 -59.994  1.00  0.00           H  
ATOM   4358  CB  THR   286      33.231 -13.276 -59.823  1.00  0.00           C  
ATOM   4359  HB  THR   286      34.080 -12.904 -59.211  1.00  0.00           H  
ATOM   4360  OG1 THR   286      33.648 -14.319 -60.729  1.00  0.00           O  
ATOM   4361  HG1 THR   286      34.149 -14.969 -60.230  1.00  0.00           H  
ATOM   4362  CG2 THR   286      32.114 -13.829 -58.973  1.00  0.00           C  
ATOM   4363 HG21 THR   286      31.417 -14.399 -59.624  1.00  0.00           H  
ATOM   4364 HG22 THR   286      31.445 -13.064 -58.523  1.00  0.00           H  
ATOM   4365 HG23 THR   286      32.400 -14.604 -58.230  1.00  0.00           H  
ATOM   4366  C   THR   286      33.737 -11.165 -61.072  1.00  0.00           C  
ATOM   4367  O   THR   286      34.073 -10.218 -60.381  1.00  0.00           O  
ATOM   4368  N   THR   287      34.410 -11.511 -62.239  1.00  0.00           N  
ATOM   4369  HN  THR   287      34.002 -12.289 -62.711  1.00  0.00           H  
ATOM   4370  CA  THR   287      35.550 -10.957 -62.867  1.00  0.00           C  
ATOM   4371  HA  THR   287      36.082 -10.337 -62.161  1.00  0.00           H  
ATOM   4372  CB  THR   287      36.361 -12.090 -63.477  1.00  0.00           C  
ATOM   4373  HB  THR   287      37.238 -11.698 -64.036  1.00  0.00           H  
ATOM   4374  OG1 THR   287      35.621 -12.928 -64.376  1.00  0.00           O  
ATOM   4375  HG1 THR   287      35.517 -13.763 -63.914  1.00  0.00           H  
ATOM   4376  CG2 THR   287      36.886 -13.026 -62.379  1.00  0.00           C  
ATOM   4377 HG21 THR   287      37.580 -13.785 -62.798  1.00  0.00           H  
ATOM   4378 HG22 THR   287      36.088 -13.515 -61.781  1.00  0.00           H  
ATOM   4379 HG23 THR   287      37.389 -12.356 -61.649  1.00  0.00           H  
ATOM   4380  C   THR   287      35.080 -10.074 -64.021  1.00  0.00           C  
ATOM   4381  O   THR   287      35.994  -9.775 -64.793  1.00  0.00           O  
ATOM   4382  N   LEU   288      33.853  -9.572 -64.042  1.00  0.00           N  
ATOM   4383  HN  LEU   288      33.052  -9.900 -63.546  1.00  0.00           H  
ATOM   4384  CA  LEU   288      33.538  -8.558 -65.107  1.00  0.00           C  
ATOM   4385  HA  LEU   288      33.897  -8.925 -66.057  1.00  0.00           H  
ATOM   4386  CB  LEU   288      32.050  -8.338 -65.303  1.00  0.00           C  
ATOM   4387  HB1 LEU   288      31.835  -7.625 -66.128  1.00  0.00           H  
ATOM   4388  HB2 LEU   288      31.677  -7.954 -64.330  1.00  0.00           H  
ATOM   4389  CG  LEU   288      31.462  -9.662 -65.846  1.00  0.00           C  
ATOM   4390  HG  LEU   288      31.750 -10.423 -65.089  1.00  0.00           H  
ATOM   4391  CD1 LEU   288      29.884  -9.605 -65.825  1.00  0.00           C  
ATOM   4392 HD11 LEU   288      29.579 -10.606 -66.197  1.00  0.00           H  
ATOM   4393 HD12 LEU   288      29.391  -8.946 -66.572  1.00  0.00           H  
ATOM   4394 HD13 LEU   288      29.406  -9.346 -64.857  1.00  0.00           H  
ATOM   4395  CD2 LEU   288      31.874 -10.078 -67.248  1.00  0.00           C  
ATOM   4396 HD21 LEU   288      31.699  -9.264 -67.984  1.00  0.00           H  
ATOM   4397 HD22 LEU   288      31.248 -10.918 -67.620  1.00  0.00           H  
ATOM   4398 HD23 LEU   288      32.941 -10.385 -67.277  1.00  0.00           H  
ATOM   4399  C   LEU   288      34.245  -7.118 -65.013  1.00  0.00           C  
ATOM   4400  O   LEU   288      34.770  -6.804 -63.923  1.00  0.00           O  
ATOM   4401  N   PRO   289      34.373  -6.225 -65.976  1.00  0.00           N  
ATOM   4402  CD  PRO   289      34.309  -6.520 -67.375  1.00  0.00           C  
ATOM   4403  HD1 PRO   289      33.263  -6.285 -67.666  1.00  0.00           H  
ATOM   4404  HD2 PRO   289      34.663  -7.522 -67.697  1.00  0.00           H  
ATOM   4405  CA  PRO   289      35.037  -4.907 -65.812  1.00  0.00           C  
ATOM   4406  HA  PRO   289      36.053  -5.140 -65.530  1.00  0.00           H  
ATOM   4407  CB  PRO   289      35.017  -4.236 -67.198  1.00  0.00           C  
ATOM   4408  HB1 PRO   289      35.808  -3.457 -67.150  1.00  0.00           H  
ATOM   4409  HB2 PRO   289      34.014  -3.798 -67.391  1.00  0.00           H  
ATOM   4410  CG  PRO   289      35.273  -5.490 -68.020  1.00  0.00           C  
ATOM   4411  HG1 PRO   289      35.010  -5.296 -69.082  1.00  0.00           H  
ATOM   4412  HG2 PRO   289      36.316  -5.872 -68.049  1.00  0.00           H  
ATOM   4413  C   PRO   289      34.385  -4.023 -64.767  1.00  0.00           C  
ATOM   4414  O   PRO   289      35.084  -3.410 -63.945  1.00  0.00           O  
ATOM   4415  N   ARG   290      33.070  -3.912 -64.813  1.00  0.00           N  
ATOM   4416  HN  ARG   290      32.547  -4.481 -65.443  1.00  0.00           H  
ATOM   4417  CA  ARG   290      32.325  -2.933 -64.109  1.00  0.00           C  
ATOM   4418  HA  ARG   290      33.016  -2.418 -63.457  1.00  0.00           H  
ATOM   4419  CB  ARG   290      31.661  -1.977 -65.155  1.00  0.00           C  
ATOM   4420  HB1 ARG   290      31.024  -1.218 -64.654  1.00  0.00           H  
ATOM   4421  HB2 ARG   290      31.033  -2.651 -65.776  1.00  0.00           H  
ATOM   4422  CG  ARG   290      32.655  -1.318 -66.091  1.00  0.00           C  
ATOM   4423  HG1 ARG   290      33.531  -1.921 -66.415  1.00  0.00           H  
ATOM   4424  HG2 ARG   290      32.989  -0.415 -65.538  1.00  0.00           H  
ATOM   4425  CD  ARG   290      31.979  -0.904 -67.380  1.00  0.00           C  
ATOM   4426  HD1 ARG   290      31.683  -1.832 -67.915  1.00  0.00           H  
ATOM   4427  HD2 ARG   290      32.778  -0.452 -68.006  1.00  0.00           H  
ATOM   4428  NE  ARG   290      30.938   0.137 -67.184  1.00  0.00           N  
ATOM   4429  HE  ARG   290      30.887   0.663 -66.335  1.00  0.00           H  
ATOM   4430  CZ  ARG   290      30.039   0.367 -68.171  1.00  0.00           C  
ATOM   4431  NH1 ARG   290      30.228  -0.167 -69.389  1.00  0.00           N  
ATOM   4432 HH11 ARG   290      30.753  -1.017 -69.449  1.00  0.00           H  
ATOM   4433 HH12 ARG   290      29.451  -0.221 -70.016  1.00  0.00           H  
ATOM   4434  NH2 ARG   290      29.162   1.277 -67.953  1.00  0.00           N  
ATOM   4435 HH21 ARG   290      29.292   1.919 -67.198  1.00  0.00           H  
ATOM   4436 HH22 ARG   290      28.612   1.551 -68.742  1.00  0.00           H  
ATOM   4437  C   ARG   290      31.263  -3.609 -63.180  1.00  0.00           C  
ATOM   4438  O   ARG   290      30.931  -4.766 -63.268  1.00  0.00           O  
ATOM   4439  N   ASN   291      30.695  -2.841 -62.261  1.00  0.00           N  
ATOM   4440  HN  ASN   291      30.877  -1.865 -62.171  1.00  0.00           H  
ATOM   4441  CA  ASN   291      30.069  -3.516 -61.118  1.00  0.00           C  
ATOM   4442  HA  ASN   291      30.085  -4.594 -61.184  1.00  0.00           H  
ATOM   4443  CB  ASN   291      30.744  -3.139 -59.715  1.00  0.00           C  
ATOM   4444  HB1 ASN   291      30.576  -2.096 -59.371  1.00  0.00           H  
ATOM   4445  HB2 ASN   291      31.839  -3.321 -59.772  1.00  0.00           H  
ATOM   4446  CG  ASN   291      30.346  -4.087 -58.611  1.00  0.00           C  
ATOM   4447  OD1 ASN   291      29.514  -4.959 -58.815  1.00  0.00           O  
ATOM   4448  ND2 ASN   291      30.970  -3.915 -57.447  1.00  0.00           N  
ATOM   4449 HD21 ASN   291      30.694  -4.528 -56.706  1.00  0.00           H  
ATOM   4450 HD22 ASN   291      31.716  -3.252 -57.385  1.00  0.00           H  
ATOM   4451  C   ASN   291      28.632  -3.069 -61.280  1.00  0.00           C  
ATOM   4452  O   ASN   291      28.537  -1.862 -61.586  1.00  0.00           O  
ATOM   4453  N   VAL   292      27.575  -3.954 -61.090  1.00  0.00           N  
ATOM   4454  HN  VAL   292      27.654  -4.918 -60.848  1.00  0.00           H  
ATOM   4455  CA  VAL   292      26.251  -3.499 -60.963  1.00  0.00           C  
ATOM   4456  HA  VAL   292      26.151  -2.504 -61.371  1.00  0.00           H  
ATOM   4457  CB  VAL   292      25.304  -4.372 -61.764  1.00  0.00           C  
ATOM   4458  HB  VAL   292      25.232  -5.356 -61.252  1.00  0.00           H  
ATOM   4459  CG1 VAL   292      23.888  -3.760 -61.742  1.00  0.00           C  
ATOM   4460 HG11 VAL   292      23.165  -4.428 -62.257  1.00  0.00           H  
ATOM   4461 HG12 VAL   292      23.878  -2.738 -62.179  1.00  0.00           H  
ATOM   4462 HG13 VAL   292      23.395  -3.620 -60.757  1.00  0.00           H  
ATOM   4463  CG2 VAL   292      25.696  -4.409 -63.245  1.00  0.00           C  
ATOM   4464 HG21 VAL   292      25.861  -3.337 -63.486  1.00  0.00           H  
ATOM   4465 HG22 VAL   292      24.964  -4.807 -63.980  1.00  0.00           H  
ATOM   4466 HG23 VAL   292      26.631  -4.895 -63.597  1.00  0.00           H  
ATOM   4467  C   VAL   292      25.891  -3.552 -59.457  1.00  0.00           C  
ATOM   4468  O   VAL   292      25.913  -4.550 -58.777  1.00  0.00           O  
ATOM   4469  N   MET   293      25.504  -2.349 -58.960  1.00  0.00           N  
ATOM   4470  HN  MET   293      25.462  -1.621 -59.640  1.00  0.00           H  
ATOM   4471  CA  MET   293      24.980  -2.245 -57.593  1.00  0.00           C  
ATOM   4472  HA  MET   293      25.230  -3.050 -56.918  1.00  0.00           H  
ATOM   4473  CB  MET   293      25.663  -0.969 -56.913  1.00  0.00           C  
ATOM   4474  HB1 MET   293      25.735  -0.148 -57.659  1.00  0.00           H  
ATOM   4475  HB2 MET   293      26.657  -1.278 -56.525  1.00  0.00           H  
ATOM   4476  CG  MET   293      24.888  -0.311 -55.754  1.00  0.00           C  
ATOM   4477  HG1 MET   293      24.686  -1.167 -55.075  1.00  0.00           H  
ATOM   4478  HG2 MET   293      23.923   0.091 -56.131  1.00  0.00           H  
ATOM   4479  SD  MET   293      25.819   0.897 -54.812  1.00  0.00           S  
ATOM   4480  CE  MET   293      24.493   1.785 -53.907  1.00  0.00           C  
ATOM   4481  HE1 MET   293      24.831   2.736 -53.443  1.00  0.00           H  
ATOM   4482  HE2 MET   293      24.041   0.977 -53.293  1.00  0.00           H  
ATOM   4483  HE3 MET   293      23.870   1.945 -54.813  1.00  0.00           H  
ATOM   4484  C   MET   293      23.448  -2.091 -57.528  1.00  0.00           C  
ATOM   4485  O   MET   293      22.870  -1.187 -58.134  1.00  0.00           O  
ATOM   4486  N   PHE   294      22.729  -2.991 -56.906  1.00  0.00           N  
ATOM   4487  HN  PHE   294      23.078  -3.764 -56.381  1.00  0.00           H  
ATOM   4488  CA  PHE   294      21.330  -2.871 -56.910  1.00  0.00           C  
ATOM   4489  HA  PHE   294      20.969  -2.269 -57.730  1.00  0.00           H  
ATOM   4490  CB  PHE   294      20.759  -4.383 -56.914  1.00  0.00           C  
ATOM   4491  HB1 PHE   294      19.682  -4.466 -56.652  1.00  0.00           H  
ATOM   4492  HB2 PHE   294      21.332  -4.909 -56.122  1.00  0.00           H  
ATOM   4493  CG  PHE   294      20.991  -4.953 -58.192  1.00  0.00           C  
ATOM   4494  CD1 PHE   294      21.998  -5.983 -58.473  1.00  0.00           C  
ATOM   4495  HD1 PHE   294      22.727  -6.185 -57.702  1.00  0.00           H  
ATOM   4496  CE1 PHE   294      22.236  -6.522 -59.784  1.00  0.00           C  
ATOM   4497  HE1 PHE   294      23.034  -7.222 -59.982  1.00  0.00           H  
ATOM   4498  CZ  PHE   294      21.299  -6.180 -60.771  1.00  0.00           C  
ATOM   4499  HZ  PHE   294      21.387  -6.598 -61.763  1.00  0.00           H  
ATOM   4500  CD2 PHE   294      20.124  -4.590 -59.284  1.00  0.00           C  
ATOM   4501  HD2 PHE   294      19.380  -3.847 -59.036  1.00  0.00           H  
ATOM   4502  CE2 PHE   294      20.307  -5.234 -60.530  1.00  0.00           C  
ATOM   4503  HE2 PHE   294      19.717  -5.054 -61.416  1.00  0.00           H  
ATOM   4504  C   PHE   294      20.969  -2.221 -55.563  1.00  0.00           C  
ATOM   4505  O   PHE   294      21.232  -2.783 -54.495  1.00  0.00           O  
ATOM   4506  N   VAL   295      20.205  -1.084 -55.585  1.00  0.00           N  
ATOM   4507  HN  VAL   295      19.953  -0.548 -56.387  1.00  0.00           H  
ATOM   4508  CA  VAL   295      19.803  -0.501 -54.305  1.00  0.00           C  
ATOM   4509  HA  VAL   295      20.055  -1.051 -53.411  1.00  0.00           H  
ATOM   4510  CB  VAL   295      20.609   0.696 -53.955  1.00  0.00           C  
ATOM   4511  HB  VAL   295      21.673   0.375 -53.939  1.00  0.00           H  
ATOM   4512  CG1 VAL   295      20.467   1.759 -55.026  1.00  0.00           C  
ATOM   4513 HG11 VAL   295      19.395   2.051 -55.017  1.00  0.00           H  
ATOM   4514 HG12 VAL   295      20.861   1.411 -56.005  1.00  0.00           H  
ATOM   4515 HG13 VAL   295      21.000   2.654 -54.639  1.00  0.00           H  
ATOM   4516  CG2 VAL   295      20.505   1.444 -52.660  1.00  0.00           C  
ATOM   4517 HG21 VAL   295      19.552   2.008 -52.564  1.00  0.00           H  
ATOM   4518 HG22 VAL   295      21.397   2.093 -52.528  1.00  0.00           H  
ATOM   4519 HG23 VAL   295      20.667   0.727 -51.827  1.00  0.00           H  
ATOM   4520  C   VAL   295      18.252  -0.231 -54.375  1.00  0.00           C  
ATOM   4521  O   VAL   295      17.729   0.144 -55.399  1.00  0.00           O  
ATOM   4522  N   PHE   296      17.669  -0.387 -53.172  1.00  0.00           N  
ATOM   4523  HN  PHE   296      18.193  -0.828 -52.448  1.00  0.00           H  
ATOM   4524  CA  PHE   296      16.302  -0.195 -52.905  1.00  0.00           C  
ATOM   4525  HA  PHE   296      15.782   0.217 -53.757  1.00  0.00           H  
ATOM   4526  CB  PHE   296      15.707  -1.667 -52.643  1.00  0.00           C  
ATOM   4527  HB1 PHE   296      14.624  -1.522 -52.439  1.00  0.00           H  
ATOM   4528  HB2 PHE   296      16.228  -2.146 -51.787  1.00  0.00           H  
ATOM   4529  CG  PHE   296      15.815  -2.592 -53.803  1.00  0.00           C  
ATOM   4530  CD1 PHE   296      16.909  -3.463 -53.944  1.00  0.00           C  
ATOM   4531  HD1 PHE   296      17.685  -3.483 -53.194  1.00  0.00           H  
ATOM   4532  CE1 PHE   296      16.951  -4.423 -54.960  1.00  0.00           C  
ATOM   4533  HE1 PHE   296      17.790  -5.102 -54.991  1.00  0.00           H  
ATOM   4534  CZ  PHE   296      15.955  -4.555 -55.884  1.00  0.00           C  
ATOM   4535  HZ  PHE   296      15.898  -5.280 -56.682  1.00  0.00           H  
ATOM   4536  CD2 PHE   296      14.790  -2.749 -54.785  1.00  0.00           C  
ATOM   4537  HD2 PHE   296      13.932  -2.097 -54.715  1.00  0.00           H  
ATOM   4538  CE2 PHE   296      14.986  -3.584 -55.893  1.00  0.00           C  
ATOM   4539  HE2 PHE   296      14.164  -3.611 -56.593  1.00  0.00           H  
ATOM   4540  C   PHE   296      16.031   0.778 -51.793  1.00  0.00           C  
ATOM   4541  O   PHE   296      16.657   0.704 -50.710  1.00  0.00           O  
ATOM   4542  N   PHE   297      15.078   1.685 -52.112  1.00  0.00           N  
ATOM   4543  HN  PHE   297      14.614   1.674 -52.994  1.00  0.00           H  
ATOM   4544  CA  PHE   297      14.680   2.826 -51.259  1.00  0.00           C  
ATOM   4545  HA  PHE   297      15.254   2.931 -50.350  1.00  0.00           H  
ATOM   4546  CB  PHE   297      14.928   4.110 -52.199  1.00  0.00           C  
ATOM   4547  HB1 PHE   297      14.607   5.071 -51.744  1.00  0.00           H  
ATOM   4548  HB2 PHE   297      14.233   4.107 -53.066  1.00  0.00           H  
ATOM   4549  CG  PHE   297      16.257   4.393 -52.655  1.00  0.00           C  
ATOM   4550  CD1 PHE   297      17.400   4.709 -51.824  1.00  0.00           C  
ATOM   4551  HD1 PHE   297      17.250   4.842 -50.763  1.00  0.00           H  
ATOM   4552  CE1 PHE   297      18.633   5.087 -52.442  1.00  0.00           C  
ATOM   4553  HE1 PHE   297      19.429   5.453 -51.810  1.00  0.00           H  
ATOM   4554  CZ  PHE   297      18.764   5.050 -53.815  1.00  0.00           C  
ATOM   4555  HZ  PHE   297      19.739   5.118 -54.274  1.00  0.00           H  
ATOM   4556  CD2 PHE   297      16.499   4.314 -54.077  1.00  0.00           C  
ATOM   4557  HD2 PHE   297      15.655   3.927 -54.630  1.00  0.00           H  
ATOM   4558  CE2 PHE   297      17.713   4.581 -54.590  1.00  0.00           C  
ATOM   4559  HE2 PHE   297      17.869   4.418 -55.646  1.00  0.00           H  
ATOM   4560  C   PHE   297      13.243   2.800 -50.883  1.00  0.00           C  
ATOM   4561  O   PHE   297      12.363   2.316 -51.570  1.00  0.00           O  
ATOM   4562  N   GLN   298      13.058   3.185 -49.611  1.00  0.00           N  
ATOM   4563  HN  GLN   298      13.724   3.776 -49.165  1.00  0.00           H  
ATOM   4564  CA  GLN   298      11.711   3.194 -49.052  1.00  0.00           C  
ATOM   4565  HA  GLN   298      11.077   2.576 -49.671  1.00  0.00           H  
ATOM   4566  CB  GLN   298      11.753   2.632 -47.651  1.00  0.00           C  
ATOM   4567  HB1 GLN   298      10.714   2.554 -47.263  1.00  0.00           H  
ATOM   4568  HB2 GLN   298      12.165   3.352 -46.912  1.00  0.00           H  
ATOM   4569  CG  GLN   298      12.482   1.295 -47.461  1.00  0.00           C  
ATOM   4570  HG1 GLN   298      12.281   0.943 -46.426  1.00  0.00           H  
ATOM   4571  HG2 GLN   298      13.571   1.486 -47.348  1.00  0.00           H  
ATOM   4572  CD  GLN   298      12.082   0.189 -48.387  1.00  0.00           C  
ATOM   4573  OE1 GLN   298      10.920  -0.138 -48.719  1.00  0.00           O  
ATOM   4574  NE2 GLN   298      13.212  -0.551 -48.724  1.00  0.00           N  
ATOM   4575 HE21 GLN   298      13.136  -1.149 -49.521  1.00  0.00           H  
ATOM   4576 HE22 GLN   298      14.059  -0.242 -48.290  1.00  0.00           H  
ATOM   4577  C   GLN   298      11.038   4.581 -49.195  1.00  0.00           C  
ATOM   4578  O   GLN   298      11.205   5.521 -48.421  1.00  0.00           O  
ATOM   4579  N   GLY   299      10.205   4.649 -50.220  1.00  0.00           N  
ATOM   4580  HN  GLY   299      10.141   3.796 -50.733  1.00  0.00           H  
ATOM   4581  CA  GLY   299       9.156   5.645 -50.528  1.00  0.00           C  
ATOM   4582  HA1 GLY   299       8.791   6.005 -49.577  1.00  0.00           H  
ATOM   4583  HA2 GLY   299       8.442   5.120 -51.145  1.00  0.00           H  
ATOM   4584  C   GLY   299       9.641   6.767 -51.380  1.00  0.00           C  
ATOM   4585  O   GLY   299      10.773   7.095 -51.576  1.00  0.00           O  
ATOM   4586  N   GLU   300       8.686   7.575 -51.932  1.00  0.00           N  
ATOM   4587  HN  GLU   300       7.762   7.208 -51.855  1.00  0.00           H  
ATOM   4588  CA  GLU   300       8.972   8.904 -52.461  1.00  0.00           C  
ATOM   4589  HA  GLU   300      10.001   9.220 -52.364  1.00  0.00           H  
ATOM   4590  CB  GLU   300       8.898   8.990 -53.995  1.00  0.00           C  
ATOM   4591  HB1 GLU   300       9.570   8.233 -54.453  1.00  0.00           H  
ATOM   4592  HB2 GLU   300       9.436   9.924 -54.264  1.00  0.00           H  
ATOM   4593  CG  GLU   300       7.450   8.975 -54.598  1.00  0.00           C  
ATOM   4594  HG1 GLU   300       7.096  10.024 -54.508  1.00  0.00           H  
ATOM   4595  HG2 GLU   300       6.829   8.314 -53.956  1.00  0.00           H  
ATOM   4596  CD  GLU   300       7.215   8.575 -55.988  1.00  0.00           C  
ATOM   4597  OE1 GLU   300       6.053   8.584 -56.465  1.00  0.00           O  
ATOM   4598  OE2 GLU   300       8.156   8.182 -56.706  1.00  0.00           O  
ATOM   4599  C   GLU   300       8.108  10.013 -51.801  1.00  0.00           C  
ATOM   4600  O   GLU   300       8.038  11.102 -52.360  1.00  0.00           O  
ATOM   4601  N   THR   301       7.570   9.658 -50.633  1.00  0.00           N  
ATOM   4602  HN  THR   301       7.865   8.793 -50.235  1.00  0.00           H  
ATOM   4603  CA  THR   301       6.550  10.252 -49.916  1.00  0.00           C  
ATOM   4604  HA  THR   301       5.860  10.651 -50.645  1.00  0.00           H  
ATOM   4605  CB  THR   301       5.634   9.263 -49.113  1.00  0.00           C  
ATOM   4606  HB  THR   301       6.102   9.009 -48.138  1.00  0.00           H  
ATOM   4607  OG1 THR   301       5.424   8.072 -49.853  1.00  0.00           O  
ATOM   4608  HG1 THR   301       5.235   7.429 -49.166  1.00  0.00           H  
ATOM   4609  CG2 THR   301       4.250   9.818 -48.949  1.00  0.00           C  
ATOM   4610 HG21 THR   301       3.646   9.098 -48.357  1.00  0.00           H  
ATOM   4611 HG22 THR   301       3.649   9.960 -49.872  1.00  0.00           H  
ATOM   4612 HG23 THR   301       4.247  10.797 -48.425  1.00  0.00           H  
ATOM   4613  C   THR   301       7.063  11.230 -48.914  1.00  0.00           C  
ATOM   4614  O   THR   301       7.818  10.913 -48.029  1.00  0.00           O  
ATOM   4615  N   PHE   302       6.639  12.474 -49.145  1.00  0.00           N  
ATOM   4616  HN  PHE   302       6.113  12.672 -49.968  1.00  0.00           H  
ATOM   4617  CA  PHE   302       6.994  13.596 -48.275  1.00  0.00           C  
ATOM   4618  HA  PHE   302       6.399  14.443 -48.583  1.00  0.00           H  
ATOM   4619  CB  PHE   302       6.639  13.297 -46.758  1.00  0.00           C  
ATOM   4620  HB1 PHE   302       6.735  14.216 -46.140  1.00  0.00           H  
ATOM   4621  HB2 PHE   302       7.319  12.530 -46.330  1.00  0.00           H  
ATOM   4622  CG  PHE   302       5.184  12.991 -46.580  1.00  0.00           C  
ATOM   4623  CD1 PHE   302       4.165  13.858 -47.034  1.00  0.00           C  
ATOM   4624  HD1 PHE   302       4.471  14.824 -47.405  1.00  0.00           H  
ATOM   4625  CE1 PHE   302       2.835  13.512 -46.864  1.00  0.00           C  
ATOM   4626  HE1 PHE   302       2.101  14.238 -47.183  1.00  0.00           H  
ATOM   4627  CZ  PHE   302       2.508  12.226 -46.331  1.00  0.00           C  
ATOM   4628  HZ  PHE   302       1.459  11.974 -46.280  1.00  0.00           H  
ATOM   4629  CD2 PHE   302       4.788  11.717 -46.050  1.00  0.00           C  
ATOM   4630  HD2 PHE   302       5.554  11.124 -45.574  1.00  0.00           H  
ATOM   4631  CE2 PHE   302       3.493  11.387 -45.829  1.00  0.00           C  
ATOM   4632  HE2 PHE   302       3.101  10.440 -45.487  1.00  0.00           H  
ATOM   4633  C   PHE   302       8.397  14.137 -48.554  1.00  0.00           C  
ATOM   4634  O   PHE   302       8.545  15.333 -48.799  1.00  0.00           O  
ATOM   4635  N   ASP   303       9.446  13.326 -48.481  1.00  0.00           N  
ATOM   4636  HN  ASP   303       9.217  12.363 -48.368  1.00  0.00           H  
ATOM   4637  CA  ASP   303      10.830  13.764 -48.492  1.00  0.00           C  
ATOM   4638  HA  ASP   303      10.958  14.530 -49.243  1.00  0.00           H  
ATOM   4639  CB  ASP   303      11.265  14.279 -47.077  1.00  0.00           C  
ATOM   4640  HB1 ASP   303      11.129  13.435 -46.367  1.00  0.00           H  
ATOM   4641  HB2 ASP   303      10.511  15.025 -46.748  1.00  0.00           H  
ATOM   4642  CG  ASP   303      12.512  15.086 -47.139  1.00  0.00           C  
ATOM   4643  OD1 ASP   303      12.908  15.535 -48.249  1.00  0.00           O  
ATOM   4644  OD2 ASP   303      13.256  15.153 -46.129  1.00  0.00           O  
ATOM   4645  C   ASP   303      11.664  12.593 -48.981  1.00  0.00           C  
ATOM   4646  O   ASP   303      11.248  11.484 -48.779  1.00  0.00           O  
ATOM   4647  N   TYR   304      12.862  12.849 -49.542  1.00  0.00           N  
ATOM   4648  HN  TYR   304      13.239  13.771 -49.580  1.00  0.00           H  
ATOM   4649  CA  TYR   304      13.604  11.797 -50.296  1.00  0.00           C  
ATOM   4650  HA  TYR   304      12.896  11.024 -50.555  1.00  0.00           H  
ATOM   4651  CB  TYR   304      14.140  12.406 -51.609  1.00  0.00           C  
ATOM   4652  HB1 TYR   304      15.008  11.841 -52.012  1.00  0.00           H  
ATOM   4653  HB2 TYR   304      14.433  13.454 -51.387  1.00  0.00           H  
ATOM   4654  CG  TYR   304      13.082  12.208 -52.682  1.00  0.00           C  
ATOM   4655  CD1 TYR   304      12.276  13.246 -53.089  1.00  0.00           C  
ATOM   4656  HD1 TYR   304      12.215  14.099 -52.429  1.00  0.00           H  
ATOM   4657  CE1 TYR   304      11.380  13.141 -54.123  1.00  0.00           C  
ATOM   4658  HE1 TYR   304      10.856  14.011 -54.492  1.00  0.00           H  
ATOM   4659  CZ  TYR   304      11.356  11.902 -54.828  1.00  0.00           C  
ATOM   4660  OH  TYR   304      10.544  11.758 -55.927  1.00  0.00           O  
ATOM   4661  HH  TYR   304      10.678  10.863 -56.245  1.00  0.00           H  
ATOM   4662  CD2 TYR   304      12.970  10.974 -53.374  1.00  0.00           C  
ATOM   4663  HD2 TYR   304      13.466  10.109 -52.959  1.00  0.00           H  
ATOM   4664  CE2 TYR   304      12.125  10.869 -54.472  1.00  0.00           C  
ATOM   4665  HE2 TYR   304      11.993   9.899 -54.928  1.00  0.00           H  
ATOM   4666  C   TYR   304      14.779  11.224 -49.550  1.00  0.00           C  
ATOM   4667  O   TYR   304      15.936  11.266 -49.921  1.00  0.00           O  
ATOM   4668  N   ILE   305      14.482  10.619 -48.442  1.00  0.00           N  
ATOM   4669  HN  ILE   305      13.539  10.503 -48.142  1.00  0.00           H  
ATOM   4670  CA  ILE   305      15.368  10.472 -47.295  1.00  0.00           C  
ATOM   4671  HA  ILE   305      15.904  11.351 -46.972  1.00  0.00           H  
ATOM   4672  CB  ILE   305      14.582   9.982 -46.131  1.00  0.00           C  
ATOM   4673  HB  ILE   305      15.257   9.670 -45.306  1.00  0.00           H  
ATOM   4674  CG2 ILE   305      13.737  11.180 -45.653  1.00  0.00           C  
ATOM   4675 HG21 ILE   305      13.097  10.943 -44.776  1.00  0.00           H  
ATOM   4676 HG22 ILE   305      13.096  11.585 -46.465  1.00  0.00           H  
ATOM   4677 HG23 ILE   305      14.284  12.086 -45.313  1.00  0.00           H  
ATOM   4678  CG1 ILE   305      13.633   8.773 -46.306  1.00  0.00           C  
ATOM   4679 HG11 ILE   305      13.142   8.594 -47.286  1.00  0.00           H  
ATOM   4680 HG12 ILE   305      12.754   9.117 -45.720  1.00  0.00           H  
ATOM   4681  CD  ILE   305      14.085   7.442 -45.687  1.00  0.00           C  
ATOM   4682  HD1 ILE   305      14.848   6.949 -46.326  1.00  0.00           H  
ATOM   4683  HD2 ILE   305      13.250   6.711 -45.627  1.00  0.00           H  
ATOM   4684  HD3 ILE   305      14.383   7.483 -44.617  1.00  0.00           H  
ATOM   4685  C   ILE   305      16.568   9.442 -47.555  1.00  0.00           C  
ATOM   4686  O   ILE   305      17.720   9.737 -47.232  1.00  0.00           O  
ATOM   4687  N   GLY   306      16.301   8.264 -48.190  1.00  0.00           N  
ATOM   4688  HN  GLY   306      15.376   7.979 -48.429  1.00  0.00           H  
ATOM   4689  CA  GLY   306      17.321   7.332 -48.535  1.00  0.00           C  
ATOM   4690  HA1 GLY   306      16.754   6.495 -48.913  1.00  0.00           H  
ATOM   4691  HA2 GLY   306      17.895   6.970 -47.695  1.00  0.00           H  
ATOM   4692  C   GLY   306      18.307   7.679 -49.552  1.00  0.00           C  
ATOM   4693  O   GLY   306      19.468   7.535 -49.255  1.00  0.00           O  
ATOM   4694  N   SER   307      17.864   8.192 -50.716  1.00  0.00           N  
ATOM   4695  HN  SER   307      16.876   8.313 -50.758  1.00  0.00           H  
ATOM   4696  CA  SER   307      18.674   8.702 -51.811  1.00  0.00           C  
ATOM   4697  HA  SER   307      19.346   7.911 -52.109  1.00  0.00           H  
ATOM   4698  CB  SER   307      17.839   8.956 -53.088  1.00  0.00           C  
ATOM   4699  HB1 SER   307      17.441   7.987 -53.458  1.00  0.00           H  
ATOM   4700  HB2 SER   307      18.392   9.523 -53.867  1.00  0.00           H  
ATOM   4701  OG  SER   307      16.732   9.865 -52.906  1.00  0.00           O  
ATOM   4702  HG1 SER   307      16.154   9.322 -52.365  1.00  0.00           H  
ATOM   4703  C   SER   307      19.474   9.919 -51.361  1.00  0.00           C  
ATOM   4704  O   SER   307      20.610  10.071 -51.689  1.00  0.00           O  
ATOM   4705  N   SER   308      18.802  10.769 -50.471  1.00  0.00           N  
ATOM   4706  HN  SER   308      17.833  10.667 -50.260  1.00  0.00           H  
ATOM   4707  CA  SER   308      19.505  11.888 -49.806  1.00  0.00           C  
ATOM   4708  HA  SER   308      19.958  12.473 -50.593  1.00  0.00           H  
ATOM   4709  CB  SER   308      18.587  12.716 -48.958  1.00  0.00           C  
ATOM   4710  HB1 SER   308      19.184  13.527 -48.488  1.00  0.00           H  
ATOM   4711  HB2 SER   308      18.005  12.115 -48.228  1.00  0.00           H  
ATOM   4712  OG  SER   308      17.643  13.417 -49.829  1.00  0.00           O  
ATOM   4713  HG1 SER   308      16.896  12.815 -49.851  1.00  0.00           H  
ATOM   4714  C   SER   308      20.650  11.479 -48.930  1.00  0.00           C  
ATOM   4715  O   SER   308      21.745  11.913 -48.983  1.00  0.00           O  
ATOM   4716  N   ARG   309      20.362  10.535 -47.996  1.00  0.00           N  
ATOM   4717  HN  ARG   309      19.427  10.227 -47.837  1.00  0.00           H  
ATOM   4718  CA  ARG   309      21.365   9.998 -47.101  1.00  0.00           C  
ATOM   4719  HA  ARG   309      21.863  10.845 -46.653  1.00  0.00           H  
ATOM   4720  CB  ARG   309      20.760   9.157 -45.954  1.00  0.00           C  
ATOM   4721  HB1 ARG   309      20.208   8.280 -46.354  1.00  0.00           H  
ATOM   4722  HB2 ARG   309      20.020   9.768 -45.394  1.00  0.00           H  
ATOM   4723  CG  ARG   309      21.852   8.839 -44.950  1.00  0.00           C  
ATOM   4724  HG1 ARG   309      22.629   8.221 -45.447  1.00  0.00           H  
ATOM   4725  HG2 ARG   309      21.398   8.178 -44.181  1.00  0.00           H  
ATOM   4726  CD  ARG   309      22.585  10.031 -44.332  1.00  0.00           C  
ATOM   4727  HD1 ARG   309      21.958  10.761 -43.777  1.00  0.00           H  
ATOM   4728  HD2 ARG   309      23.128  10.525 -45.166  1.00  0.00           H  
ATOM   4729  NE  ARG   309      23.736   9.524 -43.552  1.00  0.00           N  
ATOM   4730  HE  ARG   309      24.538   9.182 -44.042  1.00  0.00           H  
ATOM   4731  CZ  ARG   309      23.957   9.692 -42.265  1.00  0.00           C  
ATOM   4732  NH1 ARG   309      23.217  10.370 -41.418  1.00  0.00           N  
ATOM   4733 HH11 ARG   309      22.338  10.555 -41.858  1.00  0.00           H  
ATOM   4734 HH12 ARG   309      23.446  10.402 -40.445  1.00  0.00           H  
ATOM   4735  NH2 ARG   309      25.077   9.342 -41.768  1.00  0.00           N  
ATOM   4736 HH21 ARG   309      25.588   8.727 -42.369  1.00  0.00           H  
ATOM   4737 HH22 ARG   309      25.173   9.386 -40.773  1.00  0.00           H  
ATOM   4738  C   ARG   309      22.458   9.252 -47.804  1.00  0.00           C  
ATOM   4739  O   ARG   309      23.660   9.403 -47.594  1.00  0.00           O  
ATOM   4740  N   MET   310      22.127   8.444 -48.818  1.00  0.00           N  
ATOM   4741  HN  MET   310      21.198   8.447 -49.182  1.00  0.00           H  
ATOM   4742  CA  MET   310      23.141   7.785 -49.596  1.00  0.00           C  
ATOM   4743  HA  MET   310      23.638   7.261 -48.793  1.00  0.00           H  
ATOM   4744  CB  MET   310      22.572   6.643 -50.535  1.00  0.00           C  
ATOM   4745  HB1 MET   310      22.084   7.121 -51.410  1.00  0.00           H  
ATOM   4746  HB2 MET   310      21.806   6.035 -50.007  1.00  0.00           H  
ATOM   4747  CG  MET   310      23.636   5.746 -51.135  1.00  0.00           C  
ATOM   4748  HG1 MET   310      24.446   5.403 -50.456  1.00  0.00           H  
ATOM   4749  HG2 MET   310      24.273   6.271 -51.879  1.00  0.00           H  
ATOM   4750  SD  MET   310      22.879   4.233 -51.829  1.00  0.00           S  
ATOM   4751  CE  MET   310      22.704   3.299 -50.276  1.00  0.00           C  
ATOM   4752  HE1 MET   310      21.627   3.103 -50.087  1.00  0.00           H  
ATOM   4753  HE2 MET   310      23.019   3.793 -49.332  1.00  0.00           H  
ATOM   4754  HE3 MET   310      23.110   2.265 -50.300  1.00  0.00           H  
ATOM   4755  C   MET   310      24.185   8.617 -50.340  1.00  0.00           C  
ATOM   4756  O   MET   310      25.408   8.430 -50.223  1.00  0.00           O  
ATOM   4757  N   VAL   311      23.660   9.666 -51.015  1.00  0.00           N  
ATOM   4758  HN  VAL   311      22.669   9.752 -51.081  1.00  0.00           H  
ATOM   4759  CA  VAL   311      24.448  10.711 -51.628  1.00  0.00           C  
ATOM   4760  HA  VAL   311      25.150  10.179 -52.254  1.00  0.00           H  
ATOM   4761  CB  VAL   311      23.719  11.414 -52.744  1.00  0.00           C  
ATOM   4762  HB  VAL   311      23.183  10.586 -53.255  1.00  0.00           H  
ATOM   4763  CG1 VAL   311      22.730  12.355 -52.219  1.00  0.00           C  
ATOM   4764 HG11 VAL   311      22.198  12.924 -53.011  1.00  0.00           H  
ATOM   4765 HG12 VAL   311      23.240  13.167 -51.658  1.00  0.00           H  
ATOM   4766 HG13 VAL   311      22.080  11.887 -51.449  1.00  0.00           H  
ATOM   4767  CG2 VAL   311      24.737  12.200 -53.698  1.00  0.00           C  
ATOM   4768 HG21 VAL   311      24.198  12.751 -54.498  1.00  0.00           H  
ATOM   4769 HG22 VAL   311      25.281  11.356 -54.173  1.00  0.00           H  
ATOM   4770 HG23 VAL   311      25.437  12.900 -53.193  1.00  0.00           H  
ATOM   4771  C   VAL   311      25.174  11.604 -50.683  1.00  0.00           C  
ATOM   4772  O   VAL   311      26.246  12.124 -51.011  1.00  0.00           O  
ATOM   4773  N   TYR   312      24.723  11.808 -49.384  1.00  0.00           N  
ATOM   4774  HN  TYR   312      23.830  11.405 -49.204  1.00  0.00           H  
ATOM   4775  CA  TYR   312      25.528  12.402 -48.344  1.00  0.00           C  
ATOM   4776  HA  TYR   312      26.002  13.262 -48.792  1.00  0.00           H  
ATOM   4777  CB  TYR   312      24.537  12.917 -47.266  1.00  0.00           C  
ATOM   4778  HB1 TYR   312      23.824  12.170 -46.857  1.00  0.00           H  
ATOM   4779  HB2 TYR   312      23.905  13.681 -47.768  1.00  0.00           H  
ATOM   4780  CG  TYR   312      25.192  13.409 -46.030  1.00  0.00           C  
ATOM   4781  CD1 TYR   312      25.380  12.576 -44.907  1.00  0.00           C  
ATOM   4782  HD1 TYR   312      25.255  11.521 -45.102  1.00  0.00           H  
ATOM   4783  CE1 TYR   312      25.916  13.033 -43.720  1.00  0.00           C  
ATOM   4784  HE1 TYR   312      26.125  12.397 -42.873  1.00  0.00           H  
ATOM   4785  CZ  TYR   312      26.073  14.382 -43.558  1.00  0.00           C  
ATOM   4786  OH  TYR   312      26.673  14.979 -42.449  1.00  0.00           O  
ATOM   4787  HH  TYR   312      27.072  14.294 -41.907  1.00  0.00           H  
ATOM   4788  CD2 TYR   312      25.393  14.793 -45.925  1.00  0.00           C  
ATOM   4789  HD2 TYR   312      25.296  15.410 -46.806  1.00  0.00           H  
ATOM   4790  CE2 TYR   312      25.939  15.260 -44.681  1.00  0.00           C  
ATOM   4791  HE2 TYR   312      26.111  16.317 -44.536  1.00  0.00           H  
ATOM   4792  C   TYR   312      26.608  11.449 -47.930  1.00  0.00           C  
ATOM   4793  O   TYR   312      27.751  11.889 -47.915  1.00  0.00           O  
ATOM   4794  N   ASP   313      26.277  10.174 -47.592  1.00  0.00           N  
ATOM   4795  HN  ASP   313      25.305   9.958 -47.637  1.00  0.00           H  
ATOM   4796  CA  ASP   313      27.218   9.160 -47.168  1.00  0.00           C  
ATOM   4797  HA  ASP   313      27.744   9.545 -46.307  1.00  0.00           H  
ATOM   4798  CB  ASP   313      26.643   7.724 -46.765  1.00  0.00           C  
ATOM   4799  HB1 ASP   313      27.454   6.978 -46.621  1.00  0.00           H  
ATOM   4800  HB2 ASP   313      25.930   7.382 -47.545  1.00  0.00           H  
ATOM   4801  CG  ASP   313      25.816   7.825 -45.506  1.00  0.00           C  
ATOM   4802  OD1 ASP   313      26.073   8.640 -44.625  1.00  0.00           O  
ATOM   4803  OD2 ASP   313      24.877   6.956 -45.370  1.00  0.00           O  
ATOM   4804  C   ASP   313      28.349   8.938 -48.221  1.00  0.00           C  
ATOM   4805  O   ASP   313      29.534   8.816 -47.875  1.00  0.00           O  
ATOM   4806  N   MET   314      28.010   8.830 -49.537  1.00  0.00           N  
ATOM   4807  HN  MET   314      27.042   8.896 -49.769  1.00  0.00           H  
ATOM   4808  CA  MET   314      29.028   8.699 -50.595  1.00  0.00           C  
ATOM   4809  HA  MET   314      29.640   7.835 -50.382  1.00  0.00           H  
ATOM   4810  CB  MET   314      28.438   8.571 -51.979  1.00  0.00           C  
ATOM   4811  HB1 MET   314      29.144   8.742 -52.819  1.00  0.00           H  
ATOM   4812  HB2 MET   314      27.646   9.331 -52.154  1.00  0.00           H  
ATOM   4813  CG  MET   314      27.800   7.188 -52.228  1.00  0.00           C  
ATOM   4814  HG1 MET   314      26.967   6.997 -51.518  1.00  0.00           H  
ATOM   4815  HG2 MET   314      28.690   6.527 -52.160  1.00  0.00           H  
ATOM   4816  SD  MET   314      26.928   7.235 -53.810  1.00  0.00           S  
ATOM   4817  CE  MET   314      26.827   5.491 -54.032  1.00  0.00           C  
ATOM   4818  HE1 MET   314      27.717   5.082 -53.507  1.00  0.00           H  
ATOM   4819  HE2 MET   314      26.840   5.182 -55.099  1.00  0.00           H  
ATOM   4820  HE3 MET   314      25.908   5.151 -53.509  1.00  0.00           H  
ATOM   4821  C   MET   314      30.020   9.893 -50.578  1.00  0.00           C  
ATOM   4822  O   MET   314      31.238   9.732 -50.692  1.00  0.00           O  
ATOM   4823  N   GLU   315      29.523  11.117 -50.353  1.00  0.00           N  
ATOM   4824  HN  GLU   315      28.590  11.283 -50.042  1.00  0.00           H  
ATOM   4825  CA  GLU   315      30.438  12.276 -50.305  1.00  0.00           C  
ATOM   4826  HA  GLU   315      31.214  12.154 -51.047  1.00  0.00           H  
ATOM   4827  CB  GLU   315      29.659  13.650 -50.606  1.00  0.00           C  
ATOM   4828  HB1 GLU   315      28.854  13.704 -49.842  1.00  0.00           H  
ATOM   4829  HB2 GLU   315      29.195  13.577 -51.613  1.00  0.00           H  
ATOM   4830  CG  GLU   315      30.490  14.964 -50.801  1.00  0.00           C  
ATOM   4831  HG1 GLU   315      31.253  14.759 -51.583  1.00  0.00           H  
ATOM   4832  HG2 GLU   315      31.105  15.165 -49.898  1.00  0.00           H  
ATOM   4833  CD  GLU   315      29.626  16.138 -51.151  1.00  0.00           C  
ATOM   4834  OE1 GLU   315      28.771  15.993 -52.071  1.00  0.00           O  
ATOM   4835  OE2 GLU   315      29.690  17.217 -50.440  1.00  0.00           O  
ATOM   4836  C   GLU   315      31.203  12.496 -49.013  1.00  0.00           C  
ATOM   4837  O   GLU   315      32.307  13.018 -49.068  1.00  0.00           O  
ATOM   4838  N   LYS   316      30.741  12.041 -47.873  1.00  0.00           N  
ATOM   4839  HN  LYS   316      29.847  11.610 -47.776  1.00  0.00           H  
ATOM   4840  CA  LYS   316      31.382  12.116 -46.519  1.00  0.00           C  
ATOM   4841  HA  LYS   316      31.966  13.020 -46.604  1.00  0.00           H  
ATOM   4842  CB  LYS   316      30.251  12.138 -45.399  1.00  0.00           C  
ATOM   4843  HB1 LYS   316      30.722  12.257 -44.400  1.00  0.00           H  
ATOM   4844  HB2 LYS   316      29.599  11.252 -45.553  1.00  0.00           H  
ATOM   4845  CG  LYS   316      29.325  13.389 -45.361  1.00  0.00           C  
ATOM   4846  HG1 LYS   316      28.683  13.179 -44.479  1.00  0.00           H  
ATOM   4847  HG2 LYS   316      28.728  13.535 -46.287  1.00  0.00           H  
ATOM   4848  CD  LYS   316      30.106  14.657 -45.304  1.00  0.00           C  
ATOM   4849  HD1 LYS   316      30.614  14.915 -46.258  1.00  0.00           H  
ATOM   4850  HD2 LYS   316      30.811  14.467 -44.467  1.00  0.00           H  
ATOM   4851  CE  LYS   316      29.138  15.843 -45.104  1.00  0.00           C  
ATOM   4852  HE1 LYS   316      28.429  15.700 -44.261  1.00  0.00           H  
ATOM   4853  HE2 LYS   316      28.468  15.945 -45.984  1.00  0.00           H  
ATOM   4854  NZ  LYS   316      29.998  16.987 -44.827  1.00  0.00           N  
ATOM   4855  HZ1 LYS   316      29.445  17.722 -44.340  1.00  0.00           H  
ATOM   4856  HZ2 LYS   316      30.320  17.290 -45.768  1.00  0.00           H  
ATOM   4857  HZ3 LYS   316      30.788  16.815 -44.172  1.00  0.00           H  
ATOM   4858  C   LYS   316      32.319  10.884 -46.262  1.00  0.00           C  
ATOM   4859  O   LYS   316      32.992  10.721 -45.222  1.00  0.00           O  
ATOM   4860  N   GLY   317      32.301   9.994 -47.224  1.00  0.00           N  
ATOM   4861  HN  GLY   317      31.870  10.161 -48.107  1.00  0.00           H  
ATOM   4862  CA  GLY   317      32.923   8.679 -47.190  1.00  0.00           C  
ATOM   4863  HA1 GLY   317      33.994   8.751 -47.065  1.00  0.00           H  
ATOM   4864  HA2 GLY   317      32.784   8.204 -48.149  1.00  0.00           H  
ATOM   4865  C   GLY   317      32.529   7.674 -46.096  1.00  0.00           C  
ATOM   4866  O   GLY   317      33.370   6.975 -45.625  1.00  0.00           O  
ATOM   4867  N   LYS   318      31.211   7.680 -45.783  1.00  0.00           N  
ATOM   4868  HN  LYS   318      30.708   8.389 -46.271  1.00  0.00           H  
ATOM   4869  CA  LYS   318      30.612   6.700 -44.953  1.00  0.00           C  
ATOM   4870  HA  LYS   318      31.378   6.049 -44.557  1.00  0.00           H  
ATOM   4871  CB  LYS   318      29.794   7.368 -43.816  1.00  0.00           C  
ATOM   4872  HB1 LYS   318      29.059   6.647 -43.399  1.00  0.00           H  
ATOM   4873  HB2 LYS   318      29.097   8.081 -44.306  1.00  0.00           H  
ATOM   4874  CG  LYS   318      30.601   7.999 -42.656  1.00  0.00           C  
ATOM   4875  HG1 LYS   318      29.829   8.561 -42.090  1.00  0.00           H  
ATOM   4876  HG2 LYS   318      31.319   8.682 -43.160  1.00  0.00           H  
ATOM   4877  CD  LYS   318      31.329   7.004 -41.704  1.00  0.00           C  
ATOM   4878  HD1 LYS   318      31.688   7.639 -40.866  1.00  0.00           H  
ATOM   4879  HD2 LYS   318      32.186   6.476 -42.175  1.00  0.00           H  
ATOM   4880  CE  LYS   318      30.351   5.937 -41.123  1.00  0.00           C  
ATOM   4881  HE1 LYS   318      29.653   5.495 -41.865  1.00  0.00           H  
ATOM   4882  HE2 LYS   318      29.657   6.547 -40.505  1.00  0.00           H  
ATOM   4883  NZ  LYS   318      30.980   4.933 -40.365  1.00  0.00           N  
ATOM   4884  HZ1 LYS   318      31.720   4.564 -40.995  1.00  0.00           H  
ATOM   4885  HZ2 LYS   318      30.322   4.153 -40.165  1.00  0.00           H  
ATOM   4886  HZ3 LYS   318      31.497   5.216 -39.508  1.00  0.00           H  
ATOM   4887  C   LYS   318      29.715   5.723 -45.731  1.00  0.00           C  
ATOM   4888  O   LYS   318      28.952   4.876 -45.281  1.00  0.00           O  
ATOM   4889  N   PHE   319      29.675   5.836 -47.142  1.00  0.00           N  
ATOM   4890  HN  PHE   319      30.155   6.598 -47.570  1.00  0.00           H  
ATOM   4891  CA  PHE   319      29.099   4.750 -48.028  1.00  0.00           C  
ATOM   4892  HA  PHE   319      28.385   4.187 -47.447  1.00  0.00           H  
ATOM   4893  CB  PHE   319      28.164   5.199 -49.211  1.00  0.00           C  
ATOM   4894  HB1 PHE   319      28.751   5.664 -50.032  1.00  0.00           H  
ATOM   4895  HB2 PHE   319      27.466   5.966 -48.813  1.00  0.00           H  
ATOM   4896  CG  PHE   319      27.424   4.030 -49.827  1.00  0.00           C  
ATOM   4897  CD1 PHE   319      27.821   3.531 -51.068  1.00  0.00           C  
ATOM   4898  HD1 PHE   319      28.558   4.070 -51.645  1.00  0.00           H  
ATOM   4899  CE1 PHE   319      27.332   2.276 -51.510  1.00  0.00           C  
ATOM   4900  HE1 PHE   319      27.508   1.970 -52.531  1.00  0.00           H  
ATOM   4901  CZ  PHE   319      26.433   1.535 -50.642  1.00  0.00           C  
ATOM   4902  HZ  PHE   319      26.000   0.619 -51.015  1.00  0.00           H  
ATOM   4903  CD2 PHE   319      26.511   3.314 -48.992  1.00  0.00           C  
ATOM   4904  HD2 PHE   319      26.232   3.619 -47.994  1.00  0.00           H  
ATOM   4905  CE2 PHE   319      26.003   2.145 -49.407  1.00  0.00           C  
ATOM   4906  HE2 PHE   319      25.317   1.607 -48.769  1.00  0.00           H  
ATOM   4907  C   PHE   319      30.343   4.031 -48.449  1.00  0.00           C  
ATOM   4908  O   PHE   319      31.293   4.808 -48.816  1.00  0.00           O  
ATOM   4909  N   PRO   320      30.489   2.698 -48.581  1.00  0.00           N  
ATOM   4910  CD  PRO   320      29.622   1.723 -47.798  1.00  0.00           C  
ATOM   4911  HD1 PRO   320      28.783   1.325 -48.407  1.00  0.00           H  
ATOM   4912  HD2 PRO   320      29.084   2.214 -46.959  1.00  0.00           H  
ATOM   4913  CA  PRO   320      31.654   1.961 -49.160  1.00  0.00           C  
ATOM   4914  HA  PRO   320      32.589   2.257 -48.707  1.00  0.00           H  
ATOM   4915  CB  PRO   320      31.410   0.452 -48.635  1.00  0.00           C  
ATOM   4916  HB1 PRO   320      32.388   0.019 -48.333  1.00  0.00           H  
ATOM   4917  HB2 PRO   320      30.927  -0.199 -49.395  1.00  0.00           H  
ATOM   4918  CG  PRO   320      30.624   0.595 -47.405  1.00  0.00           C  
ATOM   4919  HG1 PRO   320      30.062  -0.316 -47.105  1.00  0.00           H  
ATOM   4920  HG2 PRO   320      31.360   0.839 -46.609  1.00  0.00           H  
ATOM   4921  C   PRO   320      32.057   2.059 -50.545  1.00  0.00           C  
ATOM   4922  O   PRO   320      32.626   1.080 -51.044  1.00  0.00           O  
ATOM   4923  N   VAL   321      31.695   3.207 -51.175  1.00  0.00           N  
ATOM   4924  HN  VAL   321      31.266   3.895 -50.595  1.00  0.00           H  
ATOM   4925  CA  VAL   321      32.100   3.643 -52.477  1.00  0.00           C  
ATOM   4926  HA  VAL   321      33.180   3.622 -52.465  1.00  0.00           H  
ATOM   4927  CB  VAL   321      31.658   2.866 -53.718  1.00  0.00           C  
ATOM   4928  HB  VAL   321      31.654   3.563 -54.583  1.00  0.00           H  
ATOM   4929  CG1 VAL   321      32.614   1.667 -54.121  1.00  0.00           C  
ATOM   4930 HG11 VAL   321      33.679   1.981 -54.099  1.00  0.00           H  
ATOM   4931 HG12 VAL   321      32.365   1.349 -55.156  1.00  0.00           H  
ATOM   4932 HG13 VAL   321      32.544   0.800 -53.430  1.00  0.00           H  
ATOM   4933  CG2 VAL   321      30.225   2.429 -53.525  1.00  0.00           C  
ATOM   4934 HG21 VAL   321      30.152   1.682 -52.706  1.00  0.00           H  
ATOM   4935 HG22 VAL   321      29.834   1.983 -54.464  1.00  0.00           H  
ATOM   4936 HG23 VAL   321      29.593   3.303 -53.256  1.00  0.00           H  
ATOM   4937  C   VAL   321      31.739   5.150 -52.503  1.00  0.00           C
[truncated: 1,350,284 more chars]
