# Supplementary material for: Effects of presenilin-1 familial Alzheimer’s disease mutations on γ-secretase activation for cleavage of amyloid precursor protein
Source: Commun Biol. 2023 Feb 14;6:174. doi: 10.1038/s42003-023-04539-1 (PMC9929099; doi:10.1038/s42003-023-04539-1)
Supplement: Supplementary file 4 — Supplementary Data 1 [file 42003_2023_4539_MOESM4_ESM.zip › Supplementary-PDBs/I1_WT.pdb]

CRYST1  127.411  127.411  161.151  90.00  90.00  90.00               1
ATOM      1  CAY ASN     1     -25.109 -12.419 -20.363  1.00  0.00           C  
ATOM      2  HY1 ASN     1     -25.208 -13.320 -19.721  1.00  0.00           H  
ATOM      3  HY2 ASN     1     -24.007 -12.352 -20.481  1.00  0.00           H  
ATOM      4  HY3 ASN     1     -25.682 -12.609 -21.296  1.00  0.00           H  
ATOM      5  CY  ASN     1     -25.712 -11.138 -19.953  1.00  0.00           C  
ATOM      6  OY  ASN     1     -26.379 -10.396 -20.701  1.00  0.00           O  
ATOM      7  N   ASN     1     -25.422 -10.864 -18.666  1.00  0.00           N  
ATOM      8  HN  ASN     1     -24.965 -11.615 -18.195  1.00  0.00           H  
ATOM      9  CA  ASN     1     -25.684  -9.686 -17.957  1.00  0.00           C  
ATOM     10  HA  ASN     1     -26.668  -9.324 -18.217  1.00  0.00           H  
ATOM     11  CB  ASN     1     -25.443  -9.761 -16.446  1.00  0.00           C  
ATOM     12  HB1 ASN     1     -25.541  -8.786 -15.924  1.00  0.00           H  
ATOM     13  HB2 ASN     1     -24.375 -10.039 -16.317  1.00  0.00           H  
ATOM     14  CG  ASN     1     -26.221 -10.756 -15.667  1.00  0.00           C  
ATOM     15  OD1 ASN     1     -25.700 -11.310 -14.691  1.00  0.00           O  
ATOM     16  ND2 ASN     1     -27.431 -11.023 -16.068  1.00  0.00           N  
ATOM     17 HD21 ASN     1     -28.084 -11.398 -15.410  1.00  0.00           H  
ATOM     18 HD22 ASN     1     -27.763 -10.355 -16.734  1.00  0.00           H  
ATOM     19  C   ASN     1     -24.836  -8.582 -18.572  1.00  0.00           C  
ATOM     20  O   ASN     1     -25.339  -7.499 -18.865  1.00  0.00           O  
ATOM     21  N   SER     2     -23.583  -8.962 -18.746  1.00  0.00           N  
ATOM     22  HN  SER     2     -23.359  -9.850 -18.350  1.00  0.00           H  
ATOM     23  CA  SER     2     -22.532  -8.087 -19.214  1.00  0.00           C  
ATOM     24  HA  SER     2     -22.980  -7.115 -19.071  1.00  0.00           H  
ATOM     25  CB  SER     2     -21.245  -8.315 -18.368  1.00  0.00           C  
ATOM     26  HB1 SER     2     -20.453  -7.635 -18.751  1.00  0.00           H  
ATOM     27  HB2 SER     2     -20.921  -9.376 -18.414  1.00  0.00           H  
ATOM     28  OG  SER     2     -21.519  -8.132 -16.982  1.00  0.00           O  
ATOM     29  HG1 SER     2     -20.728  -7.703 -16.648  1.00  0.00           H  
ATOM     30  C   SER     2     -22.159  -8.307 -20.594  1.00  0.00           C  
ATOM     31  O   SER     2     -20.954  -8.136 -20.991  1.00  0.00           O  
ATOM     32  N   VAL     3     -23.209  -8.540 -21.389  1.00  0.00           N  
ATOM     33  HN  VAL     3     -24.116  -8.643 -20.988  1.00  0.00           H  
ATOM     34  CA  VAL     3     -23.176  -8.294 -22.867  1.00  0.00           C  
ATOM     35  HA  VAL     3     -22.646  -9.120 -23.319  1.00  0.00           H  
ATOM     36  CB  VAL     3     -24.445  -8.478 -23.617  1.00  0.00           C  
ATOM     37  HB  VAL     3     -24.441  -7.999 -24.619  1.00  0.00           H  
ATOM     38  CG1 VAL     3     -24.721  -9.950 -23.873  1.00  0.00           C  
ATOM     39 HG11 VAL     3     -23.855 -10.441 -24.368  1.00  0.00           H  
ATOM     40 HG12 VAL     3     -25.626 -10.110 -24.497  1.00  0.00           H  
ATOM     41 HG13 VAL     3     -24.814 -10.466 -22.893  1.00  0.00           H  
ATOM     42  CG2 VAL     3     -25.610  -7.736 -22.895  1.00  0.00           C  
ATOM     43 HG21 VAL     3     -26.520  -7.902 -23.510  1.00  0.00           H  
ATOM     44 HG22 VAL     3     -25.308  -6.670 -22.818  1.00  0.00           H  
ATOM     45 HG23 VAL     3     -25.780  -8.196 -21.898  1.00  0.00           H  
ATOM     46  C   VAL     3     -22.397  -7.038 -23.365  1.00  0.00           C  
ATOM     47  O   VAL     3     -22.504  -5.890 -22.922  1.00  0.00           O  
ATOM     48  N   GLU     4     -21.559  -7.205 -24.409  1.00  0.00           N  
ATOM     49  HN  GLU     4     -21.308  -8.145 -24.628  1.00  0.00           H  
ATOM     50  CA  GLU     4     -20.931  -6.187 -25.064  1.00  0.00           C  
ATOM     51  HA  GLU     4     -20.478  -5.555 -24.315  1.00  0.00           H  
ATOM     52  CB  GLU     4     -19.688  -6.731 -25.784  1.00  0.00           C  
ATOM     53  HB1 GLU     4     -19.207  -5.862 -26.281  1.00  0.00           H  
ATOM     54  HB2 GLU     4     -19.913  -7.438 -26.611  1.00  0.00           H  
ATOM     55  CG  GLU     4     -18.636  -7.530 -24.905  1.00  0.00           C  
ATOM     56  HG1 GLU     4     -19.049  -8.178 -24.103  1.00  0.00           H  
ATOM     57  HG2 GLU     4     -18.062  -6.679 -24.479  1.00  0.00           H  
ATOM     58  CD  GLU     4     -17.659  -8.425 -25.719  1.00  0.00           C  
ATOM     59  OE1 GLU     4     -16.445  -7.972 -25.748  1.00  0.00           O  
ATOM     60  OE2 GLU     4     -17.992  -9.556 -26.148  1.00  0.00           O  
ATOM     61  C   GLU     4     -21.845  -5.329 -25.986  1.00  0.00           C  
ATOM     62  O   GLU     4     -22.846  -5.908 -26.458  1.00  0.00           O  
ATOM     63  N   ARG     5     -21.443  -4.071 -26.166  1.00  0.00           N  
ATOM     64  HN  ARG     5     -20.540  -3.809 -25.832  1.00  0.00           H  
ATOM     65  CA  ARG     5     -22.320  -3.153 -26.890  1.00  0.00           C  
ATOM     66  HA  ARG     5     -21.690  -2.277 -26.943  1.00  0.00           H  
ATOM     67  CB  ARG     5     -22.585  -3.467 -28.393  1.00  0.00           C  
ATOM     68  HB1 ARG     5     -23.043  -2.595 -28.907  1.00  0.00           H  
ATOM     69  HB2 ARG     5     -23.336  -4.285 -28.423  1.00  0.00           H  
ATOM     70  CG  ARG     5     -21.257  -3.655 -29.174  1.00  0.00           C  
ATOM     71  HG1 ARG     5     -20.627  -4.502 -28.830  1.00  0.00           H  
ATOM     72  HG2 ARG     5     -20.809  -2.656 -28.984  1.00  0.00           H  
ATOM     73  CD  ARG     5     -21.452  -3.814 -30.648  1.00  0.00           C  
ATOM     74  HD1 ARG     5     -22.181  -3.016 -30.903  1.00  0.00           H  
ATOM     75  HD2 ARG     5     -21.877  -4.762 -31.042  1.00  0.00           H  
ATOM     76  NE  ARG     5     -20.106  -3.587 -31.271  1.00  0.00           N  
ATOM     77  HE  ARG     5     -19.309  -3.921 -30.767  1.00  0.00           H  
ATOM     78  CZ  ARG     5     -19.814  -2.758 -32.282  1.00  0.00           C  
ATOM     79  NH1 ARG     5     -20.753  -2.268 -33.051  1.00  0.00           N  
ATOM     80 HH11 ARG     5     -21.637  -2.735 -33.077  1.00  0.00           H  
ATOM     81 HH12 ARG     5     -20.454  -1.634 -33.765  1.00  0.00           H  
ATOM     82  NH2 ARG     5     -18.597  -2.301 -32.475  1.00  0.00           N  
ATOM     83 HH21 ARG     5     -17.852  -2.719 -31.955  1.00  0.00           H  
ATOM     84 HH22 ARG     5     -18.445  -1.779 -33.314  1.00  0.00           H  
ATOM     85  C   ARG     5     -23.545  -2.545 -26.207  1.00  0.00           C  
ATOM     86  O   ARG     5     -24.466  -1.928 -26.762  1.00  0.00           O  
ATOM     87  N   LYS     6     -23.524  -2.726 -24.936  1.00  0.00           N  
ATOM     88  HN  LYS     6     -22.687  -3.215 -24.702  1.00  0.00           H  
ATOM     89  CA  LYS     6     -24.575  -2.435 -24.048  1.00  0.00           C  
ATOM     90  HA  LYS     6     -25.544  -2.372 -24.521  1.00  0.00           H  
ATOM     91  CB  LYS     6     -24.691  -3.707 -23.102  1.00  0.00           C  
ATOM     92  HB1 LYS     6     -23.683  -3.785 -22.641  1.00  0.00           H  
ATOM     93  HB2 LYS     6     -24.787  -4.614 -23.737  1.00  0.00           H  
ATOM     94  CG  LYS     6     -25.857  -3.704 -22.215  1.00  0.00           C  
ATOM     95  HG1 LYS     6     -25.958  -2.707 -21.735  1.00  0.00           H  
ATOM     96  HG2 LYS     6     -25.550  -4.387 -21.394  1.00  0.00           H  
ATOM     97  CD  LYS     6     -27.147  -4.081 -22.911  1.00  0.00           C  
ATOM     98  HD1 LYS     6     -26.889  -4.692 -23.802  1.00  0.00           H  
ATOM     99  HD2 LYS     6     -27.617  -3.170 -23.340  1.00  0.00           H  
ATOM    100  CE  LYS     6     -28.184  -4.830 -22.082  1.00  0.00           C  
ATOM    101  HE1 LYS     6     -27.617  -5.662 -21.612  1.00  0.00           H  
ATOM    102  HE2 LYS     6     -29.094  -5.244 -22.567  1.00  0.00           H  
ATOM    103  NZ  LYS     6     -28.715  -3.965 -21.017  1.00  0.00           N  
ATOM    104  HZ1 LYS     6     -29.387  -4.454 -20.391  1.00  0.00           H  
ATOM    105  HZ2 LYS     6     -29.115  -3.059 -21.337  1.00  0.00           H  
ATOM    106  HZ3 LYS     6     -27.937  -3.705 -20.378  1.00  0.00           H  
ATOM    107  C   LYS     6     -24.468  -1.132 -23.255  1.00  0.00           C  
ATOM    108  O   LYS     6     -25.329  -0.265 -23.408  1.00  0.00           O  
ATOM    109  N   ILE     7     -23.421  -0.896 -22.447  1.00  0.00           N  
ATOM    110  HN  ILE     7     -22.764  -1.630 -22.295  1.00  0.00           H  
ATOM    111  CA  ILE     7     -23.183   0.318 -21.655  1.00  0.00           C  
ATOM    112  HA  ILE     7     -24.141   0.661 -21.293  1.00  0.00           H  
ATOM    113  CB  ILE     7     -22.279   0.185 -20.472  1.00  0.00           C  
ATOM    114  HB  ILE     7     -21.236  -0.096 -20.733  1.00  0.00           H  
ATOM    115  CG2 ILE     7     -22.140   1.551 -19.726  1.00  0.00           C  
ATOM    116 HG21 ILE     7     -21.352   2.227 -20.123  1.00  0.00           H  
ATOM    117 HG22 ILE     7     -21.725   1.349 -18.716  1.00  0.00           H  
ATOM    118 HG23 ILE     7     -23.062   2.104 -19.449  1.00  0.00           H  
ATOM    119  CG1 ILE     7     -22.712  -1.054 -19.635  1.00  0.00           C  
ATOM    120 HG11 ILE     7     -22.027  -1.187 -18.771  1.00  0.00           H  
ATOM    121 HG12 ILE     7     -22.505  -1.892 -20.335  1.00  0.00           H  
ATOM    122  CD  ILE     7     -24.176  -1.163 -19.276  1.00  0.00           C  
ATOM    123  HD1 ILE     7     -24.506  -0.406 -18.532  1.00  0.00           H  
ATOM    124  HD2 ILE     7     -24.419  -2.178 -18.896  1.00  0.00           H  
ATOM    125  HD3 ILE     7     -24.862  -1.309 -20.138  1.00  0.00           H  
ATOM    126  C   ILE     7     -22.768   1.461 -22.551  1.00  0.00           C  
ATOM    127  O   ILE     7     -23.221   2.582 -22.315  1.00  0.00           O  
ATOM    128  N   TYR     8     -21.954   1.191 -23.541  1.00  0.00           N  
ATOM    129  HN  TYR     8     -21.462   0.325 -23.569  1.00  0.00           H  
ATOM    130  CA  TYR     8     -21.469   2.014 -24.595  1.00  0.00           C  
ATOM    131  HA  TYR     8     -22.351   2.543 -24.927  1.00  0.00           H  
ATOM    132  CB  TYR     8     -20.328   2.918 -24.167  1.00  0.00           C  
ATOM    133  HB1 TYR     8     -20.697   3.607 -23.378  1.00  0.00           H  
ATOM    134  HB2 TYR     8     -19.854   3.478 -25.002  1.00  0.00           H  
ATOM    135  CG  TYR     8     -19.204   2.128 -23.576  1.00  0.00           C  
ATOM    136  CD1 TYR     8     -19.086   1.791 -22.277  1.00  0.00           C  
ATOM    137  HD1 TYR     8     -19.908   2.055 -21.629  1.00  0.00           H  
ATOM    138  CE1 TYR     8     -18.059   0.971 -21.786  1.00  0.00           C  
ATOM    139  HE1 TYR     8     -17.974   0.756 -20.731  1.00  0.00           H  
ATOM    140  CZ  TYR     8     -17.120   0.448 -22.654  1.00  0.00           C  
ATOM    141  OH  TYR     8     -16.175  -0.492 -22.211  1.00  0.00           O  
ATOM    142  HH  TYR     8     -16.162  -0.491 -21.252  1.00  0.00           H  
ATOM    143  CD2 TYR     8     -18.201   1.613 -24.483  1.00  0.00           C  
ATOM    144  HD2 TYR     8     -18.353   1.963 -25.494  1.00  0.00           H  
ATOM    145  CE2 TYR     8     -17.194   0.740 -24.011  1.00  0.00           C  
ATOM    146  HE2 TYR     8     -16.630   0.130 -24.702  1.00  0.00           H  
ATOM    147  C   TYR     8     -21.190   1.053 -25.771  1.00  0.00           C  
ATOM    148  O   TYR     8     -21.269  -0.160 -25.630  1.00  0.00           O  
ATOM    149  N   ILE     9     -20.794   1.567 -26.963  1.00  0.00           N  
ATOM    150  HN  ILE     9     -20.849   2.541 -27.169  1.00  0.00           H  
ATOM    151  CA  ILE     9     -20.372   0.777 -28.104  1.00  0.00           C  
ATOM    152  HA  ILE     9     -20.594  -0.265 -27.926  1.00  0.00           H  
ATOM    153  CB  ILE     9     -21.070   1.209 -29.303  1.00  0.00           C  
ATOM    154  HB  ILE     9     -20.594   2.192 -29.507  1.00  0.00           H  
ATOM    155  CG2 ILE     9     -21.004   0.353 -30.521  1.00  0.00           C  
ATOM    156 HG21 ILE     9     -20.002  -0.026 -30.815  1.00  0.00           H  
ATOM    157 HG22 ILE     9     -21.366   1.026 -31.328  1.00  0.00           H  
ATOM    158 HG23 ILE     9     -21.666  -0.536 -30.445  1.00  0.00           H  
ATOM    159  CG1 ILE     9     -22.579   1.619 -29.062  1.00  0.00           C  
ATOM    160 HG11 ILE     9     -22.966   2.126 -29.971  1.00  0.00           H  
ATOM    161 HG12 ILE     9     -22.719   2.234 -28.147  1.00  0.00           H  
ATOM    162  CD  ILE     9     -23.500   0.438 -28.731  1.00  0.00           C  
ATOM    163  HD1 ILE     9     -24.510   0.818 -28.464  1.00  0.00           H  
ATOM    164  HD2 ILE     9     -23.114  -0.022 -27.796  1.00  0.00           H  
ATOM    165  HD3 ILE     9     -23.499  -0.355 -29.508  1.00  0.00           H  
ATOM    166  C   ILE     9     -18.875   0.981 -28.341  1.00  0.00           C  
ATOM    167  O   ILE     9     -18.480   2.128 -28.487  1.00  0.00           O  
ATOM    168  N   PRO    10     -17.974   0.033 -28.268  1.00  0.00           N  
ATOM    169  CD  PRO    10     -18.105  -1.179 -27.440  1.00  0.00           C  
ATOM    170  HD1 PRO    10     -18.735  -1.955 -27.925  1.00  0.00           H  
ATOM    171  HD2 PRO    10     -18.599  -0.898 -26.485  1.00  0.00           H  
ATOM    172  CA  PRO    10     -16.552   0.361 -28.573  1.00  0.00           C  
ATOM    173  HA  PRO    10     -16.353   1.418 -28.481  1.00  0.00           H  
ATOM    174  CB  PRO    10     -15.732  -0.612 -27.682  1.00  0.00           C  
ATOM    175  HB1 PRO    10     -15.441  -0.076 -26.754  1.00  0.00           H  
ATOM    176  HB2 PRO    10     -14.778  -0.960 -28.134  1.00  0.00           H  
ATOM    177  CG  PRO    10     -16.724  -1.764 -27.390  1.00  0.00           C  
ATOM    178  HG1 PRO    10     -16.612  -2.541 -28.176  1.00  0.00           H  
ATOM    179  HG2 PRO    10     -16.578  -2.273 -26.414  1.00  0.00           H  
ATOM    180  C   PRO    10     -16.171   0.020 -29.990  1.00  0.00           C  
ATOM    181  O   PRO    10     -16.243  -1.108 -30.492  1.00  0.00           O  
ATOM    182  N   LEU    11     -15.745   1.071 -30.749  1.00  0.00           N  
ATOM    183  HN  LEU    11     -15.528   1.957 -30.346  1.00  0.00           H  
ATOM    184  CA  LEU    11     -15.625   1.038 -32.178  1.00  0.00           C  
ATOM    185  HA  LEU    11     -16.326   0.290 -32.517  1.00  0.00           H  
ATOM    186  CB  LEU    11     -15.947   2.460 -32.772  1.00  0.00           C  
ATOM    187  HB1 LEU    11     -15.767   2.463 -33.868  1.00  0.00           H  
ATOM    188  HB2 LEU    11     -15.443   3.281 -32.219  1.00  0.00           H  
ATOM    189  CG  LEU    11     -17.383   2.904 -32.639  1.00  0.00           C  
ATOM    190  HG  LEU    11     -17.674   3.111 -31.587  1.00  0.00           H  
ATOM    191  CD1 LEU    11     -17.362   4.216 -33.375  1.00  0.00           C  
ATOM    192 HD11 LEU    11     -16.727   5.008 -32.922  1.00  0.00           H  
ATOM    193 HD12 LEU    11     -18.385   4.640 -33.284  1.00  0.00           H  
ATOM    194 HD13 LEU    11     -16.999   4.037 -34.409  1.00  0.00           H  
ATOM    195  CD2 LEU    11     -18.485   2.005 -33.154  1.00  0.00           C  
ATOM    196 HD21 LEU    11     -19.500   2.241 -32.767  1.00  0.00           H  
ATOM    197 HD22 LEU    11     -18.398   0.945 -32.835  1.00  0.00           H  
ATOM    198 HD23 LEU    11     -18.651   1.924 -34.250  1.00  0.00           H  
ATOM    199  C   LEU    11     -14.353   0.505 -32.698  1.00  0.00           C  
ATOM    200  O   LEU    11     -13.296   1.022 -32.414  1.00  0.00           O  
ATOM    201  N   ASN    12     -14.331  -0.613 -33.494  1.00  0.00           N  
ATOM    202  HN  ASN    12     -15.190  -1.066 -33.720  1.00  0.00           H  
ATOM    203  CA  ASN    12     -13.166  -1.404 -33.720  1.00  0.00           C  
ATOM    204  HA  ASN    12     -12.386  -1.183 -33.006  1.00  0.00           H  
ATOM    205  CB  ASN    12     -13.533  -2.879 -33.704  1.00  0.00           C  
ATOM    206  HB1 ASN    12     -14.091  -3.090 -34.641  1.00  0.00           H  
ATOM    207  HB2 ASN    12     -14.182  -3.032 -32.815  1.00  0.00           H  
ATOM    208  CG  ASN    12     -12.285  -3.846 -33.673  1.00  0.00           C  
ATOM    209  OD1 ASN    12     -11.200  -3.390 -33.416  1.00  0.00           O  
ATOM    210  ND2 ASN    12     -12.481  -5.125 -33.981  1.00  0.00           N  
ATOM    211 HD21 ASN    12     -13.366  -5.411 -34.348  1.00  0.00           H  
ATOM    212 HD22 ASN    12     -11.769  -5.788 -33.751  1.00  0.00           H  
ATOM    213  C   ASN    12     -12.512  -0.971 -35.079  1.00  0.00           C  
ATOM    214  O   ASN    12     -13.054  -0.392 -36.027  1.00  0.00           O  
ATOM    215  N   LYS    13     -11.173  -1.225 -35.171  1.00  0.00           N  
ATOM    216  HN  LYS    13     -10.622  -1.832 -34.603  1.00  0.00           H  
ATOM    217  CA  LYS    13     -10.371  -1.067 -36.372  1.00  0.00           C  
ATOM    218  HA  LYS    13      -9.437  -1.522 -36.080  1.00  0.00           H  
ATOM    219  CB  LYS    13     -10.781  -1.986 -37.623  1.00  0.00           C  
ATOM    220  HB1 LYS    13     -10.383  -1.639 -38.600  1.00  0.00           H  
ATOM    221  HB2 LYS    13     -11.881  -1.853 -37.703  1.00  0.00           H  
ATOM    222  CG  LYS    13     -10.535  -3.489 -37.321  1.00  0.00           C  
ATOM    223  HG1 LYS    13     -11.147  -3.792 -36.444  1.00  0.00           H  
ATOM    224  HG2 LYS    13      -9.478  -3.693 -37.049  1.00  0.00           H  
ATOM    225  CD  LYS    13     -10.878  -4.319 -38.585  1.00  0.00           C  
ATOM    226  HD1 LYS    13     -10.570  -5.349 -38.306  1.00  0.00           H  
ATOM    227  HD2 LYS    13     -10.255  -4.048 -39.464  1.00  0.00           H  
ATOM    228  CE  LYS    13     -12.425  -4.406 -38.972  1.00  0.00           C  
ATOM    229  HE1 LYS    13     -12.730  -3.360 -39.191  1.00  0.00           H  
ATOM    230  HE2 LYS    13     -13.165  -4.758 -38.222  1.00  0.00           H  
ATOM    231  NZ  LYS    13     -12.484  -5.225 -40.184  1.00  0.00           N  
ATOM    232  HZ1 LYS    13     -13.417  -4.920 -40.527  1.00  0.00           H  
ATOM    233  HZ2 LYS    13     -12.457  -6.226 -39.903  1.00  0.00           H  
ATOM    234  HZ3 LYS    13     -11.790  -5.089 -40.946  1.00  0.00           H  
ATOM    235  C   LYS    13      -9.913   0.397 -36.797  1.00  0.00           C  
ATOM    236  O   LYS    13      -9.431   0.663 -37.879  1.00  0.00           O  
ATOM    237  N   THR    14     -10.002   1.376 -35.885  1.00  0.00           N  
ATOM    238  HN  THR    14     -10.151   1.047 -34.955  1.00  0.00           H  
ATOM    239  CA  THR    14      -9.788   2.770 -36.160  1.00  0.00           C  
ATOM    240  HA  THR    14     -10.402   3.073 -36.996  1.00  0.00           H  
ATOM    241  CB  THR    14     -10.126   3.692 -35.020  1.00  0.00           C  
ATOM    242  HB  THR    14      -9.783   4.738 -35.168  1.00  0.00           H  
ATOM    243  OG1 THR    14      -9.609   3.199 -33.774  1.00  0.00           O  
ATOM    244  HG1 THR    14      -8.658   3.075 -33.819  1.00  0.00           H  
ATOM    245  CG2 THR    14     -11.640   3.868 -34.771  1.00  0.00           C  
ATOM    246 HG21 THR    14     -11.841   4.542 -33.911  1.00  0.00           H  
ATOM    247 HG22 THR    14     -12.260   2.946 -34.755  1.00  0.00           H  
ATOM    248 HG23 THR    14     -12.085   4.310 -35.688  1.00  0.00           H  
ATOM    249  C   THR    14      -8.316   3.065 -36.524  1.00  0.00           C  
ATOM    250  O   THR    14      -7.443   3.048 -35.622  1.00  0.00           O  
ATOM    251  N   ALA    15      -7.993   3.425 -37.733  1.00  0.00           N  
ATOM    252  HN  ALA    15      -8.641   3.249 -38.470  1.00  0.00           H  
ATOM    253  CA  ALA    15      -6.617   3.818 -38.062  1.00  0.00           C  
ATOM    254  HA  ALA    15      -5.883   3.318 -37.448  1.00  0.00           H  
ATOM    255  CB  ALA    15      -6.059   3.433 -39.419  1.00  0.00           C  
ATOM    256  HB1 ALA    15      -6.879   3.586 -40.152  1.00  0.00           H  
ATOM    257  HB2 ALA    15      -5.899   2.335 -39.492  1.00  0.00           H  
ATOM    258  HB3 ALA    15      -5.080   3.918 -39.623  1.00  0.00           H  
ATOM    259  C   ALA    15      -6.476   5.324 -37.904  1.00  0.00           C  
ATOM    260  O   ALA    15      -7.272   5.924 -38.580  1.00  0.00           O  
ATOM    261  N   PRO    16      -5.559   5.966 -37.177  1.00  0.00           N  
ATOM    262  CD  PRO    16      -4.641   5.360 -36.196  1.00  0.00           C  
ATOM    263  HD1 PRO    16      -3.917   4.809 -36.835  1.00  0.00           H  
ATOM    264  HD2 PRO    16      -5.175   4.703 -35.477  1.00  0.00           H  
ATOM    265  CA  PRO    16      -5.560   7.379 -37.119  1.00  0.00           C  
ATOM    266  HA  PRO    16      -6.589   7.707 -37.125  1.00  0.00           H  
ATOM    267  CB  PRO    16      -4.988   7.725 -35.762  1.00  0.00           C  
ATOM    268  HB1 PRO    16      -5.802   7.692 -35.006  1.00  0.00           H  
ATOM    269  HB2 PRO    16      -4.638   8.774 -35.660  1.00  0.00           H  
ATOM    270  CG  PRO    16      -3.956   6.644 -35.583  1.00  0.00           C  
ATOM    271  HG1 PRO    16      -3.016   6.871 -36.129  1.00  0.00           H  
ATOM    272  HG2 PRO    16      -3.865   6.482 -34.488  1.00  0.00           H  
ATOM    273  C   PRO    16      -4.705   8.005 -38.202  1.00  0.00           C  
ATOM    274  O   PRO    16      -3.904   7.292 -38.761  1.00  0.00           O  
ATOM    275  N   CYS    17      -4.948   9.295 -38.549  1.00  0.00           N  
ATOM    276  HN  CYS    17      -5.634   9.833 -38.066  1.00  0.00           H  
ATOM    277  CA  CYS    17      -4.126  10.069 -39.503  1.00  0.00           C  
ATOM    278  HA  CYS    17      -3.848   9.451 -40.344  1.00  0.00           H  
ATOM    279  CB  CYS    17      -4.977  11.183 -40.138  1.00  0.00           C  
ATOM    280  HB1 CYS    17      -5.470  11.636 -39.252  1.00  0.00           H  
ATOM    281  HB2 CYS    17      -5.705  10.723 -40.840  1.00  0.00           H  
ATOM    282  SG  CYS    17      -4.138  12.448 -41.128  1.00  0.00           S  
ATOM    283  C   CYS    17      -2.912  10.595 -38.827  1.00  0.00           C  
ATOM    284  O   CYS    17      -3.069  11.198 -37.766  1.00  0.00           O  
ATOM    285  N   VAL    18      -1.716  10.462 -39.303  1.00  0.00           N  
ATOM    286  HN  VAL    18      -1.508   9.904 -40.102  1.00  0.00           H  
ATOM    287  CA  VAL    18      -0.477  10.934 -38.739  1.00  0.00           C  
ATOM    288  HA  VAL    18      -0.514  10.737 -37.678  1.00  0.00           H  
ATOM    289  CB  VAL    18       0.674   9.963 -39.132  1.00  0.00           C  
ATOM    290  HB  VAL    18       1.497  10.066 -38.394  1.00  0.00           H  
ATOM    291  CG1 VAL    18       0.117   8.546 -38.881  1.00  0.00           C  
ATOM    292 HG11 VAL    18       1.000   7.907 -38.667  1.00  0.00           H  
ATOM    293 HG12 VAL    18      -0.470   8.130 -39.728  1.00  0.00           H  
ATOM    294 HG13 VAL    18      -0.508   8.572 -37.963  1.00  0.00           H  
ATOM    295  CG2 VAL    18       1.144  10.242 -40.572  1.00  0.00           C  
ATOM    296 HG21 VAL    18       1.926   9.502 -40.847  1.00  0.00           H  
ATOM    297 HG22 VAL    18       1.719  11.184 -40.700  1.00  0.00           H  
ATOM    298 HG23 VAL    18       0.265  10.244 -41.253  1.00  0.00           H  
ATOM    299  C   VAL    18      -0.110  12.386 -38.932  1.00  0.00           C  
ATOM    300  O   VAL    18      -0.807  13.142 -39.566  1.00  0.00           O  
ATOM    301  N   ARG    19       0.965  12.808 -38.293  1.00  0.00           N  
ATOM    302  HN  ARG    19       1.447  12.152 -37.718  1.00  0.00           H  
ATOM    303  CA  ARG    19       1.278  14.163 -38.170  1.00  0.00           C  
ATOM    304  HA  ARG    19       0.830  14.728 -38.974  1.00  0.00           H  
ATOM    305  CB  ARG    19       0.914  14.794 -36.786  1.00  0.00           C  
ATOM    306  HB1 ARG    19       1.308  14.239 -35.907  1.00  0.00           H  
ATOM    307  HB2 ARG    19      -0.166  14.694 -36.546  1.00  0.00           H  
ATOM    308  CG  ARG    19       1.348  16.298 -36.561  1.00  0.00           C  
ATOM    309  HG1 ARG    19       2.411  16.423 -36.858  1.00  0.00           H  
ATOM    310  HG2 ARG    19       1.223  16.441 -35.466  1.00  0.00           H  
ATOM    311  CD  ARG    19       0.446  17.252 -37.420  1.00  0.00           C  
ATOM    312  HD1 ARG    19      -0.615  17.023 -37.186  1.00  0.00           H  
ATOM    313  HD2 ARG    19       0.637  17.153 -38.510  1.00  0.00           H  
ATOM    314  NE  ARG    19       0.831  18.650 -37.060  1.00  0.00           N  
ATOM    315  HE  ARG    19       1.178  18.693 -36.123  1.00  0.00           H  
ATOM    316  CZ  ARG    19       0.146  19.701 -37.455  1.00  0.00           C  
ATOM    317  NH1 ARG    19      -0.402  19.806 -38.669  1.00  0.00           N  
ATOM    318 HH11 ARG    19      -0.701  18.987 -39.159  1.00  0.00           H  
ATOM    319 HH12 ARG    19      -0.903  20.629 -38.937  1.00  0.00           H  
ATOM    320  NH2 ARG    19       0.367  20.907 -36.877  1.00  0.00           N  
ATOM    321 HH21 ARG    19       0.171  21.779 -37.326  1.00  0.00           H  
ATOM    322 HH22 ARG    19       0.877  20.910 -36.016  1.00  0.00           H  
ATOM    323  C   ARG    19       2.789  14.277 -38.468  1.00  0.00           C  
ATOM    324  O   ARG    19       3.542  13.601 -37.801  1.00  0.00           O  
ATOM    325  N   LEU    20       3.158  15.173 -39.406  1.00  0.00           N  
ATOM    326  HN  LEU    20       2.433  15.720 -39.819  1.00  0.00           H  
ATOM    327  CA  LEU    20       4.559  15.427 -39.828  1.00  0.00           C  
ATOM    328  HA  LEU    20       5.133  14.600 -39.436  1.00  0.00           H  
ATOM    329  CB  LEU    20       4.696  15.264 -41.448  1.00  0.00           C  
ATOM    330  HB1 LEU    20       5.790  15.340 -41.625  1.00  0.00           H  
ATOM    331  HB2 LEU    20       4.242  16.169 -41.905  1.00  0.00           H  
ATOM    332  CG  LEU    20       4.151  13.900 -41.939  1.00  0.00           C  
ATOM    333  HG  LEU    20       4.106  13.223 -41.059  1.00  0.00           H  
ATOM    334  CD1 LEU    20       2.683  13.899 -42.362  1.00  0.00           C  
ATOM    335 HD11 LEU    20       2.037  14.585 -41.774  1.00  0.00           H  
ATOM    336 HD12 LEU    20       2.231  12.885 -42.391  1.00  0.00           H  
ATOM    337 HD13 LEU    20       2.632  14.260 -43.412  1.00  0.00           H  
ATOM    338  CD2 LEU    20       4.974  13.241 -43.117  1.00  0.00           C  
ATOM    339 HD21 LEU    20       4.614  13.747 -44.039  1.00  0.00           H  
ATOM    340 HD22 LEU    20       4.645  12.184 -43.205  1.00  0.00           H  
ATOM    341 HD23 LEU    20       6.042  13.423 -42.873  1.00  0.00           H  
ATOM    342  C   LEU    20       5.027  16.817 -39.315  1.00  0.00           C  
ATOM    343  O   LEU    20       4.258  17.747 -39.402  1.00  0.00           O  
ATOM    344  N   LEU    21       6.290  17.040 -38.896  1.00  0.00           N  
ATOM    345  HN  LEU    21       6.870  16.229 -38.874  1.00  0.00           H  
ATOM    346  CA  LEU    21       6.840  18.298 -38.404  1.00  0.00           C  
ATOM    347  HA  LEU    21       6.208  19.146 -38.623  1.00  0.00           H  
ATOM    348  CB  LEU    21       6.954  18.255 -36.880  1.00  0.00           C  
ATOM    349  HB1 LEU    21       7.196  19.223 -36.391  1.00  0.00           H  
ATOM    350  HB2 LEU    21       7.825  17.637 -36.573  1.00  0.00           H  
ATOM    351  CG  LEU    21       5.645  17.914 -36.079  1.00  0.00           C  
ATOM    352  HG  LEU    21       4.783  17.872 -36.778  1.00  0.00           H  
ATOM    353  CD1 LEU    21       5.817  16.585 -35.384  1.00  0.00           C  
ATOM    354 HD11 LEU    21       4.888  16.300 -34.845  1.00  0.00           H  
ATOM    355 HD12 LEU    21       6.533  16.524 -34.537  1.00  0.00           H  
ATOM    356 HD13 LEU    21       6.022  15.747 -36.084  1.00  0.00           H  
ATOM    357  CD2 LEU    21       5.238  19.016 -35.166  1.00  0.00           C  
ATOM    358 HD21 LEU    21       5.061  20.018 -35.613  1.00  0.00           H  
ATOM    359 HD22 LEU    21       5.976  19.170 -34.350  1.00  0.00           H  
ATOM    360 HD23 LEU    21       4.233  18.823 -34.733  1.00  0.00           H  
ATOM    361  C   LEU    21       8.235  18.556 -38.750  1.00  0.00           C  
ATOM    362  O   LEU    21       8.949  17.583 -39.004  1.00  0.00           O  
ATOM    363  N   ASN    22       8.619  19.846 -38.741  1.00  0.00           N  
ATOM    364  HN  ASN    22       7.987  20.586 -38.527  1.00  0.00           H  
ATOM    365  CA  ASN    22       9.880  20.264 -39.119  1.00  0.00           C  
ATOM    366  HA  ASN    22      10.615  19.659 -38.609  1.00  0.00           H  
ATOM    367  CB  ASN    22      10.059  20.138 -40.680  1.00  0.00           C  
ATOM    368  HB1 ASN    22       9.341  20.852 -41.136  1.00  0.00           H  
ATOM    369  HB2 ASN    22       9.801  19.108 -41.006  1.00  0.00           H  
ATOM    370  CG  ASN    22      11.571  20.301 -40.956  1.00  0.00           C  
ATOM    371  OD1 ASN    22      12.441  20.483 -40.122  1.00  0.00           O  
ATOM    372  ND2 ASN    22      11.905  20.163 -42.256  1.00  0.00           N  
ATOM    373 HD21 ASN    22      11.284  19.672 -42.868  1.00  0.00           H  
ATOM    374 HD22 ASN    22      12.826  20.049 -42.628  1.00  0.00           H  
ATOM    375  C   ASN    22       9.891  21.686 -38.568  1.00  0.00           C  
ATOM    376  O   ASN    22       8.960  22.157 -37.891  1.00  0.00           O  
ATOM    377  N   ALA    23      10.956  22.481 -38.670  1.00  0.00           N  
ATOM    378  HN  ALA    23      11.613  22.136 -39.335  1.00  0.00           H  
ATOM    379  CA  ALA    23      11.364  23.569 -37.789  1.00  0.00           C  
ATOM    380  HA  ALA    23      11.521  23.262 -36.765  1.00  0.00           H  
ATOM    381  CB  ALA    23      12.710  24.171 -38.135  1.00  0.00           C  
ATOM    382  HB1 ALA    23      13.438  23.333 -38.090  1.00  0.00           H  
ATOM    383  HB2 ALA    23      13.029  25.028 -37.504  1.00  0.00           H  
ATOM    384  HB3 ALA    23      12.572  24.469 -39.196  1.00  0.00           H  
ATOM    385  C   ALA    23      10.366  24.726 -37.694  1.00  0.00           C  
ATOM    386  O   ALA    23      10.082  25.292 -36.590  1.00  0.00           O  
ATOM    387  N   THR    24       9.879  25.084 -38.810  1.00  0.00           N  
ATOM    388  HN  THR    24      10.180  24.539 -39.589  1.00  0.00           H  
ATOM    389  CA  THR    24       9.025  26.237 -39.117  1.00  0.00           C  
ATOM    390  HA  THR    24       8.614  26.503 -38.155  1.00  0.00           H  
ATOM    391  CB  THR    24       9.710  27.476 -39.658  1.00  0.00           C  
ATOM    392  HB  THR    24       8.932  28.238 -39.876  1.00  0.00           H  
ATOM    393  OG1 THR    24      10.507  27.119 -40.824  1.00  0.00           O  
ATOM    394  HG1 THR    24      11.135  27.845 -40.817  1.00  0.00           H  
ATOM    395  CG2 THR    24      10.744  28.033 -38.636  1.00  0.00           C  
ATOM    396 HG21 THR    24      10.226  28.197 -37.667  1.00  0.00           H  
ATOM    397 HG22 THR    24      11.202  28.981 -38.991  1.00  0.00           H  
ATOM    398 HG23 THR    24      11.583  27.306 -38.593  1.00  0.00           H  
ATOM    399  C   THR    24       7.840  25.832 -39.968  1.00  0.00           C  
ATOM    400  O   THR    24       7.053  26.667 -40.346  1.00  0.00           O  
ATOM    401  N   HSE    25       7.745  24.513 -40.256  1.00  0.00           N  
ATOM    402  HN  HSE    25       8.254  23.798 -39.782  1.00  0.00           H  
ATOM    403  CA  HSE    25       6.601  24.075 -41.136  1.00  0.00           C  
ATOM    404  HA  HSE    25       5.811  24.731 -40.803  1.00  0.00           H  
ATOM    405  CB  HSE    25       7.014  24.223 -42.666  1.00  0.00           C  
ATOM    406  HB1 HSE    25       7.925  23.656 -42.952  1.00  0.00           H  
ATOM    407  HB2 HSE    25       7.299  25.249 -42.984  1.00  0.00           H  
ATOM    408  ND1 HSE    25       4.718  24.676 -43.437  1.00  0.00           N  
ATOM    409  CG  HSE    25       5.833  23.872 -43.604  1.00  0.00           C  
ATOM    410  CE1 HSE    25       3.841  24.063 -44.159  1.00  0.00           C  
ATOM    411  HE1 HSE    25       2.782  24.316 -44.200  1.00  0.00           H  
ATOM    412  NE2 HSE    25       4.282  22.894 -44.759  1.00  0.00           N  
ATOM    413  HE2 HSE    25       3.820  22.261 -45.381  1.00  0.00           H  
ATOM    414  CD2 HSE    25       5.615  22.803 -44.431  1.00  0.00           C  
ATOM    415  HD2 HSE    25       6.240  21.950 -44.666  1.00  0.00           H  
ATOM    416  C   HSE    25       6.319  22.683 -40.788  1.00  0.00           C  
ATOM    417  O   HSE    25       7.066  22.010 -40.050  1.00  0.00           O  
ATOM    418  N   GLN    26       5.130  22.202 -41.225  1.00  0.00           N  
ATOM    419  HN  GLN    26       4.613  22.685 -41.928  1.00  0.00           H  
ATOM    420  CA  GLN    26       4.566  21.018 -40.620  1.00  0.00           C  
ATOM    421  HA  GLN    26       5.279  20.213 -40.527  1.00  0.00           H  
ATOM    422  CB  GLN    26       3.834  21.435 -39.361  1.00  0.00           C  
ATOM    423  HB1 GLN    26       4.453  21.890 -38.559  1.00  0.00           H  
ATOM    424  HB2 GLN    26       3.540  20.513 -38.815  1.00  0.00           H  
ATOM    425  CG  GLN    26       2.557  22.378 -39.544  1.00  0.00           C  
ATOM    426  HG1 GLN    26       2.100  22.484 -38.537  1.00  0.00           H  
ATOM    427  HG2 GLN    26       1.775  22.032 -40.253  1.00  0.00           H  
ATOM    428  CD  GLN    26       2.888  23.841 -39.801  1.00  0.00           C  
ATOM    429  OE1 GLN    26       3.302  24.517 -38.893  1.00  0.00           O  
ATOM    430  NE2 GLN    26       2.517  24.433 -41.010  1.00  0.00           N  
ATOM    431 HE21 GLN    26       1.998  23.861 -41.646  1.00  0.00           H  
ATOM    432 HE22 GLN    26       2.870  25.336 -41.254  1.00  0.00           H  
ATOM    433  C   GLN    26       3.555  20.495 -41.718  1.00  0.00           C  
ATOM    434  O   GLN    26       3.128  21.200 -42.658  1.00  0.00           O  
ATOM    435  N   ILE    27       3.172  19.185 -41.612  1.00  0.00           N  
ATOM    436  HN  ILE    27       3.511  18.746 -40.783  1.00  0.00           H  
ATOM    437  CA  ILE    27       2.031  18.652 -42.348  1.00  0.00           C  
ATOM    438  HA  ILE    27       1.384  19.412 -42.759  1.00  0.00           H  
ATOM    439  CB  ILE    27       2.572  17.910 -43.638  1.00  0.00           C  
ATOM    440  HB  ILE    27       2.860  16.862 -43.408  1.00  0.00           H  
ATOM    441  CG2 ILE    27       1.511  17.918 -44.709  1.00  0.00           C  
ATOM    442 HG21 ILE    27       1.942  17.812 -45.727  1.00  0.00           H  
ATOM    443 HG22 ILE    27       0.942  18.872 -44.697  1.00  0.00           H  
ATOM    444 HG23 ILE    27       0.935  16.977 -44.577  1.00  0.00           H  
ATOM    445  CG1 ILE    27       3.907  18.364 -44.304  1.00  0.00           C  
ATOM    446 HG11 ILE    27       4.653  18.407 -43.481  1.00  0.00           H  
ATOM    447 HG12 ILE    27       3.791  19.392 -44.710  1.00  0.00           H  
ATOM    448  CD  ILE    27       4.577  17.443 -45.306  1.00  0.00           C  
ATOM    449  HD1 ILE    27       5.031  16.677 -44.641  1.00  0.00           H  
ATOM    450  HD2 ILE    27       5.345  18.051 -45.830  1.00  0.00           H  
ATOM    451  HD3 ILE    27       3.831  16.995 -45.997  1.00  0.00           H  
ATOM    452  C   ILE    27       1.210  17.686 -41.501  1.00  0.00           C  
ATOM    453  O   ILE    27       1.660  17.074 -40.526  1.00  0.00           O  
ATOM    454  N   GLY    28      -0.075  17.341 -41.851  1.00  0.00           N  
ATOM    455  HN  GLY    28      -0.600  17.798 -42.564  1.00  0.00           H  
ATOM    456  CA  GLY    28      -0.856  16.235 -41.264  1.00  0.00           C  
ATOM    457  HA1 GLY    28      -0.271  15.415 -40.874  1.00  0.00           H  
ATOM    458  HA2 GLY    28      -1.453  15.837 -42.071  1.00  0.00           H  
ATOM    459  C   GLY    28      -1.919  16.543 -40.262  1.00  0.00           C  
ATOM    460  O   GLY    28      -2.224  17.728 -40.120  1.00  0.00           O  
ATOM    461  N   CYS    29      -2.383  15.483 -39.562  1.00  0.00           N  
ATOM    462  HN  CYS    29      -1.990  14.582 -39.728  1.00  0.00           H  
ATOM    463  CA  CYS    29      -3.629  15.598 -38.763  1.00  0.00           C  
ATOM    464  HA  CYS    29      -4.130  16.498 -39.087  1.00  0.00           H  
ATOM    465  CB  CYS    29      -4.600  14.396 -38.948  1.00  0.00           C  
ATOM    466  HB1 CYS    29      -5.543  14.482 -38.367  1.00  0.00           H  
ATOM    467  HB2 CYS    29      -4.057  13.463 -38.684  1.00  0.00           H  
ATOM    468  SG  CYS    29      -5.179  14.104 -40.721  1.00  0.00           S  
ATOM    469  C   CYS    29      -3.361  15.791 -37.286  1.00  0.00           C  
ATOM    470  O   CYS    29      -2.735  14.872 -36.668  1.00  0.00           O  
ATOM    471  N   GLN    30      -3.824  16.954 -36.739  1.00  0.00           N  
ATOM    472  HN  GLN    30      -4.344  17.605 -37.287  1.00  0.00           H  
ATOM    473  CA  GLN    30      -3.449  17.412 -35.466  1.00  0.00           C  
ATOM    474  HA  GLN    30      -2.495  16.993 -35.181  1.00  0.00           H  
ATOM    475  CB  GLN    30      -3.145  18.954 -35.460  1.00  0.00           C  
ATOM    476  HB1 GLN    30      -4.066  19.406 -35.886  1.00  0.00           H  
ATOM    477  HB2 GLN    30      -2.354  19.146 -36.216  1.00  0.00           H  
ATOM    478  CG  GLN    30      -2.810  19.808 -34.210  1.00  0.00           C  
ATOM    479  HG1 GLN    30      -3.696  20.232 -33.691  1.00  0.00           H  
ATOM    480  HG2 GLN    30      -2.242  20.692 -34.569  1.00  0.00           H  
ATOM    481  CD  GLN    30      -1.856  19.173 -33.242  1.00  0.00           C  
ATOM    482  OE1 GLN    30      -0.872  18.529 -33.592  1.00  0.00           O  
ATOM    483  NE2 GLN    30      -2.214  19.204 -31.927  1.00  0.00           N  
ATOM    484 HE21 GLN    30      -1.657  18.561 -31.402  1.00  0.00           H  
ATOM    485 HE22 GLN    30      -3.149  19.432 -31.655  1.00  0.00           H  
ATOM    486  C   GLN    30      -4.428  17.013 -34.468  1.00  0.00           C  
ATOM    487  O   GLN    30      -5.573  17.437 -34.529  1.00  0.00           O  
ATOM    488  N   SER    31      -4.047  16.314 -33.390  1.00  0.00           N  
ATOM    489  HN  SER    31      -3.103  16.029 -33.241  1.00  0.00           H  
ATOM    490  CA  SER    31      -4.997  15.705 -32.403  1.00  0.00           C  
ATOM    491  HA  SER    31      -5.967  16.168 -32.513  1.00  0.00           H  
ATOM    492  CB  SER    31      -4.995  14.139 -32.466  1.00  0.00           C  
ATOM    493  HB1 SER    31      -5.827  13.879 -31.776  1.00  0.00           H  
ATOM    494  HB2 SER    31      -4.177  13.597 -31.945  1.00  0.00           H  
ATOM    495  OG  SER    31      -5.132  13.713 -33.790  1.00  0.00           O  
ATOM    496  HG1 SER    31      -4.292  13.775 -34.252  1.00  0.00           H  
ATOM    497  C   SER    31      -4.627  16.145 -31.037  1.00  0.00           C  
ATOM    498  O   SER    31      -3.522  16.685 -30.896  1.00  0.00           O  
ATOM    499  N   SER    32      -5.422  16.151 -29.986  1.00  0.00           N  
ATOM    500  HN  SER    32      -6.358  15.831 -30.112  1.00  0.00           H  
ATOM    501  CA  SER    32      -4.981  16.612 -28.656  1.00  0.00           C  
ATOM    502  HA  SER    32      -3.978  17.012 -28.686  1.00  0.00           H  
ATOM    503  CB  SER    32      -5.971  17.531 -27.990  1.00  0.00           C  
ATOM    504  HB1 SER    32      -6.905  16.966 -27.783  1.00  0.00           H  
ATOM    505  HB2 SER    32      -6.291  18.401 -28.601  1.00  0.00           H  
ATOM    506  OG  SER    32      -5.435  18.207 -26.884  1.00  0.00           O  
ATOM    507  HG1 SER    32      -5.933  17.902 -26.122  1.00  0.00           H  
ATOM    508  C   SER    32      -4.851  15.340 -27.749  1.00  0.00           C  
ATOM    509  O   SER    32      -5.567  14.317 -27.910  1.00  0.00           O  
ATOM    510  N   ILE    33      -3.879  15.403 -26.861  1.00  0.00           N  
ATOM    511  HN  ILE    33      -3.235  16.155 -26.975  1.00  0.00           H  
ATOM    512  CA  ILE    33      -3.610  14.500 -25.740  1.00  0.00           C  
ATOM    513  HA  ILE    33      -3.341  13.575 -26.227  1.00  0.00           H  
ATOM    514  CB  ILE    33      -2.500  15.011 -24.833  1.00  0.00           C  
ATOM    515  HB  ILE    33      -1.715  15.311 -25.560  1.00  0.00           H  
ATOM    516  CG2 ILE    33      -2.982  16.332 -24.157  1.00  0.00           C  
ATOM    517 HG21 ILE    33      -2.112  16.873 -23.726  1.00  0.00           H  
ATOM    518 HG22 ILE    33      -3.700  16.095 -23.343  1.00  0.00           H  
ATOM    519 HG23 ILE    33      -3.478  16.997 -24.895  1.00  0.00           H  
ATOM    520  CG1 ILE    33      -1.969  13.976 -23.796  1.00  0.00           C  
ATOM    521 HG11 ILE    33      -2.865  13.722 -23.191  1.00  0.00           H  
ATOM    522 HG12 ILE    33      -1.232  14.468 -23.127  1.00  0.00           H  
ATOM    523  CD  ILE    33      -1.531  12.629 -24.463  1.00  0.00           C  
ATOM    524  HD1 ILE    33      -2.403  11.942 -24.495  1.00  0.00           H  
ATOM    525  HD2 ILE    33      -0.818  12.067 -23.823  1.00  0.00           H  
ATOM    526  HD3 ILE    33      -1.057  12.760 -25.460  1.00  0.00           H  
ATOM    527  C   ILE    33      -4.939  14.195 -24.919  1.00  0.00           C  
ATOM    528  O   ILE    33      -5.764  15.054 -24.630  1.00  0.00           O  
ATOM    529  N   SER    34      -5.212  12.836 -24.783  1.00  0.00           N  
ATOM    530  HN  SER    34      -4.497  12.223 -25.111  1.00  0.00           H  
ATOM    531  CA  SER    34      -6.432  12.192 -24.180  1.00  0.00           C  
ATOM    532  HA  SER    34      -6.136  11.164 -24.033  1.00  0.00           H  
ATOM    533  CB  SER    34      -6.816  12.678 -22.800  1.00  0.00           C  
ATOM    534  HB1 SER    34      -7.729  12.166 -22.426  1.00  0.00           H  
ATOM    535  HB2 SER    34      -6.803  13.789 -22.790  1.00  0.00           H  
ATOM    536  OG  SER    34      -5.770  12.335 -21.859  1.00  0.00           O  
ATOM    537  HG1 SER    34      -6.185  12.397 -20.995  1.00  0.00           H  
ATOM    538  C   SER    34      -7.679  12.310 -25.055  1.00  0.00           C  
ATOM    539  O   SER    34      -8.817  12.246 -24.632  1.00  0.00           O  
ATOM    540  N   GLY    35      -7.394  12.492 -26.305  1.00  0.00           N  
ATOM    541  HN  GLY    35      -6.451  12.621 -26.600  1.00  0.00           H  
ATOM    542  CA  GLY    35      -8.428  12.588 -27.302  1.00  0.00           C  
ATOM    543  HA1 GLY    35      -9.090  11.746 -27.162  1.00  0.00           H  
ATOM    544  HA2 GLY    35      -7.943  12.632 -28.266  1.00  0.00           H  
ATOM    545  C   GLY    35      -9.314  13.849 -27.186  1.00  0.00           C  
ATOM    546  O   GLY    35      -8.824  14.970 -27.367  1.00  0.00           O  
ATOM    547  N   ASP    36     -10.662  13.649 -27.087  1.00  0.00           N  
ATOM    548  HN  ASP    36     -11.021  12.722 -27.004  1.00  0.00           H  
ATOM    549  CA  ASP    36     -11.696  14.551 -27.309  1.00  0.00           C  
ATOM    550  HA  ASP    36     -11.497  15.367 -26.630  1.00  0.00           H  
ATOM    551  CB  ASP    36     -11.668  15.136 -28.775  1.00  0.00           C  
ATOM    552  HB1 ASP    36     -12.539  14.841 -29.398  1.00  0.00           H  
ATOM    553  HB2 ASP    36     -10.733  14.936 -29.341  1.00  0.00           H  
ATOM    554  CG  ASP    36     -11.721  16.669 -28.677  1.00  0.00           C  
ATOM    555  OD1 ASP    36     -10.788  17.346 -29.186  1.00  0.00           O  
ATOM    556  OD2 ASP    36     -12.750  17.136 -28.158  1.00  0.00           O  
ATOM    557  C   ASP    36     -13.100  13.992 -27.080  1.00  0.00           C  
ATOM    558  O   ASP    36     -13.280  12.816 -26.712  1.00  0.00           O  
ATOM    559  N   THR    37     -14.160  14.717 -27.340  1.00  0.00           N  
ATOM    560  HN  THR    37     -13.993  15.657 -27.628  1.00  0.00           H  
ATOM    561  CA  THR    37     -15.566  14.229 -27.111  1.00  0.00           C  
ATOM    562  HA  THR    37     -15.656  13.199 -27.421  1.00  0.00           H  
ATOM    563  CB  THR    37     -15.992  14.220 -25.648  1.00  0.00           C  
ATOM    564  HB  THR    37     -15.196  13.770 -25.016  1.00  0.00           H  
ATOM    565  OG1 THR    37     -17.227  13.593 -25.358  1.00  0.00           O  
ATOM    566  HG1 THR    37     -16.987  12.747 -24.973  1.00  0.00           H  
ATOM    567  CG2 THR    37     -16.040  15.714 -25.202  1.00  0.00           C  
ATOM    568 HG21 THR    37     -16.452  15.740 -24.171  1.00  0.00           H  
ATOM    569 HG22 THR    37     -16.714  16.443 -25.702  1.00  0.00           H  
ATOM    570 HG23 THR    37     -15.007  16.116 -25.126  1.00  0.00           H  
ATOM    571  C   THR    37     -16.469  15.129 -27.994  1.00  0.00           C  
ATOM    572  O   THR    37     -16.144  16.242 -28.344  1.00  0.00           O  
ATOM    573  N   GLY    38     -17.651  14.652 -28.374  1.00  0.00           N  
ATOM    574  HN  GLY    38     -17.910  13.792 -27.941  1.00  0.00           H  
ATOM    575  CA  GLY    38     -18.476  15.434 -29.195  1.00  0.00           C  
ATOM    576  HA1 GLY    38     -17.990  15.762 -30.102  1.00  0.00           H  
ATOM    577  HA2 GLY    38     -18.766  16.248 -28.546  1.00  0.00           H  
ATOM    578  C   GLY    38     -19.723  14.675 -29.616  1.00  0.00           C  
ATOM    579  O   GLY    38     -19.723  13.418 -29.761  1.00  0.00           O  
ATOM    580  N   VAL    39     -20.836  15.340 -29.860  1.00  0.00           N  
ATOM    581  HN  VAL    39     -20.768  16.286 -29.551  1.00  0.00           H  
ATOM    582  CA  VAL    39     -22.103  14.924 -30.467  1.00  0.00           C  
ATOM    583  HA  VAL    39     -22.515  14.093 -29.914  1.00  0.00           H  
ATOM    584  CB  VAL    39     -23.212  16.047 -30.280  1.00  0.00           C  
ATOM    585  HB  VAL    39     -22.762  16.902 -30.828  1.00  0.00           H  
ATOM    586  CG1 VAL    39     -24.520  15.658 -30.905  1.00  0.00           C  
ATOM    587 HG11 VAL    39     -24.890  14.729 -30.420  1.00  0.00           H  
ATOM    588 HG12 VAL    39     -24.503  15.419 -31.990  1.00  0.00           H  
ATOM    589 HG13 VAL    39     -25.234  16.459 -30.618  1.00  0.00           H  
ATOM    590  CG2 VAL    39     -23.417  16.385 -28.813  1.00  0.00           C  
ATOM    591 HG21 VAL    39     -23.573  15.538 -28.111  1.00  0.00           H  
ATOM    592 HG22 VAL    39     -24.245  17.114 -28.681  1.00  0.00           H  
ATOM    593 HG23 VAL    39     -22.524  16.970 -28.506  1.00  0.00           H  
ATOM    594  C   VAL    39     -22.043  14.444 -31.919  1.00  0.00           C  
ATOM    595  O   VAL    39     -21.501  15.154 -32.693  1.00  0.00           O  
ATOM    596  N   ILE    40     -22.601  13.237 -32.207  1.00  0.00           N  
ATOM    597  HN  ILE    40     -23.082  12.791 -31.456  1.00  0.00           H  
ATOM    598  CA  ILE    40     -22.716  12.679 -33.511  1.00  0.00           C  
ATOM    599  HA  ILE    40     -21.675  12.707 -33.796  1.00  0.00           H  
ATOM    600  CB  ILE    40     -23.138  11.138 -33.631  1.00  0.00           C  
ATOM    601  HB  ILE    40     -24.201  11.018 -33.332  1.00  0.00           H  
ATOM    602  CG2 ILE    40     -22.904  10.780 -35.114  1.00  0.00           C  
ATOM    603 HG21 ILE    40     -23.661  11.296 -35.744  1.00  0.00           H  
ATOM    604 HG22 ILE    40     -23.066   9.684 -35.191  1.00  0.00           H  
ATOM    605 HG23 ILE    40     -21.863  10.925 -35.474  1.00  0.00           H  
ATOM    606  CG1 ILE    40     -22.207  10.393 -32.732  1.00  0.00           C  
ATOM    607 HG11 ILE    40     -21.928  10.831 -31.749  1.00  0.00           H  
ATOM    608 HG12 ILE    40     -21.195  10.401 -33.189  1.00  0.00           H  
ATOM    609  CD  ILE    40     -22.772   9.013 -32.495  1.00  0.00           C  
ATOM    610  HD1 ILE    40     -23.118   8.442 -33.383  1.00  0.00           H  
ATOM    611  HD2 ILE    40     -23.687   8.997 -31.865  1.00  0.00           H  
ATOM    612  HD3 ILE    40     -22.001   8.483 -31.896  1.00  0.00           H  
ATOM    613  C   ILE    40     -23.395  13.653 -34.563  1.00  0.00           C  
ATOM    614  O   ILE    40     -24.418  14.296 -34.236  1.00  0.00           O  
ATOM    615  N   HSE    41     -22.868  13.792 -35.844  1.00  0.00           N  
ATOM    616  HN  HSE    41     -22.006  13.364 -36.103  1.00  0.00           H  
ATOM    617  CA  HSE    41     -23.562  14.551 -36.959  1.00  0.00           C  
ATOM    618  HA  HSE    41     -24.630  14.568 -36.803  1.00  0.00           H  
ATOM    619  CB  HSE    41     -23.057  16.006 -36.998  1.00  0.00           C  
ATOM    620  HB1 HSE    41     -21.976  16.260 -37.026  1.00  0.00           H  
ATOM    621  HB2 HSE    41     -23.505  16.547 -36.138  1.00  0.00           H  
ATOM    622  ND1 HSE    41     -24.997  17.453 -37.935  1.00  0.00           N  
ATOM    623  CG  HSE    41     -23.724  16.876 -38.094  1.00  0.00           C  
ATOM    624  CE1 HSE    41     -25.135  18.204 -38.965  1.00  0.00           C  
ATOM    625  HE1 HSE    41     -25.937  18.930 -39.099  1.00  0.00           H  
ATOM    626  NE2 HSE    41     -23.964  18.285 -39.690  1.00  0.00           N  
ATOM    627  HE2 HSE    41     -23.613  18.863 -40.426  1.00  0.00           H  
ATOM    628  CD2 HSE    41     -23.130  17.355 -39.173  1.00  0.00           C  
ATOM    629  HD2 HSE    41     -22.070  17.330 -39.392  1.00  0.00           H  
ATOM    630  C   HSE    41     -23.086  13.920 -38.242  1.00  0.00           C  
ATOM    631  O   HSE    41     -21.871  13.628 -38.303  1.00  0.00           O  
ATOM    632  N   VAL    42     -23.947  13.586 -39.179  1.00  0.00           N  
ATOM    633  HN  VAL    42     -24.922  13.728 -39.023  1.00  0.00           H  
ATOM    634  CA  VAL    42     -23.584  12.859 -40.446  1.00  0.00           C  
ATOM    635  HA  VAL    42     -22.555  12.553 -40.328  1.00  0.00           H  
ATOM    636  CB  VAL    42     -24.353  11.597 -40.584  1.00  0.00           C  
ATOM    637  HB  VAL    42     -24.169  10.843 -39.789  1.00  0.00           H  
ATOM    638  CG1 VAL    42     -25.932  11.897 -40.361  1.00  0.00           C  
ATOM    639 HG11 VAL    42     -25.995  12.255 -39.312  1.00  0.00           H  
ATOM    640 HG12 VAL    42     -26.665  11.091 -40.579  1.00  0.00           H  
ATOM    641 HG13 VAL    42     -26.380  12.636 -41.060  1.00  0.00           H  
ATOM    642  CG2 VAL    42     -24.017  10.921 -41.943  1.00  0.00           C  
ATOM    643 HG21 VAL    42     -24.578  11.439 -42.751  1.00  0.00           H  
ATOM    644 HG22 VAL    42     -24.380   9.871 -41.960  1.00  0.00           H  
ATOM    645 HG23 VAL    42     -22.910  10.940 -42.036  1.00  0.00           H  
ATOM    646  C   VAL    42     -23.555  13.859 -41.677  1.00  0.00           C  
ATOM    647  O   VAL    42     -24.485  14.611 -41.958  1.00  0.00           O  
ATOM    648  N   VAL    43     -22.500  13.858 -42.476  1.00  0.00           N  
ATOM    649  HN  VAL    43     -21.749  13.265 -42.195  1.00  0.00           H  
ATOM    650  CA  VAL    43     -22.248  14.751 -43.626  1.00  0.00           C  
ATOM    651  HA  VAL    43     -23.016  15.508 -43.699  1.00  0.00           H  
ATOM    652  CB  VAL    43     -20.854  15.371 -43.436  1.00  0.00           C  
ATOM    653  HB  VAL    43     -20.161  14.524 -43.242  1.00  0.00           H  
ATOM    654  CG1 VAL    43     -20.388  16.055 -44.770  1.00  0.00           C  
ATOM    655 HG11 VAL    43     -19.521  16.710 -44.540  1.00  0.00           H  
ATOM    656 HG12 VAL    43     -21.211  16.752 -45.038  1.00  0.00           H  
ATOM    657 HG13 VAL    43     -20.059  15.343 -45.557  1.00  0.00           H  
ATOM    658  CG2 VAL    43     -20.870  16.350 -42.207  1.00  0.00           C  
ATOM    659 HG21 VAL    43     -19.856  16.789 -42.087  1.00  0.00           H  
ATOM    660 HG22 VAL    43     -21.127  15.697 -41.346  1.00  0.00           H  
ATOM    661 HG23 VAL    43     -21.468  17.263 -42.413  1.00  0.00           H  
ATOM    662  C   VAL    43     -22.191  13.956 -44.915  1.00  0.00           C  
ATOM    663  O   VAL    43     -21.468  12.933 -45.082  1.00  0.00           O  
ATOM    664  N   GLU    44     -23.098  14.298 -45.842  1.00  0.00           N  
ATOM    665  HN  GLU    44     -23.819  14.955 -45.634  1.00  0.00           H  
ATOM    666  CA  GLU    44     -23.304  13.644 -47.156  1.00  0.00           C  
ATOM    667  HA  GLU    44     -22.655  12.781 -47.150  1.00  0.00           H  
ATOM    668  CB  GLU    44     -24.843  13.351 -47.372  1.00  0.00           C  
ATOM    669  HB1 GLU    44     -25.011  13.057 -48.430  1.00  0.00           H  
ATOM    670  HB2 GLU    44     -25.352  14.335 -47.295  1.00  0.00           H  
ATOM    671  CG  GLU    44     -25.377  12.320 -46.296  1.00  0.00           C  
ATOM    672  HG1 GLU    44     -25.485  12.938 -45.380  1.00  0.00           H  
ATOM    673  HG2 GLU    44     -24.619  11.526 -46.122  1.00  0.00           H  
ATOM    674  CD  GLU    44     -26.615  11.798 -46.835  1.00  0.00           C  
ATOM    675  OE1 GLU    44     -27.640  12.472 -46.530  1.00  0.00           O  
ATOM    676  OE2 GLU    44     -26.647  10.855 -47.644  1.00  0.00           O  
ATOM    677  C   GLU    44     -22.789  14.701 -48.254  1.00  0.00           C  
ATOM    678  O   GLU    44     -22.392  14.362 -49.362  1.00  0.00           O  
ATOM    679  N   LYS    45     -22.737  15.946 -47.860  1.00  0.00           N  
ATOM    680  HN  LYS    45     -22.804  16.154 -46.887  1.00  0.00           H  
ATOM    681  CA  LYS    45     -22.545  17.002 -48.823  1.00  0.00           C  
ATOM    682  HA  LYS    45     -21.745  16.767 -49.509  1.00  0.00           H  
ATOM    683  CB  LYS    45     -23.965  17.261 -49.493  1.00  0.00           C  
ATOM    684  HB1 LYS    45     -24.131  16.539 -50.321  1.00  0.00           H  
ATOM    685  HB2 LYS    45     -23.821  18.255 -49.967  1.00  0.00           H  
ATOM    686  CG  LYS    45     -25.098  17.273 -48.479  1.00  0.00           C  
ATOM    687  HG1 LYS    45     -25.079  18.053 -47.688  1.00  0.00           H  
ATOM    688  HG2 LYS    45     -25.149  16.322 -47.906  1.00  0.00           H  
ATOM    689  CD  LYS    45     -26.480  17.293 -49.073  1.00  0.00           C  
ATOM    690  HD1 LYS    45     -26.575  16.563 -49.906  1.00  0.00           H  
ATOM    691  HD2 LYS    45     -26.431  18.280 -49.580  1.00  0.00           H  
ATOM    692  CE  LYS    45     -27.683  17.052 -48.192  1.00  0.00           C  
ATOM    693  HE1 LYS    45     -27.504  16.081 -47.683  1.00  0.00           H  
ATOM    694  HE2 LYS    45     -28.596  17.034 -48.824  1.00  0.00           H  
ATOM    695  NZ  LYS    45     -27.893  18.093 -47.231  1.00  0.00           N  
ATOM    696  HZ1 LYS    45     -27.151  18.170 -46.507  1.00  0.00           H  
ATOM    697  HZ2 LYS    45     -28.775  17.973 -46.694  1.00  0.00           H  
ATOM    698  HZ3 LYS    45     -27.956  19.014 -47.710  1.00  0.00           H  
ATOM    699  C   LYS    45     -22.138  18.252 -48.171  1.00  0.00           C  
ATOM    700  O   LYS    45     -22.186  18.411 -46.943  1.00  0.00           O  
ATOM    701  N   GLU    46     -21.597  19.171 -49.017  1.00  0.00           N  
ATOM    702  HN  GLU    46     -21.631  18.936 -49.985  1.00  0.00           H  
ATOM    703  CA  GLU    46     -21.031  20.435 -48.590  1.00  0.00           C  
ATOM    704  HA  GLU    46     -20.103  20.296 -48.055  1.00  0.00           H  
ATOM    705  CB  GLU    46     -20.565  21.263 -49.826  1.00  0.00           C  
ATOM    706  HB1 GLU    46     -20.334  22.330 -49.621  1.00  0.00           H  
ATOM    707  HB2 GLU    46     -21.416  21.272 -50.540  1.00  0.00           H  
ATOM    708  CG  GLU    46     -19.316  20.669 -50.599  1.00  0.00           C  
ATOM    709  HG1 GLU    46     -19.457  19.685 -51.094  1.00  0.00           H  
ATOM    710  HG2 GLU    46     -18.513  20.560 -49.839  1.00  0.00           H  
ATOM    711  CD  GLU    46     -18.805  21.558 -51.780  1.00  0.00           C  
ATOM    712  OE1 GLU    46     -18.518  22.772 -51.707  1.00  0.00           O  
ATOM    713  OE2 GLU    46     -18.635  20.942 -52.885  1.00  0.00           O  
ATOM    714  C   GLU    46     -21.966  21.332 -47.771  1.00  0.00           C  
ATOM    715  O   GLU    46     -21.578  22.031 -46.858  1.00  0.00           O  
ATOM    716  N   GLU    47     -23.257  21.202 -48.031  1.00  0.00           N  
ATOM    717  HN  GLU    47     -23.622  20.583 -48.721  1.00  0.00           H  
ATOM    718  CA  GLU    47     -24.445  21.691 -47.249  1.00  0.00           C  
ATOM    719  HA  GLU    47     -24.283  22.757 -47.322  1.00  0.00           H  
ATOM    720  CB  GLU    47     -25.726  21.203 -47.888  1.00  0.00           C  
ATOM    721  HB1 GLU    47     -26.589  21.772 -47.480  1.00  0.00           H  
ATOM    722  HB2 GLU    47     -25.939  20.143 -47.632  1.00  0.00           H  
ATOM    723  CG  GLU    47     -25.967  21.224 -49.449  1.00  0.00           C  
ATOM    724  HG1 GLU    47     -25.145  20.676 -49.959  1.00  0.00           H  
ATOM    725  HG2 GLU    47     -25.815  22.275 -49.774  1.00  0.00           H  
ATOM    726  CD  GLU    47     -27.349  20.734 -49.818  1.00  0.00           C  
ATOM    727  OE1 GLU    47     -28.149  20.345 -48.914  1.00  0.00           O  
ATOM    728  OE2 GLU    47     -27.684  20.721 -51.013  1.00  0.00           O  
ATOM    729  C   GLU    47     -24.456  21.381 -45.730  1.00  0.00           C  
ATOM    730  O   GLU    47     -24.923  22.181 -44.961  1.00  0.00           O  
ATOM    731  N   ASP    48     -24.137  20.145 -45.339  1.00  0.00           N  
ATOM    732  HN  ASP    48     -23.961  19.466 -46.048  1.00  0.00           H  
ATOM    733  CA  ASP    48     -24.229  19.671 -43.992  1.00  0.00           C  
ATOM    734  HA  ASP    48     -25.126  20.008 -43.495  1.00  0.00           H  
ATOM    735  CB  ASP    48     -24.184  18.106 -44.074  1.00  0.00           C  
ATOM    736  HB1 ASP    48     -24.241  17.684 -43.047  1.00  0.00           H  
ATOM    737  HB2 ASP    48     -23.191  17.831 -44.489  1.00  0.00           H  
ATOM    738  CG  ASP    48     -25.302  17.453 -44.855  1.00  0.00           C  
ATOM    739  OD1 ASP    48     -26.320  18.149 -45.079  1.00  0.00           O  
ATOM    740  OD2 ASP    48     -25.173  16.281 -45.275  1.00  0.00           O  
ATOM    741  C   ASP    48     -23.068  20.093 -43.063  1.00  0.00           C  
ATOM    742  O   ASP    48     -23.116  19.893 -41.841  1.00  0.00           O  
ATOM    743  N   LEU    49     -22.091  20.807 -43.613  1.00  0.00           N  
ATOM    744  HN  LEU    49     -21.932  20.739 -44.595  1.00  0.00           H  
ATOM    745  CA  LEU    49     -20.999  21.490 -42.955  1.00  0.00           C  
ATOM    746  HA  LEU    49     -20.698  20.798 -42.182  1.00  0.00           H  
ATOM    747  CB  LEU    49     -19.798  21.829 -43.903  1.00  0.00           C  
ATOM    748  HB1 LEU    49     -18.995  22.355 -43.343  1.00  0.00           H  
ATOM    749  HB2 LEU    49     -20.190  22.425 -44.755  1.00  0.00           H  
ATOM    750  CG  LEU    49     -19.000  20.612 -44.427  1.00  0.00           C  
ATOM    751  HG  LEU    49     -19.701  20.116 -45.133  1.00  0.00           H  
ATOM    752  CD1 LEU    49     -17.769  21.181 -45.148  1.00  0.00           C  
ATOM    753 HD11 LEU    49     -17.009  21.557 -44.430  1.00  0.00           H  
ATOM    754 HD12 LEU    49     -18.331  21.893 -45.789  1.00  0.00           H  
ATOM    755 HD13 LEU    49     -17.228  20.442 -45.777  1.00  0.00           H  
ATOM    756  CD2 LEU    49     -18.502  19.685 -43.282  1.00  0.00           C  
ATOM    757 HD21 LEU    49     -18.021  18.759 -43.664  1.00  0.00           H  
ATOM    758 HD22 LEU    49     -19.298  19.290 -42.616  1.00  0.00           H  
ATOM    759 HD23 LEU    49     -17.765  20.182 -42.617  1.00  0.00           H  
ATOM    760  C   LEU    49     -21.306  22.738 -42.220  1.00  0.00           C  
ATOM    761  O   LEU    49     -20.809  22.908 -41.143  1.00  0.00           O  
ATOM    762  N   GLN    50     -22.292  23.583 -42.674  1.00  0.00           N  
ATOM    763  HN  GLN    50     -22.774  23.260 -43.484  1.00  0.00           H  
ATOM    764  CA  GLN    50     -22.654  24.864 -42.105  1.00  0.00           C  
ATOM    765  HA  GLN    50     -21.728  25.402 -41.965  1.00  0.00           H  
ATOM    766  CB  GLN    50     -23.593  25.584 -43.181  1.00  0.00           C  
ATOM    767  HB1 GLN    50     -23.673  26.659 -42.914  1.00  0.00           H  
ATOM    768  HB2 GLN    50     -24.602  25.122 -43.237  1.00  0.00           H  
ATOM    769  CG  GLN    50     -22.936  25.651 -44.611  1.00  0.00           C  
ATOM    770  HG1 GLN    50     -23.461  26.402 -45.239  1.00  0.00           H  
ATOM    771  HG2 GLN    50     -23.034  24.750 -45.253  1.00  0.00           H  
ATOM    772  CD  GLN    50     -21.432  26.061 -44.539  1.00  0.00           C  
ATOM    773  OE1 GLN    50     -20.563  25.442 -45.096  1.00  0.00           O  
ATOM    774  NE2 GLN    50     -21.230  27.287 -43.917  1.00  0.00           N  
ATOM    775 HE21 GLN    50     -20.324  27.635 -43.674  1.00  0.00           H  
ATOM    776 HE22 GLN    50     -22.097  27.717 -43.664  1.00  0.00           H  
ATOM    777  C   GLN    50     -23.126  24.831 -40.660  1.00  0.00           C  
ATOM    778  O   GLN    50     -22.751  25.725 -39.840  1.00  0.00           O  
ATOM    779  N   TRP    51     -23.878  23.756 -40.299  1.00  0.00           N  
ATOM    780  HN  TRP    51     -24.228  23.096 -40.960  1.00  0.00           H  
ATOM    781  CA  TRP    51     -24.336  23.499 -38.965  1.00  0.00           C  
ATOM    782  HA  TRP    51     -24.778  24.385 -38.535  1.00  0.00           H  
ATOM    783  CB  TRP    51     -25.330  22.334 -39.076  1.00  0.00           C  
ATOM    784  HB1 TRP    51     -24.812  21.414 -39.419  1.00  0.00           H  
ATOM    785  HB2 TRP    51     -26.020  22.415 -39.943  1.00  0.00           H  
ATOM    786  CG  TRP    51     -26.132  22.023 -37.880  1.00  0.00           C  
ATOM    787  CD1 TRP    51     -25.961  21.044 -36.954  1.00  0.00           C  
ATOM    788  HD1 TRP    51     -25.063  20.443 -36.952  1.00  0.00           H  
ATOM    789  NE1 TRP    51     -26.959  21.126 -35.987  1.00  0.00           N  
ATOM    790  HE1 TRP    51     -27.174  20.574 -35.211  1.00  0.00           H  
ATOM    791  CE2 TRP    51     -27.685  22.159 -36.209  1.00  0.00           C  
ATOM    792  CD2 TRP    51     -27.345  22.773 -37.437  1.00  0.00           C  
ATOM    793  CE3 TRP    51     -27.981  23.941 -37.790  1.00  0.00           C  
ATOM    794  HE3 TRP    51     -27.717  24.653 -38.558  1.00  0.00           H  
ATOM    795  CZ3 TRP    51     -28.994  24.400 -36.908  1.00  0.00           C  
ATOM    796  HZ3 TRP    51     -29.474  25.352 -37.079  1.00  0.00           H  
ATOM    797  CZ2 TRP    51     -28.780  22.494 -35.457  1.00  0.00           C  
ATOM    798  HZ2 TRP    51     -29.009  22.087 -34.484  1.00  0.00           H  
ATOM    799  CH2 TRP    51     -29.442  23.608 -35.835  1.00  0.00           C  
ATOM    800  HH2 TRP    51     -30.066  24.036 -35.064  1.00  0.00           H  
ATOM    801  C   TRP    51     -23.176  23.107 -38.031  1.00  0.00           C  
ATOM    802  O   TRP    51     -23.189  23.583 -36.908  1.00  0.00           O  
ATOM    803  N   VAL    52     -22.155  22.391 -38.517  1.00  0.00           N  
ATOM    804  HN  VAL    52     -22.216  21.961 -39.414  1.00  0.00           H  
ATOM    805  CA  VAL    52     -21.135  21.985 -37.547  1.00  0.00           C  
ATOM    806  HA  VAL    52     -21.556  21.962 -36.552  1.00  0.00           H  
ATOM    807  CB  VAL    52     -20.501  20.655 -37.828  1.00  0.00           C  
ATOM    808  HB  VAL    52     -19.789  20.351 -37.032  1.00  0.00           H  
ATOM    809  CG1 VAL    52     -21.660  19.619 -37.693  1.00  0.00           C  
ATOM    810 HG11 VAL    52     -22.500  19.894 -38.366  1.00  0.00           H  
ATOM    811 HG12 VAL    52     -22.076  19.592 -36.663  1.00  0.00           H  
ATOM    812 HG13 VAL    52     -21.283  18.603 -37.937  1.00  0.00           H  
ATOM    813  CG2 VAL    52     -19.794  20.576 -39.167  1.00  0.00           C  
ATOM    814 HG21 VAL    52     -20.549  20.914 -39.910  1.00  0.00           H  
ATOM    815 HG22 VAL    52     -19.362  19.568 -39.346  1.00  0.00           H  
ATOM    816 HG23 VAL    52     -18.939  21.255 -39.373  1.00  0.00           H  
ATOM    817  C   VAL    52     -20.060  23.041 -37.398  1.00  0.00           C  
ATOM    818  O   VAL    52     -19.451  23.173 -36.306  1.00  0.00           O  
ATOM    819  N   LEU    53     -19.898  23.948 -38.448  1.00  0.00           N  
ATOM    820  HN  LEU    53     -20.332  23.834 -39.338  1.00  0.00           H  
ATOM    821  CA  LEU    53     -18.864  24.950 -38.520  1.00  0.00           C  
ATOM    822  HA  LEU    53     -18.029  24.759 -37.864  1.00  0.00           H  
ATOM    823  CB  LEU    53     -18.256  25.169 -39.924  1.00  0.00           C  
ATOM    824  HB1 LEU    53     -17.612  26.065 -40.056  1.00  0.00           H  
ATOM    825  HB2 LEU    53     -19.069  25.480 -40.614  1.00  0.00           H  
ATOM    826  CG  LEU    53     -17.619  23.938 -40.486  1.00  0.00           C  
ATOM    827  HG  LEU    53     -18.367  23.118 -40.525  1.00  0.00           H  
ATOM    828  CD1 LEU    53     -17.285  24.200 -41.966  1.00  0.00           C  
ATOM    829 HD11 LEU    53     -17.044  23.240 -42.471  1.00  0.00           H  
ATOM    830 HD12 LEU    53     -16.400  24.871 -41.970  1.00  0.00           H  
ATOM    831 HD13 LEU    53     -18.119  24.643 -42.551  1.00  0.00           H  
ATOM    832  CD2 LEU    53     -16.520  23.292 -39.645  1.00  0.00           C  
ATOM    833 HD21 LEU    53     -15.942  22.496 -40.162  1.00  0.00           H  
ATOM    834 HD22 LEU    53     -16.923  22.797 -38.736  1.00  0.00           H  
ATOM    835 HD23 LEU    53     -15.790  24.100 -39.422  1.00  0.00           H  
ATOM    836  C   LEU    53     -19.521  26.286 -38.159  1.00  0.00           C  
ATOM    837  O   LEU    53     -18.964  27.352 -38.388  1.00  0.00           O  
ATOM    838  N   THR    54     -20.622  26.217 -37.376  1.00  0.00           N  
ATOM    839  HN  THR    54     -20.902  25.318 -37.048  1.00  0.00           H  
ATOM    840  CA  THR    54     -21.491  27.403 -37.026  1.00  0.00           C  
ATOM    841  HA  THR    54     -21.537  27.975 -37.940  1.00  0.00           H  
ATOM    842  CB  THR    54     -22.913  27.070 -36.723  1.00  0.00           C  
ATOM    843  HB  THR    54     -23.350  26.357 -37.455  1.00  0.00           H  
ATOM    844  OG1 THR    54     -23.790  28.162 -36.624  1.00  0.00           O  
ATOM    845  HG1 THR    54     -24.666  27.796 -36.768  1.00  0.00           H  
ATOM    846  CG2 THR    54     -23.020  26.395 -35.355  1.00  0.00           C  
ATOM    847 HG21 THR    54     -24.087  26.302 -35.059  1.00  0.00           H  
ATOM    848 HG22 THR    54     -22.611  26.998 -34.516  1.00  0.00           H  
ATOM    849 HG23 THR    54     -22.534  25.396 -35.394  1.00  0.00           H  
ATOM    850  C   THR    54     -20.781  28.268 -35.950  1.00  0.00           C  
ATOM    851  O   THR    54     -19.830  27.807 -35.309  1.00  0.00           O  
ATOM    852  N   ASP    55     -21.325  29.506 -35.793  1.00  0.00           N  
ATOM    853  HN  ASP    55     -22.138  29.888 -36.225  1.00  0.00           H  
ATOM    854  CA  ASP    55     -20.743  30.401 -34.887  1.00  0.00           C  
ATOM    855  HA  ASP    55     -19.676  30.237 -34.845  1.00  0.00           H  
ATOM    856  CB  ASP    55     -20.915  31.855 -35.344  1.00  0.00           C  
ATOM    857  HB1 ASP    55     -20.609  32.562 -34.543  1.00  0.00           H  
ATOM    858  HB2 ASP    55     -22.012  32.028 -35.379  1.00  0.00           H  
ATOM    859  CG  ASP    55     -20.214  32.199 -36.633  1.00  0.00           C  
ATOM    860  OD1 ASP    55     -20.559  33.277 -37.157  1.00  0.00           O  
ATOM    861  OD2 ASP    55     -19.183  31.512 -36.936  1.00  0.00           O  
ATOM    862  C   ASP    55     -21.301  30.255 -33.410  1.00  0.00           C  
ATOM    863  O   ASP    55     -20.957  30.942 -32.425  1.00  0.00           O  
ATOM    864  N   GLY    56     -22.295  29.359 -33.219  1.00  0.00           N  
ATOM    865  HN  GLY    56     -22.462  28.746 -33.987  1.00  0.00           H  
ATOM    866  CA  GLY    56     -22.833  29.095 -31.866  1.00  0.00           C  
ATOM    867  HA1 GLY    56     -23.829  28.705 -32.019  1.00  0.00           H  
ATOM    868  HA2 GLY    56     -22.879  30.002 -31.282  1.00  0.00           H  
ATOM    869  C   GLY    56     -22.100  28.064 -31.073  1.00  0.00           C  
ATOM    870  O   GLY    56     -20.946  27.731 -31.343  1.00  0.00           O  
ATOM    871  N   PRO    57     -22.734  27.560 -29.989  1.00  0.00           N  
ATOM    872  CD  PRO    57     -24.081  28.127 -29.571  1.00  0.00           C  
ATOM    873  HD1 PRO    57     -24.833  27.694 -30.266  1.00  0.00           H  
ATOM    874  HD2 PRO    57     -24.061  29.234 -29.481  1.00  0.00           H  
ATOM    875  CA  PRO    57     -22.030  26.997 -28.828  1.00  0.00           C  
ATOM    876  HA  PRO    57     -20.985  27.261 -28.890  1.00  0.00           H  
ATOM    877  CB  PRO    57     -22.827  27.541 -27.633  1.00  0.00           C  
ATOM    878  HB1 PRO    57     -22.542  28.609 -27.526  1.00  0.00           H  
ATOM    879  HB2 PRO    57     -22.635  27.142 -26.613  1.00  0.00           H  
ATOM    880  CG  PRO    57     -24.306  27.659 -28.128  1.00  0.00           C  
ATOM    881  HG1 PRO    57     -24.993  26.786 -28.119  1.00  0.00           H  
ATOM    882  HG2 PRO    57     -24.963  28.457 -27.720  1.00  0.00           H  
ATOM    883  C   PRO    57     -22.201  25.526 -28.729  1.00  0.00           C  
ATOM    884  O   PRO    57     -21.432  24.839 -28.033  1.00  0.00           O  
ATOM    885  N   ASN    58     -23.186  24.943 -29.447  1.00  0.00           N  
ATOM    886  HN  ASN    58     -23.763  25.629 -29.882  1.00  0.00           H  
ATOM    887  CA  ASN    58     -23.436  23.537 -29.658  1.00  0.00           C  
ATOM    888  HA  ASN    58     -23.566  23.100 -28.680  1.00  0.00           H  
ATOM    889  CB  ASN    58     -24.859  23.260 -30.410  1.00  0.00           C  
ATOM    890  HB1 ASN    58     -25.151  22.192 -30.323  1.00  0.00           H  
ATOM    891  HB2 ASN    58     -24.681  23.406 -31.497  1.00  0.00           H  
ATOM    892  CG  ASN    58     -25.920  24.145 -29.935  1.00  0.00           C  
ATOM    893  OD1 ASN    58     -26.293  25.097 -30.655  1.00  0.00           O  
ATOM    894  ND2 ASN    58     -26.454  23.966 -28.719  1.00  0.00           N  
ATOM    895 HD21 ASN    58     -27.237  24.457 -28.338  1.00  0.00           H  
ATOM    896 HD22 ASN    58     -26.258  23.109 -28.242  1.00  0.00           H  
ATOM    897  C   ASN    58     -22.257  22.829 -30.357  1.00  0.00           C  
ATOM    898  O   ASN    58     -22.115  21.702 -29.888  1.00  0.00           O  
ATOM    899  N   PRO    59     -21.456  23.241 -31.330  1.00  0.00           N  
ATOM    900  CD  PRO    59     -21.784  24.464 -32.115  1.00  0.00           C  
ATOM    901  HD1 PRO    59     -21.523  25.363 -31.515  1.00  0.00           H  
ATOM    902  HD2 PRO    59     -22.868  24.647 -32.277  1.00  0.00           H  
ATOM    903  CA  PRO    59     -20.120  22.687 -31.595  1.00  0.00           C  
ATOM    904  HA  PRO    59     -20.316  21.677 -31.924  1.00  0.00           H  
ATOM    905  CB  PRO    59     -19.540  23.734 -32.630  1.00  0.00           C  
ATOM    906  HB1 PRO    59     -18.866  23.345 -33.422  1.00  0.00           H  
ATOM    907  HB2 PRO    59     -18.884  24.519 -32.197  1.00  0.00           H  
ATOM    908  CG  PRO    59     -20.768  24.409 -33.240  1.00  0.00           C  
ATOM    909  HG1 PRO    59     -20.553  25.462 -33.520  1.00  0.00           H  
ATOM    910  HG2 PRO    59     -21.236  23.798 -34.042  1.00  0.00           H  
ATOM    911  C   PRO    59     -19.188  22.513 -30.325  1.00  0.00           C  
ATOM    912  O   PRO    59     -19.402  23.155 -29.333  1.00  0.00           O  
ATOM    913  N   PRO    60     -18.187  21.682 -30.391  1.00  0.00           N  
ATOM    914  CD  PRO    60     -17.093  21.754 -29.467  1.00  0.00           C  
ATOM    915  HD1 PRO    60     -17.365  21.570 -28.406  1.00  0.00           H  
ATOM    916  HD2 PRO    60     -16.467  22.659 -29.615  1.00  0.00           H  
ATOM    917  CA  PRO    60     -17.881  20.935 -31.640  1.00  0.00           C  
ATOM    918  HA  PRO    60     -17.976  21.551 -32.522  1.00  0.00           H  
ATOM    919  CB  PRO    60     -16.385  20.625 -31.374  1.00  0.00           C  
ATOM    920  HB1 PRO    60     -15.741  21.411 -31.822  1.00  0.00           H  
ATOM    921  HB2 PRO    60     -16.054  19.646 -31.782  1.00  0.00           H  
ATOM    922  CG  PRO    60     -16.177  20.642 -29.894  1.00  0.00           C  
ATOM    923  HG1 PRO    60     -16.520  19.655 -29.517  1.00  0.00           H  
ATOM    924  HG2 PRO    60     -15.121  20.904 -29.670  1.00  0.00           H  
ATOM    925  C   PRO    60     -18.561  19.644 -31.821  1.00  0.00           C  
ATOM    926  O   PRO    60     -19.148  19.120 -30.821  1.00  0.00           O  
ATOM    927  N   TYR    61     -18.556  18.970 -32.972  1.00  0.00           N  
ATOM    928  HN  TYR    61     -18.049  19.353 -33.741  1.00  0.00           H  
ATOM    929  CA  TYR    61     -19.320  17.767 -33.218  1.00  0.00           C  
ATOM    930  HA  TYR    61     -19.789  17.379 -32.326  1.00  0.00           H  
ATOM    931  CB  TYR    61     -20.374  18.074 -34.318  1.00  0.00           C  
ATOM    932  HB1 TYR    61     -20.900  17.167 -34.684  1.00  0.00           H  
ATOM    933  HB2 TYR    61     -19.807  18.532 -35.157  1.00  0.00           H  
ATOM    934  CG  TYR    61     -21.499  18.984 -33.800  1.00  0.00           C  
ATOM    935  CD1 TYR    61     -22.525  18.351 -33.152  1.00  0.00           C  
ATOM    936  HD1 TYR    61     -22.430  17.332 -32.808  1.00  0.00           H  
ATOM    937  CE1 TYR    61     -23.639  19.021 -32.774  1.00  0.00           C  
ATOM    938  HE1 TYR    61     -24.483  18.523 -32.319  1.00  0.00           H  
ATOM    939  CZ  TYR    61     -23.755  20.374 -33.165  1.00  0.00           C  
ATOM    940  OH  TYR    61     -24.970  21.108 -32.908  1.00  0.00           O  
ATOM    941  HH  TYR    61     -24.728  21.989 -33.202  1.00  0.00           H  
ATOM    942  CD2 TYR    61     -21.559  20.366 -34.100  1.00  0.00           C  
ATOM    943  HD2 TYR    61     -20.813  20.907 -34.663  1.00  0.00           H  
ATOM    944  CE2 TYR    61     -22.764  21.044 -33.829  1.00  0.00           C  
ATOM    945  HE2 TYR    61     -22.879  22.100 -34.026  1.00  0.00           H  
ATOM    946  C   TYR    61     -18.333  16.705 -33.669  1.00  0.00           C  
ATOM    947  O   TYR    61     -17.311  16.986 -34.298  1.00  0.00           O  
ATOM    948  N   MET    62     -18.676  15.499 -33.340  1.00  0.00           N  
ATOM    949  HN  MET    62     -19.514  15.292 -32.841  1.00  0.00           H  
ATOM    950  CA  MET    62     -17.948  14.328 -33.847  1.00  0.00           C  
ATOM    951  HA  MET    62     -16.925  14.647 -33.979  1.00  0.00           H  
ATOM    952  CB  MET    62     -17.960  13.102 -32.931  1.00  0.00           C  
ATOM    953  HB1 MET    62     -17.851  12.139 -33.474  1.00  0.00           H  
ATOM    954  HB2 MET    62     -18.952  13.022 -32.438  1.00  0.00           H  
ATOM    955  CG  MET    62     -16.992  13.200 -31.796  1.00  0.00           C  
ATOM    956  HG1 MET    62     -17.083  12.392 -31.039  1.00  0.00           H  
ATOM    957  HG2 MET    62     -17.185  14.130 -31.219  1.00  0.00           H  
ATOM    958  SD  MET    62     -15.259  13.445 -32.306  1.00  0.00           S  
ATOM    959  CE  MET    62     -14.548  12.629 -30.928  1.00  0.00           C  
ATOM    960  HE1 MET    62     -14.648  11.524 -30.884  1.00  0.00           H  
ATOM    961  HE2 MET    62     -14.901  12.928 -29.918  1.00  0.00           H  
ATOM    962  HE3 MET    62     -13.453  12.779 -30.808  1.00  0.00           H  
ATOM    963  C   MET    62     -18.568  13.895 -35.153  1.00  0.00           C  
ATOM    964  O   MET    62     -19.689  13.307 -35.117  1.00  0.00           O  
ATOM    965  N   VAL    63     -17.987  14.265 -36.273  1.00  0.00           N  
ATOM    966  HN  VAL    63     -17.099  14.717 -36.250  1.00  0.00           H  
ATOM    967  CA  VAL    63     -18.693  14.183 -37.571  1.00  0.00           C  
ATOM    968  HA  VAL    63     -19.750  14.171 -37.352  1.00  0.00           H  
ATOM    969  CB  VAL    63     -18.427  15.350 -38.578  1.00  0.00           C  
ATOM    970  HB  VAL    63     -18.951  15.121 -39.530  1.00  0.00           H  
ATOM    971  CG1 VAL    63     -18.952  16.706 -38.005  1.00  0.00           C  
ATOM    972 HG11 VAL    63     -18.815  17.525 -38.744  1.00  0.00           H  
ATOM    973 HG12 VAL    63     -18.471  17.165 -37.115  1.00  0.00           H  
ATOM    974 HG13 VAL    63     -19.998  16.641 -37.638  1.00  0.00           H  
ATOM    975  CG2 VAL    63     -16.962  15.565 -39.030  1.00  0.00           C  
ATOM    976 HG21 VAL    63     -16.760  14.833 -39.841  1.00  0.00           H  
ATOM    977 HG22 VAL    63     -16.288  15.498 -38.150  1.00  0.00           H  
ATOM    978 HG23 VAL    63     -16.878  16.545 -39.547  1.00  0.00           H  
ATOM    979  C   VAL    63     -18.411  12.870 -38.288  1.00  0.00           C  
ATOM    980  O   VAL    63     -17.286  12.337 -38.298  1.00  0.00           O  
ATOM    981  N   LEU    64     -19.475  12.237 -38.818  1.00  0.00           N  
ATOM    982  HN  LEU    64     -20.403  12.586 -38.715  1.00  0.00           H  
ATOM    983  CA  LEU    64     -19.360  10.967 -39.531  1.00  0.00           C  
ATOM    984  HA  LEU    64     -18.407  10.491 -39.350  1.00  0.00           H  
ATOM    985  CB  LEU    64     -20.434   9.895 -39.154  1.00  0.00           C  
ATOM    986  HB1 LEU    64     -21.404  10.346 -39.454  1.00  0.00           H  
ATOM    987  HB2 LEU    64     -20.354   9.645 -38.074  1.00  0.00           H  
ATOM    988  CG  LEU    64     -20.430   8.668 -40.002  1.00  0.00           C  
ATOM    989  HG  LEU    64     -20.764   8.915 -41.032  1.00  0.00           H  
ATOM    990  CD1 LEU    64     -19.049   7.949 -39.963  1.00  0.00           C  
ATOM    991 HD11 LEU    64     -18.734   7.821 -38.905  1.00  0.00           H  
ATOM    992 HD12 LEU    64     -18.438   8.593 -40.632  1.00  0.00           H  
ATOM    993 HD13 LEU    64     -19.187   6.946 -40.420  1.00  0.00           H  
ATOM    994  CD2 LEU    64     -21.571   7.744 -39.530  1.00  0.00           C  
ATOM    995 HD21 LEU    64     -21.467   6.821 -40.139  1.00  0.00           H  
ATOM    996 HD22 LEU    64     -22.608   8.137 -39.606  1.00  0.00           H  
ATOM    997 HD23 LEU    64     -21.410   7.610 -38.439  1.00  0.00           H  
ATOM    998  C   LEU    64     -19.504  11.322 -40.938  1.00  0.00           C  
ATOM    999  O   LEU    64     -20.517  11.981 -41.355  1.00  0.00           O  
ATOM   1000  N   LEU    65     -18.445  11.134 -41.749  1.00  0.00           N  
ATOM   1001  HN  LEU    65     -17.554  10.808 -41.443  1.00  0.00           H  
ATOM   1002  CA  LEU    65     -18.386  11.391 -43.167  1.00  0.00           C  
ATOM   1003  HA  LEU    65     -19.138  12.128 -43.406  1.00  0.00           H  
ATOM   1004  CB  LEU    65     -16.990  11.790 -43.473  1.00  0.00           C  
ATOM   1005  HB1 LEU    65     -16.235  11.045 -43.143  1.00  0.00           H  
ATOM   1006  HB2 LEU    65     -16.779  12.757 -42.969  1.00  0.00           H  
ATOM   1007  CG  LEU    65     -16.579  12.095 -44.913  1.00  0.00           C  
ATOM   1008  HG  LEU    65     -16.781  11.111 -45.388  1.00  0.00           H  
ATOM   1009  CD1 LEU    65     -17.441  13.216 -45.637  1.00  0.00           C  
ATOM   1010 HD11 LEU    65     -17.011  13.675 -46.552  1.00  0.00           H  
ATOM   1011 HD12 LEU    65     -17.459  14.010 -44.860  1.00  0.00           H  
ATOM   1012 HD13 LEU    65     -18.519  12.975 -45.760  1.00  0.00           H  
ATOM   1013  CD2 LEU    65     -15.084  12.494 -44.920  1.00  0.00           C  
ATOM   1014 HD21 LEU    65     -14.439  11.755 -44.399  1.00  0.00           H  
ATOM   1015 HD22 LEU    65     -14.909  13.436 -44.359  1.00  0.00           H  
ATOM   1016 HD23 LEU    65     -14.745  12.688 -45.960  1.00  0.00           H  
ATOM   1017  C   LEU    65     -18.834  10.145 -43.872  1.00  0.00           C  
ATOM   1018  O   LEU    65     -18.166   9.124 -43.944  1.00  0.00           O  
ATOM   1019  N   GLU    66     -20.010  10.229 -44.528  1.00  0.00           N  
ATOM   1020  HN  GLU    66     -20.639  11.000 -44.602  1.00  0.00           H  
ATOM   1021  CA  GLU    66     -20.405   9.311 -45.588  1.00  0.00           C  
ATOM   1022  HA  GLU    66     -20.362   8.320 -45.161  1.00  0.00           H  
ATOM   1023  CB  GLU    66     -21.787   9.678 -46.187  1.00  0.00           C  
ATOM   1024  HB1 GLU    66     -21.977   9.243 -47.191  1.00  0.00           H  
ATOM   1025  HB2 GLU    66     -21.918  10.760 -46.406  1.00  0.00           H  
ATOM   1026  CG  GLU    66     -22.876   9.013 -45.286  1.00  0.00           C  
ATOM   1027  HG1 GLU    66     -23.882   9.484 -45.297  1.00  0.00           H  
ATOM   1028  HG2 GLU    66     -22.534   9.079 -44.231  1.00  0.00           H  
ATOM   1029  CD  GLU    66     -23.088   7.611 -45.690  1.00  0.00           C  
ATOM   1030  OE1 GLU    66     -23.932   7.458 -46.621  1.00  0.00           O  
ATOM   1031  OE2 GLU    66     -22.502   6.651 -45.137  1.00  0.00           O  
ATOM   1032  C   GLU    66     -19.310   9.265 -46.691  1.00  0.00           C  
ATOM   1033  O   GLU    66     -18.661  10.267 -47.039  1.00  0.00           O  
ATOM   1034  N   SER    67     -19.096   8.092 -47.264  1.00  0.00           N  
ATOM   1035  HN  SER    67     -19.638   7.299 -46.998  1.00  0.00           H  
ATOM   1036  CA  SER    67     -17.959   7.901 -48.184  1.00  0.00           C  
ATOM   1037  HA  SER    67     -17.188   8.650 -48.078  1.00  0.00           H  
ATOM   1038  CB  SER    67     -17.257   6.578 -47.690  1.00  0.00           C  
ATOM   1039  HB1 SER    67     -17.060   6.703 -46.603  1.00  0.00           H  
ATOM   1040  HB2 SER    67     -16.306   6.353 -48.219  1.00  0.00           H  
ATOM   1041  OG  SER    67     -18.105   5.436 -47.886  1.00  0.00           O  
ATOM   1042  HG1 SER    67     -18.654   5.403 -47.099  1.00  0.00           H  
ATOM   1043  C   SER    67     -18.377   7.762 -49.669  1.00  0.00           C  
ATOM   1044  O   SER    67     -17.603   7.325 -50.473  1.00  0.00           O  
ATOM   1045  N   LYS    68     -19.633   8.036 -49.936  1.00  0.00           N  
ATOM   1046  HN  LYS    68     -20.126   8.433 -49.166  1.00  0.00           H  
ATOM   1047  CA  LYS    68     -20.182   7.908 -51.226  1.00  0.00           C  
ATOM   1048  HA  LYS    68     -19.660   7.160 -51.803  1.00  0.00           H  
ATOM   1049  CB  LYS    68     -21.610   7.488 -51.180  1.00  0.00           C  
ATOM   1050  HB1 LYS    68     -21.607   6.473 -50.728  1.00  0.00           H  
ATOM   1051  HB2 LYS    68     -21.978   7.348 -52.219  1.00  0.00           H  
ATOM   1052  CG  LYS    68     -22.653   8.411 -50.445  1.00  0.00           C  
ATOM   1053  HG1 LYS    68     -22.639   9.425 -50.899  1.00  0.00           H  
ATOM   1054  HG2 LYS    68     -22.399   8.427 -49.364  1.00  0.00           H  
ATOM   1055  CD  LYS    68     -24.127   7.833 -50.520  1.00  0.00           C  
ATOM   1056  HD1 LYS    68     -24.149   6.804 -50.102  1.00  0.00           H  
ATOM   1057  HD2 LYS    68     -24.367   7.759 -51.603  1.00  0.00           H  
ATOM   1058  CE  LYS    68     -25.187   8.680 -49.821  1.00  0.00           C  
ATOM   1059  HE1 LYS    68     -26.137   8.159 -49.578  1.00  0.00           H  
ATOM   1060  HE2 LYS    68     -25.460   9.584 -50.407  1.00  0.00           H  
ATOM   1061  NZ  LYS    68     -24.666   9.190 -48.530  1.00  0.00           N  
ATOM   1062  HZ1 LYS    68     -25.509   9.684 -48.175  1.00  0.00           H  
ATOM   1063  HZ2 LYS    68     -23.882   9.869 -48.618  1.00  0.00           H  
ATOM   1064  HZ3 LYS    68     -24.550   8.390 -47.876  1.00  0.00           H  
ATOM   1065  C   LYS    68     -20.093   9.222 -51.962  1.00  0.00           C  
ATOM   1066  O   LYS    68     -20.458   9.266 -53.111  1.00  0.00           O  
ATOM   1067  N   HSE    69     -19.499  10.290 -51.364  1.00  0.00           N  
ATOM   1068  HN  HSE    69     -19.177  10.206 -50.424  1.00  0.00           H  
ATOM   1069  CA  HSE    69     -19.093  11.416 -52.152  1.00  0.00           C  
ATOM   1070  HA  HSE    69     -18.633  11.099 -53.076  1.00  0.00           H  
ATOM   1071  CB  HSE    69     -20.243  12.394 -52.310  1.00  0.00           C  
ATOM   1072  HB1 HSE    69     -20.653  12.705 -51.325  1.00  0.00           H  
ATOM   1073  HB2 HSE    69     -21.104  11.927 -52.835  1.00  0.00           H  
ATOM   1074  ND1 HSE    69     -20.088  13.674 -54.314  1.00  0.00           N  
ATOM   1075  CG  HSE    69     -19.899  13.615 -52.980  1.00  0.00           C  
ATOM   1076  CE1 HSE    69     -19.958  14.901 -54.635  1.00  0.00           C  
ATOM   1077  HE1 HSE    69     -20.040  15.388 -55.607  1.00  0.00           H  
ATOM   1078  NE2 HSE    69     -19.623  15.692 -53.578  1.00  0.00           N  
ATOM   1079  HE2 HSE    69     -19.538  16.683 -53.674  1.00  0.00           H  
ATOM   1080  CD2 HSE    69     -19.564  14.857 -52.486  1.00  0.00           C  
ATOM   1081  HD2 HSE    69     -19.186  15.195 -51.529  1.00  0.00           H  
ATOM   1082  C   HSE    69     -17.841  12.074 -51.453  1.00  0.00           C  
ATOM   1083  O   HSE    69     -17.951  12.826 -50.459  1.00  0.00           O  
ATOM   1084  N   PHE    70     -16.668  11.829 -52.045  1.00  0.00           N  
ATOM   1085  HN  PHE    70     -16.554  11.304 -52.885  1.00  0.00           H  
ATOM   1086  CA  PHE    70     -15.457  12.393 -51.592  1.00  0.00           C  
ATOM   1087  HA  PHE    70     -15.595  12.991 -50.703  1.00  0.00           H  
ATOM   1088  CB  PHE    70     -14.631  11.211 -51.165  1.00  0.00           C  
ATOM   1089  HB1 PHE    70     -14.202  10.674 -52.037  1.00  0.00           H  
ATOM   1090  HB2 PHE    70     -15.198  10.549 -50.476  1.00  0.00           H  
ATOM   1091  CG  PHE    70     -13.467  11.696 -50.287  1.00  0.00           C  
ATOM   1092  CD1 PHE    70     -12.144  11.759 -50.700  1.00  0.00           C  
ATOM   1093  HD1 PHE    70     -11.782  11.318 -51.617  1.00  0.00           H  
ATOM   1094  CE1 PHE    70     -11.168  12.383 -49.852  1.00  0.00           C  
ATOM   1095  HE1 PHE    70     -10.135  12.449 -50.159  1.00  0.00           H  
ATOM   1096  CZ  PHE    70     -11.551  12.918 -48.622  1.00  0.00           C  
ATOM   1097  HZ  PHE    70     -10.794  13.482 -48.097  1.00  0.00           H  
ATOM   1098  CD2 PHE    70     -13.788  12.229 -48.984  1.00  0.00           C  
ATOM   1099  HD2 PHE    70     -14.821  12.236 -48.668  1.00  0.00           H  
ATOM   1100  CE2 PHE    70     -12.881  12.860 -48.240  1.00  0.00           C  
ATOM   1101  HE2 PHE    70     -13.193  13.401 -47.358  1.00  0.00           H  
ATOM   1102  C   PHE    70     -14.786  13.338 -52.637  1.00  0.00           C  
ATOM   1103  O   PHE    70     -14.361  13.051 -53.763  1.00  0.00           O  
ATOM   1104  N   THR    71     -14.744  14.603 -52.308  1.00  0.00           N  
ATOM   1105  HN  THR    71     -15.374  14.859 -51.579  1.00  0.00           H  
ATOM   1106  CA  THR    71     -14.163  15.685 -53.151  1.00  0.00           C  
ATOM   1107  HA  THR    71     -13.611  15.148 -53.907  1.00  0.00           H  
ATOM   1108  CB  THR    71     -15.381  16.502 -53.700  1.00  0.00           C  
ATOM   1109  HB  THR    71     -14.936  17.380 -54.214  1.00  0.00           H  
ATOM   1110  OG1 THR    71     -16.274  16.984 -52.749  1.00  0.00           O  
ATOM   1111  HG1 THR    71     -16.989  17.444 -53.194  1.00  0.00           H  
ATOM   1112  CG2 THR    71     -16.114  15.622 -54.690  1.00  0.00           C  
ATOM   1113 HG21 THR    71     -16.890  16.192 -55.243  1.00  0.00           H  
ATOM   1114 HG22 THR    71     -16.695  14.884 -54.096  1.00  0.00           H  
ATOM   1115 HG23 THR    71     -15.480  15.154 -55.475  1.00  0.00           H  
ATOM   1116  C   THR    71     -13.304  16.541 -52.239  1.00  0.00           C  
ATOM   1117  O   THR    71     -13.663  16.761 -51.085  1.00  0.00           O  
ATOM   1118  N   ARG    72     -12.164  17.106 -52.735  1.00  0.00           N  
ATOM   1119  HN  ARG    72     -11.881  16.912 -53.671  1.00  0.00           H  
ATOM   1120  CA  ARG    72     -11.370  17.956 -51.996  1.00  0.00           C  
ATOM   1121  HA  ARG    72     -11.220  17.536 -51.013  1.00  0.00           H  
ATOM   1122  CB  ARG    72      -9.887  17.880 -52.517  1.00  0.00           C  
ATOM   1123  HB1 ARG    72      -9.195  18.603 -52.034  1.00  0.00           H  
ATOM   1124  HB2 ARG    72      -9.800  18.065 -53.609  1.00  0.00           H  
ATOM   1125  CG  ARG    72      -9.213  16.467 -52.332  1.00  0.00           C  
ATOM   1126  HG1 ARG    72      -9.739  15.709 -52.951  1.00  0.00           H  
ATOM   1127  HG2 ARG    72      -9.139  16.033 -51.312  1.00  0.00           H  
ATOM   1128  CD  ARG    72      -7.838  16.374 -53.055  1.00  0.00           C  
ATOM   1129  HD1 ARG    72      -7.824  16.774 -54.092  1.00  0.00           H  
ATOM   1130  HD2 ARG    72      -7.536  15.306 -53.054  1.00  0.00           H  
ATOM   1131  NE  ARG    72      -6.925  17.111 -52.125  1.00  0.00           N  
ATOM   1132  HE  ARG    72      -7.304  17.457 -51.266  1.00  0.00           H  
ATOM   1133  CZ  ARG    72      -5.769  17.610 -52.480  1.00  0.00           C  
ATOM   1134  NH1 ARG    72      -5.128  18.341 -51.692  1.00  0.00           N  
ATOM   1135 HH11 ARG    72      -5.304  18.435 -50.712  1.00  0.00           H  
ATOM   1136 HH12 ARG    72      -4.381  18.871 -52.093  1.00  0.00           H  
ATOM   1137  NH2 ARG    72      -5.157  17.380 -53.604  1.00  0.00           N  
ATOM   1138 HH21 ARG    72      -5.531  16.649 -54.175  1.00  0.00           H  
ATOM   1139 HH22 ARG    72      -4.209  17.648 -53.773  1.00  0.00           H  
ATOM   1140  C   ARG    72     -11.883  19.364 -51.816  1.00  0.00           C  
ATOM   1141  O   ARG    72     -11.427  20.144 -51.063  1.00  0.00           O  
ATOM   1142  N   ASP    73     -12.885  19.755 -52.621  1.00  0.00           N  
ATOM   1143  HN  ASP    73     -13.156  19.012 -53.227  1.00  0.00           H  
ATOM   1144  CA  ASP    73     -13.755  20.836 -52.345  1.00  0.00           C  
ATOM   1145  HA  ASP    73     -13.270  21.798 -52.423  1.00  0.00           H  
ATOM   1146  CB  ASP    73     -14.958  20.640 -53.346  1.00  0.00           C  
ATOM   1147  HB1 ASP    73     -15.903  21.075 -52.957  1.00  0.00           H  
ATOM   1148  HB2 ASP    73     -15.171  19.573 -53.570  1.00  0.00           H  
ATOM   1149  CG  ASP    73     -14.668  21.362 -54.650  1.00  0.00           C  
ATOM   1150  OD1 ASP    73     -13.677  22.146 -54.804  1.00  0.00           O  
ATOM   1151  OD2 ASP    73     -15.541  21.158 -55.568  1.00  0.00           O  
ATOM   1152  C   ASP    73     -14.410  20.805 -50.937  1.00  0.00           C  
ATOM   1153  O   ASP    73     -14.594  21.821 -50.239  1.00  0.00           O  
ATOM   1154  N   LEU    74     -14.905  19.595 -50.535  1.00  0.00           N  
ATOM   1155  HN  LEU    74     -14.878  18.810 -51.148  1.00  0.00           H  
ATOM   1156  CA  LEU    74     -15.443  19.274 -49.205  1.00  0.00           C  
ATOM   1157  HA  LEU    74     -16.229  19.977 -48.973  1.00  0.00           H  
ATOM   1158  CB  LEU    74     -16.084  17.860 -49.166  1.00  0.00           C  
ATOM   1159  HB1 LEU    74     -15.304  17.075 -49.266  1.00  0.00           H  
ATOM   1160  HB2 LEU    74     -16.795  17.759 -50.013  1.00  0.00           H  
ATOM   1161  CG  LEU    74     -16.885  17.570 -47.885  1.00  0.00           C  
ATOM   1162  HG  LEU    74     -17.444  18.461 -47.527  1.00  0.00           H  
ATOM   1163  CD1 LEU    74     -17.912  16.478 -48.079  1.00  0.00           C  
ATOM   1164 HD11 LEU    74     -17.624  15.441 -48.356  1.00  0.00           H  
ATOM   1165 HD12 LEU    74     -18.635  16.747 -48.878  1.00  0.00           H  
ATOM   1166 HD13 LEU    74     -18.533  16.427 -47.160  1.00  0.00           H  
ATOM   1167  CD2 LEU    74     -16.002  17.134 -46.725  1.00  0.00           C  
ATOM   1168 HD21 LEU    74     -15.056  17.676 -46.513  1.00  0.00           H  
ATOM   1169 HD22 LEU    74     -15.610  16.095 -46.739  1.00  0.00           H  
ATOM   1170 HD23 LEU    74     -16.691  17.099 -45.853  1.00  0.00           H  
ATOM   1171  C   LEU    74     -14.364  19.489 -48.124  1.00  0.00           C  
ATOM   1172  O   LEU    74     -14.668  20.013 -47.023  1.00  0.00           O  
ATOM   1173  N   MET    75     -13.169  19.069 -48.440  1.00  0.00           N  
ATOM   1174  HN  MET    75     -13.058  18.471 -49.230  1.00  0.00           H  
ATOM   1175  CA  MET    75     -12.012  19.144 -47.508  1.00  0.00           C  
ATOM   1176  HA  MET    75     -12.305  19.007 -46.478  1.00  0.00           H  
ATOM   1177  CB  MET    75     -10.916  18.184 -47.801  1.00  0.00           C  
ATOM   1178  HB1 MET    75      -9.948  18.389 -47.295  1.00  0.00           H  
ATOM   1179  HB2 MET    75     -10.698  18.267 -48.888  1.00  0.00           H  
ATOM   1180  CG  MET    75     -11.339  16.703 -47.680  1.00  0.00           C  
ATOM   1181  HG1 MET    75     -10.468  16.038 -47.864  1.00  0.00           H  
ATOM   1182  HG2 MET    75     -12.044  16.547 -48.524  1.00  0.00           H  
ATOM   1183  SD  MET    75     -12.088  16.182 -46.062  1.00  0.00           S  
ATOM   1184  CE  MET    75     -10.504  16.122 -45.149  1.00  0.00           C  
ATOM   1185  HE1 MET    75      -9.891  15.269 -45.512  1.00  0.00           H  
ATOM   1186  HE2 MET    75     -10.557  15.852 -44.072  1.00  0.00           H  
ATOM   1187  HE3 MET    75     -10.103  17.152 -45.262  1.00  0.00           H  
ATOM   1188  C   MET    75     -11.378  20.566 -47.441  1.00  0.00           C  
ATOM   1189  O   MET    75     -10.990  20.966 -46.372  1.00  0.00           O  
ATOM   1190  N   GLU    76     -11.413  21.280 -48.577  1.00  0.00           N  
ATOM   1191  HN  GLU    76     -11.631  20.901 -49.473  1.00  0.00           H  
ATOM   1192  CA  GLU    76     -11.086  22.626 -48.640  1.00  0.00           C  
ATOM   1193  HA  GLU    76     -10.095  22.628 -48.210  1.00  0.00           H  
ATOM   1194  CB  GLU    76     -10.949  23.274 -50.037  1.00  0.00           C  
ATOM   1195  HB1 GLU    76     -10.849  24.375 -49.929  1.00  0.00           H  
ATOM   1196  HB2 GLU    76     -11.810  22.985 -50.678  1.00  0.00           H  
ATOM   1197  CG  GLU    76      -9.692  22.850 -50.793  1.00  0.00           C  
ATOM   1198  HG1 GLU    76      -9.718  23.214 -51.843  1.00  0.00           H  
ATOM   1199  HG2 GLU    76      -9.669  21.752 -50.959  1.00  0.00           H  
ATOM   1200  CD  GLU    76      -8.385  23.315 -50.210  1.00  0.00           C  
ATOM   1201  OE1 GLU    76      -7.662  22.641 -49.442  1.00  0.00           O  
ATOM   1202  OE2 GLU    76      -7.965  24.466 -50.622  1.00  0.00           O  
ATOM   1203  C   GLU    76     -11.856  23.468 -47.690  1.00  0.00           C  
ATOM   1204  O   GLU    76     -11.298  24.277 -46.944  1.00  0.00           O  
ATOM   1205  N   LYS    77     -13.168  23.242 -47.446  1.00  0.00           N  
ATOM   1206  HN  LYS    77     -13.548  22.425 -47.875  1.00  0.00           H  
ATOM   1207  CA  LYS    77     -13.978  23.812 -46.470  1.00  0.00           C  
ATOM   1208  HA  LYS    77     -13.710  24.858 -46.446  1.00  0.00           H  
ATOM   1209  CB  LYS    77     -15.493  23.701 -46.853  1.00  0.00           C  
ATOM   1210  HB1 LYS    77     -16.155  24.058 -46.035  1.00  0.00           H  
ATOM   1211  HB2 LYS    77     -15.781  22.629 -46.897  1.00  0.00           H  
ATOM   1212  CG  LYS    77     -15.880  24.278 -48.153  1.00  0.00           C  
ATOM   1213  HG1 LYS    77     -15.166  23.980 -48.950  1.00  0.00           H  
ATOM   1214  HG2 LYS    77     -15.707  25.362 -47.976  1.00  0.00           H  
ATOM   1215  CD  LYS    77     -17.281  24.024 -48.643  1.00  0.00           C  
ATOM   1216  HD1 LYS    77     -17.933  23.916 -47.750  1.00  0.00           H  
ATOM   1217  HD2 LYS    77     -17.217  23.101 -49.258  1.00  0.00           H  
ATOM   1218  CE  LYS    77     -17.869  25.201 -49.412  1.00  0.00           C  
ATOM   1219  HE1 LYS    77     -17.226  25.399 -50.296  1.00  0.00           H  
ATOM   1220  HE2 LYS    77     -17.923  26.179 -48.888  1.00  0.00           H  
ATOM   1221  NZ  LYS    77     -19.114  24.767 -49.969  1.00  0.00           N  
ATOM   1222  HZ1 LYS    77     -19.723  24.508 -49.167  1.00  0.00           H  
ATOM   1223  HZ2 LYS    77     -19.013  23.924 -50.571  1.00  0.00           H  
ATOM   1224  HZ3 LYS    77     -19.431  25.626 -50.462  1.00  0.00           H  
ATOM   1225  C   LYS    77     -13.642  23.421 -45.048  1.00  0.00           C  
ATOM   1226  O   LYS    77     -14.038  24.118 -44.093  1.00  0.00           O  
ATOM   1227  N   LEU    78     -12.788  22.338 -44.829  1.00  0.00           N  
ATOM   1228  HN  LEU    78     -12.427  21.736 -45.538  1.00  0.00           H  
ATOM   1229  CA  LEU    78     -12.437  22.100 -43.484  1.00  0.00           C  
ATOM   1230  HA  LEU    78     -13.191  22.327 -42.746  1.00  0.00           H  
ATOM   1231  CB  LEU    78     -12.286  20.620 -43.268  1.00  0.00           C  
ATOM   1232  HB1 LEU    78     -11.850  20.353 -42.282  1.00  0.00           H  
ATOM   1233  HB2 LEU    78     -11.638  20.257 -44.094  1.00  0.00           H  
ATOM   1234  CG  LEU    78     -13.591  19.703 -43.525  1.00  0.00           C  
ATOM   1235  HG  LEU    78     -13.922  19.925 -44.562  1.00  0.00           H  
ATOM   1236  CD1 LEU    78     -13.333  18.194 -43.402  1.00  0.00           C  
ATOM   1237 HD11 LEU    78     -13.068  17.920 -42.358  1.00  0.00           H  
ATOM   1238 HD12 LEU    78     -12.435  17.974 -44.019  1.00  0.00           H  
ATOM   1239 HD13 LEU    78     -14.273  17.772 -43.816  1.00  0.00           H  
ATOM   1240  CD2 LEU    78     -14.575  20.160 -42.448  1.00  0.00           C  
ATOM   1241 HD21 LEU    78     -14.057  20.120 -41.466  1.00  0.00           H  
ATOM   1242 HD22 LEU    78     -15.468  19.505 -42.367  1.00  0.00           H  
ATOM   1243 HD23 LEU    78     -15.033  21.161 -42.603  1.00  0.00           H  
ATOM   1244  C   LEU    78     -11.115  22.713 -43.070  1.00  0.00           C  
ATOM   1245  O   LEU    78     -10.720  22.765 -41.908  1.00  0.00           O  
ATOM   1246  N   LYS    79     -10.410  23.493 -44.038  1.00  0.00           N  
ATOM   1247  HN  LYS    79     -10.681  23.497 -44.998  1.00  0.00           H  
ATOM   1248  CA  LYS    79      -9.308  24.415 -43.810  1.00  0.00           C  
ATOM   1249  HA  LYS    79      -8.592  24.041 -43.094  1.00  0.00           H  
ATOM   1250  CB  LYS    79      -8.536  24.849 -45.120  1.00  0.00           C  
ATOM   1251  HB1 LYS    79      -7.709  25.569 -44.945  1.00  0.00           H  
ATOM   1252  HB2 LYS    79      -9.264  25.405 -45.750  1.00  0.00           H  
ATOM   1253  CG  LYS    79      -7.925  23.686 -45.946  1.00  0.00           C  
ATOM   1254  HG1 LYS    79      -7.200  24.182 -46.627  1.00  0.00           H  
ATOM   1255  HG2 LYS    79      -8.829  23.405 -46.528  1.00  0.00           H  
ATOM   1256  CD  LYS    79      -7.274  22.615 -45.177  1.00  0.00           C  
ATOM   1257  HD1 LYS    79      -8.136  22.106 -44.696  1.00  0.00           H  
ATOM   1258  HD2 LYS    79      -6.480  23.021 -44.514  1.00  0.00           H  
ATOM   1259  CE  LYS    79      -6.641  21.560 -46.168  1.00  0.00           C  
ATOM   1260  HE1 LYS    79      -7.510  20.959 -46.511  1.00  0.00           H  
ATOM   1261  HE2 LYS    79      -5.872  20.968 -45.627  1.00  0.00           H  
ATOM   1262  NZ  LYS    79      -5.972  22.246 -47.332  1.00  0.00           N  
ATOM   1263  HZ1 LYS    79      -6.746  22.726 -47.834  1.00  0.00           H  
ATOM   1264  HZ2 LYS    79      -5.347  21.663 -47.924  1.00  0.00           H  
ATOM   1265  HZ3 LYS    79      -5.380  22.977 -46.888  1.00  0.00           H  
ATOM   1266  C   LYS    79      -9.967  25.655 -43.141  1.00  0.00           C  
ATOM   1267  O   LYS    79     -10.943  26.248 -43.668  1.00  0.00           O  
ATOM   1268  N   GLY    80      -9.417  26.050 -41.951  1.00  0.00           N  
ATOM   1269  HN  GLY    80      -8.631  25.546 -41.601  1.00  0.00           H  
ATOM   1270  CA  GLY    80      -9.949  27.250 -41.207  1.00  0.00           C  
ATOM   1271  HA1 GLY    80     -10.275  27.923 -41.987  1.00  0.00           H  
ATOM   1272  HA2 GLY    80      -9.199  27.696 -40.570  1.00  0.00           H  
ATOM   1273  C   GLY    80     -11.094  26.969 -40.337  1.00  0.00           C  
ATOM   1274  O   GLY    80     -11.584  25.822 -40.198  1.00  0.00           O  
ATOM   1275  N   ARG    81     -11.742  28.037 -39.763  1.00  0.00           N  
ATOM   1276  HN  ARG    81     -11.502  28.965 -40.038  1.00  0.00           H  
ATOM   1277  CA  ARG    81     -12.801  27.947 -38.693  1.00  0.00           C  
ATOM   1278  HA  ARG    81     -12.734  28.901 -38.191  1.00  0.00           H  
ATOM   1279  CB  ARG    81     -14.305  27.807 -39.297  1.00  0.00           C  
ATOM   1280  HB1 ARG    81     -15.028  27.815 -38.454  1.00  0.00           H  
ATOM   1281  HB2 ARG    81     -14.341  26.840 -39.843  1.00  0.00           H  
ATOM   1282  CG  ARG    81     -14.678  28.955 -40.235  1.00  0.00           C  
ATOM   1283  HG1 ARG    81     -13.935  28.986 -41.060  1.00  0.00           H  
ATOM   1284  HG2 ARG    81     -14.689  29.947 -39.736  1.00  0.00           H  
ATOM   1285  CD  ARG    81     -16.024  28.756 -40.943  1.00  0.00           C  
ATOM   1286  HD1 ARG    81     -16.257  29.697 -41.485  1.00  0.00           H  
ATOM   1287  HD2 ARG    81     -16.825  28.570 -40.195  1.00  0.00           H  
ATOM   1288  NE  ARG    81     -15.835  27.737 -41.993  1.00  0.00           N  
ATOM   1289  HE  ARG    81     -15.023  27.153 -41.987  1.00  0.00           H  
ATOM   1290  CZ  ARG    81     -16.507  27.567 -43.091  1.00  0.00           C  
ATOM   1291  NH1 ARG    81     -17.691  28.143 -43.296  1.00  0.00           N  
ATOM   1292 HH11 ARG    81     -17.908  28.712 -42.503  1.00  0.00           H  
ATOM   1293 HH12 ARG    81     -18.017  28.230 -44.238  1.00  0.00           H  
ATOM   1294  NH2 ARG    81     -16.008  26.886 -44.119  1.00  0.00           N  
ATOM   1295 HH21 ARG    81     -15.026  27.011 -44.259  1.00  0.00           H  
ATOM   1296 HH22 ARG    81     -16.609  26.872 -44.918  1.00  0.00           H  
ATOM   1297  C   ARG    81     -12.534  26.929 -37.681  1.00  0.00           C  
ATOM   1298  O   ARG    81     -13.428  26.154 -37.307  1.00  0.00           O  
ATOM   1299  N   THR    82     -11.311  26.714 -37.140  1.00  0.00           N  
ATOM   1300  HN  THR    82     -10.649  27.432 -37.341  1.00  0.00           H  
ATOM   1301  CA  THR    82     -10.812  25.613 -36.239  1.00  0.00           C  
ATOM   1302  HA  THR    82     -11.039  24.682 -36.738  1.00  0.00           H  
ATOM   1303  CB  THR    82      -9.303  25.596 -35.966  1.00  0.00           C  
ATOM   1304  HB  THR    82      -8.984  24.683 -35.419  1.00  0.00           H  
ATOM   1305  OG1 THR    82      -8.935  26.678 -35.098  1.00  0.00           O  
ATOM   1306  HG1 THR    82      -8.087  26.365 -34.775  1.00  0.00           H  
ATOM   1307  CG2 THR    82      -8.592  25.604 -37.309  1.00  0.00           C  
ATOM   1308 HG21 THR    82      -7.520  25.420 -37.085  1.00  0.00           H  
ATOM   1309 HG22 THR    82      -8.673  26.618 -37.756  1.00  0.00           H  
ATOM   1310 HG23 THR    82      -8.875  24.775 -37.992  1.00  0.00           H  
ATOM   1311  C   THR    82     -11.493  25.617 -34.846  1.00  0.00           C  
ATOM   1312  O   THR    82     -11.778  26.722 -34.343  1.00  0.00           O  
ATOM   1313  N   SER    83     -11.711  24.412 -34.247  1.00  0.00           N  
ATOM   1314  HN  SER    83     -11.522  23.609 -34.807  1.00  0.00           H  
ATOM   1315  CA  SER    83     -12.457  24.125 -32.953  1.00  0.00           C  
ATOM   1316  HA  SER    83     -12.069  23.196 -32.562  1.00  0.00           H  
ATOM   1317  CB  SER    83     -12.189  25.101 -31.813  1.00  0.00           C  
ATOM   1318  HB1 SER    83     -12.867  25.976 -31.906  1.00  0.00           H  
ATOM   1319  HB2 SER    83     -11.142  25.472 -31.820  1.00  0.00           H  
ATOM   1320  OG  SER    83     -12.440  24.536 -30.450  1.00  0.00           O  
ATOM   1321  HG1 SER    83     -13.380  24.341 -30.457  1.00  0.00           H  
ATOM   1322  C   SER    83     -14.005  23.913 -33.152  1.00  0.00           C  
ATOM   1323  O   SER    83     -14.776  24.101 -32.204  1.00  0.00           O  
ATOM   1324  N   ARG    84     -14.426  23.527 -34.340  1.00  0.00           N  
ATOM   1325  HN  ARG    84     -13.861  23.399 -35.152  1.00  0.00           H  
ATOM   1326  CA  ARG    84     -15.826  23.238 -34.462  1.00  0.00           C  
ATOM   1327  HA  ARG    84     -16.312  23.254 -33.497  1.00  0.00           H  
ATOM   1328  CB  ARG    84     -16.425  24.221 -35.498  1.00  0.00           C  
ATOM   1329  HB1 ARG    84     -17.511  24.020 -35.383  1.00  0.00           H  
ATOM   1330  HB2 ARG    84     -16.101  23.970 -36.531  1.00  0.00           H  
ATOM   1331  CG  ARG    84     -16.206  25.691 -35.093  1.00  0.00           C  
ATOM   1332  HG1 ARG    84     -15.127  25.946 -35.017  1.00  0.00           H  
ATOM   1333  HG2 ARG    84     -16.680  25.759 -34.090  1.00  0.00           H  
ATOM   1334  CD  ARG    84     -16.876  26.694 -36.022  1.00  0.00           C  
ATOM   1335  HD1 ARG    84     -17.985  26.633 -36.044  1.00  0.00           H  
ATOM   1336  HD2 ARG    84     -16.566  26.494 -37.070  1.00  0.00           H  
ATOM   1337  NE  ARG    84     -16.399  28.063 -35.665  1.00  0.00           N  
ATOM   1338  HE  ARG    84     -15.890  28.157 -34.810  1.00  0.00           H  
ATOM   1339  CZ  ARG    84     -16.729  29.232 -36.173  1.00  0.00           C  
ATOM   1340  NH1 ARG    84     -17.539  29.343 -37.204  1.00  0.00           N  
ATOM   1341 HH11 ARG    84     -18.096  30.169 -37.119  1.00  0.00           H  
ATOM   1342 HH12 ARG    84     -18.040  28.521 -37.476  1.00  0.00           H  
ATOM   1343  NH2 ARG    84     -16.374  30.355 -35.652  1.00  0.00           N  
ATOM   1344 HH21 ARG    84     -15.739  30.376 -34.879  1.00  0.00           H  
ATOM   1345 HH22 ARG    84     -16.616  31.205 -36.119  1.00  0.00           H  
ATOM   1346  C   ARG    84     -15.993  21.760 -34.971  1.00  0.00           C  
ATOM   1347  O   ARG    84     -17.115  21.216 -35.057  1.00  0.00           O  
ATOM   1348  N   ILE    85     -14.809  21.076 -35.239  1.00  0.00           N  
ATOM   1349  HN  ILE    85     -13.947  21.576 -35.199  1.00  0.00           H  
ATOM   1350  CA  ILE    85     -14.745  19.679 -35.497  1.00  0.00           C  
ATOM   1351  HA  ILE    85     -15.733  19.243 -35.471  1.00  0.00           H  
ATOM   1352  CB  ILE    85     -14.121  19.322 -36.782  1.00  0.00           C  
ATOM   1353  HB  ILE    85     -13.083  19.708 -36.696  1.00  0.00           H  
ATOM   1354  CG2 ILE    85     -13.971  17.798 -36.984  1.00  0.00           C  
ATOM   1355 HG21 ILE    85     -13.650  17.583 -38.025  1.00  0.00           H  
ATOM   1356 HG22 ILE    85     -14.967  17.330 -36.828  1.00  0.00           H  
ATOM   1357 HG23 ILE    85     -13.224  17.401 -36.264  1.00  0.00           H  
ATOM   1358  CG1 ILE    85     -14.820  20.035 -37.961  1.00  0.00           C  
ATOM   1359 HG11 ILE    85     -14.171  19.911 -38.854  1.00  0.00           H  
ATOM   1360 HG12 ILE    85     -14.948  21.102 -37.680  1.00  0.00           H  
ATOM   1361  CD  ILE    85     -16.220  19.518 -38.316  1.00  0.00           C  
ATOM   1362  HD1 ILE    85     -16.360  19.798 -39.382  1.00  0.00           H  
ATOM   1363  HD2 ILE    85     -17.057  19.780 -37.635  1.00  0.00           H  
ATOM   1364  HD3 ILE    85     -16.219  18.407 -38.294  1.00  0.00           H  
ATOM   1365  C   ILE    85     -13.960  19.096 -34.355  1.00  0.00           C  
ATOM   1366  O   ILE    85     -12.723  19.164 -34.230  1.00  0.00           O  
ATOM   1367  N   ALA    86     -14.629  18.218 -33.542  1.00  0.00           N  
ATOM   1368  HN  ALA    86     -15.596  18.003 -33.652  1.00  0.00           H  
ATOM   1369  CA  ALA    86     -13.969  17.505 -32.504  1.00  0.00           C  
ATOM   1370  HA  ALA    86     -13.365  18.113 -31.847  1.00  0.00           H  
ATOM   1371  CB  ALA    86     -15.010  16.833 -31.544  1.00  0.00           C  
ATOM   1372  HB1 ALA    86     -15.817  16.243 -32.028  1.00  0.00           H  
ATOM   1373  HB2 ALA    86     -15.513  17.586 -30.900  1.00  0.00           H  
ATOM   1374  HB3 ALA    86     -14.495  16.196 -30.794  1.00  0.00           H  
ATOM   1375  C   ALA    86     -13.101  16.345 -32.929  1.00  0.00           C  
ATOM   1376  O   ALA    86     -11.973  16.076 -32.427  1.00  0.00           O  
ATOM   1377  N   GLY    87     -13.598  15.749 -34.092  1.00  0.00           N  
ATOM   1378  HN  GLY    87     -14.447  16.124 -34.455  1.00  0.00           H  
ATOM   1379  CA  GLY    87     -12.856  14.644 -34.771  1.00  0.00           C  
ATOM   1380  HA1 GLY    87     -12.780  13.742 -34.182  1.00  0.00           H  
ATOM   1381  HA2 GLY    87     -11.970  15.153 -35.120  1.00  0.00           H  
ATOM   1382  C   GLY    87     -13.699  14.151 -35.884  1.00  0.00           C  
ATOM   1383  O   GLY    87     -14.941  14.234 -35.815  1.00  0.00           O  
ATOM   1384  N   LEU    88     -13.106  13.640 -36.931  1.00  0.00           N  
ATOM   1385  HN  LEU    88     -12.113  13.615 -37.025  1.00  0.00           H  
ATOM   1386  CA  LEU    88     -13.845  13.138 -38.077  1.00  0.00           C  
ATOM   1387  HA  LEU    88     -14.890  13.365 -37.925  1.00  0.00           H  
ATOM   1388  CB  LEU    88     -13.476  13.959 -39.366  1.00  0.00           C  
ATOM   1389  HB1 LEU    88     -12.372  14.078 -39.415  1.00  0.00           H  
ATOM   1390  HB2 LEU    88     -13.733  15.006 -39.096  1.00  0.00           H  
ATOM   1391  CG  LEU    88     -14.139  13.584 -40.784  1.00  0.00           C  
ATOM   1392  HG  LEU    88     -15.226  13.399 -40.651  1.00  0.00           H  
ATOM   1393  CD1 LEU    88     -13.911  14.735 -41.713  1.00  0.00           C  
ATOM   1394 HD11 LEU    88     -14.253  15.734 -41.370  1.00  0.00           H  
ATOM   1395 HD12 LEU    88     -14.477  14.486 -42.637  1.00  0.00           H  
ATOM   1396 HD13 LEU    88     -12.833  14.853 -41.955  1.00  0.00           H  
ATOM   1397  CD2 LEU    88     -13.444  12.391 -41.433  1.00  0.00           C  
ATOM   1398 HD21 LEU    88     -12.358  12.625 -41.438  1.00  0.00           H  
ATOM   1399 HD22 LEU    88     -13.637  12.234 -42.516  1.00  0.00           H  
ATOM   1400 HD23 LEU    88     -13.737  11.408 -41.004  1.00  0.00           H  
ATOM   1401  C   LEU    88     -13.584  11.692 -38.366  1.00  0.00           C  
ATOM   1402  O   LEU    88     -12.428  11.197 -38.605  1.00  0.00           O  
ATOM   1403  N   ALA    89     -14.727  10.894 -38.401  1.00  0.00           N  
ATOM   1404  HN  ALA    89     -15.638  11.251 -38.593  1.00  0.00           H  
ATOM   1405  CA  ALA    89     -14.732   9.484 -38.546  1.00  0.00           C  
ATOM   1406  HA  ALA    89     -13.801   9.007 -38.280  1.00  0.00           H  
ATOM   1407  CB  ALA    89     -15.896   8.913 -37.720  1.00  0.00           C  
ATOM   1408  HB1 ALA    89     -15.593   9.205 -36.692  1.00  0.00           H  
ATOM   1409  HB2 ALA    89     -15.946   7.810 -37.843  1.00  0.00           H  
ATOM   1410  HB3 ALA    89     -16.833   9.442 -37.997  1.00  0.00           H  
ATOM   1411  C   ALA    89     -15.110   9.168 -39.992  1.00  0.00           C  
ATOM   1412  O   ALA    89     -16.183   9.710 -40.385  1.00  0.00           O  
ATOM   1413  N   VAL    90     -14.279   8.309 -40.663  1.00  0.00           N  
ATOM   1414  HN  VAL    90     -13.477   7.913 -40.221  1.00  0.00           H  
ATOM   1415  CA  VAL    90     -14.581   7.983 -42.034  1.00  0.00           C  
ATOM   1416  HA  VAL    90     -15.646   8.086 -42.185  1.00  0.00           H  
ATOM   1417  CB  VAL    90     -13.934   8.924 -43.052  1.00  0.00           C  
ATOM   1418  HB  VAL    90     -14.397   9.902 -42.802  1.00  0.00           H  
ATOM   1419  CG1 VAL    90     -12.419   9.040 -42.751  1.00  0.00           C  
ATOM   1420 HG11 VAL    90     -12.245   9.192 -41.665  1.00  0.00           H  
ATOM   1421 HG12 VAL    90     -11.915   9.931 -43.183  1.00  0.00           H  
ATOM   1422 HG13 VAL    90     -11.928   8.075 -42.999  1.00  0.00           H  
ATOM   1423  CG2 VAL    90     -14.306   8.653 -44.585  1.00  0.00           C  
ATOM   1424 HG21 VAL    90     -13.767   9.418 -45.183  1.00  0.00           H  
ATOM   1425 HG22 VAL    90     -15.398   8.782 -44.745  1.00  0.00           H  
ATOM   1426 HG23 VAL    90     -14.006   7.657 -44.975  1.00  0.00           H  
ATOM   1427  C   VAL    90     -14.311   6.519 -42.355  1.00  0.00           C  
ATOM   1428  O   VAL    90     -13.464   5.886 -41.714  1.00  0.00           O  
ATOM   1429  N   SER    91     -14.974   5.876 -43.333  1.00  0.00           N  
ATOM   1430  HN  SER    91     -15.734   6.375 -43.742  1.00  0.00           H  
ATOM   1431  CA  SER    91     -14.764   4.481 -43.542  1.00  0.00           C  
ATOM   1432  HA  SER    91     -13.848   4.123 -43.095  1.00  0.00           H  
ATOM   1433  CB  SER    91     -15.840   3.618 -42.822  1.00  0.00           C  
ATOM   1434  HB1 SER    91     -15.838   3.907 -41.749  1.00  0.00           H  
ATOM   1435  HB2 SER    91     -15.646   2.532 -42.945  1.00  0.00           H  
ATOM   1436  OG  SER    91     -17.086   4.028 -43.362  1.00  0.00           O  
ATOM   1437  HG1 SER    91     -17.224   4.976 -43.300  1.00  0.00           H  
ATOM   1438  C   SER    91     -14.727   4.214 -45.073  1.00  0.00           C  
ATOM   1439  O   SER    91     -15.302   4.863 -45.928  1.00  0.00           O  
ATOM   1440  N   LEU    92     -13.945   3.181 -45.375  1.00  0.00           N  
ATOM   1441  HN  LEU    92     -13.510   2.728 -44.600  1.00  0.00           H  
ATOM   1442  CA  LEU    92     -13.616   2.530 -46.650  1.00  0.00           C  
ATOM   1443  HA  LEU    92     -13.267   3.364 -47.241  1.00  0.00           H  
ATOM   1444  CB  LEU    92     -12.462   1.390 -46.623  1.00  0.00           C  
ATOM   1445  HB1 LEU    92     -12.313   1.202 -47.708  1.00  0.00           H  
ATOM   1446  HB2 LEU    92     -12.775   0.545 -45.974  1.00  0.00           H  
ATOM   1447  CG  LEU    92     -11.147   1.919 -45.974  1.00  0.00           C  
ATOM   1448  HG  LEU    92     -11.255   2.222 -44.911  1.00  0.00           H  
ATOM   1449  CD1 LEU    92     -10.065   0.822 -45.921  1.00  0.00           C  
ATOM   1450 HD11 LEU    92      -9.793   0.428 -46.924  1.00  0.00           H  
ATOM   1451 HD12 LEU    92     -10.444  -0.036 -45.325  1.00  0.00           H  
ATOM   1452 HD13 LEU    92      -9.048   1.176 -45.646  1.00  0.00           H  
ATOM   1453  CD2 LEU    92     -10.548   3.187 -46.665  1.00  0.00           C  
ATOM   1454 HD21 LEU    92     -11.134   4.130 -46.652  1.00  0.00           H  
ATOM   1455 HD22 LEU    92     -10.193   3.035 -47.706  1.00  0.00           H  
ATOM   1456 HD23 LEU    92      -9.638   3.326 -46.044  1.00  0.00           H  
ATOM   1457  C   LEU    92     -14.840   1.903 -47.327  1.00  0.00           C  
ATOM   1458  O   LEU    92     -15.790   1.360 -46.684  1.00  0.00           O  
ATOM   1459  N   THR    93     -14.900   1.842 -48.704  1.00  0.00           N  
ATOM   1460  HN  THR    93     -14.302   2.324 -49.340  1.00  0.00           H  
ATOM   1461  CA  THR    93     -15.909   1.119 -49.498  1.00  0.00           C  
ATOM   1462  HA  THR    93     -16.440   0.390 -48.903  1.00  0.00           H  
ATOM   1463  CB  THR    93     -17.015   2.033 -50.024  1.00  0.00           C  
ATOM   1464  HB  THR    93     -17.556   2.321 -49.097  1.00  0.00           H  
ATOM   1465  OG1 THR    93     -17.944   1.320 -50.824  1.00  0.00           O  
ATOM   1466  HG1 THR    93     -18.288   0.727 -50.151  1.00  0.00           H  
ATOM   1467  CG2 THR    93     -16.438   3.282 -50.690  1.00  0.00           C  
ATOM   1468 HG21 THR    93     -17.227   4.025 -50.936  1.00  0.00           H  
ATOM   1469 HG22 THR    93     -15.863   3.132 -51.629  1.00  0.00           H  
ATOM   1470 HG23 THR    93     -15.797   3.869 -49.998  1.00  0.00           H  
ATOM   1471  C   THR    93     -15.228   0.306 -50.545  1.00  0.00           C  
ATOM   1472  O   THR    93     -14.677   0.807 -51.508  1.00  0.00           O  
ATOM   1473  N   LYS    94     -15.256  -1.062 -50.285  1.00  0.00           N  
ATOM   1474  HN  LYS    94     -15.666  -1.481 -49.479  1.00  0.00           H  
ATOM   1475  CA  LYS    94     -14.762  -1.991 -51.309  1.00  0.00           C  
ATOM   1476  HA  LYS    94     -13.819  -1.511 -51.525  1.00  0.00           H  
ATOM   1477  CB  LYS    94     -14.607  -3.420 -50.658  1.00  0.00           C  
ATOM   1478  HB1 LYS    94     -15.635  -3.774 -50.431  1.00  0.00           H  
ATOM   1479  HB2 LYS    94     -13.953  -3.208 -49.785  1.00  0.00           H  
ATOM   1480  CG  LYS    94     -13.962  -4.476 -51.582  1.00  0.00           C  
ATOM   1481  HG1 LYS    94     -14.527  -4.651 -52.523  1.00  0.00           H  
ATOM   1482  HG2 LYS    94     -13.997  -5.475 -51.097  1.00  0.00           H  
ATOM   1483  CD  LYS    94     -12.538  -4.099 -52.037  1.00  0.00           C  
ATOM   1484  HD1 LYS    94     -11.931  -3.659 -51.217  1.00  0.00           H  
ATOM   1485  HD2 LYS    94     -12.618  -3.235 -52.731  1.00  0.00           H  
ATOM   1486  CE  LYS    94     -11.684  -5.250 -52.454  1.00  0.00           C  
ATOM   1487  HE1 LYS    94     -11.748  -6.151 -51.808  1.00  0.00           H  
ATOM   1488  HE2 LYS    94     -10.632  -4.894 -52.460  1.00  0.00           H  
ATOM   1489  NZ  LYS    94     -12.025  -5.751 -53.846  1.00  0.00           N  
ATOM   1490  HZ1 LYS    94     -13.052  -5.916 -53.870  1.00  0.00           H  
ATOM   1491  HZ2 LYS    94     -11.533  -6.634 -54.091  1.00  0.00           H  
ATOM   1492  HZ3 LYS    94     -11.794  -5.004 -54.531  1.00  0.00           H  
ATOM   1493  C   LYS    94     -15.382  -1.942 -52.675  1.00  0.00           C  
ATOM   1494  O   LYS    94     -14.656  -1.688 -53.618  1.00  0.00           O  
ATOM   1495  N   PRO    95     -16.692  -2.082 -52.898  1.00  0.00           N  
ATOM   1496  CD  PRO    95     -17.693  -2.412 -51.814  1.00  0.00           C  
ATOM   1497  HD1 PRO    95     -17.634  -1.610 -51.048  1.00  0.00           H  
ATOM   1498  HD2 PRO    95     -17.449  -3.421 -51.420  1.00  0.00           H  
ATOM   1499  CA  PRO    95     -17.391  -1.741 -54.150  1.00  0.00           C  
ATOM   1500  HA  PRO    95     -16.811  -2.139 -54.970  1.00  0.00           H  
ATOM   1501  CB  PRO    95     -18.729  -2.602 -53.974  1.00  0.00           C  
ATOM   1502  HB1 PRO    95     -18.429  -3.650 -54.187  1.00  0.00           H  
ATOM   1503  HB2 PRO    95     -19.494  -2.193 -54.669  1.00  0.00           H  
ATOM   1504  CG  PRO    95     -19.034  -2.536 -52.502  1.00  0.00           C  
ATOM   1505  HG1 PRO    95     -19.401  -1.497 -52.358  1.00  0.00           H  
ATOM   1506  HG2 PRO    95     -19.853  -3.217 -52.187  1.00  0.00           H  
ATOM   1507  C   PRO    95     -17.666  -0.306 -54.469  1.00  0.00           C  
ATOM   1508  O   PRO    95     -18.807   0.036 -54.754  1.00  0.00           O  
ATOM   1509  N   SER    96     -16.653   0.526 -54.337  1.00  0.00           N  
ATOM   1510  HN  SER    96     -15.747   0.205 -54.074  1.00  0.00           H  
ATOM   1511  CA  SER    96     -16.648   1.972 -54.418  1.00  0.00           C  
ATOM   1512  HA  SER    96     -16.827   2.309 -53.408  1.00  0.00           H  
ATOM   1513  CB  SER    96     -15.191   2.561 -54.764  1.00  0.00           C  
ATOM   1514  HB1 SER    96     -14.967   2.346 -55.831  1.00  0.00           H  
ATOM   1515  HB2 SER    96     -14.531   1.966 -54.097  1.00  0.00           H  
ATOM   1516  OG  SER    96     -14.979   3.946 -54.533  1.00  0.00           O  
ATOM   1517  HG1 SER    96     -15.431   4.329 -55.289  1.00  0.00           H  
ATOM   1518  C   SER    96     -17.598   2.641 -55.351  1.00  0.00           C  
ATOM   1519  O   SER    96     -17.407   2.472 -56.526  1.00  0.00           O  
ATOM   1520  N   PRO    97     -18.551   3.488 -54.854  1.00  0.00           N  
ATOM   1521  CD  PRO    97     -19.196   3.350 -53.586  1.00  0.00           C  
ATOM   1522  HD1 PRO    97     -18.369   3.433 -52.848  1.00  0.00           H  
ATOM   1523  HD2 PRO    97     -19.751   2.393 -53.494  1.00  0.00           H  
ATOM   1524  CA  PRO    97     -19.124   4.593 -55.598  1.00  0.00           C  
ATOM   1525  HA  PRO    97     -19.850   4.233 -56.312  1.00  0.00           H  
ATOM   1526  CB  PRO    97     -19.701   5.476 -54.472  1.00  0.00           C  
ATOM   1527  HB1 PRO    97     -20.380   6.259 -54.873  1.00  0.00           H  
ATOM   1528  HB2 PRO    97     -18.923   6.011 -53.888  1.00  0.00           H  
ATOM   1529  CG  PRO    97     -20.253   4.390 -53.617  1.00  0.00           C  
ATOM   1530  HG1 PRO    97     -20.463   4.780 -52.598  1.00  0.00           H  
ATOM   1531  HG2 PRO    97     -21.192   4.008 -54.071  1.00  0.00           H  
ATOM   1532  C   PRO    97     -18.168   5.366 -56.466  1.00  0.00           C  
ATOM   1533  O   PRO    97     -16.986   5.472 -56.236  1.00  0.00           O  
ATOM   1534  N   ALA    98     -18.557   5.993 -57.591  1.00  0.00           N  
ATOM   1535  HN  ALA    98     -19.519   5.905 -57.839  1.00  0.00           H  
ATOM   1536  CA  ALA    98     -17.634   6.558 -58.484  1.00  0.00           C  
ATOM   1537  HA  ALA    98     -17.045   5.721 -58.829  1.00  0.00           H  
ATOM   1538  CB  ALA    98     -18.266   7.116 -59.747  1.00  0.00           C  
ATOM   1539  HB1 ALA    98     -19.049   7.892 -59.604  1.00  0.00           H  
ATOM   1540  HB2 ALA    98     -18.831   6.335 -60.299  1.00  0.00           H  
ATOM   1541  HB3 ALA    98     -17.539   7.578 -60.449  1.00  0.00           H  
ATOM   1542  C   ALA    98     -16.667   7.673 -57.887  1.00  0.00           C  
ATOM   1543  O   ALA    98     -15.553   7.671 -58.239  1.00  0.00           O  
ATOM   1544  N   SER    99     -17.138   8.582 -57.090  1.00  0.00           N  
ATOM   1545  HN  SER    99     -18.059   8.454 -56.730  1.00  0.00           H  
ATOM   1546  CA  SER    99     -16.396   9.714 -56.504  1.00  0.00           C  
ATOM   1547  HA  SER    99     -15.380   9.712 -56.873  1.00  0.00           H  
ATOM   1548  CB  SER    99     -17.205  11.038 -56.652  1.00  0.00           C  
ATOM   1549  HB1 SER    99     -16.693  11.913 -56.197  1.00  0.00           H  
ATOM   1550  HB2 SER    99     -18.193  11.034 -56.144  1.00  0.00           H  
ATOM   1551  OG  SER    99     -17.446  11.457 -57.993  1.00  0.00           O  
ATOM   1552  HG1 SER    99     -16.614  11.693 -58.410  1.00  0.00           H  
ATOM   1553  C   SER    99     -16.175   9.498 -55.034  1.00  0.00           C  
ATOM   1554  O   SER    99     -15.713  10.401 -54.335  1.00  0.00           O  
ATOM   1555  N   GLY   100     -16.468   8.253 -54.626  1.00  0.00           N  
ATOM   1556  HN  GLY   100     -16.702   7.594 -55.336  1.00  0.00           H  
ATOM   1557  CA  GLY   100     -16.238   7.640 -53.304  1.00  0.00           C  
ATOM   1558  HA1 GLY   100     -16.598   6.682 -53.647  1.00  0.00           H  
ATOM   1559  HA2 GLY   100     -16.863   8.223 -52.643  1.00  0.00           H  
ATOM   1560  C   GLY   100     -14.840   7.642 -52.624  1.00  0.00           C  
ATOM   1561  O   GLY   100     -13.755   7.833 -53.268  1.00  0.00           O  
ATOM   1562  N   PHE   101     -14.835   7.446 -51.272  1.00  0.00           N  
ATOM   1563  HN  PHE   101     -15.591   7.086 -50.732  1.00  0.00           H  
ATOM   1564  CA  PHE   101     -13.587   7.443 -50.537  1.00  0.00           C  
ATOM   1565  HA  PHE   101     -13.061   8.341 -50.826  1.00  0.00           H  
ATOM   1566  CB  PHE   101     -13.853   7.365 -49.041  1.00  0.00           C  
ATOM   1567  HB1 PHE   101     -14.170   6.413 -48.565  1.00  0.00           H  
ATOM   1568  HB2 PHE   101     -14.667   8.090 -48.827  1.00  0.00           H  
ATOM   1569  CG  PHE   101     -12.670   7.681 -48.153  1.00  0.00           C  
ATOM   1570  CD1 PHE   101     -11.646   6.770 -47.840  1.00  0.00           C  
ATOM   1571  HD1 PHE   101     -11.658   5.700 -47.985  1.00  0.00           H  
ATOM   1572  CE1 PHE   101     -10.566   7.178 -47.067  1.00  0.00           C  
ATOM   1573  HE1 PHE   101      -9.830   6.438 -46.789  1.00  0.00           H  
ATOM   1574  CZ  PHE   101     -10.436   8.482 -46.636  1.00  0.00           C  
ATOM   1575  HZ  PHE   101      -9.591   8.632 -45.980  1.00  0.00           H  
ATOM   1576  CD2 PHE   101     -12.439   9.046 -47.771  1.00  0.00           C  
ATOM   1577  HD2 PHE   101     -13.047   9.821 -48.215  1.00  0.00           H  
ATOM   1578  CE2 PHE   101     -11.372   9.485 -47.092  1.00  0.00           C  
ATOM   1579  HE2 PHE   101     -11.112  10.504 -46.846  1.00  0.00           H  
ATOM   1580  C   PHE   101     -12.521   6.381 -50.947  1.00  0.00           C  
ATOM   1581  O   PHE   101     -12.780   5.186 -50.999  1.00  0.00           O  
ATOM   1582  N   SER   102     -11.219   6.713 -51.045  1.00  0.00           N  
ATOM   1583  HN  SER   102     -10.973   7.678 -50.997  1.00  0.00           H  
ATOM   1584  CA  SER   102     -10.082   5.879 -51.306  1.00  0.00           C  
ATOM   1585  HA  SER   102     -10.312   4.835 -51.152  1.00  0.00           H  
ATOM   1586  CB  SER   102      -9.521   6.177 -52.686  1.00  0.00           C  
ATOM   1587  HB1 SER   102      -9.198   7.234 -52.804  1.00  0.00           H  
ATOM   1588  HB2 SER   102     -10.375   6.035 -53.382  1.00  0.00           H  
ATOM   1589  OG  SER   102      -8.450   5.328 -53.096  1.00  0.00           O  
ATOM   1590  HG1 SER   102      -8.913   4.601 -53.519  1.00  0.00           H  
ATOM   1591  C   SER   102      -9.043   6.276 -50.305  1.00  0.00           C  
ATOM   1592  O   SER   102      -8.950   7.454 -50.000  1.00  0.00           O  
ATOM   1593  N   PRO   103      -8.203   5.482 -49.694  1.00  0.00           N  
ATOM   1594  CD  PRO   103      -8.352   4.053 -49.681  1.00  0.00           C  
ATOM   1595  HD1 PRO   103      -8.293   3.643 -50.712  1.00  0.00           H  
ATOM   1596  HD2 PRO   103      -9.384   3.982 -49.276  1.00  0.00           H  
ATOM   1597  CA  PRO   103      -7.080   5.872 -48.904  1.00  0.00           C  
ATOM   1598  HA  PRO   103      -7.288   6.779 -48.358  1.00  0.00           H  
ATOM   1599  CB  PRO   103      -7.046   4.717 -47.851  1.00  0.00           C  
ATOM   1600  HB1 PRO   103      -7.873   4.815 -47.115  1.00  0.00           H  
ATOM   1601  HB2 PRO   103      -6.106   4.682 -47.259  1.00  0.00           H  
ATOM   1602  CG  PRO   103      -7.297   3.427 -48.722  1.00  0.00           C  
ATOM   1603  HG1 PRO   103      -6.403   3.159 -49.325  1.00  0.00           H  
ATOM   1604  HG2 PRO   103      -7.701   2.586 -48.118  1.00  0.00           H  
ATOM   1605  C   PRO   103      -5.857   5.911 -49.758  1.00  0.00           C  
ATOM   1606  O   PRO   103      -4.781   5.586 -49.156  1.00  0.00           O  
ATOM   1607  N   SER   104      -5.956   6.227 -51.074  1.00  0.00           N  
ATOM   1608  HN  SER   104      -6.783   6.548 -51.529  1.00  0.00           H  
ATOM   1609  CA  SER   104      -4.791   6.411 -51.865  1.00  0.00           C  
ATOM   1610  HA  SER   104      -3.914   5.914 -51.476  1.00  0.00           H  
ATOM   1611  CB  SER   104      -5.030   6.027 -53.367  1.00  0.00           C  
ATOM   1612  HB1 SER   104      -5.794   6.705 -53.806  1.00  0.00           H  
ATOM   1613  HB2 SER   104      -5.291   4.947 -53.346  1.00  0.00           H  
ATOM   1614  OG  SER   104      -3.795   6.133 -54.052  1.00  0.00           O  
ATOM   1615  HG1 SER   104      -3.373   5.271 -54.024  1.00  0.00           H  
ATOM   1616  C   SER   104      -4.482   7.937 -51.749  1.00  0.00           C  
ATOM   1617  O   SER   104      -5.406   8.710 -51.616  1.00  0.00           O  
ATOM   1618  N   VAL   105      -3.162   8.262 -51.726  1.00  0.00           N  
ATOM   1619  HN  VAL   105      -2.482   7.557 -51.911  1.00  0.00           H  
ATOM   1620  CA  VAL   105      -2.656   9.514 -51.253  1.00  0.00           C  
ATOM   1621  HA  VAL   105      -3.443  10.253 -51.266  1.00  0.00           H  
ATOM   1622  CB  VAL   105      -2.146   9.449 -49.823  1.00  0.00           C  
ATOM   1623  HB  VAL   105      -1.382   8.664 -49.637  1.00  0.00           H  
ATOM   1624  CG1 VAL   105      -1.495  10.767 -49.335  1.00  0.00           C  
ATOM   1625 HG11 VAL   105      -0.469  10.985 -49.702  1.00  0.00           H  
ATOM   1626 HG12 VAL   105      -1.379  10.613 -48.241  1.00  0.00           H  
ATOM   1627 HG13 VAL   105      -2.123  11.668 -49.504  1.00  0.00           H  
ATOM   1628  CG2 VAL   105      -3.304   9.088 -48.875  1.00  0.00           C  
ATOM   1629 HG21 VAL   105      -2.993   9.345 -47.840  1.00  0.00           H  
ATOM   1630 HG22 VAL   105      -3.580   8.017 -48.982  1.00  0.00           H  
ATOM   1631 HG23 VAL   105      -4.221   9.687 -49.062  1.00  0.00           H  
ATOM   1632  C   VAL   105      -1.672  10.242 -52.145  1.00  0.00           C  
ATOM   1633  O   VAL   105      -0.843   9.633 -52.741  1.00  0.00           O  
ATOM   1634  N   GLN   106      -2.010  11.538 -52.431  1.00  0.00           N  
ATOM   1635  HN  GLN   106      -2.943  11.834 -52.244  1.00  0.00           H  
ATOM   1636  CA  GLN   106      -1.327  12.493 -53.292  1.00  0.00           C  
ATOM   1637  HA  GLN   106      -0.789  11.980 -54.077  1.00  0.00           H  
ATOM   1638  CB  GLN   106      -2.294  13.369 -53.989  1.00  0.00           C  
ATOM   1639  HB1 GLN   106      -1.769  14.182 -54.536  1.00  0.00           H  
ATOM   1640  HB2 GLN   106      -2.985  13.828 -53.250  1.00  0.00           H  
ATOM   1641  CG  GLN   106      -3.162  12.641 -55.035  1.00  0.00           C  
ATOM   1642  HG1 GLN   106      -3.884  13.351 -55.493  1.00  0.00           H  
ATOM   1643  HG2 GLN   106      -3.729  11.840 -54.514  1.00  0.00           H  
ATOM   1644  CD  GLN   106      -2.361  12.055 -56.174  1.00  0.00           C  
ATOM   1645  OE1 GLN   106      -2.430  10.859 -56.442  1.00  0.00           O  
ATOM   1646  NE2 GLN   106      -1.638  12.969 -56.996  1.00  0.00           N  
ATOM   1647 HE21 GLN   106      -1.714  13.928 -56.723  1.00  0.00           H  
ATOM   1648 HE22 GLN   106      -0.965  12.745 -57.700  1.00  0.00           H  
ATOM   1649  C   GLN   106      -0.428  13.370 -52.477  1.00  0.00           C  
ATOM   1650  O   GLN   106      -0.656  13.571 -51.259  1.00  0.00           O  
ATOM   1651  N   CYS   107       0.606  13.975 -53.111  1.00  0.00           N  
ATOM   1652  HN  CYS   107       0.683  13.733 -54.075  1.00  0.00           H  
ATOM   1653  CA  CYS   107       1.683  14.662 -52.467  1.00  0.00           C  
ATOM   1654  HA  CYS   107       2.221  13.838 -52.022  1.00  0.00           H  
ATOM   1655  CB  CYS   107       2.513  15.345 -53.505  1.00  0.00           C  
ATOM   1656  HB1 CYS   107       3.274  16.018 -53.055  1.00  0.00           H  
ATOM   1657  HB2 CYS   107       1.915  15.901 -54.258  1.00  0.00           H  
ATOM   1658  SG  CYS   107       3.577  14.096 -54.311  1.00  0.00           S  
ATOM   1659  C   CYS   107       1.382  15.771 -51.530  1.00  0.00           C  
ATOM   1660  O   CYS   107       0.303  16.387 -51.674  1.00  0.00           O  
ATOM   1661  N   PRO   108       2.287  16.139 -50.646  1.00  0.00           N  
ATOM   1662  CD  PRO   108       3.338  15.286 -50.067  1.00  0.00           C  
ATOM   1663  HD1 PRO   108       4.056  15.013 -50.870  1.00  0.00           H  
ATOM   1664  HD2 PRO   108       2.869  14.400 -49.588  1.00  0.00           H  
ATOM   1665  CA  PRO   108       2.099  17.406 -49.939  1.00  0.00           C  
ATOM   1666  HA  PRO   108       1.093  17.553 -49.575  1.00  0.00           H  
ATOM   1667  CB  PRO   108       3.124  17.335 -48.808  1.00  0.00           C  
ATOM   1668  HB1 PRO   108       2.522  17.073 -47.911  1.00  0.00           H  
ATOM   1669  HB2 PRO   108       3.670  18.269 -48.557  1.00  0.00           H  
ATOM   1670  CG  PRO   108       4.187  16.313 -49.243  1.00  0.00           C  
ATOM   1671  HG1 PRO   108       4.920  16.870 -49.866  1.00  0.00           H  
ATOM   1672  HG2 PRO   108       4.710  15.821 -48.395  1.00  0.00           H  
ATOM   1673  C   PRO   108       2.366  18.588 -50.783  1.00  0.00           C  
ATOM   1674  O   PRO   108       1.954  19.696 -50.397  1.00  0.00           O  
ATOM   1675  N   ASN   109       3.134  18.401 -51.827  1.00  0.00           N  
ATOM   1676  HN  ASN   109       3.532  17.491 -51.904  1.00  0.00           H  
ATOM   1677  CA  ASN   109       3.474  19.448 -52.695  1.00  0.00           C  
ATOM   1678  HA  ASN   109       3.398  20.431 -52.255  1.00  0.00           H  
ATOM   1679  CB  ASN   109       4.839  19.346 -53.363  1.00  0.00           C  
ATOM   1680  HB1 ASN   109       5.019  20.148 -54.110  1.00  0.00           H  
ATOM   1681  HB2 ASN   109       4.980  18.438 -53.986  1.00  0.00           H  
ATOM   1682  CG  ASN   109       5.951  19.394 -52.292  1.00  0.00           C  
ATOM   1683  OD1 ASN   109       5.621  19.547 -51.102  1.00  0.00           O  
ATOM   1684  ND2 ASN   109       7.182  19.079 -52.721  1.00  0.00           N  
ATOM   1685 HD21 ASN   109       7.840  18.749 -52.045  1.00  0.00           H  
ATOM   1686 HD22 ASN   109       7.393  19.394 -53.646  1.00  0.00           H  
ATOM   1687  C   ASN   109       2.465  19.390 -53.850  1.00  0.00           C  
ATOM   1688  O   ASN   109       2.213  18.276 -54.258  1.00  0.00           O  
ATOM   1689  N   ASP   110       2.005  20.524 -54.309  1.00  0.00           N  
ATOM   1690  HN  ASP   110       2.131  21.413 -53.876  1.00  0.00           H  
ATOM   1691  CA  ASP   110       1.081  20.616 -55.386  1.00  0.00           C  
ATOM   1692  HA  ASP   110       1.287  19.816 -56.081  1.00  0.00           H  
ATOM   1693  CB  ASP   110      -0.360  20.624 -54.854  1.00  0.00           C  
ATOM   1694  HB1 ASP   110      -0.646  21.697 -54.820  1.00  0.00           H  
ATOM   1695  HB2 ASP   110      -0.371  20.048 -53.904  1.00  0.00           H  
ATOM   1696  CG  ASP   110      -1.449  19.980 -55.667  1.00  0.00           C  
ATOM   1697  OD1 ASP   110      -1.169  19.159 -56.610  1.00  0.00           O  
ATOM   1698  OD2 ASP   110      -2.650  20.268 -55.318  1.00  0.00           O  
ATOM   1699  C   ASP   110       1.483  21.817 -56.305  1.00  0.00           C  
ATOM   1700  O   ASP   110       2.163  22.748 -55.910  1.00  0.00           O  
ATOM   1701  N   GLY   111       0.869  21.842 -57.555  1.00  0.00           N  
ATOM   1702  HN  GLY   111       0.296  21.137 -57.965  1.00  0.00           H  
ATOM   1703  CA  GLY   111       1.032  22.985 -58.444  1.00  0.00           C  
ATOM   1704  HA1 GLY   111       1.111  23.858 -57.813  1.00  0.00           H  
ATOM   1705  HA2 GLY   111       0.129  23.034 -59.033  1.00  0.00           H  
ATOM   1706  C   GLY   111       2.319  23.025 -59.165  1.00  0.00           C  
ATOM   1707  O   GLY   111       2.986  22.020 -59.193  1.00  0.00           O  
ATOM   1708  N   PHE   112       2.798  24.131 -59.671  1.00  0.00           N  
ATOM   1709  HN  PHE   112       2.299  24.967 -59.456  1.00  0.00           H  
ATOM   1710  CA  PHE   112       4.064  24.319 -60.409  1.00  0.00           C  
ATOM   1711  HA  PHE   112       4.484  23.372 -60.716  1.00  0.00           H  
ATOM   1712  CB  PHE   112       3.932  25.307 -61.660  1.00  0.00           C  
ATOM   1713  HB1 PHE   112       4.889  25.158 -62.204  1.00  0.00           H  
ATOM   1714  HB2 PHE   112       3.826  26.371 -61.361  1.00  0.00           H  
ATOM   1715  CG  PHE   112       2.776  24.979 -62.566  1.00  0.00           C  
ATOM   1716  CD1 PHE   112       2.277  23.692 -62.808  1.00  0.00           C  
ATOM   1717  HD1 PHE   112       2.674  22.866 -62.238  1.00  0.00           H  
ATOM   1718  CE1 PHE   112       1.350  23.448 -63.830  1.00  0.00           C  
ATOM   1719  HE1 PHE   112       1.086  22.455 -64.161  1.00  0.00           H  
ATOM   1720  CZ  PHE   112       1.035  24.446 -64.723  1.00  0.00           C  
ATOM   1721  HZ  PHE   112       0.505  24.281 -65.650  1.00  0.00           H  
ATOM   1722  CD2 PHE   112       2.260  26.032 -63.401  1.00  0.00           C  
ATOM   1723  HD2 PHE   112       2.612  27.047 -63.288  1.00  0.00           H  
ATOM   1724  CE2 PHE   112       1.483  25.742 -64.547  1.00  0.00           C  
ATOM   1725  HE2 PHE   112       1.179  26.539 -65.210  1.00  0.00           H  
ATOM   1726  C   PHE   112       5.057  24.971 -59.473  1.00  0.00           C  
ATOM   1727  O   PHE   112       4.674  25.797 -58.626  1.00  0.00           O  
ATOM   1728  N   GLY   113       6.384  24.689 -59.637  1.00  0.00           N  
ATOM   1729  HN  GLY   113       6.668  24.121 -60.406  1.00  0.00           H  
ATOM   1730  CA  GLY   113       7.521  25.498 -59.136  1.00  0.00           C  
ATOM   1731  HA1 GLY   113       7.889  25.058 -58.221  1.00  0.00           H  
ATOM   1732  HA2 GLY   113       7.071  26.470 -59.004  1.00  0.00           H  
ATOM   1733  C   GLY   113       8.520  25.632 -60.216  1.00  0.00           C  
ATOM   1734  O   GLY   113       8.331  25.415 -61.392  1.00  0.00           O  
ATOM   1735  N   VAL   114       9.747  26.073 -59.875  1.00  0.00           N  
ATOM   1736  HN  VAL   114      10.013  26.268 -58.934  1.00  0.00           H  
ATOM   1737  CA  VAL   114      10.928  26.130 -60.690  1.00  0.00           C  
ATOM   1738  HA  VAL   114      10.609  26.353 -61.698  1.00  0.00           H  
ATOM   1739  CB  VAL   114      11.828  27.320 -60.330  1.00  0.00           C  
ATOM   1740  HB  VAL   114      12.811  27.265 -60.846  1.00  0.00           H  
ATOM   1741  CG1 VAL   114      11.242  28.652 -60.825  1.00  0.00           C  
ATOM   1742 HG11 VAL   114      11.567  29.556 -60.268  1.00  0.00           H  
ATOM   1743 HG12 VAL   114      10.150  28.567 -60.643  1.00  0.00           H  
ATOM   1744 HG13 VAL   114      11.378  28.866 -61.907  1.00  0.00           H  
ATOM   1745  CG2 VAL   114      12.137  27.478 -58.852  1.00  0.00           C  
ATOM   1746 HG21 VAL   114      12.250  26.464 -58.411  1.00  0.00           H  
ATOM   1747 HG22 VAL   114      11.435  28.128 -58.286  1.00  0.00           H  
ATOM   1748 HG23 VAL   114      13.170  27.857 -58.697  1.00  0.00           H  
ATOM   1749  C   VAL   114      11.759  24.839 -60.756  1.00  0.00           C  
ATOM   1750  O   VAL   114      12.351  24.380 -59.793  1.00  0.00           O  
ATOM   1751  N   TYR   115      11.854  24.256 -61.968  1.00  0.00           N  
ATOM   1752  HN  TYR   115      11.392  24.752 -62.699  1.00  0.00           H  
ATOM   1753  CA  TYR   115      12.739  23.271 -62.430  1.00  0.00           C  
ATOM   1754  HA  TYR   115      12.818  22.517 -61.661  1.00  0.00           H  
ATOM   1755  CB  TYR   115      12.393  22.507 -63.774  1.00  0.00           C  
ATOM   1756  HB1 TYR   115      12.413  23.123 -64.699  1.00  0.00           H  
ATOM   1757  HB2 TYR   115      11.371  22.074 -63.807  1.00  0.00           H  
ATOM   1758  CG  TYR   115      13.458  21.542 -64.072  1.00  0.00           C  
ATOM   1759  CD1 TYR   115      14.648  21.784 -64.810  1.00  0.00           C  
ATOM   1760  HD1 TYR   115      14.919  22.775 -65.144  1.00  0.00           H  
ATOM   1761  CE1 TYR   115      15.463  20.766 -65.162  1.00  0.00           C  
ATOM   1762  HE1 TYR   115      16.347  20.902 -65.768  1.00  0.00           H  
ATOM   1763  CZ  TYR   115      15.247  19.437 -64.784  1.00  0.00           C  
ATOM   1764  OH  TYR   115      15.915  18.293 -65.240  1.00  0.00           O  
ATOM   1765  HH  TYR   115      16.778  18.552 -65.572  1.00  0.00           H  
ATOM   1766  CD2 TYR   115      13.194  20.213 -63.758  1.00  0.00           C  
ATOM   1767  HD2 TYR   115      12.232  20.000 -63.316  1.00  0.00           H  
ATOM   1768  CE2 TYR   115      14.095  19.206 -64.080  1.00  0.00           C  
ATOM   1769  HE2 TYR   115      13.788  18.202 -63.826  1.00  0.00           H  
ATOM   1770  C   TYR   115      14.190  23.949 -62.407  1.00  0.00           C  
ATOM   1771  O   TYR   115      14.397  25.046 -62.912  1.00  0.00           O  
ATOM   1772  N   SER   116      15.177  23.200 -61.775  1.00  0.00           N  
ATOM   1773  HN  SER   116      14.931  22.317 -61.382  1.00  0.00           H  
ATOM   1774  CA  SER   116      16.570  23.555 -61.488  1.00  0.00           C  
ATOM   1775  HA  SER   116      16.769  23.344 -60.447  1.00  0.00           H  
ATOM   1776  CB  SER   116      17.456  22.390 -62.131  1.00  0.00           C  
ATOM   1777  HB1 SER   116      18.540  22.626 -62.084  1.00  0.00           H  
ATOM   1778  HB2 SER   116      17.096  22.265 -63.174  1.00  0.00           H  
ATOM   1779  OG  SER   116      17.178  21.182 -61.493  1.00  0.00           O  
ATOM   1780  HG1 SER   116      16.237  21.224 -61.310  1.00  0.00           H  
ATOM   1781  C   SER   116      17.096  24.881 -61.738  1.00  0.00           C  
ATOM   1782  O   SER   116      17.665  25.168 -62.815  1.00  0.00           O  
ATOM   1783  N   ASN   117      16.992  25.764 -60.763  1.00  0.00           N  
ATOM   1784  HN  ASN   117      16.423  25.437 -60.013  1.00  0.00           H  
ATOM   1785  CA  ASN   117      17.509  27.097 -60.806  1.00  0.00           C  
ATOM   1786  HA  ASN   117      17.339  27.670 -59.906  1.00  0.00           H  
ATOM   1787  CB  ASN   117      19.096  27.124 -61.054  1.00  0.00           C  
ATOM   1788  HB1 ASN   117      19.521  28.129 -60.842  1.00  0.00           H  
ATOM   1789  HB2 ASN   117      19.335  26.930 -62.121  1.00  0.00           H  
ATOM   1790  CG  ASN   117      19.843  26.076 -60.266  1.00  0.00           C  
ATOM   1791  OD1 ASN   117      20.820  25.520 -60.676  1.00  0.00           O  
ATOM   1792  ND2 ASN   117      19.457  25.709 -58.962  1.00  0.00           N  
ATOM   1793 HD21 ASN   117      19.981  25.150 -58.318  1.00  0.00           H  
ATOM   1794 HD22 ASN   117      18.557  26.030 -58.668  1.00  0.00           H  
ATOM   1795  C   ASN   117      16.804  28.012 -61.831  1.00  0.00           C  
ATOM   1796  O   ASN   117      17.447  28.827 -62.427  1.00  0.00           O  
ATOM   1797  N   SER   118      15.450  27.846 -61.981  1.00  0.00           N  
ATOM   1798  HN  SER   118      14.945  27.160 -61.464  1.00  0.00           H  
ATOM   1799  CA  SER   118      14.715  28.735 -62.848  1.00  0.00           C  
ATOM   1800  HA  SER   118      13.703  28.379 -62.724  1.00  0.00           H  
ATOM   1801  CB  SER   118      14.751  30.231 -62.405  1.00  0.00           C  
ATOM   1802  HB1 SER   118      14.367  30.910 -63.196  1.00  0.00           H  
ATOM   1803  HB2 SER   118      15.822  30.436 -62.190  1.00  0.00           H  
ATOM   1804  OG  SER   118      13.897  30.448 -61.354  1.00  0.00           O  
ATOM   1805  HG1 SER   118      13.072  30.605 -61.820  1.00  0.00           H  
ATOM   1806  C   SER   118      14.861  28.571 -64.362  1.00  0.00           C  
ATOM   1807  O   SER   118      14.874  29.499 -65.181  1.00  0.00           O  
ATOM   1808  N   TYR   119      15.021  27.307 -64.776  1.00  0.00           N  
ATOM   1809  HN  TYR   119      14.923  26.557 -64.126  1.00  0.00           H  
ATOM   1810  CA  TYR   119      15.456  26.961 -66.105  1.00  0.00           C  
ATOM   1811  HA  TYR   119      16.045  27.746 -66.555  1.00  0.00           H  
ATOM   1812  CB  TYR   119      16.203  25.613 -66.190  1.00  0.00           C  
ATOM   1813  HB1 TYR   119      15.434  24.873 -65.882  1.00  0.00           H  
ATOM   1814  HB2 TYR   119      17.006  25.401 -65.453  1.00  0.00           H  
ATOM   1815  CG  TYR   119      16.803  25.562 -67.618  1.00  0.00           C  
ATOM   1816  CD1 TYR   119      16.540  24.505 -68.530  1.00  0.00           C  
ATOM   1817  HD1 TYR   119      15.797  23.745 -68.337  1.00  0.00           H  
ATOM   1818  CE1 TYR   119      17.101  24.490 -69.732  1.00  0.00           C  
ATOM   1819  HE1 TYR   119      16.697  23.898 -70.540  1.00  0.00           H  
ATOM   1820  CZ  TYR   119      18.248  25.232 -70.098  1.00  0.00           C  
ATOM   1821  OH  TYR   119      18.791  25.153 -71.394  1.00  0.00           O  
ATOM   1822  HH  TYR   119      19.439  25.846 -71.539  1.00  0.00           H  
ATOM   1823  CD2 TYR   119      17.875  26.408 -67.940  1.00  0.00           C  
ATOM   1824  HD2 TYR   119      18.210  27.189 -67.273  1.00  0.00           H  
ATOM   1825  CE2 TYR   119      18.598  26.252 -69.151  1.00  0.00           C  
ATOM   1826  HE2 TYR   119      19.477  26.878 -69.186  1.00  0.00           H  
ATOM   1827  C   TYR   119      14.065  26.832 -66.859  1.00  0.00           C  
ATOM   1828  O   TYR   119      13.205  26.025 -66.546  1.00  0.00           O  
ATOM   1829  N   GLY   120      13.803  27.746 -67.832  1.00  0.00           N  
ATOM   1830  HN  GLY   120      14.408  28.506 -68.056  1.00  0.00           H  
ATOM   1831  CA  GLY   120      12.570  27.544 -68.698  1.00  0.00           C  
ATOM   1832  HA1 GLY   120      12.582  26.518 -69.034  1.00  0.00           H  
ATOM   1833  HA2 GLY   120      12.764  28.240 -69.500  1.00  0.00           H  
ATOM   1834  C   GLY   120      11.239  27.966 -67.957  1.00  0.00           C  
ATOM   1835  O   GLY   120      11.385  28.381 -66.838  1.00  0.00           O  
ATOM   1836  N   PRO   121      10.103  27.933 -68.532  1.00  0.00           N  
ATOM   1837  CD  PRO   121       9.866  27.445 -69.865  1.00  0.00           C  
ATOM   1838  HD1 PRO   121      10.150  26.372 -69.896  1.00  0.00           H  
ATOM   1839  HD2 PRO   121      10.387  28.034 -70.650  1.00  0.00           H  
ATOM   1840  CA  PRO   121       8.848  28.184 -67.788  1.00  0.00           C  
ATOM   1841  HA  PRO   121       8.888  29.123 -67.256  1.00  0.00           H  
ATOM   1842  CB  PRO   121       7.762  28.357 -68.826  1.00  0.00           C  
ATOM   1843  HB1 PRO   121       7.734  29.400 -69.207  1.00  0.00           H  
ATOM   1844  HB2 PRO   121       6.748  27.996 -68.548  1.00  0.00           H  
ATOM   1845  CG  PRO   121       8.348  27.463 -69.934  1.00  0.00           C  
ATOM   1846  HG1 PRO   121       7.928  26.435 -69.902  1.00  0.00           H  
ATOM   1847  HG2 PRO   121       8.055  27.900 -70.913  1.00  0.00           H  
ATOM   1848  C   PRO   121       8.568  27.174 -66.658  1.00  0.00           C  
ATOM   1849  O   PRO   121       8.964  26.030 -66.758  1.00  0.00           O  
ATOM   1850  N   GLU   122       7.843  27.529 -65.617  1.00  0.00           N  
ATOM   1851  HN  GLU   122       7.540  28.470 -65.743  1.00  0.00           H  
ATOM   1852  CA  GLU   122       7.583  26.778 -64.447  1.00  0.00           C  
ATOM   1853  HA  GLU   122       8.521  26.722 -63.913  1.00  0.00           H  
ATOM   1854  CB  GLU   122       6.692  27.535 -63.426  1.00  0.00           C  
ATOM   1855  HB1 GLU   122       6.595  26.833 -62.569  1.00  0.00           H  
ATOM   1856  HB2 GLU   122       5.746  27.779 -63.955  1.00  0.00           H  
ATOM   1857  CG  GLU   122       7.311  28.902 -62.915  1.00  0.00           C  
ATOM   1858  HG1 GLU   122       7.494  29.516 -63.822  1.00  0.00           H  
ATOM   1859  HG2 GLU   122       8.338  28.852 -62.495  1.00  0.00           H  
ATOM   1860  CD  GLU   122       6.538  29.628 -61.889  1.00  0.00           C  
ATOM   1861  OE1 GLU   122       6.427  30.924 -61.971  1.00  0.00           O  
ATOM   1862  OE2 GLU   122       6.009  29.098 -60.836  1.00  0.00           O  
ATOM   1863  C   GLU   122       6.859  25.435 -64.621  1.00  0.00           C  
ATOM   1864  O   GLU   122       6.122  25.226 -65.582  1.00  0.00           O  
ATOM   1865  N   PHE   123       7.040  24.436 -63.662  1.00  0.00           N  
ATOM   1866  HN  PHE   123       7.467  24.679 -62.794  1.00  0.00           H  
ATOM   1867  CA  PHE   123       6.924  23.019 -63.845  1.00  0.00           C  
ATOM   1868  HA  PHE   123       6.472  22.810 -64.803  1.00  0.00           H  
ATOM   1869  CB  PHE   123       8.426  22.417 -63.963  1.00  0.00           C  
ATOM   1870  HB1 PHE   123       8.969  22.658 -63.024  1.00  0.00           H  
ATOM   1871  HB2 PHE   123       8.941  22.865 -64.839  1.00  0.00           H  
ATOM   1872  CG  PHE   123       8.460  20.872 -64.058  1.00  0.00           C  
ATOM   1873  CD1 PHE   123       7.707  20.076 -64.957  1.00  0.00           C  
ATOM   1874  HD1 PHE   123       7.121  20.608 -65.692  1.00  0.00           H  
ATOM   1875  CE1 PHE   123       7.802  18.622 -64.869  1.00  0.00           C  
ATOM   1876  HE1 PHE   123       7.320  17.988 -65.598  1.00  0.00           H  
ATOM   1877  CZ  PHE   123       8.692  18.016 -63.995  1.00  0.00           C  
ATOM   1878  HZ  PHE   123       8.815  16.951 -63.865  1.00  0.00           H  
ATOM   1879  CD2 PHE   123       9.204  20.181 -63.097  1.00  0.00           C  
ATOM   1880  HD2 PHE   123       9.757  20.783 -62.391  1.00  0.00           H  
ATOM   1881  CE2 PHE   123       9.272  18.798 -63.047  1.00  0.00           C  
ATOM   1882  HE2 PHE   123       9.923  18.339 -62.318  1.00  0.00           H  
ATOM   1883  C   PHE   123       6.102  22.345 -62.761  1.00  0.00           C  
ATOM   1884  O   PHE   123       6.466  22.444 -61.569  1.00  0.00           O  
ATOM   1885  N   ALA   124       5.058  21.515 -63.117  1.00  0.00           N  
ATOM   1886  HN  ALA   124       4.855  21.435 -64.090  1.00  0.00           H  
ATOM   1887  CA  ALA   124       4.401  20.696 -62.111  1.00  0.00           C  
ATOM   1888  HA  ALA   124       3.922  21.351 -61.399  1.00  0.00           H  
ATOM   1889  CB  ALA   124       3.303  19.883 -62.815  1.00  0.00           C  
ATOM   1890  HB1 ALA   124       3.752  19.417 -63.718  1.00  0.00           H  
ATOM   1891  HB2 ALA   124       2.437  20.513 -63.112  1.00  0.00           H  
ATOM   1892  HB3 ALA   124       2.972  19.096 -62.104  1.00  0.00           H  
ATOM   1893  C   ALA   124       5.167  19.798 -61.173  1.00  0.00           C  
ATOM   1894  O   ALA   124       6.155  19.129 -61.557  1.00  0.00           O  
ATOM   1895  N   HSE   125       4.676  19.761 -59.927  1.00  0.00           N  
ATOM   1896  HN  HSE   125       3.975  20.422 -59.672  1.00  0.00           H  
ATOM   1897  CA  HSE   125       5.204  19.003 -58.759  1.00  0.00           C  
ATOM   1898  HA  HSE   125       6.251  18.809 -58.940  1.00  0.00           H  
ATOM   1899  CB  HSE   125       4.992  19.843 -57.543  1.00  0.00           C  
ATOM   1900  HB1 HSE   125       5.121  19.383 -56.540  1.00  0.00           H  
ATOM   1901  HB2 HSE   125       3.923  20.144 -57.551  1.00  0.00           H  
ATOM   1902  ND1 HSE   125       7.272  20.789 -57.215  1.00  0.00           N  
ATOM   1903  CG  HSE   125       5.907  21.016 -57.456  1.00  0.00           C  
ATOM   1904  CE1 HSE   125       7.769  21.909 -56.809  1.00  0.00           C  
ATOM   1905  HE1 HSE   125       8.802  21.926 -56.463  1.00  0.00           H  
ATOM   1906  NE2 HSE   125       6.860  22.905 -56.772  1.00  0.00           N  
ATOM   1907  HE2 HSE   125       6.961  23.829 -56.404  1.00  0.00           H  
ATOM   1908  CD2 HSE   125       5.675  22.346 -57.223  1.00  0.00           C  
ATOM   1909  HD2 HSE   125       4.736  22.885 -57.252  1.00  0.00           H  
ATOM   1910  C   HSE   125       4.508  17.605 -58.623  1.00  0.00           C  
ATOM   1911  O   HSE   125       3.301  17.641 -58.438  1.00  0.00           O  
ATOM   1912  N   CYS   126       5.345  16.522 -58.590  1.00  0.00           N  
ATOM   1913  HN  CYS   126       6.302  16.798 -58.644  1.00  0.00           H  
ATOM   1914  CA  CYS   126       5.100  15.101 -58.535  1.00  0.00           C  
ATOM   1915  HA  CYS   126       6.007  14.723 -58.087  1.00  0.00           H  
ATOM   1916  CB  CYS   126       4.067  14.653 -57.417  1.00  0.00           C  
ATOM   1917  HB1 CYS   126       4.013  13.544 -57.458  1.00  0.00           H  
ATOM   1918  HB2 CYS   126       3.050  15.099 -57.449  1.00  0.00           H  
ATOM   1919  SG  CYS   126       4.686  15.042 -55.746  1.00  0.00           S  
ATOM   1920  C   CYS   126       4.822  14.340 -59.875  1.00  0.00           C  
ATOM   1921  O   CYS   126       4.399  14.937 -60.888  1.00  0.00           O  
ATOM   1922  N   ARG   127       5.047  13.058 -59.881  1.00  0.00           N  
ATOM   1923  HN  ARG   127       5.403  12.529 -59.114  1.00  0.00           H  
ATOM   1924  CA  ARG   127       4.781  12.249 -61.095  1.00  0.00           C  
ATOM   1925  HA  ARG   127       5.298  12.878 -61.803  1.00  0.00           H  
ATOM   1926  CB  ARG   127       5.409  10.909 -61.130  1.00  0.00           C  
ATOM   1927  HB1 ARG   127       5.114  10.365 -62.052  1.00  0.00           H  
ATOM   1928  HB2 ARG   127       5.115  10.320 -60.235  1.00  0.00           H  
ATOM   1929  CG  ARG   127       6.900  11.127 -61.226  1.00  0.00           C  
ATOM   1930  HG1 ARG   127       7.328  11.282 -60.213  1.00  0.00           H  
ATOM   1931  HG2 ARG   127       7.274  11.997 -61.807  1.00  0.00           H  
ATOM   1932  CD  ARG   127       7.576   9.850 -61.786  1.00  0.00           C  
ATOM   1933  HD1 ARG   127       7.710   9.862 -62.889  1.00  0.00           H  
ATOM   1934  HD2 ARG   127       7.102   8.915 -61.419  1.00  0.00           H  
ATOM   1935  NE  ARG   127       8.928   9.797 -61.178  1.00  0.00           N  
ATOM   1936  HE  ARG   127       8.996  10.101 -60.228  1.00  0.00           H  
ATOM   1937  CZ  ARG   127       9.876   8.930 -61.539  1.00  0.00           C  
ATOM   1938  NH1 ARG   127       9.702   8.030 -62.462  1.00  0.00           N  
ATOM   1939 HH11 ARG   127       8.761   7.777 -62.686  1.00  0.00           H  
ATOM   1940 HH12 ARG   127      10.443   7.362 -62.391  1.00  0.00           H  
ATOM   1941  NH2 ARG   127      11.013   8.979 -60.815  1.00  0.00           N  
ATOM   1942 HH21 ARG   127      11.853   8.456 -60.961  1.00  0.00           H  
ATOM   1943 HH22 ARG   127      11.190   9.781 -60.244  1.00  0.00           H  
ATOM   1944  C   ARG   127       3.331  12.223 -61.480  1.00  0.00           C  
ATOM   1945  O   ARG   127       2.440  12.333 -60.613  1.00  0.00           O  
ATOM   1946  N   GLU   128       3.115  12.161 -62.831  1.00  0.00           N  
ATOM   1947  HN  GLU   128       3.853  11.935 -63.461  1.00  0.00           H  
ATOM   1948  CA  GLU   128       1.836  12.353 -63.467  1.00  0.00           C  
ATOM   1949  HA  GLU   128       1.624  13.393 -63.268  1.00  0.00           H  
ATOM   1950  CB  GLU   128       1.996  12.286 -65.003  1.00  0.00           C  
ATOM   1951  HB1 GLU   128       1.006  12.116 -65.478  1.00  0.00           H  
ATOM   1952  HB2 GLU   128       2.513  11.346 -65.294  1.00  0.00           H  
ATOM   1953  CG  GLU   128       2.668  13.553 -65.597  1.00  0.00           C  
ATOM   1954  HG1 GLU   128       3.579  13.889 -65.058  1.00  0.00           H  
ATOM   1955  HG2 GLU   128       1.964  14.411 -65.638  1.00  0.00           H  
ATOM   1956  CD  GLU   128       3.242  13.169 -66.951  1.00  0.00           C  
ATOM   1957  OE1 GLU   128       4.261  12.464 -66.989  1.00  0.00           O  
ATOM   1958  OE2 GLU   128       2.648  13.622 -68.015  1.00  0.00           O  
ATOM   1959  C   GLU   128       0.731  11.409 -62.894  1.00  0.00           C  
ATOM   1960  O   GLU   128       0.824  10.191 -62.542  1.00  0.00           O  
ATOM   1961  N   ILE   129      -0.511  11.905 -62.976  1.00  0.00           N  
ATOM   1962  HN  ILE   129      -0.703  12.809 -63.350  1.00  0.00           H  
ATOM   1963  CA  ILE   129      -1.805  11.212 -62.722  1.00  0.00           C  
ATOM   1964  HA  ILE   129      -1.700  10.643 -61.810  1.00  0.00           H  
ATOM   1965  CB  ILE   129      -2.943  12.163 -62.584  1.00  0.00           C  
ATOM   1966  HB  ILE   129      -3.183  12.560 -63.593  1.00  0.00           H  
ATOM   1967  CG2 ILE   129      -4.179  11.376 -62.159  1.00  0.00           C  
ATOM   1968 HG21 ILE   129      -3.891  10.612 -61.405  1.00  0.00           H  
ATOM   1969 HG22 ILE   129      -4.556  10.962 -63.119  1.00  0.00           H  
ATOM   1970 HG23 ILE   129      -4.961  12.009 -61.688  1.00  0.00           H  
ATOM   1971  CG1 ILE   129      -2.762  13.455 -61.736  1.00  0.00           C  
ATOM   1972 HG11 ILE   129      -3.655  14.101 -61.599  1.00  0.00           H  
ATOM   1973 HG12 ILE   129      -2.188  14.129 -62.407  1.00  0.00           H  
ATOM   1974  CD  ILE   129      -2.035  13.197 -60.442  1.00  0.00           C  
ATOM   1975  HD1 ILE   129      -0.982  12.871 -60.583  1.00  0.00           H  
ATOM   1976  HD2 ILE   129      -2.642  12.490 -59.836  1.00  0.00           H  
ATOM   1977  HD3 ILE   129      -2.037  14.194 -59.952  1.00  0.00           H  
ATOM   1978  C   ILE   129      -2.107  10.185 -63.895  1.00  0.00           C  
ATOM   1979  O   ILE   129      -2.324  10.545 -65.028  1.00  0.00           O  
ATOM   1980  N   GLN   130      -2.061   8.896 -63.679  1.00  0.00           N  
ATOM   1981  HN  GLN   130      -1.556   8.626 -62.863  1.00  0.00           H  
ATOM   1982  CA  GLN   130      -2.730   7.878 -64.476  1.00  0.00           C  
ATOM   1983  HA  GLN   130      -2.996   8.384 -65.393  1.00  0.00           H  
ATOM   1984  CB  GLN   130      -1.795   6.694 -64.893  1.00  0.00           C  
ATOM   1985  HB1 GLN   130      -1.437   6.345 -63.902  1.00  0.00           H  
ATOM   1986  HB2 GLN   130      -0.958   7.121 -65.486  1.00  0.00           H  
ATOM   1987  CG  GLN   130      -2.504   5.444 -65.497  1.00  0.00           C  
ATOM   1988  HG1 GLN   130      -3.169   5.049 -64.700  1.00  0.00           H  
ATOM   1989  HG2 GLN   130      -1.697   4.682 -65.546  1.00  0.00           H  
ATOM   1990  CD  GLN   130      -3.157   5.581 -66.782  1.00  0.00           C  
ATOM   1991  OE1 GLN   130      -4.168   4.867 -67.014  1.00  0.00           O  
ATOM   1992  NE2 GLN   130      -2.633   6.274 -67.752  1.00  0.00           N  
ATOM   1993 HE21 GLN   130      -1.805   6.799 -67.555  1.00  0.00           H  
ATOM   1994 HE22 GLN   130      -2.967   6.003 -68.655  1.00  0.00           H  
ATOM   1995  C   GLN   130      -4.070   7.573 -63.919  1.00  0.00           C  
ATOM   1996  O   GLN   130      -5.084   8.105 -64.451  1.00  0.00           O  
ATOM   1997  N   TRP   131      -4.211   6.733 -62.905  1.00  0.00           N  
ATOM   1998  HN  TRP   131      -3.356   6.278 -62.670  1.00  0.00           H  
ATOM   1999  CA  TRP   131      -5.298   6.411 -61.975  1.00  0.00           C  
ATOM   2000  HA  TRP   131      -4.906   5.557 -61.443  1.00  0.00           H  
ATOM   2001  CB  TRP   131      -5.580   7.630 -61.102  1.00  0.00           C  
ATOM   2002  HB1 TRP   131      -5.948   8.379 -61.835  1.00  0.00           H  
ATOM   2003  HB2 TRP   131      -4.664   8.007 -60.598  1.00  0.00           H  
ATOM   2004  CG  TRP   131      -6.713   7.397 -60.116  1.00  0.00           C  
ATOM   2005  CD1 TRP   131      -8.074   7.773 -60.260  1.00  0.00           C  
ATOM   2006  HD1 TRP   131      -8.339   8.476 -61.035  1.00  0.00           H  
ATOM   2007  NE1 TRP   131      -8.788   7.464 -59.086  1.00  0.00           N  
ATOM   2008  HE1 TRP   131      -9.743   7.477 -58.885  1.00  0.00           H  
ATOM   2009  CE2 TRP   131      -7.906   6.888 -58.150  1.00  0.00           C  
ATOM   2010  CD2 TRP   131      -6.619   6.796 -58.799  1.00  0.00           C  
ATOM   2011  CE3 TRP   131      -5.531   6.302 -58.135  1.00  0.00           C  
ATOM   2012  HE3 TRP   131      -4.574   6.553 -58.569  1.00  0.00           H  
ATOM   2013  CZ3 TRP   131      -5.721   5.807 -56.771  1.00  0.00           C  
ATOM   2014  HZ3 TRP   131      -4.845   5.407 -56.281  1.00  0.00           H  
ATOM   2015  CZ2 TRP   131      -8.100   6.340 -56.874  1.00  0.00           C  
ATOM   2016  HZ2 TRP   131      -9.052   6.388 -56.366  1.00  0.00           H  
ATOM   2017  CH2 TRP   131      -7.035   5.766 -56.222  1.00  0.00           C  
ATOM   2018  HH2 TRP   131      -7.143   5.351 -55.231  1.00  0.00           H  
ATOM   2019  C   TRP   131      -6.612   5.748 -62.619  1.00  0.00           C  
ATOM   2020  O   TRP   131      -7.309   6.442 -63.319  1.00  0.00           O  
ATOM   2021  N   ASN   132      -6.858   4.491 -62.392  1.00  0.00           N  
ATOM   2022  HN  ASN   132      -6.443   3.990 -61.637  1.00  0.00           H  
ATOM   2023  CA  ASN   132      -7.846   3.693 -63.065  1.00  0.00           C  
ATOM   2024  HA  ASN   132      -8.382   4.299 -63.781  1.00  0.00           H  
ATOM   2025  CB  ASN   132      -7.188   2.462 -63.744  1.00  0.00           C  
ATOM   2026  HB1 ASN   132      -7.979   1.878 -64.261  1.00  0.00           H  
ATOM   2027  HB2 ASN   132      -6.842   1.948 -62.821  1.00  0.00           H  
ATOM   2028  CG  ASN   132      -6.164   2.867 -64.722  1.00  0.00           C  
ATOM   2029  OD1 ASN   132      -5.042   2.376 -64.429  1.00  0.00           O  
ATOM   2030  ND2 ASN   132      -6.434   3.639 -65.784  1.00  0.00           N  
ATOM   2031 HD21 ASN   132      -7.395   3.661 -66.060  1.00  0.00           H  
ATOM   2032 HD22 ASN   132      -5.733   4.002 -66.398  1.00  0.00           H  
ATOM   2033  C   ASN   132      -8.930   3.190 -62.105  1.00  0.00           C  
ATOM   2034  O   ASN   132      -9.818   2.447 -62.526  1.00  0.00           O  
ATOM   2035  N   SER   133      -8.951   3.661 -60.850  1.00  0.00           N  
ATOM   2036  HN  SER   133      -8.180   4.241 -60.600  1.00  0.00           H  
ATOM   2037  CA  SER   133      -9.915   3.304 -59.768  1.00  0.00           C  
ATOM   2038  HA  SER   133     -10.366   2.333 -59.908  1.00  0.00           H  
ATOM   2039  CB  SER   133      -9.267   3.295 -58.298  1.00  0.00           C  
ATOM   2040  HB1 SER   133      -8.695   4.236 -58.153  1.00  0.00           H  
ATOM   2041  HB2 SER   133      -8.443   2.554 -58.385  1.00  0.00           H  
ATOM   2042  OG  SER   133     -10.066   2.984 -57.157  1.00  0.00           O  
ATOM   2043  HG1 SER   133     -10.901   3.458 -57.143  1.00  0.00           H  
ATOM   2044  C   SER   133     -11.151   4.259 -59.666  1.00  0.00           C  
ATOM   2045  O   SER   133     -11.018   5.499 -59.781  1.00  0.00           O  
ATOM   2046  N   LEU   134     -12.340   3.682 -59.574  1.00  0.00           N  
ATOM   2047  HN  LEU   134     -12.390   2.705 -59.765  1.00  0.00           H  
ATOM   2048  CA  LEU   134     -13.438   4.279 -58.929  1.00  0.00           C  
ATOM   2049  HA  LEU   134     -13.715   5.099 -59.575  1.00  0.00           H  
ATOM   2050  CB  LEU   134     -14.754   3.381 -58.878  1.00  0.00           C  
ATOM   2051  HB1 LEU   134     -15.628   3.858 -58.385  1.00  0.00           H  
ATOM   2052  HB2 LEU   134     -14.472   2.472 -58.306  1.00  0.00           H  
ATOM   2053  CG  LEU   134     -15.259   2.972 -60.272  1.00  0.00           C  
ATOM   2054  HG  LEU   134     -14.502   2.295 -60.723  1.00  0.00           H  
ATOM   2055  CD1 LEU   134     -16.545   2.119 -59.874  1.00  0.00           C  
ATOM   2056 HD11 LEU   134     -16.307   1.169 -59.351  1.00  0.00           H  
ATOM   2057 HD12 LEU   134     -17.077   1.966 -60.837  1.00  0.00           H  
ATOM   2058 HD13 LEU   134     -17.176   2.852 -59.327  1.00  0.00           H  
ATOM   2059  CD2 LEU   134     -15.609   4.165 -61.171  1.00  0.00           C  
ATOM   2060 HD21 LEU   134     -14.850   4.975 -61.197  1.00  0.00           H  
ATOM   2061 HD22 LEU   134     -16.555   4.627 -60.817  1.00  0.00           H  
ATOM   2062 HD23 LEU   134     -15.853   3.862 -62.212  1.00  0.00           H  
ATOM   2063  C   LEU   134     -13.110   4.800 -57.509  1.00  0.00           C  
ATOM   2064  O   LEU   134     -12.322   4.254 -56.733  1.00  0.00           O  
ATOM   2065  N   GLY   135     -13.584   6.027 -57.144  1.00  0.00           N  
ATOM   2066  HN  GLY   135     -14.280   6.555 -57.624  1.00  0.00           H  
ATOM   2067  CA  GLY   135     -13.135   6.724 -55.911  1.00  0.00           C  
ATOM   2068  HA1 GLY   135     -12.760   5.948 -55.260  1.00  0.00           H  
ATOM   2069  HA2 GLY   135     -13.973   7.314 -55.570  1.00  0.00           H  
ATOM   2070  C   GLY   135     -11.988   7.719 -56.107  1.00  0.00           C  
ATOM   2071  O   GLY   135     -11.370   7.744 -57.199  1.00  0.00           O  
ATOM   2072  N   ASN   136     -11.769   8.573 -55.096  1.00  0.00           N  
ATOM   2073  HN  ASN   136     -12.355   8.421 -54.304  1.00  0.00           H  
ATOM   2074  CA  ASN   136     -10.888   9.711 -55.002  1.00  0.00           C  
ATOM   2075  HA  ASN   136     -10.157   9.754 -55.796  1.00  0.00           H  
ATOM   2076  CB  ASN   136     -11.746  10.990 -54.888  1.00  0.00           C  
ATOM   2077  HB1 ASN   136     -11.177  11.924 -54.690  1.00  0.00           H  
ATOM   2078  HB2 ASN   136     -12.451  10.895 -54.035  1.00  0.00           H  
ATOM   2079  CG  ASN   136     -12.444  11.395 -56.205  1.00  0.00           C  
ATOM   2080  OD1 ASN   136     -11.778  11.193 -57.231  1.00  0.00           O  
ATOM   2081  ND2 ASN   136     -13.642  11.908 -56.273  1.00  0.00           N  
ATOM   2082 HD21 ASN   136     -14.074  12.097 -57.155  1.00  0.00           H  
ATOM   2083 HD22 ASN   136     -14.033  12.220 -55.408  1.00  0.00           H  
ATOM   2084  C   ASN   136     -10.132   9.561 -53.645  1.00  0.00           C  
ATOM   2085  O   ASN   136     -10.711   9.346 -52.613  1.00  0.00           O  
ATOM   2086  N   GLY   137      -8.766   9.560 -53.729  1.00  0.00           N  
ATOM   2087  HN  GLY   137      -8.284   9.793 -54.570  1.00  0.00           H  
ATOM   2088  CA  GLY   137      -7.916   9.939 -52.577  1.00  0.00           C  
ATOM   2089  HA1 GLY   137      -6.896   9.892 -52.927  1.00  0.00           H  
ATOM   2090  HA2 GLY   137      -8.126   9.272 -51.754  1.00  0.00           H  
ATOM   2091  C   GLY   137      -8.045  11.322 -52.004  1.00  0.00           C  
ATOM   2092  O   GLY   137      -8.781  12.219 -52.509  1.00  0.00           O  
ATOM   2093  N   LEU   138      -7.190  11.519 -51.011  1.00  0.00           N  
ATOM   2094  HN  LEU   138      -6.769  10.724 -50.583  1.00  0.00           H  
ATOM   2095  CA  LEU   138      -6.961  12.830 -50.376  1.00  0.00           C  
ATOM   2096  HA  LEU   138      -7.527  13.564 -50.930  1.00  0.00           H  
ATOM   2097  CB  LEU   138      -7.387  12.800 -48.856  1.00  0.00           C  
ATOM   2098  HB1 LEU   138      -8.498  12.766 -48.857  1.00  0.00           H  
ATOM   2099  HB2 LEU   138      -7.196  13.827 -48.478  1.00  0.00           H  
ATOM   2100  CG  LEU   138      -6.769  11.779 -47.793  1.00  0.00           C  
ATOM   2101  HG  LEU   138      -5.690  11.683 -48.038  1.00  0.00           H  
ATOM   2102  CD1 LEU   138      -6.759  12.389 -46.341  1.00  0.00           C  
ATOM   2103 HD11 LEU   138      -6.158  13.324 -46.338  1.00  0.00           H  
ATOM   2104 HD12 LEU   138      -6.364  11.773 -45.505  1.00  0.00           H  
ATOM   2105 HD13 LEU   138      -7.822  12.677 -46.195  1.00  0.00           H  
ATOM   2106  CD2 LEU   138      -7.410  10.364 -47.828  1.00  0.00           C  
ATOM   2107 HD21 LEU   138      -8.476  10.503 -47.545  1.00  0.00           H  
ATOM   2108 HD22 LEU   138      -6.815   9.730 -47.137  1.00  0.00           H  
ATOM   2109 HD23 LEU   138      -7.314   9.907 -48.836  1.00  0.00           H  
ATOM   2110  C   LEU   138      -5.509  13.207 -50.650  1.00  0.00           C  
ATOM   2111  O   LEU   138      -4.808  12.595 -51.461  1.00  0.00           O  
ATOM   2112  N   ALA   139      -5.037  14.287 -50.010  1.00  0.00           N  
ATOM   2113  HN  ALA   139      -5.614  14.819 -49.395  1.00  0.00           H  
ATOM   2114  CA  ALA   139      -3.575  14.545 -50.090  1.00  0.00           C  
ATOM   2115  HA  ALA   139      -3.064  13.621 -50.316  1.00  0.00           H  
ATOM   2116  CB  ALA   139      -3.251  15.674 -51.031  1.00  0.00           C  
ATOM   2117  HB1 ALA   139      -2.180  15.693 -51.327  1.00  0.00           H  
ATOM   2118  HB2 ALA   139      -3.575  16.672 -50.667  1.00  0.00           H  
ATOM   2119  HB3 ALA   139      -3.793  15.534 -51.991  1.00  0.00           H  
ATOM   2120  C   ALA   139      -2.969  14.811 -48.725  1.00  0.00           C  
ATOM   2121  O   ALA   139      -3.713  14.970 -47.724  1.00  0.00           O  
ATOM   2122  N   TYR   140      -1.589  14.878 -48.712  1.00  0.00           N  
ATOM   2123  HN  TYR   140      -1.074  14.607 -49.522  1.00  0.00           H  
ATOM   2124  CA  TYR   140      -0.829  15.185 -47.450  1.00  0.00           C  
ATOM   2125  HA  TYR   140      -1.147  14.500 -46.677  1.00  0.00           H  
ATOM   2126  CB  TYR   140       0.701  14.904 -47.603  1.00  0.00           C  
ATOM   2127  HB1 TYR   140       1.246  15.618 -46.949  1.00  0.00           H  
ATOM   2128  HB2 TYR   140       0.736  15.102 -48.695  1.00  0.00           H  
ATOM   2129  CG  TYR   140       1.073  13.560 -47.211  1.00  0.00           C  
ATOM   2130  CD1 TYR   140       1.189  12.572 -48.208  1.00  0.00           C  
ATOM   2131  HD1 TYR   140       1.020  12.658 -49.271  1.00  0.00           H  
ATOM   2132  CE1 TYR   140       1.489  11.271 -47.873  1.00  0.00           C  
ATOM   2133  HE1 TYR   140       1.549  10.441 -48.562  1.00  0.00           H  
ATOM   2134  CZ  TYR   140       1.783  10.960 -46.562  1.00  0.00           C  
ATOM   2135  OH  TYR   140       2.211   9.614 -46.359  1.00  0.00           O  
ATOM   2136  HH  TYR   140       2.453   9.343 -45.470  1.00  0.00           H  
ATOM   2137  CD2 TYR   140       1.324  13.246 -45.853  1.00  0.00           C  
ATOM   2138  HD2 TYR   140       1.316  14.041 -45.123  1.00  0.00           H  
ATOM   2139  CE2 TYR   140       1.679  11.946 -45.553  1.00  0.00           C  
ATOM   2140  HE2 TYR   140       2.040  11.772 -44.550  1.00  0.00           H  
ATOM   2141  C   TYR   140      -0.999  16.575 -47.071  1.00  0.00           C  
ATOM   2142  O   TYR   140      -0.345  17.440 -47.629  1.00  0.00           O  
ATOM   2143  N   GLU   141      -1.897  17.048 -46.157  1.00  0.00           N  
ATOM   2144  HN  GLU   141      -2.449  16.307 -45.784  1.00  0.00           H  
ATOM   2145  CA  GLU   141      -2.219  18.435 -45.854  1.00  0.00           C  
ATOM   2146  HA  GLU   141      -1.387  19.019 -46.218  1.00  0.00           H  
ATOM   2147  CB  GLU   141      -3.565  18.847 -46.453  1.00  0.00           C  
ATOM   2148  HB1 GLU   141      -3.739  19.934 -46.305  1.00  0.00           H  
ATOM   2149  HB2 GLU   141      -4.364  18.213 -46.012  1.00  0.00           H  
ATOM   2150  CG  GLU   141      -3.422  18.769 -48.013  1.00  0.00           C  
ATOM   2151  HG1 GLU   141      -3.463  17.696 -48.299  1.00  0.00           H  
ATOM   2152  HG2 GLU   141      -2.485  19.249 -48.368  1.00  0.00           H  
ATOM   2153  CD  GLU   141      -4.578  19.491 -48.768  1.00  0.00           C  
ATOM   2154  OE1 GLU   141      -5.609  18.817 -49.053  1.00  0.00           O  
ATOM   2155  OE2 GLU   141      -4.533  20.743 -48.837  1.00  0.00           O  
ATOM   2156  C   GLU   141      -2.270  18.706 -44.326  1.00  0.00           C  
ATOM   2157  O   GLU   141      -2.260  17.752 -43.563  1.00  0.00           O  
ATOM   2158  N   ASP   142      -2.343  19.942 -43.867  1.00  0.00           N  
ATOM   2159  HN  ASP   142      -2.317  20.772 -44.420  1.00  0.00           H  
ATOM   2160  CA  ASP   142      -2.429  20.319 -42.491  1.00  0.00           C  
ATOM   2161  HA  ASP   142      -2.076  19.509 -41.870  1.00  0.00           H  
ATOM   2162  CB  ASP   142      -1.589  21.681 -42.420  1.00  0.00           C  
ATOM   2163  HB1 ASP   142      -1.992  22.419 -43.146  1.00  0.00           H  
ATOM   2164  HB2 ASP   142      -0.613  21.291 -42.781  1.00  0.00           H  
ATOM   2165  CG  ASP   142      -1.386  22.176 -41.057  1.00  0.00           C  
ATOM   2166  OD1 ASP   142      -1.956  21.690 -40.032  1.00  0.00           O  
ATOM   2167  OD2 ASP   142      -0.599  23.113 -40.883  1.00  0.00           O  
ATOM   2168  C   ASP   142      -3.907  20.516 -42.073  1.00  0.00           C  
ATOM   2169  O   ASP   142      -4.639  21.423 -42.531  1.00  0.00           O  
ATOM   2170  N   PHE   143      -4.270  19.704 -41.048  1.00  0.00           N  
ATOM   2171  HN  PHE   143      -3.565  19.272 -40.490  1.00  0.00           H  
ATOM   2172  CA  PHE   143      -5.644  19.515 -40.583  1.00  0.00           C  
ATOM   2173  HA  PHE   143      -6.223  20.293 -41.059  1.00  0.00           H  
ATOM   2174  CB  PHE   143      -6.213  18.120 -40.896  1.00  0.00           C  
ATOM   2175  HB1 PHE   143      -7.215  17.987 -40.436  1.00  0.00           H  
ATOM   2176  HB2 PHE   143      -5.588  17.315 -40.453  1.00  0.00           H  
ATOM   2177  CG  PHE   143      -6.387  17.869 -42.365  1.00  0.00           C  
ATOM   2178  CD1 PHE   143      -5.753  16.831 -43.002  1.00  0.00           C  
ATOM   2179  HD1 PHE   143      -4.963  16.313 -42.477  1.00  0.00           H  
ATOM   2180  CE1 PHE   143      -6.039  16.479 -44.347  1.00  0.00           C  
ATOM   2181  HE1 PHE   143      -5.618  15.689 -44.951  1.00  0.00           H  
ATOM   2182  CZ  PHE   143      -7.112  17.132 -44.975  1.00  0.00           C  
ATOM   2183  HZ  PHE   143      -7.379  17.040 -46.018  1.00  0.00           H  
ATOM   2184  CD2 PHE   143      -7.370  18.629 -43.070  1.00  0.00           C  
ATOM   2185  HD2 PHE   143      -7.931  19.455 -42.661  1.00  0.00           H  
ATOM   2186  CE2 PHE   143      -7.831  18.192 -44.344  1.00  0.00           C  
ATOM   2187  HE2 PHE   143      -8.314  18.914 -44.986  1.00  0.00           H  
ATOM   2188  C   PHE   143      -5.681  19.683 -39.164  1.00  0.00           C  
ATOM   2189  O   PHE   143      -4.957  18.969 -38.491  1.00  0.00           O  
ATOM   2190  N   SER   144      -6.490  20.588 -38.537  1.00  0.00           N  
ATOM   2191  HN  SER   144      -7.039  21.168 -39.135  1.00  0.00           H  
ATOM   2192  CA  SER   144      -6.433  20.857 -37.075  1.00  0.00           C  
ATOM   2193  HA  SER   144      -5.480  20.686 -36.595  1.00  0.00           H  
ATOM   2194  CB  SER   144      -6.901  22.315 -36.786  1.00  0.00           C  
ATOM   2195  HB1 SER   144      -6.815  22.680 -35.740  1.00  0.00           H  
ATOM   2196  HB2 SER   144      -7.949  22.439 -37.135  1.00  0.00           H  
ATOM   2197  OG  SER   144      -5.937  23.137 -37.481  1.00  0.00           O  
ATOM   2198  HG1 SER   144      -5.079  22.819 -37.191  1.00  0.00           H  
ATOM   2199  C   SER   144      -7.333  19.923 -36.227  1.00  0.00           C  
ATOM   2200  O   SER   144      -7.878  20.411 -35.245  1.00  0.00           O  
ATOM   2201  N   PHE   145      -7.490  18.692 -36.618  1.00  0.00           N  
ATOM   2202  HN  PHE   145      -6.887  18.253 -37.279  1.00  0.00           H  
ATOM   2203  CA  PHE   145      -8.375  17.811 -35.950  1.00  0.00           C  
ATOM   2204  HA  PHE   145      -8.142  17.909 -34.900  1.00  0.00           H  
ATOM   2205  CB  PHE   145      -9.870  18.206 -36.215  1.00  0.00           C  
ATOM   2206  HB1 PHE   145     -10.145  19.221 -35.858  1.00  0.00           H  
ATOM   2207  HB2 PHE   145     -10.528  17.501 -35.663  1.00  0.00           H  
ATOM   2208  CG  PHE   145     -10.189  18.159 -37.703  1.00  0.00           C  
ATOM   2209  CD1 PHE   145     -10.685  17.013 -38.352  1.00  0.00           C  
ATOM   2210  HD1 PHE   145     -10.904  16.101 -37.816  1.00  0.00           H  
ATOM   2211  CE1 PHE   145     -10.860  16.996 -39.749  1.00  0.00           C  
ATOM   2212  HE1 PHE   145     -11.262  16.087 -40.170  1.00  0.00           H  
ATOM   2213  CZ  PHE   145     -10.438  18.069 -40.529  1.00  0.00           C  
ATOM   2214  HZ  PHE   145     -10.726  17.943 -41.563  1.00  0.00           H  
ATOM   2215  CD2 PHE   145      -9.898  19.274 -38.521  1.00  0.00           C  
ATOM   2216  HD2 PHE   145      -9.386  20.145 -38.141  1.00  0.00           H  
ATOM   2217  CE2 PHE   145      -9.995  19.228 -39.932  1.00  0.00           C  
ATOM   2218  HE2 PHE   145      -9.620  20.102 -40.443  1.00  0.00           H  
ATOM   2219  C   PHE   145      -7.990  16.387 -36.244  1.00  0.00           C  
ATOM   2220  O   PHE   145      -7.496  16.164 -37.396  1.00  0.00           O  
ATOM   2221  N   PRO   146      -8.214  15.494 -35.314  1.00  0.00           N  
ATOM   2222  CD  PRO   146      -8.686  15.683 -33.920  1.00  0.00           C  
ATOM   2223  HD1 PRO   146      -9.738  16.034 -33.854  1.00  0.00           H  
ATOM   2224  HD2 PRO   146      -8.065  16.355 -33.291  1.00  0.00           H  
ATOM   2225  CA  PRO   146      -8.184  14.050 -35.680  1.00  0.00           C  
ATOM   2226  HA  PRO   146      -7.173  13.728 -35.882  1.00  0.00           H  
ATOM   2227  CB  PRO   146      -8.846  13.286 -34.454  1.00  0.00           C  
ATOM   2228  HB1 PRO   146      -8.404  12.306 -34.174  1.00  0.00           H  
ATOM   2229  HB2 PRO   146      -9.942  13.144 -34.565  1.00  0.00           H  
ATOM   2230  CG  PRO   146      -8.584  14.334 -33.258  1.00  0.00           C  
ATOM   2231  HG1 PRO   146      -9.151  14.374 -32.304  1.00  0.00           H  
ATOM   2232  HG2 PRO   146      -7.557  14.036 -32.959  1.00  0.00           H  
ATOM   2233  C   PRO   146      -9.015  13.648 -36.912  1.00  0.00           C  
ATOM   2234  O   PRO   146     -10.176  13.997 -37.015  1.00  0.00           O  
ATOM   2235  N   ILE   147      -8.429  12.777 -37.783  1.00  0.00           N  
ATOM   2236  HN  ILE   147      -7.489  12.560 -37.532  1.00  0.00           H  
ATOM   2237  CA  ILE   147      -9.056  11.931 -38.791  1.00  0.00           C  
ATOM   2238  HA  ILE   147     -10.095  12.204 -38.688  1.00  0.00           H  
ATOM   2239  CB  ILE   147      -8.671  12.269 -40.254  1.00  0.00           C  
ATOM   2240  HB  ILE   147      -7.561  12.243 -40.225  1.00  0.00           H  
ATOM   2241  CG2 ILE   147      -9.424  11.274 -41.175  1.00  0.00           C  
ATOM   2242 HG21 ILE   147     -10.496  11.140 -40.915  1.00  0.00           H  
ATOM   2243 HG22 ILE   147      -8.831  10.334 -41.161  1.00  0.00           H  
ATOM   2244 HG23 ILE   147      -9.385  11.644 -42.222  1.00  0.00           H  
ATOM   2245  CG1 ILE   147      -9.036  13.774 -40.494  1.00  0.00           C  
ATOM   2246 HG11 ILE   147      -8.717  14.494 -39.710  1.00  0.00           H  
ATOM   2247 HG12 ILE   147     -10.141  13.744 -40.383  1.00  0.00           H  
ATOM   2248  CD  ILE   147      -8.562  14.132 -41.864  1.00  0.00           C  
ATOM   2249  HD1 ILE   147      -8.351  13.313 -42.585  1.00  0.00           H  
ATOM   2250  HD2 ILE   147      -7.619  14.700 -41.715  1.00  0.00           H  
ATOM   2251  HD3 ILE   147      -9.290  14.892 -42.218  1.00  0.00           H  
ATOM   2252  C   ILE   147      -8.859  10.498 -38.447  1.00  0.00           C  
ATOM   2253  O   ILE   147      -7.772   9.988 -38.457  1.00  0.00           O  
ATOM   2254  N   PHE   148      -9.930   9.708 -38.205  1.00  0.00           N  
ATOM   2255  HN  PHE   148     -10.831  10.107 -38.056  1.00  0.00           H  
ATOM   2256  CA  PHE   148      -9.747   8.206 -38.010  1.00  0.00           C  
ATOM   2257  HA  PHE   148      -8.768   7.946 -38.386  1.00  0.00           H  
ATOM   2258  CB  PHE   148      -9.985   7.726 -36.577  1.00  0.00           C  
ATOM   2259  HB1 PHE   148      -9.041   7.900 -36.017  1.00  0.00           H  
ATOM   2260  HB2 PHE   148     -10.304   6.669 -36.697  1.00  0.00           H  
ATOM   2261  CG  PHE   148     -11.111   8.419 -35.765  1.00  0.00           C  
ATOM   2262  CD1 PHE   148     -11.024   9.762 -35.374  1.00  0.00           C  
ATOM   2263  HD1 PHE   148     -10.209  10.435 -35.599  1.00  0.00           H  
ATOM   2264  CE1 PHE   148     -12.062  10.413 -34.743  1.00  0.00           C  
ATOM   2265  HE1 PHE   148     -12.070  11.459 -34.477  1.00  0.00           H  
ATOM   2266  CZ  PHE   148     -13.183   9.646 -34.410  1.00  0.00           C  
ATOM   2267  HZ  PHE   148     -14.009  10.125 -33.905  1.00  0.00           H  
ATOM   2268  CD2 PHE   148     -12.221   7.620 -35.466  1.00  0.00           C  
ATOM   2269  HD2 PHE   148     -12.323   6.564 -35.668  1.00  0.00           H  
ATOM   2270  CE2 PHE   148     -13.227   8.275 -34.705  1.00  0.00           C  
ATOM   2271  HE2 PHE   148     -14.086   7.674 -34.445  1.00  0.00           H  
ATOM   2272  C   PHE   148     -10.568   7.396 -38.975  1.00  0.00           C  
ATOM   2273  O   PHE   148     -11.750   7.615 -39.406  1.00  0.00           O  
ATOM   2274  N   LEU   149      -9.920   6.302 -39.532  1.00  0.00           N  
ATOM   2275  HN  LEU   149      -8.953   6.303 -39.292  1.00  0.00           H  
ATOM   2276  CA  LEU   149     -10.406   5.508 -40.632  1.00  0.00           C  
ATOM   2277  HA  LEU   149     -11.317   5.952 -41.006  1.00  0.00           H  
ATOM   2278  CB  LEU   149      -9.193   5.464 -41.719  1.00  0.00           C  
ATOM   2279  HB1 LEU   149      -8.322   4.970 -41.236  1.00  0.00           H  
ATOM   2280  HB2 LEU   149      -8.911   6.514 -41.947  1.00  0.00           H  
ATOM   2281  CG  LEU   149      -9.457   4.824 -43.078  1.00  0.00           C  
ATOM   2282  HG  LEU   149      -9.955   3.868 -42.811  1.00  0.00           H  
ATOM   2283  CD1 LEU   149     -10.423   5.683 -43.839  1.00  0.00           C  
ATOM   2284 HD11 LEU   149     -10.767   5.131 -44.741  1.00  0.00           H  
ATOM   2285 HD12 LEU   149     -10.096   6.701 -44.140  1.00  0.00           H  
ATOM   2286 HD13 LEU   149     -11.352   5.774 -43.238  1.00  0.00           H  
ATOM   2287  CD2 LEU   149      -8.196   4.628 -43.902  1.00  0.00           C  
ATOM   2288 HD21 LEU   149      -7.313   4.222 -43.363  1.00  0.00           H  
ATOM   2289 HD22 LEU   149      -7.798   5.627 -44.179  1.00  0.00           H  
ATOM   2290 HD23 LEU   149      -8.318   4.016 -44.821  1.00  0.00           H  
ATOM   2291  C   LEU   149     -10.841   4.088 -40.186  1.00  0.00           C  
ATOM   2292  O   LEU   149      -9.954   3.409 -39.689  1.00  0.00           O  
ATOM   2293  N   LEU   150     -12.165   3.764 -40.312  1.00  0.00           N  
ATOM   2294  HN  LEU   150     -12.846   4.465 -40.511  1.00  0.00           H  
ATOM   2295  CA  LEU   150     -12.669   2.482 -40.001  1.00  0.00           C  
ATOM   2296  HA  LEU   150     -12.044   1.968 -39.286  1.00  0.00           H  
ATOM   2297  CB  LEU   150     -14.110   2.610 -39.451  1.00  0.00           C  
ATOM   2298  HB1 LEU   150     -14.670   1.673 -39.244  1.00  0.00           H  
ATOM   2299  HB2 LEU   150     -14.737   3.053 -40.254  1.00  0.00           H  
ATOM   2300  CG  LEU   150     -14.330   3.353 -38.165  1.00  0.00           C  
ATOM   2301  HG  LEU   150     -13.367   3.529 -37.638  1.00  0.00           H  
ATOM   2302  CD1 LEU   150     -14.872   4.738 -38.514  1.00  0.00           C  
ATOM   2303 HD11 LEU   150     -14.232   5.325 -39.207  1.00  0.00           H  
ATOM   2304 HD12 LEU   150     -15.199   5.293 -37.609  1.00  0.00           H  
ATOM   2305 HD13 LEU   150     -15.866   4.571 -38.981  1.00  0.00           H  
ATOM   2306  CD2 LEU   150     -15.215   2.616 -37.139  1.00  0.00           C  
ATOM   2307 HD21 LEU   150     -16.200   2.390 -37.600  1.00  0.00           H  
ATOM   2308 HD22 LEU   150     -15.230   3.160 -36.170  1.00  0.00           H  
ATOM   2309 HD23 LEU   150     -14.759   1.645 -36.851  1.00  0.00           H  
ATOM   2310  C   LEU   150     -12.707   1.642 -41.243  1.00  0.00           C  
ATOM   2311  O   LEU   150     -12.801   2.140 -42.342  1.00  0.00           O  
ATOM   2312  N   GLU   151     -12.533   0.331 -41.115  1.00  0.00           N  
ATOM   2313  HN  GLU   151     -12.599  -0.055 -40.199  1.00  0.00           H  
ATOM   2314  CA  GLU   151     -12.249  -0.642 -42.141  1.00  0.00           C  
ATOM   2315  HA  GLU   151     -11.771  -0.120 -42.957  1.00  0.00           H  
ATOM   2316  CB  GLU   151     -11.380  -1.844 -41.617  1.00  0.00           C  
ATOM   2317  HB1 GLU   151     -11.959  -2.404 -40.852  1.00  0.00           H  
ATOM   2318  HB2 GLU   151     -10.511  -1.463 -41.040  1.00  0.00           H  
ATOM   2319  CG  GLU   151     -11.029  -2.840 -42.800  1.00  0.00           C  
ATOM   2320  HG1 GLU   151     -10.613  -2.326 -43.693  1.00  0.00           H  
ATOM   2321  HG2 GLU   151     -11.954  -3.223 -43.282  1.00  0.00           H  
ATOM   2322  CD  GLU   151     -10.145  -3.945 -42.428  1.00  0.00           C  
ATOM   2323  OE1 GLU   151     -10.613  -5.057 -42.054  1.00  0.00           O  
ATOM   2324  OE2 GLU   151      -8.892  -3.779 -42.458  1.00  0.00           O  
ATOM   2325  C   GLU   151     -13.588  -1.109 -42.503  1.00  0.00           C  
ATOM   2326  O   GLU   151     -13.886  -1.404 -43.685  1.00  0.00           O  
ATOM   2327  N   ASP   152     -14.504  -1.266 -41.491  1.00  0.00           N  
ATOM   2328  HN  ASP   152     -14.304  -1.106 -40.527  1.00  0.00           H  
ATOM   2329  CA  ASP   152     -15.879  -1.668 -41.812  1.00  0.00           C  
ATOM   2330  HA  ASP   152     -15.757  -2.297 -42.681  1.00  0.00           H  
ATOM   2331  CB  ASP   152     -16.427  -2.713 -40.800  1.00  0.00           C  
ATOM   2332  HB1 ASP   152     -17.428  -3.091 -41.099  1.00  0.00           H  
ATOM   2333  HB2 ASP   152     -16.501  -2.311 -39.767  1.00  0.00           H  
ATOM   2334  CG  ASP   152     -15.549  -3.928 -40.621  1.00  0.00           C  
ATOM   2335  OD1 ASP   152     -14.621  -4.233 -41.432  1.00  0.00           O  
ATOM   2336  OD2 ASP   152     -15.803  -4.717 -39.627  1.00  0.00           O  
ATOM   2337  C   ASP   152     -16.962  -0.660 -42.069  1.00  0.00           C  
ATOM   2338  O   ASP   152     -17.154   0.297 -41.280  1.00  0.00           O  
ATOM   2339  N   GLU   153     -17.816  -0.842 -43.149  1.00  0.00           N  
ATOM   2340  HN  GLU   153     -17.516  -1.523 -43.814  1.00  0.00           H  
ATOM   2341  CA  GLU   153     -19.083  -0.261 -43.470  1.00  0.00           C  
ATOM   2342  HA  GLU   153     -19.074   0.817 -43.406  1.00  0.00           H  
ATOM   2343  CB  GLU   153     -19.559  -0.728 -44.891  1.00  0.00           C  
ATOM   2344  HB1 GLU   153     -19.422  -1.811 -45.097  1.00  0.00           H  
ATOM   2345  HB2 GLU   153     -18.977  -0.133 -45.627  1.00  0.00           H  
ATOM   2346  CG  GLU   153     -21.089  -0.392 -45.142  1.00  0.00           C  
ATOM   2347  HG1 GLU   153     -21.458   0.579 -44.746  1.00  0.00           H  
ATOM   2348  HG2 GLU   153     -21.652  -1.211 -44.646  1.00  0.00           H  
ATOM   2349  CD  GLU   153     -21.339  -0.460 -46.655  1.00  0.00           C  
ATOM   2350  OE1 GLU   153     -20.928   0.491 -47.381  1.00  0.00           O  
ATOM   2351  OE2 GLU   153     -21.959  -1.457 -47.163  1.00  0.00           O  
ATOM   2352  C   GLU   153     -20.108  -0.616 -42.447  1.00  0.00           C  
ATOM   2353  O   GLU   153     -20.916   0.148 -41.995  1.00  0.00           O  
ATOM   2354  N   ASN   154     -20.198  -1.952 -42.092  1.00  0.00           N  
ATOM   2355  HN  ASN   154     -19.636  -2.675 -42.485  1.00  0.00           H  
ATOM   2356  CA  ASN   154     -21.069  -2.490 -41.099  1.00  0.00           C  
ATOM   2357  HA  ASN   154     -22.097  -2.328 -41.388  1.00  0.00           H  
ATOM   2358  CB  ASN   154     -20.989  -3.974 -40.842  1.00  0.00           C  
ATOM   2359  HB1 ASN   154     -21.729  -4.249 -40.061  1.00  0.00           H  
ATOM   2360  HB2 ASN   154     -19.998  -4.295 -40.455  1.00  0.00           H  
ATOM   2361  CG  ASN   154     -21.240  -4.783 -42.142  1.00  0.00           C  
ATOM   2362  OD1 ASN   154     -20.268  -5.376 -42.692  1.00  0.00           O  
ATOM   2363  ND2 ASN   154     -22.513  -4.819 -42.606  1.00  0.00           N  
ATOM   2364 HD21 ASN   154     -22.690  -5.430 -43.378  1.00  0.00           H  
ATOM   2365 HD22 ASN   154     -23.266  -4.304 -42.196  1.00  0.00           H  
ATOM   2366  C   ASN   154     -20.949  -1.806 -39.714  1.00  0.00           C  
ATOM   2367  O   ASN   154     -21.984  -1.684 -39.042  1.00  0.00           O  
ATOM   2368  N   GLU   155     -19.761  -1.364 -39.249  1.00  0.00           N  
ATOM   2369  HN  GLU   155     -18.981  -1.516 -39.852  1.00  0.00           H  
ATOM   2370  CA  GLU   155     -19.480  -0.601 -38.124  1.00  0.00           C  
ATOM   2371  HA  GLU   155     -20.045  -1.020 -37.304  1.00  0.00           H  
ATOM   2372  CB  GLU   155     -17.882  -0.686 -37.930  1.00  0.00           C  
ATOM   2373  HB1 GLU   155     -17.401  -0.095 -38.739  1.00  0.00           H  
ATOM   2374  HB2 GLU   155     -17.653  -1.770 -38.014  1.00  0.00           H  
ATOM   2375  CG  GLU   155     -17.336  -0.037 -36.641  1.00  0.00           C  
ATOM   2376  HG1 GLU   155     -17.643   1.021 -36.490  1.00  0.00           H  
ATOM   2377  HG2 GLU   155     -16.233   0.006 -36.769  1.00  0.00           H  
ATOM   2378  CD  GLU   155     -17.645  -0.905 -35.466  1.00  0.00           C  
ATOM   2379  OE1 GLU   155     -16.715  -1.558 -34.875  1.00  0.00           O  
ATOM   2380  OE2 GLU   155     -18.768  -0.991 -35.008  1.00  0.00           O  
ATOM   2381  C   GLU   155     -20.015   0.851 -38.228  1.00  0.00           C  
ATOM   2382  O   GLU   155     -20.533   1.400 -37.239  1.00  0.00           O  
ATOM   2383  N   THR   156     -19.987   1.450 -39.389  1.00  0.00           N  
ATOM   2384  HN  THR   156     -19.653   0.975 -40.199  1.00  0.00           H  
ATOM   2385  CA  THR   156     -20.289   2.847 -39.575  1.00  0.00           C  
ATOM   2386  HA  THR   156     -20.010   3.341 -38.656  1.00  0.00           H  
ATOM   2387  CB  THR   156     -19.509   3.571 -40.653  1.00  0.00           C  
ATOM   2388  HB  THR   156     -20.097   4.475 -40.921  1.00  0.00           H  
ATOM   2389  OG1 THR   156     -19.299   2.822 -41.842  1.00  0.00           O  
ATOM   2390  HG1 THR   156     -18.798   3.376 -42.444  1.00  0.00           H  
ATOM   2391  CG2 THR   156     -18.126   3.821 -40.054  1.00  0.00           C  
ATOM   2392 HG21 THR   156     -17.488   2.913 -40.016  1.00  0.00           H  
ATOM   2393 HG22 THR   156     -18.336   4.138 -39.010  1.00  0.00           H  
ATOM   2394 HG23 THR   156     -17.725   4.597 -40.739  1.00  0.00           H  
ATOM   2395  C   THR   156     -21.756   3.007 -39.745  1.00  0.00           C  
ATOM   2396  O   THR   156     -22.376   4.060 -39.460  1.00  0.00           O  
ATOM   2397  N   LYS   157     -22.408   1.868 -40.107  1.00  0.00           N  
ATOM   2398  HN  LYS   157     -21.940   1.130 -40.586  1.00  0.00           H  
ATOM   2399  CA  LYS   157     -23.869   1.759 -39.965  1.00  0.00           C  
ATOM   2400  HA  LYS   157     -24.255   2.637 -40.459  1.00  0.00           H  
ATOM   2401  CB  LYS   157     -24.405   0.665 -40.853  1.00  0.00           C  
ATOM   2402  HB1 LYS   157     -25.505   0.664 -40.699  1.00  0.00           H  
ATOM   2403  HB2 LYS   157     -24.067  -0.368 -40.622  1.00  0.00           H  
ATOM   2404  CG  LYS   157     -24.094   1.004 -42.369  1.00  0.00           C  
ATOM   2405  HG1 LYS   157     -23.017   1.244 -42.504  1.00  0.00           H  
ATOM   2406  HG2 LYS   157     -24.516   2.007 -42.589  1.00  0.00           H  
ATOM   2407  CD  LYS   157     -24.432  -0.043 -43.350  1.00  0.00           C  
ATOM   2408  HD1 LYS   157     -23.809  -0.933 -43.119  1.00  0.00           H  
ATOM   2409  HD2 LYS   157     -24.113   0.431 -44.302  1.00  0.00           H  
ATOM   2410  CE  LYS   157     -25.909  -0.392 -43.372  1.00  0.00           C  
ATOM   2411  HE1 LYS   157     -26.436   0.565 -43.572  1.00  0.00           H  
ATOM   2412  HE2 LYS   157     -26.377  -0.657 -42.400  1.00  0.00           H  
ATOM   2413  NZ  LYS   157     -26.259  -1.384 -44.287  1.00  0.00           N  
ATOM   2414  HZ1 LYS   157     -26.000  -2.310 -43.892  1.00  0.00           H  
ATOM   2415  HZ2 LYS   157     -25.696  -1.302 -45.158  1.00  0.00           H  
ATOM   2416  HZ3 LYS   157     -27.277  -1.422 -44.496  1.00  0.00           H  
ATOM   2417  C   LYS   157     -24.445   1.820 -38.559  1.00  0.00           C  
ATOM   2418  O   LYS   157     -25.565   2.234 -38.270  1.00  0.00           O  
ATOM   2419  N   VAL   158     -23.669   1.293 -37.551  1.00  0.00           N  
ATOM   2420  HN  VAL   158     -22.753   0.969 -37.774  1.00  0.00           H  
ATOM   2421  CA  VAL   158     -24.065   1.323 -36.158  1.00  0.00           C  
ATOM   2422  HA  VAL   158     -25.115   1.078 -36.094  1.00  0.00           H  
ATOM   2423  CB  VAL   158     -23.344   0.312 -35.298  1.00  0.00           C  
ATOM   2424  HB  VAL   158     -22.244   0.404 -35.174  1.00  0.00           H  
ATOM   2425  CG1 VAL   158     -23.804   0.384 -33.909  1.00  0.00           C  
ATOM   2426 HG11 VAL   158     -23.340  -0.405 -33.279  1.00  0.00           H  
ATOM   2427 HG12 VAL   158     -24.901   0.206 -33.894  1.00  0.00           H  
ATOM   2428 HG13 VAL   158     -23.693   1.327 -33.332  1.00  0.00           H  
ATOM   2429  CG2 VAL   158     -23.616  -1.138 -35.839  1.00  0.00           C  
ATOM   2430 HG21 VAL   158     -24.663  -1.386 -36.117  1.00  0.00           H  
ATOM   2431 HG22 VAL   158     -23.121  -1.916 -35.219  1.00  0.00           H  
ATOM   2432 HG23 VAL   158     -22.986  -1.308 -36.738  1.00  0.00           H  
ATOM   2433  C   VAL   158     -23.942   2.720 -35.570  1.00  0.00           C  
ATOM   2434  O   VAL   158     -24.847   3.200 -34.969  1.00  0.00           O  
ATOM   2435  N   ILE   159     -22.866   3.497 -35.806  1.00  0.00           N  
ATOM   2436  HN  ILE   159     -22.022   3.071 -36.123  1.00  0.00           H  
ATOM   2437  CA  ILE   159     -22.862   5.034 -35.806  1.00  0.00           C  
ATOM   2438  HA  ILE   159     -22.828   5.290 -34.757  1.00  0.00           H  
ATOM   2439  CB  ILE   159     -21.570   5.666 -36.401  1.00  0.00           C  
ATOM   2440  HB  ILE   159     -21.581   5.540 -37.504  1.00  0.00           H  
ATOM   2441  CG2 ILE   159     -21.584   7.214 -36.122  1.00  0.00           C  
ATOM   2442 HG21 ILE   159     -22.510   7.658 -36.545  1.00  0.00           H  
ATOM   2443 HG22 ILE   159     -20.708   7.727 -36.575  1.00  0.00           H  
ATOM   2444 HG23 ILE   159     -21.565   7.279 -35.013  1.00  0.00           H  
ATOM   2445  CG1 ILE   159     -20.237   5.109 -35.896  1.00  0.00           C  
ATOM   2446 HG11 ILE   159     -20.168   4.056 -36.246  1.00  0.00           H  
ATOM   2447 HG12 ILE   159     -20.053   5.183 -34.803  1.00  0.00           H  
ATOM   2448  CD  ILE   159     -18.953   5.663 -36.680  1.00  0.00           C  
ATOM   2449  HD1 ILE   159     -18.195   4.853 -36.625  1.00  0.00           H  
ATOM   2450  HD2 ILE   159     -18.569   6.582 -36.187  1.00  0.00           H  
ATOM   2451  HD3 ILE   159     -19.136   5.795 -37.768  1.00  0.00           H  
ATOM   2452  C   ILE   159     -24.070   5.691 -36.409  1.00  0.00           C  
ATOM   2453  O   ILE   159     -24.630   6.614 -35.851  1.00  0.00           O  
ATOM   2454  N   LYS   160     -24.455   5.332 -37.688  1.00  0.00           N  
ATOM   2455  HN  LYS   160     -23.921   4.702 -38.245  1.00  0.00           H  
ATOM   2456  CA  LYS   160     -25.701   5.889 -38.292  1.00  0.00           C  
ATOM   2457  HA  LYS   160     -25.623   6.957 -38.149  1.00  0.00           H  
ATOM   2458  CB  LYS   160     -25.800   5.693 -39.770  1.00  0.00           C  
ATOM   2459  HB1 LYS   160     -26.756   6.061 -40.199  1.00  0.00           H  
ATOM   2460  HB2 LYS   160     -25.729   4.591 -39.891  1.00  0.00           H  
ATOM   2461  CG  LYS   160     -24.649   6.493 -40.582  1.00  0.00           C  
ATOM   2462  HG1 LYS   160     -23.661   6.129 -40.228  1.00  0.00           H  
ATOM   2463  HG2 LYS   160     -24.768   7.595 -40.505  1.00  0.00           H  
ATOM   2464  CD  LYS   160     -24.635   6.232 -42.068  1.00  0.00           C  
ATOM   2465  HD1 LYS   160     -24.160   7.075 -42.613  1.00  0.00           H  
ATOM   2466  HD2 LYS   160     -25.686   6.195 -42.426  1.00  0.00           H  
ATOM   2467  CE  LYS   160     -23.995   4.874 -42.319  1.00  0.00           C  
ATOM   2468  HE1 LYS   160     -24.716   4.119 -41.940  1.00  0.00           H  
ATOM   2469  HE2 LYS   160     -23.000   4.806 -41.829  1.00  0.00           H  
ATOM   2470  NZ  LYS   160     -23.766   4.724 -43.778  1.00  0.00           N  
ATOM   2471  HZ1 LYS   160     -22.992   4.038 -43.891  1.00  0.00           H  
ATOM   2472  HZ2 LYS   160     -23.428   5.598 -44.228  1.00  0.00           H  
ATOM   2473  HZ3 LYS   160     -24.589   4.295 -44.248  1.00  0.00           H  
ATOM   2474  C   LYS   160     -26.935   5.559 -37.608  1.00  0.00           C  
ATOM   2475  O   LYS   160     -27.749   6.426 -37.376  1.00  0.00           O  
ATOM   2476  N   GLN   161     -27.049   4.304 -37.141  1.00  0.00           N  
ATOM   2477  HN  GLN   161     -26.516   3.543 -37.503  1.00  0.00           H  
ATOM   2478  CA  GLN   161     -28.197   3.868 -36.296  1.00  0.00           C  
ATOM   2479  HA  GLN   161     -29.108   4.076 -36.837  1.00  0.00           H  
ATOM   2480  CB  GLN   161     -28.219   2.377 -36.045  1.00  0.00           C  
ATOM   2481  HB1 GLN   161     -28.960   2.140 -35.253  1.00  0.00           H  
ATOM   2482  HB2 GLN   161     -27.197   2.260 -35.624  1.00  0.00           H  
ATOM   2483  CG  GLN   161     -28.486   1.580 -37.279  1.00  0.00           C  
ATOM   2484  HG1 GLN   161     -27.955   2.050 -38.134  1.00  0.00           H  
ATOM   2485  HG2 GLN   161     -29.571   1.430 -37.463  1.00  0.00           H  
ATOM   2486  CD  GLN   161     -28.001   0.123 -37.190  1.00  0.00           C  
ATOM   2487  OE1 GLN   161     -28.570  -0.637 -36.393  1.00  0.00           O  
ATOM   2488  NE2 GLN   161     -26.945  -0.207 -37.922  1.00  0.00           N  
ATOM   2489 HE21 GLN   161     -26.464  -1.059 -37.718  1.00  0.00           H  
ATOM   2490 HE22 GLN   161     -26.491   0.538 -38.411  1.00  0.00           H  
ATOM   2491  C   GLN   161     -28.191   4.666 -34.957  1.00  0.00           C  
ATOM   2492  O   GLN   161     -29.268   5.185 -34.590  1.00  0.00           O  
ATOM   2493  N   CYS   162     -27.098   4.858 -34.291  1.00  0.00           N  
ATOM   2494  HN  CYS   162     -26.289   4.336 -34.548  1.00  0.00           H  
ATOM   2495  CA  CYS   162     -27.036   5.615 -33.106  1.00  0.00           C  
ATOM   2496  HA  CYS   162     -27.802   5.353 -32.391  1.00  0.00           H  
ATOM   2497  CB  CYS   162     -25.612   5.467 -32.402  1.00  0.00           C  
ATOM   2498  HB1 CYS   162     -25.657   6.094 -31.486  1.00  0.00           H  
ATOM   2499  HB2 CYS   162     -24.826   5.680 -33.158  1.00  0.00           H  
ATOM   2500  SG  CYS   162     -25.255   3.752 -31.945  1.00  0.00           S  
ATOM   2501  HG1 CYS   162     -24.941   3.312 -33.155  1.00  0.00           H  
ATOM   2502  C   CYS   162     -27.332   7.105 -33.296  1.00  0.00           C  
ATOM   2503  O   CYS   162     -27.858   7.774 -32.421  1.00  0.00           O  
ATOM   2504  N   TYR   163     -26.882   7.747 -34.412  1.00  0.00           N  
ATOM   2505  HN  TYR   163     -26.368   7.162 -35.035  1.00  0.00           H  
ATOM   2506  CA  TYR   163     -27.273   9.070 -34.702  1.00  0.00           C  
ATOM   2507  HA  TYR   163     -27.057   9.641 -33.811  1.00  0.00           H  
ATOM   2508  CB  TYR   163     -26.430   9.550 -35.893  1.00  0.00           C  
ATOM   2509  HB1 TYR   163     -26.449   8.786 -36.699  1.00  0.00           H  
ATOM   2510  HB2 TYR   163     -25.400   9.695 -35.502  1.00  0.00           H  
ATOM   2511  CG  TYR   163     -26.938  10.894 -36.450  1.00  0.00           C  
ATOM   2512  CD1 TYR   163     -26.643  12.112 -35.782  1.00  0.00           C  
ATOM   2513  HD1 TYR   163     -26.052  12.095 -34.878  1.00  0.00           H  
ATOM   2514  CE1 TYR   163     -27.396  13.215 -36.124  1.00  0.00           C  
ATOM   2515  HE1 TYR   163     -27.238  14.141 -35.591  1.00  0.00           H  
ATOM   2516  CZ  TYR   163     -28.318  13.216 -37.206  1.00  0.00           C  
ATOM   2517  OH  TYR   163     -28.954  14.415 -37.698  1.00  0.00           O  
ATOM   2518  HH  TYR   163     -29.558  14.134 -38.389  1.00  0.00           H  
ATOM   2519  CD2 TYR   163     -27.924  10.919 -37.435  1.00  0.00           C  
ATOM   2520  HD2 TYR   163     -28.105  10.077 -38.086  1.00  0.00           H  
ATOM   2521  CE2 TYR   163     -28.537  12.085 -37.827  1.00  0.00           C  
ATOM   2522  HE2 TYR   163     -29.143  11.977 -38.715  1.00  0.00           H  
ATOM   2523  C   TYR   163     -28.735   9.176 -35.037  1.00  0.00           C  
ATOM   2524  O   TYR   163     -29.347  10.077 -34.433  1.00  0.00           O  
ATOM   2525  N   GLN   164     -29.204   8.404 -36.004  1.00  0.00           N  
ATOM   2526  HN  GLN   164     -28.582   7.771 -36.458  1.00  0.00           H  
ATOM   2527  CA  GLN   164     -30.574   8.525 -36.468  1.00  0.00           C  
ATOM   2528  HA  GLN   164     -30.726   9.511 -36.881  1.00  0.00           H  
ATOM   2529  CB  GLN   164     -30.936   7.694 -37.708  1.00  0.00           C  
ATOM   2530  HB1 GLN   164     -32.001   7.955 -37.882  1.00  0.00           H  
ATOM   2531  HB2 GLN   164     -30.818   6.603 -37.534  1.00  0.00           H  
ATOM   2532  CG  GLN   164     -30.323   8.093 -39.060  1.00  0.00           C  
ATOM   2533  HG1 GLN   164     -29.216   8.030 -39.128  1.00  0.00           H  
ATOM   2534  HG2 GLN   164     -30.482   9.172 -39.272  1.00  0.00           H  
ATOM   2535  CD  GLN   164     -30.770   7.341 -40.225  1.00  0.00           C  
ATOM   2536  OE1 GLN   164     -30.869   7.843 -41.350  1.00  0.00           O  
ATOM   2537  NE2 GLN   164     -31.119   6.094 -39.938  1.00  0.00           N  
ATOM   2538 HE21 GLN   164     -31.542   5.634 -40.719  1.00  0.00           H  
ATOM   2539 HE22 GLN   164     -31.080   5.648 -39.043  1.00  0.00           H  
ATOM   2540  C   GLN   164     -31.596   8.178 -35.419  1.00  0.00           C  
ATOM   2541  O   GLN   164     -32.697   8.801 -35.394  1.00  0.00           O  
ATOM   2542  N   ASP   165     -31.405   7.169 -34.549  1.00  0.00           N  
ATOM   2543  HN  ASP   165     -30.589   6.599 -34.606  1.00  0.00           H  
ATOM   2544  CA  ASP   165     -32.379   6.918 -33.458  1.00  0.00           C  
ATOM   2545  HA  ASP   165     -33.354   6.851 -33.918  1.00  0.00           H  
ATOM   2546  CB  ASP   165     -32.126   5.540 -32.693  1.00  0.00           C  
ATOM   2547  HB1 ASP   165     -32.563   5.546 -31.671  1.00  0.00           H  
ATOM   2548  HB2 ASP   165     -31.036   5.351 -32.592  1.00  0.00           H  
ATOM   2549  CG  ASP   165     -32.763   4.324 -33.414  1.00  0.00           C  
ATOM   2550  OD1 ASP   165     -33.910   4.566 -33.915  1.00  0.00           O  
ATOM   2551  OD2 ASP   165     -32.166   3.242 -33.681  1.00  0.00           O  
ATOM   2552  C   ASP   165     -32.457   8.027 -32.423  1.00  0.00           C  
ATOM   2553  O   ASP   165     -33.544   8.333 -32.004  1.00  0.00           O  
ATOM   2554  N   HSE   166     -31.344   8.681 -32.033  1.00  0.00           N  
ATOM   2555  HN  HSE   166     -30.537   8.258 -32.436  1.00  0.00           H  
ATOM   2556  CA  HSE   166     -31.282   9.458 -30.772  1.00  0.00           C  
ATOM   2557  HA  HSE   166     -32.156   9.307 -30.155  1.00  0.00           H  
ATOM   2558  CB  HSE   166     -30.050   9.060 -30.009  1.00  0.00           C  
ATOM   2559  HB1 HSE   166     -29.892   9.849 -29.242  1.00  0.00           H  
ATOM   2560  HB2 HSE   166     -29.152   9.138 -30.658  1.00  0.00           H  
ATOM   2561  ND1 HSE   166     -30.678   7.753 -27.894  1.00  0.00           N  
ATOM   2562  CG  HSE   166     -30.194   7.726 -29.253  1.00  0.00           C  
ATOM   2563  CE1 HSE   166     -30.699   6.465 -27.589  1.00  0.00           C  
ATOM   2564  HE1 HSE   166     -31.167   6.070 -26.687  1.00  0.00           H  
ATOM   2565  NE2 HSE   166     -30.342   5.636 -28.657  1.00  0.00           N  
ATOM   2566  HE2 HSE   166     -30.548   4.657 -28.652  1.00  0.00           H  
ATOM   2567  CD2 HSE   166     -30.060   6.480 -29.672  1.00  0.00           C  
ATOM   2568  HD2 HSE   166     -29.673   6.295 -30.667  1.00  0.00           H  
ATOM   2569  C   HSE   166     -31.324  10.947 -31.095  1.00  0.00           C  
ATOM   2570  O   HSE   166     -32.046  11.733 -30.520  1.00  0.00           O  
ATOM   2571  N   ASN   167     -30.494  11.394 -32.082  1.00  0.00           N  
ATOM   2572  HN  ASN   167     -30.002  10.806 -32.719  1.00  0.00           H  
ATOM   2573  CA  ASN   167     -30.145  12.783 -32.076  1.00  0.00           C  
ATOM   2574  HA  ASN   167     -30.312  13.227 -31.106  1.00  0.00           H  
ATOM   2575  CB  ASN   167     -28.742  12.992 -32.541  1.00  0.00           C  
ATOM   2576  HB1 ASN   167     -28.585  14.073 -32.338  1.00  0.00           H  
ATOM   2577  HB2 ASN   167     -28.583  12.683 -33.596  1.00  0.00           H  
ATOM   2578  CG  ASN   167     -27.789  12.174 -31.651  1.00  0.00           C  
ATOM   2579  OD1 ASN   167     -28.148  11.559 -30.695  1.00  0.00           O  
ATOM   2580  ND2 ASN   167     -26.479  12.197 -32.012  1.00  0.00           N  
ATOM   2581 HD21 ASN   167     -25.883  11.651 -31.423  1.00  0.00           H  
ATOM   2582 HD22 ASN   167     -26.195  12.671 -32.846  1.00  0.00           H  
ATOM   2583  C   ASN   167     -31.062  13.497 -33.067  1.00  0.00           C  
ATOM   2584  O   ASN   167     -31.130  14.738 -33.072  1.00  0.00           O  
ATOM   2585  N   LEU   168     -31.837  12.693 -33.866  1.00  0.00           N  
ATOM   2586  HN  LEU   168     -31.884  11.703 -33.972  1.00  0.00           H  
ATOM   2587  CA  LEU   168     -32.661  13.256 -34.862  1.00  0.00           C  
ATOM   2588  HA  LEU   168     -32.237  14.096 -35.393  1.00  0.00           H  
ATOM   2589  CB  LEU   168     -33.143  12.119 -35.767  1.00  0.00           C  
ATOM   2590  HB1 LEU   168     -33.736  11.356 -35.218  1.00  0.00           H  
ATOM   2591  HB2 LEU   168     -32.220  11.656 -36.177  1.00  0.00           H  
ATOM   2592  CG  LEU   168     -33.927  12.507 -37.056  1.00  0.00           C  
ATOM   2593  HG  LEU   168     -34.884  12.942 -36.696  1.00  0.00           H  
ATOM   2594  CD1 LEU   168     -33.156  13.462 -38.044  1.00  0.00           C  
ATOM   2595 HD11 LEU   168     -33.661  13.702 -39.005  1.00  0.00           H  
ATOM   2596 HD12 LEU   168     -32.131  13.036 -38.092  1.00  0.00           H  
ATOM   2597 HD13 LEU   168     -33.006  14.403 -37.473  1.00  0.00           H  
ATOM   2598  CD2 LEU   168     -34.399  11.151 -37.688  1.00  0.00           C  
ATOM   2599 HD21 LEU   168     -33.559  10.536 -38.077  1.00  0.00           H  
ATOM   2600 HD22 LEU   168     -35.052  11.335 -38.568  1.00  0.00           H  
ATOM   2601 HD23 LEU   168     -34.891  10.560 -36.886  1.00  0.00           H  
ATOM   2602  C   LEU   168     -33.924  13.828 -34.171  1.00  0.00           C  
ATOM   2603  O   LEU   168     -34.452  13.193 -33.226  1.00  0.00           O  
ATOM   2604  N   SER   169     -34.443  14.964 -34.589  1.00  0.00           N  
ATOM   2605  HN  SER   169     -34.062  15.438 -35.379  1.00  0.00           H  
ATOM   2606  CA  SER   169     -35.587  15.642 -33.933  1.00  0.00           C  
ATOM   2607  HA  SER   169     -36.042  15.042 -33.159  1.00  0.00           H  
ATOM   2608  CB  SER   169     -35.138  16.892 -33.172  1.00  0.00           C  
ATOM   2609  HB1 SER   169     -34.594  17.630 -33.800  1.00  0.00           H  
ATOM   2610  HB2 SER   169     -34.468  16.570 -32.346  1.00  0.00           H  
ATOM   2611  OG  SER   169     -36.238  17.549 -32.445  1.00  0.00           O  
ATOM   2612  HG1 SER   169     -36.629  16.961 -31.794  1.00  0.00           H  
ATOM   2613  C   SER   169     -36.620  15.946 -34.988  1.00  0.00           C  
ATOM   2614  O   SER   169     -36.317  16.598 -36.040  1.00  0.00           O  
ATOM   2615  N   GLN   170     -37.828  15.440 -34.897  1.00  0.00           N  
ATOM   2616  HN  GLN   170     -38.035  14.892 -34.090  1.00  0.00           H  
ATOM   2617  CA  GLN   170     -38.996  15.616 -35.785  1.00  0.00           C  
ATOM   2618  HA  GLN   170     -39.869  15.038 -35.518  1.00  0.00           H  
ATOM   2619  CB  GLN   170     -39.563  17.073 -35.785  1.00  0.00           C  
ATOM   2620  HB1 GLN   170     -40.323  17.194 -36.586  1.00  0.00           H  
ATOM   2621  HB2 GLN   170     -38.714  17.712 -36.110  1.00  0.00           H  
ATOM   2622  CG  GLN   170     -39.957  17.584 -34.369  1.00  0.00           C  
ATOM   2623  HG1 GLN   170     -40.145  18.672 -34.494  1.00  0.00           H  
ATOM   2624  HG2 GLN   170     -39.135  17.606 -33.621  1.00  0.00           H  
ATOM   2625  CD  GLN   170     -41.218  16.766 -33.941  1.00  0.00           C  
ATOM   2626  OE1 GLN   170     -41.956  16.211 -34.777  1.00  0.00           O  
ATOM   2627  NE2 GLN   170     -41.559  16.771 -32.660  1.00  0.00           N  
ATOM   2628 HE21 GLN   170     -42.482  16.389 -32.602  1.00  0.00           H  
ATOM   2629 HE22 GLN   170     -41.000  17.316 -32.036  1.00  0.00           H  
ATOM   2630  C   GLN   170     -38.769  14.985 -37.159  1.00  0.00           C  
ATOM   2631  O   GLN   170     -39.281  15.466 -38.171  1.00  0.00           O  
ATOM   2632  N   ASN   171     -37.982  13.932 -37.186  1.00  0.00           N  
ATOM   2633  HN  ASN   171     -37.606  13.542 -36.349  1.00  0.00           H  
ATOM   2634  CA  ASN   171     -37.563  13.131 -38.397  1.00  0.00           C  
ATOM   2635  HA  ASN   171     -37.051  12.274 -37.987  1.00  0.00           H  
ATOM   2636  CB  ASN   171     -38.709  12.513 -39.258  1.00  0.00           C  
ATOM   2637  HB1 ASN   171     -38.313  11.930 -40.117  1.00  0.00           H  
ATOM   2638  HB2 ASN   171     -39.251  13.351 -39.746  1.00  0.00           H  
ATOM   2639  CG  ASN   171     -39.693  11.706 -38.503  1.00  0.00           C  
ATOM   2640  OD1 ASN   171     -39.545  11.374 -37.346  1.00  0.00           O  
ATOM   2641  ND2 ASN   171     -40.770  11.377 -39.261  1.00  0.00           N  
ATOM   2642 HD21 ASN   171     -40.943  11.699 -40.191  1.00  0.00           H  
ATOM   2643 HD22 ASN   171     -41.555  10.837 -38.959  1.00  0.00           H  
ATOM   2644  C   ASN   171     -36.656  13.885 -39.306  1.00  0.00           C  
ATOM   2645  O   ASN   171     -36.407  13.417 -40.438  1.00  0.00           O  
ATOM   2646  N   GLY   172     -36.048  15.027 -38.934  1.00  0.00           N  
ATOM   2647  HN  GLY   172     -36.327  15.300 -38.016  1.00  0.00           H  
ATOM   2648  CA  GLY   172     -35.031  15.784 -39.623  1.00  0.00           C  
ATOM   2649  HA1 GLY   172     -35.173  15.486 -40.651  1.00  0.00           H  
ATOM   2650  HA2 GLY   172     -34.042  15.515 -39.280  1.00  0.00           H  
ATOM   2651  C   GLY   172     -35.098  17.219 -39.513  1.00  0.00           C  
ATOM   2652  O   GLY   172     -34.213  18.016 -39.886  1.00  0.00           O  
ATOM   2653  N   SER   173     -36.283  17.578 -39.023  1.00  0.00           N  
ATOM   2654  HN  SER   173     -36.891  16.873 -38.664  1.00  0.00           H  
ATOM   2655  CA  SER   173     -36.809  18.898 -39.235  1.00  0.00           C  
ATOM   2656  HA  SER   173     -36.390  19.322 -40.136  1.00  0.00           H  
ATOM   2657  CB  SER   173     -38.364  18.827 -39.473  1.00  0.00           C  
ATOM   2658  HB1 SER   173     -38.480  18.201 -40.383  1.00  0.00           H  
ATOM   2659  HB2 SER   173     -38.715  19.877 -39.561  1.00  0.00           H  
ATOM   2660  OG  SER   173     -39.073  18.185 -38.448  1.00  0.00           O  
ATOM   2661  HG1 SER   173     -39.046  17.242 -38.626  1.00  0.00           H  
ATOM   2662  C   SER   173     -36.451  19.906 -38.174  1.00  0.00           C  
ATOM   2663  O   SER   173     -36.967  21.062 -38.228  1.00  0.00           O  
ATOM   2664  N   ALA   174     -35.703  19.507 -37.134  1.00  0.00           N  
ATOM   2665  HN  ALA   174     -35.330  18.583 -37.161  1.00  0.00           H  
ATOM   2666  CA  ALA   174     -35.392  20.308 -35.857  1.00  0.00           C  
ATOM   2667  HA  ALA   174     -35.663  21.331 -36.075  1.00  0.00           H  
ATOM   2668  CB  ALA   174     -36.477  19.894 -34.826  1.00  0.00           C  
ATOM   2669  HB1 ALA   174     -37.413  19.612 -35.354  1.00  0.00           H  
ATOM   2670  HB2 ALA   174     -36.666  20.758 -34.153  1.00  0.00           H  
ATOM   2671  HB3 ALA   174     -36.072  18.992 -34.319  1.00  0.00           H  
ATOM   2672  C   ALA   174     -33.958  20.187 -35.405  1.00  0.00           C  
ATOM   2673  O   ALA   174     -33.308  19.252 -35.843  1.00  0.00           O  
ATOM   2674  N   PRO   175     -33.392  21.089 -34.563  1.00  0.00           N  
ATOM   2675  CD  PRO   175     -33.949  22.441 -34.297  1.00  0.00           C  
ATOM   2676  HD1 PRO   175     -34.668  22.387 -33.452  1.00  0.00           H  
ATOM   2677  HD2 PRO   175     -34.495  22.822 -35.187  1.00  0.00           H  
ATOM   2678  CA  PRO   175     -32.002  20.996 -34.088  1.00  0.00           C  
ATOM   2679  HA  PRO   175     -31.427  21.076 -34.998  1.00  0.00           H  
ATOM   2680  CB  PRO   175     -31.830  22.207 -33.215  1.00  0.00           C  
ATOM   2681  HB1 PRO   175     -30.813  22.650 -33.162  1.00  0.00           H  
ATOM   2682  HB2 PRO   175     -32.038  22.092 -32.130  1.00  0.00           H  
ATOM   2683  CG  PRO   175     -32.755  23.261 -33.793  1.00  0.00           C  
ATOM   2684  HG1 PRO   175     -33.207  23.922 -33.024  1.00  0.00           H  
ATOM   2685  HG2 PRO   175     -32.349  23.715 -34.722  1.00  0.00           H  
ATOM   2686  C   PRO   175     -31.682  19.663 -33.461  1.00  0.00           C  
ATOM   2687  O   PRO   175     -32.582  19.076 -32.789  1.00  0.00           O  
ATOM   2688  N   THR   176     -30.517  19.023 -33.786  1.00  0.00           N  
ATOM   2689  HN  THR   176     -29.739  19.394 -34.287  1.00  0.00           H  
ATOM   2690  CA  THR   176     -30.178  17.735 -33.092  1.00  0.00           C  
ATOM   2691  HA  THR   176     -30.900  17.014 -33.445  1.00  0.00           H  
ATOM   2692  CB  THR   176     -28.829  17.268 -33.596  1.00  0.00           C  
ATOM   2693  HB  THR   176     -28.588  16.239 -33.255  1.00  0.00           H  
ATOM   2694  OG1 THR   176     -27.755  18.240 -33.280  1.00  0.00           O  
ATOM   2695  HG1 THR   176     -26.904  17.898 -33.564  1.00  0.00           H  
ATOM   2696  CG2 THR   176     -28.918  17.059 -35.090  1.00  0.00           C  
ATOM   2697 HG21 THR   176     -29.779  16.399 -35.327  1.00  0.00           H  
ATOM   2698 HG22 THR   176     -28.006  16.616 -35.546  1.00  0.00           H  
ATOM   2699 HG23 THR   176     -29.214  17.916 -35.733  1.00  0.00           H  
ATOM   2700  C   THR   176     -30.105  17.678 -31.588  1.00  0.00           C  
ATOM   2701  O   THR   176     -29.601  18.586 -30.950  1.00  0.00           O  
ATOM   2702  N   PHE   177     -30.580  16.603 -31.010  1.00  0.00           N  
ATOM   2703  HN  PHE   177     -30.988  15.866 -31.544  1.00  0.00           H  
ATOM   2704  CA  PHE   177     -30.383  16.383 -29.650  1.00  0.00           C  
ATOM   2705  HA  PHE   177     -30.806  17.225 -29.122  1.00  0.00           H  
ATOM   2706  CB  PHE   177     -31.199  15.287 -28.976  1.00  0.00           C  
ATOM   2707  HB1 PHE   177     -31.117  15.355 -27.870  1.00  0.00           H  
ATOM   2708  HB2 PHE   177     -30.921  14.240 -29.223  1.00  0.00           H  
ATOM   2709  CG  PHE   177     -32.730  15.583 -29.237  1.00  0.00           C  
ATOM   2710  CD1 PHE   177     -33.420  16.715 -28.689  1.00  0.00           C  
ATOM   2711  HD1 PHE   177     -32.805  17.531 -28.340  1.00  0.00           H  
ATOM   2712  CE1 PHE   177     -34.814  16.884 -28.864  1.00  0.00           C  
ATOM   2713  HE1 PHE   177     -35.316  17.801 -28.595  1.00  0.00           H  
ATOM   2714  CZ  PHE   177     -35.567  15.897 -29.595  1.00  0.00           C  
ATOM   2715  HZ  PHE   177     -36.647  15.912 -29.596  1.00  0.00           H  
ATOM   2716  CD2 PHE   177     -33.534  14.612 -29.881  1.00  0.00           C  
ATOM   2717  HD2 PHE   177     -32.963  13.738 -30.160  1.00  0.00           H  
ATOM   2718  CE2 PHE   177     -34.895  14.753 -29.998  1.00  0.00           C  
ATOM   2719  HE2 PHE   177     -35.519  13.991 -30.441  1.00  0.00           H  
ATOM   2720  C   PHE   177     -28.984  16.208 -29.144  1.00  0.00           C  
ATOM   2721  O   PHE   177     -28.226  15.565 -29.833  1.00  0.00           O  
ATOM   2722  N   PRO   178     -28.513  16.694 -27.980  1.00  0.00           N  
ATOM   2723  CD  PRO   178     -29.277  17.253 -26.851  1.00  0.00           C  
ATOM   2724  HD1 PRO   178     -29.949  16.446 -26.488  1.00  0.00           H  
ATOM   2725  HD2 PRO   178     -29.781  18.198 -27.146  1.00  0.00           H  
ATOM   2726  CA  PRO   178     -27.145  16.352 -27.603  1.00  0.00           C  
ATOM   2727  HA  PRO   178     -26.362  16.373 -28.347  1.00  0.00           H  
ATOM   2728  CB  PRO   178     -26.881  17.453 -26.538  1.00  0.00           C  
ATOM   2729  HB1 PRO   178     -26.596  18.312 -27.181  1.00  0.00           H  
ATOM   2730  HB2 PRO   178     -26.013  17.317 -25.857  1.00  0.00           H  
ATOM   2731  CG  PRO   178     -28.173  17.542 -25.822  1.00  0.00           C  
ATOM   2732  HG1 PRO   178     -28.177  16.940 -24.889  1.00  0.00           H  
ATOM   2733  HG2 PRO   178     -28.387  18.586 -25.507  1.00  0.00           H  
ATOM   2734  C   PRO   178     -27.135  14.999 -26.876  1.00  0.00           C  
ATOM   2735  O   PRO   178     -26.591  14.989 -25.725  1.00  0.00           O  
ATOM   2736  N   LEU   179     -27.555  13.879 -27.503  1.00  0.00           N  
ATOM   2737  HN  LEU   179     -28.046  13.827 -28.369  1.00  0.00           H  
ATOM   2738  CA  LEU   179     -27.382  12.512 -26.953  1.00  0.00           C  
ATOM   2739  HA  LEU   179     -27.024  12.574 -25.935  1.00  0.00           H  
ATOM   2740  CB  LEU   179     -28.737  11.738 -27.118  1.00  0.00           C  
ATOM   2741  HB1 LEU   179     -28.590  10.704 -26.739  1.00  0.00           H  
ATOM   2742  HB2 LEU   179     -29.201  11.659 -28.124  1.00  0.00           H  
ATOM   2743  CG  LEU   179     -29.865  12.301 -26.228  1.00  0.00           C  
ATOM   2744  HG  LEU   179     -29.980  13.396 -26.376  1.00  0.00           H  
ATOM   2745  CD1 LEU   179     -31.368  11.822 -26.586  1.00  0.00           C  
ATOM   2746 HD11 LEU   179     -32.037  12.279 -25.825  1.00  0.00           H  
ATOM   2747 HD12 LEU   179     -31.498  10.740 -26.369  1.00  0.00           H  
ATOM   2748 HD13 LEU   179     -31.482  12.010 -27.675  1.00  0.00           H  
ATOM   2749  CD2 LEU   179     -29.564  12.030 -24.766  1.00  0.00           C  
ATOM   2750 HD21 LEU   179     -29.868  11.013 -24.437  1.00  0.00           H  
ATOM   2751 HD22 LEU   179     -30.133  12.755 -24.146  1.00  0.00           H  
ATOM   2752 HD23 LEU   179     -28.471  12.197 -24.660  1.00  0.00           H  
ATOM   2753  C   LEU   179     -26.233  11.743 -27.469  1.00  0.00           C  
ATOM   2754  O   LEU   179     -25.226  11.646 -26.828  1.00  0.00           O  
ATOM   2755  N   CYS   180     -26.284  11.154 -28.630  1.00  0.00           N  
ATOM   2756  HN  CYS   180     -26.963  11.396 -29.319  1.00  0.00           H  
ATOM   2757  CA  CYS   180     -25.333  10.125 -29.046  1.00  0.00           C  
ATOM   2758  HA  CYS   180     -25.070   9.494 -28.209  1.00  0.00           H  
ATOM   2759  CB  CYS   180     -25.881   9.018 -29.934  1.00  0.00           C  
ATOM   2760  HB1 CYS   180     -25.109   8.438 -30.482  1.00  0.00           H  
ATOM   2761  HB2 CYS   180     -26.511   9.439 -30.747  1.00  0.00           H  
ATOM   2762  SG  CYS   180     -26.914   7.839 -29.018  1.00  0.00           S  
ATOM   2763  HG1 CYS   180     -27.795   8.558 -28.339  1.00  0.00           H  
ATOM   2764  C   CYS   180     -24.128  10.751 -29.575  1.00  0.00           C  
ATOM   2765  O   CYS   180     -24.153  11.699 -30.389  1.00  0.00           O  
ATOM   2766  N   ALA   181     -23.064  10.417 -28.915  1.00  0.00           N  
ATOM   2767  HN  ALA   181     -23.076   9.775 -28.152  1.00  0.00           H  
ATOM   2768  CA  ALA   181     -21.829  11.070 -29.008  1.00  0.00           C  
ATOM   2769  HA  ALA   181     -21.788  11.607 -29.944  1.00  0.00           H  
ATOM   2770  CB  ALA   181     -21.702  12.022 -27.812  1.00  0.00           C  
ATOM   2771  HB1 ALA   181     -22.374  12.902 -27.909  1.00  0.00           H  
ATOM   2772  HB2 ALA   181     -20.722  12.519 -27.645  1.00  0.00           H  
ATOM   2773  HB3 ALA   181     -22.095  11.462 -26.937  1.00  0.00           H  
ATOM   2774  C   ALA   181     -20.702  10.053 -28.884  1.00  0.00           C  
ATOM   2775  O   ALA   181     -20.705   8.933 -28.249  1.00  0.00           O  
ATOM   2776  N   MET   182     -19.567  10.418 -29.400  1.00  0.00           N  
ATOM   2777  HN  MET   182     -19.523  11.244 -29.956  1.00  0.00           H  
ATOM   2778  CA  MET   182     -18.369   9.616 -29.389  1.00  0.00           C  
ATOM   2779  HA  MET   182     -18.581   8.716 -28.832  1.00  0.00           H  
ATOM   2780  CB  MET   182     -17.872   9.383 -30.863  1.00  0.00           C  
ATOM   2781  HB1 MET   182     -16.792   9.126 -30.907  1.00  0.00           H  
ATOM   2782  HB2 MET   182     -17.921  10.354 -31.402  1.00  0.00           H  
ATOM   2783  CG  MET   182     -18.641   8.423 -31.646  1.00  0.00           C  
ATOM   2784  HG1 MET   182     -19.715   8.698 -31.710  1.00  0.00           H  
ATOM   2785  HG2 MET   182     -18.668   7.548 -30.962  1.00  0.00           H  
ATOM   2786  SD  MET   182     -18.021   7.839 -33.251  1.00  0.00           S  
ATOM   2787  CE  MET   182     -17.501   9.328 -34.060  1.00  0.00           C  
ATOM   2788  HE1 MET   182     -18.443   9.914 -34.122  1.00  0.00           H  
ATOM   2789  HE2 MET   182     -17.215   9.072 -35.102  1.00  0.00           H  
ATOM   2790  HE3 MET   182     -16.628   9.757 -33.524  1.00  0.00           H  
ATOM   2791  C   MET   182     -17.242  10.166 -28.500  1.00  0.00           C  
ATOM   2792  O   MET   182     -16.921  11.347 -28.488  1.00  0.00           O  
ATOM   2793  N   GLN   183     -16.601   9.355 -27.669  1.00  0.00           N  
ATOM   2794  HN  GLN   183     -16.960   8.439 -27.830  1.00  0.00           H  
ATOM   2795  CA  GLN   183     -15.450   9.610 -26.874  1.00  0.00           C  
ATOM   2796  HA  GLN   183     -15.407  10.675 -26.699  1.00  0.00           H  
ATOM   2797  CB  GLN   183     -15.426   8.984 -25.434  1.00  0.00           C  
ATOM   2798  HB1 GLN   183     -14.995   7.960 -25.433  1.00  0.00           H  
ATOM   2799  HB2 GLN   183     -16.400   8.745 -24.957  1.00  0.00           H  
ATOM   2800  CG  GLN   183     -14.465   9.713 -24.512  1.00  0.00           C  
ATOM   2801  HG1 GLN   183     -13.624  10.014 -25.173  1.00  0.00           H  
ATOM   2802  HG2 GLN   183     -14.136   9.149 -23.613  1.00  0.00           H  
ATOM   2803  CD  GLN   183     -15.001  11.061 -23.979  1.00  0.00           C  
ATOM   2804  OE1 GLN   183     -16.225  11.459 -24.033  1.00  0.00           O  
ATOM   2805  NE2 GLN   183     -14.044  11.846 -23.442  1.00  0.00           N  
ATOM   2806 HE21 GLN   183     -14.233  12.795 -23.190  1.00  0.00           H  
ATOM   2807 HE22 GLN   183     -13.106  11.529 -23.307  1.00  0.00           H  
ATOM   2808  C   GLN   183     -14.263   9.102 -27.562  1.00  0.00           C  
ATOM   2809  O   GLN   183     -14.217   7.992 -28.083  1.00  0.00           O  
ATOM   2810  N   LEU   184     -13.236   9.960 -27.599  1.00  0.00           N  
ATOM   2811  HN  LEU   184     -13.353  10.885 -27.245  1.00  0.00           H  
ATOM   2812  CA  LEU   184     -11.977   9.653 -28.162  1.00  0.00           C  
ATOM   2813  HA  LEU   184     -11.878   8.721 -28.699  1.00  0.00           H  
ATOM   2814  CB  LEU   184     -11.777  10.811 -29.174  1.00  0.00           C  
ATOM   2815  HB1 LEU   184     -11.871  11.776 -28.630  1.00  0.00           H  
ATOM   2816  HB2 LEU   184     -12.647  10.762 -29.864  1.00  0.00           H  
ATOM   2817  CG  LEU   184     -10.499  10.718 -30.021  1.00  0.00           C  
ATOM   2818  HG  LEU   184      -9.622  10.753 -29.339  1.00  0.00           H  
ATOM   2819  CD1 LEU   184     -10.282   9.465 -30.829  1.00  0.00           C  
ATOM   2820 HD11 LEU   184      -9.465   9.638 -31.561  1.00  0.00           H  
ATOM   2821 HD12 LEU   184     -11.194   9.156 -31.382  1.00  0.00           H  
ATOM   2822 HD13 LEU   184      -9.873   8.645 -30.201  1.00  0.00           H  
ATOM   2823  CD2 LEU   184     -10.500  11.952 -30.846  1.00  0.00           C  
ATOM   2824 HD21 LEU   184     -10.401  12.865 -30.220  1.00  0.00           H  
ATOM   2825 HD22 LEU   184     -11.386  12.112 -31.497  1.00  0.00           H  
ATOM   2826 HD23 LEU   184      -9.607  11.933 -31.506  1.00  0.00           H  
ATOM   2827  C   LEU   184     -10.928   9.589 -27.110  1.00  0.00           C  
ATOM   2828  O   LEU   184     -10.756  10.461 -26.277  1.00  0.00           O  
ATOM   2829  N   PHE   185     -10.082   8.588 -27.315  1.00  0.00           N  
ATOM   2830  HN  PHE   185     -10.267   7.868 -27.979  1.00  0.00           H  
ATOM   2831  CA  PHE   185      -8.845   8.505 -26.647  1.00  0.00           C  
ATOM   2832  HA  PHE   185      -8.761   9.272 -25.890  1.00  0.00           H  
ATOM   2833  CB  PHE   185      -8.663   7.240 -25.807  1.00  0.00           C  
ATOM   2834  HB1 PHE   185      -8.798   6.325 -26.421  1.00  0.00           H  
ATOM   2835  HB2 PHE   185      -9.614   7.226 -25.232  1.00  0.00           H  
ATOM   2836  CG  PHE   185      -7.410   7.291 -25.013  1.00  0.00           C  
ATOM   2837  CD1 PHE   185      -7.388   8.089 -23.865  1.00  0.00           C  
ATOM   2838  HD1 PHE   185      -8.325   8.450 -23.466  1.00  0.00           H  
ATOM   2839  CE1 PHE   185      -6.228   8.101 -23.059  1.00  0.00           C  
ATOM   2840  HE1 PHE   185      -6.123   8.521 -22.069  1.00  0.00           H  
ATOM   2841  CZ  PHE   185      -5.061   7.455 -23.452  1.00  0.00           C  
ATOM   2842  HZ  PHE   185      -4.106   7.534 -22.953  1.00  0.00           H  
ATOM   2843  CD2 PHE   185      -6.118   6.858 -25.556  1.00  0.00           C  
ATOM   2844  HD2 PHE   185      -6.138   6.432 -26.548  1.00  0.00           H  
ATOM   2845  CE2 PHE   185      -5.030   6.891 -24.753  1.00  0.00           C  
ATOM   2846  HE2 PHE   185      -4.068   6.479 -25.020  1.00  0.00           H  
ATOM   2847  C   PHE   185      -7.821   8.735 -27.725  1.00  0.00           C  
ATOM   2848  O   PHE   185      -8.004   8.389 -28.852  1.00  0.00           O  
ATOM   2849  N   SER   186      -6.690   9.335 -27.425  1.00  0.00           N  
ATOM   2850  HN  SER   186      -6.574   9.579 -26.465  1.00  0.00           H  
ATOM   2851  CA  SER   186      -5.586   9.503 -28.330  1.00  0.00           C  
ATOM   2852  HA  SER   186      -5.375   8.556 -28.803  1.00  0.00           H  
ATOM   2853  CB  SER   186      -5.775  10.611 -29.410  1.00  0.00           C  
ATOM   2854  HB1 SER   186      -4.806  10.750 -29.936  1.00  0.00           H  
ATOM   2855  HB2 SER   186      -6.113  11.562 -28.945  1.00  0.00           H  
ATOM   2856  OG  SER   186      -6.668  10.103 -30.404  1.00  0.00           O  
ATOM   2857  HG1 SER   186      -7.131   9.382 -29.972  1.00  0.00           H  
ATOM   2858  C   SER   186      -4.389   9.842 -27.567  1.00  0.00           C  
ATOM   2859  O   SER   186      -4.507  10.676 -26.645  1.00  0.00           O  
ATOM   2860  N   HSE   187      -3.279   9.033 -27.665  1.00  0.00           N  
ATOM   2861  HN  HSE   187      -3.234   8.199 -28.210  1.00  0.00           H  
ATOM   2862  CA  HSE   187      -2.039   9.307 -26.911  1.00  0.00           C  
ATOM   2863  HA  HSE   187      -2.185  10.107 -26.201  1.00  0.00           H  
ATOM   2864  CB  HSE   187      -1.432   8.148 -26.128  1.00  0.00           C  
ATOM   2865  HB1 HSE   187      -1.336   7.191 -26.683  1.00  0.00           H  
ATOM   2866  HB2 HSE   187      -2.237   7.938 -25.392  1.00  0.00           H  
ATOM   2867  ND1 HSE   187      -0.156   9.526 -24.445  1.00  0.00           N  
ATOM   2868  CG  HSE   187      -0.217   8.417 -25.331  1.00  0.00           C  
ATOM   2869  CE1 HSE   187       1.051   9.451 -23.989  1.00  0.00           C  
ATOM   2870  HE1 HSE   187       1.431  10.135 -23.230  1.00  0.00           H  
ATOM   2871  NE2 HSE   187       1.754   8.374 -24.442  1.00  0.00           N  
ATOM   2872  HE2 HSE   187       2.672   8.081 -24.174  1.00  0.00           H  
ATOM   2873  CD2 HSE   187       0.918   7.759 -25.367  1.00  0.00           C  
ATOM   2874  HD2 HSE   187       1.233   6.884 -25.921  1.00  0.00           H  
ATOM   2875  C   HSE   187      -1.004   9.842 -27.886  1.00  0.00           C  
ATOM   2876  O   HSE   187      -1.072   9.709 -29.105  1.00  0.00           O  
ATOM   2877  N   MET   188       0.067  10.416 -27.252  1.00  0.00           N  
ATOM   2878  HN  MET   188       0.232  10.347 -26.271  1.00  0.00           H  
ATOM   2879  CA  MET   188       1.031  11.334 -27.756  1.00  0.00           C  
ATOM   2880  HA  MET   188       1.879  11.261 -27.091  1.00  0.00           H  
ATOM   2881  CB  MET   188       1.557  11.005 -29.224  1.00  0.00           C  
ATOM   2882  HB1 MET   188       0.721  10.855 -29.939  1.00  0.00           H  
ATOM   2883  HB2 MET   188       2.016  10.004 -29.081  1.00  0.00           H  
ATOM   2884  CG  MET   188       2.557  12.013 -29.900  1.00  0.00           C  
ATOM   2885  HG1 MET   188       2.154  13.047 -29.943  1.00  0.00           H  
ATOM   2886  HG2 MET   188       2.588  11.710 -30.968  1.00  0.00           H  
ATOM   2887  SD  MET   188       4.178  11.963 -29.265  1.00  0.00           S  
ATOM   2888  CE  MET   188       5.007  13.033 -30.484  1.00  0.00           C  
ATOM   2889  HE1 MET   188       4.438  13.968 -30.675  1.00  0.00           H  
ATOM   2890  HE2 MET   188       5.234  12.572 -31.469  1.00  0.00           H  
ATOM   2891  HE3 MET   188       5.970  13.316 -30.006  1.00  0.00           H  
ATOM   2892  C   MET   188       0.566  12.758 -27.760  1.00  0.00           C  
ATOM   2893  O   MET   188      -0.410  13.202 -28.366  1.00  0.00           O  
ATOM   2894  N   HSE   189       1.262  13.575 -26.920  1.00  0.00           N  
ATOM   2895  HN  HSE   189       1.876  13.197 -26.232  1.00  0.00           H  
ATOM   2896  CA  HSE   189       1.125  15.009 -26.969  1.00  0.00           C  
ATOM   2897  HA  HSE   189       0.050  15.119 -26.968  1.00  0.00           H  
ATOM   2898  CB  HSE   189       1.738  15.640 -25.676  1.00  0.00           C  
ATOM   2899  HB1 HSE   189       2.841  15.507 -25.672  1.00  0.00           H  
ATOM   2900  HB2 HSE   189       1.402  15.052 -24.794  1.00  0.00           H  
ATOM   2901  ND1 HSE   189       0.198  17.609 -25.572  1.00  0.00           N  
ATOM   2902  CG  HSE   189       1.446  17.074 -25.288  1.00  0.00           C  
ATOM   2903  CE1 HSE   189       0.208  18.742 -24.961  1.00  0.00           C  
ATOM   2904  HE1 HSE   189      -0.599  19.456 -25.128  1.00  0.00           H  
ATOM   2905  NE2 HSE   189       1.384  19.024 -24.403  1.00  0.00           N  
ATOM   2906  HE2 HSE   189       1.591  19.840 -23.864  1.00  0.00           H  
ATOM   2907  CD2 HSE   189       2.215  17.948 -24.576  1.00  0.00           C  
ATOM   2908  HD2 HSE   189       3.225  17.834 -24.202  1.00  0.00           H  
ATOM   2909  C   HSE   189       1.522  15.710 -28.234  1.00  0.00           C  
ATOM   2910  O   HSE   189       2.235  15.240 -29.143  1.00  0.00           O  
ATOM   2911  N   ALA   190       1.147  16.999 -28.360  1.00  0.00           N  
ATOM   2912  HN  ALA   190       0.597  17.372 -27.617  1.00  0.00           H  
ATOM   2913  CA  ALA   190       1.392  17.822 -29.528  1.00  0.00           C  
ATOM   2914  HA  ALA   190       1.570  17.174 -30.373  1.00  0.00           H  
ATOM   2915  CB  ALA   190       0.119  18.625 -29.784  1.00  0.00           C  
ATOM   2916  HB1 ALA   190      -0.084  19.372 -28.988  1.00  0.00           H  
ATOM   2917  HB2 ALA   190      -0.750  17.933 -29.799  1.00  0.00           H  
ATOM   2918  HB3 ALA   190       0.134  19.090 -30.793  1.00  0.00           H  
ATOM   2919  C   ALA   190       2.462  18.909 -29.298  1.00  0.00           C  
ATOM   2920  O   ALA   190       2.906  19.136 -28.181  1.00  0.00           O  
ATOM   2921  N   VAL   191       2.983  19.374 -30.436  1.00  0.00           N  
ATOM   2922  HN  VAL   191       2.433  19.098 -31.220  1.00  0.00           H  
ATOM   2923  CA  VAL   191       4.278  19.966 -30.595  1.00  0.00           C  
ATOM   2924  HA  VAL   191       4.485  20.597 -29.743  1.00  0.00           H  
ATOM   2925  CB  VAL   191       5.453  19.018 -30.748  1.00  0.00           C  
ATOM   2926  HB  VAL   191       6.351  19.481 -31.210  1.00  0.00           H  
ATOM   2927  CG1 VAL   191       5.851  18.373 -29.396  1.00  0.00           C  
ATOM   2928 HG11 VAL   191       6.709  17.710 -29.637  1.00  0.00           H  
ATOM   2929 HG12 VAL   191       5.046  17.802 -28.887  1.00  0.00           H  
ATOM   2930 HG13 VAL   191       6.221  19.235 -28.802  1.00  0.00           H  
ATOM   2931  CG2 VAL   191       5.109  17.900 -31.722  1.00  0.00           C  
ATOM   2932 HG21 VAL   191       4.938  18.401 -32.699  1.00  0.00           H  
ATOM   2933 HG22 VAL   191       4.080  17.542 -31.504  1.00  0.00           H  
ATOM   2934 HG23 VAL   191       5.993  17.233 -31.813  1.00  0.00           H  
ATOM   2935  C   VAL   191       4.244  20.980 -31.723  1.00  0.00           C  
ATOM   2936  O   VAL   191       3.250  21.186 -32.379  1.00  0.00           O  
ATOM   2937  N   ILE   192       5.384  21.672 -31.925  1.00  0.00           N  
ATOM   2938  HN  ILE   192       6.215  21.460 -31.417  1.00  0.00           H  
ATOM   2939  CA  ILE   192       5.418  22.722 -32.895  1.00  0.00           C  
ATOM   2940  HA  ILE   192       4.473  22.780 -33.415  1.00  0.00           H  
ATOM   2941  CB  ILE   192       5.398  24.087 -32.115  1.00  0.00           C  
ATOM   2942  HB  ILE   192       4.773  23.896 -31.217  1.00  0.00           H  
ATOM   2943  CG2 ILE   192       6.778  24.487 -31.507  1.00  0.00           C  
ATOM   2944 HG21 ILE   192       6.539  25.330 -30.823  1.00  0.00           H  
ATOM   2945 HG22 ILE   192       7.398  24.917 -32.322  1.00  0.00           H  
ATOM   2946 HG23 ILE   192       7.456  23.790 -30.971  1.00  0.00           H  
ATOM   2947  CG1 ILE   192       4.611  25.135 -32.936  1.00  0.00           C  
ATOM   2948 HG11 ILE   192       5.036  25.066 -33.960  1.00  0.00           H  
ATOM   2949 HG12 ILE   192       4.919  26.125 -32.537  1.00  0.00           H  
ATOM   2950  CD  ILE   192       3.102  24.951 -33.085  1.00  0.00           C  
ATOM   2951  HD1 ILE   192       2.533  25.298 -32.197  1.00  0.00           H  
ATOM   2952  HD2 ILE   192       2.718  23.948 -33.368  1.00  0.00           H  
ATOM   2953  HD3 ILE   192       2.763  25.615 -33.909  1.00  0.00           H  
ATOM   2954  C   ILE   192       6.536  22.532 -33.931  1.00  0.00           C  
ATOM   2955  O   ILE   192       6.669  23.302 -34.892  1.00  0.00           O  
ATOM   2956  N   SER   193       7.430  21.623 -33.678  1.00  0.00           N  
ATOM   2957  HN  SER   193       7.272  20.865 -33.051  1.00  0.00           H  
ATOM   2958  CA  SER   193       8.649  21.619 -34.471  1.00  0.00           C  
ATOM   2959  HA  SER   193       8.590  21.601 -35.550  1.00  0.00           H  
ATOM   2960  CB  SER   193       9.592  22.804 -33.970  1.00  0.00           C  
ATOM   2961  HB1 SER   193       9.155  23.821 -34.065  1.00  0.00           H  
ATOM   2962  HB2 SER   193      10.449  22.789 -34.677  1.00  0.00           H  
ATOM   2963  OG  SER   193      10.043  22.579 -32.630  1.00  0.00           O  
ATOM   2964  HG1 SER   193      10.488  23.414 -32.468  1.00  0.00           H  
ATOM   2965  C   SER   193       9.388  20.315 -34.187  1.00  0.00           C  
ATOM   2966  O   SER   193       8.959  19.508 -33.379  1.00  0.00           O  
ATOM   2967  N   THR   194      10.464  20.080 -34.895  1.00  0.00           N  
ATOM   2968  HN  THR   194      10.805  20.713 -35.586  1.00  0.00           H  
ATOM   2969  CA  THR   194      11.411  18.890 -34.657  1.00  0.00           C  
ATOM   2970  HA  THR   194      10.790  18.018 -34.515  1.00  0.00           H  
ATOM   2971  CB  THR   194      12.300  18.602 -35.786  1.00  0.00           C  
ATOM   2972  HB  THR   194      12.908  19.450 -36.170  1.00  0.00           H  
ATOM   2973  OG1 THR   194      11.378  18.131 -36.803  1.00  0.00           O  
ATOM   2974  HG1 THR   194      11.911  18.155 -37.601  1.00  0.00           H  
ATOM   2975  CG2 THR   194      13.302  17.497 -35.599  1.00  0.00           C  
ATOM   2976 HG21 THR   194      12.844  16.515 -35.357  1.00  0.00           H  
ATOM   2977 HG22 THR   194      14.057  17.760 -34.828  1.00  0.00           H  
ATOM   2978 HG23 THR   194      13.853  17.300 -36.544  1.00  0.00           H  
ATOM   2979  C   THR   194      12.090  19.099 -33.289  1.00  0.00           C  
ATOM   2980  O   THR   194      12.121  18.148 -32.470  1.00  0.00           O  
ATOM   2981  N   ALA   195      12.562  20.295 -32.977  1.00  0.00           N  
ATOM   2982  HN  ALA   195      12.557  21.018 -33.663  1.00  0.00           H  
ATOM   2983  CA  ALA   195      13.194  20.620 -31.693  1.00  0.00           C  
ATOM   2984  HA  ALA   195      14.086  20.015 -31.624  1.00  0.00           H  
ATOM   2985  CB  ALA   195      13.633  22.167 -31.802  1.00  0.00           C  
ATOM   2986  HB1 ALA   195      14.266  22.377 -30.913  1.00  0.00           H  
ATOM   2987  HB2 ALA   195      12.692  22.750 -31.894  1.00  0.00           H  
ATOM   2988  HB3 ALA   195      14.290  22.263 -32.693  1.00  0.00           H  
ATOM   2989  C   ALA   195      12.317  20.437 -30.427  1.00  0.00           C  
ATOM   2990  O   ALA   195      12.770  19.797 -29.513  1.00  0.00           O  
ATOM   2991  N   THR   196      11.007  20.830 -30.471  1.00  0.00           N  
ATOM   2992  HN  THR   196      10.570  21.087 -31.330  1.00  0.00           H  
ATOM   2993  CA  THR   196      10.057  20.487 -29.307  1.00  0.00           C  
ATOM   2994  HA  THR   196      10.594  20.966 -28.502  1.00  0.00           H  
ATOM   2995  CB  THR   196       8.846  21.406 -29.352  1.00  0.00           C  
ATOM   2996  HB  THR   196       8.051  21.051 -28.663  1.00  0.00           H  
ATOM   2997  OG1 THR   196       8.260  21.538 -30.644  1.00  0.00           O  
ATOM   2998  HG1 THR   196       8.860  21.937 -31.278  1.00  0.00           H  
ATOM   2999  CG2 THR   196       9.151  22.849 -28.933  1.00  0.00           C  
ATOM   3000 HG21 THR   196       9.945  23.283 -29.577  1.00  0.00           H  
ATOM   3001 HG22 THR   196       9.488  22.720 -27.883  1.00  0.00           H  
ATOM   3002 HG23 THR   196       8.318  23.583 -28.885  1.00  0.00           H  
ATOM   3003  C   THR   196       9.823  19.046 -28.951  1.00  0.00           C  
ATOM   3004  O   THR   196       9.847  18.677 -27.796  1.00  0.00           O  
ATOM   3005  N   CYS   197       9.594  18.246 -29.986  1.00  0.00           N  
ATOM   3006  HN  CYS   197       9.726  18.688 -30.870  1.00  0.00           H  
ATOM   3007  CA  CYS   197       9.395  16.796 -29.920  1.00  0.00           C  
ATOM   3008  HA  CYS   197       8.637  16.697 -29.157  1.00  0.00           H  
ATOM   3009  CB  CYS   197       9.136  16.064 -31.333  1.00  0.00           C  
ATOM   3010  HB1 CYS   197      10.055  16.154 -31.952  1.00  0.00           H  
ATOM   3011  HB2 CYS   197       8.325  16.683 -31.773  1.00  0.00           H  
ATOM   3012  SG  CYS   197       8.586  14.317 -30.996  1.00  0.00           S  
ATOM   3013  C   CYS   197      10.675  16.150 -29.354  1.00  0.00           C  
ATOM   3014  O   CYS   197      10.596  15.428 -28.376  1.00  0.00           O  
ATOM   3015  N   MET   198      11.802  16.466 -29.988  1.00  0.00           N  
ATOM   3016  HN  MET   198      11.802  17.148 -30.715  1.00  0.00           H  
ATOM   3017  CA  MET   198      13.070  15.792 -29.659  1.00  0.00           C  
ATOM   3018  HA  MET   198      12.946  14.726 -29.787  1.00  0.00           H  
ATOM   3019  CB  MET   198      14.201  16.070 -30.609  1.00  0.00           C  
ATOM   3020  HB1 MET   198      15.211  15.721 -30.306  1.00  0.00           H  
ATOM   3021  HB2 MET   198      14.354  17.169 -30.563  1.00  0.00           H  
ATOM   3022  CG  MET   198      13.979  15.564 -32.065  1.00  0.00           C  
ATOM   3023  HG1 MET   198      14.802  15.923 -32.719  1.00  0.00           H  
ATOM   3024  HG2 MET   198      12.952  15.807 -32.412  1.00  0.00           H  
ATOM   3025  SD  MET   198      14.127  13.723 -32.077  1.00  0.00           S  
ATOM   3026  CE  MET   198      13.365  13.550 -33.660  1.00  0.00           C  
ATOM   3027  HE1 MET   198      13.670  12.633 -34.209  1.00  0.00           H  
ATOM   3028  HE2 MET   198      13.639  14.421 -34.293  1.00  0.00           H  
ATOM   3029  HE3 MET   198      12.267  13.538 -33.490  1.00  0.00           H  
ATOM   3030  C   MET   198      13.569  16.194 -28.255  1.00  0.00           C  
ATOM   3031  O   MET   198      13.882  15.317 -27.451  1.00  0.00           O  
ATOM   3032  N   ARG   199      13.612  17.513 -28.030  1.00  0.00           N  
ATOM   3033  HN  ARG   199      13.307  18.189 -28.696  1.00  0.00           H  
ATOM   3034  CA  ARG   199      14.068  17.919 -26.686  1.00  0.00           C  
ATOM   3035  HA  ARG   199      15.087  17.629 -26.477  1.00  0.00           H  
ATOM   3036  CB  ARG   199      13.962  19.443 -26.622  1.00  0.00           C  
ATOM   3037  HB1 ARG   199      12.933  19.830 -26.781  1.00  0.00           H  
ATOM   3038  HB2 ARG   199      14.481  19.758 -27.552  1.00  0.00           H  
ATOM   3039  CG  ARG   199      14.704  20.100 -25.386  1.00  0.00           C  
ATOM   3040  HG1 ARG   199      15.808  19.982 -25.385  1.00  0.00           H  
ATOM   3041  HG2 ARG   199      14.258  19.715 -24.445  1.00  0.00           H  
ATOM   3042  CD  ARG   199      14.531  21.660 -25.264  1.00  0.00           C  
ATOM   3043  HD1 ARG   199      15.331  22.089 -25.904  1.00  0.00           H  
ATOM   3044  HD2 ARG   199      14.462  21.938 -24.190  1.00  0.00           H  
ATOM   3045  NE  ARG   199      13.229  22.183 -25.710  1.00  0.00           N  
ATOM   3046  HE  ARG   199      12.413  22.017 -25.155  1.00  0.00           H  
ATOM   3047  CZ  ARG   199      13.041  23.064 -26.651  1.00  0.00           C  
ATOM   3048  NH1 ARG   199      13.941  23.484 -27.540  1.00  0.00           N  
ATOM   3049 HH11 ARG   199      14.923  23.402 -27.368  1.00  0.00           H  
ATOM   3050 HH12 ARG   199      13.678  24.283 -28.080  1.00  0.00           H  
ATOM   3051  NH2 ARG   199      11.835  23.553 -26.551  1.00  0.00           N  
ATOM   3052 HH21 ARG   199      11.282  23.191 -25.801  1.00  0.00           H  
ATOM   3053 HH22 ARG   199      11.526  24.336 -27.092  1.00  0.00           H  
ATOM   3054  C   ARG   199      13.128  17.436 -25.527  1.00  0.00           C  
ATOM   3055  O   ARG   199      13.639  16.988 -24.468  1.00  0.00           O  
ATOM   3056  N   ARG   200      11.759  17.416 -25.716  1.00  0.00           N  
ATOM   3057  HN  ARG   200      11.368  17.794 -26.552  1.00  0.00           H  
ATOM   3058  CA  ARG   200      10.828  16.768 -24.827  1.00  0.00           C  
ATOM   3059  HA  ARG   200      11.053  17.193 -23.860  1.00  0.00           H  
ATOM   3060  CB  ARG   200       9.439  17.351 -25.156  1.00  0.00           C  
ATOM   3061  HB1 ARG   200       8.643  16.737 -24.682  1.00  0.00           H  
ATOM   3062  HB2 ARG   200       9.304  17.189 -26.246  1.00  0.00           H  
ATOM   3063  CG  ARG   200       9.321  18.770 -24.653  1.00  0.00           C  
ATOM   3064  HG1 ARG   200      10.243  19.312 -24.956  1.00  0.00           H  
ATOM   3065  HG2 ARG   200       9.423  18.946 -23.561  1.00  0.00           H  
ATOM   3066  CD  ARG   200       8.003  19.457 -25.092  1.00  0.00           C  
ATOM   3067  HD1 ARG   200       7.070  18.933 -24.794  1.00  0.00           H  
ATOM   3068  HD2 ARG   200       8.010  19.517 -26.201  1.00  0.00           H  
ATOM   3069  NE  ARG   200       8.099  20.852 -24.638  1.00  0.00           N  
ATOM   3070  HE  ARG   200       8.972  21.308 -24.463  1.00  0.00           H  
ATOM   3071  CZ  ARG   200       7.075  21.687 -24.679  1.00  0.00           C  
ATOM   3072  NH1 ARG   200       5.818  21.419 -25.095  1.00  0.00           N  
ATOM   3073 HH11 ARG   200       5.553  20.511 -25.417  1.00  0.00           H  
ATOM   3074 HH12 ARG   200       5.081  22.086 -24.983  1.00  0.00           H  
ATOM   3075  NH2 ARG   200       7.260  22.945 -24.416  1.00  0.00           N  
ATOM   3076 HH21 ARG   200       8.132  23.035 -23.934  1.00  0.00           H  
ATOM   3077 HH22 ARG   200       6.433  23.439 -24.149  1.00  0.00           H  
ATOM   3078  C   ARG   200      10.939  15.250 -24.679  1.00  0.00           C  
ATOM   3079  O   ARG   200      10.784  14.690 -23.561  1.00  0.00           O  
ATOM   3080  N   SER   201      11.389  14.511 -25.769  1.00  0.00           N  
ATOM   3081  HN  SER   201      11.589  14.957 -26.637  1.00  0.00           H  
ATOM   3082  CA  SER   201      11.644  13.094 -25.723  1.00  0.00           C  
ATOM   3083  HA  SER   201      10.779  12.627 -25.277  1.00  0.00           H  
ATOM   3084  CB  SER   201      11.772  12.448 -27.105  1.00  0.00           C  
ATOM   3085  HB1 SER   201      12.801  12.658 -27.467  1.00  0.00           H  
ATOM   3086  HB2 SER   201      10.965  12.762 -27.800  1.00  0.00           H  
ATOM   3087  OG  SER   201      11.659  11.048 -27.118  1.00  0.00           O  
ATOM   3088  HG1 SER   201      10.724  10.953 -26.924  1.00  0.00           H  
ATOM   3089  C   SER   201      12.829  12.731 -24.921  1.00  0.00           C  
ATOM   3090  O   SER   201      12.738  11.900 -24.017  1.00  0.00           O  
ATOM   3091  N   SER   202      13.863  13.548 -25.064  1.00  0.00           N  
ATOM   3092  HN  SER   202      13.860  14.139 -25.867  1.00  0.00           H  
ATOM   3093  CA  SER   202      14.980  13.659 -24.229  1.00  0.00           C  
ATOM   3094  HA  SER   202      15.324  12.637 -24.166  1.00  0.00           H  
ATOM   3095  CB  SER   202      16.038  14.721 -24.761  1.00  0.00           C  
ATOM   3096  HB1 SER   202      15.697  15.772 -24.645  1.00  0.00           H  
ATOM   3097  HB2 SER   202      16.254  14.458 -25.819  1.00  0.00           H  
ATOM   3098  OG  SER   202      17.205  14.769 -23.925  1.00  0.00           O  
ATOM   3099  HG1 SER   202      17.840  14.095 -24.177  1.00  0.00           H  
ATOM   3100  C   SER   202      14.690  14.025 -22.707  1.00  0.00           C  
ATOM   3101  O   SER   202      15.203  13.319 -21.882  1.00  0.00           O  
ATOM   3102  N   ILE   203      13.914  15.037 -22.374  1.00  0.00           N  
ATOM   3103  HN  ILE   203      13.425  15.662 -22.978  1.00  0.00           H  
ATOM   3104  CA  ILE   203      13.984  15.534 -20.968  1.00  0.00           C  
ATOM   3105  HA  ILE   203      14.949  15.236 -20.585  1.00  0.00           H  
ATOM   3106  CB  ILE   203      13.841  17.082 -20.798  1.00  0.00           C  
ATOM   3107  HB  ILE   203      14.295  17.580 -21.681  1.00  0.00           H  
ATOM   3108  CG2 ILE   203      12.345  17.524 -20.901  1.00  0.00           C  
ATOM   3109 HG21 ILE   203      12.264  18.632 -20.929  1.00  0.00           H  
ATOM   3110 HG22 ILE   203      11.848  17.289 -19.935  1.00  0.00           H  
ATOM   3111 HG23 ILE   203      11.897  17.168 -21.853  1.00  0.00           H  
ATOM   3112  CG1 ILE   203      14.521  17.685 -19.600  1.00  0.00           C  
ATOM   3113 HG11 ILE   203      14.090  17.158 -18.722  1.00  0.00           H  
ATOM   3114 HG12 ILE   203      14.207  18.751 -19.592  1.00  0.00           H  
ATOM   3115  CD  ILE   203      16.066  17.669 -19.659  1.00  0.00           C  
ATOM   3116  HD1 ILE   203      16.461  18.183 -18.756  1.00  0.00           H  
ATOM   3117  HD2 ILE   203      16.459  18.203 -20.551  1.00  0.00           H  
ATOM   3118  HD3 ILE   203      16.400  16.613 -19.751  1.00  0.00           H  
ATOM   3119  C   ILE   203      12.914  14.807 -20.181  1.00  0.00           C  
ATOM   3120  O   ILE   203      12.644  14.968 -19.016  1.00  0.00           O  
ATOM   3121  N   GLN   204      12.173  13.884 -20.842  1.00  0.00           N  
ATOM   3122  HN  GLN   204      12.228  13.919 -21.837  1.00  0.00           H  
ATOM   3123  CA  GLN   204      11.290  12.868 -20.312  1.00  0.00           C  
ATOM   3124  HA  GLN   204      11.089  13.210 -19.308  1.00  0.00           H  
ATOM   3125  CB  GLN   204       9.951  12.874 -21.044  1.00  0.00           C  
ATOM   3126  HB1 GLN   204       9.231  12.138 -20.627  1.00  0.00           H  
ATOM   3127  HB2 GLN   204      10.048  12.762 -22.145  1.00  0.00           H  
ATOM   3128  CG  GLN   204       9.121  14.215 -20.776  1.00  0.00           C  
ATOM   3129  HG1 GLN   204       8.151  14.242 -21.317  1.00  0.00           H  
ATOM   3130  HG2 GLN   204       9.659  15.083 -21.213  1.00  0.00           H  
ATOM   3131  CD  GLN   204       8.930  14.425 -19.273  1.00  0.00           C  
ATOM   3132  OE1 GLN   204       8.272  13.676 -18.622  1.00  0.00           O  
ATOM   3133  NE2 GLN   204       9.368  15.618 -18.702  1.00  0.00           N  
ATOM   3134 HE21 GLN   204      10.194  16.036 -19.079  1.00  0.00           H  
ATOM   3135 HE22 GLN   204       9.136  15.885 -17.767  1.00  0.00           H  
ATOM   3136  C   GLN   204      11.884  11.485 -20.243  1.00  0.00           C  
ATOM   3137  O   GLN   204      11.187  10.510 -19.786  1.00  0.00           O  
ATOM   3138  N   SER   205      13.081  11.446 -20.790  1.00  0.00           N  
ATOM   3139  HN  SER   205      13.447  12.265 -21.224  1.00  0.00           H  
ATOM   3140  CA  SER   205      13.783  10.119 -20.775  1.00  0.00           C  
ATOM   3141  HA  SER   205      13.138   9.326 -20.426  1.00  0.00           H  
ATOM   3142  CB  SER   205      14.392   9.727 -22.191  1.00  0.00           C  
ATOM   3143  HB1 SER   205      14.865   8.729 -22.065  1.00  0.00           H  
ATOM   3144  HB2 SER   205      15.123  10.409 -22.675  1.00  0.00           H  
ATOM   3145  OG  SER   205      13.452   9.547 -23.267  1.00  0.00           O  
ATOM   3146  HG1 SER   205      13.128  10.431 -23.455  1.00  0.00           H  
ATOM   3147  C   SER   205      14.923  10.269 -19.833  1.00  0.00           C  
ATOM   3148  O   SER   205      15.859   9.442 -19.868  1.00  0.00           O  
ATOM   3149  N   THR   206      14.871  11.311 -18.932  1.00  0.00           N  
ATOM   3150  HN  THR   206      14.080  11.913 -19.009  1.00  0.00           H  
ATOM   3151  CA  THR   206      15.904  11.617 -17.966  1.00  0.00           C  
ATOM   3152  HA  THR   206      16.808  11.768 -18.538  1.00  0.00           H  
ATOM   3153  CB  THR   206      15.676  12.923 -17.183  1.00  0.00           C  
ATOM   3154  HB  THR   206      15.922  12.835 -16.103  1.00  0.00           H  
ATOM   3155  OG1 THR   206      14.257  13.211 -17.122  1.00  0.00           O  
ATOM   3156  HG1 THR   206      14.329  13.962 -16.527  1.00  0.00           H  
ATOM   3157  CG2 THR   206      16.389  14.057 -17.813  1.00  0.00           C  
ATOM   3158 HG21 THR   206      16.109  15.033 -17.362  1.00  0.00           H  
ATOM   3159 HG22 THR   206      15.953  14.186 -18.827  1.00  0.00           H  
ATOM   3160 HG23 THR   206      17.475  13.864 -17.943  1.00  0.00           H  
ATOM   3161  C   THR   206      16.163  10.528 -16.955  1.00  0.00           C  
ATOM   3162  O   THR   206      17.325  10.192 -16.781  1.00  0.00           O  
ATOM   3163  N   PHE   207      15.120   9.892 -16.327  1.00  0.00           N  
ATOM   3164  HN  PHE   207      14.207  10.272 -16.451  1.00  0.00           H  
ATOM   3165  CA  PHE   207      15.343   8.704 -15.491  1.00  0.00           C  
ATOM   3166  HA  PHE   207      16.266   8.194 -15.724  1.00  0.00           H  
ATOM   3167  CB  PHE   207      15.555   9.005 -13.949  1.00  0.00           C  
ATOM   3168  HB1 PHE   207      16.638   9.159 -13.757  1.00  0.00           H  
ATOM   3169  HB2 PHE   207      15.203   8.129 -13.362  1.00  0.00           H  
ATOM   3170  CG  PHE   207      14.695  10.183 -13.637  1.00  0.00           C  
ATOM   3171  CD1 PHE   207      13.298  10.099 -13.496  1.00  0.00           C  
ATOM   3172  HD1 PHE   207      12.778   9.200 -13.792  1.00  0.00           H  
ATOM   3173  CE1 PHE   207      12.555  11.247 -13.257  1.00  0.00           C  
ATOM   3174  HE1 PHE   207      11.484  11.109 -13.231  1.00  0.00           H  
ATOM   3175  CZ  PHE   207      13.172  12.532 -13.161  1.00  0.00           C  
ATOM   3176  HZ  PHE   207      12.524  13.396 -13.148  1.00  0.00           H  
ATOM   3177  CD2 PHE   207      15.348  11.472 -13.498  1.00  0.00           C  
ATOM   3178  HD2 PHE   207      16.422  11.532 -13.587  1.00  0.00           H  
ATOM   3179  CE2 PHE   207      14.534  12.614 -13.297  1.00  0.00           C  
ATOM   3180  HE2 PHE   207      15.001  13.587 -13.349  1.00  0.00           H  
ATOM   3181  C   PHE   207      14.257   7.593 -15.731  1.00  0.00           C  
ATOM   3182  O   PHE   207      14.480   6.386 -15.650  1.00  0.00           O  
ATOM   3183  N   SER   208      13.074   8.094 -16.257  1.00  0.00           N  
ATOM   3184  HN  SER   208      12.924   9.073 -16.375  1.00  0.00           H  
ATOM   3185  CA  SER   208      12.025   7.228 -16.838  1.00  0.00           C  
ATOM   3186  HA  SER   208      11.667   6.631 -16.012  1.00  0.00           H  
ATOM   3187  CB  SER   208      10.818   8.036 -17.419  1.00  0.00           C  
ATOM   3188  HB1 SER   208      11.204   8.807 -18.120  1.00  0.00           H  
ATOM   3189  HB2 SER   208      10.246   8.642 -16.684  1.00  0.00           H  
ATOM   3190  OG  SER   208       9.827   7.155 -17.997  1.00  0.00           O  
ATOM   3191  HG1 SER   208       9.613   7.425 -18.892  1.00  0.00           H  
ATOM   3192  C   SER   208      12.589   6.404 -18.049  1.00  0.00           C  
ATOM   3193  O   SER   208      13.260   6.991 -18.806  1.00  0.00           O  
ATOM   3194  N   ILE   209      12.305   5.105 -18.215  1.00  0.00           N  
ATOM   3195  HN  ILE   209      11.817   4.510 -17.582  1.00  0.00           H  
ATOM   3196  CA  ILE   209      12.800   4.485 -19.409  1.00  0.00           C  
ATOM   3197  HA  ILE   209      13.846   4.697 -19.573  1.00  0.00           H  
ATOM   3198  CB  ILE   209      12.918   2.971 -19.282  1.00  0.00           C  
ATOM   3199  HB  ILE   209      13.776   2.671 -18.644  1.00  0.00           H  
ATOM   3200  CG2 ILE   209      11.624   2.396 -18.653  1.00  0.00           C  
ATOM   3201 HG21 ILE   209      11.840   1.307 -18.698  1.00  0.00           H  
ATOM   3202 HG22 ILE   209      10.724   2.562 -19.283  1.00  0.00           H  
ATOM   3203 HG23 ILE   209      11.637   2.559 -17.554  1.00  0.00           H  
ATOM   3204  CG1 ILE   209      13.343   2.322 -20.625  1.00  0.00           C  
ATOM   3205 HG11 ILE   209      14.122   2.996 -21.043  1.00  0.00           H  
ATOM   3206 HG12 ILE   209      12.461   2.279 -21.299  1.00  0.00           H  
ATOM   3207  CD  ILE   209      14.105   0.977 -20.560  1.00  0.00           C  
ATOM   3208  HD1 ILE   209      13.489   0.120 -20.215  1.00  0.00           H  
ATOM   3209  HD2 ILE   209      15.022   1.093 -19.943  1.00  0.00           H  
ATOM   3210  HD3 ILE   209      14.399   0.733 -21.603  1.00  0.00           H  
ATOM   3211  C   ILE   209      12.027   4.940 -20.688  1.00  0.00           C  
ATOM   3212  O   ILE   209      12.516   5.054 -21.753  1.00  0.00           O  
ATOM   3213  N   ASN   210      10.783   5.330 -20.529  1.00  0.00           N  
ATOM   3214  HN  ASN   210      10.551   5.355 -19.560  1.00  0.00           H  
ATOM   3215  CA  ASN   210       9.850   5.566 -21.555  1.00  0.00           C  
ATOM   3216  HA  ASN   210      10.272   5.413 -22.537  1.00  0.00           H  
ATOM   3217  CB  ASN   210       8.562   4.706 -21.448  1.00  0.00           C  
ATOM   3218  HB1 ASN   210       7.934   5.107 -20.624  1.00  0.00           H  
ATOM   3219  HB2 ASN   210       8.829   3.657 -21.196  1.00  0.00           H  
ATOM   3220  CG  ASN   210       7.733   4.767 -22.735  1.00  0.00           C  
ATOM   3221  OD1 ASN   210       7.781   5.751 -23.515  1.00  0.00           O  
ATOM   3222  ND2 ASN   210       6.961   3.658 -22.968  1.00  0.00           N  
ATOM   3223 HD21 ASN   210       6.452   3.655 -23.829  1.00  0.00           H  
ATOM   3224 HD22 ASN   210       6.984   2.812 -22.435  1.00  0.00           H  
ATOM   3225  C   ASN   210       9.587   7.066 -21.432  1.00  0.00           C  
ATOM   3226  O   ASN   210       9.112   7.510 -20.381  1.00  0.00           O  
ATOM   3227  N   PRO   211       9.834   7.866 -22.410  1.00  0.00           N  
ATOM   3228  CD  PRO   211      10.627   7.533 -23.638  1.00  0.00           C  
ATOM   3229  HD1 PRO   211      10.119   6.716 -24.194  1.00  0.00           H  
ATOM   3230  HD2 PRO   211      11.700   7.408 -23.381  1.00  0.00           H  
ATOM   3231  CA  PRO   211       9.361   9.254 -22.351  1.00  0.00           C  
ATOM   3232  HA  PRO   211       9.754   9.729 -21.464  1.00  0.00           H  
ATOM   3233  CB  PRO   211       9.947   9.953 -23.660  1.00  0.00           C  
ATOM   3234  HB1 PRO   211      10.855  10.534 -23.393  1.00  0.00           H  
ATOM   3235  HB2 PRO   211       9.267  10.692 -24.134  1.00  0.00           H  
ATOM   3236  CG  PRO   211      10.399   8.773 -24.542  1.00  0.00           C  
ATOM   3237  HG1 PRO   211       9.527   8.565 -25.199  1.00  0.00           H  
ATOM   3238  HG2 PRO   211      11.234   9.053 -25.220  1.00  0.00           H  
ATOM   3239  C   PRO   211       7.865   9.416 -22.344  1.00  0.00           C  
ATOM   3240  O   PRO   211       7.376  10.183 -21.478  1.00  0.00           O  
ATOM   3241  N   GLU   212       7.195   8.679 -23.279  1.00  0.00           N  
ATOM   3242  HN  GLU   212       7.681   7.889 -23.644  1.00  0.00           H  
ATOM   3243  CA  GLU   212       5.796   8.697 -23.706  1.00  0.00           C  
ATOM   3244  HA  GLU   212       5.689   7.749 -24.212  1.00  0.00           H  
ATOM   3245  CB  GLU   212       4.906   8.789 -22.375  1.00  0.00           C  
ATOM   3246  HB1 GLU   212       3.837   8.647 -22.644  1.00  0.00           H  
ATOM   3247  HB2 GLU   212       5.055   9.774 -21.883  1.00  0.00           H  
ATOM   3248  CG  GLU   212       5.151   7.592 -21.375  1.00  0.00           C  
ATOM   3249  HG1 GLU   212       6.133   7.724 -20.872  1.00  0.00           H  
ATOM   3250  HG2 GLU   212       5.374   6.638 -21.899  1.00  0.00           H  
ATOM   3251  CD  GLU   212       4.046   7.333 -20.422  1.00  0.00           C  
ATOM   3252  OE1 GLU   212       2.902   7.009 -20.818  1.00  0.00           O  
ATOM   3253  OE2 GLU   212       4.333   7.430 -19.224  1.00  0.00           O  
ATOM   3254  C   GLU   212       5.456   9.755 -24.747  1.00  0.00           C  
ATOM   3255  O   GLU   212       4.352   9.841 -25.310  1.00  0.00           O  
ATOM   3256  N   ILE   213       6.436  10.622 -25.062  1.00  0.00           N  
ATOM   3257  HN  ILE   213       7.212  10.800 -24.463  1.00  0.00           H  
ATOM   3258  CA  ILE   213       6.350  11.639 -26.122  1.00  0.00           C  
ATOM   3259  HA  ILE   213       5.521  11.478 -26.795  1.00  0.00           H  
ATOM   3260  CB  ILE   213       6.221  13.095 -25.619  1.00  0.00           C  
ATOM   3261  HB  ILE   213       5.399  13.129 -24.872  1.00  0.00           H  
ATOM   3262  CG2 ILE   213       7.457  13.475 -24.877  1.00  0.00           C  
ATOM   3263 HG21 ILE   213       7.356  14.374 -24.233  1.00  0.00           H  
ATOM   3264 HG22 ILE   213       8.261  13.792 -25.575  1.00  0.00           H  
ATOM   3265 HG23 ILE   213       7.795  12.681 -24.176  1.00  0.00           H  
ATOM   3266  CG1 ILE   213       5.806  14.099 -26.783  1.00  0.00           C  
ATOM   3267 HG11 ILE   213       4.787  13.941 -27.197  1.00  0.00           H  
ATOM   3268 HG12 ILE   213       6.527  13.979 -27.619  1.00  0.00           H  
ATOM   3269  CD  ILE   213       5.830  15.473 -26.269  1.00  0.00           C  
ATOM   3270  HD1 ILE   213       5.204  16.143 -26.896  1.00  0.00           H  
ATOM   3271  HD2 ILE   213       6.843  15.904 -26.421  1.00  0.00           H  
ATOM   3272  HD3 ILE   213       5.483  15.512 -25.215  1.00  0.00           H  
ATOM   3273  C   ILE   213       7.636  11.490 -27.048  1.00  0.00           C  
ATOM   3274  O   ILE   213       8.790  11.500 -26.585  1.00  0.00           O  
ATOM   3275  N   VAL   214       7.428  11.114 -28.304  1.00  0.00           N  
ATOM   3276  HN  VAL   214       6.509  11.159 -28.688  1.00  0.00           H  
ATOM   3277  CA  VAL   214       8.544  10.712 -29.243  1.00  0.00           C  
ATOM   3278  HA  VAL   214       9.389  11.375 -29.130  1.00  0.00           H  
ATOM   3279  CB  VAL   214       8.991   9.292 -28.933  1.00  0.00           C  
ATOM   3280  HB  VAL   214       9.170   9.221 -27.839  1.00  0.00           H  
ATOM   3281  CG1 VAL   214       7.850   8.236 -29.320  1.00  0.00           C  
ATOM   3282 HG11 VAL   214       8.122   7.176 -29.124  1.00  0.00           H  
ATOM   3283 HG12 VAL   214       7.704   8.282 -30.420  1.00  0.00           H  
ATOM   3284 HG13 VAL   214       6.869   8.432 -28.836  1.00  0.00           H  
ATOM   3285  CG2 VAL   214      10.365   8.942 -29.559  1.00  0.00           C  
ATOM   3286 HG21 VAL   214      10.733   8.004 -29.092  1.00  0.00           H  
ATOM   3287 HG22 VAL   214      10.989   9.839 -29.358  1.00  0.00           H  
ATOM   3288 HG23 VAL   214      10.311   8.708 -30.644  1.00  0.00           H  
ATOM   3289  C   VAL   214       8.066  10.854 -30.650  1.00  0.00           C  
ATOM   3290  O   VAL   214       6.847  10.609 -30.993  1.00  0.00           O  
ATOM   3291  N   CYS   215       9.007  11.338 -31.569  1.00  0.00           N  
ATOM   3292  HN  CYS   215       9.944  11.469 -31.254  1.00  0.00           H  
ATOM   3293  CA  CYS   215       8.852  11.375 -33.057  1.00  0.00           C  
ATOM   3294  HA  CYS   215       7.890  10.968 -33.331  1.00  0.00           H  
ATOM   3295  CB  CYS   215       8.840  12.784 -33.558  1.00  0.00           C  
ATOM   3296  HB1 CYS   215       8.490  12.781 -34.613  1.00  0.00           H  
ATOM   3297  HB2 CYS   215       9.810  13.316 -33.460  1.00  0.00           H  
ATOM   3298  SG  CYS   215       7.629  13.800 -32.722  1.00  0.00           S  
ATOM   3299  C   CYS   215       9.858  10.518 -33.810  1.00  0.00           C  
ATOM   3300  O   CYS   215      11.020  10.403 -33.412  1.00  0.00           O  
ATOM   3301  N   ASP   216       9.493   9.882 -34.949  1.00  0.00           N  
ATOM   3302  HN  ASP   216       8.541  10.042 -35.197  1.00  0.00           H  
ATOM   3303  CA  ASP   216      10.380   9.090 -35.810  1.00  0.00           C  
ATOM   3304  HA  ASP   216      10.870   8.339 -35.209  1.00  0.00           H  
ATOM   3305  CB  ASP   216       9.386   8.360 -36.691  1.00  0.00           C  
ATOM   3306  HB1 ASP   216       8.744   8.987 -37.346  1.00  0.00           H  
ATOM   3307  HB2 ASP   216       8.570   7.776 -36.216  1.00  0.00           H  
ATOM   3308  CG  ASP   216       9.988   7.382 -37.700  1.00  0.00           C  
ATOM   3309  OD1 ASP   216      11.220   7.361 -37.776  1.00  0.00           O  
ATOM   3310  OD2 ASP   216       9.319   6.657 -38.482  1.00  0.00           O  
ATOM   3311  C   ASP   216      11.328  10.072 -36.601  1.00  0.00           C  
ATOM   3312  O   ASP   216      10.876  11.021 -37.317  1.00  0.00           O  
ATOM   3313  N   PRO   217      12.665   9.996 -36.537  1.00  0.00           N  
ATOM   3314  CD  PRO   217      13.362   9.149 -35.568  1.00  0.00           C  
ATOM   3315  HD1 PRO   217      13.076   8.095 -35.771  1.00  0.00           H  
ATOM   3316  HD2 PRO   217      13.194   9.405 -34.500  1.00  0.00           H  
ATOM   3317  CA  PRO   217      13.594  10.853 -37.328  1.00  0.00           C  
ATOM   3318  HA  PRO   217      13.224  11.867 -37.357  1.00  0.00           H  
ATOM   3319  CB  PRO   217      14.946  10.711 -36.514  1.00  0.00           C  
ATOM   3320  HB1 PRO   217      14.872  11.368 -35.621  1.00  0.00           H  
ATOM   3321  HB2 PRO   217      15.785  10.983 -37.189  1.00  0.00           H  
ATOM   3322  CG  PRO   217      14.877   9.309 -35.965  1.00  0.00           C  
ATOM   3323  HG1 PRO   217      15.026   8.572 -36.783  1.00  0.00           H  
ATOM   3324  HG2 PRO   217      15.578   9.059 -35.140  1.00  0.00           H  
ATOM   3325  C   PRO   217      13.688  10.501 -38.807  1.00  0.00           C  
ATOM   3326  O   PRO   217      14.523  11.115 -39.422  1.00  0.00           O  
ATOM   3327  N   LEU   218      12.842   9.548 -39.289  1.00  0.00           N  
ATOM   3328  HN  LEU   218      12.338   8.998 -38.627  1.00  0.00           H  
ATOM   3329  CA  LEU   218      12.747   9.150 -40.634  1.00  0.00           C  
ATOM   3330  HA  LEU   218      11.932   8.469 -40.833  1.00  0.00           H  
ATOM   3331  CB  LEU   218      12.303  10.306 -41.608  1.00  0.00           C  
ATOM   3332  HB1 LEU   218      11.945   9.867 -42.564  1.00  0.00           H  
ATOM   3333  HB2 LEU   218      13.253  10.827 -41.853  1.00  0.00           H  
ATOM   3334  CG  LEU   218      11.128  11.183 -41.140  1.00  0.00           C  
ATOM   3335  HG  LEU   218      11.583  11.808 -40.342  1.00  0.00           H  
ATOM   3336  CD1 LEU   218      10.638  12.205 -42.244  1.00  0.00           C  
ATOM   3337 HD11 LEU   218      11.519  12.617 -42.782  1.00  0.00           H  
ATOM   3338 HD12 LEU   218      10.130  13.106 -41.837  1.00  0.00           H  
ATOM   3339 HD13 LEU   218       9.959  11.547 -42.826  1.00  0.00           H  
ATOM   3340  CD2 LEU   218       9.991  10.423 -40.457  1.00  0.00           C  
ATOM   3341 HD21 LEU   218      10.239   9.697 -39.653  1.00  0.00           H  
ATOM   3342 HD22 LEU   218       9.451   9.925 -41.290  1.00  0.00           H  
ATOM   3343 HD23 LEU   218       9.336  11.167 -39.957  1.00  0.00           H  
ATOM   3344  C   LEU   218      14.037   8.388 -41.162  1.00  0.00           C  
ATOM   3345  O   LEU   218      14.576   8.816 -42.202  1.00  0.00           O  
ATOM   3346  N   SER   219      14.640   7.397 -40.414  1.00  0.00           N  
ATOM   3347  HN  SER   219      14.301   7.267 -39.486  1.00  0.00           H  
ATOM   3348  CA  SER   219      15.676   6.523 -40.948  1.00  0.00           C  
ATOM   3349  HA  SER   219      16.232   7.004 -41.738  1.00  0.00           H  
ATOM   3350  CB  SER   219      16.664   6.000 -39.875  1.00  0.00           C  
ATOM   3351  HB1 SER   219      16.176   5.366 -39.103  1.00  0.00           H  
ATOM   3352  HB2 SER   219      17.046   6.866 -39.292  1.00  0.00           H  
ATOM   3353  OG  SER   219      17.821   5.304 -40.428  1.00  0.00           O  
ATOM   3354  HG1 SER   219      17.518   4.419 -40.211  1.00  0.00           H  
ATOM   3355  C   SER   219      15.063   5.321 -41.585  1.00  0.00           C  
ATOM   3356  O   SER   219      14.127   4.680 -41.075  1.00  0.00           O  
ATOM   3357  N   ASP   220      15.735   4.916 -42.644  1.00  0.00           N  
ATOM   3358  HN  ASP   220      16.422   5.514 -43.047  1.00  0.00           H  
ATOM   3359  CA  ASP   220      15.437   3.683 -43.489  1.00  0.00           C  
ATOM   3360  HA  ASP   220      14.909   2.984 -42.859  1.00  0.00           H  
ATOM   3361  CB  ASP   220      14.585   3.888 -44.831  1.00  0.00           C  
ATOM   3362  HB1 ASP   220      14.473   2.983 -45.466  1.00  0.00           H  
ATOM   3363  HB2 ASP   220      15.067   4.720 -45.389  1.00  0.00           H  
ATOM   3364  CG  ASP   220      13.251   4.410 -44.484  1.00  0.00           C  
ATOM   3365  OD1 ASP   220      12.848   5.426 -45.145  1.00  0.00           O  
ATOM   3366  OD2 ASP   220      12.479   3.877 -43.616  1.00  0.00           O  
ATOM   3367  C   ASP   220      16.778   3.109 -43.943  1.00  0.00           C  
ATOM   3368  O   ASP   220      17.818   3.803 -44.003  1.00  0.00           O  
ATOM   3369  N   TYR   221      16.803   1.830 -44.402  1.00  0.00           N  
ATOM   3370  HN  TYR   221      16.061   1.164 -44.382  1.00  0.00           H  
ATOM   3371  CA  TYR   221      18.027   1.301 -45.073  1.00  0.00           C  
ATOM   3372  HA  TYR   221      18.906   1.828 -44.732  1.00  0.00           H  
ATOM   3373  CB  TYR   221      18.355  -0.166 -44.603  1.00  0.00           C  
ATOM   3374  HB1 TYR   221      19.274  -0.538 -45.105  1.00  0.00           H  
ATOM   3375  HB2 TYR   221      17.419  -0.753 -44.722  1.00  0.00           H  
ATOM   3376  CG  TYR   221      18.520  -0.274 -43.117  1.00  0.00           C  
ATOM   3377  CD1 TYR   221      17.505  -0.803 -42.228  1.00  0.00           C  
ATOM   3378  HD1 TYR   221      16.604  -0.992 -42.792  1.00  0.00           H  
ATOM   3379  CE1 TYR   221      17.716  -0.912 -40.860  1.00  0.00           C  
ATOM   3380  HE1 TYR   221      16.918  -1.223 -40.202  1.00  0.00           H  
ATOM   3381  CZ  TYR   221      18.914  -0.575 -40.294  1.00  0.00           C  
ATOM   3382  OH  TYR   221      18.947  -0.551 -38.897  1.00  0.00           O  
ATOM   3383  HH  TYR   221      19.801  -0.206 -38.625  1.00  0.00           H  
ATOM   3384  CD2 TYR   221      19.763   0.013 -42.540  1.00  0.00           C  
ATOM   3385  HD2 TYR   221      20.572   0.274 -43.205  1.00  0.00           H  
ATOM   3386  CE2 TYR   221      19.942  -0.164 -41.172  1.00  0.00           C  
ATOM   3387  HE2 TYR   221      20.879   0.233 -40.811  1.00  0.00           H  
ATOM   3388  C   TYR   221      17.879   1.478 -46.669  1.00  0.00           C  
ATOM   3389  O   TYR   221      16.782   1.472 -47.238  1.00  0.00           O  
ATOM   3390  N   ASN   222      19.006   1.801 -47.376  1.00  0.00           N  
ATOM   3391  HN  ASN   222      19.895   1.705 -46.935  1.00  0.00           H  
ATOM   3392  CA  ASN   222      19.080   1.678 -48.801  1.00  0.00           C  
ATOM   3393  HA  ASN   222      18.100   1.632 -49.254  1.00  0.00           H  
ATOM   3394  CB  ASN   222      19.976   2.743 -49.428  1.00  0.00           C  
ATOM   3395  HB1 ASN   222      20.140   2.650 -50.522  1.00  0.00           H  
ATOM   3396  HB2 ASN   222      20.910   2.631 -48.836  1.00  0.00           H  
ATOM   3397  CG  ASN   222      19.377   4.115 -49.224  1.00  0.00           C  
ATOM   3398  OD1 ASN   222      18.175   4.375 -49.435  1.00  0.00           O  
ATOM   3399  ND2 ASN   222      20.180   5.020 -48.665  1.00  0.00           N  
ATOM   3400 HD21 ASN   222      21.166   4.859 -48.661  1.00  0.00           H  
ATOM   3401 HD22 ASN   222      19.796   5.890 -48.355  1.00  0.00           H  
ATOM   3402  C   ASN   222      19.842   0.324 -49.150  1.00  0.00           C  
ATOM   3403  O   ASN   222      20.512  -0.185 -48.279  1.00  0.00           O  
ATOM   3404  N   VAL   223      19.491  -0.324 -50.247  1.00  0.00           N  
ATOM   3405  HN  VAL   223      18.742  -0.011 -50.826  1.00  0.00           H  
ATOM   3406  CA  VAL   223      20.053  -1.658 -50.575  1.00  0.00           C  
ATOM   3407  HA  VAL   223      20.838  -1.889 -49.871  1.00  0.00           H  
ATOM   3408  CB  VAL   223      19.011  -2.723 -50.561  1.00  0.00           C  
ATOM   3409  HB  VAL   223      18.213  -2.525 -51.308  1.00  0.00           H  
ATOM   3410  CG1 VAL   223      19.638  -4.065 -50.939  1.00  0.00           C  
ATOM   3411 HG11 VAL   223      19.839  -4.083 -52.031  1.00  0.00           H  
ATOM   3412 HG12 VAL   223      18.972  -4.899 -50.631  1.00  0.00           H  
ATOM   3413 HG13 VAL   223      20.542  -4.159 -50.300  1.00  0.00           H  
ATOM   3414  CG2 VAL   223      18.449  -2.928 -49.166  1.00  0.00           C  
ATOM   3415 HG21 VAL   223      18.008  -2.018 -48.706  1.00  0.00           H  
ATOM   3416 HG22 VAL   223      19.281  -3.292 -48.525  1.00  0.00           H  
ATOM   3417 HG23 VAL   223      17.656  -3.703 -49.099  1.00  0.00           H  
ATOM   3418  C   VAL   223      20.769  -1.574 -51.919  1.00  0.00           C  
ATOM   3419  O   VAL   223      20.234  -1.041 -52.828  1.00  0.00           O  
ATOM   3420  N   TRP   224      22.016  -1.945 -52.006  1.00  0.00           N  
ATOM   3421  HN  TRP   224      22.382  -2.468 -51.241  1.00  0.00           H  
ATOM   3422  CA  TRP   224      22.931  -1.777 -53.130  1.00  0.00           C  
ATOM   3423  HA  TRP   224      22.389  -1.695 -54.061  1.00  0.00           H  
ATOM   3424  CB  TRP   224      23.913  -0.577 -53.007  1.00  0.00           C  
ATOM   3425  HB1 TRP   224      23.172   0.224 -52.796  1.00  0.00           H  
ATOM   3426  HB2 TRP   224      24.416  -0.380 -53.978  1.00  0.00           H  
ATOM   3427  CG  TRP   224      24.892  -0.602 -51.896  1.00  0.00           C  
ATOM   3428  CD1 TRP   224      24.658  -0.521 -50.560  1.00  0.00           C  
ATOM   3429  HD1 TRP   224      23.653  -0.359 -50.197  1.00  0.00           H  
ATOM   3430  NE1 TRP   224      25.773  -0.792 -49.859  1.00  0.00           N  
ATOM   3431  HE1 TRP   224      25.940  -0.520 -48.936  1.00  0.00           H  
ATOM   3432  CE2 TRP   224      26.801  -1.025 -50.797  1.00  0.00           C  
ATOM   3433  CD2 TRP   224      26.229  -0.974 -52.044  1.00  0.00           C  
ATOM   3434  CE3 TRP   224      27.031  -1.203 -53.157  1.00  0.00           C  
ATOM   3435  HE3 TRP   224      26.569  -1.131 -54.131  1.00  0.00           H  
ATOM   3436  CZ3 TRP   224      28.362  -1.444 -53.033  1.00  0.00           C  
ATOM   3437  HZ3 TRP   224      28.982  -1.605 -53.902  1.00  0.00           H  
ATOM   3438  CZ2 TRP   224      28.136  -1.295 -50.720  1.00  0.00           C  
ATOM   3439  HZ2 TRP   224      28.739  -1.384 -49.828  1.00  0.00           H  
ATOM   3440  CH2 TRP   224      28.893  -1.527 -51.824  1.00  0.00           C  
ATOM   3441  HH2 TRP   224      29.903  -1.902 -51.756  1.00  0.00           H  
ATOM   3442  C   TRP   224      23.664  -3.065 -53.377  1.00  0.00           C  
ATOM   3443  O   TRP   224      23.740  -3.964 -52.563  1.00  0.00           O  
ATOM   3444  N   SER   225      24.097  -3.215 -54.628  1.00  0.00           N  
ATOM   3445  HN  SER   225      24.010  -2.477 -55.293  1.00  0.00           H  
ATOM   3446  CA  SER   225      24.803  -4.509 -54.979  1.00  0.00           C  
ATOM   3447  HA  SER   225      25.586  -4.703 -54.262  1.00  0.00           H  
ATOM   3448  CB  SER   225      23.701  -5.656 -55.260  1.00  0.00           C  
ATOM   3449  HB1 SER   225      23.291  -5.367 -56.251  1.00  0.00           H  
ATOM   3450  HB2 SER   225      22.890  -5.726 -54.505  1.00  0.00           H  
ATOM   3451  OG  SER   225      24.288  -6.994 -55.302  1.00  0.00           O  
ATOM   3452  HG1 SER   225      24.677  -7.156 -56.165  1.00  0.00           H  
ATOM   3453  C   SER   225      25.541  -4.299 -56.365  1.00  0.00           C  
ATOM   3454  O   SER   225      25.247  -3.286 -57.024  1.00  0.00           O  
ATOM   3455  N   MET   226      26.469  -5.171 -56.794  1.00  0.00           N  
ATOM   3456  HN  MET   226      26.640  -6.009 -56.281  1.00  0.00           H  
ATOM   3457  CA  MET   226      27.460  -4.768 -57.816  1.00  0.00           C  
ATOM   3458  HA  MET   226      27.037  -3.964 -58.400  1.00  0.00           H  
ATOM   3459  CB  MET   226      28.870  -4.432 -57.303  1.00  0.00           C  
ATOM   3460  HB1 MET   226      29.639  -4.219 -58.076  1.00  0.00           H  
ATOM   3461  HB2 MET   226      29.194  -5.289 -56.675  1.00  0.00           H  
ATOM   3462  CG  MET   226      28.894  -3.226 -56.328  1.00  0.00           C  
ATOM   3463  HG1 MET   226      29.972  -3.174 -56.065  1.00  0.00           H  
ATOM   3464  HG2 MET   226      28.332  -3.463 -55.400  1.00  0.00           H  
ATOM   3465  SD  MET   226      28.554  -1.523 -56.803  1.00  0.00           S  
ATOM   3466  CE  MET   226      29.971  -1.249 -57.955  1.00  0.00           C  
ATOM   3467  HE1 MET   226      29.792  -1.979 -58.773  1.00  0.00           H  
ATOM   3468  HE2 MET   226      30.900  -1.367 -57.356  1.00  0.00           H  
ATOM   3469  HE3 MET   226      29.917  -0.217 -58.364  1.00  0.00           H  
ATOM   3470  C   MET   226      27.738  -6.049 -58.645  1.00  0.00           C  
ATOM   3471  O   MET   226      27.911  -7.156 -58.118  1.00  0.00           O  
ATOM   3472  N   LEU   227      27.759  -5.995 -59.980  1.00  0.00           N  
ATOM   3473  HN  LEU   227      27.762  -5.091 -60.401  1.00  0.00           H  
ATOM   3474  CA  LEU   227      27.899  -7.187 -60.840  1.00  0.00           C  
ATOM   3475  HA  LEU   227      27.168  -7.928 -60.555  1.00  0.00           H  
ATOM   3476  CB  LEU   227      27.707  -6.897 -62.355  1.00  0.00           C  
ATOM   3477  HB1 LEU   227      28.251  -6.004 -62.730  1.00  0.00           H  
ATOM   3478  HB2 LEU   227      26.605  -6.801 -62.456  1.00  0.00           H  
ATOM   3479  CG  LEU   227      28.085  -8.032 -63.354  1.00  0.00           C  
ATOM   3480  HG  LEU   227      28.969  -8.653 -63.092  1.00  0.00           H  
ATOM   3481  CD1 LEU   227      26.875  -8.937 -63.418  1.00  0.00           C  
ATOM   3482 HD11 LEU   227      26.077  -8.392 -63.967  1.00  0.00           H  
ATOM   3483 HD12 LEU   227      26.440  -9.105 -62.410  1.00  0.00           H  
ATOM   3484 HD13 LEU   227      27.174  -9.897 -63.891  1.00  0.00           H  
ATOM   3485  CD2 LEU   227      28.405  -7.470 -64.722  1.00  0.00           C  
ATOM   3486 HD21 LEU   227      27.614  -6.741 -65.000  1.00  0.00           H  
ATOM   3487 HD22 LEU   227      28.605  -8.138 -65.586  1.00  0.00           H  
ATOM   3488 HD23 LEU   227      29.289  -6.821 -64.544  1.00  0.00           H  
ATOM   3489  C   LEU   227      29.288  -7.823 -60.702  1.00  0.00           C  
ATOM   3490  O   LEU   227      29.480  -9.015 -60.734  1.00  0.00           O  
ATOM   3491  N   LYS   228      30.324  -7.001 -60.559  1.00  0.00           N  
ATOM   3492  HN  LYS   228      30.352  -6.005 -60.610  1.00  0.00           H  
ATOM   3493  CA  LYS   228      31.632  -7.541 -60.138  1.00  0.00           C  
ATOM   3494  HA  LYS   228      31.635  -8.621 -60.139  1.00  0.00           H  
ATOM   3495  CB  LYS   228      32.700  -6.969 -61.124  1.00  0.00           C  
ATOM   3496  HB1 LYS   228      33.578  -7.648 -61.161  1.00  0.00           H  
ATOM   3497  HB2 LYS   228      32.892  -5.912 -60.838  1.00  0.00           H  
ATOM   3498  CG  LYS   228      32.260  -6.988 -62.588  1.00  0.00           C  
ATOM   3499  HG1 LYS   228      31.391  -6.349 -62.853  1.00  0.00           H  
ATOM   3500  HG2 LYS   228      31.947  -8.046 -62.716  1.00  0.00           H  
ATOM   3501  CD  LYS   228      33.401  -6.846 -63.679  1.00  0.00           C  
ATOM   3502  HD1 LYS   228      33.007  -7.145 -64.674  1.00  0.00           H  
ATOM   3503  HD2 LYS   228      34.095  -7.704 -63.558  1.00  0.00           H  
ATOM   3504  CE  LYS   228      34.098  -5.530 -63.732  1.00  0.00           C  
ATOM   3505  HE1 LYS   228      34.502  -5.254 -62.734  1.00  0.00           H  
ATOM   3506  HE2 LYS   228      33.425  -4.719 -64.084  1.00  0.00           H  
ATOM   3507  NZ  LYS   228      35.208  -5.708 -64.591  1.00  0.00           N  
ATOM   3508  HZ1 LYS   228      35.585  -6.671 -64.480  1.00  0.00           H  
ATOM   3509  HZ2 LYS   228      35.897  -4.986 -64.302  1.00  0.00           H  
ATOM   3510  HZ3 LYS   228      34.943  -5.549 -65.584  1.00  0.00           H  
ATOM   3511  C   LYS   228      31.840  -6.986 -58.680  1.00  0.00           C  
ATOM   3512  O   LYS   228      31.766  -5.757 -58.460  1.00  0.00           O  
ATOM   3513  N   PRO   229      32.107  -7.801 -57.594  1.00  0.00           N  
ATOM   3514  CD  PRO   229      32.382  -9.236 -57.728  1.00  0.00           C  
ATOM   3515  HD1 PRO   229      33.080  -9.346 -58.585  1.00  0.00           H  
ATOM   3516  HD2 PRO   229      31.416  -9.739 -57.947  1.00  0.00           H  
ATOM   3517  CA  PRO   229      32.800  -7.275 -56.403  1.00  0.00           C  
ATOM   3518  HA  PRO   229      32.056  -6.834 -55.756  1.00  0.00           H  
ATOM   3519  CB  PRO   229      33.460  -8.463 -55.675  1.00  0.00           C  
ATOM   3520  HB1 PRO   229      33.221  -8.480 -54.590  1.00  0.00           H  
ATOM   3521  HB2 PRO   229      34.558  -8.343 -55.797  1.00  0.00           H  
ATOM   3522  CG  PRO   229      32.990  -9.700 -56.392  1.00  0.00           C  
ATOM   3523  HG1 PRO   229      33.850 -10.313 -56.736  1.00  0.00           H  
ATOM   3524  HG2 PRO   229      32.279 -10.423 -55.937  1.00  0.00           H  
ATOM   3525  C   PRO   229      33.784  -6.124 -56.504  1.00  0.00           C  
ATOM   3526  O   PRO   229      34.717  -6.200 -57.298  1.00  0.00           O  
ATOM   3527  N   ILE   230      33.657  -5.101 -55.576  1.00  0.00           N  
ATOM   3528  HN  ILE   230      32.923  -5.162 -54.904  1.00  0.00           H  
ATOM   3529  CA  ILE   230      34.637  -4.084 -55.283  1.00  0.00           C  
ATOM   3530  HA  ILE   230      35.165  -3.833 -56.191  1.00  0.00           H  
ATOM   3531  CB  ILE   230      34.051  -2.658 -55.092  1.00  0.00           C  
ATOM   3532  HB  ILE   230      34.895  -2.002 -54.788  1.00  0.00           H  
ATOM   3533  CG2 ILE   230      33.573  -2.090 -56.502  1.00  0.00           C  
ATOM   3534 HG21 ILE   230      32.507  -1.782 -56.451  1.00  0.00           H  
ATOM   3535 HG22 ILE   230      33.839  -2.782 -57.330  1.00  0.00           H  
ATOM   3536 HG23 ILE   230      34.118  -1.134 -56.654  1.00  0.00           H  
ATOM   3537  CG1 ILE   230      32.835  -2.482 -54.124  1.00  0.00           C  
ATOM   3538 HG11 ILE   230      32.047  -3.253 -54.259  1.00  0.00           H  
ATOM   3539 HG12 ILE   230      32.295  -1.524 -54.278  1.00  0.00           H  
ATOM   3540  CD  ILE   230      33.220  -2.664 -52.660  1.00  0.00           C  
ATOM   3541  HD1 ILE   230      33.452  -3.723 -52.417  1.00  0.00           H  
ATOM   3542  HD2 ILE   230      32.298  -2.408 -52.095  1.00  0.00           H  
ATOM   3543  HD3 ILE   230      34.036  -1.975 -52.355  1.00  0.00           H  
ATOM   3544  C   ILE   230      35.631  -4.499 -54.168  1.00  0.00           C  
ATOM   3545  O   ILE   230      35.324  -5.382 -53.416  1.00  0.00           O  
ATOM   3546  N   ASN   231      36.725  -3.783 -54.026  1.00  0.00           N  
ATOM   3547  HN  ASN   231      36.850  -2.939 -54.543  1.00  0.00           H  
ATOM   3548  CA  ASN   231      37.566  -3.924 -52.845  1.00  0.00           C  
ATOM   3549  HA  ASN   231      37.880  -4.942 -52.667  1.00  0.00           H  
ATOM   3550  CB  ASN   231      38.819  -3.090 -53.170  1.00  0.00           C  
ATOM   3551  HB1 ASN   231      38.595  -2.006 -53.266  1.00  0.00           H  
ATOM   3552  HB2 ASN   231      39.188  -3.347 -54.186  1.00  0.00           H  
ATOM   3553  CG  ASN   231      39.966  -3.262 -52.161  1.00  0.00           C  
ATOM   3554  OD1 ASN   231      40.177  -2.363 -51.350  1.00  0.00           O  
ATOM   3555  ND2 ASN   231      40.571  -4.498 -52.033  1.00  0.00           N  
ATOM   3556 HD21 ASN   231      40.521  -5.131 -52.806  1.00  0.00           H  
ATOM   3557 HD22 ASN   231      41.234  -4.620 -51.294  1.00  0.00           H  
ATOM   3558  C   ASN   231      36.885  -3.518 -51.568  1.00  0.00           C  
ATOM   3559  O   ASN   231      36.167  -2.554 -51.623  1.00  0.00           O  
ATOM   3560  N   THR   232      37.175  -4.178 -50.458  1.00  0.00           N  
ATOM   3561  HN  THR   232      37.853  -4.909 -50.433  1.00  0.00           H  
ATOM   3562  CA  THR   232      36.562  -3.939 -49.117  1.00  0.00           C  
ATOM   3563  HA  THR   232      35.486  -3.995 -49.192  1.00  0.00           H  
ATOM   3564  CB  THR   232      36.984  -5.045 -48.085  1.00  0.00           C  
ATOM   3565  HB  THR   232      38.083  -5.201 -48.121  1.00  0.00           H  
ATOM   3566  OG1 THR   232      36.359  -6.325 -48.406  1.00  0.00           O  
ATOM   3567  HG1 THR   232      36.689  -6.612 -49.261  1.00  0.00           H  
ATOM   3568  CG2 THR   232      36.567  -4.588 -46.647  1.00  0.00           C  
ATOM   3569 HG21 THR   232      36.505  -5.465 -45.968  1.00  0.00           H  
ATOM   3570 HG22 THR   232      35.530  -4.196 -46.567  1.00  0.00           H  
ATOM   3571 HG23 THR   232      37.365  -3.889 -46.314  1.00  0.00           H  
ATOM   3572  C   THR   232      36.745  -2.599 -48.482  1.00  0.00           C  
ATOM   3573  O   THR   232      35.766  -2.041 -48.054  1.00  0.00           O  
ATOM   3574  N   THR   233      37.970  -1.979 -48.534  1.00  0.00           N  
ATOM   3575  HN  THR   233      38.724  -2.553 -48.843  1.00  0.00           H  
ATOM   3576  CA  THR   233      38.180  -0.630 -48.102  1.00  0.00           C  
ATOM   3577  HA  THR   233      37.464  -0.314 -47.358  1.00  0.00           H  
ATOM   3578  CB  THR   233      39.469  -0.469 -47.347  1.00  0.00           C  
ATOM   3579  HB  THR   233      39.582   0.583 -47.011  1.00  0.00           H  
ATOM   3580  OG1 THR   233      40.532  -1.033 -48.171  1.00  0.00           O  
ATOM   3581  HG1 THR   233      40.460  -1.990 -48.155  1.00  0.00           H  
ATOM   3582  CG2 THR   233      39.379  -1.361 -46.058  1.00  0.00           C  
ATOM   3583 HG21 THR   233      38.935  -2.375 -46.150  1.00  0.00           H  
ATOM   3584 HG22 THR   233      38.760  -0.844 -45.293  1.00  0.00           H  
ATOM   3585 HG23 THR   233      40.406  -1.518 -45.664  1.00  0.00           H  
ATOM   3586  C   THR   233      38.166   0.331 -49.257  1.00  0.00           C  
ATOM   3587  O   THR   233      38.133   1.564 -49.106  1.00  0.00           O  
ATOM   3588  N   GLY   234      38.065  -0.197 -50.471  1.00  0.00           N  
ATOM   3589  HN  GLY   234      37.595  -1.065 -50.613  1.00  0.00           H  
ATOM   3590  CA  GLY   234      38.248   0.625 -51.677  1.00  0.00           C  
ATOM   3591  HA1 GLY   234      37.515   1.416 -51.619  1.00  0.00           H  
ATOM   3592  HA2 GLY   234      37.997  -0.095 -52.442  1.00  0.00           H  
ATOM   3593  C   GLY   234      39.614   1.170 -52.013  1.00  0.00           C  
ATOM   3594  O   GLY   234      39.719   2.282 -52.462  1.00  0.00           O  
ATOM   3595  N   THR   235      40.669   0.453 -51.637  1.00  0.00           N  
ATOM   3596  HN  THR   235      40.593  -0.445 -51.211  1.00  0.00           H  
ATOM   3597  CA  THR   235      42.089   0.923 -51.717  1.00  0.00           C  
ATOM   3598  HA  THR   235      42.132   2.002 -51.731  1.00  0.00           H  
ATOM   3599  CB  THR   235      42.771   0.543 -50.381  1.00  0.00           C  
ATOM   3600  HB  THR   235      43.878   0.564 -50.472  1.00  0.00           H  
ATOM   3601  OG1 THR   235      42.428  -0.802 -50.005  1.00  0.00           O  
ATOM   3602  HG1 THR   235      41.616  -0.683 -49.507  1.00  0.00           H  
ATOM   3603  CG2 THR   235      42.391   1.472 -49.334  1.00  0.00           C  
ATOM   3604 HG21 THR   235      41.288   1.536 -49.227  1.00  0.00           H  
ATOM   3605 HG22 THR   235      42.742   2.502 -49.563  1.00  0.00           H  
ATOM   3606 HG23 THR   235      42.894   1.191 -48.384  1.00  0.00           H  
ATOM   3607  C   THR   235      42.785   0.371 -52.937  1.00  0.00           C  
ATOM   3608  O   THR   235      43.937   0.615 -53.209  1.00  0.00           O  
ATOM   3609  N   LEU   236      42.043  -0.467 -53.626  1.00  0.00           N  
ATOM   3610  HN  LEU   236      41.146  -0.771 -53.314  1.00  0.00           H  
ATOM   3611  CA  LEU   236      42.326  -0.975 -55.011  1.00  0.00           C  
ATOM   3612  HA  LEU   236      43.283  -0.590 -55.330  1.00  0.00           H  
ATOM   3613  CB  LEU   236      42.475  -2.475 -55.100  1.00  0.00           C  
ATOM   3614  HB1 LEU   236      42.796  -2.883 -56.082  1.00  0.00           H  
ATOM   3615  HB2 LEU   236      41.500  -2.926 -54.816  1.00  0.00           H  
ATOM   3616  CG  LEU   236      43.529  -3.080 -54.117  1.00  0.00           C  
ATOM   3617  HG  LEU   236      43.237  -2.782 -53.087  1.00  0.00           H  
ATOM   3618  CD1 LEU   236      43.514  -4.623 -54.095  1.00  0.00           C  
ATOM   3619 HD11 LEU   236      44.120  -5.044 -53.265  1.00  0.00           H  
ATOM   3620 HD12 LEU   236      43.911  -4.975 -55.071  1.00  0.00           H  
ATOM   3621 HD13 LEU   236      42.488  -4.926 -53.797  1.00  0.00           H  
ATOM   3622  CD2 LEU   236      44.937  -2.590 -54.443  1.00  0.00           C  
ATOM   3623 HD21 LEU   236      45.627  -3.117 -53.751  1.00  0.00           H  
ATOM   3624 HD22 LEU   236      45.003  -1.482 -54.391  1.00  0.00           H  
ATOM   3625 HD23 LEU   236      45.227  -2.882 -55.475  1.00  0.00           H  
ATOM   3626  C   LEU   236      41.342  -0.388 -55.932  1.00  0.00           C  
ATOM   3627  O   LEU   236      40.135  -0.387 -55.692  1.00  0.00           O  
ATOM   3628  N   LYS   237      41.835   0.328 -57.006  1.00  0.00           N  
ATOM   3629  HN  LYS   237      42.803   0.326 -57.246  1.00  0.00           H  
ATOM   3630  CA  LYS   237      40.938   1.118 -57.885  1.00  0.00           C  
ATOM   3631  HA  LYS   237      40.617   1.842 -57.151  1.00  0.00           H  
ATOM   3632  CB  LYS   237      41.740   1.874 -59.062  1.00  0.00           C  
ATOM   3633  HB1 LYS   237      40.951   2.296 -59.720  1.00  0.00           H  
ATOM   3634  HB2 LYS   237      42.364   1.201 -59.687  1.00  0.00           H  
ATOM   3635  CG  LYS   237      42.705   3.011 -58.533  1.00  0.00           C  
ATOM   3636  HG1 LYS   237      43.155   3.360 -59.487  1.00  0.00           H  
ATOM   3637  HG2 LYS   237      43.529   2.457 -58.033  1.00  0.00           H  
ATOM   3638  CD  LYS   237      42.000   4.095 -57.834  1.00  0.00           C  
ATOM   3639  HD1 LYS   237      41.412   3.732 -56.964  1.00  0.00           H  
ATOM   3640  HD2 LYS   237      41.140   4.487 -58.418  1.00  0.00           H  
ATOM   3641  CE  LYS   237      42.806   5.335 -57.468  1.00  0.00           C  
ATOM   3642  HE1 LYS   237      43.542   5.137 -56.659  1.00  0.00           H  
ATOM   3643  HE2 LYS   237      42.122   6.091 -57.028  1.00  0.00           H  
ATOM   3644  NZ  LYS   237      43.596   5.775 -58.651  1.00  0.00           N  
ATOM   3645  HZ1 LYS   237      43.936   6.752 -58.542  1.00  0.00           H  
ATOM   3646  HZ2 LYS   237      43.034   5.773 -59.526  1.00  0.00           H  
ATOM   3647  HZ3 LYS   237      44.367   5.097 -58.820  1.00  0.00           H  
ATOM   3648  C   LYS   237      39.697   0.331 -58.443  1.00  0.00           C  
ATOM   3649  O   LYS   237      39.920  -0.758 -59.024  1.00  0.00           O  
ATOM   3650  N   PRO   238      38.484   0.831 -58.332  1.00  0.00           N  
ATOM   3651  CD  PRO   238      38.017   1.860 -57.475  1.00  0.00           C  
ATOM   3652  HD1 PRO   238      38.742   2.695 -57.363  1.00  0.00           H  
ATOM   3653  HD2 PRO   238      37.795   1.451 -56.466  1.00  0.00           H  
ATOM   3654  CA  PRO   238      37.406   0.386 -59.099  1.00  0.00           C  
ATOM   3655  HA  PRO   238      37.297  -0.648 -58.806  1.00  0.00           H  
ATOM   3656  CB  PRO   238      36.167   1.163 -58.695  1.00  0.00           C  
ATOM   3657  HB1 PRO   238      35.544   0.561 -57.999  1.00  0.00           H  
ATOM   3658  HB2 PRO   238      35.501   1.385 -59.556  1.00  0.00           H  
ATOM   3659  CG  PRO   238      36.753   2.382 -57.982  1.00  0.00           C  
ATOM   3660  HG1 PRO   238      37.061   3.163 -58.709  1.00  0.00           H  
ATOM   3661  HG2 PRO   238      36.086   2.665 -57.139  1.00  0.00           H  
ATOM   3662  C   PRO   238      37.671   0.326 -60.627  1.00  0.00           C  
ATOM   3663  O   PRO   238      38.530   1.126 -61.038  1.00  0.00           O  
ATOM   3664  N   ASP   239      36.967  -0.488 -61.407  1.00  0.00           N  
ATOM   3665  HN  ASP   239      36.208  -1.083 -61.156  1.00  0.00           H  
ATOM   3666  CA  ASP   239      36.829  -0.351 -62.817  1.00  0.00           C  
ATOM   3667  HA  ASP   239      37.842  -0.201 -63.160  1.00  0.00           H  
ATOM   3668  CB  ASP   239      36.109  -1.560 -63.488  1.00  0.00           C  
ATOM   3669  HB1 ASP   239      35.852  -1.449 -64.563  1.00  0.00           H  
ATOM   3670  HB2 ASP   239      35.185  -1.870 -62.954  1.00  0.00           H  
ATOM   3671  CG  ASP   239      37.219  -2.706 -63.463  1.00  0.00           C  
ATOM   3672  OD1 ASP   239      36.762  -3.869 -63.522  1.00  0.00           O  
ATOM   3673  OD2 ASP   239      38.403  -2.406 -63.551  1.00  0.00           O  
ATOM   3674  C   ASP   239      36.003   0.915 -63.267  1.00  0.00           C  
ATOM   3675  O   ASP   239      35.057   1.247 -62.550  1.00  0.00           O  
ATOM   3676  N   ASP   240      36.403   1.625 -64.323  1.00  0.00           N  
ATOM   3677  HN  ASP   240      37.039   1.339 -65.035  1.00  0.00           H  
ATOM   3678  CA  ASP   240      35.932   2.904 -64.685  1.00  0.00           C  
ATOM   3679  HA  ASP   240      36.018   3.544 -63.819  1.00  0.00           H  
ATOM   3680  CB  ASP   240      36.883   3.507 -65.705  1.00  0.00           C  
ATOM   3681  HB1 ASP   240      36.522   3.265 -66.728  1.00  0.00           H  
ATOM   3682  HB2 ASP   240      37.849   2.983 -65.539  1.00  0.00           H  
ATOM   3683  CG  ASP   240      37.104   4.942 -65.652  1.00  0.00           C  
ATOM   3684  OD1 ASP   240      37.796   5.529 -66.560  1.00  0.00           O  
ATOM   3685  OD2 ASP   240      36.543   5.575 -64.751  1.00  0.00           O  
ATOM   3686  C   ASP   240      34.470   3.083 -65.151  1.00  0.00           C  
ATOM   3687  O   ASP   240      33.852   2.101 -65.575  1.00  0.00           O  
ATOM   3688  N   ARG   241      33.816   4.214 -64.977  1.00  0.00           N  
ATOM   3689  HN  ARG   241      34.313   4.949 -64.521  1.00  0.00           H  
ATOM   3690  CA  ARG   241      32.474   4.462 -65.383  1.00  0.00           C  
ATOM   3691  HA  ARG   241      32.319   5.330 -64.759  1.00  0.00           H  
ATOM   3692  CB  ARG   241      32.475   4.789 -66.906  1.00  0.00           C  
ATOM   3693  HB1 ARG   241      31.467   4.873 -67.367  1.00  0.00           H  
ATOM   3694  HB2 ARG   241      32.922   3.873 -67.348  1.00  0.00           H  
ATOM   3695  CG  ARG   241      33.367   6.013 -67.154  1.00  0.00           C  
ATOM   3696  HG1 ARG   241      34.466   5.856 -67.094  1.00  0.00           H  
ATOM   3697  HG2 ARG   241      33.188   6.718 -66.313  1.00  0.00           H  
ATOM   3698  CD  ARG   241      33.032   6.572 -68.498  1.00  0.00           C  
ATOM   3699  HD1 ARG   241      33.529   7.525 -68.781  1.00  0.00           H  
ATOM   3700  HD2 ARG   241      31.933   6.724 -68.566  1.00  0.00           H  
ATOM   3701  NE  ARG   241      33.554   5.546 -69.460  1.00  0.00           N  
ATOM   3702  HE  ARG   241      34.367   5.028 -69.192  1.00  0.00           H  
ATOM   3703  CZ  ARG   241      33.115   5.150 -70.651  1.00  0.00           C  
ATOM   3704  NH1 ARG   241      31.945   5.514 -71.167  1.00  0.00           N  
ATOM   3705 HH11 ARG   241      31.284   5.940 -70.549  1.00  0.00           H  
ATOM   3706 HH12 ARG   241      31.756   5.295 -72.124  1.00  0.00           H  
ATOM   3707  NH2 ARG   241      33.945   4.602 -71.496  1.00  0.00           N  
ATOM   3708 HH21 ARG   241      34.796   4.160 -71.213  1.00  0.00           H  
ATOM   3709 HH22 ARG   241      33.831   4.752 -72.478  1.00  0.00           H  
ATOM   3710  C   ARG   241      31.364   3.571 -64.922  1.00  0.00           C  
ATOM   3711  O   ARG   241      30.648   3.003 -65.736  1.00  0.00           O  
ATOM   3712  N   VAL   242      31.053   3.489 -63.592  1.00  0.00           N  
ATOM   3713  HN  VAL   242      31.701   3.890 -62.949  1.00  0.00           H  
ATOM   3714  CA  VAL   242      30.080   2.464 -63.071  1.00  0.00           C  
ATOM   3715  HA  VAL   242      30.271   1.539 -63.595  1.00  0.00           H  
ATOM   3716  CB  VAL   242      30.154   2.277 -61.539  1.00  0.00           C  
ATOM   3717  HB  VAL   242      30.089   3.289 -61.084  1.00  0.00           H  
ATOM   3718  CG1 VAL   242      29.023   1.331 -61.080  1.00  0.00           C  
ATOM   3719 HG11 VAL   242      28.980   0.468 -61.779  1.00  0.00           H  
ATOM   3720 HG12 VAL   242      28.010   1.785 -61.105  1.00  0.00           H  
ATOM   3721 HG13 VAL   242      29.243   1.057 -60.026  1.00  0.00           H  
ATOM   3722  CG2 VAL   242      31.595   1.733 -61.197  1.00  0.00           C  
ATOM   3723 HG21 VAL   242      32.429   2.241 -61.728  1.00  0.00           H  
ATOM   3724 HG22 VAL   242      31.704   0.682 -61.541  1.00  0.00           H  
ATOM   3725 HG23 VAL   242      31.749   1.749 -60.097  1.00  0.00           H  
ATOM   3726  C   VAL   242      28.714   2.832 -63.438  1.00  0.00           C  
ATOM   3727  O   VAL   242      28.310   3.921 -63.035  1.00  0.00           O  
ATOM   3728  N   VAL   243      28.045   1.999 -64.284  1.00  0.00           N  
ATOM   3729  HN  VAL   243      28.579   1.234 -64.637  1.00  0.00           H  
ATOM   3730  CA  VAL   243      26.657   2.050 -64.678  1.00  0.00           C  
ATOM   3731  HA  VAL   243      26.565   3.104 -64.899  1.00  0.00           H  
ATOM   3732  CB  VAL   243      26.212   0.991 -65.740  1.00  0.00           C  
ATOM   3733  HB  VAL   243      26.554  -0.039 -65.504  1.00  0.00           H  
ATOM   3734  CG1 VAL   243      24.679   0.895 -66.043  1.00  0.00           C  
ATOM   3735 HG11 VAL   243      24.164   0.512 -65.137  1.00  0.00           H  
ATOM   3736 HG12 VAL   243      24.410   0.134 -66.807  1.00  0.00           H  
ATOM   3737 HG13 VAL   243      24.196   1.885 -66.187  1.00  0.00           H  
ATOM   3738  CG2 VAL   243      27.036   1.377 -66.975  1.00  0.00           C  
ATOM   3739 HG21 VAL   243      27.004   0.472 -67.619  1.00  0.00           H  
ATOM   3740 HG22 VAL   243      28.105   1.670 -66.907  1.00  0.00           H  
ATOM   3741 HG23 VAL   243      26.606   2.232 -67.540  1.00  0.00           H  
ATOM   3742  C   VAL   243      25.761   1.784 -63.504  1.00  0.00           C  
ATOM   3743  O   VAL   243      25.795   0.689 -62.960  1.00  0.00           O  
ATOM   3744  N   VAL   244      24.956   2.675 -62.975  1.00  0.00           N  
ATOM   3745  HN  VAL   244      24.961   3.569 -63.417  1.00  0.00           H  
ATOM   3746  CA  VAL   244      24.097   2.464 -61.859  1.00  0.00           C  
ATOM   3747  HA  VAL   244      24.415   1.611 -61.276  1.00  0.00           H  
ATOM   3748  CB  VAL   244      24.280   3.733 -60.908  1.00  0.00           C  
ATOM   3749  HB  VAL   244      24.145   4.621 -61.563  1.00  0.00           H  
ATOM   3750  CG1 VAL   244      23.323   3.554 -59.766  1.00  0.00           C  
ATOM   3751 HG11 VAL   244      23.656   4.107 -58.861  1.00  0.00           H  
ATOM   3752 HG12 VAL   244      23.467   2.489 -59.482  1.00  0.00           H  
ATOM   3753 HG13 VAL   244      22.258   3.814 -59.946  1.00  0.00           H  
ATOM   3754  CG2 VAL   244      25.695   3.800 -60.406  1.00  0.00           C  
ATOM   3755 HG21 VAL   244      25.922   4.485 -59.561  1.00  0.00           H  
ATOM   3756 HG22 VAL   244      26.380   4.080 -61.235  1.00  0.00           H  
ATOM   3757 HG23 VAL   244      25.987   2.772 -60.104  1.00  0.00           H  
ATOM   3758  C   VAL   244      22.650   2.272 -62.308  1.00  0.00           C  
ATOM   3759  O   VAL   244      22.058   3.156 -62.934  1.00  0.00           O  
ATOM   3760  N   ALA   245      21.887   1.230 -61.894  1.00  0.00           N  
ATOM   3761  HN  ALA   245      22.358   0.513 -61.387  1.00  0.00           H  
ATOM   3762  CA  ALA   245      20.490   0.871 -62.107  1.00  0.00           C  
ATOM   3763  HA  ALA   245      20.087   1.510 -62.879  1.00  0.00           H  
ATOM   3764  CB  ALA   245      20.279  -0.610 -62.536  1.00  0.00           C  
ATOM   3765  HB1 ALA   245      20.958  -0.852 -63.381  1.00  0.00           H  
ATOM   3766  HB2 ALA   245      19.266  -0.567 -62.991  1.00  0.00           H  
ATOM   3767  HB3 ALA   245      20.459  -1.398 -61.773  1.00  0.00           H  
ATOM   3768  C   ALA   245      19.649   1.020 -60.846  1.00  0.00           C  
ATOM   3769  O   ALA   245      20.074   0.650 -59.805  1.00  0.00           O  
ATOM   3770  N   ALA   246      18.541   1.787 -60.972  1.00  0.00           N  
ATOM   3771  HN  ALA   246      18.276   2.145 -61.865  1.00  0.00           H  
ATOM   3772  CA  ALA   246      17.871   2.318 -59.761  1.00  0.00           C  
ATOM   3773  HA  ALA   246      18.081   1.654 -58.936  1.00  0.00           H  
ATOM   3774  CB  ALA   246      18.362   3.753 -59.394  1.00  0.00           C  
ATOM   3775  HB1 ALA   246      19.473   3.778 -59.422  1.00  0.00           H  
ATOM   3776  HB2 ALA   246      18.024   3.952 -58.354  1.00  0.00           H  
ATOM   3777  HB3 ALA   246      17.889   4.513 -60.051  1.00  0.00           H  
ATOM   3778  C   ALA   246      16.284   2.225 -59.792  1.00  0.00           C  
ATOM   3779  O   ALA   246      15.650   2.266 -60.847  1.00  0.00           O  
ATOM   3780  N   THR   247      15.635   2.154 -58.661  1.00  0.00           N  
ATOM   3781  HN  THR   247      16.035   2.360 -57.772  1.00  0.00           H  
ATOM   3782  CA  THR   247      14.161   2.355 -58.555  1.00  0.00           C  
ATOM   3783  HA  THR   247      13.901   3.231 -59.130  1.00  0.00           H  
ATOM   3784  CB  THR   247      13.314   1.126 -59.099  1.00  0.00           C  
ATOM   3785  HB  THR   247      13.644   0.849 -60.123  1.00  0.00           H  
ATOM   3786  OG1 THR   247      11.896   1.366 -59.261  1.00  0.00           O  
ATOM   3787  HG1 THR   247      11.834   2.042 -59.939  1.00  0.00           H  
ATOM   3788  CG2 THR   247      13.399  -0.045 -58.155  1.00  0.00           C  
ATOM   3789 HG21 THR   247      12.890   0.237 -57.209  1.00  0.00           H  
ATOM   3790 HG22 THR   247      14.479  -0.209 -57.949  1.00  0.00           H  
ATOM   3791 HG23 THR   247      12.938  -0.927 -58.648  1.00  0.00           H  
ATOM   3792  C   THR   247      13.844   2.702 -57.177  1.00  0.00           C  
ATOM   3793  O   THR   247      14.736   2.463 -56.338  1.00  0.00           O  
ATOM   3794  N   ARG   248      12.581   3.135 -56.790  1.00  0.00           N  
ATOM   3795  HN  ARG   248      11.973   3.539 -57.468  1.00  0.00           H  
ATOM   3796  CA  ARG   248      12.218   3.127 -55.356  1.00  0.00           C  
ATOM   3797  HA  ARG   248      13.025   2.627 -54.840  1.00  0.00           H  
ATOM   3798  CB  ARG   248      12.035   4.636 -54.884  1.00  0.00           C  
ATOM   3799  HB1 ARG   248      12.842   5.324 -55.214  1.00  0.00           H  
ATOM   3800  HB2 ARG   248      12.350   4.558 -53.822  1.00  0.00           H  
ATOM   3801  CG  ARG   248      10.633   5.283 -54.962  1.00  0.00           C  
ATOM   3802  HG1 ARG   248      10.628   6.251 -54.417  1.00  0.00           H  
ATOM   3803  HG2 ARG   248       9.916   4.671 -54.374  1.00  0.00           H  
ATOM   3804  CD  ARG   248      10.049   5.445 -56.327  1.00  0.00           C  
ATOM   3805  HD1 ARG   248      10.071   4.556 -56.992  1.00  0.00           H  
ATOM   3806  HD2 ARG   248      10.658   6.199 -56.871  1.00  0.00           H  
ATOM   3807  NE  ARG   248       8.640   5.977 -56.301  1.00  0.00           N  
ATOM   3808  HE  ARG   248       8.362   6.907 -56.544  1.00  0.00           H  
ATOM   3809  CZ  ARG   248       7.606   5.376 -55.801  1.00  0.00           C  
ATOM   3810  NH1 ARG   248       7.628   4.047 -55.771  1.00  0.00           N  
ATOM   3811 HH11 ARG   248       8.356   3.463 -56.130  1.00  0.00           H  
ATOM   3812 HH12 ARG   248       6.930   3.717 -55.136  1.00  0.00           H  
ATOM   3813  NH2 ARG   248       6.532   6.004 -55.417  1.00  0.00           N  
ATOM   3814 HH21 ARG   248       6.403   6.995 -55.467  1.00  0.00           H  
ATOM   3815 HH22 ARG   248       5.847   5.376 -55.049  1.00  0.00           H  
ATOM   3816  C   ARG   248      10.936   2.397 -55.026  1.00  0.00           C  
ATOM   3817  O   ARG   248      10.009   2.322 -55.806  1.00  0.00           O  
ATOM   3818  N   LEU   249      10.863   1.822 -53.832  1.00  0.00           N  
ATOM   3819  HN  LEU   249      11.595   1.949 -53.167  1.00  0.00           H  
ATOM   3820  CA  LEU   249       9.719   1.121 -53.297  1.00  0.00           C  
ATOM   3821  HA  LEU   249       8.962   1.180 -54.064  1.00  0.00           H  
ATOM   3822  CB  LEU   249      10.033  -0.351 -52.898  1.00  0.00           C  
ATOM   3823  HB1 LEU   249      10.908  -0.491 -52.227  1.00  0.00           H  
ATOM   3824  HB2 LEU   249      10.428  -0.936 -53.756  1.00  0.00           H  
ATOM   3825  CG  LEU   249       8.932  -1.153 -52.095  1.00  0.00           C  
ATOM   3826  HG  LEU   249       8.604  -0.605 -51.185  1.00  0.00           H  
ATOM   3827  CD1 LEU   249       7.680  -1.089 -52.935  1.00  0.00           C  
ATOM   3828 HD11 LEU   249       6.968  -1.831 -52.517  1.00  0.00           H  
ATOM   3829 HD12 LEU   249       7.857  -1.485 -53.958  1.00  0.00           H  
ATOM   3830 HD13 LEU   249       7.145  -0.116 -52.940  1.00  0.00           H  
ATOM   3831  CD2 LEU   249       9.422  -2.514 -51.656  1.00  0.00           C  
ATOM   3832 HD21 LEU   249      10.291  -2.406 -50.973  1.00  0.00           H  
ATOM   3833 HD22 LEU   249       9.669  -3.094 -52.572  1.00  0.00           H  
ATOM   3834 HD23 LEU   249       8.634  -2.997 -51.040  1.00  0.00           H  
ATOM   3835  C   LEU   249       9.136   1.764 -52.079  1.00  0.00           C  
ATOM   3836  O   LEU   249       9.729   1.887 -51.022  1.00  0.00           O  
ATOM   3837  N   ASP   250       7.844   2.171 -52.106  1.00  0.00           N  
ATOM   3838  HN  ASP   250       7.348   2.147 -52.971  1.00  0.00           H  
ATOM   3839  CA  ASP   250       7.098   2.667 -50.988  1.00  0.00           C  
ATOM   3840  HA  ASP   250       7.466   3.636 -50.685  1.00  0.00           H  
ATOM   3841  CB  ASP   250       5.603   2.887 -51.456  1.00  0.00           C  
ATOM   3842  HB1 ASP   250       4.998   3.375 -50.662  1.00  0.00           H  
ATOM   3843  HB2 ASP   250       5.096   1.923 -51.673  1.00  0.00           H  
ATOM   3844  CG  ASP   250       5.482   3.689 -52.727  1.00  0.00           C  
ATOM   3845  OD1 ASP   250       4.943   4.881 -52.700  1.00  0.00           O  
ATOM   3846  OD2 ASP   250       5.943   3.253 -53.810  1.00  0.00           O  
ATOM   3847  C   ASP   250       7.052   1.850 -49.736  1.00  0.00           C  
ATOM   3848  O   ASP   250       7.012   0.649 -49.746  1.00  0.00           O  
ATOM   3849  N   SER   251       7.139   2.487 -48.520  1.00  0.00           N  
ATOM   3850  HN  SER   251       7.211   3.477 -48.423  1.00  0.00           H  
ATOM   3851  CA  SER   251       7.020   1.725 -47.315  1.00  0.00           C  
ATOM   3852  HA  SER   251       6.258   0.980 -47.489  1.00  0.00           H  
ATOM   3853  CB  SER   251       8.345   1.071 -46.836  1.00  0.00           C  
ATOM   3854  HB1 SER   251       8.585   0.334 -47.632  1.00  0.00           H  
ATOM   3855  HB2 SER   251       8.223   0.428 -45.938  1.00  0.00           H  
ATOM   3856  OG  SER   251       9.475   1.964 -46.683  1.00  0.00           O  
ATOM   3857  HG1 SER   251       9.322   2.551 -45.939  1.00  0.00           H  
ATOM   3858  C   SER   251       6.430   2.487 -46.144  1.00  0.00           C  
ATOM   3859  O   SER   251       6.650   2.150 -44.957  1.00  0.00           O  
ATOM   3860  N   ARG   252       5.785   3.598 -46.415  1.00  0.00           N  
ATOM   3861  HN  ARG   252       5.536   3.797 -47.359  1.00  0.00           H  
ATOM   3862  CA  ARG   252       5.203   4.486 -45.447  1.00  0.00           C  
ATOM   3863  HA  ARG   252       5.144   4.004 -44.483  1.00  0.00           H  
ATOM   3864  CB  ARG   252       6.057   5.796 -45.373  1.00  0.00           C  
ATOM   3865  HB1 ARG   252       5.553   6.511 -44.689  1.00  0.00           H  
ATOM   3866  HB2 ARG   252       5.896   6.242 -46.378  1.00  0.00           H  
ATOM   3867  CG  ARG   252       7.459   5.592 -44.759  1.00  0.00           C  
ATOM   3868  HG1 ARG   252       7.959   4.903 -45.472  1.00  0.00           H  
ATOM   3869  HG2 ARG   252       7.505   5.161 -43.736  1.00  0.00           H  
ATOM   3870  CD  ARG   252       8.234   6.943 -44.863  1.00  0.00           C  
ATOM   3871  HD1 ARG   252       7.773   7.787 -44.306  1.00  0.00           H  
ATOM   3872  HD2 ARG   252       8.284   7.394 -45.877  1.00  0.00           H  
ATOM   3873  NE  ARG   252       9.584   6.669 -44.396  1.00  0.00           N  
ATOM   3874  HE  ARG   252      10.371   6.846 -44.988  1.00  0.00           H  
ATOM   3875  CZ  ARG   252       9.916   6.651 -43.068  1.00  0.00           C  
ATOM   3876  NH1 ARG   252       8.995   6.854 -42.134  1.00  0.00           N  
ATOM   3877 HH11 ARG   252       9.173   6.940 -41.154  1.00  0.00           H  
ATOM   3878 HH12 ARG   252       8.056   7.003 -42.445  1.00  0.00           H  
ATOM   3879  NH2 ARG   252      11.166   6.414 -42.776  1.00  0.00           N  
ATOM   3880 HH21 ARG   252      11.776   5.967 -43.430  1.00  0.00           H  
ATOM   3881 HH22 ARG   252      11.325   6.315 -41.794  1.00  0.00           H  
ATOM   3882  C   ARG   252       3.769   4.869 -45.831  1.00  0.00           C  
ATOM   3883  O   ARG   252       3.329   4.637 -46.963  1.00  0.00           O  
ATOM   3884  N   SER   253       2.979   5.499 -44.991  1.00  0.00           N  
ATOM   3885  HN  SER   253       3.249   5.631 -44.040  1.00  0.00           H  
ATOM   3886  CA  SER   253       1.672   5.903 -45.419  1.00  0.00           C  
ATOM   3887  HA  SER   253       1.705   6.299 -46.423  1.00  0.00           H  
ATOM   3888  CB  SER   253       0.586   4.670 -45.401  1.00  0.00           C  
ATOM   3889  HB1 SER   253       0.668   4.181 -44.407  1.00  0.00           H  
ATOM   3890  HB2 SER   253       0.863   3.980 -46.226  1.00  0.00           H  
ATOM   3891  OG  SER   253      -0.851   5.025 -45.501  1.00  0.00           O  
ATOM   3892  HG1 SER   253      -1.239   4.394 -44.890  1.00  0.00           H  
ATOM   3893  C   SER   253       1.299   6.935 -44.530  1.00  0.00           C  
ATOM   3894  O   SER   253       1.898   7.114 -43.475  1.00  0.00           O  
ATOM   3895  N   PHE   254       0.256   7.711 -44.858  1.00  0.00           N  
ATOM   3896  HN  PHE   254      -0.321   7.433 -45.623  1.00  0.00           H  
ATOM   3897  CA  PHE   254      -0.306   8.897 -44.180  1.00  0.00           C  
ATOM   3898  HA  PHE   254       0.553   9.402 -43.763  1.00  0.00           H  
ATOM   3899  CB  PHE   254      -1.223   9.675 -45.127  1.00  0.00           C  
ATOM   3900  HB1 PHE   254      -2.121   9.189 -45.564  1.00  0.00           H  
ATOM   3901  HB2 PHE   254      -0.623   9.843 -46.047  1.00  0.00           H  
ATOM   3902  CG  PHE   254      -1.675  11.055 -44.653  1.00  0.00           C  
ATOM   3903  CD1 PHE   254      -2.673  11.721 -45.363  1.00  0.00           C  
ATOM   3904  HD1 PHE   254      -3.264  11.316 -46.172  1.00  0.00           H  
ATOM   3905  CE1 PHE   254      -3.015  13.023 -45.050  1.00  0.00           C  
ATOM   3906  HE1 PHE   254      -3.734  13.516 -45.687  1.00  0.00           H  
ATOM   3907  CZ  PHE   254      -2.421  13.730 -43.949  1.00  0.00           C  
ATOM   3908  HZ  PHE   254      -2.785  14.739 -43.820  1.00  0.00           H  
ATOM   3909  CD2 PHE   254      -1.020  11.733 -43.621  1.00  0.00           C  
ATOM   3910  HD2 PHE   254      -0.157  11.292 -43.145  1.00  0.00           H  
ATOM   3911  CE2 PHE   254      -1.476  13.056 -43.272  1.00  0.00           C  
ATOM   3912  HE2 PHE   254      -1.107  13.491 -42.354  1.00  0.00           H  
ATOM   3913  C   PHE   254      -1.219   8.383 -42.956  1.00  0.00           C  
ATOM   3914  O   PHE   254      -1.683   9.067 -41.984  1.00  0.00           O  
ATOM   3915  N   PHE   255      -1.587   7.086 -43.005  1.00  0.00           N  
ATOM   3916  HN  PHE   255      -1.317   6.510 -43.773  1.00  0.00           H  
ATOM   3917  CA  PHE   255      -2.419   6.436 -42.038  1.00  0.00           C  
ATOM   3918  HA  PHE   255      -2.642   7.112 -41.226  1.00  0.00           H  
ATOM   3919  CB  PHE   255      -3.671   5.775 -42.745  1.00  0.00           C  
ATOM   3920  HB1 PHE   255      -4.108   5.002 -42.077  1.00  0.00           H  
ATOM   3921  HB2 PHE   255      -3.355   5.447 -43.758  1.00  0.00           H  
ATOM   3922  CG  PHE   255      -4.708   6.793 -42.939  1.00  0.00           C  
ATOM   3923  CD1 PHE   255      -5.533   7.140 -41.920  1.00  0.00           C  
ATOM   3924  HD1 PHE   255      -5.605   6.646 -40.962  1.00  0.00           H  
ATOM   3925  CE1 PHE   255      -6.473   8.203 -42.026  1.00  0.00           C  
ATOM   3926  HE1 PHE   255      -7.222   8.475 -41.297  1.00  0.00           H  
ATOM   3927  CZ  PHE   255      -6.589   8.881 -43.216  1.00  0.00           C  
ATOM   3928  HZ  PHE   255      -7.273   9.705 -43.354  1.00  0.00           H  
ATOM   3929  CD2 PHE   255      -4.847   7.513 -44.177  1.00  0.00           C  
ATOM   3930  HD2 PHE   255      -4.176   7.307 -44.998  1.00  0.00           H  
ATOM   3931  CE2 PHE   255      -5.803   8.577 -44.368  1.00  0.00           C  
ATOM   3932  HE2 PHE   255      -5.931   9.042 -45.335  1.00  0.00           H  
ATOM   3933  C   PHE   255      -1.482   5.392 -41.446  1.00  0.00           C  
ATOM   3934  O   PHE   255      -0.682   4.759 -42.174  1.00  0.00           O  
ATOM   3935  N   TRP   256      -1.408   5.286 -40.113  1.00  0.00           N  
ATOM   3936  HN  TRP   256      -2.217   5.708 -39.711  1.00  0.00           H  
ATOM   3937  CA  TRP   256      -0.814   4.184 -39.441  1.00  0.00           C  
ATOM   3938  HA  TRP   256       0.055   3.917 -40.024  1.00  0.00           H  
ATOM   3939  CB  TRP   256      -0.540   4.560 -37.923  1.00  0.00           C  
ATOM   3940  HB1 TRP   256      -1.419   4.855 -37.311  1.00  0.00           H  
ATOM   3941  HB2 TRP   256      -0.097   5.569 -38.064  1.00  0.00           H  
ATOM   3942  CG  TRP   256       0.408   3.754 -37.124  1.00  0.00           C  
ATOM   3943  CD1 TRP   256       1.261   2.924 -37.735  1.00  0.00           C  
ATOM   3944  HD1 TRP   256       1.469   2.818 -38.790  1.00  0.00           H  
ATOM   3945  NE1 TRP   256       2.034   2.224 -36.820  1.00  0.00           N  
ATOM   3946  HE1 TRP   256       2.916   1.841 -36.986  1.00  0.00           H  
ATOM   3947  CE2 TRP   256       1.843   2.773 -35.590  1.00  0.00           C  
ATOM   3948  CD2 TRP   256       0.804   3.706 -35.698  1.00  0.00           C  
ATOM   3949  CE3 TRP   256       0.466   4.382 -34.555  1.00  0.00           C  
ATOM   3950  HE3 TRP   256      -0.350   5.086 -34.612  1.00  0.00           H  
ATOM   3951  CZ3 TRP   256       1.043   4.046 -33.368  1.00  0.00           C  
ATOM   3952  HZ3 TRP   256       0.598   4.378 -32.442  1.00  0.00           H  
ATOM   3953  CZ2 TRP   256       2.477   2.465 -34.365  1.00  0.00           C  
ATOM   3954  HZ2 TRP   256       3.233   1.695 -34.399  1.00  0.00           H  
ATOM   3955  CH2 TRP   256       1.960   3.050 -33.263  1.00  0.00           C  
ATOM   3956  HH2 TRP   256       2.434   2.817 -32.321  1.00  0.00           H  
ATOM   3957  C   TRP   256      -1.681   2.939 -39.517  1.00  0.00           C  
ATOM   3958  O   TRP   256      -2.910   2.954 -39.323  1.00  0.00           O  
ATOM   3959  N   ASN   257      -0.978   1.888 -40.008  1.00  0.00           N  
ATOM   3960  HN  ASN   257      -0.044   2.024 -40.330  1.00  0.00           H  
ATOM   3961  CA  ASN   257      -1.466   0.494 -40.070  1.00  0.00           C  
ATOM   3962  HA  ASN   257      -0.621  -0.157 -40.242  1.00  0.00           H  
ATOM   3963  CB  ASN   257      -2.227  -0.008 -38.844  1.00  0.00           C  
ATOM   3964  HB1 ASN   257      -2.640  -1.035 -38.938  1.00  0.00           H  
ATOM   3965  HB2 ASN   257      -3.183   0.542 -38.714  1.00  0.00           H  
ATOM   3966  CG  ASN   257      -1.331   0.149 -37.519  1.00  0.00           C  
ATOM   3967  OD1 ASN   257      -1.711   0.723 -36.483  1.00  0.00           O  
ATOM   3968  ND2 ASN   257      -0.024  -0.288 -37.544  1.00  0.00           N  
ATOM   3969 HD21 ASN   257       0.480  -0.150 -36.692  1.00  0.00           H  
ATOM   3970 HD22 ASN   257       0.207  -1.119 -38.050  1.00  0.00           H  
ATOM   3971  C   ASN   257      -2.378   0.238 -41.242  1.00  0.00           C  
ATOM   3972  O   ASN   257      -3.160  -0.667 -41.209  1.00  0.00           O  
ATOM   3973  N   VAL   258      -2.259   1.095 -42.225  1.00  0.00           N  
ATOM   3974  HN  VAL   258      -1.551   1.796 -42.286  1.00  0.00           H  
ATOM   3975  CA  VAL   258      -3.062   0.998 -43.466  1.00  0.00           C  
ATOM   3976  HA  VAL   258      -3.517   0.024 -43.574  1.00  0.00           H  
ATOM   3977  CB  VAL   258      -4.177   2.107 -43.477  1.00  0.00           C  
ATOM   3978  HB  VAL   258      -3.808   3.045 -43.010  1.00  0.00           H  
ATOM   3979  CG1 VAL   258      -4.725   2.417 -44.905  1.00  0.00           C  
ATOM   3980 HG11 VAL   258      -5.059   1.589 -45.565  1.00  0.00           H  
ATOM   3981 HG12 VAL   258      -3.935   2.914 -45.508  1.00  0.00           H  
ATOM   3982 HG13 VAL   258      -5.584   3.120 -44.960  1.00  0.00           H  
ATOM   3983  CG2 VAL   258      -5.401   1.641 -42.570  1.00  0.00           C  
ATOM   3984 HG21 VAL   258      -5.151   1.390 -41.517  1.00  0.00           H  
ATOM   3985 HG22 VAL   258      -5.822   0.655 -42.863  1.00  0.00           H  
ATOM   3986 HG23 VAL   258      -6.134   2.475 -42.571  1.00  0.00           H  
ATOM   3987  C   VAL   258      -2.219   1.157 -44.695  1.00  0.00           C  
ATOM   3988  O   VAL   258      -1.500   2.140 -44.911  1.00  0.00           O  
ATOM   3989  N   ALA   259      -2.282   0.191 -45.626  1.00  0.00           N  
ATOM   3990  HN  ALA   259      -2.958  -0.536 -45.534  1.00  0.00           H  
ATOM   3991  CA  ALA   259      -1.423   0.110 -46.771  1.00  0.00           C  
ATOM   3992  HA  ALA   259      -0.573   0.776 -46.762  1.00  0.00           H  
ATOM   3993  CB  ALA   259      -0.885  -1.337 -46.702  1.00  0.00           C  
ATOM   3994  HB1 ALA   259      -1.679  -2.109 -46.613  1.00  0.00           H  
ATOM   3995  HB2 ALA   259      -0.300  -1.455 -45.765  1.00  0.00           H  
ATOM   3996  HB3 ALA   259      -0.232  -1.601 -47.562  1.00  0.00           H  
ATOM   3997  C   ALA   259      -2.332   0.287 -47.994  1.00  0.00           C  
ATOM   3998  O   ALA   259      -3.300  -0.455 -48.161  1.00  0.00           O  
ATOM   3999  N   PRO   260      -2.172   1.237 -48.861  1.00  0.00           N  
ATOM   4000  CD  PRO   260      -1.233   2.364 -48.704  1.00  0.00           C  
ATOM   4001  HD1 PRO   260      -0.196   1.966 -48.742  1.00  0.00           H  
ATOM   4002  HD2 PRO   260      -1.477   2.742 -47.689  1.00  0.00           H  
ATOM   4003  CA  PRO   260      -3.124   1.449 -49.939  1.00  0.00           C  
ATOM   4004  HA  PRO   260      -4.119   1.053 -49.804  1.00  0.00           H  
ATOM   4005  CB  PRO   260      -3.076   2.998 -50.120  1.00  0.00           C  
ATOM   4006  HB1 PRO   260      -3.825   3.401 -49.405  1.00  0.00           H  
ATOM   4007  HB2 PRO   260      -3.298   3.341 -51.153  1.00  0.00           H  
ATOM   4008  CG  PRO   260      -1.651   3.434 -49.794  1.00  0.00           C  
ATOM   4009  HG1 PRO   260      -0.879   3.374 -50.590  1.00  0.00           H  
ATOM   4010  HG2 PRO   260      -1.651   4.459 -49.363  1.00  0.00           H  
ATOM   4011  C   PRO   260      -2.448   0.809 -51.253  1.00  0.00           C  
ATOM   4012  O   PRO   260      -2.672   1.293 -52.324  1.00  0.00           O  
ATOM   4013  N   GLY   261      -1.822  -0.326 -51.074  1.00  0.00           N  
ATOM   4014  HN  GLY   261      -1.903  -0.705 -50.155  1.00  0.00           H  
ATOM   4015  CA  GLY   261      -1.181  -1.000 -52.183  1.00  0.00           C  
ATOM   4016  HA1 GLY   261      -1.613  -0.955 -53.172  1.00  0.00           H  
ATOM   4017  HA2 GLY   261      -1.102  -2.055 -51.964  1.00  0.00           H  
ATOM   4018  C   GLY   261       0.257  -0.567 -52.312  1.00  0.00           C  
ATOM   4019  O   GLY   261       0.790   0.047 -51.418  1.00  0.00           O  
ATOM   4020  N   ALA   262       0.976  -1.066 -53.361  1.00  0.00           N  
ATOM   4021  HN  ALA   262       0.456  -1.365 -54.157  1.00  0.00           H  
ATOM   4022  CA  ALA   262       2.450  -0.968 -53.479  1.00  0.00           C  
ATOM   4023  HA  ALA   262       2.702   0.036 -53.788  1.00  0.00           H  
ATOM   4024  CB  ALA   262       3.229  -1.339 -52.146  1.00  0.00           C  
ATOM   4025  HB1 ALA   262       4.328  -1.350 -52.309  1.00  0.00           H  
ATOM   4026  HB2 ALA   262       2.936  -2.358 -51.816  1.00  0.00           H  
ATOM   4027  HB3 ALA   262       3.097  -0.575 -51.350  1.00  0.00           H  
ATOM   4028  C   ALA   262       2.922  -1.926 -54.648  1.00  0.00           C  
ATOM   4029  O   ALA   262       4.049  -2.111 -55.041  1.00  0.00           O  
ATOM   4030  N   GLU   263       1.932  -2.589 -55.294  1.00  0.00           N  
ATOM   4031  HN  GLU   263       1.044  -2.611 -54.841  1.00  0.00           H  
ATOM   4032  CA  GLU   263       2.152  -3.575 -56.357  1.00  0.00           C  
ATOM   4033  HA  GLU   263       2.641  -4.399 -55.858  1.00  0.00           H  
ATOM   4034  CB  GLU   263       0.781  -4.248 -56.858  1.00  0.00           C  
ATOM   4035  HB1 GLU   263       1.149  -5.000 -57.589  1.00  0.00           H  
ATOM   4036  HB2 GLU   263       0.150  -3.541 -57.438  1.00  0.00           H  
ATOM   4037  CG  GLU   263      -0.039  -4.940 -55.798  1.00  0.00           C  
ATOM   4038  HG1 GLU   263       0.487  -5.817 -55.362  1.00  0.00           H  
ATOM   4039  HG2 GLU   263      -1.022  -5.228 -56.227  1.00  0.00           H  
ATOM   4040  CD  GLU   263      -0.471  -4.119 -54.581  1.00  0.00           C  
ATOM   4041  OE1 GLU   263      -0.653  -4.627 -53.474  1.00  0.00           O  
ATOM   4042  OE2 GLU   263      -0.764  -2.899 -54.853  1.00  0.00           O  
ATOM   4043  C   GLU   263       2.904  -2.996 -57.530  1.00  0.00           C  
ATOM   4044  O   GLU   263       3.797  -3.668 -57.979  1.00  0.00           O  
ATOM   4045  N   SER   264       2.612  -1.805 -57.979  1.00  0.00           N  
ATOM   4046  HN  SER   264       2.110  -1.220 -57.345  1.00  0.00           H  
ATOM   4047  CA  SER   264       3.287  -1.213 -59.105  1.00  0.00           C  
ATOM   4048  HA  SER   264       3.279  -1.775 -60.027  1.00  0.00           H  
ATOM   4049  CB  SER   264       2.506   0.103 -59.601  1.00  0.00           C  
ATOM   4050  HB1 SER   264       1.530  -0.281 -59.967  1.00  0.00           H  
ATOM   4051  HB2 SER   264       2.921   0.594 -60.507  1.00  0.00           H  
ATOM   4052  OG  SER   264       2.228   1.066 -58.540  1.00  0.00           O  
ATOM   4053  HG1 SER   264       2.909   1.742 -58.521  1.00  0.00           H  
ATOM   4054  C   SER   264       4.807  -0.972 -58.910  1.00  0.00           C  
ATOM   4055  O   SER   264       5.645  -1.176 -59.830  1.00  0.00           O  
ATOM   4056  N   ALA   265       5.227  -0.526 -57.687  1.00  0.00           N  
ATOM   4057  HN  ALA   265       4.542  -0.241 -57.021  1.00  0.00           H  
ATOM   4058  CA  ALA   265       6.668  -0.478 -57.303  1.00  0.00           C  
ATOM   4059  HA  ALA   265       7.227   0.006 -58.090  1.00  0.00           H  
ATOM   4060  CB  ALA   265       6.694   0.383 -56.040  1.00  0.00           C  
ATOM   4061  HB1 ALA   265       6.149   1.330 -56.242  1.00  0.00           H  
ATOM   4062  HB2 ALA   265       7.723   0.552 -55.657  1.00  0.00           H  
ATOM   4063  HB3 ALA   265       6.133  -0.087 -55.204  1.00  0.00           H  
ATOM   4064  C   ALA   265       7.317  -1.871 -57.062  1.00  0.00           C  
ATOM   4065  O   ALA   265       8.465  -2.109 -57.450  1.00  0.00           O  
ATOM   4066  N   VAL   266       6.576  -2.843 -56.378  1.00  0.00           N  
ATOM   4067  HN  VAL   266       5.657  -2.700 -56.019  1.00  0.00           H  
ATOM   4068  CA  VAL   266       7.034  -4.221 -56.110  1.00  0.00           C  
ATOM   4069  HA  VAL   266       7.936  -4.120 -55.524  1.00  0.00           H  
ATOM   4070  CB  VAL   266       6.057  -5.009 -55.212  1.00  0.00           C  
ATOM   4071  HB  VAL   266       5.016  -4.921 -55.591  1.00  0.00           H  
ATOM   4072  CG1 VAL   266       6.517  -6.547 -55.350  1.00  0.00           C  
ATOM   4073 HG11 VAL   266       7.626  -6.610 -55.359  1.00  0.00           H  
ATOM   4074 HG12 VAL   266       6.143  -6.947 -56.317  1.00  0.00           H  
ATOM   4075 HG13 VAL   266       6.125  -7.167 -54.516  1.00  0.00           H  
ATOM   4076  CG2 VAL   266       6.247  -4.386 -53.826  1.00  0.00           C  
ATOM   4077 HG21 VAL   266       7.291  -4.083 -53.598  1.00  0.00           H  
ATOM   4078 HG22 VAL   266       5.990  -5.061 -52.982  1.00  0.00           H  
ATOM   4079 HG23 VAL   266       5.539  -3.530 -53.814  1.00  0.00           H  
ATOM   4080  C   VAL   266       7.355  -4.926 -57.458  1.00  0.00           C  
ATOM   4081  O   VAL   266       8.312  -5.682 -57.469  1.00  0.00           O  
ATOM   4082  N   ALA   267       6.493  -4.788 -58.445  1.00  0.00           N  
ATOM   4083  HN  ALA   267       5.545  -4.493 -58.361  1.00  0.00           H  
ATOM   4084  CA  ALA   267       6.623  -5.139 -59.823  1.00  0.00           C  
ATOM   4085  HA  ALA   267       6.783  -6.204 -59.898  1.00  0.00           H  
ATOM   4086  CB  ALA   267       5.325  -4.815 -60.589  1.00  0.00           C  
ATOM   4087  HB1 ALA   267       4.563  -5.611 -60.441  1.00  0.00           H  
ATOM   4088  HB2 ALA   267       5.473  -4.825 -61.690  1.00  0.00           H  
ATOM   4089  HB3 ALA   267       4.938  -3.803 -60.340  1.00  0.00           H  
ATOM   4090  C   ALA   267       7.687  -4.425 -60.564  1.00  0.00           C  
ATOM   4091  O   ALA   267       8.370  -4.995 -61.384  1.00  0.00           O  
ATOM   4092  N   SER   268       8.053  -3.185 -60.267  1.00  0.00           N  
ATOM   4093  HN  SER   268       7.388  -2.616 -59.790  1.00  0.00           H  
ATOM   4094  CA  SER   268       9.325  -2.564 -60.660  1.00  0.00           C  
ATOM   4095  HA  SER   268       9.496  -2.805 -61.699  1.00  0.00           H  
ATOM   4096  CB  SER   268       9.483  -1.068 -60.357  1.00  0.00           C  
ATOM   4097  HB1 SER   268      10.455  -0.645 -60.689  1.00  0.00           H  
ATOM   4098  HB2 SER   268       9.344  -0.933 -59.263  1.00  0.00           H  
ATOM   4099  OG  SER   268       8.487  -0.357 -61.048  1.00  0.00           O  
ATOM   4100  HG1 SER   268       8.933  -0.118 -61.864  1.00  0.00           H  
ATOM   4101  C   SER   268      10.538  -3.264 -59.929  1.00  0.00           C  
ATOM   4102  O   SER   268      11.538  -3.604 -60.567  1.00  0.00           O  
ATOM   4103  N   PHE   269      10.483  -3.527 -58.603  1.00  0.00           N  
ATOM   4104  HN  PHE   269       9.752  -3.222 -57.997  1.00  0.00           H  
ATOM   4105  CA  PHE   269      11.518  -4.264 -57.916  1.00  0.00           C  
ATOM   4106  HA  PHE   269      12.425  -3.721 -58.139  1.00  0.00           H  
ATOM   4107  CB  PHE   269      11.117  -4.353 -56.462  1.00  0.00           C  
ATOM   4108  HB1 PHE   269      10.106  -4.801 -56.352  1.00  0.00           H  
ATOM   4109  HB2 PHE   269      11.046  -3.308 -56.091  1.00  0.00           H  
ATOM   4110  CG  PHE   269      12.098  -5.017 -55.597  1.00  0.00           C  
ATOM   4111  CD1 PHE   269      13.240  -4.316 -55.226  1.00  0.00           C  
ATOM   4112  HD1 PHE   269      13.278  -3.253 -55.415  1.00  0.00           H  
ATOM   4113  CE1 PHE   269      14.272  -4.987 -54.503  1.00  0.00           C  
ATOM   4114  HE1 PHE   269      15.193  -4.423 -54.469  1.00  0.00           H  
ATOM   4115  CZ  PHE   269      14.101  -6.378 -54.223  1.00  0.00           C  
ATOM   4116  HZ  PHE   269      14.832  -7.013 -53.745  1.00  0.00           H  
ATOM   4117  CD2 PHE   269      11.847  -6.296 -55.153  1.00  0.00           C  
ATOM   4118  HD2 PHE   269      10.950  -6.877 -55.311  1.00  0.00           H  
ATOM   4119  CE2 PHE   269      12.840  -6.951 -54.475  1.00  0.00           C  
ATOM   4120  HE2 PHE   269      12.667  -7.948 -54.097  1.00  0.00           H  
ATOM   4121  C   PHE   269      11.738  -5.666 -58.520  1.00  0.00           C  
ATOM   4122  O   PHE   269      12.889  -6.050 -58.730  1.00  0.00           O  
ATOM   4123  N   VAL   270      10.685  -6.395 -58.881  1.00  0.00           N  
ATOM   4124  HN  VAL   270       9.725  -6.163 -58.746  1.00  0.00           H  
ATOM   4125  CA  VAL   270      10.871  -7.682 -59.470  1.00  0.00           C  
ATOM   4126  HA  VAL   270      11.586  -8.309 -58.960  1.00  0.00           H  
ATOM   4127  CB  VAL   270       9.512  -8.423 -59.511  1.00  0.00           C  
ATOM   4128  HB  VAL   270       8.735  -7.701 -59.841  1.00  0.00           H  
ATOM   4129  CG1 VAL   270       9.415  -9.693 -60.444  1.00  0.00           C  
ATOM   4130 HG11 VAL   270      10.165 -10.465 -60.171  1.00  0.00           H  
ATOM   4131 HG12 VAL   270       9.603  -9.391 -61.497  1.00  0.00           H  
ATOM   4132 HG13 VAL   270       8.350  -9.931 -60.232  1.00  0.00           H  
ATOM   4133  CG2 VAL   270       9.153  -8.844 -58.087  1.00  0.00           C  
ATOM   4134 HG21 VAL   270       8.938  -7.995 -57.403  1.00  0.00           H  
ATOM   4135 HG22 VAL   270      10.041  -9.403 -57.723  1.00  0.00           H  
ATOM   4136 HG23 VAL   270       8.211  -9.433 -58.123  1.00  0.00           H  
ATOM   4137  C   VAL   270      11.444  -7.581 -60.809  1.00  0.00           C  
ATOM   4138  O   VAL   270      12.415  -8.273 -61.199  1.00  0.00           O  
ATOM   4139  N   THR   271      11.076  -6.515 -61.547  1.00  0.00           N  
ATOM   4140  HN  THR   271      10.288  -5.946 -61.328  1.00  0.00           H  
ATOM   4141  CA  THR   271      11.776  -6.104 -62.772  1.00  0.00           C  
ATOM   4142  HA  THR   271      11.731  -6.888 -63.513  1.00  0.00           H  
ATOM   4143  CB  THR   271      11.061  -4.928 -63.428  1.00  0.00           C  
ATOM   4144  HB  THR   271      11.017  -3.941 -62.921  1.00  0.00           H  
ATOM   4145  OG1 THR   271       9.804  -5.416 -63.738  1.00  0.00           O  
ATOM   4146  HG1 THR   271       9.257  -5.229 -62.972  1.00  0.00           H  
ATOM   4147  CG2 THR   271      11.619  -4.730 -64.869  1.00  0.00           C  
ATOM   4148 HG21 THR   271      11.039  -4.026 -65.503  1.00  0.00           H  
ATOM   4149 HG22 THR   271      11.671  -5.639 -65.506  1.00  0.00           H  
ATOM   4150 HG23 THR   271      12.613  -4.238 -64.801  1.00  0.00           H  
ATOM   4151  C   THR   271      13.303  -5.772 -62.595  1.00  0.00           C  
ATOM   4152  O   THR   271      14.103  -6.274 -63.383  1.00  0.00           O  
ATOM   4153  N   GLN   272      13.714  -4.984 -61.574  1.00  0.00           N  
ATOM   4154  HN  GLN   272      12.999  -4.468 -61.110  1.00  0.00           H  
ATOM   4155  CA  GLN   272      15.074  -4.865 -61.268  1.00  0.00           C  
ATOM   4156  HA  GLN   272      15.635  -4.552 -62.137  1.00  0.00           H  
ATOM   4157  CB  GLN   272      15.237  -3.814 -60.069  1.00  0.00           C  
ATOM   4158  HB1 GLN   272      16.261  -3.854 -59.639  1.00  0.00           H  
ATOM   4159  HB2 GLN   272      14.558  -4.224 -59.291  1.00  0.00           H  
ATOM   4160  CG  GLN   272      14.857  -2.427 -60.473  1.00  0.00           C  
ATOM   4161  HG1 GLN   272      15.241  -1.825 -59.623  1.00  0.00           H  
ATOM   4162  HG2 GLN   272      13.756  -2.354 -60.601  1.00  0.00           H  
ATOM   4163  CD  GLN   272      15.632  -1.970 -61.740  1.00  0.00           C  
ATOM   4164  OE1 GLN   272      15.073  -1.347 -62.631  1.00  0.00           O  
ATOM   4165  NE2 GLN   272      17.002  -2.122 -61.757  1.00  0.00           N  
ATOM   4166 HE21 GLN   272      17.551  -1.528 -62.346  1.00  0.00           H  
ATOM   4167 HE22 GLN   272      17.433  -2.548 -60.963  1.00  0.00           H  
ATOM   4168  C   GLN   272      15.872  -6.140 -60.829  1.00  0.00           C  
ATOM   4169  O   GLN   272      17.012  -6.422 -61.206  1.00  0.00           O  
ATOM   4170  N   LEU   273      15.248  -6.894 -59.895  1.00  0.00           N  
ATOM   4171  HN  LEU   273      14.467  -6.596 -59.351  1.00  0.00           H  
ATOM   4172  CA  LEU   273      15.771  -8.225 -59.610  1.00  0.00           C  
ATOM   4173  HA  LEU   273      16.760  -8.111 -59.192  1.00  0.00           H  
ATOM   4174  CB  LEU   273      14.880  -8.967 -58.541  1.00  0.00           C  
ATOM   4175  HB1 LEU   273      15.380  -9.942 -58.356  1.00  0.00           H  
ATOM   4176  HB2 LEU   273      13.837  -9.096 -58.899  1.00  0.00           H  
ATOM   4177  CG  LEU   273      14.761  -8.474 -57.113  1.00  0.00           C  
ATOM   4178  HG  LEU   273      14.119  -7.567 -57.112  1.00  0.00           H  
ATOM   4179  CD1 LEU   273      14.186  -9.436 -56.103  1.00  0.00           C  
ATOM   4180 HD11 LEU   273      14.604 -10.459 -56.212  1.00  0.00           H  
ATOM   4181 HD12 LEU   273      13.081  -9.453 -56.220  1.00  0.00           H  
ATOM   4182 HD13 LEU   273      14.451  -9.206 -55.049  1.00  0.00           H  
ATOM   4183  CD2 LEU   273      16.167  -8.034 -56.544  1.00  0.00           C  
ATOM   4184 HD21 LEU   273      16.258  -6.988 -56.909  1.00  0.00           H  
ATOM   4185 HD22 LEU   273      16.858  -8.781 -56.989  1.00  0.00           H  
ATOM   4186 HD23 LEU   273      16.252  -7.996 -55.437  1.00  0.00           H  
ATOM   4187  C   LEU   273      15.976  -9.193 -60.801  1.00  0.00           C  
ATOM   4188  O   LEU   273      16.964  -9.918 -60.915  1.00  0.00           O  
ATOM   4189  N   ALA   274      15.076  -9.150 -61.779  1.00  0.00           N  
ATOM   4190  HN  ALA   274      14.199  -8.692 -61.655  1.00  0.00           H  
ATOM   4191  CA  ALA   274      15.116  -9.851 -63.027  1.00  0.00           C  
ATOM   4192  HA  ALA   274      15.428 -10.860 -62.800  1.00  0.00           H  
ATOM   4193  CB  ALA   274      13.691  -9.775 -63.502  1.00  0.00           C  
ATOM   4194  HB1 ALA   274      13.039 -10.350 -62.810  1.00  0.00           H  
ATOM   4195  HB2 ALA   274      13.672 -10.278 -64.492  1.00  0.00           H  
ATOM   4196  HB3 ALA   274      13.269  -8.751 -63.576  1.00  0.00           H  
ATOM   4197  C   ALA   274      16.089  -9.222 -64.007  1.00  0.00           C  
ATOM   4198  O   ALA   274      16.889  -9.828 -64.787  1.00  0.00           O  
ATOM   4199  N   ALA   275      16.173  -7.878 -64.073  1.00  0.00           N  
ATOM   4200  HN  ALA   275      15.478  -7.365 -63.574  1.00  0.00           H  
ATOM   4201  CA  ALA   275      17.133  -7.257 -65.000  1.00  0.00           C  
ATOM   4202  HA  ALA   275      17.074  -7.634 -66.010  1.00  0.00           H  
ATOM   4203  CB  ALA   275      16.743  -5.735 -65.131  1.00  0.00           C  
ATOM   4204  HB1 ALA   275      15.691  -5.633 -65.473  1.00  0.00           H  
ATOM   4205  HB2 ALA   275      17.251  -5.292 -66.014  1.00  0.00           H  
ATOM   4206  HB3 ALA   275      16.935  -5.148 -64.208  1.00  0.00           H  
ATOM   4207  C   ALA   275      18.554  -7.526 -64.424  1.00  0.00           C  
ATOM   4208  O   ALA   275      19.614  -7.569 -65.047  1.00  0.00           O  
ATOM   4209  N   ALA   276      18.738  -7.807 -63.105  1.00  0.00           N  
ATOM   4210  HN  ALA   276      17.940  -7.738 -62.512  1.00  0.00           H  
ATOM   4211  CA  ALA   276      19.926  -8.373 -62.447  1.00  0.00           C  
ATOM   4212  HA  ALA   276      20.739  -7.869 -62.948  1.00  0.00           H  
ATOM   4213  CB  ALA   276      20.003  -8.065 -60.945  1.00  0.00           C  
ATOM   4214  HB1 ALA   276      20.769  -8.633 -60.375  1.00  0.00           H  
ATOM   4215  HB2 ALA   276      18.993  -8.316 -60.554  1.00  0.00           H  
ATOM   4216  HB3 ALA   276      20.002  -6.960 -60.835  1.00  0.00           H  
ATOM   4217  C   ALA   276      20.163  -9.858 -62.758  1.00  0.00           C  
ATOM   4218  O   ALA   276      21.239 -10.264 -63.128  1.00  0.00           O  
ATOM   4219  N   GLU   277      19.082 -10.718 -62.679  1.00  0.00           N  
ATOM   4220  HN  GLU   277      18.226 -10.241 -62.495  1.00  0.00           H  
ATOM   4221  CA  GLU   277      19.102 -12.134 -63.078  1.00  0.00           C  
ATOM   4222  HA  GLU   277      19.816 -12.595 -62.412  1.00  0.00           H  
ATOM   4223  CB  GLU   277      17.656 -12.733 -62.779  1.00  0.00           C  
ATOM   4224  HB1 GLU   277      16.934 -12.233 -63.459  1.00  0.00           H  
ATOM   4225  HB2 GLU   277      17.319 -12.462 -61.756  1.00  0.00           H  
ATOM   4226  CG  GLU   277      17.435 -14.225 -62.734  1.00  0.00           C  
ATOM   4227  HG1 GLU   277      16.484 -14.440 -62.202  1.00  0.00           H  
ATOM   4228  HG2 GLU   277      18.319 -14.587 -62.168  1.00  0.00           H  
ATOM   4229  CD  GLU   277      17.300 -14.976 -64.100  1.00  0.00           C  
ATOM   4230  OE1 GLU   277      18.223 -15.773 -64.467  1.00  0.00           O  
ATOM   4231  OE2 GLU   277      16.344 -14.680 -64.805  1.00  0.00           O  
ATOM   4232  C   GLU   277      19.466 -12.378 -64.472  1.00  0.00           C  
ATOM   4233  O   GLU   277      20.248 -13.275 -64.889  1.00  0.00           O  
ATOM   4234  N   ALA   278      18.874 -11.565 -65.433  1.00  0.00           N  
ATOM   4235  HN  ALA   278      18.149 -10.906 -65.250  1.00  0.00           H  
ATOM   4236  CA  ALA   278      19.122 -11.611 -66.872  1.00  0.00           C  
ATOM   4237  HA  ALA   278      18.930 -12.594 -67.274  1.00  0.00           H  
ATOM   4238  CB  ALA   278      18.257 -10.627 -67.573  1.00  0.00           C  
ATOM   4239  HB1 ALA   278      18.314  -9.566 -67.249  1.00  0.00           H  
ATOM   4240  HB2 ALA   278      17.186 -10.822 -67.351  1.00  0.00           H  
ATOM   4241  HB3 ALA   278      18.382 -10.769 -68.667  1.00  0.00           H  
ATOM   4242  C   ALA   278      20.635 -11.345 -67.189  1.00  0.00           C  
ATOM   4243  O   ALA   278      21.300 -12.107 -67.911  1.00  0.00           O  
ATOM   4244  N   LEU   279      21.191 -10.255 -66.670  1.00  0.00           N  
ATOM   4245  HN  LEU   279      20.602  -9.560 -66.266  1.00  0.00           H  
ATOM   4246  CA  LEU   279      22.577  -9.862 -66.874  1.00  0.00           C  
ATOM   4247  HA  LEU   279      22.552  -9.816 -67.952  1.00  0.00           H  
ATOM   4248  CB  LEU   279      22.762  -8.439 -66.351  1.00  0.00           C  
ATOM   4249  HB1 LEU   279      22.244  -8.437 -65.368  1.00  0.00           H  
ATOM   4250  HB2 LEU   279      22.234  -7.680 -66.968  1.00  0.00           H  
ATOM   4251  CG  LEU   279      24.208  -7.968 -65.932  1.00  0.00           C  
ATOM   4252  HG  LEU   279      24.668  -8.798 -65.355  1.00  0.00           H  
ATOM   4253  CD1 LEU   279      24.895  -7.678 -67.237  1.00  0.00           C  
ATOM   4254 HD11 LEU   279      25.882  -7.236 -66.980  1.00  0.00           H  
ATOM   4255 HD12 LEU   279      24.285  -6.943 -67.805  1.00  0.00           H  
ATOM   4256 HD13 LEU   279      25.148  -8.529 -67.905  1.00  0.00           H  
ATOM   4257  CD2 LEU   279      24.072  -6.797 -64.997  1.00  0.00           C  
ATOM   4258 HD21 LEU   279      23.437  -6.000 -65.440  1.00  0.00           H  
ATOM   4259 HD22 LEU   279      25.013  -6.293 -64.690  1.00  0.00           H  
ATOM   4260 HD23 LEU   279      23.569  -7.128 -64.063  1.00  0.00           H  
ATOM   4261  C   LEU   279      23.622 -10.920 -66.432  1.00  0.00           C  
ATOM   4262  O   LEU   279      24.616 -11.178 -67.203  1.00  0.00           O  
ATOM   4263  N   GLN   280      23.504 -11.558 -65.256  1.00  0.00           N  
ATOM   4264  HN  GLN   280      22.740 -11.304 -64.668  1.00  0.00           H  
ATOM   4265  CA  GLN   280      24.543 -12.462 -64.723  1.00  0.00           C  
ATOM   4266  HA  GLN   280      25.535 -12.041 -64.789  1.00  0.00           H  
ATOM   4267  CB  GLN   280      24.322 -12.583 -63.181  1.00  0.00           C  
ATOM   4268  HB1 GLN   280      24.095 -11.566 -62.795  1.00  0.00           H  
ATOM   4269  HB2 GLN   280      25.152 -13.099 -62.654  1.00  0.00           H  
ATOM   4270  CG  GLN   280      23.047 -13.356 -62.829  1.00  0.00           C  
ATOM   4271  HG1 GLN   280      23.137 -14.431 -63.094  1.00  0.00           H  
ATOM   4272  HG2 GLN   280      22.238 -12.897 -63.437  1.00  0.00           H  
ATOM   4273  CD  GLN   280      22.705 -13.311 -61.291  1.00  0.00           C  
ATOM   4274  OE1 GLN   280      23.325 -12.597 -60.560  1.00  0.00           O  
ATOM   4275  NE2 GLN   280      21.706 -14.140 -60.873  1.00  0.00           N  
ATOM   4276 HE21 GLN   280      21.359 -14.151 -59.935  1.00  0.00           H  
ATOM   4277 HE22 GLN   280      21.283 -14.765 -61.529  1.00  0.00           H  
ATOM   4278  C   GLN   280      24.604 -13.858 -65.328  1.00  0.00           C  
ATOM   4279  O   GLN   280      25.508 -14.648 -65.028  1.00  0.00           O  
ATOM   4280  N   LYS   281      23.679 -14.223 -66.250  1.00  0.00           N  
ATOM   4281  HN  LYS   281      22.887 -13.644 -66.423  1.00  0.00           H  
ATOM   4282  CA  LYS   281      23.748 -15.553 -66.879  1.00  0.00           C  
ATOM   4283  HA  LYS   281      24.292 -16.165 -66.175  1.00  0.00           H  
ATOM   4284  CB  LYS   281      22.287 -15.983 -66.996  1.00  0.00           C  
ATOM   4285  HB1 LYS   281      21.821 -15.635 -66.050  1.00  0.00           H  
ATOM   4286  HB2 LYS   281      22.306 -17.092 -67.064  1.00  0.00           H  
ATOM   4287  CG  LYS   281      21.471 -15.371 -68.199  1.00  0.00           C  
ATOM   4288  HG1 LYS   281      21.639 -16.057 -69.057  1.00  0.00           H  
ATOM   4289  HG2 LYS   281      21.857 -14.414 -68.610  1.00  0.00           H  
ATOM   4290  CD  LYS   281      20.006 -15.204 -67.804  1.00  0.00           C  
ATOM   4291  HD1 LYS   281      19.541 -14.666 -68.657  1.00  0.00           H  
ATOM   4292  HD2 LYS   281      20.039 -14.657 -66.837  1.00  0.00           H  
ATOM   4293  CE  LYS   281      19.150 -16.457 -67.506  1.00  0.00           C  
ATOM   4294  HE1 LYS   281      19.673 -17.121 -66.786  1.00  0.00           H  
ATOM   4295  HE2 LYS   281      19.073 -17.044 -68.446  1.00  0.00           H  
ATOM   4296  NZ  LYS   281      17.751 -16.137 -67.040  1.00  0.00           N  
ATOM   4297  HZ1 LYS   281      17.355 -15.381 -67.634  1.00  0.00           H  
ATOM   4298  HZ2 LYS   281      17.806 -15.775 -66.067  1.00  0.00           H  
ATOM   4299  HZ3 LYS   281      17.188 -17.004 -66.922  1.00  0.00           H  
ATOM   4300  C   LYS   281      24.354 -15.452 -68.265  1.00  0.00           C  
ATOM   4301  O   LYS   281      24.431 -16.484 -68.955  1.00  0.00           O  
ATOM   4302  N   ALA   282      24.727 -14.296 -68.846  1.00  0.00           N  
ATOM   4303  HN  ALA   282      24.544 -13.520 -68.247  1.00  0.00           H  
ATOM   4304  CA  ALA   282      25.501 -14.045 -70.046  1.00  0.00           C  
ATOM   4305  HA  ALA   282      24.922 -14.468 -70.854  1.00  0.00           H  
ATOM   4306  CB  ALA   282      25.685 -12.553 -70.275  1.00  0.00           C  
ATOM   4307  HB1 ALA   282      24.672 -12.130 -70.446  1.00  0.00           H  
ATOM   4308  HB2 ALA   282      26.282 -12.483 -71.210  1.00  0.00           H  
ATOM   4309  HB3 ALA   282      26.069 -11.938 -69.434  1.00  0.00           H  
ATOM   4310  C   ALA   282      26.844 -14.678 -70.040  1.00  0.00           C  
ATOM   4311  O   ALA   282      27.489 -14.608 -68.996  1.00  0.00           O  
ATOM   4312  N   PRO   283      27.377 -15.329 -71.172  1.00  0.00           N  
ATOM   4313  CD  PRO   283      26.558 -15.688 -72.310  1.00  0.00           C  
ATOM   4314  HD1 PRO   283      26.556 -14.813 -72.993  1.00  0.00           H  
ATOM   4315  HD2 PRO   283      25.554 -16.139 -72.160  1.00  0.00           H  
ATOM   4316  CA  PRO   283      28.719 -15.901 -71.275  1.00  0.00           C  
ATOM   4317  HA  PRO   283      28.717 -16.689 -70.537  1.00  0.00           H  
ATOM   4318  CB  PRO   283      28.856 -16.290 -72.738  1.00  0.00           C  
ATOM   4319  HB1 PRO   283      29.629 -17.067 -72.918  1.00  0.00           H  
ATOM   4320  HB2 PRO   283      29.260 -15.532 -73.442  1.00  0.00           H  
ATOM   4321  CG  PRO   283      27.417 -16.758 -73.040  1.00  0.00           C  
ATOM   4322  HG1 PRO   283      27.281 -16.797 -74.142  1.00  0.00           H  
ATOM   4323  HG2 PRO   283      27.238 -17.722 -72.518  1.00  0.00           H  
ATOM   4324  C   PRO   283      29.749 -14.758 -71.003  1.00  0.00           C  
ATOM   4325  O   PRO   283      29.681 -13.639 -71.510  1.00  0.00           O  
ATOM   4326  N   ASP   284      30.659 -14.989 -70.016  1.00  0.00           N  
ATOM   4327  HN  ASP   284      30.644 -15.882 -69.574  1.00  0.00           H  
ATOM   4328  CA  ASP   284      31.842 -14.120 -69.948  1.00  0.00           C  
ATOM   4329  HA  ASP   284      32.489 -14.472 -69.158  1.00  0.00           H  
ATOM   4330  CB  ASP   284      32.811 -14.311 -71.121  1.00  0.00           C  
ATOM   4331  HB1 ASP   284      33.739 -13.720 -70.967  1.00  0.00           H  
ATOM   4332  HB2 ASP   284      32.455 -14.106 -72.154  1.00  0.00           H  
ATOM   4333  CG  ASP   284      33.275 -15.718 -71.175  1.00  0.00           C  
ATOM   4334  OD1 ASP   284      33.862 -16.022 -72.209  1.00  0.00           O  
ATOM   4335  OD2 ASP   284      33.084 -16.556 -70.250  1.00  0.00           O  
ATOM   4336  C   ASP   284      31.521 -12.763 -69.441  1.00  0.00           C  
ATOM   4337  O   ASP   284      32.382 -11.808 -69.574  1.00  0.00           O  
ATOM   4338  N   VAL   285      30.396 -12.623 -68.690  1.00  0.00           N  
ATOM   4339  HN  VAL   285      29.881 -13.456 -68.502  1.00  0.00           H  
ATOM   4340  CA  VAL   285      29.867 -11.342 -68.192  1.00  0.00           C  
ATOM   4341  HA  VAL   285      29.647 -10.636 -68.979  1.00  0.00           H  
ATOM   4342  CB  VAL   285      28.414 -11.495 -67.677  1.00  0.00           C  
ATOM   4343  HB  VAL   285      28.040 -12.168 -68.477  1.00  0.00           H  
ATOM   4344  CG1 VAL   285      28.257 -12.080 -66.246  1.00  0.00           C  
ATOM   4345 HG11 VAL   285      27.210 -12.449 -66.204  1.00  0.00           H  
ATOM   4346 HG12 VAL   285      28.287 -11.280 -65.475  1.00  0.00           H  
ATOM   4347 HG13 VAL   285      28.784 -13.016 -65.962  1.00  0.00           H  
ATOM   4348  CG2 VAL   285      27.647 -10.176 -67.735  1.00  0.00           C  
ATOM   4349 HG21 VAL   285      28.226  -9.398 -67.193  1.00  0.00           H  
ATOM   4350 HG22 VAL   285      26.694 -10.370 -67.196  1.00  0.00           H  
ATOM   4351 HG23 VAL   285      27.361  -9.851 -68.758  1.00  0.00           H  
ATOM   4352  C   VAL   285      30.682 -10.649 -67.225  1.00  0.00           C  
ATOM   4353  O   VAL   285      30.804  -9.421 -67.315  1.00  0.00           O  
ATOM   4354  N   THR   286      31.337 -11.351 -66.303  1.00  0.00           N  
ATOM   4355  HN  THR   286      31.260 -12.343 -66.240  1.00  0.00           H  
ATOM   4356  CA  THR   286      32.088 -10.719 -65.203  1.00  0.00           C  
ATOM   4357  HA  THR   286      31.479  -9.877 -64.909  1.00  0.00           H  
ATOM   4358  CB  THR   286      32.148 -11.567 -63.876  1.00  0.00           C  
ATOM   4359  HB  THR   286      32.560 -10.949 -63.050  1.00  0.00           H  
ATOM   4360  OG1 THR   286      32.950 -12.785 -64.038  1.00  0.00           O  
ATOM   4361  HG1 THR   286      33.226 -13.122 -63.183  1.00  0.00           H  
ATOM   4362  CG2 THR   286      30.787 -12.222 -63.505  1.00  0.00           C  
ATOM   4363 HG21 THR   286      30.477 -12.906 -64.323  1.00  0.00           H  
ATOM   4364 HG22 THR   286      29.994 -11.473 -63.291  1.00  0.00           H  
ATOM   4365 HG23 THR   286      30.970 -12.815 -62.583  1.00  0.00           H  
ATOM   4366  C   THR   286      33.493 -10.330 -65.530  1.00  0.00           C  
ATOM   4367  O   THR   286      34.286  -9.921 -64.694  1.00  0.00           O  
ATOM   4368  N   THR   287      33.920 -10.497 -66.790  1.00  0.00           N  
ATOM   4369  HN  THR   287      33.319 -11.132 -67.270  1.00  0.00           H  
ATOM   4370  CA  THR   287      35.298 -10.072 -67.266  1.00  0.00           C  
ATOM   4371  HA  THR   287      35.915  -9.954 -66.388  1.00  0.00           H  
ATOM   4372  CB  THR   287      35.991 -11.178 -68.035  1.00  0.00           C  
ATOM   4373  HB  THR   287      36.388 -10.908 -69.037  1.00  0.00           H  
ATOM   4374  OG1 THR   287      35.159 -12.226 -68.390  1.00  0.00           O  
ATOM   4375  HG1 THR   287      34.571 -12.520 -67.690  1.00  0.00           H  
ATOM   4376  CG2 THR   287      37.245 -11.747 -67.242  1.00  0.00           C  
ATOM   4377 HG21 THR   287      37.604 -12.764 -67.507  1.00  0.00           H  
ATOM   4378 HG22 THR   287      37.266 -11.604 -66.140  1.00  0.00           H  
ATOM   4379 HG23 THR   287      38.071 -11.115 -67.632  1.00  0.00           H  
ATOM   4380  C   THR   287      35.222  -8.811 -68.086  1.00  0.00           C  
ATOM   4381  O   THR   287      36.268  -8.294 -68.398  1.00  0.00           O  
ATOM   4382  N   LEU   288      33.960  -8.229 -68.265  1.00  0.00           N  
ATOM   4383  HN  LEU   288      33.125  -8.721 -68.030  1.00  0.00           H  
ATOM   4384  CA  LEU   288      33.637  -7.017 -68.941  1.00  0.00           C  
ATOM   4385  HA  LEU   288      34.053  -7.208 -69.919  1.00  0.00           H  
ATOM   4386  CB  LEU   288      32.156  -6.940 -69.097  1.00  0.00           C  
ATOM   4387  HB1 LEU   288      31.843  -5.922 -69.413  1.00  0.00           H  
ATOM   4388  HB2 LEU   288      31.641  -7.090 -68.124  1.00  0.00           H  
ATOM   4389  CG  LEU   288      31.521  -7.974 -70.125  1.00  0.00           C  
ATOM   4390  HG  LEU   288      31.713  -9.042 -69.887  1.00  0.00           H  
ATOM   4391  CD1 LEU   288      29.927  -7.816 -70.013  1.00  0.00           C  
ATOM   4392 HD11 LEU   288      29.510  -8.205 -69.059  1.00  0.00           H  
ATOM   4393 HD12 LEU   288      29.591  -8.416 -70.885  1.00  0.00           H  
ATOM   4394 HD13 LEU   288      29.565  -6.783 -70.203  1.00  0.00           H  
ATOM   4395  CD2 LEU   288      31.951  -7.674 -71.541  1.00  0.00           C  
ATOM   4396 HD21 LEU   288      32.992  -7.989 -71.769  1.00  0.00           H  
ATOM   4397 HD22 LEU   288      31.845  -6.600 -71.807  1.00  0.00           H  
ATOM   4398 HD23 LEU   288      31.344  -8.215 -72.297  1.00  0.00           H  
ATOM   4399  C   LEU   288      34.316  -5.759 -68.404  1.00  0.00           C  
ATOM   4400  O   LEU   288      34.585  -5.675 -67.175  1.00  0.00           O  
ATOM   4401  N   PRO   289      34.645  -4.673 -69.190  1.00  0.00           N  
ATOM   4402  CD  PRO   289      34.413  -4.536 -70.627  1.00  0.00           C  
ATOM   4403  HD1 PRO   289      33.360  -4.669 -70.954  1.00  0.00           H  
ATOM   4404  HD2 PRO   289      34.947  -5.342 -71.175  1.00  0.00           H  
ATOM   4405  CA  PRO   289      35.458  -3.529 -68.728  1.00  0.00           C  
ATOM   4406  HA  PRO   289      36.267  -3.870 -68.098  1.00  0.00           H  
ATOM   4407  CB  PRO   289      36.001  -2.762 -69.986  1.00  0.00           C  
ATOM   4408  HB1 PRO   289      37.040  -3.084 -70.213  1.00  0.00           H  
ATOM   4409  HB2 PRO   289      35.998  -1.678 -69.743  1.00  0.00           H  
ATOM   4410  CG  PRO   289      34.983  -3.144 -71.028  1.00  0.00           C  
ATOM   4411  HG1 PRO   289      34.127  -2.437 -71.047  1.00  0.00           H  
ATOM   4412  HG2 PRO   289      35.522  -3.127 -72.000  1.00  0.00           H  
ATOM   4413  C   PRO   289      34.597  -2.631 -67.766  1.00  0.00           C  
ATOM   4414  O   PRO   289      35.185  -2.134 -66.799  1.00  0.00           O  
ATOM   4415  N   ARG   290      33.296  -2.392 -67.963  1.00  0.00           N  
ATOM   4416  HN  ARG   290      32.867  -2.778 -68.776  1.00  0.00           H  
ATOM   4417  CA  ARG   290      32.463  -1.542 -67.030  1.00  0.00           C  
ATOM   4418  HA  ARG   290      33.193  -1.031 -66.420  1.00  0.00           H  
ATOM   4419  CB  ARG   290      31.440  -0.572 -67.684  1.00  0.00           C  
ATOM   4420  HB1 ARG   290      30.517  -0.315 -67.121  1.00  0.00           H  
ATOM   4421  HB2 ARG   290      30.970  -1.186 -68.482  1.00  0.00           H  
ATOM   4422  CG  ARG   290      32.125   0.628 -68.369  1.00  0.00           C  
ATOM   4423  HG1 ARG   290      32.888   0.212 -69.061  1.00  0.00           H  
ATOM   4424  HG2 ARG   290      32.651   1.263 -67.624  1.00  0.00           H  
ATOM   4425  CD  ARG   290      31.288   1.566 -69.259  1.00  0.00           C  
ATOM   4426  HD1 ARG   290      30.476   1.002 -69.766  1.00  0.00           H  
ATOM   4427  HD2 ARG   290      31.946   1.981 -70.052  1.00  0.00           H  
ATOM   4428  NE  ARG   290      30.617   2.604 -68.402  1.00  0.00           N  
ATOM   4429  HE  ARG   290      30.563   2.488 -67.411  1.00  0.00           H  
ATOM   4430  CZ  ARG   290      29.706   3.426 -68.840  1.00  0.00           C  
ATOM   4431  NH1 ARG   290      29.344   3.495 -70.110  1.00  0.00           N  
ATOM   4432 HH11 ARG   290      28.651   4.110 -70.487  1.00  0.00           H  
ATOM   4433 HH12 ARG   290      29.998   3.228 -70.819  1.00  0.00           H  
ATOM   4434  NH2 ARG   290      28.833   3.956 -68.007  1.00  0.00           N  
ATOM   4435 HH21 ARG   290      28.933   4.034 -67.015  1.00  0.00           H  
ATOM   4436 HH22 ARG   290      28.116   4.490 -68.455  1.00  0.00           H  
ATOM   4437  C   ARG   290      31.808  -2.479 -66.009  1.00  0.00           C  
ATOM   4438  O   ARG   290      31.246  -3.552 -66.273  1.00  0.00           O  
ATOM   4439  N   ASN   291      31.818  -2.020 -64.705  1.00  0.00           N  
ATOM   4440  HN  ASN   291      32.346  -1.199 -64.500  1.00  0.00           H  
ATOM   4441  CA  ASN   291      30.923  -2.551 -63.737  1.00  0.00           C  
ATOM   4442  HA  ASN   291      30.910  -3.599 -63.995  1.00  0.00           H  
ATOM   4443  CB  ASN   291      31.664  -2.444 -62.296  1.00  0.00           C  
ATOM   4444  HB1 ASN   291      31.532  -1.423 -61.878  1.00  0.00           H  
ATOM   4445  HB2 ASN   291      32.754  -2.391 -62.502  1.00  0.00           H  
ATOM   4446  CG  ASN   291      31.224  -3.534 -61.311  1.00  0.00           C  
ATOM   4447  OD1 ASN   291      30.340  -4.341 -61.556  1.00  0.00           O  
ATOM   4448  ND2 ASN   291      31.775  -3.383 -60.053  1.00  0.00           N  
ATOM   4449 HD21 ASN   291      31.558  -4.038 -59.328  1.00  0.00           H  
ATOM   4450 HD22 ASN   291      32.627  -2.864 -59.984  1.00  0.00           H  
ATOM   4451  C   ASN   291      29.549  -1.907 -63.682  1.00  0.00           C  
ATOM   4452  O   ASN   291      29.373  -0.746 -63.972  1.00  0.00           O  
ATOM   4453  N   VAL   292      28.614  -2.717 -63.192  1.00  0.00           N  
ATOM   4454  HN  VAL   292      28.960  -3.568 -62.804  1.00  0.00           H  
ATOM   4455  CA  VAL   292      27.236  -2.300 -63.072  1.00  0.00           C  
ATOM   4456  HA  VAL   292      27.209  -1.251 -63.329  1.00  0.00           H  
ATOM   4457  CB  VAL   292      26.263  -3.197 -63.790  1.00  0.00           C  
ATOM   4458  HB  VAL   292      26.231  -4.244 -63.421  1.00  0.00           H  
ATOM   4459  CG1 VAL   292      24.910  -2.593 -63.979  1.00  0.00           C  
ATOM   4460 HG11 VAL   292      24.379  -2.504 -63.007  1.00  0.00           H  
ATOM   4461 HG12 VAL   292      24.252  -3.246 -64.591  1.00  0.00           H  
ATOM   4462 HG13 VAL   292      24.859  -1.587 -64.447  1.00  0.00           H  
ATOM   4463  CG2 VAL   292      26.728  -3.301 -65.226  1.00  0.00           C  
ATOM   4464 HG21 VAL   292      27.683  -3.860 -65.328  1.00  0.00           H  
ATOM   4465 HG22 VAL   292      26.888  -2.273 -65.616  1.00  0.00           H  
ATOM   4466 HG23 VAL   292      26.083  -3.849 -65.946  1.00  0.00           H  
ATOM   4467  C   VAL   292      26.947  -2.291 -61.544  1.00  0.00           C  
ATOM   4468  O   VAL   292      27.366  -3.177 -60.824  1.00  0.00           O  
ATOM   4469  N   MET   293      26.268  -1.243 -61.109  1.00  0.00           N  
ATOM   4470  HN  MET   293      25.999  -0.588 -61.810  1.00  0.00           H  
ATOM   4471  CA  MET   293      25.831  -1.150 -59.754  1.00  0.00           C  
ATOM   4472  HA  MET   293      26.063  -2.029 -59.172  1.00  0.00           H  
ATOM   4473  CB  MET   293      26.450   0.178 -59.167  1.00  0.00           C  
ATOM   4474  HB1 MET   293      26.227   0.976 -59.908  1.00  0.00           H  
ATOM   4475  HB2 MET   293      27.549   0.020 -59.130  1.00  0.00           H  
ATOM   4476  CG  MET   293      25.945   0.643 -57.864  1.00  0.00           C  
ATOM   4477  HG1 MET   293      26.033  -0.213 -57.162  1.00  0.00           H  
ATOM   4478  HG2 MET   293      24.853   0.846 -57.877  1.00  0.00           H  
ATOM   4479  SD  MET   293      27.119   1.896 -56.993  1.00  0.00           S  
ATOM   4480  CE  MET   293      26.032   2.132 -55.521  1.00  0.00           C  
ATOM   4481  HE1 MET   293      25.863   1.189 -54.959  1.00  0.00           H  
ATOM   4482  HE2 MET   293      25.081   2.541 -55.924  1.00  0.00           H  
ATOM   4483  HE3 MET   293      26.481   2.906 -54.862  1.00  0.00           H  
ATOM   4484  C   MET   293      24.274  -1.018 -59.706  1.00  0.00           C  
ATOM   4485  O   MET   293      23.635  -0.445 -60.541  1.00  0.00           O  
ATOM   4486  N   PHE   294      23.739  -1.619 -58.685  1.00  0.00           N  
ATOM   4487  HN  PHE   294      24.360  -2.033 -58.023  1.00  0.00           H  
ATOM   4488  CA  PHE   294      22.306  -1.726 -58.388  1.00  0.00           C  
ATOM   4489  HA  PHE   294      21.726  -1.212 -59.141  1.00  0.00           H  
ATOM   4490  CB  PHE   294      21.681  -3.145 -58.382  1.00  0.00           C  
ATOM   4491  HB1 PHE   294      20.574  -3.058 -58.339  1.00  0.00           H  
ATOM   4492  HB2 PHE   294      22.141  -3.697 -57.535  1.00  0.00           H  
ATOM   4493  CG  PHE   294      22.098  -3.778 -59.698  1.00  0.00           C  
ATOM   4494  CD1 PHE   294      23.373  -4.470 -59.837  1.00  0.00           C  
ATOM   4495  HD1 PHE   294      23.969  -4.609 -58.948  1.00  0.00           H  
ATOM   4496  CE1 PHE   294      23.629  -5.139 -61.043  1.00  0.00           C  
ATOM   4497  HE1 PHE   294      24.522  -5.717 -61.227  1.00  0.00           H  
ATOM   4498  CZ  PHE   294      22.666  -5.052 -62.116  1.00  0.00           C  
ATOM   4499  HZ  PHE   294      22.813  -5.631 -63.016  1.00  0.00           H  
ATOM   4500  CD2 PHE   294      21.187  -3.757 -60.746  1.00  0.00           C  
ATOM   4501  HD2 PHE   294      20.208  -3.352 -60.539  1.00  0.00           H  
ATOM   4502  CE2 PHE   294      21.441  -4.410 -61.925  1.00  0.00           C  
ATOM   4503  HE2 PHE   294      20.685  -4.342 -62.693  1.00  0.00           H  
ATOM   4504  C   PHE   294      22.160  -0.928 -57.119  1.00  0.00           C  
ATOM   4505  O   PHE   294      22.964  -1.107 -56.222  1.00  0.00           O  
ATOM   4506  N   VAL   295      21.170  -0.043 -57.080  1.00  0.00           N  
ATOM   4507  HN  VAL   295      20.663   0.079 -57.930  1.00  0.00           H  
ATOM   4508  CA  VAL   295      20.768   0.677 -55.958  1.00  0.00           C  
ATOM   4509  HA  VAL   295      21.157   0.189 -55.076  1.00  0.00           H  
ATOM   4510  CB  VAL   295      21.367   2.129 -55.808  1.00  0.00           C  
ATOM   4511  HB  VAL   295      22.471   2.004 -55.801  1.00  0.00           H  
ATOM   4512  CG1 VAL   295      20.976   3.002 -57.006  1.00  0.00           C  
ATOM   4513 HG11 VAL   295      21.206   4.087 -56.933  1.00  0.00           H  
ATOM   4514 HG12 VAL   295      19.868   2.971 -56.945  1.00  0.00           H  
ATOM   4515 HG13 VAL   295      21.305   2.528 -57.955  1.00  0.00           H  
ATOM   4516  CG2 VAL   295      20.911   2.718 -54.492  1.00  0.00           C  
ATOM   4517 HG21 VAL   295      19.900   3.178 -54.493  1.00  0.00           H  
ATOM   4518 HG22 VAL   295      21.653   3.482 -54.175  1.00  0.00           H  
ATOM   4519 HG23 VAL   295      21.012   1.903 -53.744  1.00  0.00           H  
ATOM   4520  C   VAL   295      19.206   0.614 -55.856  1.00  0.00           C  
ATOM   4521  O   VAL   295      18.463   0.672 -56.904  1.00  0.00           O  
ATOM   4522  N   PHE   296      18.745   0.460 -54.631  1.00  0.00           N  
ATOM   4523  HN  PHE   296      19.344   0.264 -53.859  1.00  0.00           H  
ATOM   4524  CA  PHE   296      17.353   0.372 -54.301  1.00  0.00           C  
ATOM   4525  HA  PHE   296      16.743   0.582 -55.167  1.00  0.00           H  
ATOM   4526  CB  PHE   296      17.078  -0.998 -53.744  1.00  0.00           C  
ATOM   4527  HB1 PHE   296      15.984  -1.039 -53.559  1.00  0.00           H  
ATOM   4528  HB2 PHE   296      17.555  -1.234 -52.768  1.00  0.00           H  
ATOM   4529  CG  PHE   296      17.187  -1.937 -54.890  1.00  0.00           C  
ATOM   4530  CD1 PHE   296      18.228  -2.888 -54.943  1.00  0.00           C  
ATOM   4531  HD1 PHE   296      18.987  -2.764 -54.185  1.00  0.00           H  
ATOM   4532  CE1 PHE   296      18.204  -3.904 -55.870  1.00  0.00           C  
ATOM   4533  HE1 PHE   296      18.941  -4.682 -55.738  1.00  0.00           H  
ATOM   4534  CZ  PHE   296      17.205  -4.025 -56.850  1.00  0.00           C  
ATOM   4535  HZ  PHE   296      17.105  -4.960 -57.382  1.00  0.00           H  
ATOM   4536  CD2 PHE   296      16.147  -2.007 -55.885  1.00  0.00           C  
ATOM   4537  HD2 PHE   296      15.382  -1.249 -55.973  1.00  0.00           H  
ATOM   4538  CE2 PHE   296      16.192  -3.016 -56.856  1.00  0.00           C  
ATOM   4539  HE2 PHE   296      15.255  -3.146 -57.378  1.00  0.00           H  
ATOM   4540  C   PHE   296      16.946   1.362 -53.248  1.00  0.00           C  
ATOM   4541  O   PHE   296      17.498   1.394 -52.155  1.00  0.00           O  
ATOM   4542  N   PHE   297      15.881   2.166 -53.453  1.00  0.00           N  
ATOM   4543  HN  PHE   297      15.443   2.159 -54.348  1.00  0.00           H  
ATOM   4544  CA  PHE   297      15.518   3.169 -52.451  1.00  0.00           C  
ATOM   4545  HA  PHE   297      16.222   3.140 -51.632  1.00  0.00           H  
ATOM   4546  CB  PHE   297      15.411   4.664 -53.022  1.00  0.00           C  
ATOM   4547  HB1 PHE   297      15.135   5.437 -52.274  1.00  0.00           H  
ATOM   4548  HB2 PHE   297      14.681   4.716 -53.858  1.00  0.00           H  
ATOM   4549  CG  PHE   297      16.741   5.074 -53.519  1.00  0.00           C  
ATOM   4550  CD1 PHE   297      17.911   5.260 -52.777  1.00  0.00           C  
ATOM   4551  HD1 PHE   297      17.956   5.227 -51.698  1.00  0.00           H  
ATOM   4552  CE1 PHE   297      19.181   5.557 -53.313  1.00  0.00           C  
ATOM   4553  HE1 PHE   297      20.058   5.612 -52.685  1.00  0.00           H  
ATOM   4554  CZ  PHE   297      19.230   5.695 -54.732  1.00  0.00           C  
ATOM   4555  HZ  PHE   297      20.228   5.697 -55.145  1.00  0.00           H  
ATOM   4556  CD2 PHE   297      16.866   5.060 -54.930  1.00  0.00           C  
ATOM   4557  HD2 PHE   297      16.007   4.813 -55.536  1.00  0.00           H  
ATOM   4558  CE2 PHE   297      18.100   5.347 -55.544  1.00  0.00           C  
ATOM   4559  HE2 PHE   297      18.208   5.157 -56.602  1.00  0.00           H  
ATOM   4560  C   PHE   297      14.231   2.887 -51.878  1.00  0.00           C  
ATOM   4561  O   PHE   297      13.357   2.342 -52.565  1.00  0.00           O  
ATOM   4562  N   GLN   298      13.991   3.161 -50.619  1.00  0.00           N  
ATOM   4563  HN  GLN   298      14.685   3.409 -49.947  1.00  0.00           H  
ATOM   4564  CA  GLN   298      12.659   3.124 -50.080  1.00  0.00           C  
ATOM   4565  HA  GLN   298      12.037   2.497 -50.700  1.00  0.00           H  
ATOM   4566  CB  GLN   298      12.658   2.645 -48.534  1.00  0.00           C  
ATOM   4567  HB1 GLN   298      11.641   2.804 -48.115  1.00  0.00           H  
ATOM   4568  HB2 GLN   298      13.446   3.247 -48.034  1.00  0.00           H  
ATOM   4569  CG  GLN   298      13.177   1.192 -48.547  1.00  0.00           C  
ATOM   4570  HG1 GLN   298      13.202   0.845 -47.492  1.00  0.00           H  
ATOM   4571  HG2 GLN   298      14.158   0.851 -48.943  1.00  0.00           H  
ATOM   4572  CD  GLN   298      12.172   0.076 -49.097  1.00  0.00           C  
ATOM   4573  OE1 GLN   298      12.615  -0.848 -49.748  1.00  0.00           O  
ATOM   4574  NE2 GLN   298      10.898   0.322 -48.937  1.00  0.00           N  
ATOM   4575 HE21 GLN   298      10.313  -0.184 -49.571  1.00  0.00           H  
ATOM   4576 HE22 GLN   298      10.692   1.202 -48.509  1.00  0.00           H  
ATOM   4577  C   GLN   298      11.939   4.467 -50.236  1.00  0.00           C  
ATOM   4578  O   GLN   298      12.246   5.545 -49.635  1.00  0.00           O  
ATOM   4579  N   GLY   299      10.803   4.505 -50.952  1.00  0.00           N  
ATOM   4580  HN  GLY   299      10.358   3.613 -50.948  1.00  0.00           H  
ATOM   4581  CA  GLY   299      10.086   5.621 -51.395  1.00  0.00           C  
ATOM   4582  HA1 GLY   299       9.310   5.812 -50.668  1.00  0.00           H  
ATOM   4583  HA2 GLY   299       9.728   5.295 -52.360  1.00  0.00           H  
ATOM   4584  C   GLY   299      10.850   6.842 -51.722  1.00  0.00           C  
ATOM   4585  O   GLY   299      12.081   6.940 -52.031  1.00  0.00           O  
ATOM   4586  N   GLU   300      10.116   7.897 -51.919  1.00  0.00           N  
ATOM   4587  HN  GLU   300       9.157   7.786 -51.669  1.00  0.00           H  
ATOM   4588  CA  GLU   300      10.502   9.167 -52.545  1.00  0.00           C  
ATOM   4589  HA  GLU   300      11.442   9.056 -53.065  1.00  0.00           H  
ATOM   4590  CB  GLU   300       9.386   9.625 -53.516  1.00  0.00           C  
ATOM   4591  HB1 GLU   300       9.725  10.610 -53.901  1.00  0.00           H  
ATOM   4592  HB2 GLU   300       8.491   9.844 -52.895  1.00  0.00           H  
ATOM   4593  CG  GLU   300       9.144   8.673 -54.674  1.00  0.00           C  
ATOM   4594  HG1 GLU   300       8.814   7.728 -54.192  1.00  0.00           H  
ATOM   4595  HG2 GLU   300      10.039   8.326 -55.233  1.00  0.00           H  
ATOM   4596  CD  GLU   300       8.044   9.135 -55.613  1.00  0.00           C  
ATOM   4597  OE1 GLU   300       8.003   8.609 -56.749  1.00  0.00           O  
ATOM   4598  OE2 GLU   300       7.184   9.940 -55.178  1.00  0.00           O  
ATOM   4599  C   GLU   300      10.669  10.377 -51.576  1.00  0.00           C  
ATOM   4600  O   GLU   300      11.062  11.476 -52.114  1.00  0.00           O  
ATOM   4601  N   THR   301      10.469  10.068 -50.289  1.00  0.00           N  
ATOM   4602  HN  THR   301      10.312   9.118 -50.028  1.00  0.00           H  
ATOM   4603  CA  THR   301      10.341  10.806 -49.106  1.00  0.00           C  
ATOM   4604  HA  THR   301       9.302  11.023 -48.908  1.00  0.00           H  
ATOM   4605  CB  THR   301      10.885   9.975 -47.934  1.00  0.00           C  
ATOM   4606  HB  THR   301      11.992  10.020 -47.850  1.00  0.00           H  
ATOM   4607  OG1 THR   301      10.301   8.702 -48.136  1.00  0.00           O  
ATOM   4608  HG1 THR   301      10.790   8.079 -47.593  1.00  0.00           H  
ATOM   4609  CG2 THR   301      10.423  10.531 -46.576  1.00  0.00           C  
ATOM   4610 HG21 THR   301       9.375  10.901 -46.569  1.00  0.00           H  
ATOM   4611 HG22 THR   301      10.999  11.446 -46.323  1.00  0.00           H  
ATOM   4612 HG23 THR   301      10.414   9.790 -45.747  1.00  0.00           H  
ATOM   4613  C   THR   301      11.192  12.083 -49.092  1.00  0.00           C  
ATOM   4614  O   THR   301      12.364  12.042 -49.364  1.00  0.00           O  
ATOM   4615  N   PHE   302      10.661  13.287 -48.752  1.00  0.00           N  
ATOM   4616  HN  PHE   302       9.778  13.336 -48.293  1.00  0.00           H  
ATOM   4617  CA  PHE   302      11.349  14.608 -48.662  1.00  0.00           C  
ATOM   4618  HA  PHE   302      10.638  15.301 -49.086  1.00  0.00           H  
ATOM   4619  CB  PHE   302      11.462  14.921 -47.143  1.00  0.00           C  
ATOM   4620  HB1 PHE   302      12.031  15.852 -46.934  1.00  0.00           H  
ATOM   4621  HB2 PHE   302      12.061  14.090 -46.712  1.00  0.00           H  
ATOM   4622  CG  PHE   302      10.122  14.871 -46.434  1.00  0.00           C  
ATOM   4623  CD1 PHE   302       9.724  13.973 -45.497  1.00  0.00           C  
ATOM   4624  HD1 PHE   302      10.336  13.092 -45.369  1.00  0.00           H  
ATOM   4625  CE1 PHE   302       8.456  14.097 -44.849  1.00  0.00           C  
ATOM   4626  HE1 PHE   302       8.074  13.296 -44.233  1.00  0.00           H  
ATOM   4627  CZ  PHE   302       7.631  15.184 -45.028  1.00  0.00           C  
ATOM   4628  HZ  PHE   302       6.738  15.238 -44.423  1.00  0.00           H  
ATOM   4629  CD2 PHE   302       9.212  15.892 -46.740  1.00  0.00           C  
ATOM   4630  HD2 PHE   302       9.503  16.651 -47.451  1.00  0.00           H  
ATOM   4631  CE2 PHE   302       8.032  16.114 -45.974  1.00  0.00           C  
ATOM   4632  HE2 PHE   302       7.435  16.972 -46.246  1.00  0.00           H  
ATOM   4633  C   PHE   302      12.688  14.907 -49.372  1.00  0.00           C  
ATOM   4634  O   PHE   302      13.716  15.015 -48.708  1.00  0.00           O  
ATOM   4635  N   ASP   303      12.662  15.022 -50.762  1.00  0.00           N  
ATOM   4636  HN  ASP   303      11.780  15.149 -51.208  1.00  0.00           H  
ATOM   4637  CA  ASP   303      13.744  15.358 -51.709  1.00  0.00           C  
ATOM   4638  HA  ASP   303      13.204  15.409 -52.642  1.00  0.00           H  
ATOM   4639  CB  ASP   303      14.497  16.722 -51.504  1.00  0.00           C  
ATOM   4640  HB1 ASP   303      15.321  16.929 -52.219  1.00  0.00           H  
ATOM   4641  HB2 ASP   303      14.908  16.745 -50.472  1.00  0.00           H  
ATOM   4642  CG  ASP   303      13.499  17.880 -51.637  1.00  0.00           C  
ATOM   4643  OD1 ASP   303      12.348  17.721 -52.048  1.00  0.00           O  
ATOM   4644  OD2 ASP   303      13.883  19.000 -51.302  1.00  0.00           O  
ATOM   4645  C   ASP   303      14.640  14.123 -51.984  1.00  0.00           C  
ATOM   4646  O   ASP   303      15.701  14.235 -52.562  1.00  0.00           O  
ATOM   4647  N   TYR   304      14.066  12.926 -51.619  1.00  0.00           N  
ATOM   4648  HN  TYR   304      13.202  12.970 -51.124  1.00  0.00           H  
ATOM   4649  CA  TYR   304      14.649  11.634 -51.785  1.00  0.00           C  
ATOM   4650  HA  TYR   304      13.907  10.883 -51.560  1.00  0.00           H  
ATOM   4651  CB  TYR   304      15.055  11.268 -53.257  1.00  0.00           C  
ATOM   4652  HB1 TYR   304      15.925  10.588 -53.130  1.00  0.00           H  
ATOM   4653  HB2 TYR   304      15.575  12.099 -53.779  1.00  0.00           H  
ATOM   4654  CG  TYR   304      14.019  10.708 -54.194  1.00  0.00           C  
ATOM   4655  CD1 TYR   304      13.030  11.516 -54.657  1.00  0.00           C  
ATOM   4656  HD1 TYR   304      12.867  12.495 -54.230  1.00  0.00           H  
ATOM   4657  CE1 TYR   304      12.130  11.103 -55.619  1.00  0.00           C  
ATOM   4658  HE1 TYR   304      11.402  11.797 -56.012  1.00  0.00           H  
ATOM   4659  CZ  TYR   304      12.331   9.802 -56.282  1.00  0.00           C  
ATOM   4660  OH  TYR   304      11.579   9.419 -57.445  1.00  0.00           O  
ATOM   4661  HH  TYR   304      11.848   8.575 -57.815  1.00  0.00           H  
ATOM   4662  CD2 TYR   304      14.207   9.469 -54.817  1.00  0.00           C  
ATOM   4663  HD2 TYR   304      15.046   8.807 -54.662  1.00  0.00           H  
ATOM   4664  CE2 TYR   304      13.398   8.983 -55.892  1.00  0.00           C  
ATOM   4665  HE2 TYR   304      13.642   8.131 -56.509  1.00  0.00           H  
ATOM   4666  C   TYR   304      15.747  11.334 -50.723  1.00  0.00           C  
ATOM   4667  O   TYR   304      16.966  11.439 -50.984  1.00  0.00           O  
ATOM   4668  N   ILE   305      15.309  10.904 -49.506  1.00  0.00           N  
ATOM   4669  HN  ILE   305      14.343  10.915 -49.261  1.00  0.00           H  
ATOM   4670  CA  ILE   305      16.080  10.755 -48.337  1.00  0.00           C  
ATOM   4671  HA  ILE   305      16.515  11.706 -48.068  1.00  0.00           H  
ATOM   4672  CB  ILE   305      15.249  10.418 -47.163  1.00  0.00           C  
ATOM   4673  HB  ILE   305      14.383  11.109 -47.248  1.00  0.00           H  
ATOM   4674  CG2 ILE   305      14.601   9.017 -47.247  1.00  0.00           C  
ATOM   4675 HG21 ILE   305      14.223   8.765 -48.260  1.00  0.00           H  
ATOM   4676 HG22 ILE   305      13.694   8.934 -46.611  1.00  0.00           H  
ATOM   4677 HG23 ILE   305      15.262   8.242 -46.801  1.00  0.00           H  
ATOM   4678  CG1 ILE   305      15.877  10.564 -45.776  1.00  0.00           C  
ATOM   4679 HG11 ILE   305      16.943  10.275 -45.661  1.00  0.00           H  
ATOM   4680 HG12 ILE   305      15.398   9.901 -45.024  1.00  0.00           H  
ATOM   4681  CD  ILE   305      15.693  11.993 -45.171  1.00  0.00           C  
ATOM   4682  HD1 ILE   305      14.641  12.344 -45.242  1.00  0.00           H  
ATOM   4683  HD2 ILE   305      16.420  12.755 -45.525  1.00  0.00           H  
ATOM   4684  HD3 ILE   305      15.782  11.894 -44.068  1.00  0.00           H  
ATOM   4685  C   ILE   305      17.260   9.797 -48.397  1.00  0.00           C  
ATOM   4686  O   ILE   305      18.377  10.240 -48.007  1.00  0.00           O  
ATOM   4687  N   GLY   306      17.103   8.561 -49.057  1.00  0.00           N  
ATOM   4688  HN  GLY   306      16.224   8.191 -49.347  1.00  0.00           H  
ATOM   4689  CA  GLY   306      18.204   7.708 -49.297  1.00  0.00           C  
ATOM   4690  HA1 GLY   306      17.727   6.784 -49.591  1.00  0.00           H  
ATOM   4691  HA2 GLY   306      18.780   7.516 -48.404  1.00  0.00           H  
ATOM   4692  C   GLY   306      19.161   8.233 -50.314  1.00  0.00           C  
ATOM   4693  O   GLY   306      20.367   8.213 -50.174  1.00  0.00           O  
ATOM   4694  N   SER   307      18.706   8.715 -51.449  1.00  0.00           N  
ATOM   4695  HN  SER   307      17.726   8.871 -51.545  1.00  0.00           H  
ATOM   4696  CA  SER   307      19.531   9.159 -52.590  1.00  0.00           C  
ATOM   4697  HA  SER   307      20.244   8.394 -52.859  1.00  0.00           H  
ATOM   4698  CB  SER   307      18.582   9.501 -53.764  1.00  0.00           C  
ATOM   4699  HB1 SER   307      19.202   9.515 -54.686  1.00  0.00           H  
ATOM   4700  HB2 SER   307      18.266  10.562 -53.670  1.00  0.00           H  
ATOM   4701  OG  SER   307      17.626   8.526 -53.911  1.00  0.00           O  
ATOM   4702  HG1 SER   307      18.045   7.663 -53.891  1.00  0.00           H  
ATOM   4703  C   SER   307      20.368  10.426 -52.103  1.00  0.00           C  
ATOM   4704  O   SER   307      21.459  10.683 -52.682  1.00  0.00           O  
ATOM   4705  N   SER   308      19.803  11.245 -51.153  1.00  0.00           N  
ATOM   4706  HN  SER   308      18.922  10.971 -50.774  1.00  0.00           H  
ATOM   4707  CA  SER   308      20.473  12.368 -50.511  1.00  0.00           C  
ATOM   4708  HA  SER   308      20.871  13.062 -51.236  1.00  0.00           H  
ATOM   4709  CB  SER   308      19.482  13.241 -49.658  1.00  0.00           C  
ATOM   4710  HB1 SER   308      20.075  14.133 -49.362  1.00  0.00           H  
ATOM   4711  HB2 SER   308      19.150  12.892 -48.657  1.00  0.00           H  
ATOM   4712  OG  SER   308      18.548  13.823 -50.540  1.00  0.00           O  
ATOM   4713  HG1 SER   308      18.138  13.148 -51.086  1.00  0.00           H  
ATOM   4714  C   SER   308      21.583  11.902 -49.548  1.00  0.00           C  
ATOM   4715  O   SER   308      22.669  12.425 -49.651  1.00  0.00           O  
ATOM   4716  N   ARG   309      21.298  10.890 -48.664  1.00  0.00           N  
ATOM   4717  HN  ARG   309      20.394  10.468 -48.664  1.00  0.00           H  
ATOM   4718  CA  ARG   309      22.342  10.386 -47.790  1.00  0.00           C  
ATOM   4719  HA  ARG   309      22.772  11.274 -47.350  1.00  0.00           H  
ATOM   4720  CB  ARG   309      21.898   9.528 -46.549  1.00  0.00           C  
ATOM   4721  HB1 ARG   309      21.407   8.558 -46.777  1.00  0.00           H  
ATOM   4722  HB2 ARG   309      21.202  10.189 -45.990  1.00  0.00           H  
ATOM   4723  CG  ARG   309      23.086   9.223 -45.509  1.00  0.00           C  
ATOM   4724  HG1 ARG   309      23.841   8.573 -46.000  1.00  0.00           H  
ATOM   4725  HG2 ARG   309      22.648   8.625 -44.681  1.00  0.00           H  
ATOM   4726  CD  ARG   309      23.647  10.527 -44.943  1.00  0.00           C  
ATOM   4727  HD1 ARG   309      22.798  11.038 -44.441  1.00  0.00           H  
ATOM   4728  HD2 ARG   309      23.992  11.201 -45.757  1.00  0.00           H  
ATOM   4729  NE  ARG   309      24.834  10.197 -44.125  1.00  0.00           N  
ATOM   4730  HE  ARG   309      25.536   9.732 -44.665  1.00  0.00           H  
ATOM   4731  CZ  ARG   309      24.847  10.058 -42.792  1.00  0.00           C  
ATOM   4732  NH1 ARG   309      23.856  10.201 -42.035  1.00  0.00           N  
ATOM   4733 HH11 ARG   309      22.971  10.160 -42.499  1.00  0.00           H  
ATOM   4734 HH12 ARG   309      23.992   9.844 -41.111  1.00  0.00           H  
ATOM   4735  NH2 ARG   309      25.992   9.898 -42.207  1.00  0.00           N  
ATOM   4736 HH21 ARG   309      26.002  10.068 -41.222  1.00  0.00           H  
ATOM   4737 HH22 ARG   309      26.785  10.223 -42.722  1.00  0.00           H  
ATOM   4738  C   ARG   309      23.542   9.757 -48.557  1.00  0.00           C  
ATOM   4739  O   ARG   309      24.713   9.948 -48.157  1.00  0.00           O  
ATOM   4740  N   MET   310      23.179   8.904 -49.580  1.00  0.00           N  
ATOM   4741  HN  MET   310      22.234   8.721 -49.842  1.00  0.00           H  
ATOM   4742  CA  MET   310      24.211   8.063 -50.261  1.00  0.00           C  
ATOM   4743  HA  MET   310      24.824   7.645 -49.476  1.00  0.00           H  
ATOM   4744  CB  MET   310      23.551   7.049 -51.141  1.00  0.00           C  
ATOM   4745  HB1 MET   310      22.750   7.460 -51.792  1.00  0.00           H  
ATOM   4746  HB2 MET   310      22.965   6.409 -50.447  1.00  0.00           H  
ATOM   4747  CG  MET   310      24.550   6.253 -51.992  1.00  0.00           C  
ATOM   4748  HG1 MET   310      25.429   5.910 -51.406  1.00  0.00           H  
ATOM   4749  HG2 MET   310      24.998   7.029 -52.648  1.00  0.00           H  
ATOM   4750  SD  MET   310      23.862   4.879 -52.944  1.00  0.00           S  
ATOM   4751  CE  MET   310      23.522   3.717 -51.574  1.00  0.00           C  
ATOM   4752  HE1 MET   310      23.219   2.725 -51.972  1.00  0.00           H  
ATOM   4753  HE2 MET   310      22.669   3.908 -50.889  1.00  0.00           H  
ATOM   4754  HE3 MET   310      24.442   3.591 -50.964  1.00  0.00           H  
ATOM   4755  C   MET   310      25.186   8.970 -51.012  1.00  0.00           C  
ATOM   4756  O   MET   310      26.421   8.817 -50.913  1.00  0.00           O  
ATOM   4757  N   VAL   311      24.651   9.985 -51.739  1.00  0.00           N  
ATOM   4758  HN  VAL   311      23.675  10.149 -51.615  1.00  0.00           H  
ATOM   4759  CA  VAL   311      25.506  10.996 -52.307  1.00  0.00           C  
ATOM   4760  HA  VAL   311      26.207  10.581 -53.016  1.00  0.00           H  
ATOM   4761  CB  VAL   311      24.762  11.880 -53.253  1.00  0.00           C  
ATOM   4762  HB  VAL   311      23.955  11.268 -53.708  1.00  0.00           H  
ATOM   4763  CG1 VAL   311      24.004  13.034 -52.688  1.00  0.00           C  
ATOM   4764 HG11 VAL   311      23.392  13.452 -53.516  1.00  0.00           H  
ATOM   4765 HG12 VAL   311      24.625  13.882 -52.328  1.00  0.00           H  
ATOM   4766 HG13 VAL   311      23.378  12.691 -51.836  1.00  0.00           H  
ATOM   4767  CG2 VAL   311      25.606  12.340 -54.452  1.00  0.00           C  
ATOM   4768 HG21 VAL   311      26.108  11.469 -54.926  1.00  0.00           H  
ATOM   4769 HG22 VAL   311      26.447  12.962 -54.077  1.00  0.00           H  
ATOM   4770 HG23 VAL   311      25.045  13.016 -55.132  1.00  0.00           H  
ATOM   4771  C   VAL   311      26.436  11.798 -51.354  1.00  0.00           C  
ATOM   4772  O   VAL   311      27.621  12.201 -51.587  1.00  0.00           O  
ATOM   4773  N   TYR   312      25.907  12.152 -50.171  1.00  0.00           N  
ATOM   4774  HN  TYR   312      24.952  11.999 -49.927  1.00  0.00           H  
ATOM   4775  CA  TYR   312      26.678  12.695 -49.030  1.00  0.00           C  
ATOM   4776  HA  TYR   312      27.160  13.618 -49.318  1.00  0.00           H  
ATOM   4777  CB  TYR   312      25.794  13.108 -47.864  1.00  0.00           C  
ATOM   4778  HB1 TYR   312      25.145  12.247 -47.595  1.00  0.00           H  
ATOM   4779  HB2 TYR   312      25.089  13.828 -48.331  1.00  0.00           H  
ATOM   4780  CG  TYR   312      26.513  13.703 -46.724  1.00  0.00           C  
ATOM   4781  CD1 TYR   312      26.703  15.074 -46.730  1.00  0.00           C  
ATOM   4782  HD1 TYR   312      26.478  15.710 -47.573  1.00  0.00           H  
ATOM   4783  CE1 TYR   312      27.327  15.681 -45.621  1.00  0.00           C  
ATOM   4784  HE1 TYR   312      27.404  16.754 -45.529  1.00  0.00           H  
ATOM   4785  CZ  TYR   312      27.792  14.969 -44.536  1.00  0.00           C  
ATOM   4786  OH  TYR   312      28.306  15.712 -43.435  1.00  0.00           O  
ATOM   4787  HH  TYR   312      28.307  15.189 -42.630  1.00  0.00           H  
ATOM   4788  CD2 TYR   312      27.008  12.907 -45.599  1.00  0.00           C  
ATOM   4789  HD2 TYR   312      26.981  11.833 -45.484  1.00  0.00           H  
ATOM   4790  CE2 TYR   312      27.636  13.583 -44.489  1.00  0.00           C  
ATOM   4791  HE2 TYR   312      27.786  13.013 -43.584  1.00  0.00           H  
ATOM   4792  C   TYR   312      27.814  11.788 -48.510  1.00  0.00           C  
ATOM   4793  O   TYR   312      28.912  12.170 -48.182  1.00  0.00           O  
ATOM   4794  N   ASP   313      27.524  10.500 -48.394  1.00  0.00           N  
ATOM   4795  HN  ASP   313      26.619  10.114 -48.556  1.00  0.00           H  
ATOM   4796  CA  ASP   313      28.446   9.527 -47.864  1.00  0.00           C  
ATOM   4797  HA  ASP   313      28.942   9.907 -46.984  1.00  0.00           H  
ATOM   4798  CB  ASP   313      27.761   8.224 -47.401  1.00  0.00           C  
ATOM   4799  HB1 ASP   313      28.507   7.488 -47.032  1.00  0.00           H  
ATOM   4800  HB2 ASP   313      27.101   7.743 -48.155  1.00  0.00           H  
ATOM   4801  CG  ASP   313      26.863   8.401 -46.223  1.00  0.00           C  
ATOM   4802  OD1 ASP   313      27.177   9.248 -45.394  1.00  0.00           O  
ATOM   4803  OD2 ASP   313      25.960   7.573 -46.026  1.00  0.00           O  
ATOM   4804  C   ASP   313      29.588   9.159 -48.811  1.00  0.00           C  
ATOM   4805  O   ASP   313      30.765   9.020 -48.455  1.00  0.00           O  
ATOM   4806  N   MET   314      29.151   9.167 -50.040  1.00  0.00           N  
ATOM   4807  HN  MET   314      28.175   9.238 -50.229  1.00  0.00           H  
ATOM   4808  CA  MET   314      30.014   9.075 -51.152  1.00  0.00           C  
ATOM   4809  HA  MET   314      30.522   8.122 -51.116  1.00  0.00           H  
ATOM   4810  CB  MET   314      29.274   8.838 -52.483  1.00  0.00           C  
ATOM   4811  HB1 MET   314      29.803   9.210 -53.386  1.00  0.00           H  
ATOM   4812  HB2 MET   314      28.372   9.476 -52.599  1.00  0.00           H  
ATOM   4813  CG  MET   314      28.777   7.464 -52.718  1.00  0.00           C  
ATOM   4814  HG1 MET   314      28.095   7.186 -51.886  1.00  0.00           H  
ATOM   4815  HG2 MET   314      29.663   6.806 -52.587  1.00  0.00           H  
ATOM   4816  SD  MET   314      27.823   7.116 -54.250  1.00  0.00           S  
ATOM   4817  CE  MET   314      28.990   5.997 -55.015  1.00  0.00           C  
ATOM   4818  HE1 MET   314      29.896   6.640 -54.994  1.00  0.00           H  
ATOM   4819  HE2 MET   314      28.601   5.724 -56.019  1.00  0.00           H  
ATOM   4820  HE3 MET   314      29.087   4.971 -54.599  1.00  0.00           H  
ATOM   4821  C   MET   314      30.918  10.256 -51.378  1.00  0.00           C  
ATOM   4822  O   MET   314      32.133  10.278 -51.680  1.00  0.00           O  
ATOM   4823  N   GLU   315      30.355  11.470 -51.229  1.00  0.00           N  
ATOM   4824  HN  GLU   315      29.373  11.587 -51.104  1.00  0.00           H  
ATOM   4825  CA  GLU   315      31.071  12.760 -51.013  1.00  0.00           C  
ATOM   4826  HA  GLU   315      31.808  12.865 -51.796  1.00  0.00           H  
ATOM   4827  CB  GLU   315      30.103  13.949 -51.001  1.00  0.00           C  
ATOM   4828  HB1 GLU   315      29.192  13.650 -50.441  1.00  0.00           H  
ATOM   4829  HB2 GLU   315      29.798  14.128 -52.054  1.00  0.00           H  
ATOM   4830  CG  GLU   315      30.610  15.313 -50.433  1.00  0.00           C  
ATOM   4831  HG1 GLU   315      30.919  15.194 -49.373  1.00  0.00           H  
ATOM   4832  HG2 GLU   315      29.748  16.009 -50.519  1.00  0.00           H  
ATOM   4833  CD  GLU   315      31.727  15.882 -51.263  1.00  0.00           C  
ATOM   4834  OE1 GLU   315      31.560  15.950 -52.549  1.00  0.00           O  
ATOM   4835  OE2 GLU   315      32.793  16.327 -50.673  1.00  0.00           O  
ATOM   4836  C   GLU   315      31.975  12.844 -49.764  1.00  0.00           C  
ATOM   4837  O   GLU   315      33.147  13.245 -49.843  1.00  0.00           O  
ATOM   4838  N   LYS   316      31.568  12.370 -48.580  1.00  0.00           N  
ATOM   4839  HN  LYS   316      30.605  12.119 -48.537  1.00  0.00           H  
ATOM   4840  CA  LYS   316      32.438  12.451 -47.401  1.00  0.00           C  
ATOM   4841  HA  LYS   316      33.095  13.282 -47.615  1.00  0.00           H  
ATOM   4842  CB  LYS   316      31.645  12.554 -46.072  1.00  0.00           C  
ATOM   4843  HB1 LYS   316      32.306  12.364 -45.199  1.00  0.00           H  
ATOM   4844  HB2 LYS   316      30.863  11.766 -46.113  1.00  0.00           H  
ATOM   4845  CG  LYS   316      30.805  13.884 -45.972  1.00  0.00           C  
ATOM   4846  HG1 LYS   316      30.319  13.828 -44.975  1.00  0.00           H  
ATOM   4847  HG2 LYS   316      30.082  13.856 -46.815  1.00  0.00           H  
ATOM   4848  CD  LYS   316      31.707  15.096 -46.034  1.00  0.00           C  
ATOM   4849  HD1 LYS   316      32.490  14.915 -46.801  1.00  0.00           H  
ATOM   4850  HD2 LYS   316      32.247  15.145 -45.065  1.00  0.00           H  
ATOM   4851  CE  LYS   316      30.897  16.409 -46.243  1.00  0.00           C  
ATOM   4852  HE1 LYS   316      30.138  16.497 -45.437  1.00  0.00           H  
ATOM   4853  HE2 LYS   316      30.309  16.378 -47.185  1.00  0.00           H  
ATOM   4854  NZ  LYS   316      31.648  17.603 -46.264  1.00  0.00           N  
ATOM   4855  HZ1 LYS   316      32.341  17.418 -47.017  1.00  0.00           H  
ATOM   4856  HZ2 LYS   316      31.960  17.844 -45.301  1.00  0.00           H  
ATOM   4857  HZ3 LYS   316      31.009  18.297 -46.700  1.00  0.00           H  
ATOM   4858  C   LYS   316      33.435  11.226 -47.470  1.00  0.00           C  
ATOM   4859  O   LYS   316      34.255  11.100 -46.538  1.00  0.00           O  
ATOM   4860  N   GLY   317      33.478  10.313 -48.464  1.00  0.00           N  
ATOM   4861  HN  GLY   317      32.760  10.336 -49.155  1.00  0.00           H  
ATOM   4862  CA  GLY   317      34.451   9.240 -48.652  1.00  0.00           C  
ATOM   4863  HA1 GLY   317      35.449   9.646 -48.722  1.00  0.00           H  
ATOM   4864  HA2 GLY   317      34.186   8.638 -49.509  1.00  0.00           H  
ATOM   4865  C   GLY   317      34.370   8.067 -47.600  1.00  0.00           C  
ATOM   4866  O   GLY   317      35.440   7.417 -47.391  1.00  0.00           O  
ATOM   4867  N   LYS   318      33.188   7.823 -47.031  1.00  0.00           N  
ATOM   4868  HN  LYS   318      32.485   8.524 -47.115  1.00  0.00           H  
ATOM   4869  CA  LYS   318      32.921   6.694 -46.151  1.00  0.00           C  
ATOM   4870  HA  LYS   318      33.813   6.160 -45.857  1.00  0.00           H  
ATOM   4871  CB  LYS   318      32.072   7.140 -44.978  1.00  0.00           C  
ATOM   4872  HB1 LYS   318      31.915   6.299 -44.269  1.00  0.00           H  
ATOM   4873  HB2 LYS   318      31.051   7.465 -45.269  1.00  0.00           H  
ATOM   4874  CG  LYS   318      32.721   8.269 -44.086  1.00  0.00           C  
ATOM   4875  HG1 LYS   318      32.225   8.214 -43.094  1.00  0.00           H  
ATOM   4876  HG2 LYS   318      32.579   9.223 -44.637  1.00  0.00           H  
ATOM   4877  CD  LYS   318      34.227   8.065 -43.871  1.00  0.00           C  
ATOM   4878  HD1 LYS   318      34.756   7.999 -44.846  1.00  0.00           H  
ATOM   4879  HD2 LYS   318      34.343   7.084 -43.364  1.00  0.00           H  
ATOM   4880  CE  LYS   318      34.999   9.095 -43.110  1.00  0.00           C  
ATOM   4881  HE1 LYS   318      35.878   8.608 -42.634  1.00  0.00           H  
ATOM   4882  HE2 LYS   318      34.396   9.510 -42.274  1.00  0.00           H  
ATOM   4883  NZ  LYS   318      35.549  10.141 -43.956  1.00  0.00           N  
ATOM   4884  HZ1 LYS   318      36.345  10.592 -43.462  1.00  0.00           H  
ATOM   4885  HZ2 LYS   318      34.797  10.772 -44.298  1.00  0.00           H  
ATOM   4886  HZ3 LYS   318      35.965   9.770 -44.835  1.00  0.00           H  
ATOM   4887  C   LYS   318      32.009   5.664 -46.900  1.00  0.00           C  
ATOM   4888  O   LYS   318      31.169   5.077 -46.235  1.00  0.00           O  
ATOM   4889  N   PHE   319      32.207   5.440 -48.179  1.00  0.00           N  
ATOM   4890  HN  PHE   319      32.977   5.814 -48.692  1.00  0.00           H  
ATOM   4891  CA  PHE   319      31.441   4.406 -48.875  1.00  0.00           C  
ATOM   4892  HA  PHE   319      31.053   3.625 -48.237  1.00  0.00           H  
ATOM   4893  CB  PHE   319      30.361   5.174 -49.651  1.00  0.00           C  
ATOM   4894  HB1 PHE   319      30.700   5.745 -50.541  1.00  0.00           H  
ATOM   4895  HB2 PHE   319      29.733   5.768 -48.952  1.00  0.00           H  
ATOM   4896  CG  PHE   319      29.391   4.207 -50.169  1.00  0.00           C  
ATOM   4897  CD1 PHE   319      29.152   4.084 -51.564  1.00  0.00           C  
ATOM   4898  HD1 PHE   319      29.802   4.665 -52.202  1.00  0.00           H  
ATOM   4899  CE1 PHE   319      28.151   3.226 -52.018  1.00  0.00           C  
ATOM   4900  HE1 PHE   319      28.021   2.983 -53.062  1.00  0.00           H  
ATOM   4901  CZ  PHE   319      27.357   2.508 -51.146  1.00  0.00           C  
ATOM   4902  HZ  PHE   319      26.646   1.750 -51.438  1.00  0.00           H  
ATOM   4903  CD2 PHE   319      28.589   3.551 -49.293  1.00  0.00           C  
ATOM   4904  HD2 PHE   319      28.618   3.688 -48.222  1.00  0.00           H  
ATOM   4905  CE2 PHE   319      27.562   2.741 -49.746  1.00  0.00           C  
ATOM   4906  HE2 PHE   319      27.053   2.130 -49.016  1.00  0.00           H  
ATOM   4907  C   PHE   319      32.384   3.779 -49.863  1.00  0.00           C  
ATOM   4908  O   PHE   319      33.150   4.531 -50.472  1.00  0.00           O  
ATOM   4909  N   PRO   320      32.491   2.422 -50.022  1.00  0.00           N  
ATOM   4910  CD  PRO   320      31.567   1.476 -49.634  1.00  0.00           C  
ATOM   4911  HD1 PRO   320      30.574   1.687 -50.086  1.00  0.00           H  
ATOM   4912  HD2 PRO   320      31.541   1.518 -48.524  1.00  0.00           H  
ATOM   4913  CA  PRO   320      33.651   1.833 -50.691  1.00  0.00           C  
ATOM   4914  HA  PRO   320      34.485   2.464 -50.422  1.00  0.00           H  
ATOM   4915  CB  PRO   320      33.664   0.351 -50.144  1.00  0.00           C  
ATOM   4916  HB1 PRO   320      34.122   0.197 -49.143  1.00  0.00           H  
ATOM   4917  HB2 PRO   320      34.114  -0.378 -50.851  1.00  0.00           H  
ATOM   4918  CG  PRO   320      32.132   0.130 -50.014  1.00  0.00           C  
ATOM   4919  HG1 PRO   320      31.909  -0.327 -51.002  1.00  0.00           H  
ATOM   4920  HG2 PRO   320      31.882  -0.616 -49.230  1.00  0.00           H  
ATOM   4921  C   PRO   320      33.545   1.899 -52.275  1.00  0.00           C  
ATOM   4922  O   PRO   320      34.430   1.311 -52.983  1.00  0.00           O  
ATOM   4923  N   VAL   321      32.552   2.674 -52.857  1.00  0.00           N  
ATOM   4924  HN  VAL   321      31.980   3.252 -52.280  1.00  0.00           H  
ATOM   4925  CA  VAL   321      32.399   3.011 -54.324  1.00  0.00           C  
ATOM   4926  HA  VAL   321      33.198   2.465 -54.803  1.00  0.00           H  
ATOM   4927  CB  VAL   321      30.996   2.615 -54.900  1.00  0.00           C  
ATOM   4928  HB  VAL   321      30.189   3.199 -54.409  1.00  0.00           H  
ATOM   4929  CG1 VAL   321      31.143   2.785 -56.426  1.00  0.00           C  
ATOM   4930 HG11 VAL   321      31.739   1.939 -56.830  1.00  0.00           H  
ATOM   4931 HG12 VAL   321      31.531   3.750 -56.815  1.00  0.00           H  
ATOM   4932 HG13 VAL   321      30.175   2.800 -56.972  1.00  0.00           H  
ATOM   4933  CG2 VAL   321      30.588   1.154 -54.617  1.00  0.00           C  
ATOM   4934 HG21 VAL   321      30.322   0.962 -53.555  1.00  0.00           H  
ATOM   4935 HG22 VAL   321      31.430   0.499 -54.926  1.00  0.00           H  
ATOM   4936 HG23 VAL   321      29.663   1.121 -55.232  1.00  0.00           H  
ATOM   4937  C   VAL   321      32.669   4.458 -54.446  1.00  0.00           C
[truncated: 1,350,527 more chars]
