# Supplementary material for: Effects of presenilin-1 familial Alzheimer’s disease mutations on γ-secretase activation for cleavage of amyloid precursor protein
Source: Commun Biol. 2023 Feb 14;6:174. doi: 10.1038/s42003-023-04539-1 (PMC9929099; doi:10.1038/s42003-023-04539-1)
Supplement: Supplementary file 4 — Supplementary Data 1 [file 42003_2023_4539_MOESM4_ESM.zip › Supplementary-PDBs/I3_I143T.pdb]

CRYST1  127.031  127.031  161.845  90.00  90.00  90.00               1
ATOM      1  CAY ASN     1     -21.009 -10.552 -16.384  1.00  0.00           C  
ATOM      2  HY1 ASN     1     -21.939 -10.190 -15.896  1.00  0.00           H  
ATOM      3  HY2 ASN     1     -20.660 -11.387 -15.740  1.00  0.00           H  
ATOM      4  HY3 ASN     1     -21.086 -10.838 -17.455  1.00  0.00           H  
ATOM      5  CY  ASN     1     -19.869  -9.605 -16.366  1.00  0.00           C  
ATOM      6  OY  ASN     1     -19.968  -8.493 -16.874  1.00  0.00           O  
ATOM      7  N   ASN     1     -18.724 -10.077 -15.828  1.00  0.00           N  
ATOM      8  HN  ASN     1     -18.716 -11.036 -15.557  1.00  0.00           H  
ATOM      9  CA  ASN     1     -17.515  -9.330 -15.742  1.00  0.00           C  
ATOM     10  HA  ASN     1     -17.747  -8.276 -15.708  1.00  0.00           H  
ATOM     11  CB  ASN     1     -16.801  -9.496 -14.414  1.00  0.00           C  
ATOM     12  HB1 ASN     1     -16.394 -10.505 -14.192  1.00  0.00           H  
ATOM     13  HB2 ASN     1     -17.608  -9.234 -13.696  1.00  0.00           H  
ATOM     14  CG  ASN     1     -15.778  -8.415 -14.140  1.00  0.00           C  
ATOM     15  OD1 ASN     1     -15.897  -7.197 -14.169  1.00  0.00           O  
ATOM     16  ND2 ASN     1     -14.605  -8.887 -13.575  1.00  0.00           N  
ATOM     17 HD21 ASN     1     -13.910  -8.203 -13.353  1.00  0.00           H  
ATOM     18 HD22 ASN     1     -14.520  -9.839 -13.282  1.00  0.00           H  
ATOM     19  C   ASN     1     -16.606  -9.648 -16.927  1.00  0.00           C  
ATOM     20  O   ASN     1     -15.785  -8.795 -17.284  1.00  0.00           O  
ATOM     21  N   SER     2     -16.760 -10.888 -17.530  1.00  0.00           N  
ATOM     22  HN  SER     2     -17.307 -11.608 -17.110  1.00  0.00           H  
ATOM     23  CA  SER     2     -16.228 -11.204 -18.874  1.00  0.00           C  
ATOM     24  HA  SER     2     -15.272 -10.713 -18.979  1.00  0.00           H  
ATOM     25  CB  SER     2     -16.059 -12.807 -19.106  1.00  0.00           C  
ATOM     26  HB1 SER     2     -15.615 -12.992 -20.107  1.00  0.00           H  
ATOM     27  HB2 SER     2     -17.100 -13.192 -19.169  1.00  0.00           H  
ATOM     28  OG  SER     2     -15.261 -13.262 -18.061  1.00  0.00           O  
ATOM     29  HG1 SER     2     -15.852 -13.315 -17.306  1.00  0.00           H  
ATOM     30  C   SER     2     -17.054 -10.737 -20.094  1.00  0.00           C  
ATOM     31  O   SER     2     -16.598 -10.716 -21.202  1.00  0.00           O  
ATOM     32  N   VAL     3     -18.310 -10.329 -19.855  1.00  0.00           N  
ATOM     33  HN  VAL     3     -18.678 -10.183 -18.940  1.00  0.00           H  
ATOM     34  CA  VAL     3     -19.142  -9.525 -20.794  1.00  0.00           C  
ATOM     35  HA  VAL     3     -19.306 -10.049 -21.725  1.00  0.00           H  
ATOM     36  CB  VAL     3     -20.637  -9.298 -20.329  1.00  0.00           C  
ATOM     37  HB  VAL     3     -20.612  -8.831 -19.321  1.00  0.00           H  
ATOM     38  CG1 VAL     3     -21.466  -8.470 -21.350  1.00  0.00           C  
ATOM     39 HG11 VAL     3     -21.050  -7.451 -21.502  1.00  0.00           H  
ATOM     40 HG12 VAL     3     -22.505  -8.443 -20.957  1.00  0.00           H  
ATOM     41 HG13 VAL     3     -21.548  -9.028 -22.307  1.00  0.00           H  
ATOM     42  CG2 VAL     3     -21.330 -10.681 -20.238  1.00  0.00           C  
ATOM     43 HG21 VAL     3     -20.863 -11.366 -19.499  1.00  0.00           H  
ATOM     44 HG22 VAL     3     -21.227 -11.013 -21.294  1.00  0.00           H  
ATOM     45 HG23 VAL     3     -22.377 -10.607 -19.875  1.00  0.00           H  
ATOM     46  C   VAL     3     -18.531  -8.266 -21.170  1.00  0.00           C  
ATOM     47  O   VAL     3     -18.162  -7.360 -20.407  1.00  0.00           O  
ATOM     48  N   GLU     4     -18.523  -7.913 -22.467  1.00  0.00           N  
ATOM     49  HN  GLU     4     -18.814  -8.617 -23.111  1.00  0.00           H  
ATOM     50  CA  GLU     4     -17.996  -6.640 -23.037  1.00  0.00           C  
ATOM     51  HA  GLU     4     -17.735  -5.948 -22.250  1.00  0.00           H  
ATOM     52  CB  GLU     4     -16.807  -6.908 -23.967  1.00  0.00           C  
ATOM     53  HB1 GLU     4     -16.591  -5.913 -24.410  1.00  0.00           H  
ATOM     54  HB2 GLU     4     -17.199  -7.536 -24.796  1.00  0.00           H  
ATOM     55  CG  GLU     4     -15.692  -7.629 -23.204  1.00  0.00           C  
ATOM     56  HG1 GLU     4     -15.664  -8.731 -23.066  1.00  0.00           H  
ATOM     57  HG2 GLU     4     -15.631  -7.179 -22.190  1.00  0.00           H  
ATOM     58  CD  GLU     4     -14.333  -7.373 -23.815  1.00  0.00           C  
ATOM     59  OE1 GLU     4     -13.443  -6.646 -23.331  1.00  0.00           O  
ATOM     60  OE2 GLU     4     -14.076  -7.923 -24.963  1.00  0.00           O  
ATOM     61  C   GLU     4     -19.177  -6.001 -23.812  1.00  0.00           C  
ATOM     62  O   GLU     4     -20.184  -6.624 -24.109  1.00  0.00           O  
ATOM     63  N   ARG     5     -19.076  -4.664 -24.132  1.00  0.00           N  
ATOM     64  HN  ARG     5     -18.312  -4.111 -23.810  1.00  0.00           H  
ATOM     65  CA  ARG     5     -19.911  -4.001 -25.076  1.00  0.00           C  
ATOM     66  HA  ARG     5     -19.434  -3.039 -25.197  1.00  0.00           H  
ATOM     67  CB  ARG     5     -20.032  -4.583 -26.547  1.00  0.00           C  
ATOM     68  HB1 ARG     5     -20.832  -4.001 -27.051  1.00  0.00           H  
ATOM     69  HB2 ARG     5     -20.299  -5.661 -26.581  1.00  0.00           H  
ATOM     70  CG  ARG     5     -18.713  -4.427 -27.308  1.00  0.00           C  
ATOM     71  HG1 ARG     5     -17.926  -5.002 -26.775  1.00  0.00           H  
ATOM     72  HG2 ARG     5     -18.465  -3.345 -27.253  1.00  0.00           H  
ATOM     73  CD  ARG     5     -18.749  -4.716 -28.839  1.00  0.00           C  
ATOM     74  HD1 ARG     5     -19.580  -4.118 -29.272  1.00  0.00           H  
ATOM     75  HD2 ARG     5     -18.961  -5.794 -29.005  1.00  0.00           H  
ATOM     76  NE  ARG     5     -17.432  -4.353 -29.481  1.00  0.00           N  
ATOM     77  HE  ARG     5     -16.544  -4.460 -29.034  1.00  0.00           H  
ATOM     78  CZ  ARG     5     -17.309  -4.024 -30.786  1.00  0.00           C  
ATOM     79  NH1 ARG     5     -18.339  -3.933 -31.621  1.00  0.00           N  
ATOM     80 HH11 ARG     5     -19.271  -4.254 -31.449  1.00  0.00           H  
ATOM     81 HH12 ARG     5     -17.921  -3.787 -32.518  1.00  0.00           H  
ATOM     82  NH2 ARG     5     -16.090  -3.565 -31.234  1.00  0.00           N  
ATOM     83 HH21 ARG     5     -15.556  -3.093 -30.534  1.00  0.00           H  
ATOM     84 HH22 ARG     5     -16.050  -3.152 -32.144  1.00  0.00           H  
ATOM     85  C   ARG     5     -21.269  -3.639 -24.530  1.00  0.00           C  
ATOM     86  O   ARG     5     -22.046  -3.026 -25.222  1.00  0.00           O  
ATOM     87  N   LYS     6     -21.595  -3.852 -23.269  1.00  0.00           N  
ATOM     88  HN  LYS     6     -21.005  -4.521 -22.824  1.00  0.00           H  
ATOM     89  CA  LYS     6     -22.761  -3.417 -22.485  1.00  0.00           C  
ATOM     90  HA  LYS     6     -23.609  -3.715 -23.085  1.00  0.00           H  
ATOM     91  CB  LYS     6     -22.741  -4.227 -21.120  1.00  0.00           C  
ATOM     92  HB1 LYS     6     -23.288  -5.164 -21.357  1.00  0.00           H  
ATOM     93  HB2 LYS     6     -23.389  -3.756 -20.350  1.00  0.00           H  
ATOM     94  CG  LYS     6     -21.368  -4.468 -20.564  1.00  0.00           C  
ATOM     95  HG1 LYS     6     -20.895  -3.467 -20.650  1.00  0.00           H  
ATOM     96  HG2 LYS     6     -20.992  -5.360 -21.109  1.00  0.00           H  
ATOM     97  CD  LYS     6     -21.544  -4.852 -19.041  1.00  0.00           C  
ATOM     98  HD1 LYS     6     -22.275  -5.683 -18.941  1.00  0.00           H  
ATOM     99  HD2 LYS     6     -22.016  -3.969 -18.559  1.00  0.00           H  
ATOM    100  CE  LYS     6     -20.235  -5.225 -18.276  1.00  0.00           C  
ATOM    101  HE1 LYS     6     -19.476  -4.414 -18.311  1.00  0.00           H  
ATOM    102  HE2 LYS     6     -19.776  -6.130 -18.729  1.00  0.00           H  
ATOM    103  NZ  LYS     6     -20.347  -5.564 -16.817  1.00  0.00           N  
ATOM    104  HZ1 LYS     6     -20.892  -6.418 -16.582  1.00  0.00           H  
ATOM    105  HZ2 LYS     6     -20.779  -4.818 -16.235  1.00  0.00           H  
ATOM    106  HZ3 LYS     6     -19.398  -5.681 -16.408  1.00  0.00           H  
ATOM    107  C   LYS     6     -22.809  -1.961 -22.212  1.00  0.00           C  
ATOM    108  O   LYS     6     -23.873  -1.481 -22.044  1.00  0.00           O  
ATOM    109  N   ILE     7     -21.672  -1.192 -22.169  1.00  0.00           N  
ATOM    110  HN  ILE     7     -20.786  -1.618 -22.338  1.00  0.00           H  
ATOM    111  CA  ILE     7     -21.790   0.131 -21.519  1.00  0.00           C  
ATOM    112  HA  ILE     7     -22.827   0.433 -21.485  1.00  0.00           H  
ATOM    113  CB  ILE     7     -21.242   0.255 -20.033  1.00  0.00           C  
ATOM    114  HB  ILE     7     -20.164   0.028 -20.172  1.00  0.00           H  
ATOM    115  CG2 ILE     7     -21.410   1.687 -19.453  1.00  0.00           C  
ATOM    116 HG21 ILE     7     -22.508   1.835 -19.376  1.00  0.00           H  
ATOM    117 HG22 ILE     7     -20.775   2.409 -20.009  1.00  0.00           H  
ATOM    118 HG23 ILE     7     -21.036   1.640 -18.407  1.00  0.00           H  
ATOM    119  CG1 ILE     7     -21.995  -0.747 -19.172  1.00  0.00           C  
ATOM    120 HG11 ILE     7     -22.136  -1.757 -19.613  1.00  0.00           H  
ATOM    121 HG12 ILE     7     -23.004  -0.351 -18.930  1.00  0.00           H  
ATOM    122  CD  ILE     7     -21.341  -0.941 -17.787  1.00  0.00           C  
ATOM    123  HD1 ILE     7     -21.372  -0.056 -17.116  1.00  0.00           H  
ATOM    124  HD2 ILE     7     -20.256  -1.182 -17.777  1.00  0.00           H  
ATOM    125  HD3 ILE     7     -21.991  -1.658 -17.241  1.00  0.00           H  
ATOM    126  C   ILE     7     -21.117   1.151 -22.508  1.00  0.00           C  
ATOM    127  O   ILE     7     -21.504   2.285 -22.610  1.00  0.00           O  
ATOM    128  N   TYR     8     -20.146   0.708 -23.319  1.00  0.00           N  
ATOM    129  HN  TYR     8     -19.776  -0.208 -23.180  1.00  0.00           H  
ATOM    130  CA  TYR     8     -19.454   1.491 -24.285  1.00  0.00           C  
ATOM    131  HA  TYR     8     -20.136   2.138 -24.816  1.00  0.00           H  
ATOM    132  CB  TYR     8     -18.408   2.395 -23.622  1.00  0.00           C  
ATOM    133  HB1 TYR     8     -18.821   2.903 -22.724  1.00  0.00           H  
ATOM    134  HB2 TYR     8     -18.194   3.093 -24.459  1.00  0.00           H  
ATOM    135  CG  TYR     8     -17.094   1.771 -23.442  1.00  0.00           C  
ATOM    136  CD1 TYR     8     -16.024   2.175 -24.254  1.00  0.00           C  
ATOM    137  HD1 TYR     8     -16.012   2.945 -25.011  1.00  0.00           H  
ATOM    138  CE1 TYR     8     -14.823   1.430 -24.182  1.00  0.00           C  
ATOM    139  HE1 TYR     8     -13.987   1.783 -24.767  1.00  0.00           H  
ATOM    140  CZ  TYR     8     -14.714   0.321 -23.357  1.00  0.00           C  
ATOM    141  OH  TYR     8     -13.499  -0.309 -23.306  1.00  0.00           O  
ATOM    142  HH  TYR     8     -13.428  -0.970 -22.613  1.00  0.00           H  
ATOM    143  CD2 TYR     8     -16.914   0.719 -22.506  1.00  0.00           C  
ATOM    144  HD2 TYR     8     -17.818   0.424 -21.996  1.00  0.00           H  
ATOM    145  CE2 TYR     8     -15.773  -0.091 -22.527  1.00  0.00           C  
ATOM    146  HE2 TYR     8     -15.625  -0.965 -21.910  1.00  0.00           H  
ATOM    147  C   TYR     8     -18.966   0.542 -25.328  1.00  0.00           C  
ATOM    148  O   TYR     8     -18.838  -0.642 -25.005  1.00  0.00           O  
ATOM    149  N   ILE     9     -18.599   0.938 -26.575  1.00  0.00           N  
ATOM    150  HN  ILE     9     -18.731   1.920 -26.681  1.00  0.00           H  
ATOM    151  CA  ILE     9     -18.190   0.151 -27.646  1.00  0.00           C  
ATOM    152  HA  ILE     9     -18.130  -0.848 -27.241  1.00  0.00           H  
ATOM    153  CB  ILE     9     -19.162  -0.042 -28.833  1.00  0.00           C  
ATOM    154  HB  ILE     9     -19.452   0.999 -29.092  1.00  0.00           H  
ATOM    155  CG2 ILE     9     -18.411  -0.615 -30.068  1.00  0.00           C  
ATOM    156 HG21 ILE     9     -18.102   0.023 -30.924  1.00  0.00           H  
ATOM    157 HG22 ILE     9     -19.078  -1.351 -30.564  1.00  0.00           H  
ATOM    158 HG23 ILE     9     -17.555  -1.267 -29.792  1.00  0.00           H  
ATOM    159  CG1 ILE     9     -20.360  -0.921 -28.472  1.00  0.00           C  
ATOM    160 HG11 ILE     9     -20.030  -1.561 -27.625  1.00  0.00           H  
ATOM    161 HG12 ILE     9     -20.563  -1.606 -29.322  1.00  0.00           H  
ATOM    162  CD  ILE     9     -21.540  -0.096 -27.926  1.00  0.00           C  
ATOM    163  HD1 ILE     9     -21.282   0.308 -26.924  1.00  0.00           H  
ATOM    164  HD2 ILE     9     -22.462  -0.713 -27.866  1.00  0.00           H  
ATOM    165  HD3 ILE     9     -21.814   0.729 -28.618  1.00  0.00           H  
ATOM    166  C   ILE     9     -16.785   0.738 -28.076  1.00  0.00           C  
ATOM    167  O   ILE     9     -16.534   1.914 -28.490  1.00  0.00           O  
ATOM    168  N   PRO    10     -15.711  -0.017 -27.868  1.00  0.00           N  
ATOM    169  CD  PRO    10     -15.607  -1.097 -26.869  1.00  0.00           C  
ATOM    170  HD1 PRO    10     -16.340  -1.898 -27.107  1.00  0.00           H  
ATOM    171  HD2 PRO    10     -15.807  -0.669 -25.863  1.00  0.00           H  
ATOM    172  CA  PRO    10     -14.436   0.222 -28.508  1.00  0.00           C  
ATOM    173  HA  PRO    10     -14.309   1.290 -28.602  1.00  0.00           H  
ATOM    174  CB  PRO    10     -13.455  -0.424 -27.538  1.00  0.00           C  
ATOM    175  HB1 PRO    10     -13.198   0.212 -26.664  1.00  0.00           H  
ATOM    176  HB2 PRO    10     -12.496  -0.610 -28.068  1.00  0.00           H  
ATOM    177  CG  PRO    10     -14.213  -1.633 -27.059  1.00  0.00           C  
ATOM    178  HG1 PRO    10     -14.223  -2.392 -27.871  1.00  0.00           H  
ATOM    179  HG2 PRO    10     -13.809  -2.167 -26.173  1.00  0.00           H  
ATOM    180  C   PRO    10     -14.429  -0.342 -29.913  1.00  0.00           C  
ATOM    181  O   PRO    10     -14.714  -1.585 -30.064  1.00  0.00           O  
ATOM    182  N   LEU    11     -14.171   0.469 -30.943  1.00  0.00           N  
ATOM    183  HN  LEU    11     -13.790   1.365 -30.730  1.00  0.00           H  
ATOM    184  CA  LEU    11     -14.506   0.123 -32.346  1.00  0.00           C  
ATOM    185  HA  LEU    11     -15.330  -0.575 -32.330  1.00  0.00           H  
ATOM    186  CB  LEU    11     -15.009   1.313 -33.265  1.00  0.00           C  
ATOM    187  HB1 LEU    11     -15.148   0.753 -34.214  1.00  0.00           H  
ATOM    188  HB2 LEU    11     -14.176   2.037 -33.399  1.00  0.00           H  
ATOM    189  CG  LEU    11     -16.298   2.034 -32.854  1.00  0.00           C  
ATOM    190  HG  LEU    11     -16.570   1.727 -31.821  1.00  0.00           H  
ATOM    191  CD1 LEU    11     -16.059   3.600 -32.682  1.00  0.00           C  
ATOM    192 HD11 LEU    11     -15.420   3.737 -31.783  1.00  0.00           H  
ATOM    193 HD12 LEU    11     -17.039   4.043 -32.406  1.00  0.00           H  
ATOM    194 HD13 LEU    11     -15.612   4.064 -33.587  1.00  0.00           H  
ATOM    195  CD2 LEU    11     -17.427   1.584 -33.754  1.00  0.00           C  
ATOM    196 HD21 LEU    11     -17.274   1.925 -34.800  1.00  0.00           H  
ATOM    197 HD22 LEU    11     -18.294   2.137 -33.333  1.00  0.00           H  
ATOM    198 HD23 LEU    11     -17.567   0.484 -33.807  1.00  0.00           H  
ATOM    199  C   LEU    11     -13.203  -0.610 -32.931  1.00  0.00           C  
ATOM    200  O   LEU    11     -12.014  -0.151 -32.774  1.00  0.00           O  
ATOM    201  N   ASN    12     -13.341  -1.785 -33.552  1.00  0.00           N  
ATOM    202  HN  ASN    12     -14.257  -2.171 -33.627  1.00  0.00           H  
ATOM    203  CA  ASN    12     -12.305  -2.608 -34.049  1.00  0.00           C  
ATOM    204  HA  ASN    12     -11.437  -2.481 -33.420  1.00  0.00           H  
ATOM    205  CB  ASN    12     -12.692  -4.121 -34.128  1.00  0.00           C  
ATOM    206  HB1 ASN    12     -11.867  -4.666 -34.634  1.00  0.00           H  
ATOM    207  HB2 ASN    12     -13.549  -4.184 -34.832  1.00  0.00           H  
ATOM    208  CG  ASN    12     -12.879  -4.742 -32.743  1.00  0.00           C  
ATOM    209  OD1 ASN    12     -12.373  -4.315 -31.700  1.00  0.00           O  
ATOM    210  ND2 ASN    12     -13.585  -5.906 -32.864  1.00  0.00           N  
ATOM    211 HD21 ASN    12     -13.788  -6.508 -32.091  1.00  0.00           H  
ATOM    212 HD22 ASN    12     -13.999  -6.002 -33.769  1.00  0.00           H  
ATOM    213  C   ASN    12     -11.840  -2.139 -35.416  1.00  0.00           C  
ATOM    214  O   ASN    12     -12.504  -1.397 -36.118  1.00  0.00           O  
ATOM    215  N   LYS    13     -10.575  -2.432 -35.711  1.00  0.00           N  
ATOM    216  HN  LYS    13     -10.114  -3.040 -35.069  1.00  0.00           H  
ATOM    217  CA  LYS    13      -9.738  -2.087 -36.782  1.00  0.00           C  
ATOM    218  HA  LYS    13      -8.756  -2.033 -36.335  1.00  0.00           H  
ATOM    219  CB  LYS    13      -9.747  -3.017 -37.934  1.00  0.00           C  
ATOM    220  HB1 LYS    13      -9.180  -2.575 -38.781  1.00  0.00           H  
ATOM    221  HB2 LYS    13     -10.838  -3.061 -38.139  1.00  0.00           H  
ATOM    222  CG  LYS    13      -9.126  -4.404 -37.510  1.00  0.00           C  
ATOM    223  HG1 LYS    13      -9.090  -5.077 -38.392  1.00  0.00           H  
ATOM    224  HG2 LYS    13      -9.896  -4.937 -36.912  1.00  0.00           H  
ATOM    225  CD  LYS    13      -7.802  -4.369 -36.787  1.00  0.00           C  
ATOM    226  HD1 LYS    13      -7.969  -4.324 -35.689  1.00  0.00           H  
ATOM    227  HD2 LYS    13      -7.173  -3.481 -37.013  1.00  0.00           H  
ATOM    228  CE  LYS    13      -6.928  -5.689 -36.988  1.00  0.00           C  
ATOM    229  HE1 LYS    13      -6.023  -5.600 -36.350  1.00  0.00           H  
ATOM    230  HE2 LYS    13      -6.652  -5.819 -38.056  1.00  0.00           H  
ATOM    231  NZ  LYS    13      -7.717  -6.920 -36.706  1.00  0.00           N  
ATOM    232  HZ1 LYS    13      -8.465  -7.171 -37.384  1.00  0.00           H  
ATOM    233  HZ2 LYS    13      -8.058  -6.956 -35.724  1.00  0.00           H  
ATOM    234  HZ3 LYS    13      -7.057  -7.721 -36.757  1.00  0.00           H  
ATOM    235  C   LYS    13      -9.811  -0.617 -37.319  1.00  0.00           C  
ATOM    236  O   LYS    13     -10.163  -0.354 -38.465  1.00  0.00           O  
ATOM    237  N   THR    14      -9.437   0.391 -36.552  1.00  0.00           N  
ATOM    238  HN  THR    14      -9.146   0.213 -35.615  1.00  0.00           H  
ATOM    239  CA  THR    14      -9.395   1.769 -37.081  1.00  0.00           C  
ATOM    240  HA  THR    14     -10.051   1.840 -37.936  1.00  0.00           H  
ATOM    241  CB  THR    14      -9.885   2.834 -36.097  1.00  0.00           C  
ATOM    242  HB  THR    14      -9.820   3.884 -36.456  1.00  0.00           H  
ATOM    243  OG1 THR    14      -9.167   2.698 -34.950  1.00  0.00           O  
ATOM    244  HG1 THR    14      -9.343   1.772 -34.768  1.00  0.00           H  
ATOM    245  CG2 THR    14     -11.272   2.387 -35.678  1.00  0.00           C  
ATOM    246 HG21 THR    14     -11.438   1.391 -35.214  1.00  0.00           H  
ATOM    247 HG22 THR    14     -11.934   2.506 -36.562  1.00  0.00           H  
ATOM    248 HG23 THR    14     -11.816   2.991 -34.921  1.00  0.00           H  
ATOM    249  C   THR    14      -7.953   2.072 -37.560  1.00  0.00           C  
ATOM    250  O   THR    14      -7.005   1.493 -36.978  1.00  0.00           O  
ATOM    251  N   ALA    15      -7.770   2.954 -38.551  1.00  0.00           N  
ATOM    252  HN  ALA    15      -8.510   3.170 -39.183  1.00  0.00           H  
ATOM    253  CA  ALA    15      -6.449   3.414 -38.853  1.00  0.00           C  
ATOM    254  HA  ALA    15      -5.712   2.947 -38.218  1.00  0.00           H  
ATOM    255  CB  ALA    15      -6.123   2.854 -40.318  1.00  0.00           C  
ATOM    256  HB1 ALA    15      -6.735   3.176 -41.188  1.00  0.00           H  
ATOM    257  HB2 ALA    15      -6.360   1.772 -40.223  1.00  0.00           H  
ATOM    258  HB3 ALA    15      -5.029   2.977 -40.467  1.00  0.00           H  
ATOM    259  C   ALA    15      -6.305   4.950 -38.907  1.00  0.00           C  
ATOM    260  O   ALA    15      -6.980   5.705 -39.621  1.00  0.00           O  
ATOM    261  N   PRO    16      -5.413   5.414 -38.002  1.00  0.00           N  
ATOM    262  CD  PRO    16      -5.201   4.822 -36.607  1.00  0.00           C  
ATOM    263  HD1 PRO    16      -4.466   3.994 -36.701  1.00  0.00           H  
ATOM    264  HD2 PRO    16      -6.145   4.398 -36.201  1.00  0.00           H  
ATOM    265  CA  PRO    16      -4.949   6.865 -38.022  1.00  0.00           C  
ATOM    266  HA  PRO    16      -5.824   7.475 -37.852  1.00  0.00           H  
ATOM    267  CB  PRO    16      -4.067   6.880 -36.749  1.00  0.00           C  
ATOM    268  HB1 PRO    16      -3.861   7.891 -36.338  1.00  0.00           H  
ATOM    269  HB2 PRO    16      -3.177   6.309 -37.089  1.00  0.00           H  
ATOM    270  CG  PRO    16      -4.788   5.966 -35.736  1.00  0.00           C  
ATOM    271  HG1 PRO    16      -4.175   5.656 -34.863  1.00  0.00           H  
ATOM    272  HG2 PRO    16      -5.640   6.615 -35.442  1.00  0.00           H  
ATOM    273  C   PRO    16      -4.229   7.375 -39.312  1.00  0.00           C  
ATOM    274  O   PRO    16      -3.419   6.647 -39.894  1.00  0.00           O  
ATOM    275  N   CYS    17      -4.549   8.579 -39.752  1.00  0.00           N  
ATOM    276  HN  CYS    17      -5.141   9.207 -39.252  1.00  0.00           H  
ATOM    277  CA  CYS    17      -3.820   9.425 -40.578  1.00  0.00           C  
ATOM    278  HA  CYS    17      -3.555   8.926 -41.499  1.00  0.00           H  
ATOM    279  CB  CYS    17      -4.568  10.673 -41.011  1.00  0.00           C  
ATOM    280  HB1 CYS    17      -4.990  11.160 -40.106  1.00  0.00           H  
ATOM    281  HB2 CYS    17      -5.451  10.385 -41.620  1.00  0.00           H  
ATOM    282  SG  CYS    17      -3.683  11.891 -42.021  1.00  0.00           S  
ATOM    283  C   CYS    17      -2.473   9.723 -39.845  1.00  0.00           C  
ATOM    284  O   CYS    17      -2.397   9.838 -38.613  1.00  0.00           O  
ATOM    285  N   VAL    18      -1.331   9.803 -40.665  1.00  0.00           N  
ATOM    286  HN  VAL    18      -1.515   9.635 -41.631  1.00  0.00           H  
ATOM    287  CA  VAL    18      -0.002  10.064 -40.105  1.00  0.00           C  
ATOM    288  HA  VAL    18       0.007   9.446 -39.219  1.00  0.00           H  
ATOM    289  CB  VAL    18       1.004   9.422 -41.077  1.00  0.00           C  
ATOM    290  HB  VAL    18       1.994   9.474 -40.576  1.00  0.00           H  
ATOM    291  CG1 VAL    18       0.633   7.939 -41.284  1.00  0.00           C  
ATOM    292 HG11 VAL    18      -0.355   7.842 -41.783  1.00  0.00           H  
ATOM    293 HG12 VAL    18       0.359   7.501 -40.300  1.00  0.00           H  
ATOM    294 HG13 VAL    18       1.379   7.289 -41.789  1.00  0.00           H  
ATOM    295  CG2 VAL    18       1.309  10.185 -42.451  1.00  0.00           C  
ATOM    296 HG21 VAL    18       1.916  11.114 -42.413  1.00  0.00           H  
ATOM    297 HG22 VAL    18       0.315  10.247 -42.943  1.00  0.00           H  
ATOM    298 HG23 VAL    18       1.905   9.493 -43.084  1.00  0.00           H  
ATOM    299  C   VAL    18       0.183  11.530 -39.823  1.00  0.00           C  
ATOM    300  O   VAL    18      -0.514  12.445 -40.296  1.00  0.00           O  
ATOM    301  N   ARG    19       1.289  11.765 -39.110  1.00  0.00           N  
ATOM    302  HN  ARG    19       1.670  11.076 -38.499  1.00  0.00           H  
ATOM    303  CA  ARG    19       1.746  13.109 -38.984  1.00  0.00           C  
ATOM    304  HA  ARG    19       1.353  13.830 -39.685  1.00  0.00           H  
ATOM    305  CB  ARG    19       1.422  13.681 -37.604  1.00  0.00           C  
ATOM    306  HB1 ARG    19       1.617  13.017 -36.735  1.00  0.00           H  
ATOM    307  HB2 ARG    19       0.320  13.783 -37.706  1.00  0.00           H  
ATOM    308  CG  ARG    19       1.734  15.146 -37.232  1.00  0.00           C  
ATOM    309  HG1 ARG    19       2.813  15.409 -37.253  1.00  0.00           H  
ATOM    310  HG2 ARG    19       1.335  15.164 -36.195  1.00  0.00           H  
ATOM    311  CD  ARG    19       0.872  16.214 -37.972  1.00  0.00           C  
ATOM    312  HD1 ARG    19      -0.184  15.928 -38.167  1.00  0.00           H  
ATOM    313  HD2 ARG    19       1.315  16.584 -38.921  1.00  0.00           H  
ATOM    314  NE  ARG    19       0.644  17.299 -37.095  1.00  0.00           N  
ATOM    315  HE  ARG    19       1.111  17.240 -36.212  1.00  0.00           H  
ATOM    316  CZ  ARG    19      -0.228  18.305 -37.246  1.00  0.00           C  
ATOM    317  NH1 ARG    19      -0.931  18.465 -38.338  1.00  0.00           N  
ATOM    318 HH11 ARG    19      -0.932  17.868 -39.140  1.00  0.00           H  
ATOM    319 HH12 ARG    19      -1.590  19.217 -38.348  1.00  0.00           H  
ATOM    320  NH2 ARG    19      -0.323  19.168 -36.262  1.00  0.00           N  
ATOM    321 HH21 ARG    19      -1.135  19.739 -36.384  1.00  0.00           H  
ATOM    322 HH22 ARG    19       0.312  19.255 -35.494  1.00  0.00           H  
ATOM    323  C   ARG    19       3.226  13.167 -39.129  1.00  0.00           C  
ATOM    324  O   ARG    19       4.036  12.545 -38.416  1.00  0.00           O  
ATOM    325  N   LEU    20       3.685  14.011 -40.033  1.00  0.00           N  
ATOM    326  HN  LEU    20       3.020  14.482 -40.608  1.00  0.00           H  
ATOM    327  CA  LEU    20       5.086  14.271 -40.346  1.00  0.00           C  
ATOM    328  HA  LEU    20       5.742  13.657 -39.748  1.00  0.00           H  
ATOM    329  CB  LEU    20       5.366  14.032 -41.872  1.00  0.00           C  
ATOM    330  HB1 LEU    20       6.429  14.212 -42.139  1.00  0.00           H  
ATOM    331  HB2 LEU    20       4.781  14.756 -42.479  1.00  0.00           H  
ATOM    332  CG  LEU    20       4.981  12.631 -42.358  1.00  0.00           C  
ATOM    333  HG  LEU    20       3.933  12.316 -42.164  1.00  0.00           H  
ATOM    334  CD1 LEU    20       5.104  12.556 -43.896  1.00  0.00           C  
ATOM    335 HD11 LEU    20       4.515  11.715 -44.320  1.00  0.00           H  
ATOM    336 HD12 LEU    20       6.200  12.400 -43.992  1.00  0.00           H  
ATOM    337 HD13 LEU    20       4.798  13.450 -44.480  1.00  0.00           H  
ATOM    338  CD2 LEU    20       5.677  11.430 -41.734  1.00  0.00           C  
ATOM    339 HD21 LEU    20       5.542  10.534 -42.377  1.00  0.00           H  
ATOM    340 HD22 LEU    20       5.176  11.198 -40.770  1.00  0.00           H  
ATOM    341 HD23 LEU    20       6.731  11.765 -41.627  1.00  0.00           H  
ATOM    342  C   LEU    20       5.339  15.729 -40.067  1.00  0.00           C  
ATOM    343  O   LEU    20       4.490  16.585 -40.351  1.00  0.00           O  
ATOM    344  N   LEU    21       6.552  15.973 -39.555  1.00  0.00           N  
ATOM    345  HN  LEU    21       7.181  15.211 -39.422  1.00  0.00           H  
ATOM    346  CA  LEU    21       6.984  17.317 -39.085  1.00  0.00           C  
ATOM    347  HA  LEU    21       6.602  18.059 -39.771  1.00  0.00           H  
ATOM    348  CB  LEU    21       6.471  17.561 -37.587  1.00  0.00           C  
ATOM    349  HB1 LEU    21       5.372  17.712 -37.648  1.00  0.00           H  
ATOM    350  HB2 LEU    21       6.719  18.598 -37.277  1.00  0.00           H  
ATOM    351  CG  LEU    21       6.958  16.599 -36.480  1.00  0.00           C  
ATOM    352  HG  LEU    21       7.725  15.941 -36.943  1.00  0.00           H  
ATOM    353  CD1 LEU    21       7.475  17.338 -35.224  1.00  0.00           C  
ATOM    354 HD11 LEU    21       7.768  16.557 -34.490  1.00  0.00           H  
ATOM    355 HD12 LEU    21       6.683  17.985 -34.792  1.00  0.00           H  
ATOM    356 HD13 LEU    21       8.252  18.097 -35.456  1.00  0.00           H  
ATOM    357  CD2 LEU    21       5.753  15.761 -35.959  1.00  0.00           C  
ATOM    358 HD21 LEU    21       5.073  15.321 -36.720  1.00  0.00           H  
ATOM    359 HD22 LEU    21       5.150  16.308 -35.203  1.00  0.00           H  
ATOM    360 HD23 LEU    21       6.202  14.986 -35.302  1.00  0.00           H  
ATOM    361  C   LEU    21       8.470  17.411 -39.258  1.00  0.00           C  
ATOM    362  O   LEU    21       9.269  16.595 -38.784  1.00  0.00           O  
ATOM    363  N   ASN    22       8.939  18.451 -39.953  1.00  0.00           N  
ATOM    364  HN  ASN    22       8.197  19.051 -40.243  1.00  0.00           H  
ATOM    365  CA  ASN    22      10.312  18.965 -39.767  1.00  0.00           C  
ATOM    366  HA  ASN    22      10.879  18.145 -39.351  1.00  0.00           H  
ATOM    367  CB  ASN    22      10.937  19.333 -41.148  1.00  0.00           C  
ATOM    368  HB1 ASN    22      10.611  18.667 -41.975  1.00  0.00           H  
ATOM    369  HB2 ASN    22      12.045  19.262 -41.180  1.00  0.00           H  
ATOM    370  CG  ASN    22      10.704  20.713 -41.668  1.00  0.00           C  
ATOM    371  OD1 ASN    22      10.186  21.635 -41.131  1.00  0.00           O  
ATOM    372  ND2 ASN    22      11.162  20.879 -43.000  1.00  0.00           N  
ATOM    373 HD21 ASN    22      11.145  21.782 -43.431  1.00  0.00           H  
ATOM    374 HD22 ASN    22      11.619  20.116 -43.457  1.00  0.00           H  
ATOM    375  C   ASN    22      10.343  20.064 -38.670  1.00  0.00           C  
ATOM    376  O   ASN    22       9.278  20.406 -38.090  1.00  0.00           O  
ATOM    377  N   ALA    23      11.523  20.624 -38.312  1.00  0.00           N  
ATOM    378  HN  ALA    23      12.334  20.402 -38.848  1.00  0.00           H  
ATOM    379  CA  ALA    23      11.778  21.717 -37.408  1.00  0.00           C  
ATOM    380  HA  ALA    23      11.616  21.296 -36.426  1.00  0.00           H  
ATOM    381  CB  ALA    23      13.094  22.339 -37.626  1.00  0.00           C  
ATOM    382  HB1 ALA    23      13.922  21.629 -37.835  1.00  0.00           H  
ATOM    383  HB2 ALA    23      13.407  23.005 -36.793  1.00  0.00           H  
ATOM    384  HB3 ALA    23      13.174  22.835 -38.617  1.00  0.00           H  
ATOM    385  C   ALA    23      10.787  22.965 -37.608  1.00  0.00           C  
ATOM    386  O   ALA    23      10.462  23.548 -36.585  1.00  0.00           O  
ATOM    387  N   THR    24      10.277  23.220 -38.845  1.00  0.00           N  
ATOM    388  HN  THR    24      10.486  22.611 -39.606  1.00  0.00           H  
ATOM    389  CA  THR    24       9.598  24.471 -39.127  1.00  0.00           C  
ATOM    390  HA  THR    24       9.367  24.916 -38.170  1.00  0.00           H  
ATOM    391  CB  THR    24      10.346  25.528 -39.953  1.00  0.00           C  
ATOM    392  HB  THR    24       9.625  26.314 -40.264  1.00  0.00           H  
ATOM    393  OG1 THR    24      10.878  24.942 -41.131  1.00  0.00           O  
ATOM    394  HG1 THR    24      10.228  24.985 -41.836  1.00  0.00           H  
ATOM    395  CG2 THR    24      11.507  26.098 -39.129  1.00  0.00           C  
ATOM    396 HG21 THR    24      12.224  26.755 -39.666  1.00  0.00           H  
ATOM    397 HG22 THR    24      12.140  25.211 -38.910  1.00  0.00           H  
ATOM    398 HG23 THR    24      11.089  26.682 -38.281  1.00  0.00           H  
ATOM    399  C   THR    24       8.258  24.259 -39.808  1.00  0.00           C  
ATOM    400  O   THR    24       7.441  25.142 -39.816  1.00  0.00           O  
ATOM    401  N   HSE    25       7.905  23.048 -40.296  1.00  0.00           N  
ATOM    402  HN  HSE    25       8.624  22.372 -40.155  1.00  0.00           H  
ATOM    403  CA  HSE    25       6.798  22.634 -41.052  1.00  0.00           C  
ATOM    404  HA  HSE    25       6.060  23.416 -40.947  1.00  0.00           H  
ATOM    405  CB  HSE    25       7.293  22.843 -42.470  1.00  0.00           C  
ATOM    406  HB1 HSE    25       8.206  22.221 -42.594  1.00  0.00           H  
ATOM    407  HB2 HSE    25       7.623  23.902 -42.520  1.00  0.00           H  
ATOM    408  ND1 HSE    25       5.013  23.243 -43.526  1.00  0.00           N  
ATOM    409  CG  HSE    25       6.267  22.556 -43.573  1.00  0.00           C  
ATOM    410  CE1 HSE    25       4.302  22.818 -44.534  1.00  0.00           C  
ATOM    411  HE1 HSE    25       3.245  23.038 -44.684  1.00  0.00           H  
ATOM    412  NE2 HSE    25       4.989  21.879 -45.174  1.00  0.00           N  
ATOM    413  HE2 HSE    25       4.651  21.326 -45.936  1.00  0.00           H  
ATOM    414  CD2 HSE    25       6.245  21.715 -44.596  1.00  0.00           C  
ATOM    415  HD2 HSE    25       7.004  21.061 -45.007  1.00  0.00           H  
ATOM    416  C   HSE    25       6.343  21.190 -40.807  1.00  0.00           C  
ATOM    417  O   HSE    25       7.023  20.385 -40.256  1.00  0.00           O  
ATOM    418  N   GLN    26       5.083  20.903 -41.248  1.00  0.00           N  
ATOM    419  HN  GLN    26       4.607  21.586 -41.796  1.00  0.00           H  
ATOM    420  CA  GLN    26       4.383  19.742 -41.012  1.00  0.00           C  
ATOM    421  HA  GLN    26       5.132  18.981 -41.173  1.00  0.00           H  
ATOM    422  CB  GLN    26       3.855  19.654 -39.537  1.00  0.00           C  
ATOM    423  HB1 GLN    26       4.711  19.535 -38.839  1.00  0.00           H  
ATOM    424  HB2 GLN    26       3.336  18.672 -39.532  1.00  0.00           H  
ATOM    425  CG  GLN    26       2.934  20.771 -38.998  1.00  0.00           C  
ATOM    426  HG1 GLN    26       1.979  20.800 -39.564  1.00  0.00           H  
ATOM    427  HG2 GLN    26       3.506  21.708 -39.172  1.00  0.00           H  
ATOM    428  CD  GLN    26       2.599  20.857 -37.535  1.00  0.00           C  
ATOM    429  OE1 GLN    26       1.724  21.670 -37.229  1.00  0.00           O  
ATOM    430  NE2 GLN    26       3.069  20.065 -36.595  1.00  0.00           N  
ATOM    431 HE21 GLN    26       2.631  20.241 -35.714  1.00  0.00           H  
ATOM    432 HE22 GLN    26       3.798  19.397 -36.745  1.00  0.00           H  
ATOM    433  C   GLN    26       3.418  19.407 -42.060  1.00  0.00           C  
ATOM    434  O   GLN    26       2.715  20.235 -42.728  1.00  0.00           O  
ATOM    435  N   ILE    27       3.170  18.054 -42.208  1.00  0.00           N  
ATOM    436  HN  ILE    27       3.498  17.452 -41.485  1.00  0.00           H  
ATOM    437  CA  ILE    27       2.412  17.465 -43.200  1.00  0.00           C  
ATOM    438  HA  ILE    27       1.851  18.224 -43.723  1.00  0.00           H  
ATOM    439  CB  ILE    27       3.234  16.925 -44.292  1.00  0.00           C  
ATOM    440  HB  ILE    27       4.191  16.602 -43.829  1.00  0.00           H  
ATOM    441  CG2 ILE    27       2.627  15.597 -44.817  1.00  0.00           C  
ATOM    442 HG21 ILE    27       3.166  15.193 -45.700  1.00  0.00           H  
ATOM    443 HG22 ILE    27       1.603  15.714 -45.232  1.00  0.00           H  
ATOM    444 HG23 ILE    27       2.627  14.805 -44.037  1.00  0.00           H  
ATOM    445  CG1 ILE    27       3.574  17.894 -45.414  1.00  0.00           C  
ATOM    446 HG11 ILE    27       4.303  17.295 -46.000  1.00  0.00           H  
ATOM    447 HG12 ILE    27       4.078  18.845 -45.139  1.00  0.00           H  
ATOM    448  CD  ILE    27       2.365  18.233 -46.298  1.00  0.00           C  
ATOM    449  HD1 ILE    27       1.550  18.777 -45.775  1.00  0.00           H  
ATOM    450  HD2 ILE    27       2.097  17.350 -46.916  1.00  0.00           H  
ATOM    451  HD3 ILE    27       2.676  18.915 -47.118  1.00  0.00           H  
ATOM    452  C   ILE    27       1.462  16.503 -42.479  1.00  0.00           C  
ATOM    453  O   ILE    27       1.833  15.842 -41.502  1.00  0.00           O  
ATOM    454  N   GLY    28       0.235  16.339 -42.959  1.00  0.00           N  
ATOM    455  HN  GLY    28      -0.115  16.875 -43.723  1.00  0.00           H  
ATOM    456  CA  GLY    28      -0.616  15.346 -42.329  1.00  0.00           C  
ATOM    457  HA1 GLY    28      -0.001  14.504 -42.047  1.00  0.00           H  
ATOM    458  HA2 GLY    28      -1.319  15.098 -43.111  1.00  0.00           H  
ATOM    459  C   GLY    28      -1.403  15.768 -41.189  1.00  0.00           C  
ATOM    460  O   GLY    28      -1.520  16.912 -40.801  1.00  0.00           O  
ATOM    461  N   CYS    29      -2.148  14.812 -40.626  1.00  0.00           N  
ATOM    462  HN  CYS    29      -1.833  13.890 -40.837  1.00  0.00           H  
ATOM    463  CA  CYS    29      -3.276  15.081 -39.756  1.00  0.00           C  
ATOM    464  HA  CYS    29      -3.779  16.002 -40.014  1.00  0.00           H  
ATOM    465  CB  CYS    29      -4.381  13.984 -40.119  1.00  0.00           C  
ATOM    466  HB1 CYS    29      -5.312  14.264 -39.580  1.00  0.00           H  
ATOM    467  HB2 CYS    29      -4.018  13.140 -39.495  1.00  0.00           H  
ATOM    468  SG  CYS    29      -4.759  13.570 -41.829  1.00  0.00           S  
ATOM    469  C   CYS    29      -2.979  14.992 -38.304  1.00  0.00           C  
ATOM    470  O   CYS    29      -2.297  14.083 -37.886  1.00  0.00           O  
ATOM    471  N   GLN    30      -3.430  15.986 -37.539  1.00  0.00           N  
ATOM    472  HN  GLN    30      -4.142  16.501 -38.011  1.00  0.00           H  
ATOM    473  CA  GLN    30      -3.115  16.219 -36.130  1.00  0.00           C  
ATOM    474  HA  GLN    30      -2.048  16.220 -35.964  1.00  0.00           H  
ATOM    475  CB  GLN    30      -3.728  17.519 -35.610  1.00  0.00           C  
ATOM    476  HB1 GLN    30      -4.826  17.566 -35.770  1.00  0.00           H  
ATOM    477  HB2 GLN    30      -3.263  18.392 -36.115  1.00  0.00           H  
ATOM    478  CG  GLN    30      -3.797  17.833 -34.071  1.00  0.00           C  
ATOM    479  HG1 GLN    30      -4.455  17.241 -33.399  1.00  0.00           H  
ATOM    480  HG2 GLN    30      -4.196  18.863 -33.957  1.00  0.00           H  
ATOM    481  CD  GLN    30      -2.372  17.901 -33.399  1.00  0.00           C  
ATOM    482  OE1 GLN    30      -1.341  17.305 -33.937  1.00  0.00           O  
ATOM    483  NE2 GLN    30      -2.317  18.567 -32.237  1.00  0.00           N  
ATOM    484 HE21 GLN    30      -3.166  19.000 -31.934  1.00  0.00           H  
ATOM    485 HE22 GLN    30      -1.431  18.856 -31.875  1.00  0.00           H  
ATOM    486  C   GLN    30      -3.378  14.938 -35.231  1.00  0.00           C  
ATOM    487  O   GLN    30      -4.286  14.133 -35.465  1.00  0.00           O  
ATOM    488  N   SER    31      -2.542  14.704 -34.145  1.00  0.00           N  
ATOM    489  HN  SER    31      -1.883  15.410 -33.897  1.00  0.00           H  
ATOM    490  CA  SER    31      -2.552  13.512 -33.325  1.00  0.00           C  
ATOM    491  HA  SER    31      -3.199  12.762 -33.756  1.00  0.00           H  
ATOM    492  CB  SER    31      -1.118  12.968 -33.154  1.00  0.00           C  
ATOM    493  HB1 SER    31      -0.649  12.803 -34.147  1.00  0.00           H  
ATOM    494  HB2 SER    31      -1.071  11.999 -32.612  1.00  0.00           H  
ATOM    495  OG  SER    31      -0.295  13.928 -32.530  1.00  0.00           O  
ATOM    496  HG1 SER    31      -0.226  13.737 -31.591  1.00  0.00           H  
ATOM    497  C   SER    31      -3.196  13.568 -31.953  1.00  0.00           C  
ATOM    498  O   SER    31      -3.229  12.557 -31.242  1.00  0.00           O  
ATOM    499  N   SER    32      -3.834  14.695 -31.673  1.00  0.00           N  
ATOM    500  HN  SER    32      -3.901  15.440 -32.333  1.00  0.00           H  
ATOM    501  CA  SER    32      -4.311  15.130 -30.339  1.00  0.00           C  
ATOM    502  HA  SER    32      -4.623  14.269 -29.767  1.00  0.00           H  
ATOM    503  CB  SER    32      -3.160  15.869 -29.693  1.00  0.00           C  
ATOM    504  HB1 SER    32      -2.854  16.745 -30.302  1.00  0.00           H  
ATOM    505  HB2 SER    32      -2.246  15.242 -29.620  1.00  0.00           H  
ATOM    506  OG  SER    32      -3.443  16.167 -28.345  1.00  0.00           O  
ATOM    507  HG1 SER    32      -3.095  15.408 -27.870  1.00  0.00           H  
ATOM    508  C   SER    32      -5.599  15.948 -30.333  1.00  0.00           C  
ATOM    509  O   SER    32      -5.870  16.644 -31.281  1.00  0.00           O  
ATOM    510  N   ILE    33      -6.379  15.909 -29.172  1.00  0.00           N  
ATOM    511  HN  ILE    33      -5.958  15.440 -28.400  1.00  0.00           H  
ATOM    512  CA  ILE    33      -7.727  16.498 -29.044  1.00  0.00           C  
ATOM    513  HA  ILE    33      -7.848  17.329 -29.723  1.00  0.00           H  
ATOM    514  CB  ILE    33      -8.922  15.597 -29.264  1.00  0.00           C  
ATOM    515  HB  ILE    33      -9.091  14.849 -28.460  1.00  0.00           H  
ATOM    516  CG2 ILE    33     -10.223  16.458 -29.341  1.00  0.00           C  
ATOM    517 HG21 ILE    33     -11.121  15.805 -29.358  1.00  0.00           H  
ATOM    518 HG22 ILE    33     -10.101  17.230 -30.131  1.00  0.00           H  
ATOM    519 HG23 ILE    33     -10.371  17.046 -28.410  1.00  0.00           H  
ATOM    520  CG1 ILE    33      -8.854  14.862 -30.652  1.00  0.00           C  
ATOM    521 HG11 ILE    33      -8.446  15.588 -31.388  1.00  0.00           H  
ATOM    522 HG12 ILE    33      -9.924  14.708 -30.910  1.00  0.00           H  
ATOM    523  CD  ILE    33      -8.046  13.535 -30.691  1.00  0.00           C  
ATOM    524  HD1 ILE    33      -8.753  12.873 -30.147  1.00  0.00           H  
ATOM    525  HD2 ILE    33      -7.091  13.598 -30.126  1.00  0.00           H  
ATOM    526  HD3 ILE    33      -7.946  13.187 -31.741  1.00  0.00           H  
ATOM    527  C   ILE    33      -7.810  17.091 -27.634  1.00  0.00           C  
ATOM    528  O   ILE    33      -7.911  16.413 -26.569  1.00  0.00           O  
ATOM    529  N   SER    34      -7.816  18.433 -27.564  1.00  0.00           N  
ATOM    530  HN  SER    34      -7.893  18.905 -28.439  1.00  0.00           H  
ATOM    531  CA  SER    34      -7.918  19.301 -26.409  1.00  0.00           C  
ATOM    532  HA  SER    34      -7.849  18.841 -25.434  1.00  0.00           H  
ATOM    533  CB  SER    34      -6.947  20.515 -26.440  1.00  0.00           C  
ATOM    534  HB1 SER    34      -7.070  21.104 -27.374  1.00  0.00           H  
ATOM    535  HB2 SER    34      -5.899  20.182 -26.286  1.00  0.00           H  
ATOM    536  OG  SER    34      -7.111  21.264 -25.233  1.00  0.00           O  
ATOM    537  HG1 SER    34      -6.458  20.914 -24.623  1.00  0.00           H  
ATOM    538  C   SER    34      -9.327  19.843 -26.354  1.00  0.00           C  
ATOM    539  O   SER    34      -9.931  20.180 -27.385  1.00  0.00           O  
ATOM    540  N   GLY    35      -9.838  19.934 -25.060  1.00  0.00           N  
ATOM    541  HN  GLY    35      -9.251  19.810 -24.263  1.00  0.00           H  
ATOM    542  CA  GLY    35     -11.126  20.351 -24.701  1.00  0.00           C  
ATOM    543  HA1 GLY    35     -11.451  21.151 -25.350  1.00  0.00           H  
ATOM    544  HA2 GLY    35     -11.094  20.669 -23.669  1.00  0.00           H  
ATOM    545  C   GLY    35     -12.137  19.246 -24.825  1.00  0.00           C  
ATOM    546  O   GLY    35     -12.030  18.194 -24.192  1.00  0.00           O  
ATOM    547  N   ASP    36     -13.212  19.538 -25.571  1.00  0.00           N  
ATOM    548  HN  ASP    36     -13.289  20.399 -26.068  1.00  0.00           H  
ATOM    549  CA  ASP    36     -14.413  18.693 -25.529  1.00  0.00           C  
ATOM    550  HA  ASP    36     -14.536  18.287 -24.536  1.00  0.00           H  
ATOM    551  CB  ASP    36     -15.747  19.468 -25.800  1.00  0.00           C  
ATOM    552  HB1 ASP    36     -16.653  18.826 -25.767  1.00  0.00           H  
ATOM    553  HB2 ASP    36     -15.688  19.844 -26.844  1.00  0.00           H  
ATOM    554  CG  ASP    36     -15.765  20.590 -24.777  1.00  0.00           C  
ATOM    555  OD1 ASP    36     -15.738  21.751 -25.341  1.00  0.00           O  
ATOM    556  OD2 ASP    36     -15.937  20.439 -23.554  1.00  0.00           O  
ATOM    557  C   ASP    36     -14.266  17.545 -26.554  1.00  0.00           C  
ATOM    558  O   ASP    36     -13.693  17.696 -27.580  1.00  0.00           O  
ATOM    559  N   THR    37     -14.950  16.409 -26.182  1.00  0.00           N  
ATOM    560  HN  THR    37     -15.272  16.287 -25.246  1.00  0.00           H  
ATOM    561  CA  THR    37     -15.191  15.232 -27.053  1.00  0.00           C  
ATOM    562  HA  THR    37     -14.299  15.308 -27.656  1.00  0.00           H  
ATOM    563  CB  THR    37     -15.206  13.926 -26.241  1.00  0.00           C  
ATOM    564  HB  THR    37     -15.704  14.143 -25.272  1.00  0.00           H  
ATOM    565  OG1 THR    37     -13.899  13.474 -25.923  1.00  0.00           O  
ATOM    566  HG1 THR    37     -13.433  14.212 -25.523  1.00  0.00           H  
ATOM    567  CG2 THR    37     -15.904  12.756 -27.003  1.00  0.00           C  
ATOM    568 HG21 THR    37     -15.280  12.506 -27.888  1.00  0.00           H  
ATOM    569 HG22 THR    37     -16.936  13.065 -27.273  1.00  0.00           H  
ATOM    570 HG23 THR    37     -15.856  11.871 -26.333  1.00  0.00           H  
ATOM    571  C   THR    37     -16.427  15.430 -27.820  1.00  0.00           C  
ATOM    572  O   THR    37     -17.483  15.790 -27.329  1.00  0.00           O  
ATOM    573  N   GLY    38     -16.349  15.306 -29.198  1.00  0.00           N  
ATOM    574  HN  GLY    38     -15.439  15.069 -29.528  1.00  0.00           H  
ATOM    575  CA  GLY    38     -17.322  15.565 -30.186  1.00  0.00           C  
ATOM    576  HA1 GLY    38     -16.815  15.314 -31.106  1.00  0.00           H  
ATOM    577  HA2 GLY    38     -17.676  16.584 -30.150  1.00  0.00           H  
ATOM    578  C   GLY    38     -18.472  14.652 -30.118  1.00  0.00           C  
ATOM    579  O   GLY    38     -18.309  13.423 -30.147  1.00  0.00           O  
ATOM    580  N   VAL    39     -19.690  15.216 -30.104  1.00  0.00           N  
ATOM    581  HN  VAL    39     -19.940  16.158 -29.897  1.00  0.00           H  
ATOM    582  CA  VAL    39     -20.895  14.454 -30.346  1.00  0.00           C  
ATOM    583  HA  VAL    39     -20.832  13.611 -29.675  1.00  0.00           H  
ATOM    584  CB  VAL    39     -22.191  15.244 -30.114  1.00  0.00           C  
ATOM    585  HB  VAL    39     -23.008  14.559 -30.425  1.00  0.00           H  
ATOM    586  CG1 VAL    39     -22.354  15.580 -28.648  1.00  0.00           C  
ATOM    587 HG11 VAL    39     -21.595  16.337 -28.356  1.00  0.00           H  
ATOM    588 HG12 VAL    39     -22.087  14.724 -27.991  1.00  0.00           H  
ATOM    589 HG13 VAL    39     -23.384  15.973 -28.512  1.00  0.00           H  
ATOM    590  CG2 VAL    39     -22.358  16.605 -30.905  1.00  0.00           C  
ATOM    591 HG21 VAL    39     -21.684  17.402 -30.525  1.00  0.00           H  
ATOM    592 HG22 VAL    39     -23.392  17.012 -30.920  1.00  0.00           H  
ATOM    593 HG23 VAL    39     -22.216  16.437 -31.994  1.00  0.00           H  
ATOM    594  C   VAL    39     -20.953  13.987 -31.833  1.00  0.00           C  
ATOM    595  O   VAL    39     -20.453  14.715 -32.710  1.00  0.00           O  
ATOM    596  N   ILE    40     -21.423  12.748 -32.028  1.00  0.00           N  
ATOM    597  HN  ILE    40     -21.898  12.224 -31.326  1.00  0.00           H  
ATOM    598  CA  ILE    40     -21.316  12.035 -33.338  1.00  0.00           C  
ATOM    599  HA  ILE    40     -20.367  12.282 -33.790  1.00  0.00           H  
ATOM    600  CB  ILE    40     -21.289  10.503 -33.028  1.00  0.00           C  
ATOM    601  HB  ILE    40     -20.375  10.274 -32.439  1.00  0.00           H  
ATOM    602  CG2 ILE    40     -22.527   9.940 -32.430  1.00  0.00           C  
ATOM    603 HG21 ILE    40     -22.664  10.287 -31.384  1.00  0.00           H  
ATOM    604 HG22 ILE    40     -22.508   8.833 -32.331  1.00  0.00           H  
ATOM    605 HG23 ILE    40     -23.390  10.309 -33.024  1.00  0.00           H  
ATOM    606  CG1 ILE    40     -20.969   9.628 -34.371  1.00  0.00           C  
ATOM    607 HG11 ILE    40     -21.807   9.680 -35.099  1.00  0.00           H  
ATOM    608 HG12 ILE    40     -20.976   8.594 -33.965  1.00  0.00           H  
ATOM    609  CD  ILE    40     -19.594   9.858 -35.076  1.00  0.00           C  
ATOM    610  HD1 ILE    40     -19.711  10.816 -35.626  1.00  0.00           H  
ATOM    611  HD2 ILE    40     -19.488   9.073 -35.854  1.00  0.00           H  
ATOM    612  HD3 ILE    40     -18.688   9.870 -34.434  1.00  0.00           H  
ATOM    613  C   ILE    40     -22.454  12.521 -34.237  1.00  0.00           C  
ATOM    614  O   ILE    40     -23.612  12.646 -33.869  1.00  0.00           O  
ATOM    615  N   HSE    41     -22.107  12.574 -35.574  1.00  0.00           N  
ATOM    616  HN  HSE    41     -21.208  12.228 -35.831  1.00  0.00           H  
ATOM    617  CA  HSE    41     -22.953  12.939 -36.681  1.00  0.00           C  
ATOM    618  HA  HSE    41     -23.919  12.597 -36.340  1.00  0.00           H  
ATOM    619  CB  HSE    41     -22.780  14.456 -36.950  1.00  0.00           C  
ATOM    620  HB1 HSE    41     -21.794  14.632 -37.431  1.00  0.00           H  
ATOM    621  HB2 HSE    41     -22.840  15.158 -36.090  1.00  0.00           H  
ATOM    622  ND1 HSE    41     -25.133  14.765 -37.695  1.00  0.00           N  
ATOM    623  CG  HSE    41     -23.774  14.911 -37.952  1.00  0.00           C  
ATOM    624  CE1 HSE    41     -25.758  15.330 -38.754  1.00  0.00           C  
ATOM    625  HE1 HSE    41     -26.832  15.419 -38.914  1.00  0.00           H  
ATOM    626  NE2 HSE    41     -24.855  15.801 -39.681  1.00  0.00           N  
ATOM    627  HE2 HSE    41     -25.053  16.442 -40.423  1.00  0.00           H  
ATOM    628  CD2 HSE    41     -23.604  15.523 -39.118  1.00  0.00           C  
ATOM    629  HD2 HSE    41     -22.699  15.922 -39.560  1.00  0.00           H  
ATOM    630  C   HSE    41     -22.635  12.045 -37.872  1.00  0.00           C  
ATOM    631  O   HSE    41     -21.521  11.523 -37.921  1.00  0.00           O  
ATOM    632  N   VAL    42     -23.546  11.747 -38.892  1.00  0.00           N  
ATOM    633  HN  VAL    42     -24.502  11.981 -38.731  1.00  0.00           H  
ATOM    634  CA  VAL    42     -23.291  10.831 -40.044  1.00  0.00           C  
ATOM    635  HA  VAL    42     -22.225  10.791 -40.212  1.00  0.00           H  
ATOM    636  CB  VAL    42     -23.961   9.420 -39.913  1.00  0.00           C  
ATOM    637  HB  VAL    42     -25.045   9.637 -39.799  1.00  0.00           H  
ATOM    638  CG1 VAL    42     -23.650   8.699 -41.257  1.00  0.00           C  
ATOM    639 HG11 VAL    42     -24.346   9.030 -42.058  1.00  0.00           H  
ATOM    640 HG12 VAL    42     -23.784   7.602 -41.148  1.00  0.00           H  
ATOM    641 HG13 VAL    42     -22.645   8.837 -41.710  1.00  0.00           H  
ATOM    642  CG2 VAL    42     -23.485   8.636 -38.684  1.00  0.00           C  
ATOM    643 HG21 VAL    42     -22.389   8.681 -38.505  1.00  0.00           H  
ATOM    644 HG22 VAL    42     -23.803   7.591 -38.887  1.00  0.00           H  
ATOM    645 HG23 VAL    42     -23.940   9.030 -37.750  1.00  0.00           H  
ATOM    646  C   VAL    42     -23.797  11.522 -41.341  1.00  0.00           C  
ATOM    647  O   VAL    42     -24.962  11.963 -41.387  1.00  0.00           O  
ATOM    648  N   VAL    43     -22.906  11.657 -42.361  1.00  0.00           N  
ATOM    649  HN  VAL    43     -22.013  11.303 -42.096  1.00  0.00           H  
ATOM    650  CA  VAL    43     -23.109  12.382 -43.564  1.00  0.00           C  
ATOM    651  HA  VAL    43     -24.050  12.912 -43.529  1.00  0.00           H  
ATOM    652  CB  VAL    43     -21.953  13.310 -43.619  1.00  0.00           C  
ATOM    653  HB  VAL    43     -20.982  12.806 -43.429  1.00  0.00           H  
ATOM    654  CG1 VAL    43     -21.884  14.061 -44.949  1.00  0.00           C  
ATOM    655 HG11 VAL    43     -22.891  14.519 -45.052  1.00  0.00           H  
ATOM    656 HG12 VAL    43     -21.774  13.530 -45.919  1.00  0.00           H  
ATOM    657 HG13 VAL    43     -21.065  14.809 -44.999  1.00  0.00           H  
ATOM    658  CG2 VAL    43     -22.211  14.287 -42.528  1.00  0.00           C  
ATOM    659 HG21 VAL    43     -22.163  13.852 -41.507  1.00  0.00           H  
ATOM    660 HG22 VAL    43     -23.108  14.941 -42.574  1.00  0.00           H  
ATOM    661 HG23 VAL    43     -21.403  15.049 -42.495  1.00  0.00           H  
ATOM    662  C   VAL    43     -23.002  11.434 -44.742  1.00  0.00           C  
ATOM    663  O   VAL    43     -22.063  10.638 -44.803  1.00  0.00           O  
ATOM    664  N   GLU    44     -23.901  11.545 -45.785  1.00  0.00           N  
ATOM    665  HN  GLU    44     -24.748  12.059 -45.675  1.00  0.00           H  
ATOM    666  CA  GLU    44     -23.676  10.904 -47.071  1.00  0.00           C  
ATOM    667  HA  GLU    44     -22.620  10.680 -47.115  1.00  0.00           H  
ATOM    668  CB  GLU    44     -24.699   9.792 -47.256  1.00  0.00           C  
ATOM    669  HB1 GLU    44     -24.732   9.449 -48.312  1.00  0.00           H  
ATOM    670  HB2 GLU    44     -25.721  10.228 -47.258  1.00  0.00           H  
ATOM    671  CG  GLU    44     -24.656   8.497 -46.402  1.00  0.00           C  
ATOM    672  HG1 GLU    44     -24.581   8.742 -45.321  1.00  0.00           H  
ATOM    673  HG2 GLU    44     -23.710   7.951 -46.607  1.00  0.00           H  
ATOM    674  CD  GLU    44     -25.774   7.506 -46.604  1.00  0.00           C  
ATOM    675  OE1 GLU    44     -26.959   7.949 -46.475  1.00  0.00           O  
ATOM    676  OE2 GLU    44     -25.537   6.263 -46.827  1.00  0.00           O  
ATOM    677  C   GLU    44     -23.793  12.012 -48.046  1.00  0.00           C  
ATOM    678  O   GLU    44     -23.750  11.813 -49.283  1.00  0.00           O  
ATOM    679  N   LYS    45     -24.147  13.283 -47.653  1.00  0.00           N  
ATOM    680  HN  LYS    45     -24.203  13.488 -46.679  1.00  0.00           H  
ATOM    681  CA  LYS    45     -24.541  14.289 -48.640  1.00  0.00           C  
ATOM    682  HA  LYS    45     -23.863  14.315 -49.480  1.00  0.00           H  
ATOM    683  CB  LYS    45     -25.954  14.120 -49.092  1.00  0.00           C  
ATOM    684  HB1 LYS    45     -26.022  13.150 -49.630  1.00  0.00           H  
ATOM    685  HB2 LYS    45     -26.310  14.938 -49.755  1.00  0.00           H  
ATOM    686  CG  LYS    45     -27.019  13.977 -47.980  1.00  0.00           C  
ATOM    687  HG1 LYS    45     -27.058  14.967 -47.478  1.00  0.00           H  
ATOM    688  HG2 LYS    45     -26.601  13.121 -47.408  1.00  0.00           H  
ATOM    689  CD  LYS    45     -28.356  13.475 -48.534  1.00  0.00           C  
ATOM    690  HD1 LYS    45     -28.128  12.548 -49.103  1.00  0.00           H  
ATOM    691  HD2 LYS    45     -28.673  14.252 -49.262  1.00  0.00           H  
ATOM    692  CE  LYS    45     -29.500  13.222 -47.509  1.00  0.00           C  
ATOM    693  HE1 LYS    45     -30.407  12.760 -47.954  1.00  0.00           H  
ATOM    694  HE2 LYS    45     -29.734  14.230 -47.104  1.00  0.00           H  
ATOM    695  NZ  LYS    45     -28.997  12.370 -46.383  1.00  0.00           N  
ATOM    696  HZ1 LYS    45     -28.243  12.904 -45.906  1.00  0.00           H  
ATOM    697  HZ2 LYS    45     -28.571  11.456 -46.639  1.00  0.00           H  
ATOM    698  HZ3 LYS    45     -29.820  12.190 -45.773  1.00  0.00           H  
ATOM    699  C   LYS    45     -24.300  15.684 -48.106  1.00  0.00           C  
ATOM    700  O   LYS    45     -24.081  16.017 -46.930  1.00  0.00           O  
ATOM    701  N   GLU    46     -24.381  16.606 -49.031  1.00  0.00           N  
ATOM    702  HN  GLU    46     -24.405  16.415 -50.009  1.00  0.00           H  
ATOM    703  CA  GLU    46     -24.243  17.991 -48.869  1.00  0.00           C  
ATOM    704  HA  GLU    46     -23.276  18.111 -48.404  1.00  0.00           H  
ATOM    705  CB  GLU    46     -24.473  18.672 -50.245  1.00  0.00           C  
ATOM    706  HB1 GLU    46     -24.458  19.775 -50.109  1.00  0.00           H  
ATOM    707  HB2 GLU    46     -25.456  18.553 -50.750  1.00  0.00           H  
ATOM    708  CG  GLU    46     -23.362  18.494 -51.313  1.00  0.00           C  
ATOM    709  HG1 GLU    46     -22.436  18.260 -50.746  1.00  0.00           H  
ATOM    710  HG2 GLU    46     -23.096  19.404 -51.892  1.00  0.00           H  
ATOM    711  CD  GLU    46     -23.703  17.298 -52.119  1.00  0.00           C  
ATOM    712  OE1 GLU    46     -24.526  17.425 -53.070  1.00  0.00           O  
ATOM    713  OE2 GLU    46     -23.131  16.188 -51.862  1.00  0.00           O  
ATOM    714  C   GLU    46     -25.203  18.651 -47.869  1.00  0.00           C  
ATOM    715  O   GLU    46     -24.782  19.438 -47.047  1.00  0.00           O  
ATOM    716  N   GLU    47     -26.573  18.395 -47.894  1.00  0.00           N  
ATOM    717  HN  GLU    47     -27.000  17.965 -48.686  1.00  0.00           H  
ATOM    718  CA  GLU    47     -27.411  18.863 -46.855  1.00  0.00           C  
ATOM    719  HA  GLU    47     -27.228  19.927 -46.887  1.00  0.00           H  
ATOM    720  CB  GLU    47     -28.919  18.615 -47.034  1.00  0.00           C  
ATOM    721  HB1 GLU    47     -29.257  19.029 -48.008  1.00  0.00           H  
ATOM    722  HB2 GLU    47     -29.534  19.110 -46.253  1.00  0.00           H  
ATOM    723  CG  GLU    47     -29.366  17.097 -47.119  1.00  0.00           C  
ATOM    724  HG1 GLU    47     -28.952  16.587 -46.223  1.00  0.00           H  
ATOM    725  HG2 GLU    47     -29.221  16.591 -48.098  1.00  0.00           H  
ATOM    726  CD  GLU    47     -30.908  16.982 -46.911  1.00  0.00           C  
ATOM    727  OE1 GLU    47     -31.623  17.281 -47.858  1.00  0.00           O  
ATOM    728  OE2 GLU    47     -31.379  16.526 -45.823  1.00  0.00           O  
ATOM    729  C   GLU    47     -27.056  18.487 -45.342  1.00  0.00           C  
ATOM    730  O   GLU    47     -26.933  19.318 -44.492  1.00  0.00           O  
ATOM    731  N   ASP    48     -26.634  17.152 -45.186  1.00  0.00           N  
ATOM    732  HN  ASP    48     -26.849  16.497 -45.906  1.00  0.00           H  
ATOM    733  CA  ASP    48     -26.231  16.479 -43.905  1.00  0.00           C  
ATOM    734  HA  ASP    48     -27.014  16.395 -43.166  1.00  0.00           H  
ATOM    735  CB  ASP    48     -25.703  15.017 -44.155  1.00  0.00           C  
ATOM    736  HB1 ASP    48     -25.384  14.549 -43.199  1.00  0.00           H  
ATOM    737  HB2 ASP    48     -24.795  15.125 -44.785  1.00  0.00           H  
ATOM    738  CG  ASP    48     -26.722  14.095 -44.810  1.00  0.00           C  
ATOM    739  OD1 ASP    48     -26.393  12.938 -45.221  1.00  0.00           O  
ATOM    740  OD2 ASP    48     -27.920  14.475 -44.859  1.00  0.00           O  
ATOM    741  C   ASP    48     -25.015  17.283 -43.373  1.00  0.00           C  
ATOM    742  O   ASP    48     -24.948  17.724 -42.230  1.00  0.00           O  
ATOM    743  N   LEU    49     -24.091  17.575 -44.343  1.00  0.00           N  
ATOM    744  HN  LEU    49     -24.302  17.309 -45.280  1.00  0.00           H  
ATOM    745  CA  LEU    49     -22.861  18.282 -44.161  1.00  0.00           C  
ATOM    746  HA  LEU    49     -22.323  17.590 -43.531  1.00  0.00           H  
ATOM    747  CB  LEU    49     -21.990  18.523 -45.396  1.00  0.00           C  
ATOM    748  HB1 LEU    49     -22.621  18.935 -46.212  1.00  0.00           H  
ATOM    749  HB2 LEU    49     -21.727  17.499 -45.736  1.00  0.00           H  
ATOM    750  CG  LEU    49     -20.681  19.407 -45.480  1.00  0.00           C  
ATOM    751  HG  LEU    49     -20.942  20.431 -45.137  1.00  0.00           H  
ATOM    752  CD1 LEU    49     -19.601  18.783 -44.556  1.00  0.00           C  
ATOM    753 HD11 LEU    49     -19.743  18.878 -43.458  1.00  0.00           H  
ATOM    754 HD12 LEU    49     -18.617  19.158 -44.910  1.00  0.00           H  
ATOM    755 HD13 LEU    49     -19.518  17.689 -44.729  1.00  0.00           H  
ATOM    756  CD2 LEU    49     -20.166  19.570 -46.956  1.00  0.00           C  
ATOM    757 HD21 LEU    49     -19.428  18.791 -47.244  1.00  0.00           H  
ATOM    758 HD22 LEU    49     -19.739  20.592 -47.036  1.00  0.00           H  
ATOM    759 HD23 LEU    49     -21.046  19.482 -47.629  1.00  0.00           H  
ATOM    760  C   LEU    49     -22.994  19.599 -43.525  1.00  0.00           C  
ATOM    761  O   LEU    49     -22.095  20.055 -42.802  1.00  0.00           O  
ATOM    762  N   GLN    50     -24.144  20.281 -43.715  1.00  0.00           N  
ATOM    763  HN  GLN    50     -24.748  19.818 -44.359  1.00  0.00           H  
ATOM    764  CA  GLN    50     -24.367  21.615 -43.279  1.00  0.00           C  
ATOM    765  HA  GLN    50     -23.595  22.287 -43.623  1.00  0.00           H  
ATOM    766  CB  GLN    50     -25.617  22.367 -43.891  1.00  0.00           C  
ATOM    767  HB1 GLN    50     -25.738  23.395 -43.486  1.00  0.00           H  
ATOM    768  HB2 GLN    50     -26.561  21.804 -43.730  1.00  0.00           H  
ATOM    769  CG  GLN    50     -25.626  22.598 -45.432  1.00  0.00           C  
ATOM    770  HG1 GLN    50     -26.354  23.413 -45.631  1.00  0.00           H  
ATOM    771  HG2 GLN    50     -25.989  21.711 -45.994  1.00  0.00           H  
ATOM    772  CD  GLN    50     -24.295  23.098 -45.981  1.00  0.00           C  
ATOM    773  OE1 GLN    50     -23.939  24.270 -45.884  1.00  0.00           O  
ATOM    774  NE2 GLN    50     -23.469  22.108 -46.373  1.00  0.00           N  
ATOM    775 HE21 GLN    50     -23.811  21.169 -46.339  1.00  0.00           H  
ATOM    776 HE22 GLN    50     -22.578  22.345 -46.760  1.00  0.00           H  
ATOM    777  C   GLN    50     -24.428  21.755 -41.720  1.00  0.00           C  
ATOM    778  O   GLN    50     -24.109  22.819 -41.155  1.00  0.00           O  
ATOM    779  N   TRP    51     -24.872  20.696 -41.057  1.00  0.00           N  
ATOM    780  HN  TRP    51     -25.180  19.964 -41.660  1.00  0.00           H  
ATOM    781  CA  TRP    51     -24.931  20.377 -39.608  1.00  0.00           C  
ATOM    782  HA  TRP    51     -25.399  21.311 -39.335  1.00  0.00           H  
ATOM    783  CB  TRP    51     -25.552  18.954 -39.430  1.00  0.00           C  
ATOM    784  HB1 TRP    51     -24.778  18.190 -39.660  1.00  0.00           H  
ATOM    785  HB2 TRP    51     -26.256  18.860 -40.284  1.00  0.00           H  
ATOM    786  CG  TRP    51     -26.398  18.554 -38.233  1.00  0.00           C  
ATOM    787  CD1 TRP    51     -27.772  18.565 -38.087  1.00  0.00           C  
ATOM    788  HD1 TRP    51     -28.349  19.111 -38.819  1.00  0.00           H  
ATOM    789  NE1 TRP    51     -28.148  18.164 -36.832  1.00  0.00           N  
ATOM    790  HE1 TRP    51     -28.996  17.754 -36.575  1.00  0.00           H  
ATOM    791  CE2 TRP    51     -27.050  18.002 -36.055  1.00  0.00           C  
ATOM    792  CD2 TRP    51     -25.920  18.183 -36.954  1.00  0.00           C  
ATOM    793  CE3 TRP    51     -24.628  18.105 -36.477  1.00  0.00           C  
ATOM    794  HE3 TRP    51     -23.753  18.279 -37.086  1.00  0.00           H  
ATOM    795  CZ3 TRP    51     -24.428  17.767 -35.100  1.00  0.00           C  
ATOM    796  HZ3 TRP    51     -23.397  17.790 -34.781  1.00  0.00           H  
ATOM    797  CZ2 TRP    51     -26.808  17.488 -34.801  1.00  0.00           C  
ATOM    798  HZ2 TRP    51     -27.590  17.099 -34.166  1.00  0.00           H  
ATOM    799  CH2 TRP    51     -25.468  17.461 -34.236  1.00  0.00           C  
ATOM    800  HH2 TRP    51     -25.324  16.996 -33.272  1.00  0.00           H  
ATOM    801  C   TRP    51     -23.583  20.448 -38.934  1.00  0.00           C  
ATOM    802  O   TRP    51     -23.511  20.809 -37.782  1.00  0.00           O  
ATOM    803  N   VAL    52     -22.560  20.053 -39.646  1.00  0.00           N  
ATOM    804  HN  VAL    52     -22.639  19.545 -40.500  1.00  0.00           H  
ATOM    805  CA  VAL    52     -21.201  20.023 -39.102  1.00  0.00           C  
ATOM    806  HA  VAL    52     -21.337  19.756 -38.064  1.00  0.00           H  
ATOM    807  CB  VAL    52     -20.313  19.160 -39.974  1.00  0.00           C  
ATOM    808  HB  VAL    52     -20.254  19.608 -40.989  1.00  0.00           H  
ATOM    809  CG1 VAL    52     -18.948  18.909 -39.328  1.00  0.00           C  
ATOM    810 HG11 VAL    52     -19.045  18.227 -38.457  1.00  0.00           H  
ATOM    811 HG12 VAL    52     -18.529  19.891 -39.020  1.00  0.00           H  
ATOM    812 HG13 VAL    52     -18.199  18.518 -40.049  1.00  0.00           H  
ATOM    813  CG2 VAL    52     -20.926  17.759 -40.208  1.00  0.00           C  
ATOM    814 HG21 VAL    52     -21.799  17.832 -40.892  1.00  0.00           H  
ATOM    815 HG22 VAL    52     -21.355  17.512 -39.213  1.00  0.00           H  
ATOM    816 HG23 VAL    52     -20.146  17.062 -40.582  1.00  0.00           H  
ATOM    817  C   VAL    52     -20.550  21.393 -39.190  1.00  0.00           C  
ATOM    818  O   VAL    52     -19.720  21.698 -38.312  1.00  0.00           O  
ATOM    819  N   LEU    53     -21.048  22.233 -40.160  1.00  0.00           N  
ATOM    820  HN  LEU    53     -21.705  21.871 -40.817  1.00  0.00           H  
ATOM    821  CA  LEU    53     -20.535  23.512 -40.351  1.00  0.00           C  
ATOM    822  HA  LEU    53     -19.543  23.578 -39.930  1.00  0.00           H  
ATOM    823  CB  LEU    53     -20.541  23.912 -41.871  1.00  0.00           C  
ATOM    824  HB1 LEU    53     -19.796  24.696 -42.127  1.00  0.00           H  
ATOM    825  HB2 LEU    53     -21.554  24.227 -42.202  1.00  0.00           H  
ATOM    826  CG  LEU    53     -20.156  22.780 -42.821  1.00  0.00           C  
ATOM    827  HG  LEU    53     -20.944  21.997 -42.827  1.00  0.00           H  
ATOM    828  CD1 LEU    53     -20.338  23.301 -44.302  1.00  0.00           C  
ATOM    829 HD11 LEU    53     -21.402  23.601 -44.406  1.00  0.00           H  
ATOM    830 HD12 LEU    53     -19.945  22.611 -45.079  1.00  0.00           H  
ATOM    831 HD13 LEU    53     -19.769  24.251 -44.392  1.00  0.00           H  
ATOM    832  CD2 LEU    53     -18.793  22.232 -42.601  1.00  0.00           C  
ATOM    833 HD21 LEU    53     -18.668  21.310 -43.208  1.00  0.00           H  
ATOM    834 HD22 LEU    53     -18.609  21.949 -41.543  1.00  0.00           H  
ATOM    835 HD23 LEU    53     -18.010  22.974 -42.868  1.00  0.00           H  
ATOM    836  C   LEU    53     -21.275  24.523 -39.517  1.00  0.00           C  
ATOM    837  O   LEU    53     -20.733  25.049 -38.557  1.00  0.00           O  
ATOM    838  N   THR    54     -22.603  24.769 -39.770  1.00  0.00           N  
ATOM    839  HN  THR    54     -23.283  24.208 -40.235  1.00  0.00           H  
ATOM    840  CA  THR    54     -23.249  26.030 -39.301  1.00  0.00           C  
ATOM    841  HA  THR    54     -22.586  26.500 -38.589  1.00  0.00           H  
ATOM    842  CB  THR    54     -23.495  27.102 -40.465  1.00  0.00           C  
ATOM    843  HB  THR    54     -23.887  28.034 -40.003  1.00  0.00           H  
ATOM    844  OG1 THR    54     -24.296  26.565 -41.526  1.00  0.00           O  
ATOM    845  HG1 THR    54     -25.207  26.526 -41.228  1.00  0.00           H  
ATOM    846  CG2 THR    54     -22.179  27.524 -41.208  1.00  0.00           C  
ATOM    847 HG21 THR    54     -22.208  28.392 -41.901  1.00  0.00           H  
ATOM    848 HG22 THR    54     -21.532  26.717 -41.612  1.00  0.00           H  
ATOM    849 HG23 THR    54     -21.611  27.895 -40.328  1.00  0.00           H  
ATOM    850  C   THR    54     -24.538  25.737 -38.549  1.00  0.00           C  
ATOM    851  O   THR    54     -24.928  26.371 -37.537  1.00  0.00           O  
ATOM    852  N   ASP    55     -25.172  24.646 -38.971  1.00  0.00           N  
ATOM    853  HN  ASP    55     -24.763  24.015 -39.626  1.00  0.00           H  
ATOM    854  CA  ASP    55     -26.519  24.361 -38.652  1.00  0.00           C  
ATOM    855  HA  ASP    55     -27.018  25.220 -38.230  1.00  0.00           H  
ATOM    856  CB  ASP    55     -27.313  24.019 -39.951  1.00  0.00           C  
ATOM    857  HB1 ASP    55     -28.401  23.910 -39.753  1.00  0.00           H  
ATOM    858  HB2 ASP    55     -27.014  23.003 -40.286  1.00  0.00           H  
ATOM    859  CG  ASP    55     -27.173  24.946 -41.078  1.00  0.00           C  
ATOM    860  OD1 ASP    55     -26.793  26.175 -40.907  1.00  0.00           O  
ATOM    861  OD2 ASP    55     -27.761  24.614 -42.212  1.00  0.00           O  
ATOM    862  C   ASP    55     -26.633  23.341 -37.536  1.00  0.00           C  
ATOM    863  O   ASP    55     -27.728  23.032 -37.002  1.00  0.00           O  
ATOM    864  N   GLY    56     -25.543  22.769 -37.033  1.00  0.00           N  
ATOM    865  HN  GLY    56     -24.654  22.916 -37.460  1.00  0.00           H  
ATOM    866  CA  GLY    56     -25.517  22.028 -35.791  1.00  0.00           C  
ATOM    867  HA1 GLY    56     -24.681  21.351 -35.702  1.00  0.00           H  
ATOM    868  HA2 GLY    56     -26.369  21.368 -35.862  1.00  0.00           H  
ATOM    869  C   GLY    56     -25.776  22.942 -34.608  1.00  0.00           C  
ATOM    870  O   GLY    56     -25.928  24.169 -34.579  1.00  0.00           O  
ATOM    871  N   PRO    57     -25.840  22.322 -33.376  1.00  0.00           N  
ATOM    872  CD  PRO    57     -26.319  20.883 -33.415  1.00  0.00           C  
ATOM    873  HD1 PRO    57     -25.489  20.178 -33.637  1.00  0.00           H  
ATOM    874  HD2 PRO    57     -27.220  20.771 -34.055  1.00  0.00           H  
ATOM    875  CA  PRO    57     -26.402  22.944 -32.166  1.00  0.00           C  
ATOM    876  HA  PRO    57     -27.049  23.793 -32.331  1.00  0.00           H  
ATOM    877  CB  PRO    57     -27.229  21.882 -31.488  1.00  0.00           C  
ATOM    878  HB1 PRO    57     -28.255  22.030 -31.889  1.00  0.00           H  
ATOM    879  HB2 PRO    57     -27.220  21.868 -30.377  1.00  0.00           H  
ATOM    880  CG  PRO    57     -26.743  20.542 -32.000  1.00  0.00           C  
ATOM    881  HG1 PRO    57     -25.881  20.130 -31.432  1.00  0.00           H  
ATOM    882  HG2 PRO    57     -27.509  19.740 -32.071  1.00  0.00           H  
ATOM    883  C   PRO    57     -25.289  23.361 -31.334  1.00  0.00           C  
ATOM    884  O   PRO    57     -25.511  24.234 -30.475  1.00  0.00           O  
ATOM    885  N   ASN    58     -24.118  22.665 -31.375  1.00  0.00           N  
ATOM    886  HN  ASN    58     -23.756  21.975 -31.997  1.00  0.00           H  
ATOM    887  CA  ASN    58     -23.185  22.843 -30.275  1.00  0.00           C  
ATOM    888  HA  ASN    58     -23.090  23.866 -29.940  1.00  0.00           H  
ATOM    889  CB  ASN    58     -23.706  22.026 -29.053  1.00  0.00           C  
ATOM    890  HB1 ASN    58     -23.627  20.958 -29.349  1.00  0.00           H  
ATOM    891  HB2 ASN    58     -24.795  22.143 -28.865  1.00  0.00           H  
ATOM    892  CG  ASN    58     -23.014  22.356 -27.683  1.00  0.00           C  
ATOM    893  OD1 ASN    58     -23.114  23.505 -27.347  1.00  0.00           O  
ATOM    894  ND2 ASN    58     -22.314  21.451 -27.002  1.00  0.00           N  
ATOM    895 HD21 ASN    58     -21.858  21.762 -26.169  1.00  0.00           H  
ATOM    896 HD22 ASN    58     -22.291  20.471 -27.201  1.00  0.00           H  
ATOM    897  C   ASN    58     -21.810  22.375 -30.548  1.00  0.00           C  
ATOM    898  O   ASN    58     -21.545  21.300 -30.083  1.00  0.00           O  
ATOM    899  N   PRO    59     -20.854  23.159 -31.218  1.00  0.00           N  
ATOM    900  CD  PRO    59     -21.172  24.411 -31.941  1.00  0.00           C  
ATOM    901  HD1 PRO    59     -21.438  25.084 -31.098  1.00  0.00           H  
ATOM    902  HD2 PRO    59     -22.058  24.151 -32.560  1.00  0.00           H  
ATOM    903  CA  PRO    59     -19.445  22.881 -31.464  1.00  0.00           C  
ATOM    904  HA  PRO    59     -19.451  22.089 -32.199  1.00  0.00           H  
ATOM    905  CB  PRO    59     -18.864  24.207 -31.881  1.00  0.00           C  
ATOM    906  HB1 PRO    59     -17.878  23.996 -32.348  1.00  0.00           H  
ATOM    907  HB2 PRO    59     -18.704  24.861 -30.997  1.00  0.00           H  
ATOM    908  CG  PRO    59     -19.919  24.778 -32.787  1.00  0.00           C  
ATOM    909  HG1 PRO    59     -20.050  25.874 -32.912  1.00  0.00           H  
ATOM    910  HG2 PRO    59     -19.975  24.235 -33.754  1.00  0.00           H  
ATOM    911  C   PRO    59     -18.600  22.326 -30.332  1.00  0.00           C  
ATOM    912  O   PRO    59     -18.809  22.831 -29.236  1.00  0.00           O  
ATOM    913  N   PRO    60     -17.596  21.329 -30.481  1.00  0.00           N  
ATOM    914  CD  PRO    60     -16.820  20.957 -29.272  1.00  0.00           C  
ATOM    915  HD1 PRO    60     -17.498  20.393 -28.597  1.00  0.00           H  
ATOM    916  HD2 PRO    60     -16.387  21.915 -28.913  1.00  0.00           H  
ATOM    917  CA  PRO    60     -17.072  20.739 -31.692  1.00  0.00           C  
ATOM    918  HA  PRO    60     -17.228  21.428 -32.508  1.00  0.00           H  
ATOM    919  CB  PRO    60     -15.640  20.372 -31.243  1.00  0.00           C  
ATOM    920  HB1 PRO    60     -14.907  21.187 -31.428  1.00  0.00           H  
ATOM    921  HB2 PRO    60     -15.220  19.557 -31.870  1.00  0.00           H  
ATOM    922  CG  PRO    60     -15.793  19.980 -29.754  1.00  0.00           C  
ATOM    923  HG1 PRO    60     -16.131  18.945 -29.534  1.00  0.00           H  
ATOM    924  HG2 PRO    60     -14.830  20.150 -29.228  1.00  0.00           H  
ATOM    925  C   PRO    60     -17.797  19.538 -31.945  1.00  0.00           C  
ATOM    926  O   PRO    60     -18.572  19.067 -31.160  1.00  0.00           O  
ATOM    927  N   TYR    61     -17.467  18.862 -33.063  1.00  0.00           N  
ATOM    928  HN  TYR    61     -16.766  19.160 -33.706  1.00  0.00           H  
ATOM    929  CA  TYR    61     -18.263  17.657 -33.437  1.00  0.00           C  
ATOM    930  HA  TYR    61     -18.660  17.209 -32.539  1.00  0.00           H  
ATOM    931  CB  TYR    61     -19.227  17.815 -34.651  1.00  0.00           C  
ATOM    932  HB1 TYR    61     -19.770  16.858 -34.802  1.00  0.00           H  
ATOM    933  HB2 TYR    61     -18.635  18.094 -35.549  1.00  0.00           H  
ATOM    934  CG  TYR    61     -20.051  19.084 -34.478  1.00  0.00           C  
ATOM    935  CD1 TYR    61     -19.996  20.144 -35.450  1.00  0.00           C  
ATOM    936  HD1 TYR    61     -19.304  20.037 -36.273  1.00  0.00           H  
ATOM    937  CE1 TYR    61     -20.961  21.186 -35.397  1.00  0.00           C  
ATOM    938  HE1 TYR    61     -20.944  21.937 -36.173  1.00  0.00           H  
ATOM    939  CZ  TYR    61     -21.969  21.143 -34.328  1.00  0.00           C  
ATOM    940  OH  TYR    61     -22.738  22.221 -34.052  1.00  0.00           O  
ATOM    941  HH  TYR    61     -22.516  22.819 -34.770  1.00  0.00           H  
ATOM    942  CD2 TYR    61     -21.044  19.097 -33.509  1.00  0.00           C  
ATOM    943  HD2 TYR    61     -21.054  18.321 -32.758  1.00  0.00           H  
ATOM    944  CE2 TYR    61     -22.025  20.078 -33.470  1.00  0.00           C  
ATOM    945  HE2 TYR    61     -22.722  20.015 -32.648  1.00  0.00           H  
ATOM    946  C   TYR    61     -17.265  16.569 -33.847  1.00  0.00           C  
ATOM    947  O   TYR    61     -16.081  16.801 -34.075  1.00  0.00           O  
ATOM    948  N   MET    62     -17.758  15.335 -33.889  1.00  0.00           N  
ATOM    949  HN  MET    62     -18.728  15.133 -33.777  1.00  0.00           H  
ATOM    950  CA  MET    62     -17.074  14.284 -34.473  1.00  0.00           C  
ATOM    951  HA  MET    62     -16.082  14.554 -34.804  1.00  0.00           H  
ATOM    952  CB  MET    62     -16.979  13.156 -33.386  1.00  0.00           C  
ATOM    953  HB1 MET    62     -18.018  13.065 -33.002  1.00  0.00           H  
ATOM    954  HB2 MET    62     -16.388  13.490 -32.506  1.00  0.00           H  
ATOM    955  CG  MET    62     -16.278  11.798 -33.890  1.00  0.00           C  
ATOM    956  HG1 MET    62     -17.006  11.317 -34.577  1.00  0.00           H  
ATOM    957  HG2 MET    62     -16.335  11.105 -33.024  1.00  0.00           H  
ATOM    958  SD  MET    62     -14.613  11.793 -34.656  1.00  0.00           S  
ATOM    959  CE  MET    62     -13.793  11.562 -33.080  1.00  0.00           C  
ATOM    960  HE1 MET    62     -13.939  12.405 -32.371  1.00  0.00           H  
ATOM    961  HE2 MET    62     -12.707  11.373 -32.941  1.00  0.00           H  
ATOM    962  HE3 MET    62     -14.170  10.634 -32.598  1.00  0.00           H  
ATOM    963  C   MET    62     -17.910  13.789 -35.625  1.00  0.00           C  
ATOM    964  O   MET    62     -19.115  13.478 -35.592  1.00  0.00           O  
ATOM    965  N   VAL    63     -17.341  13.873 -36.819  1.00  0.00           N  
ATOM    966  HN  VAL    63     -16.377  14.113 -36.908  1.00  0.00           H  
ATOM    967  CA  VAL    63     -17.963  13.651 -38.072  1.00  0.00           C  
ATOM    968  HA  VAL    63     -19.038  13.636 -37.970  1.00  0.00           H  
ATOM    969  CB  VAL    63     -17.646  14.589 -39.217  1.00  0.00           C  
ATOM    970  HB  VAL    63     -16.643  14.445 -39.671  1.00  0.00           H  
ATOM    971  CG1 VAL    63     -18.731  14.622 -40.306  1.00  0.00           C  
ATOM    972 HG11 VAL    63     -18.493  15.392 -41.071  1.00  0.00           H  
ATOM    973 HG12 VAL    63     -19.736  14.814 -39.873  1.00  0.00           H  
ATOM    974 HG13 VAL    63     -18.774  13.703 -40.929  1.00  0.00           H  
ATOM    975  CG2 VAL    63     -17.620  15.964 -38.660  1.00  0.00           C  
ATOM    976 HG21 VAL    63     -18.570  16.130 -38.106  1.00  0.00           H  
ATOM    977 HG22 VAL    63     -17.628  16.661 -39.524  1.00  0.00           H  
ATOM    978 HG23 VAL    63     -16.828  16.091 -37.891  1.00  0.00           H  
ATOM    979  C   VAL    63     -17.612  12.244 -38.640  1.00  0.00           C  
ATOM    980  O   VAL    63     -16.469  11.893 -38.809  1.00  0.00           O  
ATOM    981  N   LEU    64     -18.654  11.501 -38.998  1.00  0.00           N  
ATOM    982  HN  LEU    64     -19.575  11.815 -38.782  1.00  0.00           H  
ATOM    983  CA  LEU    64     -18.502  10.279 -39.750  1.00  0.00           C  
ATOM    984  HA  LEU    64     -17.522   9.827 -39.775  1.00  0.00           H  
ATOM    985  CB  LEU    64     -19.543   9.207 -39.209  1.00  0.00           C  
ATOM    986  HB1 LEU    64     -20.604   9.405 -39.475  1.00  0.00           H  
ATOM    987  HB2 LEU    64     -19.488   9.181 -38.100  1.00  0.00           H  
ATOM    988  CG  LEU    64     -19.185   7.769 -39.662  1.00  0.00           C  
ATOM    989  HG  LEU    64     -19.042   7.844 -40.761  1.00  0.00           H  
ATOM    990  CD1 LEU    64     -17.854   7.357 -39.017  1.00  0.00           C  
ATOM    991 HD11 LEU    64     -17.020   8.066 -39.204  1.00  0.00           H  
ATOM    992 HD12 LEU    64     -17.507   6.437 -39.535  1.00  0.00           H  
ATOM    993 HD13 LEU    64     -17.875   7.312 -37.907  1.00  0.00           H  
ATOM    994  CD2 LEU    64     -20.332   6.772 -39.471  1.00  0.00           C  
ATOM    995 HD21 LEU    64     -20.509   6.601 -38.388  1.00  0.00           H  
ATOM    996 HD22 LEU    64     -20.157   5.737 -39.836  1.00  0.00           H  
ATOM    997 HD23 LEU    64     -21.253   7.150 -39.962  1.00  0.00           H  
ATOM    998  C   LEU    64     -18.970  10.546 -41.180  1.00  0.00           C  
ATOM    999  O   LEU    64     -20.083  10.983 -41.440  1.00  0.00           O  
ATOM   1000  N   LEU    65     -18.190  10.162 -42.163  1.00  0.00           N  
ATOM   1001  HN  LEU    65     -17.288   9.851 -41.874  1.00  0.00           H  
ATOM   1002  CA  LEU    65     -18.453  10.256 -43.534  1.00  0.00           C  
ATOM   1003  HA  LEU    65     -19.418  10.737 -43.590  1.00  0.00           H  
ATOM   1004  CB  LEU    65     -17.159  10.855 -44.256  1.00  0.00           C  
ATOM   1005  HB1 LEU    65     -16.270  10.213 -44.075  1.00  0.00           H  
ATOM   1006  HB2 LEU    65     -17.016  11.851 -43.785  1.00  0.00           H  
ATOM   1007  CG  LEU    65     -17.224  11.230 -45.731  1.00  0.00           C  
ATOM   1008  HG  LEU    65     -17.420  10.304 -46.312  1.00  0.00           H  
ATOM   1009  CD1 LEU    65     -18.460  12.158 -46.085  1.00  0.00           C  
ATOM   1010 HD11 LEU    65     -18.528  12.969 -45.329  1.00  0.00           H  
ATOM   1011 HD12 LEU    65     -19.412  11.600 -45.959  1.00  0.00           H  
ATOM   1012 HD13 LEU    65     -18.456  12.723 -47.042  1.00  0.00           H  
ATOM   1013  CD2 LEU    65     -15.800  11.755 -46.123  1.00  0.00           C  
ATOM   1014 HD21 LEU    65     -15.803  11.589 -47.221  1.00  0.00           H  
ATOM   1015 HD22 LEU    65     -14.970  11.243 -45.591  1.00  0.00           H  
ATOM   1016 HD23 LEU    65     -15.909  12.810 -45.792  1.00  0.00           H  
ATOM   1017  C   LEU    65     -18.691   8.844 -44.121  1.00  0.00           C  
ATOM   1018  O   LEU    65     -17.865   7.924 -44.069  1.00  0.00           O  
ATOM   1019  N   GLU    66     -19.906   8.697 -44.757  1.00  0.00           N  
ATOM   1020  HN  GLU    66     -20.619   9.383 -44.629  1.00  0.00           H  
ATOM   1021  CA  GLU    66     -20.292   7.492 -45.491  1.00  0.00           C  
ATOM   1022  HA  GLU    66     -19.440   6.829 -45.507  1.00  0.00           H  
ATOM   1023  CB  GLU    66     -21.523   6.834 -44.916  1.00  0.00           C  
ATOM   1024  HB1 GLU    66     -21.899   6.066 -45.625  1.00  0.00           H  
ATOM   1025  HB2 GLU    66     -22.357   7.566 -44.886  1.00  0.00           H  
ATOM   1026  CG  GLU    66     -21.350   6.069 -43.584  1.00  0.00           C  
ATOM   1027  HG1 GLU    66     -21.426   6.825 -42.773  1.00  0.00           H  
ATOM   1028  HG2 GLU    66     -20.391   5.515 -43.495  1.00  0.00           H  
ATOM   1029  CD  GLU    66     -22.452   5.026 -43.463  1.00  0.00           C  
ATOM   1030  OE1 GLU    66     -23.666   5.359 -43.486  1.00  0.00           O  
ATOM   1031  OE2 GLU    66     -22.107   3.764 -43.496  1.00  0.00           O  
ATOM   1032  C   GLU    66     -20.551   7.753 -47.063  1.00  0.00           C  
ATOM   1033  O   GLU    66     -21.008   6.880 -47.814  1.00  0.00           O  
ATOM   1034  N   SER    67     -20.227   9.030 -47.492  1.00  0.00           N  
ATOM   1035  HN  SER    67     -19.873   9.689 -46.832  1.00  0.00           H  
ATOM   1036  CA  SER    67     -20.662   9.369 -48.896  1.00  0.00           C  
ATOM   1037  HA  SER    67     -21.721   9.195 -49.016  1.00  0.00           H  
ATOM   1038  CB  SER    67     -20.535  10.865 -49.260  1.00  0.00           C  
ATOM   1039  HB1 SER    67     -19.499  11.265 -49.250  1.00  0.00           H  
ATOM   1040  HB2 SER    67     -20.897  11.525 -48.442  1.00  0.00           H  
ATOM   1041  OG  SER    67     -21.194  11.155 -50.524  1.00  0.00           O  
ATOM   1042  HG1 SER    67     -22.106  10.856 -50.534  1.00  0.00           H  
ATOM   1043  C   SER    67     -19.977   8.566 -49.988  1.00  0.00           C  
ATOM   1044  O   SER    67     -18.758   8.375 -50.031  1.00  0.00           O  
ATOM   1045  N   LYS    68     -20.727   8.048 -50.993  1.00  0.00           N  
ATOM   1046  HN  LYS    68     -21.723   8.093 -51.016  1.00  0.00           H  
ATOM   1047  CA  LYS    68     -20.289   7.232 -52.060  1.00  0.00           C  
ATOM   1048  HA  LYS    68     -19.493   6.608 -51.681  1.00  0.00           H  
ATOM   1049  CB  LYS    68     -21.286   6.126 -52.273  1.00  0.00           C  
ATOM   1050  HB1 LYS    68     -20.798   5.401 -52.958  1.00  0.00           H  
ATOM   1051  HB2 LYS    68     -22.221   6.477 -52.759  1.00  0.00           H  
ATOM   1052  CG  LYS    68     -21.689   5.316 -51.031  1.00  0.00           C  
ATOM   1053  HG1 LYS    68     -22.649   4.855 -51.348  1.00  0.00           H  
ATOM   1054  HG2 LYS    68     -21.824   5.983 -50.153  1.00  0.00           H  
ATOM   1055  CD  LYS    68     -20.651   4.221 -50.664  1.00  0.00           C  
ATOM   1056  HD1 LYS    68     -19.634   4.636 -50.502  1.00  0.00           H  
ATOM   1057  HD2 LYS    68     -20.521   3.551 -51.541  1.00  0.00           H  
ATOM   1058  CE  LYS    68     -20.944   3.413 -49.462  1.00  0.00           C  
ATOM   1059  HE1 LYS    68     -20.036   3.012 -48.962  1.00  0.00           H  
ATOM   1060  HE2 LYS    68     -21.573   2.556 -49.785  1.00  0.00           H  
ATOM   1061  NZ  LYS    68     -21.727   4.211 -48.469  1.00  0.00           N  
ATOM   1062  HZ1 LYS    68     -21.304   5.137 -48.254  1.00  0.00           H  
ATOM   1063  HZ2 LYS    68     -21.767   3.735 -47.545  1.00  0.00           H  
ATOM   1064  HZ3 LYS    68     -22.658   4.502 -48.828  1.00  0.00           H  
ATOM   1065  C   LYS    68     -19.697   7.856 -53.299  1.00  0.00           C  
ATOM   1066  O   LYS    68     -19.297   7.243 -54.265  1.00  0.00           O  
ATOM   1067  N   HSE    69     -19.743   9.192 -53.348  1.00  0.00           N  
ATOM   1068  HN  HSE    69     -20.302   9.652 -52.663  1.00  0.00           H  
ATOM   1069  CA  HSE    69     -19.219  10.089 -54.258  1.00  0.00           C  
ATOM   1070  HA  HSE    69     -18.712   9.561 -55.052  1.00  0.00           H  
ATOM   1071  CB  HSE    69     -20.391  10.963 -54.885  1.00  0.00           C  
ATOM   1072  HB1 HSE    69     -21.062  11.388 -54.108  1.00  0.00           H  
ATOM   1073  HB2 HSE    69     -20.980  10.174 -55.401  1.00  0.00           H  
ATOM   1074  ND1 HSE    69     -19.872  11.714 -57.276  1.00  0.00           N  
ATOM   1075  CG  HSE    69     -19.912  11.948 -55.873  1.00  0.00           C  
ATOM   1076  CE1 HSE    69     -19.532  12.881 -57.842  1.00  0.00           C  
ATOM   1077  HE1 HSE    69     -19.473  13.168 -58.892  1.00  0.00           H  
ATOM   1078  NE2 HSE    69     -19.285  13.813 -56.902  1.00  0.00           N  
ATOM   1079  HE2 HSE    69     -19.027  14.758 -57.106  1.00  0.00           H  
ATOM   1080  CD2 HSE    69     -19.588  13.281 -55.641  1.00  0.00           C  
ATOM   1081  HD2 HSE    69     -19.735  13.847 -54.730  1.00  0.00           H  
ATOM   1082  C   HSE    69     -18.391  11.076 -53.456  1.00  0.00           C  
ATOM   1083  O   HSE    69     -18.931  11.960 -52.820  1.00  0.00           O  
ATOM   1084  N   PHE    70     -16.998  10.996 -53.505  1.00  0.00           N  
ATOM   1085  HN  PHE    70     -16.595  10.271 -54.059  1.00  0.00           H  
ATOM   1086  CA  PHE    70     -16.090  11.854 -52.796  1.00  0.00           C  
ATOM   1087  HA  PHE    70     -16.601  12.203 -51.911  1.00  0.00           H  
ATOM   1088  CB  PHE    70     -14.958  10.997 -52.171  1.00  0.00           C  
ATOM   1089  HB1 PHE    70     -14.339  10.514 -52.957  1.00  0.00           H  
ATOM   1090  HB2 PHE    70     -15.554  10.261 -51.590  1.00  0.00           H  
ATOM   1091  CG  PHE    70     -14.098  11.853 -51.294  1.00  0.00           C  
ATOM   1092  CD1 PHE    70     -12.791  12.142 -51.575  1.00  0.00           C  
ATOM   1093  HD1 PHE    70     -12.380  11.668 -52.454  1.00  0.00           H  
ATOM   1094  CE1 PHE    70     -11.959  12.875 -50.709  1.00  0.00           C  
ATOM   1095  HE1 PHE    70     -10.987  13.133 -51.102  1.00  0.00           H  
ATOM   1096  CZ  PHE    70     -12.631  13.431 -49.630  1.00  0.00           C  
ATOM   1097  HZ  PHE    70     -12.030  14.107 -49.041  1.00  0.00           H  
ATOM   1098  CD2 PHE    70     -14.685  12.378 -50.130  1.00  0.00           C  
ATOM   1099  HD2 PHE    70     -15.721  12.126 -49.962  1.00  0.00           H  
ATOM   1100  CE2 PHE    70     -13.938  13.169 -49.248  1.00  0.00           C  
ATOM   1101  HE2 PHE    70     -14.471  13.691 -48.467  1.00  0.00           H  
ATOM   1102  C   PHE    70     -15.600  13.060 -53.627  1.00  0.00           C  
ATOM   1103  O   PHE    70     -15.536  12.999 -54.834  1.00  0.00           O  
ATOM   1104  N   THR    71     -15.425  14.160 -52.935  1.00  0.00           N  
ATOM   1105  HN  THR    71     -15.631  14.130 -51.960  1.00  0.00           H  
ATOM   1106  CA  THR    71     -15.192  15.492 -53.565  1.00  0.00           C  
ATOM   1107  HA  THR    71     -14.630  15.432 -54.485  1.00  0.00           H  
ATOM   1108  CB  THR    71     -16.551  16.172 -53.764  1.00  0.00           C  
ATOM   1109  HB  THR    71     -17.305  15.467 -54.175  1.00  0.00           H  
ATOM   1110  OG1 THR    71     -16.441  17.291 -54.614  1.00  0.00           O  
ATOM   1111  HG1 THR    71     -17.260  17.788 -54.567  1.00  0.00           H  
ATOM   1112  CG2 THR    71     -17.117  16.761 -52.470  1.00  0.00           C  
ATOM   1113 HG21 THR    71     -18.143  17.052 -52.782  1.00  0.00           H  
ATOM   1114 HG22 THR    71     -16.582  17.660 -52.098  1.00  0.00           H  
ATOM   1115 HG23 THR    71     -17.338  16.094 -51.609  1.00  0.00           H  
ATOM   1116  C   THR    71     -14.287  16.185 -52.545  1.00  0.00           C  
ATOM   1117  O   THR    71     -14.481  16.074 -51.343  1.00  0.00           O  
ATOM   1118  N   ARG    72     -13.314  16.946 -53.045  1.00  0.00           N  
ATOM   1119  HN  ARG    72     -13.226  16.991 -54.037  1.00  0.00           H  
ATOM   1120  CA  ARG    72     -12.456  17.886 -52.243  1.00  0.00           C  
ATOM   1121  HA  ARG    72     -11.967  17.402 -51.411  1.00  0.00           H  
ATOM   1122  CB  ARG    72     -11.305  18.317 -53.061  1.00  0.00           C  
ATOM   1123  HB1 ARG    72     -11.730  18.622 -54.041  1.00  0.00           H  
ATOM   1124  HB2 ARG    72     -10.590  17.466 -53.069  1.00  0.00           H  
ATOM   1125  CG  ARG    72     -10.360  19.383 -52.504  1.00  0.00           C  
ATOM   1126  HG1 ARG    72     -10.293  19.097 -51.433  1.00  0.00           H  
ATOM   1127  HG2 ARG    72     -10.895  20.356 -52.549  1.00  0.00           H  
ATOM   1128  CD  ARG    72      -8.957  19.565 -53.187  1.00  0.00           C  
ATOM   1129  HD1 ARG    72      -8.980  20.269 -54.047  1.00  0.00           H  
ATOM   1130  HD2 ARG    72      -8.467  18.626 -53.523  1.00  0.00           H  
ATOM   1131  NE  ARG    72      -8.173  20.197 -52.108  1.00  0.00           N  
ATOM   1132  HE  ARG    72      -8.504  20.143 -51.166  1.00  0.00           H  
ATOM   1133  CZ  ARG    72      -7.178  20.997 -52.279  1.00  0.00           C  
ATOM   1134  NH1 ARG    72      -6.792  21.459 -53.446  1.00  0.00           N  
ATOM   1135 HH11 ARG    72      -7.073  20.872 -54.205  1.00  0.00           H  
ATOM   1136 HH12 ARG    72      -5.868  21.841 -53.467  1.00  0.00           H  
ATOM   1137  NH2 ARG    72      -6.483  21.421 -51.231  1.00  0.00           N  
ATOM   1138 HH21 ARG    72      -6.604  20.965 -50.350  1.00  0.00           H  
ATOM   1139 HH22 ARG    72      -5.686  22.007 -51.382  1.00  0.00           H  
ATOM   1140  C   ARG    72     -13.240  19.181 -51.839  1.00  0.00           C  
ATOM   1141  O   ARG    72     -12.756  20.002 -51.062  1.00  0.00           O  
ATOM   1142  N   ASP    73     -14.436  19.395 -52.350  1.00  0.00           N  
ATOM   1143  HN  ASP    73     -14.856  18.652 -52.866  1.00  0.00           H  
ATOM   1144  CA  ASP    73     -15.269  20.498 -51.905  1.00  0.00           C  
ATOM   1145  HA  ASP    73     -14.825  21.480 -51.975  1.00  0.00           H  
ATOM   1146  CB  ASP    73     -16.396  20.544 -52.968  1.00  0.00           C  
ATOM   1147  HB1 ASP    73     -17.249  21.152 -52.599  1.00  0.00           H  
ATOM   1148  HB2 ASP    73     -16.782  19.512 -53.112  1.00  0.00           H  
ATOM   1149  CG  ASP    73     -16.054  21.135 -54.300  1.00  0.00           C  
ATOM   1150  OD1 ASP    73     -15.241  22.086 -54.397  1.00  0.00           O  
ATOM   1151  OD2 ASP    73     -16.639  20.604 -55.329  1.00  0.00           O  
ATOM   1152  C   ASP    73     -15.760  20.362 -50.464  1.00  0.00           C  
ATOM   1153  O   ASP    73     -15.603  21.275 -49.693  1.00  0.00           O  
ATOM   1154  N   LEU    74     -16.148  19.086 -50.051  1.00  0.00           N  
ATOM   1155  HN  LEU    74     -16.542  18.456 -50.716  1.00  0.00           H  
ATOM   1156  CA  LEU    74     -16.340  18.700 -48.663  1.00  0.00           C  
ATOM   1157  HA  LEU    74     -17.099  19.267 -48.146  1.00  0.00           H  
ATOM   1158  CB  LEU    74     -16.763  17.169 -48.685  1.00  0.00           C  
ATOM   1159  HB1 LEU    74     -15.961  16.485 -49.033  1.00  0.00           H  
ATOM   1160  HB2 LEU    74     -17.581  17.070 -49.430  1.00  0.00           H  
ATOM   1161  CG  LEU    74     -17.320  16.743 -47.243  1.00  0.00           C  
ATOM   1162  HG  LEU    74     -17.174  17.635 -46.597  1.00  0.00           H  
ATOM   1163  CD1 LEU    74     -18.761  16.212 -47.284  1.00  0.00           C  
ATOM   1164 HD11 LEU    74     -18.712  15.285 -47.895  1.00  0.00           H  
ATOM   1165 HD12 LEU    74     -19.268  16.941 -47.952  1.00  0.00           H  
ATOM   1166 HD13 LEU    74     -19.337  16.099 -46.342  1.00  0.00           H  
ATOM   1167  CD2 LEU    74     -16.246  15.677 -46.705  1.00  0.00           C  
ATOM   1168 HD21 LEU    74     -16.508  15.454 -45.649  1.00  0.00           H  
ATOM   1169 HD22 LEU    74     -15.249  16.166 -46.711  1.00  0.00           H  
ATOM   1170 HD23 LEU    74     -16.110  14.821 -47.401  1.00  0.00           H  
ATOM   1171  C   LEU    74     -15.104  18.955 -47.815  1.00  0.00           C  
ATOM   1172  O   LEU    74     -15.130  19.508 -46.722  1.00  0.00           O  
ATOM   1173  N   MET    75     -13.960  18.522 -48.286  1.00  0.00           N  
ATOM   1174  HN  MET    75     -13.798  18.040 -49.144  1.00  0.00           H  
ATOM   1175  CA  MET    75     -12.707  18.812 -47.580  1.00  0.00           C  
ATOM   1176  HA  MET    75     -12.750  18.507 -46.545  1.00  0.00           H  
ATOM   1177  CB  MET    75     -11.590  18.035 -48.189  1.00  0.00           C  
ATOM   1178  HB1 MET    75     -10.590  18.330 -47.807  1.00  0.00           H  
ATOM   1179  HB2 MET    75     -11.556  18.160 -49.292  1.00  0.00           H  
ATOM   1180  CG  MET    75     -11.642  16.513 -48.078  1.00  0.00           C  
ATOM   1181  HG1 MET    75     -10.751  16.121 -48.614  1.00  0.00           H  
ATOM   1182  HG2 MET    75     -12.567  16.236 -48.629  1.00  0.00           H  
ATOM   1183  SD  MET    75     -11.805  15.730 -46.485  1.00  0.00           S  
ATOM   1184  CE  MET    75     -10.482  16.570 -45.475  1.00  0.00           C  
ATOM   1185  HE1 MET    75      -9.560  16.314 -46.038  1.00  0.00           H  
ATOM   1186  HE2 MET    75     -10.448  16.133 -44.454  1.00  0.00           H  
ATOM   1187  HE3 MET    75     -10.708  17.648 -45.323  1.00  0.00           H  
ATOM   1188  C   MET    75     -12.308  20.305 -47.397  1.00  0.00           C  
ATOM   1189  O   MET    75     -11.901  20.694 -46.305  1.00  0.00           O  
ATOM   1190  N   GLU    76     -12.603  21.143 -48.424  1.00  0.00           N  
ATOM   1191  HN  GLU    76     -12.837  20.693 -49.282  1.00  0.00           H  
ATOM   1192  CA  GLU    76     -12.340  22.563 -48.302  1.00  0.00           C  
ATOM   1193  HA  GLU    76     -11.355  22.701 -47.879  1.00  0.00           H  
ATOM   1194  CB  GLU    76     -12.412  23.174 -49.781  1.00  0.00           C  
ATOM   1195  HB1 GLU    76     -12.551  24.276 -49.827  1.00  0.00           H  
ATOM   1196  HB2 GLU    76     -13.294  22.743 -50.302  1.00  0.00           H  
ATOM   1197  CG  GLU    76     -11.095  22.916 -50.536  1.00  0.00           C  
ATOM   1198  HG1 GLU    76     -11.147  23.659 -51.360  1.00  0.00           H  
ATOM   1199  HG2 GLU    76     -10.909  21.895 -50.930  1.00  0.00           H  
ATOM   1200  CD  GLU    76      -9.891  23.335 -49.747  1.00  0.00           C  
ATOM   1201  OE1 GLU    76      -9.779  24.553 -49.369  1.00  0.00           O  
ATOM   1202  OE2 GLU    76      -9.018  22.505 -49.497  1.00  0.00           O  
ATOM   1203  C   GLU    76     -13.295  23.262 -47.329  1.00  0.00           C  
ATOM   1204  O   GLU    76     -12.719  23.937 -46.426  1.00  0.00           O  
ATOM   1205  N   LYS    77     -14.579  22.925 -47.338  1.00  0.00           N  
ATOM   1206  HN  LYS    77     -14.910  22.407 -48.123  1.00  0.00           H  
ATOM   1207  CA  LYS    77     -15.546  23.431 -46.340  1.00  0.00           C  
ATOM   1208  HA  LYS    77     -15.410  24.501 -46.302  1.00  0.00           H  
ATOM   1209  CB  LYS    77     -17.027  23.090 -46.671  1.00  0.00           C  
ATOM   1210  HB1 LYS    77     -17.653  23.032 -45.755  1.00  0.00           H  
ATOM   1211  HB2 LYS    77     -17.074  22.172 -47.295  1.00  0.00           H  
ATOM   1212  CG  LYS    77     -17.661  24.192 -47.542  1.00  0.00           C  
ATOM   1213  HG1 LYS    77     -17.472  25.242 -47.232  1.00  0.00           H  
ATOM   1214  HG2 LYS    77     -18.760  24.030 -47.542  1.00  0.00           H  
ATOM   1215  CD  LYS    77     -17.345  24.050 -49.051  1.00  0.00           C  
ATOM   1216  HD1 LYS    77     -17.848  23.152 -49.469  1.00  0.00           H  
ATOM   1217  HD2 LYS    77     -16.242  23.958 -49.139  1.00  0.00           H  
ATOM   1218  CE  LYS    77     -17.729  25.342 -49.737  1.00  0.00           C  
ATOM   1219  HE1 LYS    77     -17.048  26.119 -49.328  1.00  0.00           H  
ATOM   1220  HE2 LYS    77     -18.790  25.609 -49.545  1.00  0.00           H  
ATOM   1221  NZ  LYS    77     -17.583  25.178 -51.195  1.00  0.00           N  
ATOM   1222  HZ1 LYS    77     -17.590  26.087 -51.701  1.00  0.00           H  
ATOM   1223  HZ2 LYS    77     -18.371  24.707 -51.685  1.00  0.00           H  
ATOM   1224  HZ3 LYS    77     -16.661  24.732 -51.376  1.00  0.00           H  
ATOM   1225  C   LYS    77     -15.085  23.001 -44.919  1.00  0.00           C  
ATOM   1226  O   LYS    77     -15.109  23.836 -43.986  1.00  0.00           O  
ATOM   1227  N   LEU    78     -14.686  21.683 -44.701  1.00  0.00           N  
ATOM   1228  HN  LEU    78     -14.659  21.079 -45.493  1.00  0.00           H  
ATOM   1229  CA  LEU    78     -14.222  21.104 -43.498  1.00  0.00           C  
ATOM   1230  HA  LEU    78     -14.811  21.380 -42.635  1.00  0.00           H  
ATOM   1231  CB  LEU    78     -14.075  19.582 -43.502  1.00  0.00           C  
ATOM   1232  HB1 LEU    78     -13.385  19.277 -42.686  1.00  0.00           H  
ATOM   1233  HB2 LEU    78     -13.516  19.184 -44.376  1.00  0.00           H  
ATOM   1234  CG  LEU    78     -15.368  18.768 -43.516  1.00  0.00           C  
ATOM   1235  HG  LEU    78     -16.014  18.803 -44.419  1.00  0.00           H  
ATOM   1236  CD1 LEU    78     -14.992  17.208 -43.395  1.00  0.00           C  
ATOM   1237 HD11 LEU    78     -14.351  17.073 -42.497  1.00  0.00           H  
ATOM   1238 HD12 LEU    78     -14.438  16.920 -44.314  1.00  0.00           H  
ATOM   1239 HD13 LEU    78     -15.940  16.647 -43.250  1.00  0.00           H  
ATOM   1240  CD2 LEU    78     -16.251  19.201 -42.331  1.00  0.00           C  
ATOM   1241 HD21 LEU    78     -17.010  18.430 -42.080  1.00  0.00           H  
ATOM   1242 HD22 LEU    78     -16.799  20.136 -42.576  1.00  0.00           H  
ATOM   1243 HD23 LEU    78     -15.665  19.192 -41.388  1.00  0.00           H  
ATOM   1244  C   LEU    78     -12.879  21.807 -42.995  1.00  0.00           C  
ATOM   1245  O   LEU    78     -12.703  22.053 -41.785  1.00  0.00           O  
ATOM   1246  N   LYS    79     -12.027  22.292 -43.916  1.00  0.00           N  
ATOM   1247  HN  LYS    79     -12.009  21.998 -44.868  1.00  0.00           H  
ATOM   1248  CA  LYS    79     -10.915  23.154 -43.538  1.00  0.00           C  
ATOM   1249  HA  LYS    79     -10.374  22.681 -42.733  1.00  0.00           H  
ATOM   1250  CB  LYS    79      -9.748  23.334 -44.508  1.00  0.00           C  
ATOM   1251  HB1 LYS    79      -9.005  24.120 -44.256  1.00  0.00           H  
ATOM   1252  HB2 LYS    79     -10.243  23.635 -45.456  1.00  0.00           H  
ATOM   1253  CG  LYS    79      -8.940  22.058 -44.937  1.00  0.00           C  
ATOM   1254  HG1 LYS    79      -9.663  21.231 -44.770  1.00  0.00           H  
ATOM   1255  HG2 LYS    79      -8.040  22.097 -44.287  1.00  0.00           H  
ATOM   1256  CD  LYS    79      -8.366  22.043 -46.393  1.00  0.00           C  
ATOM   1257  HD1 LYS    79      -9.172  21.971 -47.153  1.00  0.00           H  
ATOM   1258  HD2 LYS    79      -7.626  21.227 -46.535  1.00  0.00           H  
ATOM   1259  CE  LYS    79      -7.531  23.317 -46.739  1.00  0.00           C  
ATOM   1260  HE1 LYS    79      -6.736  23.450 -45.974  1.00  0.00           H  
ATOM   1261  HE2 LYS    79      -8.247  24.165 -46.695  1.00  0.00           H  
ATOM   1262  NZ  LYS    79      -6.887  23.234 -48.071  1.00  0.00           N  
ATOM   1263  HZ1 LYS    79      -6.245  24.039 -48.214  1.00  0.00           H  
ATOM   1264  HZ2 LYS    79      -7.656  23.207 -48.770  1.00  0.00           H  
ATOM   1265  HZ3 LYS    79      -6.304  22.374 -48.097  1.00  0.00           H  
ATOM   1266  C   LYS    79     -11.346  24.513 -43.133  1.00  0.00           C  
ATOM   1267  O   LYS    79     -10.749  25.235 -42.305  1.00  0.00           O  
ATOM   1268  N   GLY    80     -12.417  25.037 -43.768  1.00  0.00           N  
ATOM   1269  HN  GLY    80     -12.777  24.480 -44.512  1.00  0.00           H  
ATOM   1270  CA  GLY    80     -13.127  26.337 -43.539  1.00  0.00           C  
ATOM   1271  HA1 GLY    80     -13.896  26.397 -44.295  1.00  0.00           H  
ATOM   1272  HA2 GLY    80     -12.421  27.146 -43.650  1.00  0.00           H  
ATOM   1273  C   GLY    80     -13.719  26.467 -42.182  1.00  0.00           C  
ATOM   1274  O   GLY    80     -13.899  27.585 -41.705  1.00  0.00           O  
ATOM   1275  N   ARG    81     -14.106  25.355 -41.511  1.00  0.00           N  
ATOM   1276  HN  ARG    81     -14.019  24.553 -42.096  1.00  0.00           H  
ATOM   1277  CA  ARG    81     -14.644  25.291 -40.180  1.00  0.00           C  
ATOM   1278  HA  ARG    81     -14.592  26.238 -39.664  1.00  0.00           H  
ATOM   1279  CB  ARG    81     -16.159  24.864 -40.299  1.00  0.00           C  
ATOM   1280  HB1 ARG    81     -16.654  24.820 -39.306  1.00  0.00           H  
ATOM   1281  HB2 ARG    81     -16.143  23.841 -40.732  1.00  0.00           H  
ATOM   1282  CG  ARG    81     -17.008  25.786 -41.092  1.00  0.00           C  
ATOM   1283  HG1 ARG    81     -17.971  25.245 -41.212  1.00  0.00           H  
ATOM   1284  HG2 ARG    81     -16.599  25.806 -42.125  1.00  0.00           H  
ATOM   1285  CD  ARG    81     -17.239  27.077 -40.335  1.00  0.00           C  
ATOM   1286  HD1 ARG    81     -16.316  27.683 -40.455  1.00  0.00           H  
ATOM   1287  HD2 ARG    81     -17.461  26.906 -39.260  1.00  0.00           H  
ATOM   1288  NE  ARG    81     -18.198  27.933 -41.150  1.00  0.00           N  
ATOM   1289  HE  ARG    81     -18.448  27.644 -42.074  1.00  0.00           H  
ATOM   1290  CZ  ARG    81     -18.765  29.118 -40.833  1.00  0.00           C  
ATOM   1291  NH1 ARG    81     -18.720  29.735 -39.647  1.00  0.00           N  
ATOM   1292 HH11 ARG    81     -18.057  29.446 -38.956  1.00  0.00           H  
ATOM   1293 HH12 ARG    81     -18.812  30.731 -39.675  1.00  0.00           H  
ATOM   1294  NH2 ARG    81     -19.249  29.850 -41.764  1.00  0.00           N  
ATOM   1295 HH21 ARG    81     -19.521  29.301 -42.554  1.00  0.00           H  
ATOM   1296 HH22 ARG    81     -19.680  30.740 -41.615  1.00  0.00           H  
ATOM   1297  C   ARG    81     -13.855  24.374 -39.307  1.00  0.00           C  
ATOM   1298  O   ARG    81     -14.400  23.773 -38.356  1.00  0.00           O  
ATOM   1299  N   THR    82     -12.512  24.182 -39.513  1.00  0.00           N  
ATOM   1300  HN  THR    82     -12.085  24.562 -40.330  1.00  0.00           H  
ATOM   1301  CA  THR    82     -11.638  23.293 -38.796  1.00  0.00           C  
ATOM   1302  HA  THR    82     -11.777  22.270 -39.113  1.00  0.00           H  
ATOM   1303  CB  THR    82     -10.169  23.464 -39.181  1.00  0.00           C  
ATOM   1304  HB  THR    82     -10.169  23.296 -40.279  1.00  0.00           H  
ATOM   1305  OG1 THR    82      -9.258  22.538 -38.598  1.00  0.00           O  
ATOM   1306  HG1 THR    82      -8.754  22.280 -39.373  1.00  0.00           H  
ATOM   1307  CG2 THR    82      -9.649  24.897 -38.995  1.00  0.00           C  
ATOM   1308 HG21 THR    82      -9.929  25.460 -39.911  1.00  0.00           H  
ATOM   1309 HG22 THR    82      -8.540  24.840 -39.027  1.00  0.00           H  
ATOM   1310 HG23 THR    82     -10.100  25.233 -38.037  1.00  0.00           H  
ATOM   1311  C   THR    82     -11.772  23.273 -37.246  1.00  0.00           C  
ATOM   1312  O   THR    82     -11.547  22.254 -36.587  1.00  0.00           O  
ATOM   1313  N   SER    83     -12.148  24.447 -36.695  1.00  0.00           N  
ATOM   1314  HN  SER    83     -12.376  25.188 -37.321  1.00  0.00           H  
ATOM   1315  CA  SER    83     -12.273  24.772 -35.272  1.00  0.00           C  
ATOM   1316  HA  SER    83     -11.379  24.468 -34.748  1.00  0.00           H  
ATOM   1317  CB  SER    83     -12.369  26.300 -35.025  1.00  0.00           C  
ATOM   1318  HB1 SER    83     -11.358  26.757 -35.083  1.00  0.00           H  
ATOM   1319  HB2 SER    83     -12.662  26.485 -33.970  1.00  0.00           H  
ATOM   1320  OG  SER    83     -13.180  26.985 -35.948  1.00  0.00           O  
ATOM   1321  HG1 SER    83     -12.588  27.324 -36.624  1.00  0.00           H  
ATOM   1322  C   SER    83     -13.405  23.958 -34.635  1.00  0.00           C  
ATOM   1323  O   SER    83     -13.323  23.555 -33.485  1.00  0.00           O  
ATOM   1324  N   ARG    84     -14.443  23.559 -35.312  1.00  0.00           N  
ATOM   1325  HN  ARG    84     -14.596  23.844 -36.255  1.00  0.00           H  
ATOM   1326  CA  ARG    84     -15.511  22.711 -34.865  1.00  0.00           C  
ATOM   1327  HA  ARG    84     -15.453  22.722 -33.787  1.00  0.00           H  
ATOM   1328  CB  ARG    84     -16.938  23.239 -35.238  1.00  0.00           C  
ATOM   1329  HB1 ARG    84     -17.010  24.069 -34.503  1.00  0.00           H  
ATOM   1330  HB2 ARG    84     -17.838  22.619 -35.041  1.00  0.00           H  
ATOM   1331  CG  ARG    84     -17.055  23.797 -36.688  1.00  0.00           C  
ATOM   1332  HG1 ARG    84     -17.095  22.802 -37.179  1.00  0.00           H  
ATOM   1333  HG2 ARG    84     -16.153  24.339 -37.045  1.00  0.00           H  
ATOM   1334  CD  ARG    84     -18.277  24.790 -36.947  1.00  0.00           C  
ATOM   1335  HD1 ARG    84     -19.154  24.249 -36.531  1.00  0.00           H  
ATOM   1336  HD2 ARG    84     -18.411  25.043 -38.021  1.00  0.00           H  
ATOM   1337  NE  ARG    84     -17.952  26.009 -36.158  1.00  0.00           N  
ATOM   1338  HE  ARG    84     -17.038  26.075 -35.757  1.00  0.00           H  
ATOM   1339  CZ  ARG    84     -18.455  27.152 -36.429  1.00  0.00           C  
ATOM   1340  NH1 ARG    84     -19.557  27.215 -37.235  1.00  0.00           N  
ATOM   1341 HH11 ARG    84     -19.982  26.333 -37.436  1.00  0.00           H  
ATOM   1342 HH12 ARG    84     -20.130  28.006 -37.024  1.00  0.00           H  
ATOM   1343  NH2 ARG    84     -18.043  28.294 -35.911  1.00  0.00           N  
ATOM   1344 HH21 ARG    84     -17.099  28.228 -35.589  1.00  0.00           H  
ATOM   1345 HH22 ARG    84     -18.207  29.069 -36.522  1.00  0.00           H  
ATOM   1346  C   ARG    84     -15.310  21.236 -35.297  1.00  0.00           C  
ATOM   1347  O   ARG    84     -16.147  20.367 -35.025  1.00  0.00           O  
ATOM   1348  N   ILE    85     -14.246  20.892 -36.044  1.00  0.00           N  
ATOM   1349  HN  ILE    85     -13.652  21.648 -36.308  1.00  0.00           H  
ATOM   1350  CA  ILE    85     -14.006  19.507 -36.382  1.00  0.00           C  
ATOM   1351  HA  ILE    85     -14.940  18.971 -36.307  1.00  0.00           H  
ATOM   1352  CB  ILE    85     -13.537  19.262 -37.861  1.00  0.00           C  
ATOM   1353  HB  ILE    85     -12.436  19.413 -37.881  1.00  0.00           H  
ATOM   1354  CG2 ILE    85     -13.706  17.787 -38.237  1.00  0.00           C  
ATOM   1355 HG21 ILE    85     -14.770  17.701 -38.545  1.00  0.00           H  
ATOM   1356 HG22 ILE    85     -13.491  17.062 -37.423  1.00  0.00           H  
ATOM   1357 HG23 ILE    85     -13.027  17.550 -39.084  1.00  0.00           H  
ATOM   1358  CG1 ILE    85     -14.167  20.234 -38.867  1.00  0.00           C  
ATOM   1359 HG11 ILE    85     -13.834  20.085 -39.917  1.00  0.00           H  
ATOM   1360 HG12 ILE    85     -13.648  21.207 -38.730  1.00  0.00           H  
ATOM   1361  CD  ILE    85     -15.682  20.315 -38.858  1.00  0.00           C  
ATOM   1362  HD1 ILE    85     -15.938  21.143 -38.163  1.00  0.00           H  
ATOM   1363  HD2 ILE    85     -16.152  19.343 -38.594  1.00  0.00           H  
ATOM   1364  HD3 ILE    85     -16.038  20.472 -39.898  1.00  0.00           H  
ATOM   1365  C   ILE    85     -13.006  18.857 -35.298  1.00  0.00           C  
ATOM   1366  O   ILE    85     -11.817  19.115 -35.359  1.00  0.00           O  
ATOM   1367  N   ALA    86     -13.571  18.122 -34.374  1.00  0.00           N  
ATOM   1368  HN  ALA    86     -14.553  18.000 -34.250  1.00  0.00           H  
ATOM   1369  CA  ALA    86     -12.803  17.394 -33.389  1.00  0.00           C  
ATOM   1370  HA  ALA    86     -11.937  17.926 -33.026  1.00  0.00           H  
ATOM   1371  CB  ALA    86     -13.574  16.977 -32.137  1.00  0.00           C  
ATOM   1372  HB1 ALA    86     -12.867  16.352 -31.550  1.00  0.00           H  
ATOM   1373  HB2 ALA    86     -14.448  16.372 -32.461  1.00  0.00           H  
ATOM   1374  HB3 ALA    86     -13.882  17.830 -31.495  1.00  0.00           H  
ATOM   1375  C   ALA    86     -12.272  16.257 -33.992  1.00  0.00           C  
ATOM   1376  O   ALA    86     -11.232  15.738 -33.568  1.00  0.00           O  
ATOM   1377  N   GLY    87     -12.935  15.690 -35.080  1.00  0.00           N  
ATOM   1378  HN  GLY    87     -13.902  15.829 -35.277  1.00  0.00           H  
ATOM   1379  CA  GLY    87     -12.330  14.657 -35.868  1.00  0.00           C  
ATOM   1380  HA1 GLY    87     -12.069  13.767 -35.316  1.00  0.00           H  
ATOM   1381  HA2 GLY    87     -11.477  15.163 -36.297  1.00  0.00           H  
ATOM   1382  C   GLY    87     -13.244  14.162 -36.913  1.00  0.00           C  
ATOM   1383  O   GLY    87     -14.446  14.206 -36.809  1.00  0.00           O  
ATOM   1384  N   LEU    88     -12.609  13.721 -38.080  1.00  0.00           N  
ATOM   1385  HN  LEU    88     -11.634  13.861 -38.235  1.00  0.00           H  
ATOM   1386  CA  LEU    88     -13.331  13.115 -39.176  1.00  0.00           C  
ATOM   1387  HA  LEU    88     -14.390  13.173 -38.971  1.00  0.00           H  
ATOM   1388  CB  LEU    88     -12.887  13.794 -40.498  1.00  0.00           C  
ATOM   1389  HB1 LEU    88     -11.784  13.706 -40.595  1.00  0.00           H  
ATOM   1390  HB2 LEU    88     -13.236  14.848 -40.471  1.00  0.00           H  
ATOM   1391  CG  LEU    88     -13.472  13.114 -41.737  1.00  0.00           C  
ATOM   1392  HG  LEU    88     -13.342  12.011 -41.755  1.00  0.00           H  
ATOM   1393  CD1 LEU    88     -15.056  13.171 -41.948  1.00  0.00           C  
ATOM   1394 HD11 LEU    88     -15.485  14.195 -41.896  1.00  0.00           H  
ATOM   1395 HD12 LEU    88     -15.597  12.464 -41.284  1.00  0.00           H  
ATOM   1396 HD13 LEU    88     -15.249  12.805 -42.980  1.00  0.00           H  
ATOM   1397  CD2 LEU    88     -12.704  13.608 -42.965  1.00  0.00           C  
ATOM   1398 HD21 LEU    88     -13.345  13.167 -43.758  1.00  0.00           H  
ATOM   1399 HD22 LEU    88     -11.638  13.295 -42.991  1.00  0.00           H  
ATOM   1400 HD23 LEU    88     -12.611  14.711 -43.067  1.00  0.00           H  
ATOM   1401  C   LEU    88     -12.961  11.644 -39.227  1.00  0.00           C  
ATOM   1402  O   LEU    88     -11.776  11.208 -39.332  1.00  0.00           O  
ATOM   1403  N   ALA    89     -13.964  10.805 -39.309  1.00  0.00           N  
ATOM   1404  HN  ALA    89     -14.908  11.116 -39.237  1.00  0.00           H  
ATOM   1405  CA  ALA    89     -13.816   9.423 -39.562  1.00  0.00           C  
ATOM   1406  HA  ALA    89     -12.840   9.044 -39.827  1.00  0.00           H  
ATOM   1407  CB  ALA    89     -14.397   8.727 -38.328  1.00  0.00           C  
ATOM   1408  HB1 ALA    89     -14.640   7.661 -38.527  1.00  0.00           H  
ATOM   1409  HB2 ALA    89     -15.340   9.261 -38.083  1.00  0.00           H  
ATOM   1410  HB3 ALA    89     -13.605   8.823 -37.555  1.00  0.00           H  
ATOM   1411  C   ALA    89     -14.516   9.028 -40.824  1.00  0.00           C  
ATOM   1412  O   ALA    89     -15.647   9.395 -41.104  1.00  0.00           O  
ATOM   1413  N   VAL    90     -13.790   8.340 -41.710  1.00  0.00           N  
ATOM   1414  HN  VAL    90     -12.823   8.175 -41.527  1.00  0.00           H  
ATOM   1415  CA  VAL    90     -14.184   7.920 -42.981  1.00  0.00           C  
ATOM   1416  HA  VAL    90     -15.122   8.388 -43.241  1.00  0.00           H  
ATOM   1417  CB  VAL    90     -13.189   8.336 -44.124  1.00  0.00           C  
ATOM   1418  HB  VAL    90     -12.236   7.765 -44.148  1.00  0.00           H  
ATOM   1419  CG1 VAL    90     -13.719   8.183 -45.548  1.00  0.00           C  
ATOM   1420 HG11 VAL    90     -13.970   7.129 -45.792  1.00  0.00           H  
ATOM   1421 HG12 VAL    90     -12.943   8.570 -46.242  1.00  0.00           H  
ATOM   1422 HG13 VAL    90     -14.561   8.853 -45.825  1.00  0.00           H  
ATOM   1423  CG2 VAL    90     -12.791   9.853 -43.957  1.00  0.00           C  
ATOM   1424 HG21 VAL    90     -13.725  10.434 -43.800  1.00  0.00           H  
ATOM   1425 HG22 VAL    90     -12.224  10.166 -44.860  1.00  0.00           H  
ATOM   1426 HG23 VAL    90     -12.094   9.903 -43.093  1.00  0.00           H  
ATOM   1427  C   VAL    90     -14.491   6.386 -43.012  1.00  0.00           C  
ATOM   1428  O   VAL    90     -13.755   5.529 -42.442  1.00  0.00           O  
ATOM   1429  N   SER    91     -15.572   6.022 -43.705  1.00  0.00           N  
ATOM   1430  HN  SER    91     -16.094   6.784 -44.082  1.00  0.00           H  
ATOM   1431  CA  SER    91     -15.974   4.650 -43.681  1.00  0.00           C  
ATOM   1432  HA  SER    91     -15.411   4.090 -42.950  1.00  0.00           H  
ATOM   1433  CB  SER    91     -17.514   4.439 -43.525  1.00  0.00           C  
ATOM   1434  HB1 SER    91     -18.090   5.120 -44.187  1.00  0.00           H  
ATOM   1435  HB2 SER    91     -17.694   4.772 -42.480  1.00  0.00           H  
ATOM   1436  OG  SER    91     -18.034   3.143 -43.699  1.00  0.00           O  
ATOM   1437  HG1 SER    91     -18.233   2.699 -42.872  1.00  0.00           H  
ATOM   1438  C   SER    91     -15.541   4.004 -45.054  1.00  0.00           C  
ATOM   1439  O   SER    91     -16.175   4.355 -46.035  1.00  0.00           O  
ATOM   1440  N   LEU    92     -14.579   3.059 -45.078  1.00  0.00           N  
ATOM   1441  HN  LEU    92     -14.193   2.574 -44.297  1.00  0.00           H  
ATOM   1442  CA  LEU    92     -14.186   2.296 -46.249  1.00  0.00           C  
ATOM   1443  HA  LEU    92     -14.193   3.025 -47.046  1.00  0.00           H  
ATOM   1444  CB  LEU    92     -12.761   1.754 -46.064  1.00  0.00           C  
ATOM   1445  HB1 LEU    92     -12.758   0.956 -45.291  1.00  0.00           H  
ATOM   1446  HB2 LEU    92     -12.141   2.538 -45.578  1.00  0.00           H  
ATOM   1447  CG  LEU    92     -11.934   1.243 -47.289  1.00  0.00           C  
ATOM   1448  HG  LEU    92     -12.402   0.336 -47.728  1.00  0.00           H  
ATOM   1449  CD1 LEU    92     -11.709   2.320 -48.245  1.00  0.00           C  
ATOM   1450 HD11 LEU    92     -11.621   3.279 -47.691  1.00  0.00           H  
ATOM   1451 HD12 LEU    92     -12.710   2.438 -48.711  1.00  0.00           H  
ATOM   1452 HD13 LEU    92     -11.158   2.099 -49.185  1.00  0.00           H  
ATOM   1453  CD2 LEU    92     -10.625   0.561 -46.842  1.00  0.00           C  
ATOM   1454 HD21 LEU    92     -10.160   0.980 -45.924  1.00  0.00           H  
ATOM   1455 HD22 LEU    92      -9.878   0.369 -47.641  1.00  0.00           H  
ATOM   1456 HD23 LEU    92     -10.896  -0.469 -46.523  1.00  0.00           H  
ATOM   1457  C   LEU    92     -15.218   1.230 -46.563  1.00  0.00           C  
ATOM   1458  O   LEU    92     -15.841   0.663 -45.688  1.00  0.00           O  
ATOM   1459  N   THR    93     -15.392   0.897 -47.851  1.00  0.00           N  
ATOM   1460  HN  THR    93     -14.995   1.572 -48.468  1.00  0.00           H  
ATOM   1461  CA  THR    93     -16.181  -0.216 -48.266  1.00  0.00           C  
ATOM   1462  HA  THR    93     -16.292  -0.906 -47.442  1.00  0.00           H  
ATOM   1463  CB  THR    93     -17.544   0.309 -48.734  1.00  0.00           C  
ATOM   1464  HB  THR    93     -17.965   0.921 -47.908  1.00  0.00           H  
ATOM   1465  OG1 THR    93     -18.494  -0.696 -49.022  1.00  0.00           O  
ATOM   1466  HG1 THR    93     -18.693  -1.151 -48.200  1.00  0.00           H  
ATOM   1467  CG2 THR    93     -17.418   1.190 -50.041  1.00  0.00           C  
ATOM   1468 HG21 THR    93     -17.565   0.563 -50.946  1.00  0.00           H  
ATOM   1469 HG22 THR    93     -16.551   1.885 -50.013  1.00  0.00           H  
ATOM   1470 HG23 THR    93     -18.306   1.856 -50.083  1.00  0.00           H  
ATOM   1471  C   THR    93     -15.524  -1.037 -49.414  1.00  0.00           C  
ATOM   1472  O   THR    93     -14.924  -0.491 -50.389  1.00  0.00           O  
ATOM   1473  N   LYS    94     -15.483  -2.353 -49.309  1.00  0.00           N  
ATOM   1474  HN  LYS    94     -16.013  -2.745 -48.561  1.00  0.00           H  
ATOM   1475  CA  LYS    94     -15.003  -3.282 -50.290  1.00  0.00           C  
ATOM   1476  HA  LYS    94     -13.957  -3.059 -50.440  1.00  0.00           H  
ATOM   1477  CB  LYS    94     -15.050  -4.799 -49.803  1.00  0.00           C  
ATOM   1478  HB1 LYS    94     -16.008  -5.179 -49.387  1.00  0.00           H  
ATOM   1479  HB2 LYS    94     -14.262  -4.725 -49.024  1.00  0.00           H  
ATOM   1480  CG  LYS    94     -14.625  -5.933 -50.799  1.00  0.00           C  
ATOM   1481  HG1 LYS    94     -15.450  -6.023 -51.538  1.00  0.00           H  
ATOM   1482  HG2 LYS    94     -14.586  -6.903 -50.259  1.00  0.00           H  
ATOM   1483  CD  LYS    94     -13.180  -5.649 -51.424  1.00  0.00           C  
ATOM   1484  HD1 LYS    94     -12.557  -5.161 -50.645  1.00  0.00           H  
ATOM   1485  HD2 LYS    94     -13.214  -4.948 -52.285  1.00  0.00           H  
ATOM   1486  CE  LYS    94     -12.594  -7.043 -51.863  1.00  0.00           C  
ATOM   1487  HE1 LYS    94     -13.388  -7.596 -52.410  1.00  0.00           H  
ATOM   1488  HE2 LYS    94     -12.357  -7.588 -50.924  1.00  0.00           H  
ATOM   1489  NZ  LYS    94     -11.341  -6.846 -52.684  1.00  0.00           N  
ATOM   1490  HZ1 LYS    94     -11.411  -6.186 -53.485  1.00  0.00           H  
ATOM   1491  HZ2 LYS    94     -11.011  -7.773 -53.023  1.00  0.00           H  
ATOM   1492  HZ3 LYS    94     -10.556  -6.550 -52.069  1.00  0.00           H  
ATOM   1493  C   LYS    94     -15.665  -3.091 -51.685  1.00  0.00           C  
ATOM   1494  O   LYS    94     -14.894  -2.897 -52.626  1.00  0.00           O  
ATOM   1495  N   PRO    95     -16.992  -3.079 -51.896  1.00  0.00           N  
ATOM   1496  CD  PRO    95     -17.951  -3.793 -50.968  1.00  0.00           C  
ATOM   1497  HD1 PRO    95     -17.954  -3.367 -49.942  1.00  0.00           H  
ATOM   1498  HD2 PRO    95     -17.647  -4.841 -50.759  1.00  0.00           H  
ATOM   1499  CA  PRO    95     -17.551  -2.881 -53.213  1.00  0.00           C  
ATOM   1500  HA  PRO    95     -16.960  -3.364 -53.977  1.00  0.00           H  
ATOM   1501  CB  PRO    95     -18.895  -3.473 -53.093  1.00  0.00           C  
ATOM   1502  HB1 PRO    95     -18.880  -4.436 -53.649  1.00  0.00           H  
ATOM   1503  HB2 PRO    95     -19.675  -2.928 -53.667  1.00  0.00           H  
ATOM   1504  CG  PRO    95     -19.325  -3.793 -51.695  1.00  0.00           C  
ATOM   1505  HG1 PRO    95     -19.961  -2.976 -51.293  1.00  0.00           H  
ATOM   1506  HG2 PRO    95     -19.891  -4.749 -51.672  1.00  0.00           H  
ATOM   1507  C   PRO    95     -17.570  -1.352 -53.490  1.00  0.00           C  
ATOM   1508  O   PRO    95     -18.652  -0.846 -53.637  1.00  0.00           O  
ATOM   1509  N   SER    96     -16.417  -0.643 -53.517  1.00  0.00           N  
ATOM   1510  HN  SER    96     -15.513  -1.041 -53.380  1.00  0.00           H  
ATOM   1511  CA  SER    96     -16.382   0.828 -53.576  1.00  0.00           C  
ATOM   1512  HA  SER    96     -17.180   1.257 -52.988  1.00  0.00           H  
ATOM   1513  CB  SER    96     -15.038   1.524 -53.225  1.00  0.00           C  
ATOM   1514  HB1 SER    96     -15.108   2.580 -53.564  1.00  0.00           H  
ATOM   1515  HB2 SER    96     -14.193   1.106 -53.813  1.00  0.00           H  
ATOM   1516  OG  SER    96     -14.771   1.574 -51.857  1.00  0.00           O  
ATOM   1517  HG1 SER    96     -14.858   0.706 -51.457  1.00  0.00           H  
ATOM   1518  C   SER    96     -16.620   1.272 -55.069  1.00  0.00           C  
ATOM   1519  O   SER    96     -15.857   0.851 -55.950  1.00  0.00           O  
ATOM   1520  N   PRO    97     -17.620   2.121 -55.366  1.00  0.00           N  
ATOM   1521  CD  PRO    97     -18.617   2.734 -54.476  1.00  0.00           C  
ATOM   1522  HD1 PRO    97     -18.092   3.300 -53.676  1.00  0.00           H  
ATOM   1523  HD2 PRO    97     -19.280   1.950 -54.052  1.00  0.00           H  
ATOM   1524  CA  PRO    97     -17.887   2.409 -56.742  1.00  0.00           C  
ATOM   1525  HA  PRO    97     -17.643   1.591 -57.403  1.00  0.00           H  
ATOM   1526  CB  PRO    97     -19.357   2.911 -56.698  1.00  0.00           C  
ATOM   1527  HB1 PRO    97     -20.024   2.026 -56.774  1.00  0.00           H  
ATOM   1528  HB2 PRO    97     -19.606   3.497 -57.609  1.00  0.00           H  
ATOM   1529  CG  PRO    97     -19.452   3.622 -55.409  1.00  0.00           C  
ATOM   1530  HG1 PRO    97     -19.017   4.639 -55.514  1.00  0.00           H  
ATOM   1531  HG2 PRO    97     -20.538   3.674 -55.184  1.00  0.00           H  
ATOM   1532  C   PRO    97     -16.924   3.538 -57.210  1.00  0.00           C  
ATOM   1533  O   PRO    97     -16.296   4.144 -56.368  1.00  0.00           O  
ATOM   1534  N   ALA    98     -16.854   3.854 -58.525  1.00  0.00           N  
ATOM   1535  HN  ALA    98     -17.264   3.239 -59.194  1.00  0.00           H  
ATOM   1536  CA  ALA    98     -16.161   4.945 -59.073  1.00  0.00           C  
ATOM   1537  HA  ALA    98     -15.135   4.932 -58.737  1.00  0.00           H  
ATOM   1538  CB  ALA    98     -16.311   4.843 -60.569  1.00  0.00           C  
ATOM   1539  HB1 ALA    98     -15.987   5.728 -61.157  1.00  0.00           H  
ATOM   1540  HB2 ALA    98     -17.382   4.681 -60.818  1.00  0.00           H  
ATOM   1541  HB3 ALA    98     -15.623   4.047 -60.926  1.00  0.00           H  
ATOM   1542  C   ALA    98     -16.671   6.309 -58.590  1.00  0.00           C  
ATOM   1543  O   ALA    98     -17.865   6.561 -58.368  1.00  0.00           O  
ATOM   1544  N   SER    99     -15.686   7.245 -58.297  1.00  0.00           N  
ATOM   1545  HN  SER    99     -14.748   7.035 -58.560  1.00  0.00           H  
ATOM   1546  CA  SER    99     -15.869   8.576 -57.652  1.00  0.00           C  
ATOM   1547  HA  SER    99     -14.907   9.056 -57.757  1.00  0.00           H  
ATOM   1548  CB  SER    99     -17.108   9.309 -58.241  1.00  0.00           C  
ATOM   1549  HB1 SER    99     -18.030   8.989 -57.709  1.00  0.00           H  
ATOM   1550  HB2 SER    99     -17.132   8.974 -59.300  1.00  0.00           H  
ATOM   1551  OG  SER    99     -16.984  10.750 -58.169  1.00  0.00           O  
ATOM   1552  HG1 SER    99     -17.845  11.047 -57.863  1.00  0.00           H  
ATOM   1553  C   SER    99     -15.946   8.342 -56.155  1.00  0.00           C  
ATOM   1554  O   SER    99     -16.221   9.273 -55.423  1.00  0.00           O  
ATOM   1555  N   GLY   100     -15.901   7.024 -55.730  1.00  0.00           N  
ATOM   1556  HN  GLY   100     -15.832   6.300 -56.411  1.00  0.00           H  
ATOM   1557  CA  GLY   100     -15.630   6.691 -54.337  1.00  0.00           C  
ATOM   1558  HA1 GLY   100     -15.665   5.621 -54.199  1.00  0.00           H  
ATOM   1559  HA2 GLY   100     -16.418   7.158 -53.765  1.00  0.00           H  
ATOM   1560  C   GLY   100     -14.401   7.154 -53.685  1.00  0.00           C  
ATOM   1561  O   GLY   100     -13.452   7.506 -54.328  1.00  0.00           O  
ATOM   1562  N   PHE   101     -14.355   7.110 -52.346  1.00  0.00           N  
ATOM   1563  HN  PHE   101     -15.157   6.813 -51.833  1.00  0.00           H  
ATOM   1564  CA  PHE   101     -13.101   7.332 -51.666  1.00  0.00           C  
ATOM   1565  HA  PHE   101     -12.769   8.297 -52.019  1.00  0.00           H  
ATOM   1566  CB  PHE   101     -13.370   7.369 -50.102  1.00  0.00           C  
ATOM   1567  HB1 PHE   101     -13.578   6.372 -49.659  1.00  0.00           H  
ATOM   1568  HB2 PHE   101     -14.360   7.837 -49.919  1.00  0.00           H  
ATOM   1569  CG  PHE   101     -12.199   7.993 -49.361  1.00  0.00           C  
ATOM   1570  CD1 PHE   101     -11.520   7.244 -48.421  1.00  0.00           C  
ATOM   1571  HD1 PHE   101     -11.846   6.264 -48.106  1.00  0.00           H  
ATOM   1572  CE1 PHE   101     -10.287   7.682 -47.919  1.00  0.00           C  
ATOM   1573  HE1 PHE   101      -9.688   7.097 -47.237  1.00  0.00           H  
ATOM   1574  CZ  PHE   101      -9.817   9.014 -48.205  1.00  0.00           C  
ATOM   1575  HZ  PHE   101      -8.853   9.353 -47.855  1.00  0.00           H  
ATOM   1576  CD2 PHE   101     -11.747   9.305 -49.617  1.00  0.00           C  
ATOM   1577  HD2 PHE   101     -12.217   9.903 -50.384  1.00  0.00           H  
ATOM   1578  CE2 PHE   101     -10.578   9.788 -49.077  1.00  0.00           C  
ATOM   1579  HE2 PHE   101     -10.159  10.688 -49.502  1.00  0.00           H  
ATOM   1580  C   PHE   101     -11.888   6.397 -51.927  1.00  0.00           C  
ATOM   1581  O   PHE   101     -12.016   5.172 -51.860  1.00  0.00           O  
ATOM   1582  N   SER   102     -10.655   6.911 -52.089  1.00  0.00           N  
ATOM   1583  HN  SER   102     -10.616   7.888 -52.280  1.00  0.00           H  
ATOM   1584  CA  SER   102      -9.513   6.001 -52.225  1.00  0.00           C  
ATOM   1585  HA  SER   102      -9.823   4.973 -52.341  1.00  0.00           H  
ATOM   1586  CB  SER   102      -8.589   6.463 -53.407  1.00  0.00           C  
ATOM   1587  HB1 SER   102      -8.194   7.501 -53.356  1.00  0.00           H  
ATOM   1588  HB2 SER   102      -9.153   6.406 -54.363  1.00  0.00           H  
ATOM   1589  OG  SER   102      -7.505   5.555 -53.487  1.00  0.00           O  
ATOM   1590  HG1 SER   102      -7.066   5.736 -54.322  1.00  0.00           H  
ATOM   1591  C   SER   102      -8.692   6.118 -50.909  1.00  0.00           C  
ATOM   1592  O   SER   102      -8.568   7.263 -50.385  1.00  0.00           O  
ATOM   1593  N   PRO   103      -7.967   5.061 -50.458  1.00  0.00           N  
ATOM   1594  CD  PRO   103      -8.382   3.611 -50.590  1.00  0.00           C  
ATOM   1595  HD1 PRO   103      -7.826   3.145 -51.431  1.00  0.00           H  
ATOM   1596  HD2 PRO   103      -9.464   3.394 -50.719  1.00  0.00           H  
ATOM   1597  CA  PRO   103      -6.808   5.219 -49.592  1.00  0.00           C  
ATOM   1598  HA  PRO   103      -7.213   5.809 -48.783  1.00  0.00           H  
ATOM   1599  CB  PRO   103      -6.523   3.712 -49.017  1.00  0.00           C  
ATOM   1600  HB1 PRO   103      -6.074   3.901 -48.018  1.00  0.00           H  
ATOM   1601  HB2 PRO   103      -5.848   2.983 -49.515  1.00  0.00           H  
ATOM   1602  CG  PRO   103      -7.882   3.087 -49.202  1.00  0.00           C  
ATOM   1603  HG1 PRO   103      -7.910   1.985 -49.333  1.00  0.00           H  
ATOM   1604  HG2 PRO   103      -8.585   3.358 -48.386  1.00  0.00           H  
ATOM   1605  C   PRO   103      -5.506   5.813 -50.233  1.00  0.00           C  
ATOM   1606  O   PRO   103      -4.463   5.713 -49.585  1.00  0.00           O  
ATOM   1607  N   SER   104      -5.555   6.276 -51.459  1.00  0.00           N  
ATOM   1608  HN  SER   104      -6.409   6.020 -51.905  1.00  0.00           H  
ATOM   1609  CA  SER   104      -4.391   6.955 -52.080  1.00  0.00           C  
ATOM   1610  HA  SER   104      -3.539   6.638 -51.497  1.00  0.00           H  
ATOM   1611  CB  SER   104      -3.980   6.425 -53.513  1.00  0.00           C  
ATOM   1612  HB1 SER   104      -4.981   6.460 -53.994  1.00  0.00           H  
ATOM   1613  HB2 SER   104      -3.718   5.346 -53.472  1.00  0.00           H  
ATOM   1614  OG  SER   104      -2.950   7.236 -54.144  1.00  0.00           O  
ATOM   1615  HG1 SER   104      -2.106   6.984 -53.761  1.00  0.00           H  
ATOM   1616  C   SER   104      -4.550   8.540 -52.130  1.00  0.00           C  
ATOM   1617  O   SER   104      -5.509   9.029 -52.744  1.00  0.00           O  
ATOM   1618  N   VAL   105      -3.619   9.240 -51.439  1.00  0.00           N  
ATOM   1619  HN  VAL   105      -2.791   8.788 -51.118  1.00  0.00           H  
ATOM   1620  CA  VAL   105      -3.635  10.685 -51.365  1.00  0.00           C  
ATOM   1621  HA  VAL   105      -4.674  10.979 -51.356  1.00  0.00           H  
ATOM   1622  CB  VAL   105      -2.924  11.276 -50.101  1.00  0.00           C  
ATOM   1623  HB  VAL   105      -2.983  12.379 -50.222  1.00  0.00           H  
ATOM   1624  CG1 VAL   105      -3.923  10.880 -48.908  1.00  0.00           C  
ATOM   1625 HG11 VAL   105      -3.549  11.372 -47.985  1.00  0.00           H  
ATOM   1626 HG12 VAL   105      -3.766   9.796 -48.723  1.00  0.00           H  
ATOM   1627 HG13 VAL   105      -5.006  11.083 -49.050  1.00  0.00           H  
ATOM   1628  CG2 VAL   105      -1.441  10.812 -49.936  1.00  0.00           C  
ATOM   1629 HG21 VAL   105      -1.338   9.745 -49.646  1.00  0.00           H  
ATOM   1630 HG22 VAL   105      -0.915  11.368 -49.131  1.00  0.00           H  
ATOM   1631 HG23 VAL   105      -0.789  11.076 -50.796  1.00  0.00           H  
ATOM   1632  C   VAL   105      -3.075  11.333 -52.628  1.00  0.00           C  
ATOM   1633  O   VAL   105      -2.149  10.822 -53.236  1.00  0.00           O  
ATOM   1634  N   GLN   106      -3.503  12.548 -53.014  1.00  0.00           N  
ATOM   1635  HN  GLN   106      -4.270  13.035 -52.602  1.00  0.00           H  
ATOM   1636  CA  GLN   106      -2.930  13.302 -54.157  1.00  0.00           C  
ATOM   1637  HA  GLN   106      -3.032  12.681 -55.035  1.00  0.00           H  
ATOM   1638  CB  GLN   106      -3.592  14.712 -54.408  1.00  0.00           C  
ATOM   1639  HB1 GLN   106      -2.930  15.387 -54.993  1.00  0.00           H  
ATOM   1640  HB2 GLN   106      -3.796  15.079 -53.380  1.00  0.00           H  
ATOM   1641  CG  GLN   106      -4.855  14.755 -55.297  1.00  0.00           C  
ATOM   1642  HG1 GLN   106      -4.718  14.100 -56.184  1.00  0.00           H  
ATOM   1643  HG2 GLN   106      -4.889  15.773 -55.740  1.00  0.00           H  
ATOM   1644  CD  GLN   106      -6.092  14.424 -54.490  1.00  0.00           C  
ATOM   1645  OE1 GLN   106      -6.845  15.257 -54.033  1.00  0.00           O  
ATOM   1646  NE2 GLN   106      -6.446  13.080 -54.347  1.00  0.00           N  
ATOM   1647 HE21 GLN   106      -5.769  12.442 -54.714  1.00  0.00           H  
ATOM   1648 HE22 GLN   106      -7.123  12.953 -53.622  1.00  0.00           H  
ATOM   1649  C   GLN   106      -1.399  13.737 -53.888  1.00  0.00           C  
ATOM   1650  O   GLN   106      -1.041  14.020 -52.735  1.00  0.00           O  
ATOM   1651  N   CYS   107      -0.577  13.761 -54.956  1.00  0.00           N  
ATOM   1652  HN  CYS   107      -1.020  13.735 -55.848  1.00  0.00           H  
ATOM   1653  CA  CYS   107       0.897  14.069 -54.858  1.00  0.00           C  
ATOM   1654  HA  CYS   107       1.292  13.312 -54.197  1.00  0.00           H  
ATOM   1655  CB  CYS   107       1.484  13.673 -56.262  1.00  0.00           C  
ATOM   1656  HB1 CYS   107       2.513  14.053 -56.437  1.00  0.00           H  
ATOM   1657  HB2 CYS   107       1.044  14.158 -57.161  1.00  0.00           H  
ATOM   1658  SG  CYS   107       1.540  11.936 -56.610  1.00  0.00           S  
ATOM   1659  C   CYS   107       1.241  15.455 -54.432  1.00  0.00           C  
ATOM   1660  O   CYS   107       0.405  16.352 -54.523  1.00  0.00           O  
ATOM   1661  N   PRO   108       2.422  15.764 -53.989  1.00  0.00           N  
ATOM   1662  CD  PRO   108       3.417  14.771 -53.664  1.00  0.00           C  
ATOM   1663  HD1 PRO   108       3.609  14.193 -54.594  1.00  0.00           H  
ATOM   1664  HD2 PRO   108       3.196  14.188 -52.745  1.00  0.00           H  
ATOM   1665  CA  PRO   108       3.006  17.106 -54.095  1.00  0.00           C  
ATOM   1666  HA  PRO   108       2.711  17.684 -53.231  1.00  0.00           H  
ATOM   1667  CB  PRO   108       4.592  16.883 -54.017  1.00  0.00           C  
ATOM   1668  HB1 PRO   108       5.145  17.725 -53.548  1.00  0.00           H  
ATOM   1669  HB2 PRO   108       5.049  16.732 -55.018  1.00  0.00           H  
ATOM   1670  CG  PRO   108       4.754  15.591 -53.311  1.00  0.00           C  
ATOM   1671  HG1 PRO   108       5.664  15.053 -53.654  1.00  0.00           H  
ATOM   1672  HG2 PRO   108       4.658  15.591 -52.204  1.00  0.00           H  
ATOM   1673  C   PRO   108       2.587  17.996 -55.391  1.00  0.00           C  
ATOM   1674  O   PRO   108       2.709  17.653 -56.529  1.00  0.00           O  
ATOM   1675  N   ASN   109       2.311  19.330 -55.058  1.00  0.00           N  
ATOM   1676  HN  ASN   109       2.259  19.585 -54.096  1.00  0.00           H  
ATOM   1677  CA  ASN   109       2.197  20.429 -56.011  1.00  0.00           C  
ATOM   1678  HA  ASN   109       1.897  20.129 -57.005  1.00  0.00           H  
ATOM   1679  CB  ASN   109       1.125  21.346 -55.395  1.00  0.00           C  
ATOM   1680  HB1 ASN   109       0.875  22.197 -56.064  1.00  0.00           H  
ATOM   1681  HB2 ASN   109       1.482  21.710 -54.407  1.00  0.00           H  
ATOM   1682  CG  ASN   109      -0.127  20.541 -55.229  1.00  0.00           C  
ATOM   1683  OD1 ASN   109      -0.671  19.893 -56.102  1.00  0.00           O  
ATOM   1684  ND2 ASN   109      -0.698  20.583 -54.001  1.00  0.00           N  
ATOM   1685 HD21 ASN   109      -1.676  20.432 -53.855  1.00  0.00           H  
ATOM   1686 HD22 ASN   109      -0.156  20.957 -53.248  1.00  0.00           H  
ATOM   1687  C   ASN   109       3.514  21.200 -56.129  1.00  0.00           C  
ATOM   1688  O   ASN   109       3.599  22.218 -56.782  1.00  0.00           O  
ATOM   1689  N   ASP   110       4.522  20.785 -55.427  1.00  0.00           N  
ATOM   1690  HN  ASP   110       4.463  19.826 -55.162  1.00  0.00           H  
ATOM   1691  CA  ASP   110       5.745  21.546 -55.033  1.00  0.00           C  
ATOM   1692  HA  ASP   110       5.456  22.562 -54.808  1.00  0.00           H  
ATOM   1693  CB  ASP   110       6.473  20.927 -53.890  1.00  0.00           C  
ATOM   1694  HB1 ASP   110       7.502  21.337 -53.810  1.00  0.00           H  
ATOM   1695  HB2 ASP   110       6.632  19.849 -54.105  1.00  0.00           H  
ATOM   1696  CG  ASP   110       5.593  20.970 -52.639  1.00  0.00           C  
ATOM   1697  OD1 ASP   110       4.555  21.646 -52.665  1.00  0.00           O  
ATOM   1698  OD2 ASP   110       6.076  20.472 -51.569  1.00  0.00           O  
ATOM   1699  C   ASP   110       6.752  21.528 -56.149  1.00  0.00           C  
ATOM   1700  O   ASP   110       7.080  20.442 -56.736  1.00  0.00           O  
ATOM   1701  N   GLY   111       7.203  22.710 -56.522  1.00  0.00           N  
ATOM   1702  HN  GLY   111       6.755  23.521 -56.152  1.00  0.00           H  
ATOM   1703  CA  GLY   111       8.336  22.958 -57.423  1.00  0.00           C  
ATOM   1704  HA1 GLY   111       8.497  24.025 -57.406  1.00  0.00           H  
ATOM   1705  HA2 GLY   111       7.964  22.721 -58.409  1.00  0.00           H  
ATOM   1706  C   GLY   111       9.606  22.278 -57.093  1.00  0.00           C  
ATOM   1707  O   GLY   111       9.883  21.650 -56.080  1.00  0.00           O  
ATOM   1708  N   PHE   112      10.562  22.482 -57.976  1.00  0.00           N  
ATOM   1709  HN  PHE   112      10.316  23.044 -58.762  1.00  0.00           H  
ATOM   1710  CA  PHE   112      11.952  22.136 -57.811  1.00  0.00           C  
ATOM   1711  HA  PHE   112      12.250  21.915 -56.797  1.00  0.00           H  
ATOM   1712  CB  PHE   112      12.280  21.027 -58.896  1.00  0.00           C  
ATOM   1713  HB1 PHE   112      12.224  21.374 -59.950  1.00  0.00           H  
ATOM   1714  HB2 PHE   112      11.518  20.223 -58.815  1.00  0.00           H  
ATOM   1715  CG  PHE   112      13.674  20.466 -58.636  1.00  0.00           C  
ATOM   1716  CD1 PHE   112      14.022  20.021 -57.361  1.00  0.00           C  
ATOM   1717  HD1 PHE   112      13.258  19.893 -56.608  1.00  0.00           H  
ATOM   1718  CE1 PHE   112      15.339  19.656 -57.023  1.00  0.00           C  
ATOM   1719  HE1 PHE   112      15.588  19.295 -56.036  1.00  0.00           H  
ATOM   1720  CZ  PHE   112      16.288  19.886 -57.964  1.00  0.00           C  
ATOM   1721  HZ  PHE   112      17.318  19.600 -57.806  1.00  0.00           H  
ATOM   1722  CD2 PHE   112      14.685  20.643 -59.590  1.00  0.00           C  
ATOM   1723  HD2 PHE   112      14.393  20.977 -60.575  1.00  0.00           H  
ATOM   1724  CE2 PHE   112      15.990  20.403 -59.236  1.00  0.00           C  
ATOM   1725  HE2 PHE   112      16.800  20.324 -59.947  1.00  0.00           H  
ATOM   1726  C   PHE   112      12.704  23.398 -58.119  1.00  0.00           C  
ATOM   1727  O   PHE   112      12.554  23.916 -59.217  1.00  0.00           O  
ATOM   1728  N   GLY   113      13.622  23.806 -57.227  1.00  0.00           N  
ATOM   1729  HN  GLY   113      13.867  23.343 -56.379  1.00  0.00           H  
ATOM   1730  CA  GLY   113      14.211  25.181 -57.209  1.00  0.00           C  
ATOM   1731  HA1 GLY   113      14.811  25.292 -56.318  1.00  0.00           H  
ATOM   1732  HA2 GLY   113      13.441  25.931 -57.304  1.00  0.00           H  
ATOM   1733  C   GLY   113      15.126  25.453 -58.328  1.00  0.00           C  
ATOM   1734  O   GLY   113      15.325  26.663 -58.604  1.00  0.00           O  
ATOM   1735  N   VAL   114      15.550  24.438 -59.177  1.00  0.00           N  
ATOM   1736  HN  VAL   114      15.258  23.516 -58.935  1.00  0.00           H  
ATOM   1737  CA  VAL   114      16.375  24.712 -60.359  1.00  0.00           C  
ATOM   1738  HA  VAL   114      17.098  25.510 -60.277  1.00  0.00           H  
ATOM   1739  CB  VAL   114      17.191  23.404 -60.607  1.00  0.00           C  
ATOM   1740  HB  VAL   114      16.442  22.584 -60.627  1.00  0.00           H  
ATOM   1741  CG1 VAL   114      17.927  23.432 -61.975  1.00  0.00           C  
ATOM   1742 HG11 VAL   114      18.577  22.542 -62.116  1.00  0.00           H  
ATOM   1743 HG12 VAL   114      18.656  24.256 -62.127  1.00  0.00           H  
ATOM   1744 HG13 VAL   114      17.120  23.484 -62.738  1.00  0.00           H  
ATOM   1745  CG2 VAL   114      18.199  23.147 -59.440  1.00  0.00           C  
ATOM   1746 HG21 VAL   114      17.630  22.901 -58.518  1.00  0.00           H  
ATOM   1747 HG22 VAL   114      18.750  24.111 -59.394  1.00  0.00           H  
ATOM   1748 HG23 VAL   114      18.934  22.338 -59.637  1.00  0.00           H  
ATOM   1749  C   VAL   114      15.566  25.016 -61.555  1.00  0.00           C  
ATOM   1750  O   VAL   114      16.003  25.775 -62.427  1.00  0.00           O  
ATOM   1751  N   TYR   115      14.309  24.672 -61.605  1.00  0.00           N  
ATOM   1752  HN  TYR   115      13.936  24.192 -60.815  1.00  0.00           H  
ATOM   1753  CA  TYR   115      13.533  24.894 -62.857  1.00  0.00           C  
ATOM   1754  HA  TYR   115      14.169  25.201 -63.675  1.00  0.00           H  
ATOM   1755  CB  TYR   115      12.607  23.693 -63.266  1.00  0.00           C  
ATOM   1756  HB1 TYR   115      12.016  23.982 -64.161  1.00  0.00           H  
ATOM   1757  HB2 TYR   115      11.929  23.405 -62.435  1.00  0.00           H  
ATOM   1758  CG  TYR   115      13.395  22.480 -63.580  1.00  0.00           C  
ATOM   1759  CD1 TYR   115      14.462  22.491 -64.461  1.00  0.00           C  
ATOM   1760  HD1 TYR   115      14.677  23.407 -64.990  1.00  0.00           H  
ATOM   1761  CE1 TYR   115      15.204  21.341 -64.772  1.00  0.00           C  
ATOM   1762  HE1 TYR   115      15.886  21.318 -65.609  1.00  0.00           H  
ATOM   1763  CZ  TYR   115      14.695  20.125 -64.307  1.00  0.00           C  
ATOM   1764  OH  TYR   115      15.189  18.863 -64.704  1.00  0.00           O  
ATOM   1765  HH  TYR   115      15.851  19.088 -65.361  1.00  0.00           H  
ATOM   1766  CD2 TYR   115      13.041  21.199 -62.955  1.00  0.00           C  
ATOM   1767  HD2 TYR   115      12.138  21.109 -62.370  1.00  0.00           H  
ATOM   1768  CE2 TYR   115      13.635  20.064 -63.396  1.00  0.00           C  
ATOM   1769  HE2 TYR   115      13.180  19.128 -63.106  1.00  0.00           H  
ATOM   1770  C   TYR   115      12.544  26.082 -62.685  1.00  0.00           C  
ATOM   1771  O   TYR   115      12.047  26.727 -63.586  1.00  0.00           O  
ATOM   1772  N   SER   116      12.267  26.471 -61.447  1.00  0.00           N  
ATOM   1773  HN  SER   116      12.577  26.058 -60.594  1.00  0.00           H  
ATOM   1774  CA  SER   116      11.394  27.569 -61.119  1.00  0.00           C  
ATOM   1775  HA  SER   116      10.441  27.338 -61.571  1.00  0.00           H  
ATOM   1776  CB  SER   116      10.883  27.688 -59.696  1.00  0.00           C  
ATOM   1777  HB1 SER   116      10.470  26.680 -59.481  1.00  0.00           H  
ATOM   1778  HB2 SER   116      10.080  28.443 -59.553  1.00  0.00           H  
ATOM   1779  OG  SER   116      11.898  27.959 -58.767  1.00  0.00           O  
ATOM   1780  HG1 SER   116      11.448  28.121 -57.935  1.00  0.00           H  
ATOM   1781  C   SER   116      11.859  28.936 -61.622  1.00  0.00           C  
ATOM   1782  O   SER   116      13.024  29.238 -61.678  1.00  0.00           O  
ATOM   1783  N   ASN   117      10.906  29.812 -62.059  1.00  0.00           N  
ATOM   1784  HN  ASN   117       9.950  29.561 -62.184  1.00  0.00           H  
ATOM   1785  CA  ASN   117      11.149  31.204 -62.450  1.00  0.00           C  
ATOM   1786  HA  ASN   117      10.207  31.697 -62.644  1.00  0.00           H  
ATOM   1787  CB  ASN   117      11.860  32.029 -61.306  1.00  0.00           C  
ATOM   1788  HB1 ASN   117      12.009  33.074 -61.652  1.00  0.00           H  
ATOM   1789  HB2 ASN   117      12.858  31.597 -61.078  1.00  0.00           H  
ATOM   1790  CG  ASN   117      10.977  32.114 -60.056  1.00  0.00           C  
ATOM   1791  OD1 ASN   117      11.477  32.008 -58.951  1.00  0.00           O  
ATOM   1792  ND2 ASN   117       9.661  32.393 -60.213  1.00  0.00           N  
ATOM   1793 HD21 ASN   117       9.199  32.350 -61.099  1.00  0.00           H  
ATOM   1794 HD22 ASN   117       9.022  32.436 -59.445  1.00  0.00           H  
ATOM   1795  C   ASN   117      11.856  31.322 -63.798  1.00  0.00           C  
ATOM   1796  O   ASN   117      12.466  32.361 -64.048  1.00  0.00           O  
ATOM   1797  N   SER   118      11.764  30.212 -64.671  1.00  0.00           N  
ATOM   1798  HN  SER   118      11.167  29.497 -64.317  1.00  0.00           H  
ATOM   1799  CA  SER   118      12.440  30.217 -65.976  1.00  0.00           C  
ATOM   1800  HA  SER   118      13.076  31.087 -66.046  1.00  0.00           H  
ATOM   1801  CB  SER   118      13.244  28.918 -66.224  1.00  0.00           C  
ATOM   1802  HB1 SER   118      14.017  28.788 -65.436  1.00  0.00           H  
ATOM   1803  HB2 SER   118      13.782  28.810 -67.190  1.00  0.00           H  
ATOM   1804  OG  SER   118      12.286  27.824 -66.050  1.00  0.00           O  
ATOM   1805  HG1 SER   118      12.368  27.552 -65.133  1.00  0.00           H  
ATOM   1806  C   SER   118      11.456  30.457 -67.205  1.00  0.00           C  
ATOM   1807  O   SER   118      11.884  30.232 -68.314  1.00  0.00           O  
ATOM   1808  N   TYR   119      10.129  30.841 -66.959  1.00  0.00           N  
ATOM   1809  HN  TYR   119       9.961  30.729 -65.982  1.00  0.00           H  
ATOM   1810  CA  TYR   119       9.040  30.993 -67.857  1.00  0.00           C  
ATOM   1811  HA  TYR   119       8.124  31.179 -67.316  1.00  0.00           H  
ATOM   1812  CB  TYR   119       9.316  32.221 -68.865  1.00  0.00           C  
ATOM   1813  HB1 TYR   119       8.518  32.204 -69.637  1.00  0.00           H  
ATOM   1814  HB2 TYR   119      10.246  31.983 -69.425  1.00  0.00           H  
ATOM   1815  CG  TYR   119       9.375  33.603 -68.156  1.00  0.00           C  
ATOM   1816  CD1 TYR   119      10.544  34.147 -67.550  1.00  0.00           C  
ATOM   1817  HD1 TYR   119      11.483  33.622 -67.636  1.00  0.00           H  
ATOM   1818  CE1 TYR   119      10.476  35.414 -66.969  1.00  0.00           C  
ATOM   1819  HE1 TYR   119      11.373  35.931 -66.663  1.00  0.00           H  
ATOM   1820  CZ  TYR   119       9.318  36.235 -66.977  1.00  0.00           C  
ATOM   1821  OH  TYR   119       9.255  37.541 -66.487  1.00  0.00           O  
ATOM   1822  HH  TYR   119       8.351  37.804 -66.300  1.00  0.00           H  
ATOM   1823  CD2 TYR   119       8.173  34.342 -68.089  1.00  0.00           C  
ATOM   1824  HD2 TYR   119       7.247  33.988 -68.516  1.00  0.00           H  
ATOM   1825  CE2 TYR   119       8.212  35.662 -67.546  1.00  0.00           C  
ATOM   1826  HE2 TYR   119       7.315  36.263 -67.517  1.00  0.00           H  
ATOM   1827  C   TYR   119       8.670  29.728 -68.680  1.00  0.00           C  
ATOM   1828  O   TYR   119       7.593  29.577 -69.224  1.00  0.00           O  
ATOM   1829  N   GLY   120       9.643  28.728 -68.783  1.00  0.00           N  
ATOM   1830  HN  GLY   120      10.550  28.824 -68.380  1.00  0.00           H  
ATOM   1831  CA  GLY   120       9.411  27.513 -69.587  1.00  0.00           C  
ATOM   1832  HA1 GLY   120      10.390  27.058 -69.606  1.00  0.00           H  
ATOM   1833  HA2 GLY   120       9.173  27.875 -70.577  1.00  0.00           H  
ATOM   1834  C   GLY   120       8.351  26.537 -69.152  1.00  0.00           C  
ATOM   1835  O   GLY   120       7.858  26.728 -68.082  1.00  0.00           O  
ATOM   1836  N   PRO   121       7.990  25.507 -69.898  1.00  0.00           N  
ATOM   1837  CD  PRO   121       8.470  25.296 -71.301  1.00  0.00           C  
ATOM   1838  HD1 PRO   121       9.563  25.171 -71.456  1.00  0.00           H  
ATOM   1839  HD2 PRO   121       8.144  26.048 -72.052  1.00  0.00           H  
ATOM   1840  CA  PRO   121       7.053  24.396 -69.476  1.00  0.00           C  
ATOM   1841  HA  PRO   121       6.083  24.820 -69.694  1.00  0.00           H  
ATOM   1842  CB  PRO   121       7.365  23.267 -70.421  1.00  0.00           C  
ATOM   1843  HB1 PRO   121       6.467  22.616 -70.480  1.00  0.00           H  
ATOM   1844  HB2 PRO   121       8.260  22.675 -70.132  1.00  0.00           H  
ATOM   1845  CG  PRO   121       7.708  24.034 -71.727  1.00  0.00           C  
ATOM   1846  HG1 PRO   121       8.265  23.469 -72.505  1.00  0.00           H  
ATOM   1847  HG2 PRO   121       6.822  24.459 -72.245  1.00  0.00           H  
ATOM   1848  C   PRO   121       7.094  24.068 -67.938  1.00  0.00           C  
ATOM   1849  O   PRO   121       8.158  24.020 -67.340  1.00  0.00           O  
ATOM   1850  N   GLU   122       5.904  23.757 -67.386  1.00  0.00           N  
ATOM   1851  HN  GLU   122       5.221  23.772 -68.113  1.00  0.00           H  
ATOM   1852  CA  GLU   122       5.668  23.450 -65.967  1.00  0.00           C  
ATOM   1853  HA  GLU   122       6.190  24.210 -65.405  1.00  0.00           H  
ATOM   1854  CB  GLU   122       4.151  23.515 -65.541  1.00  0.00           C  
ATOM   1855  HB1 GLU   122       3.931  23.396 -64.458  1.00  0.00           H  
ATOM   1856  HB2 GLU   122       3.707  22.582 -65.950  1.00  0.00           H  
ATOM   1857  CG  GLU   122       3.480  24.774 -66.022  1.00  0.00           C  
ATOM   1858  HG1 GLU   122       2.404  24.520 -65.916  1.00  0.00           H  
ATOM   1859  HG2 GLU   122       3.770  25.024 -67.065  1.00  0.00           H  
ATOM   1860  CD  GLU   122       3.912  25.940 -65.203  1.00  0.00           C  
ATOM   1861  OE1 GLU   122       3.115  26.878 -65.115  1.00  0.00           O  
ATOM   1862  OE2 GLU   122       5.121  26.033 -64.851  1.00  0.00           O  
ATOM   1863  C   GLU   122       6.443  22.186 -65.474  1.00  0.00           C  
ATOM   1864  O   GLU   122       6.458  21.161 -66.199  1.00  0.00           O  
ATOM   1865  N   PHE   123       7.044  22.243 -64.325  1.00  0.00           N  
ATOM   1866  HN  PHE   123       7.045  23.050 -63.740  1.00  0.00           H  
ATOM   1867  CA  PHE   123       7.392  21.039 -63.484  1.00  0.00           C  
ATOM   1868  HA  PHE   123       7.650  20.248 -64.172  1.00  0.00           H  
ATOM   1869  CB  PHE   123       8.612  21.287 -62.593  1.00  0.00           C  
ATOM   1870  HB1 PHE   123       8.439  22.167 -61.938  1.00  0.00           H  
ATOM   1871  HB2 PHE   123       9.401  21.459 -63.356  1.00  0.00           H  
ATOM   1872  CG  PHE   123       9.057  20.222 -61.607  1.00  0.00           C  
ATOM   1873  CD1 PHE   123      10.118  19.342 -62.004  1.00  0.00           C  
ATOM   1874  HD1 PHE   123      10.590  19.574 -62.948  1.00  0.00           H  
ATOM   1875  CE1 PHE   123      10.549  18.275 -61.169  1.00  0.00           C  
ATOM   1876  HE1 PHE   123      11.255  17.550 -61.545  1.00  0.00           H  
ATOM   1877  CZ  PHE   123       9.891  18.067 -59.961  1.00  0.00           C  
ATOM   1878  HZ  PHE   123      10.200  17.299 -59.268  1.00  0.00           H  
ATOM   1879  CD2 PHE   123       8.432  20.052 -60.387  1.00  0.00           C  
ATOM   1880  HD2 PHE   123       7.641  20.718 -60.076  1.00  0.00           H  
ATOM   1881  CE2 PHE   123       8.896  18.986 -59.552  1.00  0.00           C  
ATOM   1882  HE2 PHE   123       8.433  18.885 -58.582  1.00  0.00           H  
ATOM   1883  C   PHE   123       6.162  20.615 -62.696  1.00  0.00           C  
ATOM   1884  O   PHE   123       5.427  21.467 -62.276  1.00  0.00           O  
ATOM   1885  N   ALA   124       5.905  19.317 -62.479  1.00  0.00           N  
ATOM   1886  HN  ALA   124       6.340  18.543 -62.930  1.00  0.00           H  
ATOM   1887  CA  ALA   124       4.675  18.911 -61.809  1.00  0.00           C  
ATOM   1888  HA  ALA   124       4.456  19.580 -60.990  1.00  0.00           H  
ATOM   1889  CB  ALA   124       3.492  18.996 -62.750  1.00  0.00           C  
ATOM   1890  HB1 ALA   124       3.760  18.425 -63.664  1.00  0.00           H  
ATOM   1891  HB2 ALA   124       3.329  20.035 -63.107  1.00  0.00           H  
ATOM   1892  HB3 ALA   124       2.549  18.536 -62.384  1.00  0.00           H  
ATOM   1893  C   ALA   124       4.716  17.467 -61.399  1.00  0.00           C  
ATOM   1894  O   ALA   124       5.724  16.750 -61.682  1.00  0.00           O  
ATOM   1895  N   HSE   125       3.703  16.941 -60.668  1.00  0.00           N  
ATOM   1896  HN  HSE   125       2.892  17.512 -60.564  1.00  0.00           H  
ATOM   1897  CA  HSE   125       3.749  15.602 -60.048  1.00  0.00           C  
ATOM   1898  HA  HSE   125       4.528  14.999 -60.491  1.00  0.00           H  
ATOM   1899  CB  HSE   125       3.810  15.421 -58.514  1.00  0.00           C  
ATOM   1900  HB1 HSE   125       3.714  14.354 -58.218  1.00  0.00           H  
ATOM   1901  HB2 HSE   125       2.881  15.928 -58.176  1.00  0.00           H  
ATOM   1902  ND1 HSE   125       5.877  15.063 -57.263  1.00  0.00           N  
ATOM   1903  CG  HSE   125       4.943  15.910 -57.874  1.00  0.00           C  
ATOM   1904  CE1 HSE   125       6.881  15.831 -56.883  1.00  0.00           C  
ATOM   1905  HE1 HSE   125       7.792  15.518 -56.372  1.00  0.00           H  
ATOM   1906  NE2 HSE   125       6.587  17.146 -57.091  1.00  0.00           N  
ATOM   1907  HE2 HSE   125       7.192  17.910 -56.867  1.00  0.00           H  
ATOM   1908  CD2 HSE   125       5.365  17.172 -57.749  1.00  0.00           C  
ATOM   1909  HD2 HSE   125       4.973  18.067 -58.216  1.00  0.00           H  
ATOM   1910  C   HSE   125       2.512  14.827 -60.517  1.00  0.00           C  
ATOM   1911  O   HSE   125       1.371  15.311 -60.357  1.00  0.00           O  
ATOM   1912  N   CYS   126       2.664  13.600 -61.031  1.00  0.00           N  
ATOM   1913  HN  CYS   126       3.534  13.199 -61.308  1.00  0.00           H  
ATOM   1914  CA  CYS   126       1.558  12.741 -61.002  1.00  0.00           C  
ATOM   1915  HA  CYS   126       1.974  11.813 -61.365  1.00  0.00           H  
ATOM   1916  CB  CYS   126       0.916  12.374 -59.640  1.00  0.00           C  
ATOM   1917  HB1 CYS   126       0.138  11.592 -59.765  1.00  0.00           H  
ATOM   1918  HB2 CYS   126       0.552  13.310 -59.166  1.00  0.00           H  
ATOM   1919  SG  CYS   126       2.170  11.700 -58.532  1.00  0.00           S  
ATOM   1920  C   CYS   126       0.370  13.088 -61.937  1.00  0.00           C  
ATOM   1921  O   CYS   126      -0.808  12.798 -61.776  1.00  0.00           O  
ATOM   1922  N   ARG   127       0.550  13.924 -63.020  1.00  0.00           N  
ATOM   1923  HN  ARG   127       1.382  14.470 -63.076  1.00  0.00           H  
ATOM   1924  CA  ARG   127      -0.480  14.340 -63.964  1.00  0.00           C  
ATOM   1925  HA  ARG   127      -1.458  14.324 -63.506  1.00  0.00           H  
ATOM   1926  CB  ARG   127      -0.229  15.796 -64.371  1.00  0.00           C  
ATOM   1927  HB1 ARG   127      -1.056  16.076 -65.058  1.00  0.00           H  
ATOM   1928  HB2 ARG   127       0.706  15.772 -64.970  1.00  0.00           H  
ATOM   1929  CG  ARG   127      -0.027  16.750 -63.158  1.00  0.00           C  
ATOM   1930  HG1 ARG   127       0.999  16.683 -62.736  1.00  0.00           H  
ATOM   1931  HG2 ARG   127      -0.703  16.501 -62.313  1.00  0.00           H  
ATOM   1932  CD  ARG   127      -0.245  18.265 -63.426  1.00  0.00           C  
ATOM   1933  HD1 ARG   127      -1.138  18.462 -64.057  1.00  0.00           H  
ATOM   1934  HD2 ARG   127       0.621  18.584 -64.044  1.00  0.00           H  
ATOM   1935  NE  ARG   127      -0.316  18.946 -62.169  1.00  0.00           N  
ATOM   1936  HE  ARG   127      -0.724  18.343 -61.484  1.00  0.00           H  
ATOM   1937  CZ  ARG   127      -0.002  20.220 -61.923  1.00  0.00           C  
ATOM   1938  NH1 ARG   127       0.641  20.967 -62.815  1.00  0.00           N  
ATOM   1939 HH11 ARG   127       0.411  20.805 -63.774  1.00  0.00           H  
ATOM   1940 HH12 ARG   127       0.940  21.849 -62.451  1.00  0.00           H  
ATOM   1941  NH2 ARG   127      -0.238  20.730 -60.771  1.00  0.00           N  
ATOM   1942 HH21 ARG   127       0.170  21.570 -60.412  1.00  0.00           H  
ATOM   1943 HH22 ARG   127      -0.639  20.183 -60.037  1.00  0.00           H  
ATOM   1944  C   ARG   127      -0.423  13.456 -65.159  1.00  0.00           C  
ATOM   1945  O   ARG   127      -1.448  12.987 -65.572  1.00  0.00           O  
ATOM   1946  N   GLU   128       0.755  13.304 -65.798  1.00  0.00           N  
ATOM   1947  HN  GLU   128       1.599  13.661 -65.404  1.00  0.00           H  
ATOM   1948  CA  GLU   128       0.957  12.456 -66.930  1.00  0.00           C  
ATOM   1949  HA  GLU   128       0.179  12.684 -67.642  1.00  0.00           H  
ATOM   1950  CB  GLU   128       2.309  12.821 -67.544  1.00  0.00           C  
ATOM   1951  HB1 GLU   128       2.562  12.142 -68.387  1.00  0.00           H  
ATOM   1952  HB2 GLU   128       3.055  12.682 -66.733  1.00  0.00           H  
ATOM   1953  CG  GLU   128       2.358  14.230 -68.146  1.00  0.00           C  
ATOM   1954  HG1 GLU   128       2.052  15.012 -67.419  1.00  0.00           H  
ATOM   1955  HG2 GLU   128       1.636  14.188 -68.989  1.00  0.00           H  
ATOM   1956  CD  GLU   128       3.726  14.638 -68.694  1.00  0.00           C  
ATOM   1957  OE1 GLU   128       3.878  14.637 -69.990  1.00  0.00           O  
ATOM   1958  OE2 GLU   128       4.594  15.011 -67.914  1.00  0.00           O  
ATOM   1959  C   GLU   128       0.894  10.933 -66.732  1.00  0.00           C  
ATOM   1960  O   GLU   128       0.298  10.247 -67.535  1.00  0.00           O  
ATOM   1961  N   ILE   129       1.295  10.393 -65.651  1.00  0.00           N  
ATOM   1962  HN  ILE   129       1.755  11.040 -65.049  1.00  0.00           H  
ATOM   1963  CA  ILE   129       1.184   9.019 -65.274  1.00  0.00           C  
ATOM   1964  HA  ILE   129       1.735   8.389 -65.956  1.00  0.00           H  
ATOM   1965  CB  ILE   129       1.809   8.741 -63.802  1.00  0.00           C  
ATOM   1966  HB  ILE   129       2.889   9.005 -63.809  1.00  0.00           H  
ATOM   1967  CG2 ILE   129       1.107   9.617 -62.828  1.00  0.00           C  
ATOM   1968 HG21 ILE   129       1.311  10.691 -63.030  1.00  0.00           H  
ATOM   1969 HG22 ILE   129       1.612   9.523 -61.843  1.00  0.00           H  
ATOM   1970 HG23 ILE   129       0.004   9.499 -62.771  1.00  0.00           H  
ATOM   1971  CG1 ILE   129       1.786   7.250 -63.488  1.00  0.00           C  
ATOM   1972 HG11 ILE   129       0.750   6.892 -63.304  1.00  0.00           H  
ATOM   1973 HG12 ILE   129       2.417   6.982 -62.613  1.00  0.00           H  
ATOM   1974  CD  ILE   129       2.355   6.263 -64.584  1.00  0.00           C  
ATOM   1975  HD1 ILE   129       2.100   5.207 -64.350  1.00  0.00           H  
ATOM   1976  HD2 ILE   129       3.465   6.311 -64.561  1.00  0.00           H  
ATOM   1977  HD3 ILE   129       2.043   6.580 -65.602  1.00  0.00           H  
ATOM   1978  C   ILE   129      -0.292   8.624 -65.230  1.00  0.00           C  
ATOM   1979  O   ILE   129      -1.181   9.419 -64.969  1.00  0.00           O  
ATOM   1980  N   GLN   130      -0.624   7.383 -65.640  1.00  0.00           N  
ATOM   1981  HN  GLN   130       0.110   6.724 -65.788  1.00  0.00           H  
ATOM   1982  CA  GLN   130      -1.930   6.794 -65.393  1.00  0.00           C  
ATOM   1983  HA  GLN   130      -2.595   7.593 -65.099  1.00  0.00           H  
ATOM   1984  CB  GLN   130      -2.490   6.329 -66.802  1.00  0.00           C  
ATOM   1985  HB1 GLN   130      -3.504   5.908 -66.629  1.00  0.00           H  
ATOM   1986  HB2 GLN   130      -1.847   5.567 -67.292  1.00  0.00           H  
ATOM   1987  CG  GLN   130      -2.697   7.631 -67.643  1.00  0.00           C  
ATOM   1988  HG1 GLN   130      -1.911   8.414 -67.584  1.00  0.00           H  
ATOM   1989  HG2 GLN   130      -3.609   8.109 -67.225  1.00  0.00           H  
ATOM   1990  CD  GLN   130      -2.994   7.274 -69.094  1.00  0.00           C  
ATOM   1991  OE1 GLN   130      -3.941   7.912 -69.597  1.00  0.00           O  
ATOM   1992  NE2 GLN   130      -2.158   6.486 -69.772  1.00  0.00           N  
ATOM   1993 HE21 GLN   130      -2.379   6.351 -70.738  1.00  0.00           H  
ATOM   1994 HE22 GLN   130      -1.233   6.294 -69.442  1.00  0.00           H  
ATOM   1995  C   GLN   130      -1.977   5.659 -64.460  1.00  0.00           C  
ATOM   1996  O   GLN   130      -1.161   4.741 -64.497  1.00  0.00           O  
ATOM   1997  N   TRP   131      -2.958   5.705 -63.573  1.00  0.00           N  
ATOM   1998  HN  TRP   131      -3.592   6.468 -63.472  1.00  0.00           H  
ATOM   1999  CA  TRP   131      -3.272   4.658 -62.650  1.00  0.00           C  
ATOM   2000  HA  TRP   131      -2.711   3.750 -62.815  1.00  0.00           H  
ATOM   2001  CB  TRP   131      -3.300   5.219 -61.221  1.00  0.00           C  
ATOM   2002  HB1 TRP   131      -3.401   4.375 -60.506  1.00  0.00           H  
ATOM   2003  HB2 TRP   131      -4.215   5.843 -61.129  1.00  0.00           H  
ATOM   2004  CG  TRP   131      -2.193   6.081 -60.735  1.00  0.00           C  
ATOM   2005  CD1 TRP   131      -2.265   7.190 -59.941  1.00  0.00           C  
ATOM   2006  HD1 TRP   131      -3.194   7.536 -59.512  1.00  0.00           H  
ATOM   2007  NE1 TRP   131      -0.975   7.421 -59.385  1.00  0.00           N  
ATOM   2008  HE1 TRP   131      -0.910   7.991 -58.595  1.00  0.00           H  
ATOM   2009  CE2 TRP   131      -0.004   6.596 -59.907  1.00  0.00           C  
ATOM   2010  CD2 TRP   131      -0.724   5.739 -60.749  1.00  0.00           C  
ATOM   2011  CE3 TRP   131      -0.021   4.627 -61.325  1.00  0.00           C  
ATOM   2012  HE3 TRP   131      -0.336   3.931 -62.089  1.00  0.00           H  
ATOM   2013  CZ3 TRP   131       1.376   4.424 -61.026  1.00  0.00           C  
ATOM   2014  HZ3 TRP   131       1.891   3.599 -61.496  1.00  0.00           H  
ATOM   2015  CZ2 TRP   131       1.291   6.388 -59.553  1.00  0.00           C  
ATOM   2016  HZ2 TRP   131       1.737   7.024 -58.803  1.00  0.00           H  
ATOM   2017  CH2 TRP   131       1.993   5.355 -60.190  1.00  0.00           C  
ATOM   2018  HH2 TRP   131       3.063   5.337 -60.041  1.00  0.00           H  
ATOM   2019  C   TRP   131      -4.623   4.200 -62.946  1.00  0.00           C  
ATOM   2020  O   TRP   131      -5.515   5.032 -63.287  1.00  0.00           O  
ATOM   2021  N   ASN   132      -4.967   2.944 -62.790  1.00  0.00           N  
ATOM   2022  HN  ASN   132      -4.377   2.222 -62.439  1.00  0.00           H  
ATOM   2023  CA  ASN   132      -6.254   2.478 -63.280  1.00  0.00           C  
ATOM   2024  HA  ASN   132      -6.438   2.973 -64.222  1.00  0.00           H  
ATOM   2025  CB  ASN   132      -6.311   0.893 -63.339  1.00  0.00           C  
ATOM   2026  HB1 ASN   132      -7.271   0.723 -63.873  1.00  0.00           H  
ATOM   2027  HB2 ASN   132      -6.295   0.452 -62.319  1.00  0.00           H  
ATOM   2028  CG  ASN   132      -5.137   0.344 -64.133  1.00  0.00           C  
ATOM   2029  OD1 ASN   132      -4.032   0.125 -63.566  1.00  0.00           O  
ATOM   2030  ND2 ASN   132      -5.230  -0.050 -65.429  1.00  0.00           N  
ATOM   2031 HD21 ASN   132      -6.010   0.202 -66.002  1.00  0.00           H  
ATOM   2032 HD22 ASN   132      -4.412  -0.307 -65.943  1.00  0.00           H  
ATOM   2033  C   ASN   132      -7.476   2.926 -62.432  1.00  0.00           C  
ATOM   2034  O   ASN   132      -8.535   3.292 -62.973  1.00  0.00           O  
ATOM   2035  N   SER   133      -7.352   2.852 -61.052  1.00  0.00           N  
ATOM   2036  HN  SER   133      -6.398   2.760 -60.778  1.00  0.00           H  
ATOM   2037  CA  SER   133      -8.279   3.390 -60.014  1.00  0.00           C  
ATOM   2038  HA  SER   133      -9.043   2.628 -59.965  1.00  0.00           H  
ATOM   2039  CB  SER   133      -7.639   3.467 -58.637  1.00  0.00           C  
ATOM   2040  HB1 SER   133      -6.679   3.996 -58.820  1.00  0.00           H  
ATOM   2041  HB2 SER   133      -7.325   2.423 -58.421  1.00  0.00           H  
ATOM   2042  OG  SER   133      -8.382   4.101 -57.606  1.00  0.00           O  
ATOM   2043  HG1 SER   133      -7.779   4.261 -56.876  1.00  0.00           H  
ATOM   2044  C   SER   133      -8.988   4.732 -60.343  1.00  0.00           C  
ATOM   2045  O   SER   133      -8.404   5.772 -60.558  1.00  0.00           O  
ATOM   2046  N   LEU   134     -10.351   4.665 -60.286  1.00  0.00           N  
ATOM   2047  HN  LEU   134     -10.730   3.760 -60.110  1.00  0.00           H  
ATOM   2048  CA  LEU   134     -11.304   5.757 -60.330  1.00  0.00           C  
ATOM   2049  HA  LEU   134     -10.923   6.570 -60.930  1.00  0.00           H  
ATOM   2050  CB  LEU   134     -12.619   5.381 -61.072  1.00  0.00           C  
ATOM   2051  HB1 LEU   134     -13.459   6.068 -60.838  1.00  0.00           H  
ATOM   2052  HB2 LEU   134     -12.872   4.371 -60.684  1.00  0.00           H  
ATOM   2053  CG  LEU   134     -12.516   5.110 -62.539  1.00  0.00           C  
ATOM   2054  HG  LEU   134     -11.523   4.648 -62.722  1.00  0.00           H  
ATOM   2055  CD1 LEU   134     -13.517   3.977 -62.896  1.00  0.00           C  
ATOM   2056 HD11 LEU   134     -13.166   3.688 -63.910  1.00  0.00           H  
ATOM   2057 HD12 LEU   134     -14.571   4.320 -62.827  1.00  0.00           H  
ATOM   2058 HD13 LEU   134     -13.272   3.158 -62.186  1.00  0.00           H  
ATOM   2059  CD2 LEU   134     -12.805   6.366 -63.336  1.00  0.00           C  
ATOM   2060 HD21 LEU   134     -11.964   7.090 -63.289  1.00  0.00           H  
ATOM   2061 HD22 LEU   134     -13.780   6.865 -63.152  1.00  0.00           H  
ATOM   2062 HD23 LEU   134     -12.841   6.158 -64.427  1.00  0.00           H  
ATOM   2063  C   LEU   134     -11.654   6.192 -58.925  1.00  0.00           C  
ATOM   2064  O   LEU   134     -12.760   6.635 -58.604  1.00  0.00           O  
ATOM   2065  N   GLY   135     -10.719   6.071 -57.981  1.00  0.00           N  
ATOM   2066  HN  GLY   135      -9.909   5.517 -58.160  1.00  0.00           H  
ATOM   2067  CA  GLY   135     -10.894   6.496 -56.567  1.00  0.00           C  
ATOM   2068  HA1 GLY   135     -10.142   5.896 -56.076  1.00  0.00           H  
ATOM   2069  HA2 GLY   135     -11.909   6.318 -56.244  1.00  0.00           H  
ATOM   2070  C   GLY   135     -10.536   7.954 -56.461  1.00  0.00           C  
ATOM   2071  O   GLY   135      -9.777   8.557 -57.256  1.00  0.00           O  
ATOM   2072  N   ASN   136     -11.173   8.601 -55.433  1.00  0.00           N  
ATOM   2073  HN  ASN   136     -11.910   8.083 -55.006  1.00  0.00           H  
ATOM   2074  CA  ASN   136     -10.991  10.080 -55.149  1.00  0.00           C  
ATOM   2075  HA  ASN   136     -10.411  10.589 -55.904  1.00  0.00           H  
ATOM   2076  CB  ASN   136     -12.343  10.686 -55.243  1.00  0.00           C  
ATOM   2077  HB1 ASN   136     -12.161  11.715 -54.865  1.00  0.00           H  
ATOM   2078  HB2 ASN   136     -13.095  10.176 -54.604  1.00  0.00           H  
ATOM   2079  CG  ASN   136     -12.900  10.722 -56.642  1.00  0.00           C  
ATOM   2080  OD1 ASN   136     -12.427  10.224 -57.678  1.00  0.00           O  
ATOM   2081  ND2 ASN   136     -14.054  11.427 -56.730  1.00  0.00           N  
ATOM   2082 HD21 ASN   136     -14.328  11.981 -55.945  1.00  0.00           H  
ATOM   2083 HD22 ASN   136     -14.571  11.313 -57.579  1.00  0.00           H  
ATOM   2084  C   ASN   136     -10.359  10.137 -53.729  1.00  0.00           C  
ATOM   2085  O   ASN   136     -10.732   9.455 -52.850  1.00  0.00           O  
ATOM   2086  N   GLY   137      -9.361  11.028 -53.541  1.00  0.00           N  
ATOM   2087  HN  GLY   137      -9.193  11.753 -54.205  1.00  0.00           H  
ATOM   2088  CA  GLY   137      -8.514  11.012 -52.360  1.00  0.00           C  
ATOM   2089  HA1 GLY   137      -7.549  10.628 -52.659  1.00  0.00           H  
ATOM   2090  HA2 GLY   137      -8.954  10.355 -51.625  1.00  0.00           H  
ATOM   2091  C   GLY   137      -8.370  12.302 -51.691  1.00  0.00           C  
ATOM   2092  O   GLY   137      -8.827  13.305 -52.149  1.00  0.00           O  
ATOM   2093  N   LEU   138      -7.589  12.374 -50.624  1.00  0.00           N  
ATOM   2094  HN  LEU   138      -7.315  11.590 -50.072  1.00  0.00           H  
ATOM   2095  CA  LEU   138      -7.246  13.635 -49.971  1.00  0.00           C  
ATOM   2096  HA  LEU   138      -8.020  14.379 -50.087  1.00  0.00           H  
ATOM   2097  CB  LEU   138      -7.072  13.392 -48.448  1.00  0.00           C  
ATOM   2098  HB1 LEU   138      -6.954  14.326 -47.858  1.00  0.00           H  
ATOM   2099  HB2 LEU   138      -6.101  12.916 -48.198  1.00  0.00           H  
ATOM   2100  CG  LEU   138      -8.121  12.460 -47.774  1.00  0.00           C  
ATOM   2101  HG  LEU   138      -8.128  11.413 -48.144  1.00  0.00           H  
ATOM   2102  CD1 LEU   138      -7.774  12.332 -46.264  1.00  0.00           C  
ATOM   2103 HD11 LEU   138      -8.622  11.728 -45.878  1.00  0.00           H  
ATOM   2104 HD12 LEU   138      -7.760  13.326 -45.767  1.00  0.00           H  
ATOM   2105 HD13 LEU   138      -6.800  11.816 -46.122  1.00  0.00           H  
ATOM   2106  CD2 LEU   138      -9.448  13.090 -47.928  1.00  0.00           C  
ATOM   2107 HD21 LEU   138      -9.808  13.314 -48.955  1.00  0.00           H  
ATOM   2108 HD22 LEU   138      -9.288  14.104 -47.505  1.00  0.00           H  
ATOM   2109 HD23 LEU   138     -10.290  12.537 -47.460  1.00  0.00           H  
ATOM   2110  C   LEU   138      -6.010  14.335 -50.557  1.00  0.00           C  
ATOM   2111  O   LEU   138      -5.108  13.712 -51.220  1.00  0.00           O  
ATOM   2112  N   ALA   139      -5.981  15.662 -50.462  1.00  0.00           N  
ATOM   2113  HN  ALA   139      -6.854  16.065 -50.197  1.00  0.00           H  
ATOM   2114  CA  ALA   139      -4.783  16.418 -50.493  1.00  0.00           C  
ATOM   2115  HA  ALA   139      -4.399  16.417 -51.502  1.00  0.00           H  
ATOM   2116  CB  ALA   139      -5.166  17.863 -50.215  1.00  0.00           C  
ATOM   2117  HB1 ALA   139      -5.187  18.167 -49.147  1.00  0.00           H  
ATOM   2118  HB2 ALA   139      -6.167  18.132 -50.617  1.00  0.00           H  
ATOM   2119  HB3 ALA   139      -4.504  18.627 -50.676  1.00  0.00           H  
ATOM   2120  C   ALA   139      -3.549  16.025 -49.706  1.00  0.00           C  
ATOM   2121  O   ALA   139      -3.623  15.327 -48.674  1.00  0.00           O  
ATOM   2122  N   TYR   140      -2.350  16.454 -50.147  1.00  0.00           N  
ATOM   2123  HN  TYR   140      -2.203  16.891 -51.031  1.00  0.00           H  
ATOM   2124  CA  TYR   140      -1.222  16.353 -49.235  1.00  0.00           C  
ATOM   2125  HA  TYR   140      -1.401  15.842 -48.300  1.00  0.00           H  
ATOM   2126  CB  TYR   140      -0.086  15.660 -50.003  1.00  0.00           C  
ATOM   2127  HB1 TYR   140       0.244  16.231 -50.897  1.00  0.00           H  
ATOM   2128  HB2 TYR   140      -0.584  14.777 -50.459  1.00  0.00           H  
ATOM   2129  CG  TYR   140       1.160  15.280 -49.273  1.00  0.00           C  
ATOM   2130  CD1 TYR   140       2.269  16.133 -49.186  1.00  0.00           C  
ATOM   2131  HD1 TYR   140       2.159  17.197 -49.332  1.00  0.00           H  
ATOM   2132  CE1 TYR   140       3.432  15.649 -48.600  1.00  0.00           C  
ATOM   2133  HE1 TYR   140       4.227  16.356 -48.410  1.00  0.00           H  
ATOM   2134  CZ  TYR   140       3.584  14.327 -48.192  1.00  0.00           C  
ATOM   2135  OH  TYR   140       4.758  13.841 -47.642  1.00  0.00           O  
ATOM   2136  HH  TYR   140       4.637  12.911 -47.435  1.00  0.00           H  
ATOM   2137  CD2 TYR   140       1.343  13.899 -48.880  1.00  0.00           C  
ATOM   2138  HD2 TYR   140       0.487  13.256 -49.023  1.00  0.00           H  
ATOM   2139  CE2 TYR   140       2.492  13.412 -48.334  1.00  0.00           C  
ATOM   2140  HE2 TYR   140       2.557  12.385 -48.005  1.00  0.00           H  
ATOM   2141  C   TYR   140      -0.727  17.749 -48.772  1.00  0.00           C  
ATOM   2142  O   TYR   140      -0.230  18.553 -49.524  1.00  0.00           O  
ATOM   2143  N   GLU   141      -1.089  18.133 -47.487  1.00  0.00           N  
ATOM   2144  HN  GLU   141      -1.527  17.421 -46.945  1.00  0.00           H  
ATOM   2145  CA  GLU   141      -1.003  19.345 -46.770  1.00  0.00           C  
ATOM   2146  HA  GLU   141      -0.027  19.808 -46.765  1.00  0.00           H  
ATOM   2147  CB  GLU   141      -2.055  20.375 -47.167  1.00  0.00           C  
ATOM   2148  HB1 GLU   141      -1.834  20.606 -48.231  1.00  0.00           H  
ATOM   2149  HB2 GLU   141      -1.862  21.331 -46.635  1.00  0.00           H  
ATOM   2150  CG  GLU   141      -3.568  19.949 -46.909  1.00  0.00           C  
ATOM   2151  HG1 GLU   141      -3.725  19.756 -45.826  1.00  0.00           H  
ATOM   2152  HG2 GLU   141      -3.873  18.931 -47.232  1.00  0.00           H  
ATOM   2153  CD  GLU   141      -4.591  21.055 -47.211  1.00  0.00           C  
ATOM   2154  OE1 GLU   141      -4.337  22.172 -46.710  1.00  0.00           O  
ATOM   2155  OE2 GLU   141      -5.517  20.859 -48.093  1.00  0.00           O  
ATOM   2156  C   GLU   141      -1.291  19.020 -45.313  1.00  0.00           C  
ATOM   2157  O   GLU   141      -1.634  17.889 -45.094  1.00  0.00           O  
ATOM   2158  N   ASP   142      -1.038  19.878 -44.354  1.00  0.00           N  
ATOM   2159  HN  ASP   142      -0.704  20.791 -44.573  1.00  0.00           H  
ATOM   2160  CA  ASP   142      -1.361  19.631 -42.934  1.00  0.00           C  
ATOM   2161  HA  ASP   142      -1.137  18.606 -42.678  1.00  0.00           H  
ATOM   2162  CB  ASP   142      -0.425  20.445 -41.986  1.00  0.00           C  
ATOM   2163  HB1 ASP   142       0.631  20.219 -42.249  1.00  0.00           H  
ATOM   2164  HB2 ASP   142      -0.668  20.127 -40.950  1.00  0.00           H  
ATOM   2165  CG  ASP   142      -0.618  21.948 -42.090  1.00  0.00           C  
ATOM   2166  OD1 ASP   142      -0.192  22.511 -43.148  1.00  0.00           O  
ATOM   2167  OD2 ASP   142      -1.110  22.546 -41.065  1.00  0.00           O  
ATOM   2168  C   ASP   142      -2.763  19.983 -42.604  1.00  0.00           C  
ATOM   2169  O   ASP   142      -3.320  21.017 -42.872  1.00  0.00           O  
ATOM   2170  N   PHE   143      -3.445  19.035 -41.928  1.00  0.00           N  
ATOM   2171  HN  PHE   143      -2.985  18.160 -41.794  1.00  0.00           H  
ATOM   2172  CA  PHE   143      -4.842  19.172 -41.459  1.00  0.00           C  
ATOM   2173  HA  PHE   143      -5.166  20.141 -41.809  1.00  0.00           H  
ATOM   2174  CB  PHE   143      -5.775  18.135 -42.016  1.00  0.00           C  
ATOM   2175  HB1 PHE   143      -6.815  18.308 -41.665  1.00  0.00           H  
ATOM   2176  HB2 PHE   143      -5.437  17.118 -41.724  1.00  0.00           H  
ATOM   2177  CG  PHE   143      -5.935  17.953 -43.543  1.00  0.00           C  
ATOM   2178  CD1 PHE   143      -7.122  18.236 -44.160  1.00  0.00           C  
ATOM   2179  HD1 PHE   143      -7.902  18.733 -43.602  1.00  0.00           H  
ATOM   2180  CE1 PHE   143      -7.325  18.084 -45.499  1.00  0.00           C  
ATOM   2181  HE1 PHE   143      -8.314  18.202 -45.917  1.00  0.00           H  
ATOM   2182  CZ  PHE   143      -6.435  17.328 -46.244  1.00  0.00           C  
ATOM   2183  HZ  PHE   143      -6.755  17.066 -47.241  1.00  0.00           H  
ATOM   2184  CD2 PHE   143      -4.898  17.285 -44.276  1.00  0.00           C  
ATOM   2185  HD2 PHE   143      -4.023  17.031 -43.695  1.00  0.00           H  
ATOM   2186  CE2 PHE   143      -5.130  17.003 -45.669  1.00  0.00           C  
ATOM   2187  HE2 PHE   143      -4.406  16.495 -46.288  1.00  0.00           H  
ATOM   2188  C   PHE   143      -4.933  19.149 -39.927  1.00  0.00           C  
ATOM   2189  O   PHE   143      -4.632  18.208 -39.187  1.00  0.00           O  
ATOM   2190  N   SER   144      -5.428  20.215 -39.318  1.00  0.00           N  
ATOM   2191  HN  SER   144      -5.866  20.930 -39.857  1.00  0.00           H  
ATOM   2192  CA  SER   144      -5.383  20.396 -37.810  1.00  0.00           C  
ATOM   2193  HA  SER   144      -4.539  19.868 -37.391  1.00  0.00           H  
ATOM   2194  CB  SER   144      -5.505  21.910 -37.645  1.00  0.00           C  
ATOM   2195  HB1 SER   144      -5.628  22.194 -36.578  1.00  0.00           H  
ATOM   2196  HB2 SER   144      -6.369  22.353 -38.185  1.00  0.00           H  
ATOM   2197  OG  SER   144      -4.345  22.654 -38.185  1.00  0.00           O  
ATOM   2198  HG1 SER   144      -4.476  23.601 -38.099  1.00  0.00           H  
ATOM   2199  C   SER   144      -6.509  19.673 -37.100  1.00  0.00           C  
ATOM   2200  O   SER   144      -6.553  19.674 -35.883  1.00  0.00           O  
ATOM   2201  N   PHE   145      -7.464  19.020 -37.780  1.00  0.00           N  
ATOM   2202  HN  PHE   145      -7.588  19.088 -38.767  1.00  0.00           H  
ATOM   2203  CA  PHE   145      -8.276  17.961 -37.189  1.00  0.00           C  
ATOM   2204  HA  PHE   145      -8.398  18.195 -36.142  1.00  0.00           H  
ATOM   2205  CB  PHE   145      -9.769  18.140 -37.521  1.00  0.00           C  
ATOM   2206  HB1 PHE   145     -10.090  19.103 -37.069  1.00  0.00           H  
ATOM   2207  HB2 PHE   145     -10.427  17.356 -37.089  1.00  0.00           H  
ATOM   2208  CG  PHE   145     -10.009  18.169 -39.062  1.00  0.00           C  
ATOM   2209  CD1 PHE   145     -10.277  16.987 -39.861  1.00  0.00           C  
ATOM   2210  HD1 PHE   145     -10.287  15.994 -39.437  1.00  0.00           H  
ATOM   2211  CE1 PHE   145     -10.608  17.115 -41.216  1.00  0.00           C  
ATOM   2212  HE1 PHE   145     -10.712  16.245 -41.847  1.00  0.00           H  
ATOM   2213  CZ  PHE   145     -10.891  18.384 -41.808  1.00  0.00           C  
ATOM   2214  HZ  PHE   145     -11.369  18.481 -42.771  1.00  0.00           H  
ATOM   2215  CD2 PHE   145     -10.240  19.378 -39.713  1.00  0.00           C  
ATOM   2216  HD2 PHE   145     -10.107  20.263 -39.109  1.00  0.00           H  
ATOM   2217  CE2 PHE   145     -10.681  19.480 -41.030  1.00  0.00           C  
ATOM   2218  HE2 PHE   145     -10.795  20.449 -41.491  1.00  0.00           H  
ATOM   2219  C   PHE   145      -7.672  16.534 -37.436  1.00  0.00           C  
ATOM   2220  O   PHE   145      -7.100  16.241 -38.471  1.00  0.00           O  
ATOM   2221  N   PRO   146      -7.835  15.577 -36.473  1.00  0.00           N  
ATOM   2222  CD  PRO   146      -7.942  15.884 -35.086  1.00  0.00           C  
ATOM   2223  HD1 PRO   146      -9.013  16.046 -34.841  1.00  0.00           H  
ATOM   2224  HD2 PRO   146      -7.358  16.794 -34.829  1.00  0.00           H  
ATOM   2225  CA  PRO   146      -7.505  14.187 -36.662  1.00  0.00           C  
ATOM   2226  HA  PRO   146      -6.491  14.052 -37.009  1.00  0.00           H  
ATOM   2227  CB  PRO   146      -7.916  13.583 -35.308  1.00  0.00           C  
ATOM   2228  HB1 PRO   146      -7.289  12.678 -35.157  1.00  0.00           H  
ATOM   2229  HB2 PRO   146      -8.981  13.312 -35.142  1.00  0.00           H  
ATOM   2230  CG  PRO   146      -7.438  14.667 -34.367  1.00  0.00           C  
ATOM   2231  HG1 PRO   146      -7.920  14.620 -33.367  1.00  0.00           H  
ATOM   2232  HG2 PRO   146      -6.328  14.663 -34.346  1.00  0.00           H  
ATOM   2233  C   PRO   146      -8.325  13.624 -37.824  1.00  0.00           C  
ATOM   2234  O   PRO   146      -9.506  13.931 -38.072  1.00  0.00           O  
ATOM   2235  N   ILE   147      -7.773  12.610 -38.594  1.00  0.00           N  
ATOM   2236  HN  ILE   147      -6.861  12.259 -38.394  1.00  0.00           H  
ATOM   2237  CA  ILE   147      -8.421  11.909 -39.646  1.00  0.00           C  
ATOM   2238  HA  ILE   147      -9.495  11.970 -39.546  1.00  0.00           H  
ATOM   2239  CB  ILE   147      -8.121  12.373 -41.116  1.00  0.00           C  
ATOM   2240  HB  ILE   147      -7.072  12.104 -41.367  1.00  0.00           H  
ATOM   2241  CG2 ILE   147      -9.039  11.646 -42.123  1.00  0.00           C  
ATOM   2242 HG21 ILE   147      -8.722  12.104 -43.085  1.00  0.00           H  
ATOM   2243 HG22 ILE   147     -10.107  11.890 -41.938  1.00  0.00           H  
ATOM   2244 HG23 ILE   147      -8.806  10.562 -42.197  1.00  0.00           H  
ATOM   2245  CG1 ILE   147      -8.434  13.950 -41.156  1.00  0.00           C  
ATOM   2246 HG11 ILE   147      -7.690  14.398 -40.462  1.00  0.00           H  
ATOM   2247 HG12 ILE   147      -9.423  14.113 -40.677  1.00  0.00           H  
ATOM   2248  CD  ILE   147      -8.297  14.649 -42.492  1.00  0.00           C  
ATOM   2249  HD1 ILE   147      -8.630  15.705 -42.401  1.00  0.00           H  
ATOM   2250  HD2 ILE   147      -8.993  14.137 -43.190  1.00  0.00           H  
ATOM   2251  HD3 ILE   147      -7.284  14.636 -42.948  1.00  0.00           H  
ATOM   2252  C   ILE   147      -8.242  10.391 -39.438  1.00  0.00           C  
ATOM   2253  O   ILE   147      -7.142   9.978 -39.290  1.00  0.00           O  
ATOM   2254  N   PHE   148      -9.275   9.569 -39.482  1.00  0.00           N  
ATOM   2255  HN  PHE   148     -10.181   9.983 -39.491  1.00  0.00           H  
ATOM   2256  CA  PHE   148      -9.091   8.132 -39.281  1.00  0.00           C  
ATOM   2257  HA  PHE   148      -8.129   7.884 -39.704  1.00  0.00           H  
ATOM   2258  CB  PHE   148      -9.088   7.743 -37.778  1.00  0.00           C  
ATOM   2259  HB1 PHE   148      -8.265   8.210 -37.195  1.00  0.00           H  
ATOM   2260  HB2 PHE   148      -8.807   6.670 -37.714  1.00  0.00           H  
ATOM   2261  CG  PHE   148     -10.299   8.086 -36.942  1.00  0.00           C  
ATOM   2262  CD1 PHE   148     -10.980   6.994 -36.314  1.00  0.00           C  
ATOM   2263  HD1 PHE   148     -10.675   5.969 -36.465  1.00  0.00           H  
ATOM   2264  CE1 PHE   148     -11.887   7.263 -35.263  1.00  0.00           C  
ATOM   2265  HE1 PHE   148     -12.302   6.479 -34.647  1.00  0.00           H  
ATOM   2266  CZ  PHE   148     -12.223   8.583 -34.952  1.00  0.00           C  
ATOM   2267  HZ  PHE   148     -13.006   8.735 -34.225  1.00  0.00           H  
ATOM   2268  CD2 PHE   148     -10.674   9.388 -36.667  1.00  0.00           C  
ATOM   2269  HD2 PHE   148     -10.135  10.186 -37.154  1.00  0.00           H  
ATOM   2270  CE2 PHE   148     -11.679   9.631 -35.699  1.00  0.00           C  
ATOM   2271  HE2 PHE   148     -12.033  10.649 -35.639  1.00  0.00           H  
ATOM   2272  C   PHE   148     -10.075   7.347 -40.236  1.00  0.00           C  
ATOM   2273  O   PHE   148     -11.175   7.710 -40.576  1.00  0.00           O  
ATOM   2274  N   LEU   149      -9.612   6.202 -40.649  1.00  0.00           N  
ATOM   2275  HN  LEU   149      -8.682   5.954 -40.385  1.00  0.00           H  
ATOM   2276  CA  LEU   149     -10.229   5.300 -41.656  1.00  0.00           C  
ATOM   2277  HA  LEU   149     -10.999   5.852 -42.173  1.00  0.00           H  
ATOM   2278  CB  LEU   149      -9.208   4.808 -42.718  1.00  0.00           C  
ATOM   2279  HB1 LEU   149      -8.444   4.165 -42.232  1.00  0.00           H  
ATOM   2280  HB2 LEU   149      -8.666   5.740 -42.984  1.00  0.00           H  
ATOM   2281  CG  LEU   149      -9.863   4.060 -43.901  1.00  0.00           C  
ATOM   2282  HG  LEU   149     -10.413   3.202 -43.459  1.00  0.00           H  
ATOM   2283  CD1 LEU   149     -10.840   4.868 -44.720  1.00  0.00           C  
ATOM   2284 HD11 LEU   149     -11.742   5.100 -44.115  1.00  0.00           H  
ATOM   2285 HD12 LEU   149     -11.131   4.403 -45.686  1.00  0.00           H  
ATOM   2286 HD13 LEU   149     -10.440   5.860 -45.022  1.00  0.00           H  
ATOM   2287  CD2 LEU   149      -8.819   3.431 -44.806  1.00  0.00           C  
ATOM   2288 HD21 LEU   149      -9.287   2.903 -45.664  1.00  0.00           H  
ATOM   2289 HD22 LEU   149      -8.198   2.664 -44.295  1.00  0.00           H  
ATOM   2290 HD23 LEU   149      -8.067   4.141 -45.211  1.00  0.00           H  
ATOM   2291  C   LEU   149     -10.801   4.167 -40.910  1.00  0.00           C  
ATOM   2292  O   LEU   149     -10.070   3.527 -40.137  1.00  0.00           O  
ATOM   2293  N   LEU   150     -12.048   3.797 -41.240  1.00  0.00           N  
ATOM   2294  HN  LEU   150     -12.643   4.414 -41.748  1.00  0.00           H  
ATOM   2295  CA  LEU   150     -12.709   2.608 -40.671  1.00  0.00           C  
ATOM   2296  HA  LEU   150     -11.997   2.198 -39.970  1.00  0.00           H  
ATOM   2297  CB  LEU   150     -14.156   2.854 -40.106  1.00  0.00           C  
ATOM   2298  HB1 LEU   150     -14.643   1.860 -40.010  1.00  0.00           H  
ATOM   2299  HB2 LEU   150     -14.778   3.404 -40.844  1.00  0.00           H  
ATOM   2300  CG  LEU   150     -14.278   3.469 -38.717  1.00  0.00           C  
ATOM   2301  HG  LEU   150     -13.817   2.810 -37.951  1.00  0.00           H  
ATOM   2302  CD1 LEU   150     -13.688   4.884 -38.662  1.00  0.00           C  
ATOM   2303 HD11 LEU   150     -14.070   5.581 -39.438  1.00  0.00           H  
ATOM   2304 HD12 LEU   150     -12.581   4.973 -38.665  1.00  0.00           H  
ATOM   2305 HD13 LEU   150     -14.048   5.323 -37.707  1.00  0.00           H  
ATOM   2306  CD2 LEU   150     -15.749   3.536 -38.428  1.00  0.00           C  
ATOM   2307 HD21 LEU   150     -16.213   2.533 -38.317  1.00  0.00           H  
ATOM   2308 HD22 LEU   150     -16.362   4.228 -39.046  1.00  0.00           H  
ATOM   2309 HD23 LEU   150     -15.900   3.960 -37.412  1.00  0.00           H  
ATOM   2310  C   LEU   150     -12.743   1.557 -41.765  1.00  0.00           C  
ATOM   2311  O   LEU   150     -13.460   1.664 -42.736  1.00  0.00           O  
ATOM   2312  N   GLU   151     -11.933   0.458 -41.604  1.00  0.00           N  
ATOM   2313  HN  GLU   151     -11.302   0.378 -40.836  1.00  0.00           H  
ATOM   2314  CA  GLU   151     -12.162  -0.699 -42.479  1.00  0.00           C  
ATOM   2315  HA  GLU   151     -11.873  -0.389 -43.472  1.00  0.00           H  
ATOM   2316  CB  GLU   151     -11.047  -1.743 -42.196  1.00  0.00           C  
ATOM   2317  HB1 GLU   151     -11.165  -2.714 -42.722  1.00  0.00           H  
ATOM   2318  HB2 GLU   151     -10.951  -1.919 -41.103  1.00  0.00           H  
ATOM   2319  CG  GLU   151      -9.692  -1.093 -42.652  1.00  0.00           C  
ATOM   2320  HG1 GLU   151      -9.332  -0.360 -41.899  1.00  0.00           H  
ATOM   2321  HG2 GLU   151      -9.840  -0.479 -43.566  1.00  0.00           H  
ATOM   2322  CD  GLU   151      -8.655  -2.117 -43.041  1.00  0.00           C  
ATOM   2323  OE1 GLU   151      -7.823  -2.517 -42.184  1.00  0.00           O  
ATOM   2324  OE2 GLU   151      -8.543  -2.429 -44.252  1.00  0.00           O  
ATOM   2325  C   GLU   151     -13.478  -1.371 -42.556  1.00  0.00           C  
ATOM   2326  O   GLU   151     -14.026  -1.680 -43.615  1.00  0.00           O  
ATOM   2327  N   ASP   152     -14.091  -1.631 -41.365  1.00  0.00           N  
ATOM   2328  HN  ASP   152     -13.640  -1.271 -40.552  1.00  0.00           H  
ATOM   2329  CA  ASP   152     -15.303  -2.530 -41.192  1.00  0.00           C  
ATOM   2330  HA  ASP   152     -15.256  -3.314 -41.933  1.00  0.00           H  
ATOM   2331  CB  ASP   152     -15.102  -3.322 -39.856  1.00  0.00           C  
ATOM   2332  HB1 ASP   152     -15.293  -2.679 -38.970  1.00  0.00           H  
ATOM   2333  HB2 ASP   152     -14.024  -3.586 -39.794  1.00  0.00           H  
ATOM   2334  CG  ASP   152     -16.050  -4.452 -39.664  1.00  0.00           C  
ATOM   2335  OD1 ASP   152     -16.890  -4.716 -40.591  1.00  0.00           O  
ATOM   2336  OD2 ASP   152     -15.912  -5.112 -38.590  1.00  0.00           O  
ATOM   2337  C   ASP   152     -16.647  -1.761 -41.201  1.00  0.00           C  
ATOM   2338  O   ASP   152     -16.882  -0.778 -40.475  1.00  0.00           O  
ATOM   2339  N   GLU   153     -17.589  -2.230 -42.039  1.00  0.00           N  
ATOM   2340  HN  GLU   153     -17.614  -3.118 -42.491  1.00  0.00           H  
ATOM   2341  CA  GLU   153     -18.917  -1.614 -42.164  1.00  0.00           C  
ATOM   2342  HA  GLU   153     -18.906  -0.536 -42.227  1.00  0.00           H  
ATOM   2343  CB  GLU   153     -19.697  -2.179 -43.419  1.00  0.00           C  
ATOM   2344  HB1 GLU   153     -20.741  -1.800 -43.411  1.00  0.00           H  
ATOM   2345  HB2 GLU   153     -19.823  -3.281 -43.367  1.00  0.00           H  
ATOM   2346  CG  GLU   153     -18.987  -1.863 -44.734  1.00  0.00           C  
ATOM   2347  HG1 GLU   153     -17.988  -2.347 -44.705  1.00  0.00           H  
ATOM   2348  HG2 GLU   153     -18.924  -0.761 -44.861  1.00  0.00           H  
ATOM   2349  CD  GLU   153     -19.658  -2.440 -45.964  1.00  0.00           C  
ATOM   2350  OE1 GLU   153     -19.299  -1.972 -47.060  1.00  0.00           O  
ATOM   2351  OE2 GLU   153     -20.670  -3.144 -45.735  1.00  0.00           O  
ATOM   2352  C   GLU   153     -19.717  -2.048 -41.026  1.00  0.00           C  
ATOM   2353  O   GLU   153     -20.604  -1.335 -40.620  1.00  0.00           O  
ATOM   2354  N   ASN   154     -19.334  -3.115 -40.351  1.00  0.00           N  
ATOM   2355  HN  ASN   154     -18.626  -3.638 -40.818  1.00  0.00           H  
ATOM   2356  CA  ASN   154     -19.971  -3.670 -39.173  1.00  0.00           C  
ATOM   2357  HA  ASN   154     -21.030  -3.680 -39.381  1.00  0.00           H  
ATOM   2358  CB  ASN   154     -19.418  -5.049 -38.776  1.00  0.00           C  
ATOM   2359  HB1 ASN   154     -19.983  -5.329 -37.862  1.00  0.00           H  
ATOM   2360  HB2 ASN   154     -18.327  -4.998 -38.570  1.00  0.00           H  
ATOM   2361  CG  ASN   154     -19.771  -6.057 -39.816  1.00  0.00           C  
ATOM   2362  OD1 ASN   154     -20.724  -5.954 -40.579  1.00  0.00           O  
ATOM   2363  ND2 ASN   154     -18.964  -7.182 -39.917  1.00  0.00           N  
ATOM   2364 HD21 ASN   154     -18.061  -7.299 -39.503  1.00  0.00           H  
ATOM   2365 HD22 ASN   154     -19.381  -7.831 -40.554  1.00  0.00           H  
ATOM   2366  C   ASN   154     -19.756  -2.691 -37.975  1.00  0.00           C  
ATOM   2367  O   ASN   154     -20.704  -2.273 -37.290  1.00  0.00           O  
ATOM   2368  N   GLU   155     -18.545  -2.195 -37.721  1.00  0.00           N  
ATOM   2369  HN  GLU   155     -17.776  -2.556 -38.244  1.00  0.00           H  
ATOM   2370  CA  GLU   155     -18.259  -1.245 -36.645  1.00  0.00           C  
ATOM   2371  HA  GLU   155     -18.780  -1.517 -35.738  1.00  0.00           H  
ATOM   2372  CB  GLU   155     -16.698  -1.089 -36.500  1.00  0.00           C  
ATOM   2373  HB1 GLU   155     -16.453  -0.351 -35.706  1.00  0.00           H  
ATOM   2374  HB2 GLU   155     -16.253  -0.749 -37.460  1.00  0.00           H  
ATOM   2375  CG  GLU   155     -16.054  -2.479 -36.123  1.00  0.00           C  
ATOM   2376  HG1 GLU   155     -14.959  -2.301 -36.054  1.00  0.00           H  
ATOM   2377  HG2 GLU   155     -16.371  -3.228 -36.879  1.00  0.00           H  
ATOM   2378  CD  GLU   155     -16.506  -2.885 -34.800  1.00  0.00           C  
ATOM   2379  OE1 GLU   155     -17.485  -3.683 -34.628  1.00  0.00           O  
ATOM   2380  OE2 GLU   155     -15.951  -2.456 -33.727  1.00  0.00           O  
ATOM   2381  C   GLU   155     -18.871   0.133 -36.997  1.00  0.00           C  
ATOM   2382  O   GLU   155     -19.319   0.920 -36.103  1.00  0.00           O  
ATOM   2383  N   THR   156     -18.895   0.452 -38.286  1.00  0.00           N  
ATOM   2384  HN  THR   156     -18.535  -0.174 -38.974  1.00  0.00           H  
ATOM   2385  CA  THR   156     -19.566   1.647 -38.762  1.00  0.00           C  
ATOM   2386  HA  THR   156     -19.184   2.485 -38.198  1.00  0.00           H  
ATOM   2387  CB  THR   156     -19.372   1.826 -40.202  1.00  0.00           C  
ATOM   2388  HB  THR   156     -19.732   0.898 -40.694  1.00  0.00           H  
ATOM   2389  OG1 THR   156     -17.960   2.052 -40.506  1.00  0.00           O  
ATOM   2390  HG1 THR   156     -17.495   1.279 -40.178  1.00  0.00           H  
ATOM   2391  CG2 THR   156     -20.163   2.981 -40.769  1.00  0.00           C  
ATOM   2392 HG21 THR   156     -20.035   2.973 -41.872  1.00  0.00           H  
ATOM   2393 HG22 THR   156     -19.759   3.886 -40.266  1.00  0.00           H  
ATOM   2394 HG23 THR   156     -21.255   3.039 -40.577  1.00  0.00           H  
ATOM   2395  C   THR   156     -21.014   1.774 -38.405  1.00  0.00           C  
ATOM   2396  O   THR   156     -21.560   2.780 -38.064  1.00  0.00           O  
ATOM   2397  N   LYS   157     -21.737   0.607 -38.482  1.00  0.00           N  
ATOM   2398  HN  LYS   157     -21.268  -0.125 -38.969  1.00  0.00           H  
ATOM   2399  CA  LYS   157     -23.174   0.400 -38.241  1.00  0.00           C  
ATOM   2400  HA  LYS   157     -23.613   1.324 -38.587  1.00  0.00           H  
ATOM   2401  CB  LYS   157     -23.668  -0.828 -38.985  1.00  0.00           C  
ATOM   2402  HB1 LYS   157     -24.661  -1.245 -38.710  1.00  0.00           H  
ATOM   2403  HB2 LYS   157     -23.011  -1.694 -38.756  1.00  0.00           H  
ATOM   2404  CG  LYS   157     -23.721  -0.686 -40.524  1.00  0.00           C  
ATOM   2405  HG1 LYS   157     -22.744  -0.286 -40.868  1.00  0.00           H  
ATOM   2406  HG2 LYS   157     -24.500   0.076 -40.739  1.00  0.00           H  
ATOM   2407  CD  LYS   157     -24.008  -1.958 -41.252  1.00  0.00           C  
ATOM   2408  HD1 LYS   157     -25.043  -2.296 -41.031  1.00  0.00           H  
ATOM   2409  HD2 LYS   157     -23.317  -2.742 -40.876  1.00  0.00           H  
ATOM   2410  CE  LYS   157     -23.944  -1.775 -42.769  1.00  0.00           C  
ATOM   2411  HE1 LYS   157     -22.899  -1.543 -43.068  1.00  0.00           H  
ATOM   2412  HE2 LYS   157     -24.577  -0.905 -43.048  1.00  0.00           H  
ATOM   2413  NZ  LYS   157     -24.400  -3.043 -43.467  1.00  0.00           N  
ATOM   2414  HZ1 LYS   157     -25.387  -3.132 -43.153  1.00  0.00           H  
ATOM   2415  HZ2 LYS   157     -23.874  -3.821 -43.018  1.00  0.00           H  
ATOM   2416  HZ3 LYS   157     -24.194  -3.008 -44.486  1.00  0.00           H  
ATOM   2417  C   LYS   157     -23.411   0.261 -36.794  1.00  0.00           C  
ATOM   2418  O   LYS   157     -24.513   0.547 -36.378  1.00  0.00           O  
ATOM   2419  N   VAL   158     -22.453  -0.061 -35.880  1.00  0.00           N  
ATOM   2420  HN  VAL   158     -21.593  -0.512 -36.109  1.00  0.00           H  
ATOM   2421  CA  VAL   158     -22.563   0.268 -34.440  1.00  0.00           C  
ATOM   2422  HA  VAL   158     -23.465  -0.219 -34.099  1.00  0.00           H  
ATOM   2423  CB  VAL   158     -21.373  -0.085 -33.647  1.00  0.00           C  
ATOM   2424  HB  VAL   158     -20.400   0.291 -34.029  1.00  0.00           H  
ATOM   2425  CG1 VAL   158     -21.560   0.312 -32.154  1.00  0.00           C  
ATOM   2426 HG11 VAL   158     -21.521   1.421 -32.090  1.00  0.00           H  
ATOM   2427 HG12 VAL   158     -20.935  -0.215 -31.402  1.00  0.00           H  
ATOM   2428 HG13 VAL   158     -22.584  -0.073 -31.961  1.00  0.00           H  
ATOM   2429  CG2 VAL   158     -21.216  -1.589 -33.598  1.00  0.00           C  
ATOM   2430 HG21 VAL   158     -20.285  -1.910 -33.084  1.00  0.00           H  
ATOM   2431 HG22 VAL   158     -21.259  -2.139 -34.563  1.00  0.00           H  
ATOM   2432 HG23 VAL   158     -22.058  -1.954 -32.973  1.00  0.00           H  
ATOM   2433  C   VAL   158     -22.785   1.744 -34.240  1.00  0.00           C  
ATOM   2434  O   VAL   158     -23.598   2.146 -33.391  1.00  0.00           O  
ATOM   2435  N   ILE   159     -22.029   2.544 -34.875  1.00  0.00           N  
ATOM   2436  HN  ILE   159     -21.576   2.023 -35.595  1.00  0.00           H  
ATOM   2437  CA  ILE   159     -22.002   4.016 -34.842  1.00  0.00           C  
ATOM   2438  HA  ILE   159     -21.777   4.262 -33.815  1.00  0.00           H  
ATOM   2439  CB  ILE   159     -20.846   4.747 -35.601  1.00  0.00           C  
ATOM   2440  HB  ILE   159     -20.910   4.516 -36.686  1.00  0.00           H  
ATOM   2441  CG2 ILE   159     -20.730   6.254 -35.293  1.00  0.00           C  
ATOM   2442 HG21 ILE   159     -19.867   6.669 -35.856  1.00  0.00           H  
ATOM   2443 HG22 ILE   159     -20.559   6.453 -34.213  1.00  0.00           H  
ATOM   2444 HG23 ILE   159     -21.722   6.669 -35.573  1.00  0.00           H  
ATOM   2445  CG1 ILE   159     -19.564   4.225 -35.025  1.00  0.00           C  
ATOM   2446 HG11 ILE   159     -19.529   3.121 -34.905  1.00  0.00           H  
ATOM   2447 HG12 ILE   159     -19.363   4.731 -34.057  1.00  0.00           H  
ATOM   2448  CD  ILE   159     -18.330   4.413 -35.957  1.00  0.00           C  
ATOM   2449  HD1 ILE   159     -18.451   4.089 -37.013  1.00  0.00           H  
ATOM   2450  HD2 ILE   159     -17.505   3.871 -35.447  1.00  0.00           H  
ATOM   2451  HD3 ILE   159     -18.051   5.478 -35.810  1.00  0.00           H  
ATOM   2452  C   ILE   159     -23.297   4.659 -35.223  1.00  0.00           C  
ATOM   2453  O   ILE   159     -23.841   5.484 -34.529  1.00  0.00           O  
ATOM   2454  N   LYS   160     -23.873   4.162 -36.319  1.00  0.00           N  
ATOM   2455  HN  LYS   160     -23.409   3.518 -36.922  1.00  0.00           H  
ATOM   2456  CA  LYS   160     -25.244   4.521 -36.752  1.00  0.00           C  
ATOM   2457  HA  LYS   160     -25.295   5.591 -36.620  1.00  0.00           H  
ATOM   2458  CB  LYS   160     -25.504   4.024 -38.283  1.00  0.00           C  
ATOM   2459  HB1 LYS   160     -26.591   4.113 -38.495  1.00  0.00           H  
ATOM   2460  HB2 LYS   160     -25.212   2.957 -38.389  1.00  0.00           H  
ATOM   2461  CG  LYS   160     -24.671   4.864 -39.263  1.00  0.00           C  
ATOM   2462  HG1 LYS   160     -23.582   4.791 -39.056  1.00  0.00           H  
ATOM   2463  HG2 LYS   160     -25.038   5.892 -39.055  1.00  0.00           H  
ATOM   2464  CD  LYS   160     -24.902   4.567 -40.773  1.00  0.00           C  
ATOM   2465  HD1 LYS   160     -24.362   5.366 -41.325  1.00  0.00           H  
ATOM   2466  HD2 LYS   160     -25.983   4.734 -40.966  1.00  0.00           H  
ATOM   2467  CE  LYS   160     -24.525   3.132 -41.129  1.00  0.00           C  
ATOM   2468  HE1 LYS   160     -25.254   2.396 -40.728  1.00  0.00           H  
ATOM   2469  HE2 LYS   160     -23.517   2.675 -41.029  1.00  0.00           H  
ATOM   2470  NZ  LYS   160     -24.720   2.980 -42.581  1.00  0.00           N  
ATOM   2471  HZ1 LYS   160     -24.193   3.790 -42.966  1.00  0.00           H  
ATOM   2472  HZ2 LYS   160     -25.712   3.014 -42.891  1.00  0.00           H  
ATOM   2473  HZ3 LYS   160     -24.153   2.172 -42.908  1.00  0.00           H  
ATOM   2474  C   LYS   160     -26.348   4.107 -35.769  1.00  0.00           C  
ATOM   2475  O   LYS   160     -27.266   4.902 -35.507  1.00  0.00           O  
ATOM   2476  N   GLN   161     -26.267   2.925 -35.137  1.00  0.00           N  
ATOM   2477  HN  GLN   161     -25.543   2.249 -35.250  1.00  0.00           H  
ATOM   2478  CA  GLN   161     -27.263   2.455 -34.185  1.00  0.00           C  
ATOM   2479  HA  GLN   161     -28.181   2.561 -34.743  1.00  0.00           H  
ATOM   2480  CB  GLN   161     -27.157   0.954 -33.961  1.00  0.00           C  
ATOM   2481  HB1 GLN   161     -27.672   0.633 -33.030  1.00  0.00           H  
ATOM   2482  HB2 GLN   161     -26.115   0.607 -33.788  1.00  0.00           H  
ATOM   2483  CG  GLN   161     -27.804   0.071 -35.025  1.00  0.00           C  
ATOM   2484  HG1 GLN   161     -27.568   0.374 -36.067  1.00  0.00           H  
ATOM   2485  HG2 GLN   161     -28.913   0.071 -34.958  1.00  0.00           H  
ATOM   2486  CD  GLN   161     -27.392  -1.376 -34.827  1.00  0.00           C  
ATOM   2487  OE1 GLN   161     -28.147  -2.153 -34.304  1.00  0.00           O  
ATOM   2488  NE2 GLN   161     -26.113  -1.719 -35.065  1.00  0.00           N  
ATOM   2489 HE21 GLN   161     -25.881  -2.652 -34.789  1.00  0.00           H  
ATOM   2490 HE22 GLN   161     -25.419  -1.051 -35.335  1.00  0.00           H  
ATOM   2491  C   GLN   161     -27.275   3.315 -32.841  1.00  0.00           C  
ATOM   2492  O   GLN   161     -28.364   3.760 -32.475  1.00  0.00           O  
ATOM   2493  N   CYS   162     -26.078   3.578 -32.288  1.00  0.00           N  
ATOM   2494  HN  CYS   162     -25.277   3.088 -32.623  1.00  0.00           H  
ATOM   2495  CA  CYS   162     -25.939   4.475 -31.165  1.00  0.00           C  
ATOM   2496  HA  CYS   162     -26.529   4.082 -30.351  1.00  0.00           H  
ATOM   2497  CB  CYS   162     -24.424   4.504 -30.796  1.00  0.00           C  
ATOM   2498  HB1 CYS   162     -24.312   5.163 -29.908  1.00  0.00           H  
ATOM   2499  HB2 CYS   162     -23.870   4.928 -31.661  1.00  0.00           H  
ATOM   2500  SG  CYS   162     -23.561   2.988 -30.460  1.00  0.00           S  
ATOM   2501  HG1 CYS   162     -23.295   2.875 -31.754  1.00  0.00           H  
ATOM   2502  C   CYS   162     -26.428   5.958 -31.418  1.00  0.00           C  
ATOM   2503  O   CYS   162     -27.052   6.584 -30.588  1.00  0.00           O  
ATOM   2504  N   TYR   163     -26.056   6.544 -32.634  1.00  0.00           N  
ATOM   2505  HN  TYR   163     -25.433   6.015 -33.206  1.00  0.00           H  
ATOM   2506  CA  TYR   163     -26.562   7.786 -33.166  1.00  0.00           C  
ATOM   2507  HA  TYR   163     -26.150   8.618 -32.613  1.00  0.00           H  
ATOM   2508  CB  TYR   163     -25.884   7.900 -34.518  1.00  0.00           C  
ATOM   2509  HB1 TYR   163     -26.141   6.929 -34.992  1.00  0.00           H  
ATOM   2510  HB2 TYR   163     -24.809   8.149 -34.392  1.00  0.00           H  
ATOM   2511  CG  TYR   163     -26.475   8.989 -35.389  1.00  0.00           C  
ATOM   2512  CD1 TYR   163     -26.574  10.338 -34.897  1.00  0.00           C  
ATOM   2513  HD1 TYR   163     -26.105  10.631 -33.969  1.00  0.00           H  
ATOM   2514  CE1 TYR   163     -26.920  11.389 -35.784  1.00  0.00           C  
ATOM   2515  HE1 TYR   163     -27.056  12.389 -35.399  1.00  0.00           H  
ATOM   2516  CZ  TYR   163     -27.309  11.105 -37.079  1.00  0.00           C  
ATOM   2517  OH  TYR   163     -27.930  12.199 -37.736  1.00  0.00           O  
ATOM   2518  HH  TYR   163     -28.059  11.965 -38.658  1.00  0.00           H  
ATOM   2519  CD2 TYR   163     -26.979   8.750 -36.677  1.00  0.00           C  
ATOM   2520  HD2 TYR   163     -26.825   7.726 -36.983  1.00  0.00           H  
ATOM   2521  CE2 TYR   163     -27.334   9.781 -37.561  1.00  0.00           C  
ATOM   2522  HE2 TYR   163     -27.668   9.608 -38.574  1.00  0.00           H  
ATOM   2523  C   TYR   163     -28.079   7.822 -33.257  1.00  0.00           C  
ATOM   2524  O   TYR   163     -28.657   8.699 -32.617  1.00  0.00           O  
ATOM   2525  N   GLN   164     -28.703   6.861 -33.919  1.00  0.00           N  
ATOM   2526  HN  GLN   164     -28.224   6.064 -34.279  1.00  0.00           H  
ATOM   2527  CA  GLN   164     -30.168   6.795 -34.136  1.00  0.00           C  
ATOM   2528  HA  GLN   164     -30.431   7.784 -34.480  1.00  0.00           H  
ATOM   2529  CB  GLN   164     -30.330   5.627 -35.123  1.00  0.00           C  
ATOM   2530  HB1 GLN   164     -30.132   4.682 -34.572  1.00  0.00           H  
ATOM   2531  HB2 GLN   164     -29.609   5.759 -35.957  1.00  0.00           H  
ATOM   2532  CG  GLN   164     -31.762   5.552 -35.855  1.00  0.00           C  
ATOM   2533  HG1 GLN   164     -32.625   5.377 -35.179  1.00  0.00           H  
ATOM   2534  HG2 GLN   164     -31.741   4.781 -36.655  1.00  0.00           H  
ATOM   2535  CD  GLN   164     -32.090   6.933 -36.552  1.00  0.00           C  
ATOM   2536  OE1 GLN   164     -33.075   7.552 -36.079  1.00  0.00           O  
ATOM   2537  NE2 GLN   164     -31.215   7.449 -37.450  1.00  0.00           N  
ATOM   2538 HE21 GLN   164     -31.414   8.400 -37.686  1.00  0.00           H  
ATOM   2539 HE22 GLN   164     -30.397   6.909 -37.645  1.00  0.00           H  
ATOM   2540  C   GLN   164     -30.933   6.618 -32.904  1.00  0.00           C  
ATOM   2541  O   GLN   164     -31.998   7.148 -32.726  1.00  0.00           O  
ATOM   2542  N   ASP   165     -30.376   5.824 -31.922  1.00  0.00           N  
ATOM   2543  HN  ASP   165     -29.479   5.409 -32.050  1.00  0.00           H  
ATOM   2544  CA  ASP   165     -30.918   5.713 -30.576  1.00  0.00           C  
ATOM   2545  HA  ASP   165     -31.973   5.494 -30.662  1.00  0.00           H  
ATOM   2546  CB  ASP   165     -30.221   4.523 -29.805  1.00  0.00           C  
ATOM   2547  HB1 ASP   165     -30.463   4.651 -28.728  1.00  0.00           H  
ATOM   2548  HB2 ASP   165     -29.127   4.700 -29.876  1.00  0.00           H  
ATOM   2549  CG  ASP   165     -30.665   3.159 -30.331  1.00  0.00           C  
ATOM   2550  OD1 ASP   165     -29.920   2.141 -30.018  1.00  0.00           O  
ATOM   2551  OD2 ASP   165     -31.788   3.062 -30.899  1.00  0.00           O  
ATOM   2552  C   ASP   165     -30.868   7.058 -29.759  1.00  0.00           C  
ATOM   2553  O   ASP   165     -31.837   7.505 -29.125  1.00  0.00           O  
ATOM   2554  N   HSE   166     -29.835   7.806 -29.866  1.00  0.00           N  
ATOM   2555  HN  HSE   166     -29.087   7.514 -30.457  1.00  0.00           H  
ATOM   2556  CA  HSE   166     -29.515   8.728 -28.795  1.00  0.00           C  
ATOM   2557  HA  HSE   166     -30.253   8.672 -28.008  1.00  0.00           H  
ATOM   2558  CB  HSE   166     -28.253   8.257 -27.983  1.00  0.00           C  
ATOM   2559  HB1 HSE   166     -28.053   8.893 -27.094  1.00  0.00           H  
ATOM   2560  HB2 HSE   166     -27.476   8.208 -28.776  1.00  0.00           H  
ATOM   2561  ND1 HSE   166     -29.337   6.900 -26.202  1.00  0.00           N  
ATOM   2562  CG  HSE   166     -28.481   6.974 -27.299  1.00  0.00           C  
ATOM   2563  CE1 HSE   166     -29.459   5.606 -25.919  1.00  0.00           C  
ATOM   2564  HE1 HSE   166     -29.993   5.201 -25.059  1.00  0.00           H  
ATOM   2565  NE2 HSE   166     -28.575   4.886 -26.723  1.00  0.00           N  
ATOM   2566  HE2 HSE   166     -28.270   3.962 -26.490  1.00  0.00           H  
ATOM   2567  CD2 HSE   166     -27.912   5.833 -27.505  1.00  0.00           C  
ATOM   2568  HD2 HSE   166     -27.199   5.483 -28.242  1.00  0.00           H  
ATOM   2569  C   HSE   166     -29.379  10.196 -29.140  1.00  0.00           C  
ATOM   2570  O   HSE   166     -29.789  11.001 -28.314  1.00  0.00           O  
ATOM   2571  N   ASN   167     -29.016  10.513 -30.409  1.00  0.00           N  
ATOM   2572  HN  ASN   167     -28.746   9.804 -31.056  1.00  0.00           H  
ATOM   2573  CA  ASN   167     -29.102  11.840 -30.960  1.00  0.00           C  
ATOM   2574  HA  ASN   167     -29.107  12.612 -30.205  1.00  0.00           H  
ATOM   2575  CB  ASN   167     -27.894  12.133 -31.864  1.00  0.00           C  
ATOM   2576  HB1 ASN   167     -28.042  12.930 -32.623  1.00  0.00           H  
ATOM   2577  HB2 ASN   167     -27.709  11.236 -32.493  1.00  0.00           H  
ATOM   2578  CG  ASN   167     -26.549  12.247 -30.962  1.00  0.00           C  
ATOM   2579  OD1 ASN   167     -26.526  12.187 -29.731  1.00  0.00           O  
ATOM   2580  ND2 ASN   167     -25.430  12.225 -31.735  1.00  0.00           N  
ATOM   2581 HD21 ASN   167     -25.441  12.627 -32.651  1.00  0.00           H  
ATOM   2582 HD22 ASN   167     -24.523  12.064 -31.344  1.00  0.00           H  
ATOM   2583  C   ASN   167     -30.351  12.058 -31.741  1.00  0.00           C  
ATOM   2584  O   ASN   167     -30.592  13.165 -32.255  1.00  0.00           O  
ATOM   2585  N   LEU   168     -31.226  11.096 -32.027  1.00  0.00           N  
ATOM   2586  HN  LEU   168     -31.224  10.157 -31.692  1.00  0.00           H  
ATOM   2587  CA  LEU   168     -32.447  11.299 -32.863  1.00  0.00           C  
ATOM   2588  HA  LEU   168     -32.716  12.345 -32.867  1.00  0.00           H  
ATOM   2589  CB  LEU   168     -32.268  10.766 -34.293  1.00  0.00           C  
ATOM   2590  HB1 LEU   168     -33.218  10.820 -34.867  1.00  0.00           H  
ATOM   2591  HB2 LEU   168     -32.108   9.667 -34.270  1.00  0.00           H  
ATOM   2592  CG  LEU   168     -31.150  11.335 -35.092  1.00  0.00           C  
ATOM   2593  HG  LEU   168     -30.222  11.268 -34.485  1.00  0.00           H  
ATOM   2594  CD1 LEU   168     -30.774  10.626 -36.409  1.00  0.00           C  
ATOM   2595 HD11 LEU   168     -29.938  11.101 -36.965  1.00  0.00           H  
ATOM   2596 HD12 LEU   168     -31.757  10.644 -36.926  1.00  0.00           H  
ATOM   2597 HD13 LEU   168     -30.498   9.623 -36.019  1.00  0.00           H  
ATOM   2598  CD2 LEU   168     -31.226  12.816 -35.564  1.00  0.00           C  
ATOM   2599 HD21 LEU   168     -32.101  12.832 -36.249  1.00  0.00           H  
ATOM   2600 HD22 LEU   168     -30.263  13.086 -36.047  1.00  0.00           H  
ATOM   2601 HD23 LEU   168     -31.442  13.561 -34.769  1.00  0.00           H  
ATOM   2602  C   LEU   168     -33.451  10.524 -32.122  1.00  0.00           C  
ATOM   2603  O   LEU   168     -33.043   9.721 -31.293  1.00  0.00           O  
ATOM   2604  N   SER   169     -34.733  10.744 -32.376  1.00  0.00           N  
ATOM   2605  HN  SER   169     -34.855  11.517 -32.995  1.00  0.00           H  
ATOM   2606  CA  SER   169     -35.820  10.216 -31.614  1.00  0.00           C  
ATOM   2607  HA  SER   169     -35.658   9.239 -31.183  1.00  0.00           H  
ATOM   2608  CB  SER   169     -36.364  11.129 -30.493  1.00  0.00           C  
ATOM   2609  HB1 SER   169     -36.730  12.081 -30.935  1.00  0.00           H  
ATOM   2610  HB2 SER   169     -35.544  11.317 -29.767  1.00  0.00           H  
ATOM   2611  OG  SER   169     -37.432  10.607 -29.668  1.00  0.00           O  
ATOM   2612  HG1 SER   169     -37.017   9.897 -29.172  1.00  0.00           H  
ATOM   2613  C   SER   169     -36.928  10.039 -32.667  1.00  0.00           C  
ATOM   2614  O   SER   169     -37.016  10.765 -33.684  1.00  0.00           O  
ATOM   2615  N   GLN   170     -37.835   9.089 -32.403  1.00  0.00           N  
ATOM   2616  HN  GLN   170     -37.807   8.514 -31.588  1.00  0.00           H  
ATOM   2617  CA  GLN   170     -39.031   8.659 -33.199  1.00  0.00           C  
ATOM   2618  HA  GLN   170     -39.307   7.661 -32.895  1.00  0.00           H  
ATOM   2619  CB  GLN   170     -40.245   9.640 -32.858  1.00  0.00           C  
ATOM   2620  HB1 GLN   170     -41.152   9.278 -33.388  1.00  0.00           H  
ATOM   2621  HB2 GLN   170     -39.937  10.579 -33.363  1.00  0.00           H  
ATOM   2622  CG  GLN   170     -40.568   9.838 -31.348  1.00  0.00           C  
ATOM   2623  HG1 GLN   170     -41.558  10.339 -31.408  1.00  0.00           H  
ATOM   2624  HG2 GLN   170     -39.856  10.556 -30.888  1.00  0.00           H  
ATOM   2625  CD  GLN   170     -40.567   8.428 -30.680  1.00  0.00           C  
ATOM   2626  OE1 GLN   170     -41.419   7.582 -30.978  1.00  0.00           O  
ATOM   2627  NE2 GLN   170     -39.622   8.234 -29.802  1.00  0.00           N  
ATOM   2628 HE21 GLN   170     -39.452   7.335 -29.398  1.00  0.00           H  
ATOM   2629 HE22 GLN   170     -38.868   8.890 -29.785  1.00  0.00           H  
ATOM   2630  C   GLN   170     -38.786   8.427 -34.746  1.00  0.00           C  
ATOM   2631  O   GLN   170     -39.607   8.538 -35.576  1.00  0.00           O  
ATOM   2632  N   ASN   171     -37.604   7.955 -34.985  1.00  0.00           N  
ATOM   2633  HN  ASN   171     -36.951   8.017 -34.234  1.00  0.00           H  
ATOM   2634  CA  ASN   171     -36.860   7.685 -36.242  1.00  0.00           C  
ATOM   2635  HA  ASN   171     -35.914   7.379 -35.821  1.00  0.00           H  
ATOM   2636  CB  ASN   171     -37.262   6.481 -37.129  1.00  0.00           C  
ATOM   2637  HB1 ASN   171     -36.465   6.182 -37.842  1.00  0.00           H  
ATOM   2638  HB2 ASN   171     -38.083   6.795 -37.809  1.00  0.00           H  
ATOM   2639  CG  ASN   171     -37.560   5.200 -36.431  1.00  0.00           C  
ATOM   2640  OD1 ASN   171     -38.668   4.688 -36.607  1.00  0.00           O  
ATOM   2641  ND2 ASN   171     -36.668   4.718 -35.615  1.00  0.00           N  
ATOM   2642 HD21 ASN   171     -36.899   3.846 -35.182  1.00  0.00           H  
ATOM   2643 HD22 ASN   171     -35.823   5.244 -35.515  1.00  0.00           H  
ATOM   2644  C   ASN   171     -36.498   8.901 -37.076  1.00  0.00           C  
ATOM   2645  O   ASN   171     -36.445   8.897 -38.302  1.00  0.00           O  
ATOM   2646  N   GLY   172     -36.210   9.997 -36.348  1.00  0.00           N  
ATOM   2647  HN  GLY   172     -36.145  10.028 -35.353  1.00  0.00           H  
ATOM   2648  CA  GLY   172     -36.092  11.286 -36.922  1.00  0.00           C  
ATOM   2649  HA1 GLY   172     -35.851  11.228 -37.973  1.00  0.00           H  
ATOM   2650  HA2 GLY   172     -35.440  11.847 -36.269  1.00  0.00           H  
ATOM   2651  C   GLY   172     -37.314  12.126 -37.003  1.00  0.00           C  
ATOM   2652  O   GLY   172     -37.230  13.165 -37.690  1.00  0.00           O  
ATOM   2653  N   SER   173     -38.433  11.775 -36.334  1.00  0.00           N  
ATOM   2654  HN  SER   173     -38.457  10.982 -35.731  1.00  0.00           H  
ATOM   2655  CA  SER   173     -39.688  12.626 -36.248  1.00  0.00           C  
ATOM   2656  HA  SER   173     -39.515  13.385 -36.996  1.00  0.00           H  
ATOM   2657  CB  SER   173     -40.961  11.792 -36.748  1.00  0.00           C  
ATOM   2658  HB1 SER   173     -40.769  11.537 -37.812  1.00  0.00           H  
ATOM   2659  HB2 SER   173     -41.904  12.379 -36.723  1.00  0.00           H  
ATOM   2660  OG  SER   173     -41.329  10.707 -35.912  1.00  0.00           O  
ATOM   2661  HG1 SER   173     -40.665  10.017 -35.978  1.00  0.00           H  
ATOM   2662  C   SER   173     -39.930  13.559 -35.145  1.00  0.00           C  
ATOM   2663  O   SER   173     -40.981  14.134 -35.059  1.00  0.00           O  
ATOM   2664  N   ALA   174     -38.958  13.683 -34.313  1.00  0.00           N  
ATOM   2665  HN  ALA   174     -38.076  13.245 -34.470  1.00  0.00           H  
ATOM   2666  CA  ALA   174     -38.980  14.522 -33.176  1.00  0.00           C  
ATOM   2667  HA  ALA   174     -39.615  15.381 -33.333  1.00  0.00           H  
ATOM   2668  CB  ALA   174     -39.592  13.821 -31.990  1.00  0.00           C  
ATOM   2669  HB1 ALA   174     -40.623  13.524 -32.275  1.00  0.00           H  
ATOM   2670  HB2 ALA   174     -39.684  14.277 -30.981  1.00  0.00           H  
ATOM   2671  HB3 ALA   174     -39.039  12.861 -31.907  1.00  0.00           H  
ATOM   2672  C   ALA   174     -37.471  14.975 -32.814  1.00  0.00           C  
ATOM   2673  O   ALA   174     -36.605  14.093 -32.704  1.00  0.00           O  
ATOM   2674  N   PRO   175     -37.128  16.250 -32.706  1.00  0.00           N  
ATOM   2675  CD  PRO   175     -38.061  17.318 -33.038  1.00  0.00           C  
ATOM   2676  HD1 PRO   175     -38.888  17.417 -32.303  1.00  0.00           H  
ATOM   2677  HD2 PRO   175     -38.356  17.164 -34.098  1.00  0.00           H  
ATOM   2678  CA  PRO   175     -35.815  16.813 -32.349  1.00  0.00           C  
ATOM   2679  HA  PRO   175     -35.090  16.687 -33.140  1.00  0.00           H  
ATOM   2680  CB  PRO   175     -36.120  18.358 -32.098  1.00  0.00           C  
ATOM   2681  HB1 PRO   175     -35.244  18.916 -32.491  1.00  0.00           H  
ATOM   2682  HB2 PRO   175     -36.220  18.598 -31.018  1.00  0.00           H  
ATOM   2683  CG  PRO   175     -37.258  18.651 -33.039  1.00  0.00           C  
ATOM   2684  HG1 PRO   175     -37.876  19.475 -32.623  1.00  0.00           H  
ATOM   2685  HG2 PRO   175     -36.927  18.778 -34.092  1.00  0.00           H  
ATOM   2686  C   PRO   175     -35.279  16.165 -31.056  1.00  0.00           C  
ATOM   2687  O   PRO   175     -36.080  15.773 -30.244  1.00  0.00           O  
ATOM   2688  N   THR   176     -33.925  16.169 -30.797  1.00  0.00           N  
ATOM   2689  HN  THR   176     -33.359  16.675 -31.444  1.00  0.00           H  
ATOM   2690  CA  THR   176     -33.256  15.633 -29.621  1.00  0.00           C  
ATOM   2691  HA  THR   176     -33.863  15.884 -28.764  1.00  0.00           H  
ATOM   2692  CB  THR   176     -32.972  14.177 -29.857  1.00  0.00           C  
ATOM   2693  HB  THR   176     -32.569  13.939 -30.864  1.00  0.00           H  
ATOM   2694  OG1 THR   176     -34.090  13.446 -29.572  1.00  0.00           O  
ATOM   2695  HG1 THR   176     -34.796  13.762 -30.141  1.00  0.00           H  
ATOM   2696  CG2 THR   176     -32.019  13.709 -28.731  1.00  0.00           C  
ATOM   2697 HG21 THR   176     -31.791  12.627 -28.839  1.00  0.00           H  
ATOM   2698 HG22 THR   176     -32.353  13.924 -27.693  1.00  0.00           H  
ATOM   2699 HG23 THR   176     -31.028  14.125 -29.011  1.00  0.00           H  
ATOM   2700  C   THR   176     -32.013  16.472 -29.362  1.00  0.00           C  
ATOM   2701  O   THR   176     -31.271  16.900 -30.266  1.00  0.00           O  
ATOM   2702  N   PHE   177     -31.612  16.741 -28.053  1.00  0.00           N  
ATOM   2703  HN  PHE   177     -32.213  16.364 -27.352  1.00  0.00           H  
ATOM   2704  CA  PHE   177     -30.281  17.270 -27.690  1.00  0.00           C  
ATOM   2705  HA  PHE   177     -30.052  18.052 -28.399  1.00  0.00           H  
ATOM   2706  CB  PHE   177     -30.426  17.971 -26.327  1.00  0.00           C  
ATOM   2707  HB1 PHE   177     -30.750  17.252 -25.545  1.00  0.00           H  
ATOM   2708  HB2 PHE   177     -31.135  18.818 -26.451  1.00  0.00           H  
ATOM   2709  CG  PHE   177     -29.020  18.509 -25.846  1.00  0.00           C  
ATOM   2710  CD1 PHE   177     -28.306  17.961 -24.811  1.00  0.00           C  
ATOM   2711  HD1 PHE   177     -28.569  17.010 -24.371  1.00  0.00           H  
ATOM   2712  CE1 PHE   177     -27.133  18.639 -24.325  1.00  0.00           C  
ATOM   2713  HE1 PHE   177     -26.584  18.080 -23.582  1.00  0.00           H  
ATOM   2714  CZ  PHE   177     -26.702  19.822 -24.987  1.00  0.00           C  
ATOM   2715  HZ  PHE   177     -25.791  20.313 -24.679  1.00  0.00           H  
ATOM   2716  CD2 PHE   177     -28.580  19.631 -26.506  1.00  0.00           C  
ATOM   2717  HD2 PHE   177     -29.182  20.008 -27.319  1.00  0.00           H  
ATOM   2718  CE2 PHE   177     -27.378  20.318 -26.049  1.00  0.00           C  
ATOM   2719  HE2 PHE   177     -27.078  21.280 -26.438  1.00  0.00           H  
ATOM   2720  C   PHE   177     -29.128  16.203 -27.786  1.00  0.00           C  
ATOM   2721  O   PHE   177     -29.203  15.169 -27.081  1.00  0.00           O  
ATOM   2722  N   PRO   178     -28.066  16.337 -28.648  1.00  0.00           N  
ATOM   2723  CD  PRO   178     -28.068  17.267 -29.810  1.00  0.00           C  
ATOM   2724  HD1 PRO   178     -27.673  18.223 -29.405  1.00  0.00           H  
ATOM   2725  HD2 PRO   178     -29.035  17.353 -30.352  1.00  0.00           H  
ATOM   2726  CA  PRO   178     -27.068  15.269 -28.794  1.00  0.00           C  
ATOM   2727  HA  PRO   178     -27.566  14.411 -29.222  1.00  0.00           H  
ATOM   2728  CB  PRO   178     -26.136  15.772 -29.874  1.00  0.00           C  
ATOM   2729  HB1 PRO   178     -25.654  14.986 -30.493  1.00  0.00           H  
ATOM   2730  HB2 PRO   178     -25.384  16.503 -29.508  1.00  0.00           H  
ATOM   2731  CG  PRO   178     -27.129  16.535 -30.761  1.00  0.00           C  
ATOM   2732  HG1 PRO   178     -26.638  17.105 -31.580  1.00  0.00           H  
ATOM   2733  HG2 PRO   178     -27.836  15.811 -31.219  1.00  0.00           H  
ATOM   2734  C   PRO   178     -26.328  14.811 -27.523  1.00  0.00           C  
ATOM   2735  O   PRO   178     -25.522  15.516 -26.931  1.00  0.00           O  
ATOM   2736  N   LEU   179     -26.598  13.576 -27.045  1.00  0.00           N  
ATOM   2737  HN  LEU   179     -27.365  13.086 -27.451  1.00  0.00           H  
ATOM   2738  CA  LEU   179     -25.984  12.981 -25.904  1.00  0.00           C  
ATOM   2739  HA  LEU   179     -25.221  13.691 -25.622  1.00  0.00           H  
ATOM   2740  CB  LEU   179     -27.016  12.877 -24.731  1.00  0.00           C  
ATOM   2741  HB1 LEU   179     -26.490  12.246 -23.983  1.00  0.00           H  
ATOM   2742  HB2 LEU   179     -27.923  12.428 -25.189  1.00  0.00           H  
ATOM   2743  CG  LEU   179     -27.386  14.165 -24.053  1.00  0.00           C  
ATOM   2744  HG  LEU   179     -28.113  14.617 -24.760  1.00  0.00           H  
ATOM   2745  CD1 LEU   179     -28.143  13.914 -22.719  1.00  0.00           C  
ATOM   2746 HD11 LEU   179     -28.474  14.857 -22.235  1.00  0.00           H  
ATOM   2747 HD12 LEU   179     -27.601  13.306 -21.964  1.00  0.00           H  
ATOM   2748 HD13 LEU   179     -29.041  13.316 -22.985  1.00  0.00           H  
ATOM   2749  CD2 LEU   179     -26.219  15.132 -23.837  1.00  0.00           C  
ATOM   2750 HD21 LEU   179     -26.460  15.912 -23.084  1.00  0.00           H  
ATOM   2751 HD22 LEU   179     -25.824  15.687 -24.715  1.00  0.00           H  
ATOM   2752 HD23 LEU   179     -25.339  14.690 -23.323  1.00  0.00           H  
ATOM   2753  C   LEU   179     -25.226  11.688 -26.086  1.00  0.00           C  
ATOM   2754  O   LEU   179     -24.893  10.967 -25.146  1.00  0.00           O  
ATOM   2755  N   CYS   180     -24.793  11.419 -27.334  1.00  0.00           N  
ATOM   2756  HN  CYS   180     -24.921  11.961 -28.161  1.00  0.00           H  
ATOM   2757  CA  CYS   180     -23.986  10.265 -27.746  1.00  0.00           C  
ATOM   2758  HA  CYS   180     -23.526   9.894 -26.842  1.00  0.00           H  
ATOM   2759  CB  CYS   180     -24.744   9.045 -28.460  1.00  0.00           C  
ATOM   2760  HB1 CYS   180     -24.935   9.419 -29.488  1.00  0.00           H  
ATOM   2761  HB2 CYS   180     -25.633   8.907 -27.808  1.00  0.00           H  
ATOM   2762  SG  CYS   180     -23.810   7.441 -28.484  1.00  0.00           S  
ATOM   2763  HG1 CYS   180     -23.708   7.316 -27.169  1.00  0.00           H  
ATOM   2764  C   CYS   180     -22.761  10.746 -28.517  1.00  0.00           C  
ATOM   2765  O   CYS   180     -22.888  11.496 -29.499  1.00  0.00           O  
ATOM   2766  N   ALA   181     -21.592  10.391 -28.032  1.00  0.00           N  
ATOM   2767  HN  ALA   181     -21.421   9.748 -27.290  1.00  0.00           H  
ATOM   2768  CA  ALA   181     -20.319  11.092 -28.356  1.00  0.00           C  
ATOM   2769  HA  ALA   181     -20.515  11.747 -29.192  1.00  0.00           H  
ATOM   2770  CB  ALA   181     -19.844  11.960 -27.151  1.00  0.00           C  
ATOM   2771  HB1 ALA   181     -19.793  11.354 -26.222  1.00  0.00           H  
ATOM   2772  HB2 ALA   181     -20.607  12.757 -27.015  1.00  0.00           H  
ATOM   2773  HB3 ALA   181     -18.926  12.537 -27.395  1.00  0.00           H  
ATOM   2774  C   ALA   181     -19.210  10.128 -28.640  1.00  0.00           C  
ATOM   2775  O   ALA   181     -19.251   8.979 -28.187  1.00  0.00           O  
ATOM   2776  N   MET   182     -18.115  10.511 -29.366  1.00  0.00           N  
ATOM   2777  HN  MET   182     -18.157  11.446 -29.710  1.00  0.00           H  
ATOM   2778  CA  MET   182     -17.194   9.560 -29.861  1.00  0.00           C  
ATOM   2779  HA  MET   182     -17.076   8.659 -29.277  1.00  0.00           H  
ATOM   2780  CB  MET   182     -17.605   8.998 -31.245  1.00  0.00           C  
ATOM   2781  HB1 MET   182     -17.930   9.833 -31.902  1.00  0.00           H  
ATOM   2782  HB2 MET   182     -18.478   8.354 -31.002  1.00  0.00           H  
ATOM   2783  CG  MET   182     -16.545   8.126 -31.940  1.00  0.00           C  
ATOM   2784  HG1 MET   182     -16.383   7.291 -31.226  1.00  0.00           H  
ATOM   2785  HG2 MET   182     -15.616   8.716 -32.092  1.00  0.00           H  
ATOM   2786  SD  MET   182     -17.141   7.230 -33.378  1.00  0.00           S  
ATOM   2787  CE  MET   182     -15.455   7.006 -34.070  1.00  0.00           C  
ATOM   2788  HE1 MET   182     -15.019   7.914 -34.538  1.00  0.00           H  
ATOM   2789  HE2 MET   182     -15.536   6.271 -34.899  1.00  0.00           H  
ATOM   2790  HE3 MET   182     -14.735   6.614 -33.320  1.00  0.00           H  
ATOM   2791  C   MET   182     -15.847  10.119 -29.865  1.00  0.00           C  
ATOM   2792  O   MET   182     -15.700  11.242 -30.298  1.00  0.00           O  
ATOM   2793  N   GLN   183     -14.835   9.354 -29.496  1.00  0.00           N  
ATOM   2794  HN  GLN   183     -15.117   8.486 -29.094  1.00  0.00           H  
ATOM   2795  CA  GLN   183     -13.479   9.864 -29.554  1.00  0.00           C  
ATOM   2796  HA  GLN   183     -13.358  10.615 -30.321  1.00  0.00           H  
ATOM   2797  CB  GLN   183     -13.163  10.392 -28.111  1.00  0.00           C  
ATOM   2798  HB1 GLN   183     -13.764  11.314 -27.960  1.00  0.00           H  
ATOM   2799  HB2 GLN   183     -12.123  10.781 -28.084  1.00  0.00           H  
ATOM   2800  CG  GLN   183     -13.483   9.416 -26.930  1.00  0.00           C  
ATOM   2801  HG1 GLN   183     -13.338   8.405 -27.367  1.00  0.00           H  
ATOM   2802  HG2 GLN   183     -14.522   9.496 -26.545  1.00  0.00           H  
ATOM   2803  CD  GLN   183     -12.611   9.643 -25.677  1.00  0.00           C  
ATOM   2804  OE1 GLN   183     -12.263   8.736 -24.917  1.00  0.00           O  
ATOM   2805  NE2 GLN   183     -12.237  10.928 -25.391  1.00  0.00           N  
ATOM   2806 HE21 GLN   183     -11.576  11.166 -24.680  1.00  0.00           H  
ATOM   2807 HE22 GLN   183     -12.807  11.634 -25.812  1.00  0.00           H  
ATOM   2808  C   GLN   183     -12.409   8.900 -29.965  1.00  0.00           C  
ATOM   2809  O   GLN   183     -12.438   7.719 -29.854  1.00  0.00           O  
ATOM   2810  N   LEU   184     -11.340   9.497 -30.501  1.00  0.00           N  
ATOM   2811  HN  LEU   184     -11.436  10.410 -30.890  1.00  0.00           H  
ATOM   2812  CA  LEU   184     -10.044   8.870 -30.450  1.00  0.00           C  
ATOM   2813  HA  LEU   184     -10.123   7.793 -30.478  1.00  0.00           H  
ATOM   2814  CB  LEU   184      -8.849   9.381 -31.342  1.00  0.00           C  
ATOM   2815  HB1 LEU   184      -7.930   8.852 -31.009  1.00  0.00           H  
ATOM   2816  HB2 LEU   184      -8.648  10.470 -31.252  1.00  0.00           H  
ATOM   2817  CG  LEU   184      -9.174   9.104 -32.826  1.00  0.00           C  
ATOM   2818  HG  LEU   184     -10.163   9.454 -33.193  1.00  0.00           H  
ATOM   2819  CD1 LEU   184      -8.148   9.709 -33.745  1.00  0.00           C  
ATOM   2820 HD11 LEU   184      -7.166   9.277 -33.457  1.00  0.00           H  
ATOM   2821 HD12 LEU   184      -7.952  10.786 -33.552  1.00  0.00           H  
ATOM   2822 HD13 LEU   184      -8.415   9.661 -34.822  1.00  0.00           H  
ATOM   2823  CD2 LEU   184      -9.134   7.583 -33.067  1.00  0.00           C  
ATOM   2824 HD21 LEU   184      -9.981   7.043 -32.593  1.00  0.00           H  
ATOM   2825 HD22 LEU   184      -8.213   7.214 -32.568  1.00  0.00           H  
ATOM   2826 HD23 LEU   184      -9.046   7.250 -34.123  1.00  0.00           H  
ATOM   2827  C   LEU   184      -9.523   9.047 -29.038  1.00  0.00           C  
ATOM   2828  O   LEU   184      -9.799   9.988 -28.312  1.00  0.00           O  
ATOM   2829  N   PHE   185      -8.891   7.976 -28.520  1.00  0.00           N  
ATOM   2830  HN  PHE   185      -8.811   7.162 -29.089  1.00  0.00           H  
ATOM   2831  CA  PHE   185      -8.407   7.955 -27.151  1.00  0.00           C  
ATOM   2832  HA  PHE   185      -8.545   8.883 -26.617  1.00  0.00           H  
ATOM   2833  CB  PHE   185      -9.240   6.797 -26.415  1.00  0.00           C  
ATOM   2834  HB1 PHE   185      -9.023   5.766 -26.766  1.00  0.00           H  
ATOM   2835  HB2 PHE   185     -10.327   6.956 -26.581  1.00  0.00           H  
ATOM   2836  CG  PHE   185      -8.892   6.697 -24.918  1.00  0.00           C  
ATOM   2837  CD1 PHE   185      -8.780   5.473 -24.240  1.00  0.00           C  
ATOM   2838  HD1 PHE   185      -8.808   4.638 -24.924  1.00  0.00           H  
ATOM   2839  CE1 PHE   185      -8.384   5.384 -22.900  1.00  0.00           C  
ATOM   2840  HE1 PHE   185      -8.251   4.423 -22.425  1.00  0.00           H  
ATOM   2841  CZ  PHE   185      -8.293   6.580 -22.159  1.00  0.00           C  
ATOM   2842  HZ  PHE   185      -7.863   6.471 -21.175  1.00  0.00           H  
ATOM   2843  CD2 PHE   185      -8.855   7.833 -24.176  1.00  0.00           C  
ATOM   2844  HD2 PHE   185      -9.045   8.827 -24.554  1.00  0.00           H  
ATOM   2845  CE2 PHE   185      -8.503   7.825 -22.796  1.00  0.00           C  
ATOM   2846  HE2 PHE   185      -8.499   8.740 -22.222  1.00  0.00           H  
ATOM   2847  C   PHE   185      -6.879   7.696 -27.107  1.00  0.00           C  
ATOM   2848  O   PHE   185      -6.379   6.544 -27.311  1.00  0.00           O  
ATOM   2849  N   SER   186      -6.083   8.729 -26.823  1.00  0.00           N  
ATOM   2850  HN  SER   186      -6.398   9.647 -26.595  1.00  0.00           H  
ATOM   2851  CA  SER   186      -4.633   8.637 -26.779  1.00  0.00           C  
ATOM   2852  HA  SER   186      -4.314   7.611 -26.675  1.00  0.00           H  
ATOM   2853  CB  SER   186      -4.150   9.076 -28.140  1.00  0.00           C  
ATOM   2854  HB1 SER   186      -4.414  10.152 -28.221  1.00  0.00           H  
ATOM   2855  HB2 SER   186      -4.635   8.476 -28.940  1.00  0.00           H  
ATOM   2856  OG  SER   186      -2.718   9.060 -28.319  1.00  0.00           O  
ATOM   2857  HG1 SER   186      -2.524   8.126 -28.216  1.00  0.00           H  
ATOM   2858  C   SER   186      -3.923   9.339 -25.564  1.00  0.00           C  
ATOM   2859  O   SER   186      -4.458  10.256 -24.955  1.00  0.00           O  
ATOM   2860  N   HSE   187      -2.713   8.847 -25.142  1.00  0.00           N  
ATOM   2861  HN  HSE   187      -2.293   7.990 -25.432  1.00  0.00           H  
ATOM   2862  CA  HSE   187      -1.947   9.328 -24.023  1.00  0.00           C  
ATOM   2863  HA  HSE   187      -2.501   9.998 -23.382  1.00  0.00           H  
ATOM   2864  CB  HSE   187      -1.443   8.073 -23.235  1.00  0.00           C  
ATOM   2865  HB1 HSE   187      -2.345   7.501 -22.928  1.00  0.00           H  
ATOM   2866  HB2 HSE   187      -0.924   8.305 -22.280  1.00  0.00           H  
ATOM   2867  ND1 HSE   187      -0.821   6.565 -25.102  1.00  0.00           N  
ATOM   2868  CG  HSE   187      -0.472   7.154 -23.909  1.00  0.00           C  
ATOM   2869  CE1 HSE   187       0.236   5.973 -25.493  1.00  0.00           C  
ATOM   2870  HE1 HSE   187       0.368   5.433 -26.430  1.00  0.00           H  
ATOM   2871  NE2 HSE   187       1.284   6.203 -24.596  1.00  0.00           N  
ATOM   2872  HE2 HSE   187       2.254   5.990 -24.715  1.00  0.00           H  
ATOM   2873  CD2 HSE   187       0.844   6.892 -23.533  1.00  0.00           C  
ATOM   2874  HD2 HSE   187       1.254   7.386 -22.661  1.00  0.00           H  
ATOM   2875  C   HSE   187      -0.676  10.045 -24.389  1.00  0.00           C  
ATOM   2876  O   HSE   187       0.155  10.316 -23.503  1.00  0.00           O  
ATOM   2877  N   MET   188      -0.421  10.311 -25.647  1.00  0.00           N  
ATOM   2878  HN  MET   188      -1.028  10.116 -26.413  1.00  0.00           H  
ATOM   2879  CA  MET   188       0.857  10.831 -26.231  1.00  0.00           C  
ATOM   2880  HA  MET   188       1.706  10.620 -25.596  1.00  0.00           H  
ATOM   2881  CB  MET   188       0.959  10.126 -27.568  1.00  0.00           C  
ATOM   2882  HB1 MET   188       1.978  10.397 -27.919  1.00  0.00           H  
ATOM   2883  HB2 MET   188       0.309  10.635 -28.311  1.00  0.00           H  
ATOM   2884  CG  MET   188       0.825   8.573 -27.525  1.00  0.00           C  
ATOM   2885  HG1 MET   188      -0.171   8.117 -27.335  1.00  0.00           H  
ATOM   2886  HG2 MET   188       1.504   8.305 -26.688  1.00  0.00           H  
ATOM   2887  SD  MET   188       1.432   7.835 -29.102  1.00  0.00           S  
ATOM   2888  CE  MET   188       0.328   8.400 -30.401  1.00  0.00           C  
ATOM   2889  HE1 MET   188      -0.689   8.207 -29.999  1.00  0.00           H  
ATOM   2890  HE2 MET   188       0.468   7.836 -31.348  1.00  0.00           H  
ATOM   2891  HE3 MET   188       0.465   9.497 -30.511  1.00  0.00           H  
ATOM   2892  C   MET   188       0.781  12.358 -26.443  1.00  0.00           C  
ATOM   2893  O   MET   188      -0.133  12.826 -27.084  1.00  0.00           O  
ATOM   2894  N   HSE   189       1.679  13.074 -25.704  1.00  0.00           N  
ATOM   2895  HN  HSE   189       2.370  12.543 -25.220  1.00  0.00           H  
ATOM   2896  CA  HSE   189       1.779  14.524 -25.655  1.00  0.00           C  
ATOM   2897  HA  HSE   189       0.876  14.935 -25.229  1.00  0.00           H  
ATOM   2898  CB  HSE   189       2.966  15.010 -24.776  1.00  0.00           C  
ATOM   2899  HB1 HSE   189       2.805  16.048 -24.415  1.00  0.00           H  
ATOM   2900  HB2 HSE   189       3.928  15.203 -25.297  1.00  0.00           H  
ATOM   2901  ND1 HSE   189       3.710  12.861 -23.649  1.00  0.00           N  
ATOM   2902  CG  HSE   189       3.061  14.094 -23.529  1.00  0.00           C  
ATOM   2903  CE1 HSE   189       3.586  12.233 -22.521  1.00  0.00           C  
ATOM   2904  HE1 HSE   189       3.914  11.209 -22.344  1.00  0.00           H  
ATOM   2905  NE2 HSE   189       3.121  13.085 -21.532  1.00  0.00           N  
ATOM   2906  HE2 HSE   189       2.852  12.857 -20.596  1.00  0.00           H  
ATOM   2907  CD2 HSE   189       2.717  14.206 -22.219  1.00  0.00           C  
ATOM   2908  HD2 HSE   189       2.120  14.917 -21.660  1.00  0.00           H  
ATOM   2909  C   HSE   189       1.900  15.229 -27.082  1.00  0.00           C  
ATOM   2910  O   HSE   189       2.757  14.842 -27.827  1.00  0.00           O  
ATOM   2911  N   ALA   190       1.036  16.213 -27.411  1.00  0.00           N  
ATOM   2912  HN  ALA   190       0.288  16.429 -26.788  1.00  0.00           H  
ATOM   2913  CA  ALA   190       1.091  17.010 -28.662  1.00  0.00           C  
ATOM   2914  HA  ALA   190       0.921  16.347 -29.497  1.00  0.00           H  
ATOM   2915  CB  ALA   190      -0.048  18.075 -28.488  1.00  0.00           C  
ATOM   2916  HB1 ALA   190      -0.062  18.729 -29.385  1.00  0.00           H  
ATOM   2917  HB2 ALA   190       0.104  18.838 -27.695  1.00  0.00           H  
ATOM   2918  HB3 ALA   190      -1.019  17.549 -28.368  1.00  0.00           H  
ATOM   2919  C   ALA   190       2.399  17.788 -28.780  1.00  0.00           C  
ATOM   2920  O   ALA   190       3.156  18.134 -27.806  1.00  0.00           O  
ATOM   2921  N   VAL   191       2.822  18.058 -30.034  1.00  0.00           N  
ATOM   2922  HN  VAL   191       2.205  17.785 -30.768  1.00  0.00           H  
ATOM   2923  CA  VAL   191       4.115  18.633 -30.407  1.00  0.00           C  
ATOM   2924  HA  VAL   191       4.391  19.428 -29.730  1.00  0.00           H  
ATOM   2925  CB  VAL   191       5.287  17.608 -30.248  1.00  0.00           C  
ATOM   2926  HB  VAL   191       5.172  17.162 -29.237  1.00  0.00           H  
ATOM   2927  CG1 VAL   191       5.274  16.489 -31.296  1.00  0.00           C  
ATOM   2928 HG11 VAL   191       5.603  16.833 -32.300  1.00  0.00           H  
ATOM   2929 HG12 VAL   191       4.223  16.187 -31.490  1.00  0.00           H  
ATOM   2930 HG13 VAL   191       5.834  15.585 -30.972  1.00  0.00           H  
ATOM   2931  CG2 VAL   191       6.671  18.350 -30.246  1.00  0.00           C  
ATOM   2932 HG21 VAL   191       7.405  17.542 -30.037  1.00  0.00           H  
ATOM   2933 HG22 VAL   191       6.674  19.261 -29.610  1.00  0.00           H  
ATOM   2934 HG23 VAL   191       6.788  18.677 -31.301  1.00  0.00           H  
ATOM   2935  C   VAL   191       4.037  19.245 -31.774  1.00  0.00           C  
ATOM   2936  O   VAL   191       3.153  18.921 -32.605  1.00  0.00           O  
ATOM   2937  N   ILE   192       4.973  20.167 -32.185  1.00  0.00           N  
ATOM   2938  HN  ILE   192       5.612  20.482 -31.488  1.00  0.00           H  
ATOM   2939  CA  ILE   192       4.961  20.771 -33.528  1.00  0.00           C  
ATOM   2940  HA  ILE   192       4.324  20.177 -34.167  1.00  0.00           H  
ATOM   2941  CB  ILE   192       4.426  22.290 -33.503  1.00  0.00           C  
ATOM   2942  HB  ILE   192       5.003  22.947 -34.189  1.00  0.00           H  
ATOM   2943  CG2 ILE   192       2.896  22.206 -33.868  1.00  0.00           C  
ATOM   2944 HG21 ILE   192       2.829  22.000 -34.957  1.00  0.00           H  
ATOM   2945 HG22 ILE   192       2.442  23.197 -33.651  1.00  0.00           H  
ATOM   2946 HG23 ILE   192       2.400  21.439 -33.235  1.00  0.00           H  
ATOM   2947  CG1 ILE   192       4.435  22.926 -32.128  1.00  0.00           C  
ATOM   2948 HG11 ILE   192       3.843  22.414 -31.339  1.00  0.00           H  
ATOM   2949 HG12 ILE   192       4.036  23.957 -32.230  1.00  0.00           H  
ATOM   2950  CD  ILE   192       5.901  23.088 -31.565  1.00  0.00           C  
ATOM   2951  HD1 ILE   192       6.501  22.154 -31.538  1.00  0.00           H  
ATOM   2952  HD2 ILE   192       5.894  23.664 -30.615  1.00  0.00           H  
ATOM   2953  HD3 ILE   192       6.439  23.646 -32.361  1.00  0.00           H  
ATOM   2954  C   ILE   192       6.218  20.735 -34.270  1.00  0.00           C  
ATOM   2955  O   ILE   192       6.126  20.828 -35.518  1.00  0.00           O  
ATOM   2956  N   SER   193       7.444  20.626 -33.627  1.00  0.00           N  
ATOM   2957  HN  SER   193       7.472  20.456 -32.645  1.00  0.00           H  
ATOM   2958  CA  SER   193       8.694  20.719 -34.355  1.00  0.00           C  
ATOM   2959  HA  SER   193       8.500  20.406 -35.370  1.00  0.00           H  
ATOM   2960  CB  SER   193       9.404  22.091 -34.085  1.00  0.00           C  
ATOM   2961  HB1 SER   193       8.755  22.899 -34.485  1.00  0.00           H  
ATOM   2962  HB2 SER   193      10.332  22.180 -34.689  1.00  0.00           H  
ATOM   2963  OG  SER   193       9.737  22.334 -32.660  1.00  0.00           O  
ATOM   2964  HG1 SER   193       9.744  23.294 -32.634  1.00  0.00           H  
ATOM   2965  C   SER   193       9.719  19.643 -33.902  1.00  0.00           C  
ATOM   2966  O   SER   193       9.665  19.133 -32.817  1.00  0.00           O  
ATOM   2967  N   THR   194      10.673  19.290 -34.751  1.00  0.00           N  
ATOM   2968  HN  THR   194      10.443  19.500 -35.698  1.00  0.00           H  
ATOM   2969  CA  THR   194      11.891  18.484 -34.478  1.00  0.00           C  
ATOM   2970  HA  THR   194      11.532  17.500 -34.216  1.00  0.00           H  
ATOM   2971  CB  THR   194      12.765  18.419 -35.713  1.00  0.00           C  
ATOM   2972  HB  THR   194      13.197  19.417 -35.937  1.00  0.00           H  
ATOM   2973  OG1 THR   194      11.911  17.938 -36.779  1.00  0.00           O  
ATOM   2974  HG1 THR   194      12.510  17.822 -37.520  1.00  0.00           H  
ATOM   2975  CG2 THR   194      13.796  17.317 -35.430  1.00  0.00           C  
ATOM   2976 HG21 THR   194      14.112  16.950 -36.429  1.00  0.00           H  
ATOM   2977 HG22 THR   194      13.278  16.421 -35.025  1.00  0.00           H  
ATOM   2978 HG23 THR   194      14.663  17.676 -34.835  1.00  0.00           H  
ATOM   2979  C   THR   194      12.752  19.026 -33.311  1.00  0.00           C  
ATOM   2980  O   THR   194      12.830  18.292 -32.260  1.00  0.00           O  
ATOM   2981  N   ALA   195      13.062  20.295 -33.234  1.00  0.00           N  
ATOM   2982  HN  ALA   195      13.051  20.925 -34.006  1.00  0.00           H  
ATOM   2983  CA  ALA   195      13.727  20.868 -32.070  1.00  0.00           C  
ATOM   2984  HA  ALA   195      14.530  20.158 -31.939  1.00  0.00           H  
ATOM   2985  CB  ALA   195      14.142  22.335 -32.302  1.00  0.00           C  
ATOM   2986  HB1 ALA   195      13.328  23.013 -32.636  1.00  0.00           H  
ATOM   2987  HB2 ALA   195      14.999  22.450 -33.000  1.00  0.00           H  
ATOM   2988  HB3 ALA   195      14.600  22.675 -31.349  1.00  0.00           H  
ATOM   2989  C   ALA   195      12.835  20.771 -30.816  1.00  0.00           C  
ATOM   2990  O   ALA   195      13.407  20.281 -29.851  1.00  0.00           O  
ATOM   2991  N   THR   196      11.518  21.126 -30.818  1.00  0.00           N  
ATOM   2992  HN  THR   196      11.025  21.340 -31.658  1.00  0.00           H  
ATOM   2993  CA  THR   196      10.727  20.759 -29.619  1.00  0.00           C  
ATOM   2994  HA  THR   196      11.129  21.241 -28.740  1.00  0.00           H  
ATOM   2995  CB  THR   196       9.237  21.192 -29.534  1.00  0.00           C  
ATOM   2996  HB  THR   196       8.840  20.813 -28.567  1.00  0.00           H  
ATOM   2997  OG1 THR   196       8.490  20.859 -30.725  1.00  0.00           O  
ATOM   2998  HG1 THR   196       8.931  21.338 -31.431  1.00  0.00           H  
ATOM   2999  CG2 THR   196       9.100  22.710 -29.196  1.00  0.00           C  
ATOM   3000 HG21 THR   196       9.794  22.980 -28.371  1.00  0.00           H  
ATOM   3001 HG22 THR   196       8.080  22.984 -28.850  1.00  0.00           H  
ATOM   3002 HG23 THR   196       9.468  23.369 -30.012  1.00  0.00           H  
ATOM   3003  C   THR   196      10.705  19.334 -29.233  1.00  0.00           C  
ATOM   3004  O   THR   196      11.131  19.106 -28.108  1.00  0.00           O  
ATOM   3005  N   CYS   197      10.356  18.432 -30.120  1.00  0.00           N  
ATOM   3006  HN  CYS   197      10.042  18.754 -31.010  1.00  0.00           H  
ATOM   3007  CA  CYS   197      10.210  16.997 -29.879  1.00  0.00           C  
ATOM   3008  HA  CYS   197       9.396  16.964 -29.170  1.00  0.00           H  
ATOM   3009  CB  CYS   197       9.778  16.238 -31.163  1.00  0.00           C  
ATOM   3010  HB1 CYS   197      10.638  15.985 -31.819  1.00  0.00           H  
ATOM   3011  HB2 CYS   197       9.000  16.866 -31.649  1.00  0.00           H  
ATOM   3012  SG  CYS   197       8.838  14.879 -30.384  1.00  0.00           S  
ATOM   3013  C   CYS   197      11.488  16.327 -29.248  1.00  0.00           C  
ATOM   3014  O   CYS   197      11.492  15.802 -28.150  1.00  0.00           O  
ATOM   3015  N   MET   198      12.666  16.497 -29.919  1.00  0.00           N  
ATOM   3016  HN  MET   198      12.724  17.060 -30.740  1.00  0.00           H  
ATOM   3017  CA  MET   198      13.937  15.939 -29.500  1.00  0.00           C  
ATOM   3018  HA  MET   198      13.754  14.886 -29.347  1.00  0.00           H  
ATOM   3019  CB  MET   198      14.998  16.057 -30.558  1.00  0.00           C  
ATOM   3020  HB1 MET   198      15.887  15.535 -30.145  1.00  0.00           H  
ATOM   3021  HB2 MET   198      15.246  17.121 -30.760  1.00  0.00           H  
ATOM   3022  CG  MET   198      14.806  15.479 -32.002  1.00  0.00           C  
ATOM   3023  HG1 MET   198      15.690  15.815 -32.585  1.00  0.00           H  
ATOM   3024  HG2 MET   198      14.039  16.083 -32.531  1.00  0.00           H  
ATOM   3025  SD  MET   198      14.465  13.627 -31.953  1.00  0.00           S  
ATOM   3026  CE  MET   198      15.611  13.438 -33.331  1.00  0.00           C  
ATOM   3027  HE1 MET   198      15.229  13.733 -34.331  1.00  0.00           H  
ATOM   3028  HE2 MET   198      15.717  12.332 -33.368  1.00  0.00           H  
ATOM   3029  HE3 MET   198      16.634  13.810 -33.109  1.00  0.00           H  
ATOM   3030  C   MET   198      14.390  16.558 -28.161  1.00  0.00           C  
ATOM   3031  O   MET   198      14.913  15.753 -27.337  1.00  0.00           O  
ATOM   3032  N   ARG   199      14.263  17.799 -27.897  1.00  0.00           N  
ATOM   3033  HN  ARG   199      13.494  18.298 -28.288  1.00  0.00           H  
ATOM   3034  CA  ARG   199      14.706  18.427 -26.603  1.00  0.00           C  
ATOM   3035  HA  ARG   199      15.664  17.991 -26.360  1.00  0.00           H  
ATOM   3036  CB  ARG   199      14.733  19.930 -26.746  1.00  0.00           C  
ATOM   3037  HB1 ARG   199      13.765  20.424 -26.977  1.00  0.00           H  
ATOM   3038  HB2 ARG   199      15.236  20.174 -27.706  1.00  0.00           H  
ATOM   3039  CG  ARG   199      15.305  20.682 -25.583  1.00  0.00           C  
ATOM   3040  HG1 ARG   199      16.247  20.107 -25.459  1.00  0.00           H  
ATOM   3041  HG2 ARG   199      14.679  20.491 -24.685  1.00  0.00           H  
ATOM   3042  CD  ARG   199      15.618  22.151 -25.841  1.00  0.00           C  
ATOM   3043  HD1 ARG   199      16.421  22.296 -26.596  1.00  0.00           H  
ATOM   3044  HD2 ARG   199      15.801  22.622 -24.852  1.00  0.00           H  
ATOM   3045  NE  ARG   199      14.423  22.796 -26.358  1.00  0.00           N  
ATOM   3046  HE  ARG   199      13.579  22.578 -25.866  1.00  0.00           H  
ATOM   3047  CZ  ARG   199      14.273  23.680 -27.354  1.00  0.00           C  
ATOM   3048  NH1 ARG   199      15.282  24.134 -28.068  1.00  0.00           N  
ATOM   3049 HH11 ARG   199      16.213  23.910 -27.779  1.00  0.00           H  
ATOM   3050 HH12 ARG   199      14.997  24.785 -28.771  1.00  0.00           H  
ATOM   3051  NH2 ARG   199      13.026  24.102 -27.647  1.00  0.00           N  
ATOM   3052 HH21 ARG   199      12.378  23.853 -26.928  1.00  0.00           H  
ATOM   3053 HH22 ARG   199      12.928  24.667 -28.466  1.00  0.00           H  
ATOM   3054  C   ARG   199      13.717  17.993 -25.451  1.00  0.00           C  
ATOM   3055  O   ARG   199      14.176  17.655 -24.434  1.00  0.00           O  
ATOM   3056  N   ARG   200      12.413  17.973 -25.703  1.00  0.00           N  
ATOM   3057  HN  ARG   200      12.167  18.175 -26.648  1.00  0.00           H  
ATOM   3058  CA  ARG   200      11.473  17.382 -24.737  1.00  0.00           C  
ATOM   3059  HA  ARG   200      11.655  17.983 -23.859  1.00  0.00           H  
ATOM   3060  CB  ARG   200      10.015  17.711 -25.311  1.00  0.00           C  
ATOM   3061  HB1 ARG   200       9.284  17.177 -24.666  1.00  0.00           H  
ATOM   3062  HB2 ARG   200       9.951  17.306 -26.344  1.00  0.00           H  
ATOM   3063  CG  ARG   200       9.764  19.189 -25.224  1.00  0.00           C  
ATOM   3064  HG1 ARG   200      10.540  19.730 -25.806  1.00  0.00           H  
ATOM   3065  HG2 ARG   200       9.793  19.431 -24.140  1.00  0.00           H  
ATOM   3066  CD  ARG   200       8.443  19.468 -25.832  1.00  0.00           C  
ATOM   3067  HD1 ARG   200       7.703  18.836 -25.295  1.00  0.00           H  
ATOM   3068  HD2 ARG   200       8.468  19.252 -26.921  1.00  0.00           H  
ATOM   3069  NE  ARG   200       8.235  20.935 -25.597  1.00  0.00           N  
ATOM   3070  HE  ARG   200       8.787  21.466 -24.953  1.00  0.00           H  
ATOM   3071  CZ  ARG   200       7.362  21.705 -26.205  1.00  0.00           C  
ATOM   3072  NH1 ARG   200       6.451  21.206 -27.016  1.00  0.00           N  
ATOM   3073 HH11 ARG   200       6.404  20.215 -27.146  1.00  0.00           H  
ATOM   3074 HH12 ARG   200       5.734  21.787 -27.400  1.00  0.00           H  
ATOM   3075  NH2 ARG   200       7.393  22.955 -25.903  1.00  0.00           N  
ATOM   3076 HH21 ARG   200       6.810  23.586 -26.415  1.00  0.00           H  
ATOM   3077 HH22 ARG   200       8.202  23.288 -25.419  1.00  0.00           H  
ATOM   3078  C   ARG   200      11.695  15.937 -24.390  1.00  0.00           C  
ATOM   3079  O   ARG   200      11.739  15.527 -23.214  1.00  0.00           O  
ATOM   3080  N   SER   201      11.974  15.125 -25.376  1.00  0.00           N  
ATOM   3081  HN  SER   201      11.779  15.487 -26.285  1.00  0.00           H  
ATOM   3082  CA  SER   201      12.490  13.761 -25.263  1.00  0.00           C  
ATOM   3083  HA  SER   201      11.662  13.264 -24.780  1.00  0.00           H  
ATOM   3084  CB  SER   201      12.755  13.165 -26.663  1.00  0.00           C  
ATOM   3085  HB1 SER   201      13.568  13.671 -27.227  1.00  0.00           H  
ATOM   3086  HB2 SER   201      11.890  13.456 -27.296  1.00  0.00           H  
ATOM   3087  OG  SER   201      13.000  11.763 -26.631  1.00  0.00           O  
ATOM   3088  HG1 SER   201      12.137  11.396 -26.833  1.00  0.00           H  
ATOM   3089  C   SER   201      13.760  13.693 -24.436  1.00  0.00           C  
ATOM   3090  O   SER   201      13.822  13.047 -23.397  1.00  0.00           O  
ATOM   3091  N   SER   202      14.762  14.499 -24.658  1.00  0.00           N  
ATOM   3092  HN  SER   202      14.686  15.121 -25.433  1.00  0.00           H  
ATOM   3093  CA  SER   202      16.080  14.474 -23.867  1.00  0.00           C  
ATOM   3094  HA  SER   202      16.572  13.513 -23.905  1.00  0.00           H  
ATOM   3095  CB  SER   202      17.202  15.409 -24.452  1.00  0.00           C  
ATOM   3096  HB1 SER   202      16.923  16.410 -24.848  1.00  0.00           H  
ATOM   3097  HB2 SER   202      17.456  14.886 -25.399  1.00  0.00           H  
ATOM   3098  OG  SER   202      18.343  15.554 -23.602  1.00  0.00           O  
ATOM   3099  HG1 SER   202      18.820  16.354 -23.835  1.00  0.00           H  
ATOM   3100  C   SER   202      15.860  14.811 -22.398  1.00  0.00           C  
ATOM   3101  O   SER   202      16.399  14.060 -21.577  1.00  0.00           O  
ATOM   3102  N   ILE   203      14.985  15.794 -22.011  1.00  0.00           N  
ATOM   3103  HN  ILE   203      14.483  16.300 -22.708  1.00  0.00           H  
ATOM   3104  CA  ILE   203      14.796  16.051 -20.629  1.00  0.00           C  
ATOM   3105  HA  ILE   203      15.738  15.924 -20.116  1.00  0.00           H  
ATOM   3106  CB  ILE   203      14.323  17.486 -20.498  1.00  0.00           C  
ATOM   3107  HB  ILE   203      13.353  17.597 -21.028  1.00  0.00           H  
ATOM   3108  CG2 ILE   203      14.123  17.925 -19.030  1.00  0.00           C  
ATOM   3109 HG21 ILE   203      13.760  18.975 -18.995  1.00  0.00           H  
ATOM   3110 HG22 ILE   203      15.098  17.906 -18.497  1.00  0.00           H  
ATOM   3111 HG23 ILE   203      13.403  17.234 -18.541  1.00  0.00           H  
ATOM   3112  CG1 ILE   203      15.305  18.480 -21.150  1.00  0.00           C  
ATOM   3113 HG11 ILE   203      14.961  19.507 -20.902  1.00  0.00           H  
ATOM   3114 HG12 ILE   203      15.201  18.308 -22.243  1.00  0.00           H  
ATOM   3115  CD  ILE   203      16.776  18.354 -20.660  1.00  0.00           C  
ATOM   3116  HD1 ILE   203      17.391  17.873 -21.451  1.00  0.00           H  
ATOM   3117  HD2 ILE   203      16.819  17.876 -19.658  1.00  0.00           H  
ATOM   3118  HD3 ILE   203      17.229  19.368 -20.681  1.00  0.00           H  
ATOM   3119  C   ILE   203      13.914  15.010 -19.925  1.00  0.00           C  
ATOM   3120  O   ILE   203      14.332  14.419 -18.902  1.00  0.00           O  
ATOM   3121  N   GLN   204      12.763  14.604 -20.534  1.00  0.00           N  
ATOM   3122  HN  GLN   204      12.387  14.986 -21.374  1.00  0.00           H  
ATOM   3123  CA  GLN   204      11.931  13.517 -19.966  1.00  0.00           C  
ATOM   3124  HA  GLN   204      11.641  13.765 -18.956  1.00  0.00           H  
ATOM   3125  CB  GLN   204      10.847  13.137 -20.955  1.00  0.00           C  
ATOM   3126  HB1 GLN   204      10.347  12.179 -20.698  1.00  0.00           H  
ATOM   3127  HB2 GLN   204      11.309  12.869 -21.929  1.00  0.00           H  
ATOM   3128  CG  GLN   204       9.709  14.138 -21.203  1.00  0.00           C  
ATOM   3129  HG1 GLN   204       8.858  13.653 -21.727  1.00  0.00           H  
ATOM   3130  HG2 GLN   204      10.112  15.035 -21.721  1.00  0.00           H  
ATOM   3131  CD  GLN   204       9.077  14.579 -19.921  1.00  0.00           C  
ATOM   3132  OE1 GLN   204       8.195  13.877 -19.401  1.00  0.00           O  
ATOM   3133  NE2 GLN   204       9.395  15.751 -19.313  1.00  0.00           N  
ATOM   3134 HE21 GLN   204       9.102  15.944 -18.377  1.00  0.00           H  
ATOM   3135 HE22 GLN   204      10.072  16.378 -19.699  1.00  0.00           H  
ATOM   3136  C   GLN   204      12.697  12.194 -19.765  1.00  0.00           C  
ATOM   3137  O   GLN   204      12.532  11.418 -18.777  1.00  0.00           O  
ATOM   3138  N   SER   205      13.563  11.744 -20.777  1.00  0.00           N  
ATOM   3139  HN  SER   205      13.744  12.342 -21.554  1.00  0.00           H  
ATOM   3140  CA  SER   205      14.459  10.520 -20.743  1.00  0.00           C  
ATOM   3141  HA  SER   205      13.825   9.692 -20.460  1.00  0.00           H  
ATOM   3142  CB  SER   205      15.237  10.176 -22.075  1.00  0.00           C  
ATOM   3143  HB1 SER   205      15.665   9.154 -21.988  1.00  0.00           H  
ATOM   3144  HB2 SER   205      16.050  10.903 -22.286  1.00  0.00           H  
ATOM   3145  OG  SER   205      14.334  10.253 -23.125  1.00  0.00           O  
ATOM   3146  HG1 SER   205      14.080  11.140 -23.392  1.00  0.00           H  
ATOM   3147  C   SER   205      15.608  10.706 -19.736  1.00  0.00           C  
ATOM   3148  O   SER   205      16.201   9.739 -19.348  1.00  0.00           O  
ATOM   3149  N   THR   206      15.971  11.975 -19.340  1.00  0.00           N  
ATOM   3150  HN  THR   206      15.445  12.751 -19.681  1.00  0.00           H  
ATOM   3151  CA  THR   206      17.102  12.218 -18.471  1.00  0.00           C  
ATOM   3152  HA  THR   206      17.846  11.453 -18.636  1.00  0.00           H  
ATOM   3153  CB  THR   206      17.836  13.533 -18.709  1.00  0.00           C  
ATOM   3154  HB  THR   206      17.098  14.359 -18.802  1.00  0.00           H  
ATOM   3155  OG1 THR   206      18.568  13.507 -19.969  1.00  0.00           O  
ATOM   3156  HG1 THR   206      17.851  13.495 -20.607  1.00  0.00           H  
ATOM   3157  CG2 THR   206      18.749  14.085 -17.592  1.00  0.00           C  
ATOM   3158 HG21 THR   206      19.364  13.223 -17.255  1.00  0.00           H  
ATOM   3159 HG22 THR   206      18.230  14.561 -16.732  1.00  0.00           H  
ATOM   3160 HG23 THR   206      19.417  14.808 -18.107  1.00  0.00           H  
ATOM   3161  C   THR   206      16.721  12.129 -16.983  1.00  0.00           C  
ATOM   3162  O   THR   206      17.439  11.619 -16.081  1.00  0.00           O  
ATOM   3163  N   PHE   207      15.436  12.469 -16.740  1.00  0.00           N  
ATOM   3164  HN  PHE   207      14.825  12.783 -17.463  1.00  0.00           H  
ATOM   3165  CA  PHE   207      14.987  12.660 -15.333  1.00  0.00           C  
ATOM   3166  HA  PHE   207      15.791  12.439 -14.648  1.00  0.00           H  
ATOM   3167  CB  PHE   207      14.345  14.117 -15.255  1.00  0.00           C  
ATOM   3168  HB1 PHE   207      13.845  14.314 -14.283  1.00  0.00           H  
ATOM   3169  HB2 PHE   207      13.627  14.189 -16.100  1.00  0.00           H  
ATOM   3170  CG  PHE   207      15.402  15.186 -15.205  1.00  0.00           C  
ATOM   3171  CD1 PHE   207      15.316  16.249 -16.106  1.00  0.00           C  
ATOM   3172  HD1 PHE   207      14.440  16.372 -16.725  1.00  0.00           H  
ATOM   3173  CE1 PHE   207      16.351  17.216 -16.049  1.00  0.00           C  
ATOM   3174  HE1 PHE   207      16.134  18.186 -16.471  1.00  0.00           H  
ATOM   3175  CZ  PHE   207      17.377  17.118 -15.116  1.00  0.00           C  
ATOM   3176  HZ  PHE   207      18.266  17.730 -15.133  1.00  0.00           H  
ATOM   3177  CD2 PHE   207      16.452  15.033 -14.302  1.00  0.00           C  
ATOM   3178  HD2 PHE   207      16.376  14.233 -13.581  1.00  0.00           H  
ATOM   3179  CE2 PHE   207      17.453  16.052 -14.266  1.00  0.00           C  
ATOM   3180  HE2 PHE   207      18.286  15.824 -13.618  1.00  0.00           H  
ATOM   3181  C   PHE   207      13.812  11.732 -14.961  1.00  0.00           C  
ATOM   3182  O   PHE   207      13.305  11.749 -13.846  1.00  0.00           O  
ATOM   3183  N   SER   208      13.447  10.865 -15.892  1.00  0.00           N  
ATOM   3184  HN  SER   208      13.846  10.756 -16.799  1.00  0.00           H  
ATOM   3185  CA  SER   208      12.444   9.850 -15.676  1.00  0.00           C  
ATOM   3186  HA  SER   208      12.678   9.292 -14.781  1.00  0.00           H  
ATOM   3187  CB  SER   208      11.053  10.490 -15.688  1.00  0.00           C  
ATOM   3188  HB1 SER   208      10.648  10.725 -16.695  1.00  0.00           H  
ATOM   3189  HB2 SER   208      10.988  11.444 -15.123  1.00  0.00           H  
ATOM   3190  OG  SER   208      10.060   9.606 -15.104  1.00  0.00           O  
ATOM   3191  HG1 SER   208      10.178   9.768 -14.166  1.00  0.00           H  
ATOM   3192  C   SER   208      12.519   8.787 -16.837  1.00  0.00           C  
ATOM   3193  O   SER   208      13.438   8.785 -17.624  1.00  0.00           O  
ATOM   3194  N   ILE   209      11.589   7.872 -17.021  1.00  0.00           N  
ATOM   3195  HN  ILE   209      10.952   7.745 -16.266  1.00  0.00           H  
ATOM   3196  CA  ILE   209      11.430   6.986 -18.151  1.00  0.00           C  
ATOM   3197  HA  ILE   209      12.203   7.283 -18.844  1.00  0.00           H  
ATOM   3198  CB  ILE   209      11.673   5.497 -17.744  1.00  0.00           C  
ATOM   3199  HB  ILE   209      11.454   4.808 -18.587  1.00  0.00           H  
ATOM   3200  CG2 ILE   209      13.116   5.297 -17.149  1.00  0.00           C  
ATOM   3201 HG21 ILE   209      13.436   4.235 -17.198  1.00  0.00           H  
ATOM   3202 HG22 ILE   209      13.186   5.766 -16.144  1.00  0.00           H  
ATOM   3203 HG23 ILE   209      13.843   5.885 -17.749  1.00  0.00           H  
ATOM   3204  CG1 ILE   209      10.698   5.126 -16.622  1.00  0.00           C  
ATOM   3205 HG11 ILE   209       9.655   5.462 -16.807  1.00  0.00           H  
ATOM   3206 HG12 ILE   209      10.921   5.637 -15.661  1.00  0.00           H  
ATOM   3207  CD  ILE   209      10.796   3.548 -16.502  1.00  0.00           C  
ATOM   3208  HD1 ILE   209      10.042   3.238 -15.748  1.00  0.00           H  
ATOM   3209  HD2 ILE   209      11.794   3.200 -16.158  1.00  0.00           H  
ATOM   3210  HD3 ILE   209      10.489   3.091 -17.467  1.00  0.00           H  
ATOM   3211  C   ILE   209      10.055   7.095 -18.750  1.00  0.00           C  
ATOM   3212  O   ILE   209       9.101   7.712 -18.244  1.00  0.00           O  
ATOM   3213  N   ASN   210       9.936   6.422 -19.930  1.00  0.00           N  
ATOM   3214  HN  ASN   210      10.785   6.135 -20.366  1.00  0.00           H  
ATOM   3215  CA  ASN   210       8.774   6.429 -20.859  1.00  0.00           C  
ATOM   3216  HA  ASN   210       9.163   6.165 -21.831  1.00  0.00           H  
ATOM   3217  CB  ASN   210       7.687   5.421 -20.310  1.00  0.00           C  
ATOM   3218  HB1 ASN   210       6.791   5.325 -20.960  1.00  0.00           H  
ATOM   3219  HB2 ASN   210       7.346   5.794 -19.321  1.00  0.00           H  
ATOM   3220  CG  ASN   210       8.284   3.977 -20.346  1.00  0.00           C  
ATOM   3221  OD1 ASN   210       8.165   3.268 -19.359  1.00  0.00           O  
ATOM   3222  ND2 ASN   210       8.806   3.491 -21.506  1.00  0.00           N  
ATOM   3223 HD21 ASN   210       8.786   4.070 -22.321  1.00  0.00           H  
ATOM   3224 HD22 ASN   210       9.039   2.524 -21.602  1.00  0.00           H  
ATOM   3225  C   ASN   210       8.226   7.807 -21.183  1.00  0.00           C  
ATOM   3226  O   ASN   210       7.106   8.170 -20.766  1.00  0.00           O  
ATOM   3227  N   PRO   211       8.924   8.656 -21.889  1.00  0.00           N  
ATOM   3228  CD  PRO   211      10.296   8.545 -22.146  1.00  0.00           C  
ATOM   3229  HD1 PRO   211      10.317   7.728 -22.899  1.00  0.00           H  
ATOM   3230  HD2 PRO   211      10.868   8.266 -21.235  1.00  0.00           H  
ATOM   3231  CA  PRO   211       8.378   9.857 -22.643  1.00  0.00           C  
ATOM   3232  HA  PRO   211       8.120  10.569 -21.873  1.00  0.00           H  
ATOM   3233  CB  PRO   211       9.557  10.422 -23.448  1.00  0.00           C  
ATOM   3234  HB1 PRO   211       9.561  11.533 -23.417  1.00  0.00           H  
ATOM   3235  HB2 PRO   211       9.529  10.105 -24.513  1.00  0.00           H  
ATOM   3236  CG  PRO   211      10.798   9.842 -22.721  1.00  0.00           C  
ATOM   3237  HG1 PRO   211      11.731   9.666 -23.298  1.00  0.00           H  
ATOM   3238  HG2 PRO   211      11.126  10.494 -21.883  1.00  0.00           H  
ATOM   3239  C   PRO   211       7.107   9.698 -23.466  1.00  0.00           C  
ATOM   3240  O   PRO   211       6.326  10.607 -23.560  1.00  0.00           O  
ATOM   3241  N   GLU   212       6.906   8.602 -24.155  1.00  0.00           N  
ATOM   3242  HN  GLU   212       7.631   7.926 -24.264  1.00  0.00           H  
ATOM   3243  CA  GLU   212       5.694   8.102 -24.960  1.00  0.00           C  
ATOM   3244  HA  GLU   212       6.041   7.104 -25.185  1.00  0.00           H  
ATOM   3245  CB  GLU   212       4.430   8.054 -24.144  1.00  0.00           C  
ATOM   3246  HB1 GLU   212       3.553   7.960 -24.820  1.00  0.00           H  
ATOM   3247  HB2 GLU   212       4.263   9.045 -23.671  1.00  0.00           H  
ATOM   3248  CG  GLU   212       4.452   6.956 -23.027  1.00  0.00           C  
ATOM   3249  HG1 GLU   212       3.583   7.096 -22.348  1.00  0.00           H  
ATOM   3250  HG2 GLU   212       5.423   7.066 -22.499  1.00  0.00           H  
ATOM   3251  CD  GLU   212       4.603   5.620 -23.565  1.00  0.00           C  
ATOM   3252  OE1 GLU   212       3.839   5.184 -24.504  1.00  0.00           O  
ATOM   3253  OE2 GLU   212       5.477   4.832 -23.072  1.00  0.00           O  
ATOM   3254  C   GLU   212       5.485   8.818 -26.316  1.00  0.00           C  
ATOM   3255  O   GLU   212       5.368   8.227 -27.384  1.00  0.00           O  
ATOM   3256  N   ILE   213       5.541  10.186 -26.371  1.00  0.00           N  
ATOM   3257  HN  ILE   213       5.532  10.673 -25.501  1.00  0.00           H  
ATOM   3258  CA  ILE   213       5.737  11.004 -27.534  1.00  0.00           C  
ATOM   3259  HA  ILE   213       4.975  10.648 -28.212  1.00  0.00           H  
ATOM   3260  CB  ILE   213       5.305  12.447 -27.452  1.00  0.00           C  
ATOM   3261  HB  ILE   213       4.273  12.498 -27.044  1.00  0.00           H  
ATOM   3262  CG2 ILE   213       6.266  13.136 -26.467  1.00  0.00           C  
ATOM   3263 HG21 ILE   213       5.662  13.808 -25.821  1.00  0.00           H  
ATOM   3264 HG22 ILE   213       7.035  13.713 -27.023  1.00  0.00           H  
ATOM   3265 HG23 ILE   213       6.773  12.367 -25.846  1.00  0.00           H  
ATOM   3266  CG1 ILE   213       5.225  13.139 -28.871  1.00  0.00           C  
ATOM   3267 HG11 ILE   213       6.168  12.932 -29.422  1.00  0.00           H  
ATOM   3268 HG12 ILE   213       5.211  14.239 -28.715  1.00  0.00           H  
ATOM   3269  CD  ILE   213       4.033  12.645 -29.718  1.00  0.00           C  
ATOM   3270  HD1 ILE   213       4.100  13.074 -30.741  1.00  0.00           H  
ATOM   3271  HD2 ILE   213       3.090  13.097 -29.344  1.00  0.00           H  
ATOM   3272  HD3 ILE   213       3.876  11.546 -29.757  1.00  0.00           H  
ATOM   3273  C   ILE   213       7.026  10.772 -28.196  1.00  0.00           C  
ATOM   3274  O   ILE   213       8.061  11.239 -27.747  1.00  0.00           O  
ATOM   3275  N   VAL   214       7.110  10.009 -29.413  1.00  0.00           N  
ATOM   3276  HN  VAL   214       6.230   9.614 -29.664  1.00  0.00           H  
ATOM   3277  CA  VAL   214       8.308   9.641 -30.052  1.00  0.00           C  
ATOM   3278  HA  VAL   214       9.178  10.146 -29.659  1.00  0.00           H  
ATOM   3279  CB  VAL   214       8.692   8.192 -30.198  1.00  0.00           C  
ATOM   3280  HB  VAL   214       7.844   7.561 -30.540  1.00  0.00           H  
ATOM   3281  CG1 VAL   214       9.810   7.956 -31.239  1.00  0.00           C  
ATOM   3282 HG11 VAL   214       9.464   7.857 -32.290  1.00  0.00           H  
ATOM   3283 HG12 VAL   214      10.308   6.990 -31.011  1.00  0.00           H  
ATOM   3284 HG13 VAL   214      10.512   8.791 -31.027  1.00  0.00           H  
ATOM   3285  CG2 VAL   214       9.168   7.605 -28.906  1.00  0.00           C  
ATOM   3286 HG21 VAL   214       9.492   6.580 -29.187  1.00  0.00           H  
ATOM   3287 HG22 VAL   214       8.397   7.527 -28.111  1.00  0.00           H  
ATOM   3288 HG23 VAL   214      10.039   8.168 -28.505  1.00  0.00           H  
ATOM   3289  C   VAL   214       8.213  10.294 -31.516  1.00  0.00           C  
ATOM   3290  O   VAL   214       7.452   9.918 -32.359  1.00  0.00           O  
ATOM   3291  N   CYS   215       9.133  11.262 -31.761  1.00  0.00           N  
ATOM   3292  HN  CYS   215       9.795  11.536 -31.068  1.00  0.00           H  
ATOM   3293  CA  CYS   215       9.361  11.870 -33.076  1.00  0.00           C  
ATOM   3294  HA  CYS   215       8.495  11.687 -33.695  1.00  0.00           H  
ATOM   3295  CB  CYS   215       9.407  13.377 -32.945  1.00  0.00           C  
ATOM   3296  HB1 CYS   215       9.459  13.992 -33.869  1.00  0.00           H  
ATOM   3297  HB2 CYS   215      10.272  13.572 -32.276  1.00  0.00           H  
ATOM   3298  SG  CYS   215       7.974  14.075 -32.117  1.00  0.00           S  
ATOM   3299  C   CYS   215      10.573  11.299 -33.723  1.00  0.00           C  
ATOM   3300  O   CYS   215      11.695  11.597 -33.344  1.00  0.00           O  
ATOM   3301  N   ASP   216      10.400  10.509 -34.710  1.00  0.00           N  
ATOM   3302  HN  ASP   216       9.436  10.466 -34.962  1.00  0.00           H  
ATOM   3303  CA  ASP   216      11.375   9.459 -35.244  1.00  0.00           C  
ATOM   3304  HA  ASP   216      12.257   9.305 -34.640  1.00  0.00           H  
ATOM   3305  CB  ASP   216      10.569   8.067 -35.322  1.00  0.00           C  
ATOM   3306  HB1 ASP   216      10.203   7.813 -36.340  1.00  0.00           H  
ATOM   3307  HB2 ASP   216       9.779   8.101 -34.541  1.00  0.00           H  
ATOM   3308  CG  ASP   216      11.405   6.797 -34.984  1.00  0.00           C  
ATOM   3309  OD1 ASP   216      10.678   5.768 -34.839  1.00  0.00           O  
ATOM   3310  OD2 ASP   216      12.675   6.796 -35.099  1.00  0.00           O  
ATOM   3311  C   ASP   216      11.765   9.953 -36.680  1.00  0.00           C  
ATOM   3312  O   ASP   216      10.893   9.912 -37.617  1.00  0.00           O  
ATOM   3313  N   PRO   217      12.937  10.418 -37.004  1.00  0.00           N  
ATOM   3314  CD  PRO   217      13.947  10.453 -35.921  1.00  0.00           C  
ATOM   3315  HD1 PRO   217      14.310   9.431 -35.680  1.00  0.00           H  
ATOM   3316  HD2 PRO   217      13.595  11.060 -35.060  1.00  0.00           H  
ATOM   3317  CA  PRO   217      13.490  10.565 -38.372  1.00  0.00           C  
ATOM   3318  HA  PRO   217      13.170  11.556 -38.660  1.00  0.00           H  
ATOM   3319  CB  PRO   217      14.975  10.673 -38.058  1.00  0.00           C  
ATOM   3320  HB1 PRO   217      15.600  11.262 -38.764  1.00  0.00           H  
ATOM   3321  HB2 PRO   217      15.410   9.651 -38.030  1.00  0.00           H  
ATOM   3322  CG  PRO   217      15.029  11.272 -36.657  1.00  0.00           C  
ATOM   3323  HG1 PRO   217      16.055  11.244 -36.232  1.00  0.00           H  
ATOM   3324  HG2 PRO   217      14.696  12.332 -36.666  1.00  0.00           H  
ATOM   3325  C   PRO   217      13.017   9.538 -39.426  1.00  0.00           C  
ATOM   3326  O   PRO   217      13.057   8.385 -39.067  1.00  0.00           O  
ATOM   3327  N   LEU   218      12.663   9.982 -40.670  1.00  0.00           N  
ATOM   3328  HN  LEU   218      12.795  10.956 -40.839  1.00  0.00           H  
ATOM   3329  CA  LEU   218      12.543   9.132 -41.862  1.00  0.00           C  
ATOM   3330  HA  LEU   218      11.989   8.288 -41.477  1.00  0.00           H  
ATOM   3331  CB  LEU   218      11.792   9.878 -42.953  1.00  0.00           C  
ATOM   3332  HB1 LEU   218      11.641   9.197 -43.818  1.00  0.00           H  
ATOM   3333  HB2 LEU   218      12.400  10.744 -43.293  1.00  0.00           H  
ATOM   3334  CG  LEU   218      10.380  10.405 -42.541  1.00  0.00           C  
ATOM   3335  HG  LEU   218      10.439  10.963 -41.582  1.00  0.00           H  
ATOM   3336  CD1 LEU   218       9.982  11.515 -43.538  1.00  0.00           C  
ATOM   3337 HD11 LEU   218       9.225  12.182 -43.072  1.00  0.00           H  
ATOM   3338 HD12 LEU   218       9.685  11.182 -44.556  1.00  0.00           H  
ATOM   3339 HD13 LEU   218      10.870  12.168 -43.681  1.00  0.00           H  
ATOM   3340  CD2 LEU   218       9.273   9.378 -42.542  1.00  0.00           C  
ATOM   3341 HD21 LEU   218       9.131   8.948 -43.556  1.00  0.00           H  
ATOM   3342 HD22 LEU   218       8.259   9.718 -42.238  1.00  0.00           H  
ATOM   3343 HD23 LEU   218       9.492   8.436 -41.995  1.00  0.00           H  
ATOM   3344  C   LEU   218      13.880   8.624 -42.385  1.00  0.00           C  
ATOM   3345  O   LEU   218      14.679   9.444 -42.886  1.00  0.00           O  
ATOM   3346  N   SER   219      14.236   7.343 -42.239  1.00  0.00           N  
ATOM   3347  HN  SER   219      13.518   6.778 -41.840  1.00  0.00           H  
ATOM   3348  CA  SER   219      15.602   6.860 -42.460  1.00  0.00           C  
ATOM   3349  HA  SER   219      15.934   7.375 -43.349  1.00  0.00           H  
ATOM   3350  CB  SER   219      16.493   7.264 -41.260  1.00  0.00           C  
ATOM   3351  HB1 SER   219      16.328   8.352 -41.103  1.00  0.00           H  
ATOM   3352  HB2 SER   219      17.574   7.200 -41.505  1.00  0.00           H  
ATOM   3353  OG  SER   219      16.025   6.619 -40.075  1.00  0.00           O  
ATOM   3354  HG1 SER   219      16.440   5.754 -40.058  1.00  0.00           H  
ATOM   3355  C   SER   219      15.728   5.393 -42.790  1.00  0.00           C  
ATOM   3356  O   SER   219      16.742   4.788 -42.488  1.00  0.00           O  
ATOM   3357  N   ASP   220      14.718   4.752 -43.414  1.00  0.00           N  
ATOM   3358  HN  ASP   220      13.920   5.133 -43.875  1.00  0.00           H  
ATOM   3359  CA  ASP   220      14.813   3.312 -43.803  1.00  0.00           C  
ATOM   3360  HA  ASP   220      15.135   2.683 -42.987  1.00  0.00           H  
ATOM   3361  CB  ASP   220      13.406   2.641 -44.243  1.00  0.00           C  
ATOM   3362  HB1 ASP   220      13.647   1.753 -44.866  1.00  0.00           H  
ATOM   3363  HB2 ASP   220      12.904   3.372 -44.911  1.00  0.00           H  
ATOM   3364  CG  ASP   220      12.568   2.093 -43.101  1.00  0.00           C  
ATOM   3365  OD1 ASP   220      11.375   1.797 -43.361  1.00  0.00           O  
ATOM   3366  OD2 ASP   220      13.131   1.815 -42.049  1.00  0.00           O  
ATOM   3367  C   ASP   220      15.866   3.131 -44.887  1.00  0.00           C  
ATOM   3368  O   ASP   220      16.151   4.005 -45.750  1.00  0.00           O  
ATOM   3369  N   TYR   221      16.534   1.911 -44.873  1.00  0.00           N  
ATOM   3370  HN  TYR   221      16.356   1.210 -44.187  1.00  0.00           H  
ATOM   3371  CA  TYR   221      17.845   1.632 -45.512  1.00  0.00           C  
ATOM   3372  HA  TYR   221      18.426   2.484 -45.193  1.00  0.00           H  
ATOM   3373  CB  TYR   221      18.436   0.260 -45.049  1.00  0.00           C  
ATOM   3374  HB1 TYR   221      19.409   0.099 -45.562  1.00  0.00           H  
ATOM   3375  HB2 TYR   221      17.686  -0.534 -45.252  1.00  0.00           H  
ATOM   3376  CG  TYR   221      18.817   0.443 -43.561  1.00  0.00           C  
ATOM   3377  CD1 TYR   221      17.852   0.406 -42.533  1.00  0.00           C  
ATOM   3378  HD1 TYR   221      16.839   0.174 -42.828  1.00  0.00           H  
ATOM   3379  CE1 TYR   221      18.225   0.661 -41.242  1.00  0.00           C  
ATOM   3380  HE1 TYR   221      17.463   0.509 -40.492  1.00  0.00           H  
ATOM   3381  CZ  TYR   221      19.502   0.996 -40.938  1.00  0.00           C  
ATOM   3382  OH  TYR   221      19.863   1.189 -39.581  1.00  0.00           O  
ATOM   3383  HH  TYR   221      19.111   1.553 -39.109  1.00  0.00           H  
ATOM   3384  CD2 TYR   221      20.128   0.801 -43.310  1.00  0.00           C  
ATOM   3385  HD2 TYR   221      20.808   0.894 -44.144  1.00  0.00           H  
ATOM   3386  CE2 TYR   221      20.492   1.030 -41.994  1.00  0.00           C  
ATOM   3387  HE2 TYR   221      21.462   1.309 -41.610  1.00  0.00           H  
ATOM   3388  C   TYR   221      17.981   1.667 -47.026  1.00  0.00           C  
ATOM   3389  O   TYR   221      17.145   1.176 -47.769  1.00  0.00           O  
ATOM   3390  N   ASN   222      19.039   2.141 -47.586  1.00  0.00           N  
ATOM   3391  HN  ASN   222      19.725   2.525 -46.972  1.00  0.00           H  
ATOM   3392  CA  ASN   222      19.516   1.915 -48.962  1.00  0.00           C  
ATOM   3393  HA  ASN   222      18.721   2.019 -49.686  1.00  0.00           H  
ATOM   3394  CB  ASN   222      20.613   2.917 -49.261  1.00  0.00           C  
ATOM   3395  HB1 ASN   222      21.021   2.579 -50.237  1.00  0.00           H  
ATOM   3396  HB2 ASN   222      21.411   2.942 -48.488  1.00  0.00           H  
ATOM   3397  CG  ASN   222      19.997   4.316 -49.416  1.00  0.00           C  
ATOM   3398  OD1 ASN   222      18.783   4.624 -49.285  1.00  0.00           O  
ATOM   3399  ND2 ASN   222      20.881   5.207 -49.903  1.00  0.00           N  
ATOM   3400 HD21 ASN   222      21.850   4.964 -49.858  1.00  0.00           H  
ATOM   3401 HD22 ASN   222      20.642   6.177 -49.944  1.00  0.00           H  
ATOM   3402  C   ASN   222      20.121   0.487 -49.018  1.00  0.00           C  
ATOM   3403  O   ASN   222      20.530  -0.055 -47.960  1.00  0.00           O  
ATOM   3404  N   VAL   223      20.093  -0.082 -50.251  1.00  0.00           N  
ATOM   3405  HN  VAL   223      19.844   0.394 -51.091  1.00  0.00           H  
ATOM   3406  CA  VAL   223      20.531  -1.434 -50.531  1.00  0.00           C  
ATOM   3407  HA  VAL   223      21.269  -1.780 -49.823  1.00  0.00           H  
ATOM   3408  CB  VAL   223      19.375  -2.494 -50.614  1.00  0.00           C  
ATOM   3409  HB  VAL   223      18.695  -2.175 -51.432  1.00  0.00           H  
ATOM   3410  CG1 VAL   223      19.954  -3.925 -50.870  1.00  0.00           C  
ATOM   3411 HG11 VAL   223      20.934  -4.073 -50.368  1.00  0.00           H  
ATOM   3412 HG12 VAL   223      20.239  -4.061 -51.935  1.00  0.00           H  
ATOM   3413 HG13 VAL   223      19.134  -4.650 -50.676  1.00  0.00           H  
ATOM   3414  CG2 VAL   223      18.518  -2.579 -49.282  1.00  0.00           C  
ATOM   3415 HG21 VAL   223      19.044  -2.850 -48.342  1.00  0.00           H  
ATOM   3416 HG22 VAL   223      17.621  -3.214 -49.443  1.00  0.00           H  
ATOM   3417 HG23 VAL   223      18.159  -1.556 -49.039  1.00  0.00           H  
ATOM   3418  C   VAL   223      21.228  -1.481 -51.859  1.00  0.00           C  
ATOM   3419  O   VAL   223      20.782  -0.768 -52.738  1.00  0.00           O  
ATOM   3420  N   TRP   224      22.302  -2.289 -52.021  1.00  0.00           N  
ATOM   3421  HN  TRP   224      22.454  -2.847 -51.209  1.00  0.00           H  
ATOM   3422  CA  TRP   224      23.166  -1.998 -53.123  1.00  0.00           C  
ATOM   3423  HA  TRP   224      22.538  -1.695 -53.949  1.00  0.00           H  
ATOM   3424  CB  TRP   224      24.006  -0.753 -52.739  1.00  0.00           C  
ATOM   3425  HB1 TRP   224      23.361   0.128 -52.535  1.00  0.00           H  
ATOM   3426  HB2 TRP   224      24.553  -0.530 -53.680  1.00  0.00           H  
ATOM   3427  CG  TRP   224      24.980  -0.919 -51.568  1.00  0.00           C  
ATOM   3428  CD1 TRP   224      24.868  -0.593 -50.257  1.00  0.00           C  
ATOM   3429  HD1 TRP   224      23.977  -0.385 -49.683  1.00  0.00           H  
ATOM   3430  NE1 TRP   224      26.082  -0.498 -49.637  1.00  0.00           N  
ATOM   3431  HE1 TRP   224      26.295   0.037 -48.849  1.00  0.00           H  
ATOM   3432  CE2 TRP   224      27.018  -0.788 -50.586  1.00  0.00           C  
ATOM   3433  CD2 TRP   224      26.337  -1.065 -51.803  1.00  0.00           C  
ATOM   3434  CE3 TRP   224      27.140  -1.391 -52.957  1.00  0.00           C  
ATOM   3435  HE3 TRP   224      26.696  -1.606 -53.918  1.00  0.00           H  
ATOM   3436  CZ3 TRP   224      28.572  -1.349 -52.810  1.00  0.00           C  
ATOM   3437  HZ3 TRP   224      29.211  -1.691 -53.612  1.00  0.00           H  
ATOM   3438  CZ2 TRP   224      28.425  -0.809 -50.438  1.00  0.00           C  
ATOM   3439  HZ2 TRP   224      28.843  -0.815 -49.443  1.00  0.00           H  
ATOM   3440  CH2 TRP   224      29.217  -1.258 -51.575  1.00  0.00           C  
ATOM   3441  HH2 TRP   224      30.288  -1.323 -51.458  1.00  0.00           H  
ATOM   3442  C   TRP   224      23.963  -3.138 -53.588  1.00  0.00           C  
ATOM   3443  O   TRP   224      24.029  -4.092 -52.883  1.00  0.00           O  
ATOM   3444  N   SER   225      24.361  -3.189 -54.862  1.00  0.00           N  
ATOM   3445  HN  SER   225      24.167  -2.462 -55.517  1.00  0.00           H  
ATOM   3446  CA  SER   225      25.204  -4.210 -55.345  1.00  0.00           C  
ATOM   3447  HA  SER   225      26.001  -4.232 -54.617  1.00  0.00           H  
ATOM   3448  CB  SER   225      24.528  -5.604 -55.444  1.00  0.00           C  
ATOM   3449  HB1 SER   225      23.597  -5.523 -56.045  1.00  0.00           H  
ATOM   3450  HB2 SER   225      24.164  -5.892 -54.434  1.00  0.00           H  
ATOM   3451  OG  SER   225      25.294  -6.627 -56.106  1.00  0.00           O  
ATOM   3452  HG1 SER   225      25.964  -7.055 -55.568  1.00  0.00           H  
ATOM   3453  C   SER   225      25.849  -3.767 -56.644  1.00  0.00           C  
ATOM   3454  O   SER   225      25.346  -2.931 -57.457  1.00  0.00           O  
ATOM   3455  N   MET   226      27.064  -4.351 -56.865  1.00  0.00           N  
ATOM   3456  HN  MET   226      27.435  -5.086 -56.302  1.00  0.00           H  
ATOM   3457  CA  MET   226      27.899  -4.048 -58.019  1.00  0.00           C  
ATOM   3458  HA  MET   226      27.377  -3.334 -58.640  1.00  0.00           H  
ATOM   3459  CB  MET   226      29.291  -3.342 -57.741  1.00  0.00           C  
ATOM   3460  HB1 MET   226      29.687  -2.978 -58.713  1.00  0.00           H  
ATOM   3461  HB2 MET   226      30.024  -4.132 -57.472  1.00  0.00           H  
ATOM   3462  CG  MET   226      29.385  -2.287 -56.703  1.00  0.00           C  
ATOM   3463  HG1 MET   226      30.467  -2.080 -56.564  1.00  0.00           H  
ATOM   3464  HG2 MET   226      29.103  -2.843 -55.783  1.00  0.00           H  
ATOM   3465  SD  MET   226      28.452  -0.815 -57.200  1.00  0.00           S  
ATOM   3466  CE  MET   226      29.601  -0.373 -58.377  1.00  0.00           C  
ATOM   3467  HE1 MET   226      29.543   0.693 -58.684  1.00  0.00           H  
ATOM   3468  HE2 MET   226      29.434  -0.821 -59.380  1.00  0.00           H  
ATOM   3469  HE3 MET   226      30.652  -0.622 -58.117  1.00  0.00           H  
ATOM   3470  C   MET   226      28.226  -5.273 -58.798  1.00  0.00           C  
ATOM   3471  O   MET   226      28.638  -6.362 -58.317  1.00  0.00           O  
ATOM   3472  N   LEU   227      28.210  -5.114 -60.127  1.00  0.00           N  
ATOM   3473  HN  LEU   227      27.952  -4.218 -60.480  1.00  0.00           H  
ATOM   3474  CA  LEU   227      28.386  -6.230 -61.089  1.00  0.00           C  
ATOM   3475  HA  LEU   227      27.494  -6.827 -60.976  1.00  0.00           H  
ATOM   3476  CB  LEU   227      28.224  -5.615 -62.514  1.00  0.00           C  
ATOM   3477  HB1 LEU   227      28.999  -4.836 -62.681  1.00  0.00           H  
ATOM   3478  HB2 LEU   227      27.180  -5.244 -62.598  1.00  0.00           H  
ATOM   3479  CG  LEU   227      28.242  -6.654 -63.691  1.00  0.00           C  
ATOM   3480  HG  LEU   227      29.325  -6.897 -63.742  1.00  0.00           H  
ATOM   3481  CD1 LEU   227      27.511  -7.999 -63.502  1.00  0.00           C  
ATOM   3482 HD11 LEU   227      27.946  -8.611 -62.683  1.00  0.00           H  
ATOM   3483 HD12 LEU   227      27.525  -8.498 -64.494  1.00  0.00           H  
ATOM   3484 HD13 LEU   227      26.451  -7.733 -63.299  1.00  0.00           H  
ATOM   3485  CD2 LEU   227      27.767  -5.965 -64.936  1.00  0.00           C  
ATOM   3486 HD21 LEU   227      27.989  -6.499 -65.885  1.00  0.00           H  
ATOM   3487 HD22 LEU   227      28.254  -4.981 -65.107  1.00  0.00           H  
ATOM   3488 HD23 LEU   227      26.681  -5.730 -64.930  1.00  0.00           H  
ATOM   3489  C   LEU   227      29.719  -7.026 -60.948  1.00  0.00           C  
ATOM   3490  O   LEU   227      29.742  -8.289 -60.804  1.00  0.00           O  
ATOM   3491  N   LYS   228      30.874  -6.300 -60.920  1.00  0.00           N  
ATOM   3492  HN  LYS   228      30.728  -5.327 -61.079  1.00  0.00           H  
ATOM   3493  CA  LYS   228      32.178  -6.820 -60.519  1.00  0.00           C  
ATOM   3494  HA  LYS   228      32.250  -7.849 -60.841  1.00  0.00           H  
ATOM   3495  CB  LYS   228      33.339  -5.924 -61.195  1.00  0.00           C  
ATOM   3496  HB1 LYS   228      34.198  -6.618 -61.313  1.00  0.00           H  
ATOM   3497  HB2 LYS   228      33.581  -5.027 -60.585  1.00  0.00           H  
ATOM   3498  CG  LYS   228      32.994  -5.565 -62.683  1.00  0.00           C  
ATOM   3499  HG1 LYS   228      32.259  -4.732 -62.649  1.00  0.00           H  
ATOM   3500  HG2 LYS   228      32.471  -6.442 -63.119  1.00  0.00           H  
ATOM   3501  CD  LYS   228      34.163  -5.136 -63.663  1.00  0.00           C  
ATOM   3502  HD1 LYS   228      33.923  -5.050 -64.744  1.00  0.00           H  
ATOM   3503  HD2 LYS   228      34.874  -5.988 -63.726  1.00  0.00           H  
ATOM   3504  CE  LYS   228      34.887  -3.909 -63.196  1.00  0.00           C  
ATOM   3505  HE1 LYS   228      34.199  -3.051 -63.037  1.00  0.00           H  
ATOM   3506  HE2 LYS   228      35.533  -3.620 -64.053  1.00  0.00           H  
ATOM   3507  NZ  LYS   228      35.823  -4.118 -62.062  1.00  0.00           N  
ATOM   3508  HZ1 LYS   228      35.431  -4.112 -61.098  1.00  0.00           H  
ATOM   3509  HZ2 LYS   228      36.507  -3.335 -62.058  1.00  0.00           H  
ATOM   3510  HZ3 LYS   228      36.421  -4.942 -62.275  1.00  0.00           H  
ATOM   3511  C   LYS   228      32.458  -6.716 -58.969  1.00  0.00           C  
ATOM   3512  O   LYS   228      31.960  -5.772 -58.397  1.00  0.00           O  
ATOM   3513  N   PRO   229      33.228  -7.634 -58.305  1.00  0.00           N  
ATOM   3514  CD  PRO   229      33.638  -8.929 -58.846  1.00  0.00           C  
ATOM   3515  HD1 PRO   229      34.539  -8.785 -59.479  1.00  0.00           H  
ATOM   3516  HD2 PRO   229      32.849  -9.330 -59.519  1.00  0.00           H  
ATOM   3517  CA  PRO   229      33.659  -7.397 -56.892  1.00  0.00           C  
ATOM   3518  HA  PRO   229      32.736  -7.461 -56.334  1.00  0.00           H  
ATOM   3519  CB  PRO   229      34.427  -8.640 -56.615  1.00  0.00           C  
ATOM   3520  HB1 PRO   229      34.430  -9.014 -55.569  1.00  0.00           H  
ATOM   3521  HB2 PRO   229      35.471  -8.489 -56.964  1.00  0.00           H  
ATOM   3522  CG  PRO   229      33.784  -9.710 -57.630  1.00  0.00           C  
ATOM   3523  HG1 PRO   229      34.401 -10.608 -57.847  1.00  0.00           H  
ATOM   3524  HG2 PRO   229      32.784  -9.979 -57.227  1.00  0.00           H  
ATOM   3525  C   PRO   229      34.381  -6.138 -56.576  1.00  0.00           C  
ATOM   3526  O   PRO   229      35.319  -5.780 -57.338  1.00  0.00           O  
ATOM   3527  N   ILE   230      33.887  -5.552 -55.466  1.00  0.00           N  
ATOM   3528  HN  ILE   230      32.988  -5.935 -55.267  1.00  0.00           H  
ATOM   3529  CA  ILE   230      34.330  -4.281 -55.010  1.00  0.00           C  
ATOM   3530  HA  ILE   230      35.042  -3.840 -55.693  1.00  0.00           H  
ATOM   3531  CB  ILE   230      33.333  -3.162 -55.232  1.00  0.00           C  
ATOM   3532  HB  ILE   230      33.098  -3.426 -56.285  1.00  0.00           H  
ATOM   3533  CG2 ILE   230      31.992  -3.178 -54.424  1.00  0.00           C  
ATOM   3534 HG21 ILE   230      31.454  -2.208 -54.485  1.00  0.00           H  
ATOM   3535 HG22 ILE   230      32.111  -3.527 -53.376  1.00  0.00           H  
ATOM   3536 HG23 ILE   230      31.425  -3.909 -55.040  1.00  0.00           H  
ATOM   3537  CG1 ILE   230      33.904  -1.779 -55.223  1.00  0.00           C  
ATOM   3538 HG11 ILE   230      34.899  -1.686 -55.709  1.00  0.00           H  
ATOM   3539 HG12 ILE   230      34.105  -1.483 -54.171  1.00  0.00           H  
ATOM   3540  CD  ILE   230      33.005  -0.746 -55.835  1.00  0.00           C  
ATOM   3541  HD1 ILE   230      33.295  -0.490 -56.877  1.00  0.00           H  
ATOM   3542  HD2 ILE   230      33.093   0.203 -55.265  1.00  0.00           H  
ATOM   3543  HD3 ILE   230      31.934  -1.038 -55.826  1.00  0.00           H  
ATOM   3544  C   ILE   230      34.787  -4.294 -53.572  1.00  0.00           C  
ATOM   3545  O   ILE   230      34.077  -4.817 -52.686  1.00  0.00           O  
ATOM   3546  N   ASN   231      35.926  -3.662 -53.246  1.00  0.00           N  
ATOM   3547  HN  ASN   231      36.441  -3.103 -53.891  1.00  0.00           H  
ATOM   3548  CA  ASN   231      36.276  -3.441 -51.883  1.00  0.00           C  
ATOM   3549  HA  ASN   231      36.163  -4.362 -51.330  1.00  0.00           H  
ATOM   3550  CB  ASN   231      37.782  -2.926 -51.866  1.00  0.00           C  
ATOM   3551  HB1 ASN   231      37.817  -1.847 -52.129  1.00  0.00           H  
ATOM   3552  HB2 ASN   231      38.517  -3.504 -52.466  1.00  0.00           H  
ATOM   3553  CG  ASN   231      38.407  -2.879 -50.435  1.00  0.00           C  
ATOM   3554  OD1 ASN   231      37.807  -3.160 -49.414  1.00  0.00           O  
ATOM   3555  ND2 ASN   231      39.682  -2.669 -50.407  1.00  0.00           N  
ATOM   3556 HD21 ASN   231      40.205  -2.756 -49.559  1.00  0.00           H  
ATOM   3557 HD22 ASN   231      40.012  -2.231 -51.243  1.00  0.00           H  
ATOM   3558  C   ASN   231      35.362  -2.396 -51.189  1.00  0.00           C  
ATOM   3559  O   ASN   231      35.081  -1.307 -51.668  1.00  0.00           O  
ATOM   3560  N   THR   232      34.871  -2.707 -49.995  1.00  0.00           N  
ATOM   3561  HN  THR   232      34.918  -3.603 -49.559  1.00  0.00           H  
ATOM   3562  CA  THR   232      33.972  -1.768 -49.233  1.00  0.00           C  
ATOM   3563  HA  THR   232      33.673  -1.052 -49.984  1.00  0.00           H  
ATOM   3564  CB  THR   232      32.733  -2.528 -48.599  1.00  0.00           C  
ATOM   3565  HB  THR   232      32.137  -3.122 -49.324  1.00  0.00           H  
ATOM   3566  OG1 THR   232      31.881  -1.523 -48.096  1.00  0.00           O  
ATOM   3567  HG1 THR   232      32.436  -0.827 -47.736  1.00  0.00           H  
ATOM   3568  CG2 THR   232      33.253  -3.332 -47.429  1.00  0.00           C  
ATOM   3569 HG21 THR   232      32.459  -3.639 -46.715  1.00  0.00           H  
ATOM   3570 HG22 THR   232      33.962  -2.708 -46.844  1.00  0.00           H  
ATOM   3571 HG23 THR   232      33.843  -4.192 -47.812  1.00  0.00           H  
ATOM   3572  C   THR   232      34.769  -0.902 -48.207  1.00  0.00           C  
ATOM   3573  O   THR   232      34.228  -0.116 -47.463  1.00  0.00           O  
ATOM   3574  N   THR   233      36.110  -0.969 -48.181  1.00  0.00           N  
ATOM   3575  HN  THR   233      36.728  -1.544 -48.711  1.00  0.00           H  
ATOM   3576  CA  THR   233      36.934  -0.072 -47.399  1.00  0.00           C  
ATOM   3577  HA  THR   233      36.478   0.347 -46.513  1.00  0.00           H  
ATOM   3578  CB  THR   233      38.207  -0.933 -47.112  1.00  0.00           C  
ATOM   3579  HB  THR   233      38.885  -1.050 -47.985  1.00  0.00           H  
ATOM   3580  OG1 THR   233      37.896  -2.238 -46.648  1.00  0.00           O  
ATOM   3581  HG1 THR   233      37.883  -2.726 -47.475  1.00  0.00           H  
ATOM   3582  CG2 THR   233      38.783  -0.175 -45.892  1.00  0.00           C  
ATOM   3583 HG21 THR   233      38.905   0.919 -46.039  1.00  0.00           H  
ATOM   3584 HG22 THR   233      39.697  -0.758 -45.648  1.00  0.00           H  
ATOM   3585 HG23 THR   233      38.091  -0.223 -45.024  1.00  0.00           H  
ATOM   3586  C   THR   233      37.456   0.998 -48.290  1.00  0.00           C  
ATOM   3587  O   THR   233      37.717   0.666 -49.407  1.00  0.00           O  
ATOM   3588  N   GLY   234      37.606   2.299 -47.922  1.00  0.00           N  
ATOM   3589  HN  GLY   234      37.445   2.614 -46.990  1.00  0.00           H  
ATOM   3590  CA  GLY   234      37.986   3.331 -48.891  1.00  0.00           C  
ATOM   3591  HA1 GLY   234      38.996   3.112 -49.203  1.00  0.00           H  
ATOM   3592  HA2 GLY   234      38.012   4.278 -48.372  1.00  0.00           H  
ATOM   3593  C   GLY   234      37.159   3.534 -50.120  1.00  0.00           C  
ATOM   3594  O   GLY   234      35.993   3.102 -50.177  1.00  0.00           O  
ATOM   3595  N   THR   235      37.815   4.197 -51.109  1.00  0.00           N  
ATOM   3596  HN  THR   235      38.787   4.396 -51.010  1.00  0.00           H  
ATOM   3597  CA  THR   235      37.182   4.630 -52.340  1.00  0.00           C  
ATOM   3598  HA  THR   235      36.152   4.317 -52.426  1.00  0.00           H  
ATOM   3599  CB  THR   235      37.118   6.209 -52.509  1.00  0.00           C  
ATOM   3600  HB  THR   235      36.788   6.468 -53.538  1.00  0.00           H  
ATOM   3601  OG1 THR   235      38.377   6.761 -52.054  1.00  0.00           O  
ATOM   3602  HG1 THR   235      38.475   7.602 -52.507  1.00  0.00           H  
ATOM   3603  CG2 THR   235      36.023   6.693 -51.442  1.00  0.00           C  
ATOM   3604 HG21 THR   235      35.951   7.801 -51.400  1.00  0.00           H  
ATOM   3605 HG22 THR   235      36.289   6.319 -50.430  1.00  0.00           H  
ATOM   3606 HG23 THR   235      35.036   6.292 -51.757  1.00  0.00           H  
ATOM   3607  C   THR   235      37.891   4.103 -53.498  1.00  0.00           C  
ATOM   3608  O   THR   235      39.020   3.581 -53.419  1.00  0.00           O  
ATOM   3609  N   LEU   236      37.200   3.891 -54.613  1.00  0.00           N  
ATOM   3610  HN  LEU   236      36.207   3.820 -54.572  1.00  0.00           H  
ATOM   3611  CA  LEU   236      37.720   3.560 -55.892  1.00  0.00           C  
ATOM   3612  HA  LEU   236      38.235   2.611 -55.859  1.00  0.00           H  
ATOM   3613  CB  LEU   236      36.725   3.422 -56.960  1.00  0.00           C  
ATOM   3614  HB1 LEU   236      37.149   3.097 -57.934  1.00  0.00           H  
ATOM   3615  HB2 LEU   236      36.271   4.402 -57.222  1.00  0.00           H  
ATOM   3616  CG  LEU   236      35.531   2.455 -56.613  1.00  0.00           C  
ATOM   3617  HG  LEU   236      35.040   2.760 -55.665  1.00  0.00           H  
ATOM   3618  CD1 LEU   236      34.610   2.504 -57.798  1.00  0.00           C  
ATOM   3619 HD11 LEU   236      35.272   2.401 -58.684  1.00  0.00           H  
ATOM   3620 HD12 LEU   236      34.045   3.456 -57.881  1.00  0.00           H  
ATOM   3621 HD13 LEU   236      34.004   1.577 -57.889  1.00  0.00           H  
ATOM   3622  CD2 LEU   236      36.078   1.047 -56.433  1.00  0.00           C  
ATOM   3623 HD21 LEU   236      36.651   1.034 -55.481  1.00  0.00           H  
ATOM   3624 HD22 LEU   236      36.736   0.755 -57.279  1.00  0.00           H  
ATOM   3625 HD23 LEU   236      35.217   0.346 -56.434  1.00  0.00           H  
ATOM   3626  C   LEU   236      38.708   4.608 -56.361  1.00  0.00           C  
ATOM   3627  O   LEU   236      38.576   5.771 -55.928  1.00  0.00           O  
ATOM   3628  N   LYS   237      39.709   4.302 -57.230  1.00  0.00           N  
ATOM   3629  HN  LYS   237      39.708   3.443 -57.735  1.00  0.00           H  
ATOM   3630  CA  LYS   237      40.655   5.340 -57.611  1.00  0.00           C  
ATOM   3631  HA  LYS   237      40.913   5.748 -56.645  1.00  0.00           H  
ATOM   3632  CB  LYS   237      42.022   4.756 -58.113  1.00  0.00           C  
ATOM   3633  HB1 LYS   237      42.451   4.069 -57.352  1.00  0.00           H  
ATOM   3634  HB2 LYS   237      42.757   5.581 -58.235  1.00  0.00           H  
ATOM   3635  CG  LYS   237      41.879   4.094 -59.504  1.00  0.00           C  
ATOM   3636  HG1 LYS   237      41.316   4.751 -60.201  1.00  0.00           H  
ATOM   3637  HG2 LYS   237      41.241   3.186 -59.544  1.00  0.00           H  
ATOM   3638  CD  LYS   237      43.123   3.616 -60.275  1.00  0.00           C  
ATOM   3639  HD1 LYS   237      43.865   3.126 -59.610  1.00  0.00           H  
ATOM   3640  HD2 LYS   237      43.732   4.514 -60.511  1.00  0.00           H  
ATOM   3641  CE  LYS   237      42.878   2.708 -61.490  1.00  0.00           C  
ATOM   3642  HE1 LYS   237      42.361   1.757 -61.241  1.00  0.00           H  
ATOM   3643  HE2 LYS   237      43.801   2.444 -62.050  1.00  0.00           H  
ATOM   3644  NZ  LYS   237      42.039   3.376 -62.441  1.00  0.00           N  
ATOM   3645  HZ1 LYS   237      42.083   2.990 -63.406  1.00  0.00           H  
ATOM   3646  HZ2 LYS   237      42.133   4.408 -62.528  1.00  0.00           H  
ATOM   3647  HZ3 LYS   237      41.041   3.340 -62.150  1.00  0.00           H  
ATOM   3648  C   LYS   237      40.195   6.443 -58.470  1.00  0.00           C  
ATOM   3649  O   LYS   237      39.142   6.154 -59.110  1.00  0.00           O  
ATOM   3650  N   PRO   238      40.716   7.665 -58.715  1.00  0.00           N  
ATOM   3651  CD  PRO   238      41.812   8.282 -57.844  1.00  0.00           C  
ATOM   3652  HD1 PRO   238      42.813   8.027 -58.253  1.00  0.00           H  
ATOM   3653  HD2 PRO   238      41.748   7.972 -56.778  1.00  0.00           H  
ATOM   3654  CA  PRO   238      39.973   8.717 -59.368  1.00  0.00           C  
ATOM   3655  HA  PRO   238      39.081   8.854 -58.775  1.00  0.00           H  
ATOM   3656  CB  PRO   238      40.857   9.970 -59.185  1.00  0.00           C  
ATOM   3657  HB1 PRO   238      40.290  10.920 -59.282  1.00  0.00           H  
ATOM   3658  HB2 PRO   238      41.758   9.950 -59.834  1.00  0.00           H  
ATOM   3659  CG  PRO   238      41.455   9.819 -57.812  1.00  0.00           C  
ATOM   3660  HG1 PRO   238      42.347  10.428 -57.554  1.00  0.00           H  
ATOM   3661  HG2 PRO   238      40.639  10.076 -57.102  1.00  0.00           H  
ATOM   3662  C   PRO   238      39.538   8.545 -60.859  1.00  0.00           C  
ATOM   3663  O   PRO   238      38.715   9.227 -61.376  1.00  0.00           O  
ATOM   3664  N   ASP   239      40.299   7.756 -61.666  1.00  0.00           N  
ATOM   3665  HN  ASP   239      41.096   7.263 -61.327  1.00  0.00           H  
ATOM   3666  CA  ASP   239      40.014   7.602 -63.107  1.00  0.00           C  
ATOM   3667  HA  ASP   239      39.464   8.472 -63.433  1.00  0.00           H  
ATOM   3668  CB  ASP   239      41.381   7.686 -63.875  1.00  0.00           C  
ATOM   3669  HB1 ASP   239      41.881   8.655 -63.663  1.00  0.00           H  
ATOM   3670  HB2 ASP   239      41.122   7.566 -64.949  1.00  0.00           H  
ATOM   3671  CG  ASP   239      42.242   6.563 -63.656  1.00  0.00           C  
ATOM   3672  OD1 ASP   239      43.098   6.344 -64.555  1.00  0.00           O  
ATOM   3673  OD2 ASP   239      42.257   6.039 -62.516  1.00  0.00           O  
ATOM   3674  C   ASP   239      39.305   6.298 -63.358  1.00  0.00           C  
ATOM   3675  O   ASP   239      39.028   6.007 -64.483  1.00  0.00           O  
ATOM   3676  N   ASP   240      38.768   5.640 -62.300  1.00  0.00           N  
ATOM   3677  HN  ASP   240      39.072   5.841 -61.372  1.00  0.00           H  
ATOM   3678  CA  ASP   240      37.754   4.633 -62.462  1.00  0.00           C  
ATOM   3679  HA  ASP   240      38.051   3.939 -63.234  1.00  0.00           H  
ATOM   3680  CB  ASP   240      37.659   3.753 -61.164  1.00  0.00           C  
ATOM   3681  HB1 ASP   240      36.728   3.175 -60.981  1.00  0.00           H  
ATOM   3682  HB2 ASP   240      37.764   4.401 -60.267  1.00  0.00           H  
ATOM   3683  CG  ASP   240      38.839   2.866 -61.060  1.00  0.00           C  
ATOM   3684  OD1 ASP   240      39.631   2.763 -62.020  1.00  0.00           O  
ATOM   3685  OD2 ASP   240      38.884   2.034 -60.111  1.00  0.00           O  
ATOM   3686  C   ASP   240      36.371   5.184 -62.846  1.00  0.00           C  
ATOM   3687  O   ASP   240      36.055   6.305 -62.491  1.00  0.00           O  
ATOM   3688  N   ARG   241      35.543   4.426 -63.615  1.00  0.00           N  
ATOM   3689  HN  ARG   241      35.810   3.538 -63.980  1.00  0.00           H  
ATOM   3690  CA  ARG   241      34.217   4.832 -63.930  1.00  0.00           C  
ATOM   3691  HA  ARG   241      33.882   5.787 -63.550  1.00  0.00           H  
ATOM   3692  CB  ARG   241      34.153   4.943 -65.527  1.00  0.00           C  
ATOM   3693  HB1 ARG   241      33.099   5.019 -65.870  1.00  0.00           H  
ATOM   3694  HB2 ARG   241      34.572   3.993 -65.922  1.00  0.00           H  
ATOM   3695  CG  ARG   241      34.775   6.155 -66.237  1.00  0.00           C  
ATOM   3696  HG1 ARG   241      34.418   7.175 -65.979  1.00  0.00           H  
ATOM   3697  HG2 ARG   241      34.489   5.877 -67.274  1.00  0.00           H  
ATOM   3698  CD  ARG   241      36.274   6.279 -66.188  1.00  0.00           C  
ATOM   3699  HD1 ARG   241      36.801   5.309 -66.304  1.00  0.00           H  
ATOM   3700  HD2 ARG   241      36.609   6.629 -65.189  1.00  0.00           H  
ATOM   3701  NE  ARG   241      36.657   7.265 -67.276  1.00  0.00           N  
ATOM   3702  HE  ARG   241      35.927   7.522 -67.910  1.00  0.00           H  
ATOM   3703  CZ  ARG   241      37.891   7.469 -67.697  1.00  0.00           C  
ATOM   3704  NH1 ARG   241      38.943   6.924 -67.102  1.00  0.00           N  
ATOM   3705 HH11 ARG   241      38.798   6.644 -66.153  1.00  0.00           H  
ATOM   3706 HH12 ARG   241      39.823   6.901 -67.577  1.00  0.00           H  
ATOM   3707  NH2 ARG   241      38.173   8.168 -68.789  1.00  0.00           N  
ATOM   3708 HH21 ARG   241      37.484   8.445 -69.458  1.00  0.00           H  
ATOM   3709 HH22 ARG   241      39.115   8.219 -69.121  1.00  0.00           H  
ATOM   3710  C   ARG   241      33.208   3.821 -63.525  1.00  0.00           C  
ATOM   3711  O   ARG   241      33.369   2.581 -63.600  1.00  0.00           O  
ATOM   3712  N   VAL   242      32.067   4.371 -63.041  1.00  0.00           N  
ATOM   3713  HN  VAL   242      31.988   5.364 -62.990  1.00  0.00           H  
ATOM   3714  CA  VAL   242      30.886   3.611 -62.521  1.00  0.00           C  
ATOM   3715  HA  VAL   242      30.957   2.550 -62.710  1.00  0.00           H  
ATOM   3716  CB  VAL   242      30.698   3.823 -60.956  1.00  0.00           C  
ATOM   3717  HB  VAL   242      30.419   4.864 -60.682  1.00  0.00           H  
ATOM   3718  CG1 VAL   242      29.506   2.920 -60.525  1.00  0.00           C  
ATOM   3719 HG11 VAL   242      29.689   1.914 -60.959  1.00  0.00           H  
ATOM   3720 HG12 VAL   242      28.494   3.242 -60.854  1.00  0.00           H  
ATOM   3721 HG13 VAL   242      29.555   2.688 -59.440  1.00  0.00           H  
ATOM   3722  CG2 VAL   242      31.933   3.305 -60.300  1.00  0.00           C  
ATOM   3723 HG21 VAL   242      32.024   2.244 -60.616  1.00  0.00           H  
ATOM   3724 HG22 VAL   242      31.774   3.334 -59.200  1.00  0.00           H  
ATOM   3725 HG23 VAL   242      32.750   4.001 -60.587  1.00  0.00           H  
ATOM   3726  C   VAL   242      29.612   3.947 -63.287  1.00  0.00           C  
ATOM   3727  O   VAL   242      29.127   5.028 -63.151  1.00  0.00           O  
ATOM   3728  N   VAL   243      28.957   3.011 -64.013  1.00  0.00           N  
ATOM   3729  HN  VAL   243      29.332   2.087 -64.025  1.00  0.00           H  
ATOM   3730  CA  VAL   243      27.736   3.172 -64.676  1.00  0.00           C  
ATOM   3731  HA  VAL   243      27.548   4.204 -64.931  1.00  0.00           H  
ATOM   3732  CB  VAL   243      27.620   2.395 -65.969  1.00  0.00           C  
ATOM   3733  HB  VAL   243      27.995   1.360 -65.817  1.00  0.00           H  
ATOM   3734  CG1 VAL   243      26.160   2.378 -66.474  1.00  0.00           C  
ATOM   3735 HG11 VAL   243      25.584   1.770 -65.744  1.00  0.00           H  
ATOM   3736 HG12 VAL   243      26.138   1.929 -67.489  1.00  0.00           H  
ATOM   3737 HG13 VAL   243      25.786   3.424 -66.497  1.00  0.00           H  
ATOM   3738  CG2 VAL   243      28.625   3.057 -67.043  1.00  0.00           C  
ATOM   3739 HG21 VAL   243      28.174   4.036 -67.312  1.00  0.00           H  
ATOM   3740 HG22 VAL   243      28.482   2.392 -67.922  1.00  0.00           H  
ATOM   3741 HG23 VAL   243      29.574   3.241 -66.495  1.00  0.00           H  
ATOM   3742  C   VAL   243      26.720   2.817 -63.651  1.00  0.00           C  
ATOM   3743  O   VAL   243      26.752   1.757 -62.980  1.00  0.00           O  
ATOM   3744  N   VAL   244      25.713   3.635 -63.401  1.00  0.00           N  
ATOM   3745  HN  VAL   244      25.593   4.415 -64.010  1.00  0.00           H  
ATOM   3746  CA  VAL   244      24.736   3.460 -62.319  1.00  0.00           C  
ATOM   3747  HA  VAL   244      25.006   2.553 -61.799  1.00  0.00           H  
ATOM   3748  CB  VAL   244      24.645   4.626 -61.269  1.00  0.00           C  
ATOM   3749  HB  VAL   244      24.291   5.474 -61.893  1.00  0.00           H  
ATOM   3750  CG1 VAL   244      23.568   4.382 -60.252  1.00  0.00           C  
ATOM   3751 HG11 VAL   244      23.624   3.348 -59.848  1.00  0.00           H  
ATOM   3752 HG12 VAL   244      22.533   4.485 -60.643  1.00  0.00           H  
ATOM   3753 HG13 VAL   244      23.708   5.042 -59.370  1.00  0.00           H  
ATOM   3754  CG2 VAL   244      26.012   4.825 -60.616  1.00  0.00           C  
ATOM   3755 HG21 VAL   244      26.838   4.796 -61.359  1.00  0.00           H  
ATOM   3756 HG22 VAL   244      26.218   3.972 -59.936  1.00  0.00           H  
ATOM   3757 HG23 VAL   244      25.990   5.838 -60.160  1.00  0.00           H  
ATOM   3758  C   VAL   244      23.324   3.353 -62.833  1.00  0.00           C  
ATOM   3759  O   VAL   244      22.930   4.089 -63.734  1.00  0.00           O  
ATOM   3760  N   ALA   245      22.611   2.361 -62.288  1.00  0.00           N  
ATOM   3761  HN  ALA   245      23.165   1.835 -61.648  1.00  0.00           H  
ATOM   3762  CA  ALA   245      21.222   2.022 -62.558  1.00  0.00           C  
ATOM   3763  HA  ALA   245      20.790   2.704 -63.275  1.00  0.00           H  
ATOM   3764  CB  ALA   245      21.241   0.583 -63.060  1.00  0.00           C  
ATOM   3765  HB1 ALA   245      20.301   0.285 -63.573  1.00  0.00           H  
ATOM   3766  HB2 ALA   245      21.492  -0.090 -62.213  1.00  0.00           H  
ATOM   3767  HB3 ALA   245      22.032   0.452 -63.829  1.00  0.00           H  
ATOM   3768  C   ALA   245      20.440   2.202 -61.318  1.00  0.00           C  
ATOM   3769  O   ALA   245      20.816   1.662 -60.266  1.00  0.00           O  
ATOM   3770  N   ALA   246      19.327   2.946 -61.343  1.00  0.00           N  
ATOM   3771  HN  ALA   246      19.025   3.362 -62.197  1.00  0.00           H  
ATOM   3772  CA  ALA   246      18.506   3.266 -60.160  1.00  0.00           C  
ATOM   3773  HA  ALA   246      18.909   2.830 -59.258  1.00  0.00           H  
ATOM   3774  CB  ALA   246      18.446   4.812 -59.903  1.00  0.00           C  
ATOM   3775  HB1 ALA   246      18.228   5.439 -60.794  1.00  0.00           H  
ATOM   3776  HB2 ALA   246      19.502   5.048 -59.651  1.00  0.00           H  
ATOM   3777  HB3 ALA   246      17.875   5.100 -58.994  1.00  0.00           H  
ATOM   3778  C   ALA   246      17.106   2.837 -60.401  1.00  0.00           C  
ATOM   3779  O   ALA   246      16.520   2.794 -61.472  1.00  0.00           O  
ATOM   3780  N   THR   247      16.437   2.489 -59.276  1.00  0.00           N  
ATOM   3781  HN  THR   247      16.788   2.499 -58.342  1.00  0.00           H  
ATOM   3782  CA  THR   247      14.969   2.599 -59.212  1.00  0.00           C  
ATOM   3783  HA  THR   247      14.675   3.584 -59.540  1.00  0.00           H  
ATOM   3784  CB  THR   247      14.204   1.474 -59.946  1.00  0.00           C  
ATOM   3785  HB  THR   247      14.402   1.518 -61.039  1.00  0.00           H  
ATOM   3786  OG1 THR   247      12.777   1.581 -59.829  1.00  0.00           O  
ATOM   3787  HG1 THR   247      12.418   1.259 -60.659  1.00  0.00           H  
ATOM   3788  CG2 THR   247      14.690   0.123 -59.473  1.00  0.00           C  
ATOM   3789 HG21 THR   247      15.790  -0.016 -59.547  1.00  0.00           H  
ATOM   3790 HG22 THR   247      14.107  -0.618 -60.060  1.00  0.00           H  
ATOM   3791 HG23 THR   247      14.297  -0.042 -58.447  1.00  0.00           H  
ATOM   3792  C   THR   247      14.643   2.608 -57.733  1.00  0.00           C  
ATOM   3793  O   THR   247      15.526   2.740 -56.913  1.00  0.00           O  
ATOM   3794  N   ARG   248      13.403   2.455 -57.251  1.00  0.00           N  
ATOM   3795  HN  ARG   248      12.624   2.367 -57.867  1.00  0.00           H  
ATOM   3796  CA  ARG   248      13.125   2.430 -55.830  1.00  0.00           C  
ATOM   3797  HA  ARG   248      14.031   2.230 -55.277  1.00  0.00           H  
ATOM   3798  CB  ARG   248      12.666   3.793 -55.215  1.00  0.00           C  
ATOM   3799  HB1 ARG   248      13.544   4.466 -55.321  1.00  0.00           H  
ATOM   3800  HB2 ARG   248      12.290   3.676 -54.176  1.00  0.00           H  
ATOM   3801  CG  ARG   248      11.614   4.633 -55.987  1.00  0.00           C  
ATOM   3802  HG1 ARG   248      11.886   4.724 -57.060  1.00  0.00           H  
ATOM   3803  HG2 ARG   248      11.725   5.633 -55.516  1.00  0.00           H  
ATOM   3804  CD  ARG   248      10.163   4.122 -55.789  1.00  0.00           C  
ATOM   3805  HD1 ARG   248       9.904   4.166 -54.709  1.00  0.00           H  
ATOM   3806  HD2 ARG   248       9.907   3.125 -56.208  1.00  0.00           H  
ATOM   3807  NE  ARG   248       9.289   5.126 -56.396  1.00  0.00           N  
ATOM   3808  HE  ARG   248       8.941   5.744 -55.691  1.00  0.00           H  
ATOM   3809  CZ  ARG   248       8.590   5.014 -57.516  1.00  0.00           C  
ATOM   3810  NH1 ARG   248       8.951   4.244 -58.532  1.00  0.00           N  
ATOM   3811 HH11 ARG   248       8.496   4.413 -59.406  1.00  0.00           H  
ATOM   3812 HH12 ARG   248       9.799   3.714 -58.563  1.00  0.00           H  
ATOM   3813  NH2 ARG   248       7.689   5.929 -57.776  1.00  0.00           N  
ATOM   3814 HH21 ARG   248       7.462   6.522 -57.003  1.00  0.00           H  
ATOM   3815 HH22 ARG   248       7.248   5.842 -58.669  1.00  0.00           H  
ATOM   3816  C   ARG   248      12.236   1.319 -55.522  1.00  0.00           C  
ATOM   3817  O   ARG   248      11.854   0.503 -56.378  1.00  0.00           O  
ATOM   3818  N   LEU   249      11.949   1.188 -54.182  1.00  0.00           N  
ATOM   3819  HN  LEU   249      12.374   1.778 -53.501  1.00  0.00           H  
ATOM   3820  CA  LEU   249      10.881   0.425 -53.600  1.00  0.00           C  
ATOM   3821  HA  LEU   249      10.367   0.117 -54.498  1.00  0.00           H  
ATOM   3822  CB  LEU   249      11.392  -0.835 -52.810  1.00  0.00           C  
ATOM   3823  HB1 LEU   249      11.896  -0.622 -51.843  1.00  0.00           H  
ATOM   3824  HB2 LEU   249      12.187  -1.371 -53.371  1.00  0.00           H  
ATOM   3825  CG  LEU   249      10.262  -1.867 -52.534  1.00  0.00           C  
ATOM   3826  HG  LEU   249       9.342  -1.421 -52.099  1.00  0.00           H  
ATOM   3827  CD1 LEU   249       9.680  -2.459 -53.812  1.00  0.00           C  
ATOM   3828 HD11 LEU   249       8.921  -3.234 -53.573  1.00  0.00           H  
ATOM   3829 HD12 LEU   249      10.528  -2.896 -54.380  1.00  0.00           H  
ATOM   3830 HD13 LEU   249       9.252  -1.614 -54.393  1.00  0.00           H  
ATOM   3831  CD2 LEU   249      10.825  -2.951 -51.600  1.00  0.00           C  
ATOM   3832 HD21 LEU   249      11.298  -2.524 -50.690  1.00  0.00           H  
ATOM   3833 HD22 LEU   249      11.549  -3.522 -52.219  1.00  0.00           H  
ATOM   3834 HD23 LEU   249       9.987  -3.654 -51.406  1.00  0.00           H  
ATOM   3835  C   LEU   249      10.022   1.289 -52.823  1.00  0.00           C  
ATOM   3836  O   LEU   249      10.504   2.242 -52.243  1.00  0.00           O  
ATOM   3837  N   ASP   250       8.675   1.045 -52.794  1.00  0.00           N  
ATOM   3838  HN  ASP   250       8.256   0.261 -53.245  1.00  0.00           H  
ATOM   3839  CA  ASP   250       7.738   1.829 -52.031  1.00  0.00           C  
ATOM   3840  HA  ASP   250       7.922   2.790 -52.488  1.00  0.00           H  
ATOM   3841  CB  ASP   250       6.277   1.497 -52.258  1.00  0.00           C  
ATOM   3842  HB1 ASP   250       5.986   0.617 -51.645  1.00  0.00           H  
ATOM   3843  HB2 ASP   250       6.046   1.205 -53.305  1.00  0.00           H  
ATOM   3844  CG  ASP   250       5.311   2.643 -51.983  1.00  0.00           C  
ATOM   3845  OD1 ASP   250       4.134   2.453 -51.573  1.00  0.00           O  
ATOM   3846  OD2 ASP   250       5.639   3.823 -52.357  1.00  0.00           O  
ATOM   3847  C   ASP   250       8.071   1.859 -50.544  1.00  0.00           C  
ATOM   3848  O   ASP   250       8.627   0.919 -49.937  1.00  0.00           O  
ATOM   3849  N   SER   251       7.593   2.888 -49.828  1.00  0.00           N  
ATOM   3850  HN  SER   251       7.083   3.614 -50.285  1.00  0.00           H  
ATOM   3851  CA  SER   251       7.698   3.053 -48.393  1.00  0.00           C  
ATOM   3852  HA  SER   251       7.837   2.058 -47.995  1.00  0.00           H  
ATOM   3853  CB  SER   251       8.927   3.878 -47.882  1.00  0.00           C  
ATOM   3854  HB1 SER   251       8.861   4.933 -48.224  1.00  0.00           H  
ATOM   3855  HB2 SER   251       9.888   3.594 -48.364  1.00  0.00           H  
ATOM   3856  OG  SER   251       9.120   3.790 -46.525  1.00  0.00           O  
ATOM   3857  HG1 SER   251       9.484   2.911 -46.399  1.00  0.00           H  
ATOM   3858  C   SER   251       6.500   3.756 -47.813  1.00  0.00           C  
ATOM   3859  O   SER   251       6.109   4.789 -48.276  1.00  0.00           O  
ATOM   3860  N   ARG   252       5.847   3.157 -46.868  1.00  0.00           N  
ATOM   3861  HN  ARG   252       6.277   2.376 -46.422  1.00  0.00           H  
ATOM   3862  CA  ARG   252       4.783   3.655 -46.018  1.00  0.00           C  
ATOM   3863  HA  ARG   252       4.506   2.851 -45.353  1.00  0.00           H  
ATOM   3864  CB  ARG   252       5.185   4.889 -45.112  1.00  0.00           C  
ATOM   3865  HB1 ARG   252       4.358   5.136 -44.411  1.00  0.00           H  
ATOM   3866  HB2 ARG   252       5.253   5.829 -45.700  1.00  0.00           H  
ATOM   3867  CG  ARG   252       6.483   4.622 -44.326  1.00  0.00           C  
ATOM   3868  HG1 ARG   252       7.260   4.622 -45.120  1.00  0.00           H  
ATOM   3869  HG2 ARG   252       6.476   3.597 -43.896  1.00  0.00           H  
ATOM   3870  CD  ARG   252       6.767   5.599 -43.192  1.00  0.00           C  
ATOM   3871  HD1 ARG   252       6.092   5.333 -42.351  1.00  0.00           H  
ATOM   3872  HD2 ARG   252       6.632   6.647 -43.536  1.00  0.00           H  
ATOM   3873  NE  ARG   252       8.170   5.274 -42.825  1.00  0.00           N  
ATOM   3874  HE  ARG   252       8.640   4.549 -43.330  1.00  0.00           H  
ATOM   3875  CZ  ARG   252       8.790   5.667 -41.711  1.00  0.00           C  
ATOM   3876  NH1 ARG   252       8.395   6.473 -40.784  1.00  0.00           N  
ATOM   3877 HH11 ARG   252       7.486   6.886 -40.825  1.00  0.00           H  
ATOM   3878 HH12 ARG   252       8.997   6.977 -40.164  1.00  0.00           H  
ATOM   3879  NH2 ARG   252      10.036   5.364 -41.660  1.00  0.00           N  
ATOM   3880 HH21 ARG   252      10.387   4.917 -42.483  1.00  0.00           H  
ATOM   3881 HH22 ARG   252      10.720   5.732 -41.030  1.00  0.00           H  
ATOM   3882  C   ARG   252       3.546   4.132 -46.818  1.00  0.00           C  
ATOM   3883  O   ARG   252       3.393   3.981 -48.034  1.00  0.00           O  
ATOM   3884  N   SER   253       2.534   4.679 -46.038  1.00  0.00           N  
ATOM   3885  HN  SER   253       2.673   4.839 -45.064  1.00  0.00           H  
ATOM   3886  CA  SER   253       1.135   5.026 -46.405  1.00  0.00           C  
ATOM   3887  HA  SER   253       1.219   5.351 -47.431  1.00  0.00           H  
ATOM   3888  CB  SER   253       0.068   3.872 -46.140  1.00  0.00           C  
ATOM   3889  HB1 SER   253       0.133   3.783 -45.035  1.00  0.00           H  
ATOM   3890  HB2 SER   253       0.466   2.958 -46.630  1.00  0.00           H  
ATOM   3891  OG  SER   253      -1.280   4.145 -46.590  1.00  0.00           O  
ATOM   3892  HG1 SER   253      -1.740   3.336 -46.350  1.00  0.00           H  
ATOM   3893  C   SER   253       0.812   6.261 -45.581  1.00  0.00           C  
ATOM   3894  O   SER   253       1.447   6.657 -44.638  1.00  0.00           O  
ATOM   3895  N   PHE   254      -0.306   6.974 -45.971  1.00  0.00           N  
ATOM   3896  HN  PHE   254      -0.938   6.672 -46.680  1.00  0.00           H  
ATOM   3897  CA  PHE   254      -0.721   8.263 -45.212  1.00  0.00           C  
ATOM   3898  HA  PHE   254       0.105   8.667 -44.644  1.00  0.00           H  
ATOM   3899  CB  PHE   254      -1.107   9.285 -46.256  1.00  0.00           C  
ATOM   3900  HB1 PHE   254      -2.168   9.428 -46.551  1.00  0.00           H  
ATOM   3901  HB2 PHE   254      -0.472   9.165 -47.160  1.00  0.00           H  
ATOM   3902  CG  PHE   254      -0.762  10.669 -45.773  1.00  0.00           C  
ATOM   3903  CD1 PHE   254      -1.822  11.598 -45.560  1.00  0.00           C  
ATOM   3904  HD1 PHE   254      -2.863  11.310 -45.532  1.00  0.00           H  
ATOM   3905  CE1 PHE   254      -1.406  12.942 -45.344  1.00  0.00           C  
ATOM   3906  HE1 PHE   254      -2.161  13.714 -45.353  1.00  0.00           H  
ATOM   3907  CZ  PHE   254      -0.093  13.346 -45.351  1.00  0.00           C  
ATOM   3908  HZ  PHE   254       0.209  14.382 -45.393  1.00  0.00           H  
ATOM   3909  CD2 PHE   254       0.557  11.066 -45.720  1.00  0.00           C  
ATOM   3910  HD2 PHE   254       1.364  10.354 -45.812  1.00  0.00           H  
ATOM   3911  CE2 PHE   254       0.979  12.320 -45.468  1.00  0.00           C  
ATOM   3912  HE2 PHE   254       2.000  12.620 -45.652  1.00  0.00           H  
ATOM   3913  C   PHE   254      -1.938   7.982 -44.293  1.00  0.00           C  
ATOM   3914  O   PHE   254      -2.357   8.861 -43.518  1.00  0.00           O  
ATOM   3915  N   PHE   255      -2.346   6.720 -44.320  1.00  0.00           N  
ATOM   3916  HN  PHE   255      -1.957   6.245 -45.106  1.00  0.00           H  
ATOM   3917  CA  PHE   255      -3.156   6.102 -43.329  1.00  0.00           C  
ATOM   3918  HA  PHE   255      -3.452   6.763 -42.528  1.00  0.00           H  
ATOM   3919  CB  PHE   255      -4.563   5.772 -43.985  1.00  0.00           C  
ATOM   3920  HB1 PHE   255      -5.028   4.966 -43.378  1.00  0.00           H  
ATOM   3921  HB2 PHE   255      -4.396   5.402 -45.019  1.00  0.00           H  
ATOM   3922  CG  PHE   255      -5.586   6.752 -44.032  1.00  0.00           C  
ATOM   3923  CD1 PHE   255      -6.210   7.136 -42.793  1.00  0.00           C  
ATOM   3924  HD1 PHE   255      -5.897   6.755 -41.832  1.00  0.00           H  
ATOM   3925  CE1 PHE   255      -7.276   8.015 -42.893  1.00  0.00           C  
ATOM   3926  HE1 PHE   255      -7.882   8.353 -42.065  1.00  0.00           H  
ATOM   3927  CZ  PHE   255      -7.732   8.617 -44.076  1.00  0.00           C  
ATOM   3928  HZ  PHE   255      -8.521   9.351 -44.018  1.00  0.00           H  
ATOM   3929  CD2 PHE   255      -5.971   7.328 -45.249  1.00  0.00           C  
ATOM   3930  HD2 PHE   255      -5.436   7.207 -46.179  1.00  0.00           H  
ATOM   3931  CE2 PHE   255      -7.062   8.171 -45.250  1.00  0.00           C  
ATOM   3932  HE2 PHE   255      -7.274   8.606 -46.215  1.00  0.00           H  
ATOM   3933  C   PHE   255      -2.494   4.835 -42.844  1.00  0.00           C  
ATOM   3934  O   PHE   255      -2.190   3.909 -43.570  1.00  0.00           O  
ATOM   3935  N   TRP   256      -2.245   4.706 -41.538  1.00  0.00           N  
ATOM   3936  HN  TRP   256      -2.569   5.373 -40.871  1.00  0.00           H  
ATOM   3937  CA  TRP   256      -1.424   3.721 -40.965  1.00  0.00           C  
ATOM   3938  HA  TRP   256      -0.424   3.666 -41.369  1.00  0.00           H  
ATOM   3939  CB  TRP   256      -1.358   4.062 -39.405  1.00  0.00           C  
ATOM   3940  HB1 TRP   256      -2.296   4.469 -38.969  1.00  0.00           H  
ATOM   3941  HB2 TRP   256      -0.609   4.878 -39.320  1.00  0.00           H  
ATOM   3942  CG  TRP   256      -0.879   3.017 -38.480  1.00  0.00           C  
ATOM   3943  CD1 TRP   256       0.384   2.960 -37.916  1.00  0.00           C  
ATOM   3944  HD1 TRP   256       1.134   3.732 -38.000  1.00  0.00           H  
ATOM   3945  NE1 TRP   256       0.377   1.886 -37.043  1.00  0.00           N  
ATOM   3946  HE1 TRP   256       1.104   1.503 -36.517  1.00  0.00           H  
ATOM   3947  CE2 TRP   256      -0.822   1.301 -36.992  1.00  0.00           C  
ATOM   3948  CD2 TRP   256      -1.635   1.989 -37.855  1.00  0.00           C  
ATOM   3949  CE3 TRP   256      -2.988   1.724 -37.859  1.00  0.00           C  
ATOM   3950  HE3 TRP   256      -3.572   2.287 -38.572  1.00  0.00           H  
ATOM   3951  CZ3 TRP   256      -3.490   0.601 -37.117  1.00  0.00           C  
ATOM   3952  HZ3 TRP   256      -4.537   0.372 -37.249  1.00  0.00           H  
ATOM   3953  CZ2 TRP   256      -1.337   0.283 -36.194  1.00  0.00           C  
ATOM   3954  HZ2 TRP   256      -0.737  -0.165 -35.415  1.00  0.00           H  
ATOM   3955  CH2 TRP   256      -2.762  -0.099 -36.263  1.00  0.00           C  
ATOM   3956  HH2 TRP   256      -3.194  -0.827 -35.592  1.00  0.00           H  
ATOM   3957  C   TRP   256      -1.794   2.277 -41.180  1.00  0.00           C  
ATOM   3958  O   TRP   256      -2.922   1.875 -40.931  1.00  0.00           O  
ATOM   3959  N   ASN   257      -0.779   1.470 -41.620  1.00  0.00           N  
ATOM   3960  HN  ASN   257       0.086   1.955 -41.726  1.00  0.00           H  
ATOM   3961  CA  ASN   257      -0.832   0.087 -42.070  1.00  0.00           C  
ATOM   3962  HA  ASN   257       0.122  -0.073 -42.551  1.00  0.00           H  
ATOM   3963  CB  ASN   257      -0.986  -0.921 -40.872  1.00  0.00           C  
ATOM   3964  HB1 ASN   257      -1.014  -1.956 -41.276  1.00  0.00           H  
ATOM   3965  HB2 ASN   257      -1.918  -0.697 -40.311  1.00  0.00           H  
ATOM   3966  CG  ASN   257       0.308  -1.009 -40.005  1.00  0.00           C  
ATOM   3967  OD1 ASN   257       1.327  -0.569 -40.432  1.00  0.00           O  
ATOM   3968  ND2 ASN   257       0.307  -1.847 -38.936  1.00  0.00           N  
ATOM   3969 HD21 ASN   257       1.191  -2.025 -38.504  1.00  0.00           H  
ATOM   3970 HD22 ASN   257      -0.516  -2.102 -38.429  1.00  0.00           H  
ATOM   3971  C   ASN   257      -1.921  -0.148 -43.130  1.00  0.00           C  
ATOM   3972  O   ASN   257      -2.344  -1.346 -43.264  1.00  0.00           O  
ATOM   3973  N   VAL   258      -2.365   0.890 -43.923  1.00  0.00           N  
ATOM   3974  HN  VAL   258      -2.052   1.823 -43.763  1.00  0.00           H  
ATOM   3975  CA  VAL   258      -3.377   0.581 -44.958  1.00  0.00           C  
ATOM   3976  HA  VAL   258      -3.888  -0.360 -44.812  1.00  0.00           H  
ATOM   3977  CB  VAL   258      -4.541   1.511 -45.050  1.00  0.00           C  
ATOM   3978  HB  VAL   258      -4.299   2.595 -45.041  1.00  0.00           H  
ATOM   3979  CG1 VAL   258      -5.487   1.370 -46.249  1.00  0.00           C  
ATOM   3980 HG11 VAL   258      -5.685   0.295 -46.444  1.00  0.00           H  
ATOM   3981 HG12 VAL   258      -4.914   1.802 -47.098  1.00  0.00           H  
ATOM   3982 HG13 VAL   258      -6.486   1.847 -46.337  1.00  0.00           H  
ATOM   3983  CG2 VAL   258      -5.412   1.176 -43.774  1.00  0.00           C  
ATOM   3984 HG21 VAL   258      -4.830   1.462 -42.873  1.00  0.00           H  
ATOM   3985 HG22 VAL   258      -5.498   0.075 -43.651  1.00  0.00           H  
ATOM   3986 HG23 VAL   258      -6.407   1.655 -43.898  1.00  0.00           H  
ATOM   3987  C   VAL   258      -2.687   0.575 -46.235  1.00  0.00           C  
ATOM   3988  O   VAL   258      -1.811   1.351 -46.580  1.00  0.00           O  
ATOM   3989  N   ALA   259      -2.929  -0.477 -47.028  1.00  0.00           N  
ATOM   3990  HN  ALA   259      -3.393  -1.316 -46.755  1.00  0.00           H  
ATOM   3991  CA  ALA   259      -2.263  -0.636 -48.307  1.00  0.00           C  
ATOM   3992  HA  ALA   259      -1.210  -0.584 -48.073  1.00  0.00           H  
ATOM   3993  CB  ALA   259      -2.513  -2.039 -48.845  1.00  0.00           C  
ATOM   3994  HB1 ALA   259      -3.534  -2.131 -49.274  1.00  0.00           H  
ATOM   3995  HB2 ALA   259      -2.294  -2.719 -47.994  1.00  0.00           H  
ATOM   3996  HB3 ALA   259      -1.878  -2.346 -49.704  1.00  0.00           H  
ATOM   3997  C   ALA   259      -2.672   0.443 -49.316  1.00  0.00           C  
ATOM   3998  O   ALA   259      -3.884   0.613 -49.546  1.00  0.00           O  
ATOM   3999  N   PRO   260      -1.839   1.184 -50.010  1.00  0.00           N  
ATOM   4000  CD  PRO   260      -0.439   1.362 -49.563  1.00  0.00           C  
ATOM   4001  HD1 PRO   260       0.333   0.622 -49.866  1.00  0.00           H  
ATOM   4002  HD2 PRO   260      -0.458   1.208 -48.463  1.00  0.00           H  
ATOM   4003  CA  PRO   260      -2.296   2.258 -50.822  1.00  0.00           C  
ATOM   4004  HA  PRO   260      -3.312   2.570 -50.635  1.00  0.00           H  
ATOM   4005  CB  PRO   260      -1.414   3.377 -50.382  1.00  0.00           C  
ATOM   4006  HB1 PRO   260      -1.855   3.926 -49.523  1.00  0.00           H  
ATOM   4007  HB2 PRO   260      -1.264   4.145 -51.170  1.00  0.00           H  
ATOM   4008  CG  PRO   260      -0.051   2.771 -50.112  1.00  0.00           C  
ATOM   4009  HG1 PRO   260       0.496   2.552 -51.053  1.00  0.00           H  
ATOM   4010  HG2 PRO   260       0.538   3.446 -49.454  1.00  0.00           H  
ATOM   4011  C   PRO   260      -2.122   1.804 -52.301  1.00  0.00           C  
ATOM   4012  O   PRO   260      -2.642   2.462 -53.167  1.00  0.00           O  
ATOM   4013  N   GLY   261      -1.409   0.669 -52.502  1.00  0.00           N  
ATOM   4014  HN  GLY   261      -1.022   0.295 -51.662  1.00  0.00           H  
ATOM   4015  CA  GLY   261      -1.030  -0.039 -53.704  1.00  0.00           C  
ATOM   4016  HA1 GLY   261      -1.820   0.126 -54.422  1.00  0.00           H  
ATOM   4017  HA2 GLY   261      -0.982  -1.099 -53.505  1.00  0.00           H  
ATOM   4018  C   GLY   261       0.294   0.519 -54.241  1.00  0.00           C  
ATOM   4019  O   GLY   261       0.672   1.634 -53.911  1.00  0.00           O  
ATOM   4020  N   ALA   262       0.963  -0.154 -55.242  1.00  0.00           N  
ATOM   4021  HN  ALA   262       0.529  -0.877 -55.773  1.00  0.00           H  
ATOM   4022  CA  ALA   262       2.363   0.177 -55.619  1.00  0.00           C  
ATOM   4023  HA  ALA   262       2.323   1.221 -55.895  1.00  0.00           H  
ATOM   4024  CB  ALA   262       3.367   0.097 -54.427  1.00  0.00           C  
ATOM   4025  HB1 ALA   262       4.280   0.631 -54.767  1.00  0.00           H  
ATOM   4026  HB2 ALA   262       3.603  -0.900 -53.999  1.00  0.00           H  
ATOM   4027  HB3 ALA   262       2.924   0.786 -53.677  1.00  0.00           H  
ATOM   4028  C   ALA   262       2.900  -0.705 -56.734  1.00  0.00           C  
ATOM   4029  O   ALA   262       4.076  -0.958 -56.838  1.00  0.00           O  
ATOM   4030  N   GLU   263       1.953  -1.256 -57.560  1.00  0.00           N  
ATOM   4031  HN  GLU   263       1.003  -1.077 -57.317  1.00  0.00           H  
ATOM   4032  CA  GLU   263       2.366  -2.275 -58.521  1.00  0.00           C  
ATOM   4033  HA  GLU   263       2.746  -3.090 -57.923  1.00  0.00           H  
ATOM   4034  CB  GLU   263       1.166  -2.846 -59.287  1.00  0.00           C  
ATOM   4035  HB1 GLU   263       1.632  -3.675 -59.861  1.00  0.00           H  
ATOM   4036  HB2 GLU   263       0.717  -2.209 -60.079  1.00  0.00           H  
ATOM   4037  CG  GLU   263       0.020  -3.284 -58.284  1.00  0.00           C  
ATOM   4038  HG1 GLU   263       0.456  -3.713 -57.357  1.00  0.00           H  
ATOM   4039  HG2 GLU   263      -0.518  -4.174 -58.675  1.00  0.00           H  
ATOM   4040  CD  GLU   263      -0.867  -2.187 -57.812  1.00  0.00           C  
ATOM   4041  OE1 GLU   263      -1.603  -1.562 -58.620  1.00  0.00           O  
ATOM   4042  OE2 GLU   263      -0.882  -1.915 -56.545  1.00  0.00           O  
ATOM   4043  C   GLU   263       3.355  -1.797 -59.532  1.00  0.00           C  
ATOM   4044  O   GLU   263       4.354  -2.541 -59.704  1.00  0.00           O  
ATOM   4045  N   SER   264       3.216  -0.635 -60.126  1.00  0.00           N  
ATOM   4046  HN  SER   264       2.379  -0.144 -59.898  1.00  0.00           H  
ATOM   4047  CA  SER   264       4.168  -0.077 -61.102  1.00  0.00           C  
ATOM   4048  HA  SER   264       4.250  -0.783 -61.915  1.00  0.00           H  
ATOM   4049  CB  SER   264       3.687   1.275 -61.599  1.00  0.00           C  
ATOM   4050  HB1 SER   264       3.169   1.878 -60.824  1.00  0.00           H  
ATOM   4051  HB2 SER   264       2.894   0.951 -62.306  1.00  0.00           H  
ATOM   4052  OG  SER   264       4.553   2.077 -62.311  1.00  0.00           O  
ATOM   4053  HG1 SER   264       4.776   1.661 -63.147  1.00  0.00           H  
ATOM   4054  C   SER   264       5.533   0.030 -60.513  1.00  0.00           C  
ATOM   4055  O   SER   264       6.590  -0.312 -61.060  1.00  0.00           O  
ATOM   4056  N   ALA   265       5.662   0.571 -59.276  1.00  0.00           N  
ATOM   4057  HN  ALA   265       4.862   1.045 -58.915  1.00  0.00           H  
ATOM   4058  CA  ALA   265       6.899   0.765 -58.510  1.00  0.00           C  
ATOM   4059  HA  ALA   265       7.557   1.256 -59.211  1.00  0.00           H  
ATOM   4060  CB  ALA   265       6.846   1.543 -57.183  1.00  0.00           C  
ATOM   4061  HB1 ALA   265       6.116   0.981 -56.562  1.00  0.00           H  
ATOM   4062  HB2 ALA   265       6.351   2.510 -57.416  1.00  0.00           H  
ATOM   4063  HB3 ALA   265       7.796   1.699 -56.628  1.00  0.00           H  
ATOM   4064  C   ALA   265       7.554  -0.611 -58.256  1.00  0.00           C  
ATOM   4065  O   ALA   265       8.792  -0.789 -58.365  1.00  0.00           O  
ATOM   4066  N   VAL   266       6.728  -1.551 -57.822  1.00  0.00           N  
ATOM   4067  HN  VAL   266       5.771  -1.357 -57.621  1.00  0.00           H  
ATOM   4068  CA  VAL   266       7.281  -2.889 -57.575  1.00  0.00           C  
ATOM   4069  HA  VAL   266       8.160  -2.820 -56.952  1.00  0.00           H  
ATOM   4070  CB  VAL   266       6.303  -3.691 -56.719  1.00  0.00           C  
ATOM   4071  HB  VAL   266       5.293  -3.622 -57.178  1.00  0.00           H  
ATOM   4072  CG1 VAL   266       6.756  -5.171 -56.686  1.00  0.00           C  
ATOM   4073 HG11 VAL   266       7.671  -5.303 -56.069  1.00  0.00           H  
ATOM   4074 HG12 VAL   266       6.927  -5.580 -57.705  1.00  0.00           H  
ATOM   4075 HG13 VAL   266       6.001  -5.841 -56.221  1.00  0.00           H  
ATOM   4076  CG2 VAL   266       6.133  -3.081 -55.439  1.00  0.00           C  
ATOM   4077 HG21 VAL   266       6.975  -2.996 -54.719  1.00  0.00           H  
ATOM   4078 HG22 VAL   266       5.346  -3.514 -54.784  1.00  0.00           H  
ATOM   4079 HG23 VAL   266       5.829  -2.013 -55.477  1.00  0.00           H  
ATOM   4080  C   VAL   266       7.737  -3.599 -58.856  1.00  0.00           C  
ATOM   4081  O   VAL   266       8.740  -4.325 -58.930  1.00  0.00           O  
ATOM   4082  N   ALA   267       7.001  -3.418 -59.955  1.00  0.00           N  
ATOM   4083  HN  ALA   267       6.079  -3.050 -59.858  1.00  0.00           H  
ATOM   4084  CA  ALA   267       7.392  -3.865 -61.329  1.00  0.00           C  
ATOM   4085  HA  ALA   267       7.694  -4.899 -61.258  1.00  0.00           H  
ATOM   4086  CB  ALA   267       6.315  -3.654 -62.350  1.00  0.00           C  
ATOM   4087  HB1 ALA   267       5.236  -3.719 -62.096  1.00  0.00           H  
ATOM   4088  HB2 ALA   267       6.407  -4.419 -63.150  1.00  0.00           H  
ATOM   4089  HB3 ALA   267       6.471  -2.711 -62.916  1.00  0.00           H  
ATOM   4090  C   ALA   267       8.642  -3.148 -61.769  1.00  0.00           C  
ATOM   4091  O   ALA   267       9.375  -3.844 -62.403  1.00  0.00           O  
ATOM   4092  N   SER   268       8.876  -1.835 -61.474  1.00  0.00           N  
ATOM   4093  HN  SER   268       8.142  -1.273 -61.098  1.00  0.00           H  
ATOM   4094  CA  SER   268      10.057  -1.199 -61.766  1.00  0.00           C  
ATOM   4095  HA  SER   268      10.235  -1.384 -62.815  1.00  0.00           H  
ATOM   4096  CB  SER   268       9.814   0.321 -61.707  1.00  0.00           C  
ATOM   4097  HB1 SER   268       9.494   0.601 -60.681  1.00  0.00           H  
ATOM   4098  HB2 SER   268       9.006   0.767 -62.326  1.00  0.00           H  
ATOM   4099  OG  SER   268      10.965   1.074 -61.982  1.00  0.00           O  
ATOM   4100  HG1 SER   268      10.691   1.953 -62.254  1.00  0.00           H  
ATOM   4101  C   SER   268      11.212  -1.770 -60.990  1.00  0.00           C  
ATOM   4102  O   SER   268      12.178  -2.125 -61.588  1.00  0.00           O  
ATOM   4103  N   PHE   269      11.084  -2.012 -59.691  1.00  0.00           N  
ATOM   4104  HN  PHE   269      10.279  -1.668 -59.215  1.00  0.00           H  
ATOM   4105  CA  PHE   269      11.954  -2.800 -58.908  1.00  0.00           C  
ATOM   4106  HA  PHE   269      12.883  -2.249 -58.922  1.00  0.00           H  
ATOM   4107  CB  PHE   269      11.531  -2.789 -57.437  1.00  0.00           C  
ATOM   4108  HB1 PHE   269      10.514  -3.168 -57.200  1.00  0.00           H  
ATOM   4109  HB2 PHE   269      11.575  -1.698 -57.229  1.00  0.00           H  
ATOM   4110  CG  PHE   269      12.471  -3.391 -56.440  1.00  0.00           C  
ATOM   4111  CD1 PHE   269      12.168  -4.691 -55.995  1.00  0.00           C  
ATOM   4112  HD1 PHE   269      11.328  -5.151 -56.494  1.00  0.00           H  
ATOM   4113  CE1 PHE   269      12.776  -5.166 -54.834  1.00  0.00           C  
ATOM   4114  HE1 PHE   269      12.497  -6.179 -54.582  1.00  0.00           H  
ATOM   4115  CZ  PHE   269      13.826  -4.453 -54.261  1.00  0.00           C  
ATOM   4116  HZ  PHE   269      14.346  -4.851 -53.403  1.00  0.00           H  
ATOM   4117  CD2 PHE   269      13.479  -2.690 -55.849  1.00  0.00           C  
ATOM   4118  HD2 PHE   269      13.628  -1.697 -56.245  1.00  0.00           H  
ATOM   4119  CE2 PHE   269      14.160  -3.137 -54.670  1.00  0.00           C  
ATOM   4120  HE2 PHE   269      15.026  -2.550 -54.399  1.00  0.00           H  
ATOM   4121  C   PHE   269      12.192  -4.188 -59.360  1.00  0.00           C  
ATOM   4122  O   PHE   269      13.425  -4.511 -59.387  1.00  0.00           O  
ATOM   4123  N   VAL   270      11.201  -5.011 -59.667  1.00  0.00           N  
ATOM   4124  HN  VAL   270      10.269  -4.682 -59.542  1.00  0.00           H  
ATOM   4125  CA  VAL   270      11.401  -6.380 -60.161  1.00  0.00           C  
ATOM   4126  HA  VAL   270      12.059  -6.884 -59.468  1.00  0.00           H  
ATOM   4127  CB  VAL   270      10.026  -7.203 -60.321  1.00  0.00           C  
ATOM   4128  HB  VAL   270       9.272  -6.511 -60.755  1.00  0.00           H  
ATOM   4129  CG1 VAL   270      10.170  -8.387 -61.332  1.00  0.00           C  
ATOM   4130 HG11 VAL   270       9.319  -9.100 -61.373  1.00  0.00           H  
ATOM   4131 HG12 VAL   270      11.180  -8.826 -61.180  1.00  0.00           H  
ATOM   4132 HG13 VAL   270      10.163  -7.975 -62.363  1.00  0.00           H  
ATOM   4133  CG2 VAL   270       9.412  -7.721 -58.987  1.00  0.00           C  
ATOM   4134 HG21 VAL   270      10.166  -8.276 -58.389  1.00  0.00           H  
ATOM   4135 HG22 VAL   270       8.633  -8.478 -59.218  1.00  0.00           H  
ATOM   4136 HG23 VAL   270       8.994  -6.908 -58.354  1.00  0.00           H  
ATOM   4137  C   VAL   270      12.107  -6.376 -61.507  1.00  0.00           C  
ATOM   4138  O   VAL   270      13.015  -7.179 -61.640  1.00  0.00           O  
ATOM   4139  N   THR   271      11.727  -5.478 -62.411  1.00  0.00           N  
ATOM   4140  HN  THR   271      10.897  -4.929 -62.467  1.00  0.00           H  
ATOM   4141  CA  THR   271      12.439  -5.379 -63.602  1.00  0.00           C  
ATOM   4142  HA  THR   271      12.485  -6.257 -64.229  1.00  0.00           H  
ATOM   4143  CB  THR   271      11.812  -4.290 -64.391  1.00  0.00           C  
ATOM   4144  HB  THR   271      11.788  -3.382 -63.752  1.00  0.00           H  
ATOM   4145  OG1 THR   271      10.456  -4.620 -64.545  1.00  0.00           O  
ATOM   4146  HG1 THR   271       9.947  -4.313 -63.792  1.00  0.00           H  
ATOM   4147  CG2 THR   271      12.406  -3.912 -65.804  1.00  0.00           C  
ATOM   4148 HG21 THR   271      11.999  -2.900 -66.014  1.00  0.00           H  
ATOM   4149 HG22 THR   271      12.080  -4.587 -66.624  1.00  0.00           H  
ATOM   4150 HG23 THR   271      13.513  -3.920 -65.896  1.00  0.00           H  
ATOM   4151  C   THR   271      13.968  -4.988 -63.598  1.00  0.00           C  
ATOM   4152  O   THR   271      14.733  -5.651 -64.325  1.00  0.00           O  
ATOM   4153  N   GLN   272      14.411  -4.000 -62.763  1.00  0.00           N  
ATOM   4154  HN  GLN   272      13.814  -3.398 -62.239  1.00  0.00           H  
ATOM   4155  CA  GLN   272      15.793  -3.722 -62.473  1.00  0.00           C  
ATOM   4156  HA  GLN   272      16.319  -3.685 -63.415  1.00  0.00           H  
ATOM   4157  CB  GLN   272      15.983  -2.423 -61.641  1.00  0.00           C  
ATOM   4158  HB1 GLN   272      15.746  -2.771 -60.613  1.00  0.00           H  
ATOM   4159  HB2 GLN   272      15.155  -1.774 -62.002  1.00  0.00           H  
ATOM   4160  CG  GLN   272      17.354  -1.638 -61.796  1.00  0.00           C  
ATOM   4161  HG1 GLN   272      18.212  -2.331 -61.660  1.00  0.00           H  
ATOM   4162  HG2 GLN   272      17.431  -0.851 -61.016  1.00  0.00           H  
ATOM   4163  CD  GLN   272      17.460  -1.088 -63.155  1.00  0.00           C  
ATOM   4164  OE1 GLN   272      17.650  -1.775 -64.174  1.00  0.00           O  
ATOM   4165  NE2 GLN   272      17.267   0.294 -63.227  1.00  0.00           N  
ATOM   4166 HE21 GLN   272      17.203   0.836 -64.065  1.00  0.00           H  
ATOM   4167 HE22 GLN   272      17.074   0.843 -62.414  1.00  0.00           H  
ATOM   4168  C   GLN   272      16.633  -4.914 -61.798  1.00  0.00           C  
ATOM   4169  O   GLN   272      17.797  -5.208 -62.185  1.00  0.00           O  
ATOM   4170  N   LEU   273      15.998  -5.716 -60.899  1.00  0.00           N  
ATOM   4171  HN  LEU   273      15.098  -5.462 -60.554  1.00  0.00           H  
ATOM   4172  CA  LEU   273      16.577  -6.879 -60.239  1.00  0.00           C  
ATOM   4173  HA  LEU   273      17.563  -6.614 -59.887  1.00  0.00           H  
ATOM   4174  CB  LEU   273      15.635  -7.269 -59.168  1.00  0.00           C  
ATOM   4175  HB1 LEU   273      15.740  -8.366 -59.029  1.00  0.00           H  
ATOM   4176  HB2 LEU   273      14.576  -7.050 -59.423  1.00  0.00           H  
ATOM   4177  CG  LEU   273      15.842  -6.615 -57.739  1.00  0.00           C  
ATOM   4178  HG  LEU   273      15.873  -5.512 -57.867  1.00  0.00           H  
ATOM   4179  CD1 LEU   273      14.676  -6.998 -56.826  1.00  0.00           C  
ATOM   4180 HD11 LEU   273      14.559  -8.092 -56.674  1.00  0.00           H  
ATOM   4181 HD12 LEU   273      13.731  -6.648 -57.295  1.00  0.00           H  
ATOM   4182 HD13 LEU   273      14.770  -6.466 -55.855  1.00  0.00           H  
ATOM   4183  CD2 LEU   273      17.247  -6.926 -57.102  1.00  0.00           C  
ATOM   4184 HD21 LEU   273      17.598  -6.209 -56.329  1.00  0.00           H  
ATOM   4185 HD22 LEU   273      17.997  -6.937 -57.921  1.00  0.00           H  
ATOM   4186 HD23 LEU   273      17.213  -7.912 -56.591  1.00  0.00           H  
ATOM   4187  C   LEU   273      16.753  -7.939 -61.305  1.00  0.00           C  
ATOM   4188  O   LEU   273      17.726  -8.682 -61.322  1.00  0.00           O  
ATOM   4189  N   ALA   274      15.841  -8.087 -62.209  1.00  0.00           N  
ATOM   4190  HN  ALA   274      15.005  -7.545 -62.226  1.00  0.00           H  
ATOM   4191  CA  ALA   274      15.987  -8.866 -63.410  1.00  0.00           C  
ATOM   4192  HA  ALA   274      16.188  -9.845 -63.002  1.00  0.00           H  
ATOM   4193  CB  ALA   274      14.738  -8.866 -64.250  1.00  0.00           C  
ATOM   4194  HB1 ALA   274      14.643  -7.972 -64.904  1.00  0.00           H  
ATOM   4195  HB2 ALA   274      13.823  -9.013 -63.637  1.00  0.00           H  
ATOM   4196  HB3 ALA   274      14.807  -9.680 -65.003  1.00  0.00           H  
ATOM   4197  C   ALA   274      17.158  -8.520 -64.327  1.00  0.00           C  
ATOM   4198  O   ALA   274      17.931  -9.448 -64.651  1.00  0.00           O  
ATOM   4199  N   ALA   275      17.354  -7.284 -64.697  1.00  0.00           N  
ATOM   4200  HN  ALA   275      16.737  -6.544 -64.441  1.00  0.00           H  
ATOM   4201  CA  ALA   275      18.421  -6.821 -65.470  1.00  0.00           C  
ATOM   4202  HA  ALA   275      18.457  -7.369 -66.400  1.00  0.00           H  
ATOM   4203  CB  ALA   275      18.177  -5.321 -65.795  1.00  0.00           C  
ATOM   4204  HB1 ALA   275      19.096  -4.840 -66.193  1.00  0.00           H  
ATOM   4205  HB2 ALA   275      17.580  -4.785 -65.026  1.00  0.00           H  
ATOM   4206  HB3 ALA   275      17.330  -5.316 -66.514  1.00  0.00           H  
ATOM   4207  C   ALA   275      19.722  -7.074 -64.728  1.00  0.00           C  
ATOM   4208  O   ALA   275      20.705  -7.465 -65.364  1.00  0.00           O  
ATOM   4209  N   ALA   276      19.821  -6.816 -63.345  1.00  0.00           N  
ATOM   4210  HN  ALA   276      19.086  -6.457 -62.776  1.00  0.00           H  
ATOM   4211  CA  ALA   276      20.932  -7.177 -62.532  1.00  0.00           C  
ATOM   4212  HA  ALA   276      21.811  -6.704 -62.944  1.00  0.00           H  
ATOM   4213  CB  ALA   276      20.797  -6.873 -61.011  1.00  0.00           C  
ATOM   4214  HB1 ALA   276      21.018  -5.837 -60.675  1.00  0.00           H  
ATOM   4215  HB2 ALA   276      21.511  -7.479 -60.414  1.00  0.00           H  
ATOM   4216  HB3 ALA   276      19.787  -7.226 -60.709  1.00  0.00           H  
ATOM   4217  C   ALA   276      21.290  -8.677 -62.651  1.00  0.00           C  
ATOM   4218  O   ALA   276      22.463  -8.959 -62.864  1.00  0.00           O  
ATOM   4219  N   GLU   277      20.362  -9.622 -62.741  1.00  0.00           N  
ATOM   4220  HN  GLU   277      19.439  -9.279 -62.590  1.00  0.00           H  
ATOM   4221  CA  GLU   277      20.567 -11.010 -62.740  1.00  0.00           C  
ATOM   4222  HA  GLU   277      21.331 -11.348 -62.055  1.00  0.00           H  
ATOM   4223  CB  GLU   277      19.194 -11.632 -62.353  1.00  0.00           C  
ATOM   4224  HB1 GLU   277      18.451 -11.673 -63.178  1.00  0.00           H  
ATOM   4225  HB2 GLU   277      18.827 -11.098 -61.450  1.00  0.00           H  
ATOM   4226  CG  GLU   277      19.574 -13.080 -61.925  1.00  0.00           C  
ATOM   4227  HG1 GLU   277      19.478 -13.199 -60.824  1.00  0.00           H  
ATOM   4228  HG2 GLU   277      20.589 -13.438 -62.202  1.00  0.00           H  
ATOM   4229  CD  GLU   277      18.720 -14.226 -62.623  1.00  0.00           C  
ATOM   4230  OE1 GLU   277      18.223 -14.152 -63.780  1.00  0.00           O  
ATOM   4231  OE2 GLU   277      18.665 -15.280 -61.923  1.00  0.00           O  
ATOM   4232  C   GLU   277      21.009 -11.451 -64.080  1.00  0.00           C  
ATOM   4233  O   GLU   277      21.910 -12.186 -64.259  1.00  0.00           O  
ATOM   4234  N   ALA   278      20.443 -10.893 -65.129  1.00  0.00           N  
ATOM   4235  HN  ALA   278      19.681 -10.259 -65.021  1.00  0.00           H  
ATOM   4236  CA  ALA   278      20.800 -10.951 -66.502  1.00  0.00           C  
ATOM   4237  HA  ALA   278      20.691 -11.980 -66.809  1.00  0.00           H  
ATOM   4238  CB  ALA   278      19.954 -10.049 -67.329  1.00  0.00           C  
ATOM   4239  HB1 ALA   278      18.869 -10.291 -67.327  1.00  0.00           H  
ATOM   4240  HB2 ALA   278      20.275 -10.054 -68.392  1.00  0.00           H  
ATOM   4241  HB3 ALA   278      20.041  -8.984 -67.024  1.00  0.00           H  
ATOM   4242  C   ALA   278      22.244 -10.586 -66.848  1.00  0.00           C  
ATOM   4243  O   ALA   278      22.848 -11.170 -67.773  1.00  0.00           O  
ATOM   4244  N   LEU   279      22.742  -9.463 -66.277  1.00  0.00           N  
ATOM   4245  HN  LEU   279      22.165  -8.887 -65.702  1.00  0.00           H  
ATOM   4246  CA  LEU   279      24.089  -8.990 -66.343  1.00  0.00           C  
ATOM   4247  HA  LEU   279      24.376  -9.174 -67.368  1.00  0.00           H  
ATOM   4248  CB  LEU   279      24.263  -7.534 -65.798  1.00  0.00           C  
ATOM   4249  HB1 LEU   279      25.316  -7.186 -65.733  1.00  0.00           H  
ATOM   4250  HB2 LEU   279      23.728  -7.594 -64.827  1.00  0.00           H  
ATOM   4251  CG  LEU   279      23.574  -6.493 -66.716  1.00  0.00           C  
ATOM   4252  HG  LEU   279      22.629  -6.935 -67.100  1.00  0.00           H  
ATOM   4253  CD1 LEU   279      23.148  -5.240 -66.047  1.00  0.00           C  
ATOM   4254 HD11 LEU   279      22.352  -5.469 -65.306  1.00  0.00           H  
ATOM   4255 HD12 LEU   279      22.609  -4.619 -66.794  1.00  0.00           H  
ATOM   4256 HD13 LEU   279      24.019  -4.704 -65.613  1.00  0.00           H  
ATOM   4257  CD2 LEU   279      24.484  -6.115 -67.889  1.00  0.00           C  
ATOM   4258 HD21 LEU   279      23.903  -5.442 -68.555  1.00  0.00           H  
ATOM   4259 HD22 LEU   279      24.761  -7.060 -68.404  1.00  0.00           H  
ATOM   4260 HD23 LEU   279      25.480  -5.740 -67.569  1.00  0.00           H  
ATOM   4261  C   LEU   279      25.083  -9.830 -65.574  1.00  0.00           C  
ATOM   4262  O   LEU   279      26.181 -10.120 -66.060  1.00  0.00           O  
ATOM   4263  N   GLN   280      24.639 -10.286 -64.332  1.00  0.00           N  
ATOM   4264  HN  GLN   280      23.790  -9.988 -63.902  1.00  0.00           H  
ATOM   4265  CA  GLN   280      25.404 -11.180 -63.500  1.00  0.00           C  
ATOM   4266  HA  GLN   280      26.368 -10.704 -63.404  1.00  0.00           H  
ATOM   4267  CB  GLN   280      24.687 -11.404 -62.091  1.00  0.00           C  
ATOM   4268  HB1 GLN   280      25.031 -12.405 -61.755  1.00  0.00           H  
ATOM   4269  HB2 GLN   280      23.594 -11.462 -62.279  1.00  0.00           H  
ATOM   4270  CG  GLN   280      24.903 -10.361 -61.008  1.00  0.00           C  
ATOM   4271  HG1 GLN   280      24.058 -10.444 -60.291  1.00  0.00           H  
ATOM   4272  HG2 GLN   280      24.681  -9.344 -61.398  1.00  0.00           H  
ATOM   4273  CD  GLN   280      26.243 -10.433 -60.306  1.00  0.00           C  
ATOM   4274  OE1 GLN   280      26.935 -11.423 -60.568  1.00  0.00           O  
ATOM   4275  NE2 GLN   280      26.717  -9.411 -59.484  1.00  0.00           N  
ATOM   4276 HE21 GLN   280      27.694  -9.420 -59.272  1.00  0.00           H  
ATOM   4277 HE22 GLN   280      26.164  -8.628 -59.200  1.00  0.00           H  
ATOM   4278  C   GLN   280      25.768 -12.455 -64.239  1.00  0.00           C  
ATOM   4279  O   GLN   280      26.837 -12.990 -64.022  1.00  0.00           O  
ATOM   4280  N   LYS   281      24.914 -12.931 -65.191  1.00  0.00           N  
ATOM   4281  HN  LYS   281      23.980 -12.587 -65.251  1.00  0.00           H  
ATOM   4282  CA  LYS   281      25.033 -14.107 -66.081  1.00  0.00           C  
ATOM   4283  HA  LYS   281      25.866 -14.704 -65.742  1.00  0.00           H  
ATOM   4284  CB  LYS   281      23.679 -14.820 -66.002  1.00  0.00           C  
ATOM   4285  HB1 LYS   281      23.781 -15.680 -66.699  1.00  0.00           H  
ATOM   4286  HB2 LYS   281      22.869 -14.132 -66.324  1.00  0.00           H  
ATOM   4287  CG  LYS   281      23.246 -15.383 -64.684  1.00  0.00           C  
ATOM   4288  HG1 LYS   281      22.266 -15.882 -64.846  1.00  0.00           H  
ATOM   4289  HG2 LYS   281      23.053 -14.508 -64.027  1.00  0.00           H  
ATOM   4290  CD  LYS   281      24.343 -16.278 -64.219  1.00  0.00           C  
ATOM   4291  HD1 LYS   281      25.169 -15.631 -63.857  1.00  0.00           H  
ATOM   4292  HD2 LYS   281      24.711 -16.920 -65.048  1.00  0.00           H  
ATOM   4293  CE  LYS   281      23.998 -17.345 -63.028  1.00  0.00           C  
ATOM   4294  HE1 LYS   281      23.845 -16.651 -62.174  1.00  0.00           H  
ATOM   4295  HE2 LYS   281      24.951 -17.879 -62.824  1.00  0.00           H  
ATOM   4296  NZ  LYS   281      22.838 -18.261 -63.254  1.00  0.00           N  
ATOM   4297  HZ1 LYS   281      22.744 -19.136 -62.700  1.00  0.00           H  
ATOM   4298  HZ2 LYS   281      22.841 -18.595 -64.239  1.00  0.00           H  
ATOM   4299  HZ3 LYS   281      21.979 -17.674 -63.251  1.00  0.00           H  
ATOM   4300  C   LYS   281      25.407 -13.752 -67.472  1.00  0.00           C  
ATOM   4301  O   LYS   281      25.382 -14.623 -68.352  1.00  0.00           O  
ATOM   4302  N   ALA   282      25.786 -12.457 -67.768  1.00  0.00           N  
ATOM   4303  HN  ALA   282      25.837 -11.710 -67.109  1.00  0.00           H  
ATOM   4304  CA  ALA   282      26.410 -12.189 -69.062  1.00  0.00           C  
ATOM   4305  HA  ALA   282      25.734 -12.669 -69.753  1.00  0.00           H  
ATOM   4306  CB  ALA   282      26.492 -10.693 -69.353  1.00  0.00           C  
ATOM   4307  HB1 ALA   282      27.271 -10.310 -68.660  1.00  0.00           H  
ATOM   4308  HB2 ALA   282      25.506 -10.224 -69.148  1.00  0.00           H  
ATOM   4309  HB3 ALA   282      26.858 -10.450 -70.374  1.00  0.00           H  
ATOM   4310  C   ALA   282      27.803 -12.867 -69.191  1.00  0.00           C  
ATOM   4311  O   ALA   282      28.543 -13.062 -68.205  1.00  0.00           O  
ATOM   4312  N   PRO   283      28.182 -13.272 -70.479  1.00  0.00           N  
ATOM   4313  CD  PRO   283      27.231 -13.228 -71.674  1.00  0.00           C  
ATOM   4314  HD1 PRO   283      26.490 -12.411 -71.803  1.00  0.00           H  
ATOM   4315  HD2 PRO   283      26.620 -14.146 -71.808  1.00  0.00           H  
ATOM   4316  CA  PRO   283      29.511 -13.766 -70.853  1.00  0.00           C  
ATOM   4317  HA  PRO   283      29.865 -14.653 -70.348  1.00  0.00           H  
ATOM   4318  CB  PRO   283      29.375 -14.072 -72.339  1.00  0.00           C  
ATOM   4319  HB1 PRO   283      29.160 -15.153 -72.477  1.00  0.00           H  
ATOM   4320  HB2 PRO   283      30.262 -13.950 -72.997  1.00  0.00           H  
ATOM   4321  CG  PRO   283      28.219 -13.121 -72.777  1.00  0.00           C  
ATOM   4322  HG1 PRO   283      28.476 -12.047 -72.892  1.00  0.00           H  
ATOM   4323  HG2 PRO   283      27.844 -13.382 -73.790  1.00  0.00           H  
ATOM   4324  C   PRO   283      30.674 -12.782 -70.576  1.00  0.00           C  
ATOM   4325  O   PRO   283      30.473 -11.605 -70.934  1.00  0.00           O  
ATOM   4326  N   ASP   284      31.838 -13.283 -70.050  1.00  0.00           N  
ATOM   4327  HN  ASP   284      31.943 -14.172 -69.611  1.00  0.00           H  
ATOM   4328  CA  ASP   284      33.010 -12.422 -69.856  1.00  0.00           C  
ATOM   4329  HA  ASP   284      33.497 -12.940 -69.042  1.00  0.00           H  
ATOM   4330  CB  ASP   284      33.993 -12.503 -71.078  1.00  0.00           C  
ATOM   4331  HB1 ASP   284      34.864 -11.858 -70.835  1.00  0.00           H  
ATOM   4332  HB2 ASP   284      33.522 -12.134 -72.014  1.00  0.00           H  
ATOM   4333  CG  ASP   284      34.473 -13.870 -71.255  1.00  0.00           C  
ATOM   4334  OD1 ASP   284      34.449 -14.758 -70.333  1.00  0.00           O  
ATOM   4335  OD2 ASP   284      34.842 -14.061 -72.447  1.00  0.00           O  
ATOM   4336  C   ASP   284      32.877 -11.059 -69.295  1.00  0.00           C  
ATOM   4337  O   ASP   284      33.509 -10.040 -69.750  1.00  0.00           O  
ATOM   4338  N   VAL   285      31.963 -10.956 -68.244  1.00  0.00           N  
ATOM   4339  HN  VAL   285      31.483 -11.801 -68.022  1.00  0.00           H  
ATOM   4340  CA  VAL   285      31.607  -9.782 -67.447  1.00  0.00           C  
ATOM   4341  HA  VAL   285      31.460  -8.997 -68.174  1.00  0.00           H  
ATOM   4342  CB  VAL   285      30.256 -10.057 -66.670  1.00  0.00           C  
ATOM   4343  HB  VAL   285      29.674 -10.887 -67.124  1.00  0.00           H  
ATOM   4344  CG1 VAL   285      30.453 -10.341 -65.118  1.00  0.00           C  
ATOM   4345 HG11 VAL   285      30.956 -11.318 -64.953  1.00  0.00           H  
ATOM   4346 HG12 VAL   285      29.431 -10.498 -64.710  1.00  0.00           H  
ATOM   4347 HG13 VAL   285      30.909  -9.468 -64.604  1.00  0.00           H  
ATOM   4348  CG2 VAL   285      29.383  -8.821 -66.965  1.00  0.00           C  
ATOM   4349 HG21 VAL   285      29.853  -7.968 -66.430  1.00  0.00           H  
ATOM   4350 HG22 VAL   285      28.297  -8.906 -66.749  1.00  0.00           H  
ATOM   4351 HG23 VAL   285      29.391  -8.772 -68.075  1.00  0.00           H  
ATOM   4352  C   VAL   285      32.728  -9.196 -66.524  1.00  0.00           C  
ATOM   4353  O   VAL   285      32.807  -7.968 -66.316  1.00  0.00           O  
ATOM   4354  N   THR   286      33.714  -9.957 -66.041  1.00  0.00           N  
ATOM   4355  HN  THR   286      33.819 -10.895 -66.364  1.00  0.00           H  
ATOM   4356  CA  THR   286      34.600  -9.516 -64.957  1.00  0.00           C  
ATOM   4357  HA  THR   286      34.019  -8.915 -64.273  1.00  0.00           H  
ATOM   4358  CB  THR   286      34.973 -10.727 -64.083  1.00  0.00           C  
ATOM   4359  HB  THR   286      35.491 -11.428 -64.771  1.00  0.00           H  
ATOM   4360  OG1 THR   286      33.774 -11.320 -63.623  1.00  0.00           O  
ATOM   4361  HG1 THR   286      33.519 -11.778 -64.428  1.00  0.00           H  
ATOM   4362  CG2 THR   286      35.721 -10.266 -62.826  1.00  0.00           C  
ATOM   4363 HG21 THR   286      35.389  -9.319 -62.350  1.00  0.00           H  
ATOM   4364 HG22 THR   286      36.764 -10.078 -63.158  1.00  0.00           H  
ATOM   4365 HG23 THR   286      35.779 -10.964 -61.963  1.00  0.00           H  
ATOM   4366  C   THR   286      35.756  -8.683 -65.456  1.00  0.00           C  
ATOM   4367  O   THR   286      36.334  -8.022 -64.658  1.00  0.00           O  
ATOM   4368  N   THR   287      36.002  -8.696 -66.753  1.00  0.00           N  
ATOM   4369  HN  THR   287      35.553  -9.266 -67.436  1.00  0.00           H  
ATOM   4370  CA  THR   287      37.138  -7.941 -67.392  1.00  0.00           C  
ATOM   4371  HA  THR   287      37.648  -7.446 -66.579  1.00  0.00           H  
ATOM   4372  CB  THR   287      37.995  -8.858 -68.292  1.00  0.00           C  
ATOM   4373  HB  THR   287      38.294  -9.826 -67.836  1.00  0.00           H  
ATOM   4374  OG1 THR   287      39.176  -8.155 -68.671  1.00  0.00           O  
ATOM   4375  HG1 THR   287      38.887  -7.490 -69.300  1.00  0.00           H  
ATOM   4376  CG2 THR   287      37.342  -9.207 -69.688  1.00  0.00           C  
ATOM   4377 HG21 THR   287      36.968  -8.404 -70.359  1.00  0.00           H  
ATOM   4378 HG22 THR   287      36.440  -9.751 -69.333  1.00  0.00           H  
ATOM   4379 HG23 THR   287      38.020  -9.856 -70.282  1.00  0.00           H  
ATOM   4380  C   THR   287      36.598  -6.791 -68.258  1.00  0.00           C  
ATOM   4381  O   THR   287      37.319  -6.048 -68.856  1.00  0.00           O  
ATOM   4382  N   LEU   288      35.340  -6.475 -68.170  1.00  0.00           N  
ATOM   4383  HN  LEU   288      34.676  -7.026 -67.671  1.00  0.00           H  
ATOM   4384  CA  LEU   288      34.773  -5.243 -68.666  1.00  0.00           C  
ATOM   4385  HA  LEU   288      35.125  -5.239 -69.687  1.00  0.00           H  
ATOM   4386  CB  LEU   288      33.221  -5.323 -68.613  1.00  0.00           C  
ATOM   4387  HB1 LEU   288      32.745  -4.398 -69.003  1.00  0.00           H  
ATOM   4388  HB2 LEU   288      32.824  -5.297 -67.575  1.00  0.00           H  
ATOM   4389  CG  LEU   288      32.542  -6.423 -69.306  1.00  0.00           C  
ATOM   4390  HG  LEU   288      32.780  -7.435 -68.914  1.00  0.00           H  
ATOM   4391  CD1 LEU   288      30.969  -6.203 -69.182  1.00  0.00           C  
ATOM   4392 HD11 LEU   288      30.696  -5.795 -68.186  1.00  0.00           H  
ATOM   4393 HD12 LEU   288      30.564  -7.230 -69.302  1.00  0.00           H  
ATOM   4394 HD13 LEU   288      30.447  -5.600 -69.955  1.00  0.00           H  
ATOM   4395  CD2 LEU   288      32.995  -6.389 -70.771  1.00  0.00           C  
ATOM   4396 HD21 LEU   288      32.324  -7.044 -71.367  1.00  0.00           H  
ATOM   4397 HD22 LEU   288      34.016  -6.767 -70.991  1.00  0.00           H  
ATOM   4398 HD23 LEU   288      32.771  -5.410 -71.245  1.00  0.00           H  
ATOM   4399  C   LEU   288      35.223  -4.013 -67.960  1.00  0.00           C  
ATOM   4400  O   LEU   288      35.362  -4.007 -66.734  1.00  0.00           O  
ATOM   4401  N   PRO   289      35.536  -2.940 -68.681  1.00  0.00           N  
ATOM   4402  CD  PRO   289      35.485  -2.780 -70.158  1.00  0.00           C  
ATOM   4403  HD1 PRO   289      34.651  -2.096 -70.422  1.00  0.00           H  
ATOM   4404  HD2 PRO   289      35.266  -3.726 -70.698  1.00  0.00           H  
ATOM   4405  CA  PRO   289      36.381  -1.912 -68.158  1.00  0.00           C  
ATOM   4406  HA  PRO   289      37.231  -2.399 -67.704  1.00  0.00           H  
ATOM   4407  CB  PRO   289      36.983  -1.177 -69.296  1.00  0.00           C  
ATOM   4408  HB1 PRO   289      37.994  -0.721 -69.233  1.00  0.00           H  
ATOM   4409  HB2 PRO   289      36.339  -0.281 -69.422  1.00  0.00           H  
ATOM   4410  CG  PRO   289      36.819  -2.153 -70.557  1.00  0.00           C  
ATOM   4411  HG1 PRO   289      36.773  -1.562 -71.496  1.00  0.00           H  
ATOM   4412  HG2 PRO   289      37.631  -2.908 -70.630  1.00  0.00           H  
ATOM   4413  C   PRO   289      35.697  -1.022 -67.096  1.00  0.00           C  
ATOM   4414  O   PRO   289      36.456  -0.405 -66.301  1.00  0.00           O  
ATOM   4415  N   ARG   290      34.307  -0.957 -66.993  1.00  0.00           N  
ATOM   4416  HN  ARG   290      33.731  -1.442 -67.647  1.00  0.00           H  
ATOM   4417  CA  ARG   290      33.553  -0.198 -65.984  1.00  0.00           C  
ATOM   4418  HA  ARG   290      34.188   0.342 -65.298  1.00  0.00           H  
ATOM   4419  CB  ARG   290      32.760   0.825 -66.697  1.00  0.00           C  
ATOM   4420  HB1 ARG   290      32.040   1.322 -66.012  1.00  0.00           H  
ATOM   4421  HB2 ARG   290      32.176   0.399 -67.540  1.00  0.00           H  
ATOM   4422  CG  ARG   290      33.640   1.973 -67.299  1.00  0.00           C  
ATOM   4423  HG1 ARG   290      34.523   2.038 -66.628  1.00  0.00           H  
ATOM   4424  HG2 ARG   290      32.949   2.836 -67.187  1.00  0.00           H  
ATOM   4425  CD  ARG   290      34.059   1.880 -68.768  1.00  0.00           C  
ATOM   4426  HD1 ARG   290      33.205   2.047 -69.459  1.00  0.00           H  
ATOM   4427  HD2 ARG   290      34.571   0.898 -68.854  1.00  0.00           H  
ATOM   4428  NE  ARG   290      35.100   2.978 -69.030  1.00  0.00           N  
ATOM   4429  HE  ARG   290      35.954   2.907 -68.515  1.00  0.00           H  
ATOM   4430  CZ  ARG   290      34.882   4.151 -69.649  1.00  0.00           C  
ATOM   4431  NH1 ARG   290      33.675   4.555 -70.089  1.00  0.00           N  
ATOM   4432 HH11 ARG   290      32.834   4.071 -69.844  1.00  0.00           H  
ATOM   4433 HH12 ARG   290      33.709   5.467 -70.496  1.00  0.00           H  
ATOM   4434  NH2 ARG   290      35.911   4.938 -69.853  1.00  0.00           N  
ATOM   4435 HH21 ARG   290      36.860   4.626 -69.805  1.00  0.00           H  
ATOM   4436 HH22 ARG   290      35.880   5.763 -70.417  1.00  0.00           H  
ATOM   4437  C   ARG   290      32.656  -1.173 -65.323  1.00  0.00           C  
ATOM   4438  O   ARG   290      32.128  -2.051 -65.943  1.00  0.00           O  
ATOM   4439  N   ASN   291      32.552  -1.079 -64.016  1.00  0.00           N  
ATOM   4440  HN  ASN   291      33.198  -0.454 -63.584  1.00  0.00           H  
ATOM   4441  CA  ASN   291      31.599  -1.665 -63.135  1.00  0.00           C  
ATOM   4442  HA  ASN   291      31.527  -2.656 -63.558  1.00  0.00           H  
ATOM   4443  CB  ASN   291      32.052  -1.489 -61.713  1.00  0.00           C  
ATOM   4444  HB1 ASN   291      31.943  -0.491 -61.238  1.00  0.00           H  
ATOM   4445  HB2 ASN   291      33.145  -1.685 -61.654  1.00  0.00           H  
ATOM   4446  CG  ASN   291      31.467  -2.529 -60.827  1.00  0.00           C  
ATOM   4447  OD1 ASN   291      30.534  -3.272 -61.196  1.00  0.00           O  
ATOM   4448  ND2 ASN   291      32.123  -2.744 -59.651  1.00  0.00           N  
ATOM   4449 HD21 ASN   291      32.907  -2.170 -59.417  1.00  0.00           H  
ATOM   4450 HD22 ASN   291      31.901  -3.595 -59.174  1.00  0.00           H  
ATOM   4451  C   ASN   291      30.229  -1.032 -63.219  1.00  0.00           C  
ATOM   4452  O   ASN   291      30.062   0.055 -63.791  1.00  0.00           O  
ATOM   4453  N   VAL   292      29.193  -1.768 -62.834  1.00  0.00           N  
ATOM   4454  HN  VAL   292      29.462  -2.569 -62.303  1.00  0.00           H  
ATOM   4455  CA  VAL   292      27.820  -1.449 -62.922  1.00  0.00           C  
ATOM   4456  HA  VAL   292      27.616  -0.428 -63.210  1.00  0.00           H  
ATOM   4457  CB  VAL   292      27.061  -2.174 -64.094  1.00  0.00           C  
ATOM   4458  HB  VAL   292      27.250  -3.268 -64.142  1.00  0.00           H  
ATOM   4459  CG1 VAL   292      25.503  -1.921 -64.048  1.00  0.00           C  
ATOM   4460 HG11 VAL   292      25.228  -2.445 -64.988  1.00  0.00           H  
ATOM   4461 HG12 VAL   292      25.285  -0.840 -63.910  1.00  0.00           H  
ATOM   4462 HG13 VAL   292      24.979  -2.248 -63.124  1.00  0.00           H  
ATOM   4463  CG2 VAL   292      27.585  -1.758 -65.548  1.00  0.00           C  
ATOM   4464 HG21 VAL   292      27.091  -0.822 -65.886  1.00  0.00           H  
ATOM   4465 HG22 VAL   292      27.550  -2.606 -66.265  1.00  0.00           H  
ATOM   4466 HG23 VAL   292      28.686  -1.613 -65.500  1.00  0.00           H  
ATOM   4467  C   VAL   292      27.175  -1.534 -61.635  1.00  0.00           C  
ATOM   4468  O   VAL   292      27.322  -2.495 -60.922  1.00  0.00           O  
ATOM   4469  N   MET   293      26.551  -0.439 -61.202  1.00  0.00           N  
ATOM   4470  HN  MET   293      26.354   0.279 -61.865  1.00  0.00           H  
ATOM   4471  CA  MET   293      26.047  -0.246 -59.878  1.00  0.00           C  
ATOM   4472  HA  MET   293      26.408  -0.979 -59.172  1.00  0.00           H  
ATOM   4473  CB  MET   293      26.588   1.124 -59.262  1.00  0.00           C  
ATOM   4474  HB1 MET   293      26.297   1.828 -60.071  1.00  0.00           H  
ATOM   4475  HB2 MET   293      27.691   1.002 -59.205  1.00  0.00           H  
ATOM   4476  CG  MET   293      25.892   1.678 -57.944  1.00  0.00           C  
ATOM   4477  HG1 MET   293      25.745   0.736 -57.374  1.00  0.00           H  
ATOM   4478  HG2 MET   293      24.888   2.137 -58.066  1.00  0.00           H  
ATOM   4479  SD  MET   293      26.865   3.073 -57.143  1.00  0.00           S  
ATOM   4480  CE  MET   293      25.475   3.666 -56.096  1.00  0.00           C  
ATOM   4481  HE1 MET   293      25.718   4.537 -55.449  1.00  0.00           H  
ATOM   4482  HE2 MET   293      25.187   2.815 -55.442  1.00  0.00           H  
ATOM   4483  HE3 MET   293      24.756   4.049 -56.851  1.00  0.00           H  
ATOM   4484  C   MET   293      24.549  -0.209 -59.899  1.00  0.00           C  
ATOM   4485  O   MET   293      23.894   0.728 -60.395  1.00  0.00           O  
ATOM   4486  N   PHE   294      23.969  -1.202 -59.251  1.00  0.00           N  
ATOM   4487  HN  PHE   294      24.425  -1.931 -58.746  1.00  0.00           H  
ATOM   4488  CA  PHE   294      22.613  -1.205 -58.909  1.00  0.00           C  
ATOM   4489  HA  PHE   294      21.954  -0.587 -59.500  1.00  0.00           H  
ATOM   4490  CB  PHE   294      22.007  -2.708 -58.833  1.00  0.00           C  
ATOM   4491  HB1 PHE   294      20.897  -2.711 -58.776  1.00  0.00           H  
ATOM   4492  HB2 PHE   294      22.396  -3.172 -57.902  1.00  0.00           H  
ATOM   4493  CG  PHE   294      22.571  -3.487 -60.008  1.00  0.00           C  
ATOM   4494  CD1 PHE   294      23.718  -4.353 -59.923  1.00  0.00           C  
ATOM   4495  HD1 PHE   294      24.301  -4.374 -59.014  1.00  0.00           H  
ATOM   4496  CE1 PHE   294      24.181  -5.005 -61.128  1.00  0.00           C  
ATOM   4497  HE1 PHE   294      24.993  -5.698 -61.295  1.00  0.00           H  
ATOM   4498  CZ  PHE   294      23.477  -4.759 -62.315  1.00  0.00           C  
ATOM   4499  HZ  PHE   294      23.853  -5.086 -63.273  1.00  0.00           H  
ATOM   4500  CD2 PHE   294      21.885  -3.267 -61.243  1.00  0.00           C  
ATOM   4501  HD2 PHE   294      21.128  -2.500 -61.315  1.00  0.00           H  
ATOM   4502  CE2 PHE   294      22.409  -3.852 -62.379  1.00  0.00           C  
ATOM   4503  HE2 PHE   294      21.968  -3.658 -63.345  1.00  0.00           H  
ATOM   4504  C   PHE   294      22.524  -0.563 -57.485  1.00  0.00           C  
ATOM   4505  O   PHE   294      23.267  -0.962 -56.529  1.00  0.00           O  
ATOM   4506  N   VAL   295      21.548   0.378 -57.293  1.00  0.00           N  
ATOM   4507  HN  VAL   295      21.053   0.611 -58.126  1.00  0.00           H  
ATOM   4508  CA  VAL   295      21.183   0.921 -56.020  1.00  0.00           C  
ATOM   4509  HA  VAL   295      21.407   0.268 -55.189  1.00  0.00           H  
ATOM   4510  CB  VAL   295      21.889   2.267 -55.765  1.00  0.00           C  
ATOM   4511  HB  VAL   295      22.941   1.962 -55.953  1.00  0.00           H  
ATOM   4512  CG1 VAL   295      21.489   3.400 -56.696  1.00  0.00           C  
ATOM   4513 HG11 VAL   295      20.404   3.622 -56.779  1.00  0.00           H  
ATOM   4514 HG12 VAL   295      21.921   3.085 -57.670  1.00  0.00           H  
ATOM   4515 HG13 VAL   295      22.027   4.305 -56.338  1.00  0.00           H  
ATOM   4516  CG2 VAL   295      21.725   2.662 -54.286  1.00  0.00           C  
ATOM   4517 HG21 VAL   295      20.681   2.964 -54.055  1.00  0.00           H  
ATOM   4518 HG22 VAL   295      22.422   3.457 -53.942  1.00  0.00           H  
ATOM   4519 HG23 VAL   295      21.839   1.750 -53.662  1.00  0.00           H  
ATOM   4520  C   VAL   295      19.725   0.937 -55.929  1.00  0.00           C  
ATOM   4521  O   VAL   295      19.089   1.004 -56.959  1.00  0.00           O  
ATOM   4522  N   PHE   296      19.112   0.738 -54.729  1.00  0.00           N  
ATOM   4523  HN  PHE   296      19.709   0.365 -54.023  1.00  0.00           H  
ATOM   4524  CA  PHE   296      17.680   0.850 -54.462  1.00  0.00           C  
ATOM   4525  HA  PHE   296      17.274   1.348 -55.330  1.00  0.00           H  
ATOM   4526  CB  PHE   296      17.083  -0.560 -54.287  1.00  0.00           C  
ATOM   4527  HB1 PHE   296      15.984  -0.407 -54.231  1.00  0.00           H  
ATOM   4528  HB2 PHE   296      17.424  -1.064 -53.358  1.00  0.00           H  
ATOM   4529  CG  PHE   296      17.415  -1.564 -55.419  1.00  0.00           C  
ATOM   4530  CD1 PHE   296      18.433  -2.535 -55.135  1.00  0.00           C  
ATOM   4531  HD1 PHE   296      18.933  -2.386 -54.190  1.00  0.00           H  
ATOM   4532  CE1 PHE   296      18.735  -3.470 -56.010  1.00  0.00           C  
ATOM   4533  HE1 PHE   296      19.598  -4.085 -55.802  1.00  0.00           H  
ATOM   4534  CZ  PHE   296      17.935  -3.674 -57.219  1.00  0.00           C  
ATOM   4535  HZ  PHE   296      18.188  -4.424 -57.954  1.00  0.00           H  
ATOM   4536  CD2 PHE   296      16.612  -1.758 -56.576  1.00  0.00           C  
ATOM   4537  HD2 PHE   296      15.825  -1.075 -56.861  1.00  0.00           H  
ATOM   4538  CE2 PHE   296      16.854  -2.780 -57.466  1.00  0.00           C  
ATOM   4539  HE2 PHE   296      16.324  -2.765 -58.407  1.00  0.00           H  
ATOM   4540  C   PHE   296      17.417   1.814 -53.307  1.00  0.00           C  
ATOM   4541  O   PHE   296      18.189   1.816 -52.360  1.00  0.00           O  
ATOM   4542  N   PHE   297      16.328   2.591 -53.283  1.00  0.00           N  
ATOM   4543  HN  PHE   297      15.720   2.502 -54.068  1.00  0.00           H  
ATOM   4544  CA  PHE   297      16.042   3.590 -52.253  1.00  0.00           C  
ATOM   4545  HA  PHE   297      16.626   3.436 -51.358  1.00  0.00           H  
ATOM   4546  CB  PHE   297      15.999   5.016 -52.833  1.00  0.00           C  
ATOM   4547  HB1 PHE   297      15.937   5.771 -52.021  1.00  0.00           H  
ATOM   4548  HB2 PHE   297      15.200   5.026 -53.606  1.00  0.00           H  
ATOM   4549  CG  PHE   297      17.302   5.321 -53.584  1.00  0.00           C  
ATOM   4550  CD1 PHE   297      18.443   5.503 -52.823  1.00  0.00           C  
ATOM   4551  HD1 PHE   297      18.409   5.245 -51.775  1.00  0.00           H  
ATOM   4552  CE1 PHE   297      19.606   5.882 -53.409  1.00  0.00           C  
ATOM   4553  HE1 PHE   297      20.449   6.121 -52.779  1.00  0.00           H  
ATOM   4554  CZ  PHE   297      19.708   6.026 -54.818  1.00  0.00           C  
ATOM   4555  HZ  PHE   297      20.669   6.270 -55.248  1.00  0.00           H  
ATOM   4556  CD2 PHE   297      17.401   5.501 -55.005  1.00  0.00           C  
ATOM   4557  HD2 PHE   297      16.498   5.399 -55.588  1.00  0.00           H  
ATOM   4558  CE2 PHE   297      18.582   5.814 -55.630  1.00  0.00           C  
ATOM   4559  HE2 PHE   297      18.639   5.992 -56.693  1.00  0.00           H  
ATOM   4560  C   PHE   297      14.658   3.265 -51.784  1.00  0.00           C  
ATOM   4561  O   PHE   297      13.781   3.055 -52.595  1.00  0.00           O  
ATOM   4562  N   GLN   298      14.369   3.237 -50.463  1.00  0.00           N  
ATOM   4563  HN  GLN   298      15.124   3.317 -49.818  1.00  0.00           H  
ATOM   4564  CA  GLN   298      13.010   3.148 -49.904  1.00  0.00           C  
ATOM   4565  HA  GLN   298      12.442   2.357 -50.371  1.00  0.00           H  
ATOM   4566  CB  GLN   298      13.110   2.796 -48.338  1.00  0.00           C  
ATOM   4567  HB1 GLN   298      12.035   2.786 -48.058  1.00  0.00           H  
ATOM   4568  HB2 GLN   298      13.633   3.675 -47.905  1.00  0.00           H  
ATOM   4569  CG  GLN   298      13.668   1.462 -47.871  1.00  0.00           C  
ATOM   4570  HG1 GLN   298      13.185   1.021 -46.973  1.00  0.00           H  
ATOM   4571  HG2 GLN   298      14.718   1.565 -47.521  1.00  0.00           H  
ATOM   4572  CD  GLN   298      13.676   0.293 -48.943  1.00  0.00           C  
ATOM   4573  OE1 GLN   298      12.610  -0.299 -49.189  1.00  0.00           O  
ATOM   4574  NE2 GLN   298      14.906  -0.004 -49.474  1.00  0.00           N  
ATOM   4575 HE21 GLN   298      14.916  -0.639 -50.246  1.00  0.00           H  
ATOM   4576 HE22 GLN   298      15.791   0.392 -49.232  1.00  0.00           H  
ATOM   4577  C   GLN   298      12.204   4.500 -50.052  1.00  0.00           C  
ATOM   4578  O   GLN   298      12.346   5.495 -49.328  1.00  0.00           O  
ATOM   4579  N   GLY   299      11.279   4.546 -51.051  1.00  0.00           N  
ATOM   4580  HN  GLY   299      11.094   3.692 -51.530  1.00  0.00           H  
ATOM   4581  CA  GLY   299      10.363   5.696 -51.329  1.00  0.00           C  
ATOM   4582  HA1 GLY   299       9.810   5.885 -50.420  1.00  0.00           H  
ATOM   4583  HA2 GLY   299       9.747   5.319 -52.131  1.00  0.00           H  
ATOM   4584  C   GLY   299      10.971   6.856 -52.066  1.00  0.00           C  
ATOM   4585  O   GLY   299      11.875   6.750 -52.870  1.00  0.00           O  
ATOM   4586  N   GLU   300      10.257   8.003 -51.982  1.00  0.00           N  
ATOM   4587  HN  GLU   300       9.497   7.962 -51.338  1.00  0.00           H  
ATOM   4588  CA  GLU   300      10.445   9.125 -52.943  1.00  0.00           C  
ATOM   4589  HA  GLU   300      11.444   9.089 -53.353  1.00  0.00           H  
ATOM   4590  CB  GLU   300       9.622   8.875 -54.183  1.00  0.00           C  
ATOM   4591  HB1 GLU   300       9.950   7.849 -54.458  1.00  0.00           H  
ATOM   4592  HB2 GLU   300       9.918   9.657 -54.914  1.00  0.00           H  
ATOM   4593  CG  GLU   300       8.101   8.971 -54.043  1.00  0.00           C  
ATOM   4594  HG1 GLU   300       7.669   9.898 -54.478  1.00  0.00           H  
ATOM   4595  HG2 GLU   300       7.653   8.912 -53.028  1.00  0.00           H  
ATOM   4596  CD  GLU   300       7.430   7.877 -54.879  1.00  0.00           C  
ATOM   4597  OE1 GLU   300       6.843   8.189 -55.991  1.00  0.00           O  
ATOM   4598  OE2 GLU   300       7.362   6.669 -54.515  1.00  0.00           O  
ATOM   4599  C   GLU   300      10.071  10.495 -52.268  1.00  0.00           C  
ATOM   4600  O   GLU   300      10.396  11.543 -52.769  1.00  0.00           O  
ATOM   4601  N   THR   301       9.295  10.509 -51.156  1.00  0.00           N  
ATOM   4602  HN  THR   301       8.966   9.625 -50.834  1.00  0.00           H  
ATOM   4603  CA  THR   301       8.837  11.696 -50.406  1.00  0.00           C  
ATOM   4604  HA  THR   301       8.359  12.298 -51.164  1.00  0.00           H  
ATOM   4605  CB  THR   301       7.854  11.394 -49.225  1.00  0.00           C  
ATOM   4606  HB  THR   301       7.196  10.583 -49.602  1.00  0.00           H  
ATOM   4607  OG1 THR   301       7.138  12.532 -48.823  1.00  0.00           O  
ATOM   4608  HG1 THR   301       6.819  12.389 -47.928  1.00  0.00           H  
ATOM   4609  CG2 THR   301       8.571  10.687 -48.074  1.00  0.00           C  
ATOM   4610 HG21 THR   301       9.267  11.286 -47.448  1.00  0.00           H  
ATOM   4611 HG22 THR   301       9.222   9.848 -48.401  1.00  0.00           H  
ATOM   4612 HG23 THR   301       7.793  10.415 -47.329  1.00  0.00           H  
ATOM   4613  C   THR   301      10.032  12.479 -49.862  1.00  0.00           C  
ATOM   4614  O   THR   301      11.161  11.961 -49.814  1.00  0.00           O  
ATOM   4615  N   PHE   302       9.791  13.813 -49.572  1.00  0.00           N  
ATOM   4616  HN  PHE   302       8.897  14.215 -49.749  1.00  0.00           H  
ATOM   4617  CA  PHE   302      10.845  14.857 -49.297  1.00  0.00           C  
ATOM   4618  HA  PHE   302      10.473  15.811 -49.642  1.00  0.00           H  
ATOM   4619  CB  PHE   302      11.198  14.834 -47.761  1.00  0.00           C  
ATOM   4620  HB1 PHE   302      11.823  15.711 -47.488  1.00  0.00           H  
ATOM   4621  HB2 PHE   302      11.469  13.781 -47.533  1.00  0.00           H  
ATOM   4622  CG  PHE   302       9.985  15.001 -46.983  1.00  0.00           C  
ATOM   4623  CD1 PHE   302       9.493  14.094 -46.063  1.00  0.00           C  
ATOM   4624  HD1 PHE   302      10.063  13.226 -45.763  1.00  0.00           H  
ATOM   4625  CE1 PHE   302       8.137  14.105 -45.672  1.00  0.00           C  
ATOM   4626  HE1 PHE   302       7.786  13.313 -45.027  1.00  0.00           H  
ATOM   4627  CZ  PHE   302       7.258  15.032 -46.211  1.00  0.00           C  
ATOM   4628  HZ  PHE   302       6.230  14.972 -45.884  1.00  0.00           H  
ATOM   4629  CD2 PHE   302       9.156  16.128 -47.331  1.00  0.00           C  
ATOM   4630  HD2 PHE   302       9.506  16.944 -47.945  1.00  0.00           H  
ATOM   4631  CE2 PHE   302       7.738  16.026 -47.037  1.00  0.00           C  
ATOM   4632  HE2 PHE   302       7.164  16.806 -47.514  1.00  0.00           H  
ATOM   4633  C   PHE   302      12.049  14.720 -50.213  1.00  0.00           C  
ATOM   4634  O   PHE   302      13.128  14.404 -49.787  1.00  0.00           O  
ATOM   4635  N   ASP   303      11.877  14.770 -51.516  1.00  0.00           N  
ATOM   4636  HN  ASP   303      10.936  14.889 -51.822  1.00  0.00           H  
ATOM   4637  CA  ASP   303      12.887  14.628 -52.549  1.00  0.00           C  
ATOM   4638  HA  ASP   303      12.395  14.110 -53.358  1.00  0.00           H  
ATOM   4639  CB  ASP   303      13.163  16.036 -53.004  1.00  0.00           C  
ATOM   4640  HB1 ASP   303      13.925  15.861 -53.793  1.00  0.00           H  
ATOM   4641  HB2 ASP   303      13.605  16.559 -52.129  1.00  0.00           H  
ATOM   4642  CG  ASP   303      11.906  16.727 -53.446  1.00  0.00           C  
ATOM   4643  OD1 ASP   303      11.726  17.923 -53.242  1.00  0.00           O  
ATOM   4644  OD2 ASP   303      11.071  16.029 -54.059  1.00  0.00           O  
ATOM   4645  C   ASP   303      14.018  13.647 -52.349  1.00  0.00           C  
ATOM   4646  O   ASP   303      15.196  13.941 -52.421  1.00  0.00           O  
ATOM   4647  N   TYR   304      13.529  12.352 -52.148  1.00  0.00           N  
ATOM   4648  HN  TYR   304      12.542  12.218 -52.118  1.00  0.00           H  
ATOM   4649  CA  TYR   304      14.430  11.182 -52.050  1.00  0.00           C  
ATOM   4650  HA  TYR   304      13.784  10.360 -51.779  1.00  0.00           H  
ATOM   4651  CB  TYR   304      15.066  10.875 -53.443  1.00  0.00           C  
ATOM   4652  HB1 TYR   304      15.816  10.133 -53.096  1.00  0.00           H  
ATOM   4653  HB2 TYR   304      15.607  11.768 -53.825  1.00  0.00           H  
ATOM   4654  CG  TYR   304      14.152  10.304 -54.392  1.00  0.00           C  
ATOM   4655  CD1 TYR   304      14.166   8.888 -54.529  1.00  0.00           C  
ATOM   4656  HD1 TYR   304      14.763   8.322 -53.829  1.00  0.00           H  
ATOM   4657  CE1 TYR   304      13.429   8.283 -55.547  1.00  0.00           C  
ATOM   4658  HE1 TYR   304      13.465   7.222 -55.744  1.00  0.00           H  
ATOM   4659  CZ  TYR   304      12.664   9.040 -56.513  1.00  0.00           C  
ATOM   4660  OH  TYR   304      11.902   8.438 -57.477  1.00  0.00           O  
ATOM   4661  HH  TYR   304      12.366   7.670 -57.819  1.00  0.00           H  
ATOM   4662  CD2 TYR   304      13.256  11.010 -55.210  1.00  0.00           C  
ATOM   4663  HD2 TYR   304      13.191  12.074 -55.038  1.00  0.00           H  
ATOM   4664  CE2 TYR   304      12.532  10.411 -56.319  1.00  0.00           C  
ATOM   4665  HE2 TYR   304      12.003  11.047 -57.012  1.00  0.00           H  
ATOM   4666  C   TYR   304      15.331  11.327 -50.836  1.00  0.00           C  
ATOM   4667  O   TYR   304      16.554  11.696 -50.954  1.00  0.00           O  
ATOM   4668  N   ILE   305      14.901  10.836 -49.635  1.00  0.00           N  
ATOM   4669  HN  ILE   305      13.945  10.553 -49.638  1.00  0.00           H  
ATOM   4670  CA  ILE   305      15.769  10.580 -48.487  1.00  0.00           C  
ATOM   4671  HA  ILE   305      16.276  11.501 -48.239  1.00  0.00           H  
ATOM   4672  CB  ILE   305      14.924  10.144 -47.254  1.00  0.00           C  
ATOM   4673  HB  ILE   305      14.166   9.407 -47.598  1.00  0.00           H  
ATOM   4674  CG2 ILE   305      15.676   9.483 -46.019  1.00  0.00           C  
ATOM   4675 HG21 ILE   305      16.219   8.569 -46.339  1.00  0.00           H  
ATOM   4676 HG22 ILE   305      14.884   9.266 -45.271  1.00  0.00           H  
ATOM   4677 HG23 ILE   305      16.410  10.202 -45.597  1.00  0.00           H  
ATOM   4678  CG1 ILE   305      14.024  11.340 -46.745  1.00  0.00           C  
ATOM   4679 HG11 ILE   305      13.277  11.044 -45.977  1.00  0.00           H  
ATOM   4680 HG12 ILE   305      13.414  11.719 -47.593  1.00  0.00           H  
ATOM   4681  CD  ILE   305      14.762  12.477 -46.153  1.00  0.00           C  
ATOM   4682  HD1 ILE   305      14.228  13.445 -46.264  1.00  0.00           H  
ATOM   4683  HD2 ILE   305      15.784  12.751 -46.492  1.00  0.00           H  
ATOM   4684  HD3 ILE   305      14.999  12.237 -45.095  1.00  0.00           H  
ATOM   4685  C   ILE   305      16.875   9.704 -48.603  1.00  0.00           C  
ATOM   4686  O   ILE   305      18.025  10.007 -48.218  1.00  0.00           O  
ATOM   4687  N   GLY   306      16.792   8.490 -49.211  1.00  0.00           N  
ATOM   4688  HN  GLY   306      15.893   8.140 -49.463  1.00  0.00           H  
ATOM   4689  CA  GLY   306      17.909   7.500 -49.393  1.00  0.00           C  
ATOM   4690  HA1 GLY   306      17.489   6.612 -49.842  1.00  0.00           H  
ATOM   4691  HA2 GLY   306      18.329   7.300 -48.419  1.00  0.00           H  
ATOM   4692  C   GLY   306      19.009   8.108 -50.249  1.00  0.00           C  
ATOM   4693  O   GLY   306      20.188   7.831 -50.147  1.00  0.00           O  
ATOM   4694  N   SER   307      18.496   8.778 -51.328  1.00  0.00           N  
ATOM   4695  HN  SER   307      17.511   8.794 -51.484  1.00  0.00           H  
ATOM   4696  CA  SER   307      19.310   9.434 -52.284  1.00  0.00           C  
ATOM   4697  HA  SER   307      19.906   8.627 -52.681  1.00  0.00           H  
ATOM   4698  CB  SER   307      18.450   9.944 -53.468  1.00  0.00           C  
ATOM   4699  HB1 SER   307      19.079  10.352 -54.287  1.00  0.00           H  
ATOM   4700  HB2 SER   307      17.718  10.713 -53.141  1.00  0.00           H  
ATOM   4701  OG  SER   307      17.681   8.766 -53.907  1.00  0.00           O  
ATOM   4702  HG1 SER   307      18.322   8.054 -53.958  1.00  0.00           H  
ATOM   4703  C   SER   307      20.069  10.645 -51.833  1.00  0.00           C  
ATOM   4704  O   SER   307      21.173  10.978 -52.254  1.00  0.00           O  
ATOM   4705  N   SER   308      19.406  11.491 -50.994  1.00  0.00           N  
ATOM   4706  HN  SER   308      18.451  11.250 -50.841  1.00  0.00           H  
ATOM   4707  CA  SER   308      19.972  12.723 -50.378  1.00  0.00           C  
ATOM   4708  HA  SER   308      20.220  13.502 -51.084  1.00  0.00           H  
ATOM   4709  CB  SER   308      19.007  13.520 -49.425  1.00  0.00           C  
ATOM   4710  HB1 SER   308      18.728  12.856 -48.578  1.00  0.00           H  
ATOM   4711  HB2 SER   308      18.063  13.747 -49.965  1.00  0.00           H  
ATOM   4712  OG  SER   308      19.529  14.804 -48.926  1.00  0.00           O  
ATOM   4713  HG1 SER   308      20.438  14.772 -48.621  1.00  0.00           H  
ATOM   4714  C   SER   308      21.258  12.559 -49.454  1.00  0.00           C  
ATOM   4715  O   SER   308      22.303  13.250 -49.662  1.00  0.00           O  
ATOM   4716  N   ARG   309      21.176  11.586 -48.544  1.00  0.00           N  
ATOM   4717  HN  ARG   309      20.357  11.052 -48.348  1.00  0.00           H  
ATOM   4718  CA  ARG   309      22.283  10.977 -47.761  1.00  0.00           C  
ATOM   4719  HA  ARG   309      22.831  11.834 -47.398  1.00  0.00           H  
ATOM   4720  CB  ARG   309      21.791  10.146 -46.535  1.00  0.00           C  
ATOM   4721  HB1 ARG   309      21.349   9.221 -46.962  1.00  0.00           H  
ATOM   4722  HB2 ARG   309      21.016  10.604 -45.884  1.00  0.00           H  
ATOM   4723  CG  ARG   309      22.910   9.638 -45.628  1.00  0.00           C  
ATOM   4724  HG1 ARG   309      23.408   8.841 -46.221  1.00  0.00           H  
ATOM   4725  HG2 ARG   309      22.455   9.015 -44.830  1.00  0.00           H  
ATOM   4726  CD  ARG   309      23.936  10.599 -45.048  1.00  0.00           C  
ATOM   4727  HD1 ARG   309      23.517  11.161 -44.186  1.00  0.00           H  
ATOM   4728  HD2 ARG   309      24.282  11.324 -45.815  1.00  0.00           H  
ATOM   4729  NE  ARG   309      25.111   9.839 -44.603  1.00  0.00           N  
ATOM   4730  HE  ARG   309      25.896   9.587 -45.169  1.00  0.00           H  
ATOM   4731  CZ  ARG   309      25.224   9.358 -43.396  1.00  0.00           C  
ATOM   4732  NH1 ARG   309      24.203   9.361 -42.511  1.00  0.00           N  
ATOM   4733 HH11 ARG   309      23.355   9.880 -42.616  1.00  0.00           H  
ATOM   4734 HH12 ARG   309      24.260   9.137 -41.538  1.00  0.00           H  
ATOM   4735  NH2 ARG   309      26.395   8.996 -42.901  1.00  0.00           N  
ATOM   4736 HH21 ARG   309      27.182   9.056 -43.515  1.00  0.00           H  
ATOM   4737 HH22 ARG   309      26.453   8.991 -41.903  1.00  0.00           H  
ATOM   4738  C   ARG   309      23.319  10.382 -48.669  1.00  0.00           C  
ATOM   4739  O   ARG   309      24.544  10.546 -48.465  1.00  0.00           O  
ATOM   4740  N   MET   310      22.929   9.595 -49.738  1.00  0.00           N  
ATOM   4741  HN  MET   310      22.001   9.258 -49.873  1.00  0.00           H  
ATOM   4742  CA  MET   310      23.872   8.956 -50.591  1.00  0.00           C  
ATOM   4743  HA  MET   310      24.440   8.274 -49.974  1.00  0.00           H  
ATOM   4744  CB  MET   310      23.284   8.105 -51.790  1.00  0.00           C  
ATOM   4745  HB1 MET   310      22.897   8.898 -52.465  1.00  0.00           H  
ATOM   4746  HB2 MET   310      22.468   7.436 -51.442  1.00  0.00           H  
ATOM   4747  CG  MET   310      24.323   7.214 -52.616  1.00  0.00           C  
ATOM   4748  HG1 MET   310      25.051   7.883 -53.123  1.00  0.00           H  
ATOM   4749  HG2 MET   310      23.699   6.865 -53.467  1.00  0.00           H  
ATOM   4750  SD  MET   310      25.179   5.847 -51.645  1.00  0.00           S  
ATOM   4751  CE  MET   310      23.826   4.643 -51.789  1.00  0.00           C  
ATOM   4752  HE1 MET   310      24.048   3.706 -51.234  1.00  0.00           H  
ATOM   4753  HE2 MET   310      23.828   4.293 -52.844  1.00  0.00           H  
ATOM   4754  HE3 MET   310      22.809   4.908 -51.429  1.00  0.00           H  
ATOM   4755  C   MET   310      24.770   9.988 -51.237  1.00  0.00           C  
ATOM   4756  O   MET   310      25.993   9.817 -51.300  1.00  0.00           O  
ATOM   4757  N   VAL   311      24.275  11.134 -51.787  1.00  0.00           N  
ATOM   4758  HN  VAL   311      23.303  11.353 -51.843  1.00  0.00           H  
ATOM   4759  CA  VAL   311      25.063  12.252 -52.242  1.00  0.00           C  
ATOM   4760  HA  VAL   311      25.621  11.938 -53.112  1.00  0.00           H  
ATOM   4761  CB  VAL   311      24.180  13.363 -52.586  1.00  0.00           C  
ATOM   4762  HB  VAL   311      23.438  13.499 -51.771  1.00  0.00           H  
ATOM   4763  CG1 VAL   311      24.910  14.778 -52.837  1.00  0.00           C  
ATOM   4764 HG11 VAL   311      25.747  14.630 -53.553  1.00  0.00           H  
ATOM   4765 HG12 VAL   311      25.204  15.214 -51.858  1.00  0.00           H  
ATOM   4766 HG13 VAL   311      24.166  15.452 -53.312  1.00  0.00           H  
ATOM   4767  CG2 VAL   311      23.592  12.872 -53.963  1.00  0.00           C  
ATOM   4768 HG21 VAL   311      24.375  12.481 -54.647  1.00  0.00           H  
ATOM   4769 HG22 VAL   311      23.141  13.796 -54.383  1.00  0.00           H  
ATOM   4770 HG23 VAL   311      22.815  12.102 -53.771  1.00  0.00           H  
ATOM   4771  C   VAL   311      26.116  12.842 -51.257  1.00  0.00           C  
ATOM   4772  O   VAL   311      27.302  12.905 -51.638  1.00  0.00           O  
ATOM   4773  N   TYR   312      25.655  13.106 -50.011  1.00  0.00           N  
ATOM   4774  HN  TYR   312      24.748  12.851 -49.683  1.00  0.00           H  
ATOM   4775  CA  TYR   312      26.589  13.367 -48.948  1.00  0.00           C  
ATOM   4776  HA  TYR   312      27.182  14.210 -49.268  1.00  0.00           H  
ATOM   4777  CB  TYR   312      25.772  13.757 -47.644  1.00  0.00           C  
ATOM   4778  HB1 TYR   312      25.002  13.009 -47.355  1.00  0.00           H  
ATOM   4779  HB2 TYR   312      25.107  14.595 -47.944  1.00  0.00           H  
ATOM   4780  CG  TYR   312      26.593  14.099 -46.330  1.00  0.00           C  
ATOM   4781  CD1 TYR   312      26.900  13.050 -45.460  1.00  0.00           C  
ATOM   4782  HD1 TYR   312      26.678  12.048 -45.796  1.00  0.00           H  
ATOM   4783  CE1 TYR   312      27.349  13.343 -44.103  1.00  0.00           C  
ATOM   4784  HE1 TYR   312      27.604  12.561 -43.403  1.00  0.00           H  
ATOM   4785  CZ  TYR   312      27.673  14.673 -43.787  1.00  0.00           C  
ATOM   4786  OH  TYR   312      28.205  15.104 -42.575  1.00  0.00           O  
ATOM   4787  HH  TYR   312      28.061  14.380 -41.961  1.00  0.00           H  
ATOM   4788  CD2 TYR   312      26.800  15.404 -45.964  1.00  0.00           C  
ATOM   4789  HD2 TYR   312      26.625  16.219 -46.651  1.00  0.00           H  
ATOM   4790  CE2 TYR   312      27.407  15.685 -44.735  1.00  0.00           C  
ATOM   4791  HE2 TYR   312      27.715  16.703 -44.546  1.00  0.00           H  
ATOM   4792  C   TYR   312      27.665  12.297 -48.763  1.00  0.00           C  
ATOM   4793  O   TYR   312      28.846  12.577 -48.685  1.00  0.00           O  
ATOM   4794  N   ASP   313      27.377  11.002 -48.758  1.00  0.00           N  
ATOM   4795  HN  ASP   313      26.397  10.833 -48.829  1.00  0.00           H  
ATOM   4796  CA  ASP   313      28.359   9.853 -48.630  1.00  0.00           C  
ATOM   4797  HA  ASP   313      28.911   9.996 -47.713  1.00  0.00           H  
ATOM   4798  CB  ASP   313      27.679   8.561 -48.423  1.00  0.00           C  
ATOM   4799  HB1 ASP   313      28.372   7.695 -48.357  1.00  0.00           H  
ATOM   4800  HB2 ASP   313      26.854   8.240 -49.094  1.00  0.00           H  
ATOM   4801  CG  ASP   313      27.145   8.535 -47.006  1.00  0.00           C  
ATOM   4802  OD1 ASP   313      26.540   7.515 -46.582  1.00  0.00           O  
ATOM   4803  OD2 ASP   313      27.399   9.482 -46.217  1.00  0.00           O  
ATOM   4804  C   ASP   313      29.419   9.764 -49.775  1.00  0.00           C  
ATOM   4805  O   ASP   313      30.593   9.720 -49.564  1.00  0.00           O  
ATOM   4806  N   MET   314      28.885   9.935 -50.942  1.00  0.00           N  
ATOM   4807  HN  MET   314      27.891   9.979 -51.002  1.00  0.00           H  
ATOM   4808  CA  MET   314      29.716   9.891 -52.090  1.00  0.00           C  
ATOM   4809  HA  MET   314      30.304   8.985 -52.053  1.00  0.00           H  
ATOM   4810  CB  MET   314      28.763   9.792 -53.387  1.00  0.00           C  
ATOM   4811  HB1 MET   314      29.451   9.994 -54.236  1.00  0.00           H  
ATOM   4812  HB2 MET   314      28.029  10.609 -53.220  1.00  0.00           H  
ATOM   4813  CG  MET   314      27.990   8.452 -53.572  1.00  0.00           C  
ATOM   4814  HG1 MET   314      27.428   8.173 -52.655  1.00  0.00           H  
ATOM   4815  HG2 MET   314      28.753   7.656 -53.708  1.00  0.00           H  
ATOM   4816  SD  MET   314      26.858   8.547 -54.953  1.00  0.00           S  
ATOM   4817  CE  MET   314      27.015   6.800 -55.296  1.00  0.00           C  
ATOM   4818  HE1 MET   314      26.319   6.570 -56.131  1.00  0.00           H  
ATOM   4819  HE2 MET   314      26.582   6.212 -54.459  1.00  0.00           H  
ATOM   4820  HE3 MET   314      28.040   6.402 -55.454  1.00  0.00           H  
ATOM   4821  C   MET   314      30.577  11.125 -52.294  1.00  0.00           C  
ATOM   4822  O   MET   314      31.569  11.069 -53.014  1.00  0.00           O  
ATOM   4823  N   GLU   315      30.197  12.300 -51.757  1.00  0.00           N  
ATOM   4824  HN  GLU   315      29.355  12.336 -51.225  1.00  0.00           H  
ATOM   4825  CA  GLU   315      31.047  13.495 -51.828  1.00  0.00           C  
ATOM   4826  HA  GLU   315      31.232  13.724 -52.867  1.00  0.00           H  
ATOM   4827  CB  GLU   315      30.197  14.657 -51.306  1.00  0.00           C  
ATOM   4828  HB1 GLU   315      29.960  14.376 -50.257  1.00  0.00           H  
ATOM   4829  HB2 GLU   315      29.276  14.725 -51.923  1.00  0.00           H  
ATOM   4830  CG  GLU   315      30.676  16.085 -51.474  1.00  0.00           C  
ATOM   4831  HG1 GLU   315      31.395  16.341 -50.667  1.00  0.00           H  
ATOM   4832  HG2 GLU   315      29.757  16.644 -51.196  1.00  0.00           H  
ATOM   4833  CD  GLU   315      31.153  16.488 -52.833  1.00  0.00           C  
ATOM   4834  OE1 GLU   315      30.421  17.230 -53.485  1.00  0.00           O  
ATOM   4835  OE2 GLU   315      32.271  16.156 -53.291  1.00  0.00           O  
ATOM   4836  C   GLU   315      32.356  13.426 -50.951  1.00  0.00           C  
ATOM   4837  O   GLU   315      33.461  13.934 -51.224  1.00  0.00           O  
ATOM   4838  N   LYS   316      32.196  12.812 -49.760  1.00  0.00           N  
ATOM   4839  HN  LYS   316      31.313  12.397 -49.555  1.00  0.00           H  
ATOM   4840  CA  LYS   316      33.120  12.817 -48.640  1.00  0.00           C  
ATOM   4841  HA  LYS   316      33.865  13.581 -48.803  1.00  0.00           H  
ATOM   4842  CB  LYS   316      32.386  13.254 -47.399  1.00  0.00           C  
ATOM   4843  HB1 LYS   316      33.109  13.318 -46.558  1.00  0.00           H  
ATOM   4844  HB2 LYS   316      31.768  12.426 -46.990  1.00  0.00           H  
ATOM   4845  CG  LYS   316      31.551  14.550 -47.503  1.00  0.00           C  
ATOM   4846  HG1 LYS   316      31.193  14.645 -46.455  1.00  0.00           H  
ATOM   4847  HG2 LYS   316      30.633  14.421 -48.115  1.00  0.00           H  
ATOM   4848  CD  LYS   316      32.436  15.735 -47.837  1.00  0.00           C  
ATOM   4849  HD1 LYS   316      32.862  15.657 -48.860  1.00  0.00           H  
ATOM   4850  HD2 LYS   316      33.278  15.730 -47.112  1.00  0.00           H  
ATOM   4851  CE  LYS   316      31.800  17.161 -47.648  1.00  0.00           C  
ATOM   4852  HE1 LYS   316      31.403  17.168 -46.610  1.00  0.00           H  
ATOM   4853  HE2 LYS   316      30.895  17.406 -48.244  1.00  0.00           H  
ATOM   4854  NZ  LYS   316      32.808  18.204 -47.870  1.00  0.00           N  
ATOM   4855  HZ1 LYS   316      33.648  17.967 -47.303  1.00  0.00           H  
ATOM   4856  HZ2 LYS   316      32.496  19.146 -47.557  1.00  0.00           H  
ATOM   4857  HZ3 LYS   316      33.050  18.178 -48.881  1.00  0.00           H  
ATOM   4858  C   LYS   316      33.837  11.406 -48.497  1.00  0.00           C  
ATOM   4859  O   LYS   316      34.530  11.160 -47.543  1.00  0.00           O  
ATOM   4860  N   GLY   317      33.645  10.560 -49.497  1.00  0.00           N  
ATOM   4861  HN  GLY   317      33.043  10.872 -50.228  1.00  0.00           H  
ATOM   4862  CA  GLY   317      34.262   9.268 -49.682  1.00  0.00           C  
ATOM   4863  HA1 GLY   317      35.312   9.514 -49.623  1.00  0.00           H  
ATOM   4864  HA2 GLY   317      33.892   8.973 -50.653  1.00  0.00           H  
ATOM   4865  C   GLY   317      33.938   8.266 -48.629  1.00  0.00           C  
ATOM   4866  O   GLY   317      34.844   7.526 -48.171  1.00  0.00           O  
ATOM   4867  N   LYS   318      32.664   8.229 -48.156  1.00  0.00           N  
ATOM   4868  HN  LYS   318      31.969   8.869 -48.475  1.00  0.00           H  
ATOM   4869  CA  LYS   318      32.249   7.309 -47.097  1.00  0.00           C  
ATOM   4870  HA  LYS   318      33.140   6.826 -46.726  1.00  0.00           H  
ATOM   4871  CB  LYS   318      31.580   8.011 -45.840  1.00  0.00           C  
ATOM   4872  HB1 LYS   318      31.598   7.250 -45.032  1.00  0.00           H  
ATOM   4873  HB2 LYS   318      30.604   8.419 -46.180  1.00  0.00           H  
ATOM   4874  CG  LYS   318      32.359   9.261 -45.167  1.00  0.00           C  
ATOM   4875  HG1 LYS   318      31.708   9.616 -44.340  1.00  0.00           H  
ATOM   4876  HG2 LYS   318      32.297  10.151 -45.828  1.00  0.00           H  
ATOM   4877  CD  LYS   318      33.771   8.917 -44.629  1.00  0.00           C  
ATOM   4878  HD1 LYS   318      34.237   8.467 -45.532  1.00  0.00           H  
ATOM   4879  HD2 LYS   318      33.748   8.159 -43.817  1.00  0.00           H  
ATOM   4880  CE  LYS   318      34.581  10.243 -44.239  1.00  0.00           C  
ATOM   4881  HE1 LYS   318      34.311  10.532 -43.201  1.00  0.00           H  
ATOM   4882  HE2 LYS   318      34.303  11.036 -44.965  1.00  0.00           H  
ATOM   4883  NZ  LYS   318      35.988  10.130 -43.970  1.00  0.00           N  
ATOM   4884  HZ1 LYS   318      36.643  10.078 -44.776  1.00  0.00           H  
ATOM   4885  HZ2 LYS   318      36.003   9.262 -43.398  1.00  0.00           H  
ATOM   4886  HZ3 LYS   318      36.295  10.940 -43.395  1.00  0.00           H  
ATOM   4887  C   LYS   318      31.201   6.334 -47.650  1.00  0.00           C  
ATOM   4888  O   LYS   318      30.225   5.852 -47.029  1.00  0.00           O  
ATOM   4889  N   PHE   319      31.337   6.046 -48.973  1.00  0.00           N  
ATOM   4890  HN  PHE   319      32.068   6.564 -49.412  1.00  0.00           H  
ATOM   4891  CA  PHE   319      30.740   5.086 -49.893  1.00  0.00           C  
ATOM   4892  HA  PHE   319      30.504   4.177 -49.359  1.00  0.00           H  
ATOM   4893  CB  PHE   319      29.442   5.613 -50.580  1.00  0.00           C  
ATOM   4894  HB1 PHE   319      29.914   6.347 -51.267  1.00  0.00           H  
ATOM   4895  HB2 PHE   319      28.808   6.121 -49.821  1.00  0.00           H  
ATOM   4896  CG  PHE   319      28.681   4.593 -51.344  1.00  0.00           C  
ATOM   4897  CD1 PHE   319      27.833   3.738 -50.537  1.00  0.00           C  
ATOM   4898  HD1 PHE   319      27.738   3.821 -49.465  1.00  0.00           H  
ATOM   4899  CE1 PHE   319      27.242   2.637 -51.172  1.00  0.00           C  
ATOM   4900  HE1 PHE   319      26.693   1.908 -50.594  1.00  0.00           H  
ATOM   4901  CZ  PHE   319      27.137   2.620 -52.567  1.00  0.00           C  
ATOM   4902  HZ  PHE   319      26.645   1.923 -53.229  1.00  0.00           H  
ATOM   4903  CD2 PHE   319      28.526   4.672 -52.736  1.00  0.00           C  
ATOM   4904  HD2 PHE   319      28.927   5.509 -53.288  1.00  0.00           H  
ATOM   4905  CE2 PHE   319      27.804   3.641 -53.383  1.00  0.00           C  
ATOM   4906  HE2 PHE   319      27.803   3.678 -54.463  1.00  0.00           H  
ATOM   4907  C   PHE   319      31.891   4.765 -50.854  1.00  0.00           C  
ATOM   4908  O   PHE   319      32.730   5.641 -51.003  1.00  0.00           O  
ATOM   4909  N   PRO   320      32.106   3.569 -51.343  1.00  0.00           N  
ATOM   4910  CD  PRO   320      31.409   2.281 -50.969  1.00  0.00           C  
ATOM   4911  HD1 PRO   320      30.339   2.160 -51.245  1.00  0.00           H  
ATOM   4912  HD2 PRO   320      31.551   1.931 -49.925  1.00  0.00           H  
ATOM   4913  CA  PRO   320      33.297   3.314 -52.137  1.00  0.00           C  
ATOM   4914  HA  PRO   320      34.174   3.685 -51.629  1.00  0.00           H  
ATOM   4915  CB  PRO   320      33.454   1.833 -52.198  1.00  0.00           C  
ATOM   4916  HB1 PRO   320      34.203   1.556 -51.427  1.00  0.00           H  
ATOM   4917  HB2 PRO   320      33.849   1.497 -53.181  1.00  0.00           H  
ATOM   4918  CG  PRO   320      32.077   1.314 -51.984  1.00  0.00           C  
ATOM   4919  HG1 PRO   320      31.443   1.244 -52.893  1.00  0.00           H  
ATOM   4920  HG2 PRO   320      32.048   0.318 -51.493  1.00  0.00           H  
ATOM   4921  C   PRO   320      33.278   3.970 -53.546  1.00  0.00           C  
ATOM   4922  O   PRO   320      34.253   4.471 -54.024  1.00  0.00           O  
ATOM   4923  N   VAL   321      32.144   4.046 -54.167  1.00  0.00           N  
ATOM   4924  HN  VAL   321      31.404   3.657 -53.623  1.00  0.00           H  
ATOM   4925  CA  VAL   321      31.876   4.953 -55.284  1.00  0.00           C  
ATOM   4926  HA  VAL   321      32.730   4.756 -55.914  1.00  0.00           H  
ATOM   4927  CB  VAL   321      30.620   4.518 -55.994  1.00  0.00           C  
ATOM   4928  HB  VAL   321      29.727   4.520 -55.333  1.00  0.00           H  
ATOM   4929  CG1 VAL   321      30.224   5.396 -57.124  1.00  0.00           C  
ATOM   4930 HG11 VAL   321      29.904   6.399 -56.770  1.00  0.00           H  
ATOM   4931 HG12 VAL   321      29.352   4.912 -57.613  1.00  0.00           H  
ATOM   4932 HG13 VAL   321      31.055   5.535 -57.849  1.00  0.00           H  
ATOM   4933  CG2 VAL   321      30.822   3.089 -56.473  1.00  0.00           C  
ATOM   4934 HG21 VAL   321      31.784   3.098 -57.029  1.00  0.00           H  
ATOM   4935 HG22 VAL   321      29.975   2.823 -57.141  1.00  0.00           H  
ATOM   4936 HG23 VAL   321      31.036   2.383 -55.643  1.00  0.00           H  
ATOM   4937  C   VAL   321      31.813   6.414 -54.892  1.00  0.00           C
[truncated: 1,350,122 more chars]
