# Supplementary material for: Effects of presenilin-1 familial Alzheimer’s disease mutations on γ-secretase activation for cleavage of amyloid precursor protein
Source: Commun Biol. 2023 Feb 14;6:174. doi: 10.1038/s42003-023-04539-1 (PMC9929099; doi:10.1038/s42003-023-04539-1)
Supplement: Supplementary file 4 — Supplementary Data 1 [file 42003_2023_4539_MOESM4_ESM.zip › Supplementary-PDBs/Initial_Complex_SwissRemodelled.pdb]

ATOM      1  CAY ASN P  34      -0.245   7.492 -18.649  1.00  0.00      PROA C  
ATOM      2  CY  ASN P  34       0.851   8.413 -18.236  1.00  0.00      PROA C  
ATOM      3  OY  ASN P  34       0.758   9.626 -18.410  1.00  0.00      PROA O  
ATOM      4  N   ASN P  34       1.930   7.845 -17.669  1.00  1.00      PROA N  
ATOM      5  CA  ASN P  34       3.044   8.672 -17.237  1.00  1.00      PROA C  
ATOM      6  CB  ASN P  34       4.111   7.810 -16.576  1.00  1.00      PROA C  
ATOM      7  CG  ASN P  34       3.593   7.102 -15.332  1.00  1.00      PROA C  
ATOM      8  OD1 ASN P  34       3.520   5.876 -15.287  1.00  1.00      PROA O  
ATOM      9  ND2 ASN P  34       3.220   7.877 -14.320  1.00  1.00      PROA N  
ATOM     10  C   ASN P  34       3.607   9.422 -18.427  1.00  1.00      PROA C  
ATOM     11  O   ASN P  34       3.648   8.887 -19.530  1.00  1.00      PROA O  
ATOM     12  N   SER P  35       4.024  10.668 -18.215  1.00  1.00      PROA N  
ATOM     13  CA  SER P  35       4.572  11.462 -19.307  1.00  1.00      PROA C  
ATOM     14  CB  SER P  35       4.419  12.956 -19.020  1.00  1.00      PROA C  
ATOM     15  OG  SER P  35       5.261  13.365 -17.960  1.00  1.00      PROA O  
ATOM     16  C   SER P  35       6.034  11.154 -19.581  1.00  1.00      PROA C  
ATOM     17  O   SER P  35       6.570  11.625 -20.587  1.00  1.00      PROA O  
ATOM     18  N   VAL P  36       6.695  10.381 -18.723  1.00  1.00      PROA N  
ATOM     19  CA  VAL P  36       8.059   9.973 -19.016  1.00  1.00      PROA C  
ATOM     20  CB  VAL P  36       8.733   9.540 -17.703  1.00  1.00      PROA C  
ATOM     21  CG1 VAL P  36      10.185   9.147 -17.885  1.00  1.00      PROA C  
ATOM     22  CG2 VAL P  36       8.654  10.672 -16.733  1.00  1.00      PROA C  
ATOM     23  C   VAL P  36       8.070   8.899 -20.089  1.00  1.00      PROA C  
ATOM     24  O   VAL P  36       9.059   8.771 -20.820  1.00  1.00      PROA O  
ATOM     25  N   GLU P  37       6.961   8.170 -20.243  1.00  1.00      PROA N  
ATOM     26  CA  GLU P  37       6.788   7.246 -21.358  1.00  1.00      PROA C  
ATOM     27  CB  GLU P  37       5.435   6.563 -21.238  1.00  1.00      PROA C  
ATOM     28  CG  GLU P  37       5.314   5.619 -20.068  1.00  1.00      PROA C  
ATOM     29  CD  GLU P  37       6.065   4.337 -20.300  1.00  1.00      PROA C  
ATOM     30  OE1 GLU P  37       6.157   3.922 -21.467  1.00  1.00      PROA O  
ATOM     31  OE2 GLU P  37       6.561   3.742 -19.322  1.00  1.00      PROA O1-
ATOM     32  C   GLU P  37       6.887   7.947 -22.704  1.00  1.00      PROA C  
ATOM     33  O   GLU P  37       7.328   7.345 -23.686  1.00  1.00      PROA O  
ATOM     34  N   ARG P  38       6.515   9.219 -22.767  1.00  1.00      PROA N  
ATOM     35  CA  ARG P  38       6.644   9.993 -23.988  1.00  1.00      PROA C  
ATOM     36  CB  ARG P  38       5.762  11.230 -23.913  1.00  1.00      PROA C  
ATOM     37  CG  ARG P  38       4.304  10.910 -24.002  1.00  1.00      PROA C  
ATOM     38  CD  ARG P  38       3.458  12.148 -23.953  1.00  1.00      PROA C  
ATOM     39  NE  ARG P  38       2.054  11.807 -24.123  1.00  1.00      PROA N  
ATOM     40  CZ  ARG P  38       1.056  12.672 -24.014  1.00  1.00      PROA C  
ATOM     41  NH1 ARG P  38       1.306  13.938 -23.717  1.00  1.00      PROA N1+
ATOM     42  NH2 ARG P  38      -0.194  12.267 -24.190  1.00  1.00      PROA N  
ATOM     43  C   ARG P  38       8.071  10.413 -24.289  1.00  1.00      PROA C  
ATOM     44  O   ARG P  38       8.320  10.946 -25.369  1.00  1.00      PROA O  
ATOM     45  N   LYS P  39       8.995  10.213 -23.363  1.00  1.00      PROA N  
ATOM     46  CA  LYS P  39      10.404  10.458 -23.605  1.00  1.00      PROA C  
ATOM     47  CB  LYS P  39      11.119  10.830 -22.306  1.00  1.00      PROA C  
ATOM     48  CG  LYS P  39      10.697  12.098 -21.597  1.00  1.00      PROA C  
ATOM     49  CD  LYS P  39      11.180  13.304 -22.338  1.00  1.00      PROA C  
ATOM     50  CE  LYS P  39      11.040  14.554 -21.507  1.00  1.00      PROA C  
ATOM     51  NZ  LYS P  39      11.999  14.548 -20.378  1.00  1.00      PROA N1+
ATOM     52  C   LYS P  39      11.111   9.250 -24.185  1.00  1.00      PROA C  
ATOM     53  O   LYS P  39      12.285   9.354 -24.547  1.00  1.00      PROA O  
ATOM     54  N   ILE P  40      10.441   8.103 -24.244  1.00  1.00      PROA N  
ATOM     55  CA  ILE P  40      11.089   6.815 -24.438  1.00  1.00      PROA C  
ATOM     56  CB  ILE P  40      10.884   5.896 -23.214  1.00  1.00      PROA C  
ATOM     57  CG2 ILE P  40      11.615   4.604 -23.381  1.00  1.00      PROA C  
ATOM     58  CG1 ILE P  40      11.390   6.575 -21.953  1.00  1.00      PROA C  
ATOM     59  CD  ILE P  40      11.065   5.838 -20.712  1.00  1.00      PROA C  
ATOM     60  C   ILE P  40      10.601   6.132 -25.706  1.00  1.00      PROA C  
ATOM     61  O   ILE P  40      11.397   5.616 -26.490  1.00  1.00      PROA O  
ATOM     62  N   TYR P  41       9.294   6.118 -25.926  1.00  1.00      PROA N  
ATOM     63  CA  TYR P  41       8.705   5.277 -26.953  1.00  1.00      PROA C  
ATOM     64  CB  TYR P  41       7.719   4.276 -26.347  1.00  1.00      PROA C  
ATOM     65  CG  TYR P  41       8.342   3.337 -25.352  1.00  1.00      PROA C  
ATOM     66  CD1 TYR P  41       9.204   2.340 -25.765  1.00  1.00      PROA C  
ATOM     67  CE1 TYR P  41       9.788   1.488 -24.867  1.00  1.00      PROA C  
ATOM     68  CZ  TYR P  41       9.495   1.612 -23.540  1.00  1.00      PROA C  
ATOM     69  OH  TYR P  41      10.075   0.761 -22.646  1.00  1.00      PROA O  
ATOM     70  CD2 TYR P  41       8.063   3.437 -24.009  1.00  1.00      PROA C  
ATOM     71  CE2 TYR P  41       8.636   2.580 -23.101  1.00  1.00      PROA C  
ATOM     72  C   TYR P  41       7.995   6.119 -27.999  1.00  1.00      PROA C  
ATOM     73  O   TYR P  41       7.392   7.144 -27.680  1.00  1.00      PROA O  
ATOM     74  N   ILE P  42       8.055   5.666 -29.244  1.00  1.00      PROA N  
ATOM     75  CA  ILE P  42       7.254   6.200 -30.336  1.00  1.00      PROA C  
ATOM     76  CB  ILE P  42       8.112   6.750 -31.484  1.00  1.00      PROA C  
ATOM     77  CG2 ILE P  42       7.224   7.259 -32.569  1.00  1.00      PROA C  
ATOM     78  CG1 ILE P  42       9.025   7.872 -31.018  1.00  1.00      PROA C  
ATOM     79  CD  ILE P  42       9.973   8.306 -32.088  1.00  1.00      PROA C  
ATOM     80  C   ILE P  42       6.362   5.074 -30.849  1.00  1.00      PROA C  
ATOM     81  O   ILE P  42       6.869   4.031 -31.256  1.00  1.00      PROA O  
ATOM     82  N   PRO P  43       5.042   5.226 -30.837  1.00  1.00      PROA N  
ATOM     83  CD  PRO P  43       4.277   6.205 -30.059  1.00  1.00      PROA C  
ATOM     84  CA  PRO P  43       4.173   4.181 -31.387  1.00  1.00      PROA C  
ATOM     85  CB  PRO P  43       2.791   4.564 -30.858  1.00  1.00      PROA C  
ATOM     86  CG  PRO P  43       3.049   5.448 -29.734  1.00  1.00      PROA C  
ATOM     87  C   PRO P  43       4.178   4.186 -32.904  1.00  1.00      PROA C  
ATOM     88  O   PRO P  43       4.166   5.242 -33.536  1.00  1.00      PROA O  
ATOM     89  N   LEU P  44       4.177   2.995 -33.490  1.00  1.00      PROA N  
ATOM     90  CA  LEU P  44       3.997   2.842 -34.926  1.00  1.00      PROA C  
ATOM     91  CB  LEU P  44       4.830   1.681 -35.455  1.00  1.00      PROA C  
ATOM     92  CG  LEU P  44       6.331   1.906 -35.322  1.00  1.00      PROA C  
ATOM     93  CD1 LEU P  44       7.107   0.710 -35.820  1.00  1.00      PROA C  
ATOM     94  CD2 LEU P  44       6.728   3.130 -36.088  1.00  1.00      PROA C  
ATOM     95  C   LEU P  44       2.514   2.633 -35.195  1.00  1.00      PROA C  
ATOM     96  O   LEU P  44       1.930   1.650 -34.736  1.00  1.00      PROA O  
ATOM     97  N   ASN P  45       1.907   3.560 -35.924  1.00  1.00      PROA N  
ATOM     98  CA  ASN P  45       0.457   3.662 -35.977  1.00  1.00      PROA C  
ATOM     99  CB  ASN P  45       0.050   5.134 -35.972  1.00  1.00      PROA C  
ATOM    100  CG  ASN P  45       0.451   5.836 -34.698  1.00  1.00      PROA C  
ATOM    101  OD1 ASN P  45       0.245   5.329 -33.603  1.00  1.00      PROA O  
ATOM    102  ND2 ASN P  45       1.039   7.006 -34.841  1.00  1.00      PROA N  
ATOM    103  C   ASN P  45      -0.168   2.966 -37.178  1.00  1.00      PROA C  
ATOM    104  O   ASN P  45      -1.220   2.341 -37.038  1.00  1.00      PROA O  
ATOM    105  N   LYS P  46       0.444   3.057 -38.357  1.00  1.00      PROA N  
ATOM    106  CA  LYS P  46      -0.115   2.469 -39.576  1.00  1.00      PROA C  
ATOM    107  CB  LYS P  46      -0.017   3.443 -40.746  1.00  1.00      PROA C  
ATOM    108  CG  LYS P  46      -1.226   4.312 -41.001  1.00  1.00      PROA C  
ATOM    109  CD  LYS P  46      -1.453   5.302 -39.886  1.00  1.00      PROA C  
ATOM    110  CE  LYS P  46      -2.736   6.072 -40.084  1.00  1.00      PROA C  
ATOM    111  NZ  LYS P  46      -2.703   6.870 -41.338  1.00  1.00      PROA N1+
ATOM    112  C   LYS P  46       0.634   1.177 -39.879  1.00  1.00      PROA C  
ATOM    113  O   LYS P  46       1.565   1.139 -40.677  1.00  1.00      PROA O  
ATOM    114  N   THR P  47       0.206   0.098 -39.241  1.00  1.00      PROA N  
ATOM    115  CA  THR P  47       0.839  -1.199 -39.415  1.00  1.00      PROA C  
ATOM    116  CB  THR P  47       1.702  -1.603 -38.213  1.00  1.00      PROA C  
ATOM    117  OG1 THR P  47       0.934  -1.489 -37.011  1.00  1.00      PROA O  
ATOM    118  CG2 THR P  47       2.954  -0.771 -38.121  1.00  1.00      PROA C  
ATOM    119  C   THR P  47      -0.213  -2.267 -39.643  1.00  1.00      PROA C  
ATOM    120  O   THR P  47      -1.380  -2.109 -39.294  1.00  1.00      PROA O  
ATOM    121  N   ALA P  48       0.227  -3.363 -40.255  1.00  1.00      PROA N  
ATOM    122  CA  ALA P  48      -0.588  -4.524 -40.463  1.00  1.00      PROA C  
ATOM    123  CB  ALA P  48      -1.135  -4.609 -41.879  1.00  1.00      PROA C  
ATOM    124  C   ALA P  48       0.297  -5.721 -40.164  1.00  1.00      PROA C  
ATOM    125  O   ALA P  48       1.399  -5.819 -40.716  1.00  1.00      PROA O  
ATOM    126  N   PRO P  49      -0.131  -6.623 -39.298  1.00  1.00      PROA N  
ATOM    127  CD  PRO P  49      -1.314  -6.508 -38.439  1.00  1.00      PROA C  
ATOM    128  CA  PRO P  49       0.700  -7.762 -38.914  1.00  1.00      PROA C  
ATOM    129  CB  PRO P  49       0.197  -8.068 -37.511  1.00  1.00      PROA C  
ATOM    130  CG  PRO P  49      -1.207  -7.701 -37.591  1.00  1.00      PROA C  
ATOM    131  C   PRO P  49       0.480  -8.974 -39.807  1.00  1.00      PROA C  
ATOM    132  O   PRO P  49      -0.443  -9.036 -40.611  1.00  1.00      PROA O  
ATOM    133  N   CYS P  50       1.352  -9.948 -39.629  1.00  1.00      PROA N  
ATOM    134  CA  CYS P  50       1.131 -11.319 -40.049  1.00  1.00      PROA C  
ATOM    135  CB  CYS P  50       2.411 -11.910 -40.614  1.00  1.00      PROA C  
ATOM    136  SG  CYS P  50       2.460 -13.674 -40.736  1.00  1.00      PROA S  
ATOM    137  C   CYS P  50       0.640 -12.141 -38.869  1.00  1.00      PROA C  
ATOM    138  O   CYS P  50       1.062 -11.926 -37.733  1.00  1.00      PROA O  
ATOM    139  N   VAL P  51      -0.238 -13.090 -39.153  1.00  1.00      PROA N  
ATOM    140  CA  VAL P  51      -1.133 -13.694 -38.176  1.00  1.00      PROA C  
ATOM    141  CB  VAL P  51      -2.530 -13.057 -38.319  1.00  1.00      PROA C  
ATOM    142  CG1 VAL P  51      -3.633 -13.940 -37.834  1.00  1.00      PROA C  
ATOM    143  CG2 VAL P  51      -2.563 -11.801 -37.518  1.00  1.00      PROA C  
ATOM    144  C   VAL P  51      -1.139 -15.200 -38.376  1.00  1.00      PROA C  
ATOM    145  O   VAL P  51      -1.073 -15.676 -39.510  1.00  1.00      PROA O  
ATOM    146  N   ARG P  52      -1.164 -15.952 -37.277  1.00  1.00      PROA N  
ATOM    147  CA  ARG P  52      -1.261 -17.401 -37.367  1.00  1.00      PROA C  
ATOM    148  CB  ARG P  52      -0.884 -18.052 -36.044  1.00  1.00      PROA C  
ATOM    149  CG  ARG P  52      -1.020 -19.549 -36.012  1.00  1.00      PROA C  
ATOM    150  CD  ARG P  52      -0.448 -20.126 -34.749  1.00  1.00      PROA C  
ATOM    151  NE  ARG P  52       1.004 -20.146 -34.736  1.00  1.00      PROA N  
ATOM    152  CZ  ARG P  52       1.724 -20.290 -33.635  1.00  1.00      PROA C  
ATOM    153  NH1 ARG P  52       1.120 -20.382 -32.466  1.00  1.00      PROA N1+
ATOM    154  NH2 ARG P  52       3.039 -20.308 -33.700  1.00  1.00      PROA N  
ATOM    155  C   ARG P  52      -2.658 -17.842 -37.778  1.00  1.00      PROA C  
ATOM    156  O   ARG P  52      -3.653 -17.423 -37.192  1.00  1.00      PROA O  
ATOM    157  N   LEU P  53      -2.720 -18.681 -38.802  1.00  1.00      PROA N  
ATOM    158  CA  LEU P  53      -3.914 -19.418 -39.178  1.00  1.00      PROA C  
ATOM    159  CB  LEU P  53      -4.440 -18.991 -40.550  1.00  1.00      PROA C  
ATOM    160  CG  LEU P  53      -5.351 -17.771 -40.669  1.00  1.00      PROA C  
ATOM    161  CD1 LEU P  53      -4.606 -16.501 -40.522  1.00  1.00      PROA C  
ATOM    162  CD2 LEU P  53      -5.963 -17.804 -42.004  1.00  1.00      PROA C  
ATOM    163  C   LEU P  53      -3.583 -20.902 -39.156  1.00  1.00      PROA C  
ATOM    164  O   LEU P  53      -2.424 -21.299 -39.256  1.00  1.00      PROA O  
ATOM    165  N   LEU P  54      -4.605 -21.725 -38.990  1.00  1.00      PROA N  
ATOM    166  CA  LEU P  54      -4.408 -23.125 -38.646  1.00  1.00      PROA C  
ATOM    167  CB  LEU P  54      -4.799 -23.395 -37.206  1.00  1.00      PROA C  
ATOM    168  CG  LEU P  54      -3.995 -22.829 -36.048  1.00  1.00      PROA C  
ATOM    169  CD1 LEU P  54      -4.808 -23.033 -34.873  1.00  1.00      PROA C  
ATOM    170  CD2 LEU P  54      -2.784 -23.632 -35.862  1.00  1.00      PROA C  
ATOM    171  C   LEU P  54      -5.216 -24.038 -39.546  1.00  1.00      PROA C  
ATOM    172  O   LEU P  54      -6.349 -23.730 -39.908  1.00  1.00      PROA O  
ATOM    173  N   ASN P  55      -4.632 -25.174 -39.869  1.00  1.00      PROA N  
ATOM    174  CA  ASN P  55      -5.235 -26.173 -40.722  1.00  1.00      PROA C  
ATOM    175  CB  ASN P  55      -4.288 -26.501 -41.868  1.00  1.00      PROA C  
ATOM    176  CG  ASN P  55      -5.009 -26.735 -43.116  1.00  1.00      PROA C  
ATOM    177  OD1 ASN P  55      -6.199 -26.483 -43.167  1.00  1.00      PROA O  
ATOM    178  ND2 ASN P  55      -4.339 -27.221 -44.143  1.00  1.00      PROA N  
ATOM    179  C   ASN P  55      -5.546 -27.399 -39.869  1.00  1.00      PROA C  
ATOM    180  O   ASN P  55      -5.418 -27.371 -38.647  1.00  1.00      PROA O  
ATOM    181  N   ALA P  56      -5.952 -28.487 -40.522  1.00  1.00      PROA N  
ATOM    182  CA  ALA P  56      -6.120 -29.755 -39.820  1.00  1.00      PROA C  
ATOM    183  CB  ALA P  56      -6.768 -30.788 -40.727  1.00  1.00      PROA C  
ATOM    184  C   ALA P  56      -4.801 -30.317 -39.330  1.00  1.00      PROA C  
ATOM    185  O   ALA P  56      -4.776 -31.061 -38.350  1.00  1.00      PROA O  
ATOM    186  N   THR P  57      -3.726 -29.986 -39.974  1.00  1.00      PROA N  
ATOM    187  CA  THR P  57      -2.449 -30.619 -39.708  1.00  1.00      PROA C  
ATOM    188  CB  THR P  57      -2.102 -31.496 -40.915  1.00  1.00      PROA C  
ATOM    189  OG1 THR P  57      -3.192 -32.380 -41.179  1.00  1.00      PROA O  
ATOM    190  CG2 THR P  57      -0.868 -32.327 -40.655  1.00  1.00      PROA C  
ATOM    191  C   THR P  57      -1.340 -29.619 -39.444  1.00  1.00      PROA C  
ATOM    192  O   THR P  57      -0.507 -29.846 -38.569  1.00  1.00      PROA O  
HETATM  193  N   HSD P  58      -1.334 -28.504 -40.149  1.00  1.00      PROA N  
HETATM  194  CA  HSD P  58      -0.240 -27.556 -40.142  1.00  1.00      PROA C  
HETATM  195  CB  HSD P  58       0.220 -27.289 -41.574  1.00  1.00      PROA C  
HETATM  196  ND1 HSD P  58       0.285 -29.556 -42.660  1.00  1.00      PROA N  
HETATM  197  CG  HSD P  58       0.939 -28.437 -42.199  1.00  1.00      PROA C  
HETATM  198  CE1 HSD P  58       1.165 -30.392 -43.177  1.00  1.00      PROA C  
HETATM  199  NE2 HSD P  58       2.361 -29.841 -43.097  1.00  1.00      PROA N  
HETATM  200  CD2 HSD P  58       2.244 -28.611 -42.503  1.00  1.00      PROA C  
HETATM  201  C   HSD P  58      -0.665 -26.266 -39.466  1.00  1.00      PROA C  
HETATM  202  O   HSD P  58      -1.812 -26.087 -39.059  1.00  1.00      PROA O  
ATOM    203  N   GLN P  59       0.303 -25.380 -39.307  1.00  1.00      PROA N  
ATOM    204  CA  GLN P  59       0.066 -24.002 -38.922  1.00  1.00      PROA C  
ATOM    205  CB  GLN P  59       0.445 -23.753 -37.467  1.00  1.00      PROA C  
ATOM    206  CG  GLN P  59       1.892 -23.895 -37.114  1.00  1.00      PROA C  
ATOM    207  CD  GLN P  59       2.122 -23.742 -35.642  1.00  1.00      PROA C  
ATOM    208  OE1 GLN P  59       1.189 -23.550 -34.877  1.00  1.00      PROA O  
ATOM    209  NE2 GLN P  59       3.369 -23.810 -35.236  1.00  1.00      PROA N  
ATOM    210  C   GLN P  59       0.857 -23.114 -39.867  1.00  1.00      PROA C  
ATOM    211  O   GLN P  59       1.939 -23.487 -40.320  1.00  1.00      PROA O  
ATOM    212  N   ILE P  60       0.277 -21.975 -40.226  1.00  1.00      PROA N  
ATOM    213  CA  ILE P  60       0.923 -21.049 -41.140  1.00  1.00      PROA C  
ATOM    214  CB  ILE P  60       0.175 -20.922 -42.487  1.00  1.00      PROA C  
ATOM    215  CG2 ILE P  60       0.022 -22.259 -43.159  1.00  1.00      PROA C  
ATOM    216  CG1 ILE P  60      -1.193 -20.285 -42.298  1.00  1.00      PROA C  
ATOM    217  CD  ILE P  60      -1.890 -19.962 -43.562  1.00  1.00      PROA C  
ATOM    218  C   ILE P  60       1.013 -19.701 -40.447  1.00  1.00      PROA C  
ATOM    219  O   ILE P  60       0.267 -19.406 -39.515  1.00  1.00      PROA O  
ATOM    220  N   GLY P  61       1.944 -18.881 -40.910  1.00  1.00      PROA N  
ATOM    221  CA  GLY P  61       2.047 -17.541 -40.377  1.00  1.00      PROA C  
ATOM    222  C   GLY P  61       3.165 -17.299 -39.388  1.00  1.00      PROA C  
ATOM    223  O   GLY P  61       4.184 -17.988 -39.384  1.00  1.00      PROA O  
ATOM    224  N   CYS P  62       2.968 -16.311 -38.531  1.00  1.00      PROA N  
ATOM    225  CA  CYS P  62       4.040 -15.688 -37.784  1.00  1.00      PROA C  
ATOM    226  CB  CYS P  62       4.202 -14.242 -38.247  1.00  1.00      PROA C  
ATOM    227  SG  CYS P  62       4.323 -14.122 -40.048  1.00  1.00      PROA S  
ATOM    228  C   CYS P  62       3.697 -15.749 -36.306  1.00  1.00      PROA C  
ATOM    229  O   CYS P  62       2.535 -15.925 -35.939  1.00  1.00      PROA O  
ATOM    230  N   GLN P  63       4.706 -15.603 -35.450  1.00  1.00      PROA N  
ATOM    231  CA  GLN P  63       4.412 -15.484 -34.030  1.00  1.00      PROA C  
ATOM    232  CB  GLN P  63       4.291 -16.841 -33.343  1.00  1.00      PROA C  
ATOM    233  CG  GLN P  63       3.642 -16.709 -31.997  1.00  1.00      PROA C  
ATOM    234  CD  GLN P  63       3.577 -17.976 -31.258  1.00  1.00      PROA C  
ATOM    235  OE1 GLN P  63       4.173 -18.970 -31.652  1.00  1.00      PROA O  
ATOM    236  NE2 GLN P  63       2.815 -17.980 -30.186  1.00  1.00      PROA N  
ATOM    237  C   GLN P  63       5.499 -14.689 -33.330  1.00  1.00      PROA C  
ATOM    238  O   GLN P  63       6.684 -14.907 -33.572  1.00  1.00      PROA O  
ATOM    239  N   SER P  64       5.084 -13.787 -32.452  1.00  1.00      PROA N  
ATOM    240  CA  SER P  64       5.963 -13.145 -31.491  1.00  1.00      PROA C  
ATOM    241  CB  SER P  64       5.470 -11.743 -31.163  1.00  1.00      PROA C  
ATOM    242  OG  SER P  64       6.275 -11.168 -30.171  1.00  1.00      PROA O  
ATOM    243  C   SER P  64       6.023 -13.945 -30.202  1.00  1.00      PROA C  
ATOM    244  O   SER P  64       5.115 -14.702 -29.869  1.00  1.00      PROA O  
ATOM    245  N   SER P  65       7.094 -13.739 -29.448  1.00  1.00      PROA N  
ATOM    246  CA  SER P  65       7.082 -14.208 -28.077  1.00  1.00      PROA C  
ATOM    247  CB  SER P  65       8.476 -14.161 -27.468  1.00  1.00      PROA C  
ATOM    248  OG  SER P  65       8.422 -14.520 -26.106  1.00  1.00      PROA O  
ATOM    249  C   SER P  65       6.139 -13.352 -27.249  1.00  1.00      PROA C  
ATOM    250  O   SER P  65       5.790 -12.231 -27.619  1.00  1.00      PROA O  
ATOM    251  N   ILE P  66       5.710 -13.906 -26.120  1.00  1.00      PROA N  
ATOM    252  CA  ILE P  66       4.935 -13.131 -25.164  1.00  1.00      PROA C  
ATOM    253  CB  ILE P  66       4.348 -14.070 -24.092  1.00  1.00      PROA C  
ATOM    254  CG2 ILE P  66       5.436 -14.844 -23.365  1.00  1.00      PROA C  
ATOM    255  CG1 ILE P  66       3.416 -13.333 -23.135  1.00  1.00      PROA C  
ATOM    256  CD  ILE P  66       2.186 -12.809 -23.782  1.00  1.00      PROA C  
ATOM    257  C   ILE P  66       5.829 -12.037 -24.591  1.00  1.00      PROA C  
ATOM    258  O   ILE P  66       7.047 -12.222 -24.449  1.00  1.00      PROA O  
ATOM    259  N   SER P  67       5.235 -10.863 -24.336  1.00  1.00      PROA N  
ATOM    260  CA  SER P  67       5.933  -9.598 -24.055  1.00  1.00      PROA C  
ATOM    261  CB  SER P  67       6.727  -9.633 -22.743  1.00  1.00      PROA C  
ATOM    262  OG  SER P  67       7.853 -10.488 -22.871  1.00  1.00      PROA O  
ATOM    263  C   SER P  67       6.848  -9.171 -25.197  1.00  1.00      PROA C  
ATOM    264  O   SER P  67       7.900  -8.579 -24.967  1.00  1.00      PROA O  
ATOM    265  N   GLY P  68       6.457  -9.464 -26.432  1.00  1.00      PROA N  
ATOM    266  CA  GLY P  68       7.106  -8.914 -27.605  1.00  1.00      PROA C  
ATOM    267  C   GLY P  68       8.476  -9.456 -27.935  1.00  1.00      PROA C  
ATOM    268  O   GLY P  68       9.106 -10.127 -27.119  1.00  1.00      PROA O  
ATOM    269  N   ASP P  69       8.943  -9.184 -29.147  1.00  1.00      PROA N  
ATOM    270  CA  ASP P  69      10.327  -9.413 -29.529  1.00  1.00      PROA C  
ATOM    271  CB  ASP P  69      10.438 -10.289 -30.771  1.00  1.00      PROA C  
ATOM    272  CG  ASP P  69      10.195 -11.735 -30.471  1.00  1.00      PROA C  
ATOM    273  OD1 ASP P  69      10.419 -12.134 -29.316  1.00  1.00      PROA O  
ATOM    274  OD2 ASP P  69       9.801 -12.486 -31.381  1.00  1.00      PROA O1-
ATOM    275  C   ASP P  69      10.989  -8.074 -29.777  1.00  1.00      PROA C  
ATOM    276  O   ASP P  69      10.468  -7.256 -30.534  1.00  1.00      PROA O  
ATOM    277  N   THR P  70      12.125  -7.853 -29.135  1.00  1.00      PROA N  
ATOM    278  CA  THR P  70      12.850  -6.604 -29.263  1.00  1.00      PROA C  
ATOM    279  CB  THR P  70      12.978  -5.889 -27.901  1.00  1.00      PROA C  
ATOM    280  OG1 THR P  70      13.724  -4.679 -28.052  1.00  1.00      PROA O  
ATOM    281  CG2 THR P  70      13.638  -6.761 -26.868  1.00  1.00      PROA C  
ATOM    282  C   THR P  70      14.211  -6.856 -29.890  1.00  1.00      PROA C  
ATOM    283  O   THR P  70      14.827  -7.899 -29.683  1.00  1.00      PROA O  
ATOM    284  N   GLY P  71      14.653  -5.903 -30.694  1.00  1.00      PROA N  
ATOM    285  CA  GLY P  71      15.915  -6.029 -31.382  1.00  1.00      PROA C  
ATOM    286  C   GLY P  71      16.326  -4.707 -31.972  1.00  1.00      PROA C  
ATOM    287  O   GLY P  71      15.496  -3.833 -32.215  1.00  1.00      PROA O  
ATOM    288  N   VAL P  72      17.621  -4.564 -32.178  1.00  1.00      PROA N  
ATOM    289  CA  VAL P  72      18.181  -3.325 -32.705  1.00  1.00      PROA C  
ATOM    290  CB  VAL P  72      19.623  -3.140 -32.197  1.00  1.00      PROA C  
ATOM    291  CG1 VAL P  72      20.353  -4.418 -32.228  1.00  1.00      PROA C  
ATOM    292  CG2 VAL P  72      20.382  -2.171 -33.044  1.00  1.00      PROA C  
ATOM    293  C   VAL P  72      18.069  -3.300 -34.226  1.00  1.00      PROA C  
ATOM    294  O   VAL P  72      18.386  -4.279 -34.900  1.00  1.00      PROA O  
ATOM    295  N   ILE P  73      17.574  -2.178 -34.758  1.00  1.00      PROA N  
ATOM    296  CA  ILE P  73      17.228  -2.021 -36.167  1.00  1.00      PROA C  
ATOM    297  CB  ILE P  73      16.461  -0.699 -36.331  1.00  1.00      PROA C  
ATOM    298  CG2 ILE P  73      16.187  -0.336 -37.768  1.00  1.00      PROA C  
ATOM    299  CG1 ILE P  73      15.146  -0.772 -35.583  1.00  1.00      PROA C  
ATOM    300  CD  ILE P  73      14.466   0.524 -35.490  1.00  1.00      PROA C  
ATOM    301  C   ILE P  73      18.469  -2.070 -37.049  1.00  1.00      PROA C  
ATOM    302  O   ILE P  73      19.537  -1.576 -36.679  1.00  1.00      PROA O  
HETATM  303  N   HSD P  74      18.344  -2.731 -38.198  1.00  1.00      PROA N  
HETATM  304  CA  HSD P  74      19.320  -2.677 -39.282  1.00  1.00      PROA C  
HETATM  305  CB  HSD P  74      20.205  -3.919 -39.279  1.00  1.00      PROA C  
HETATM  306  ND1 HSD P  74      22.324  -3.050 -40.318  1.00  1.00      PROA N  
HETATM  307  CG  HSD P  74      21.262  -3.921 -40.332  1.00  1.00      PROA C  
HETATM  308  CE1 HSD P  74      23.110  -3.298 -41.347  1.00  1.00      PROA C  
HETATM  309  NE2 HSD P  74      22.613  -4.323 -42.008  1.00  1.00      PROA N  
HETATM  310  CD2 HSD P  74      21.460  -4.734 -41.390  1.00  1.00      PROA C  
HETATM  311  C   HSD P  74      18.522  -2.574 -40.570  1.00  1.00      PROA C  
HETATM  312  O   HSD P  74      17.756  -3.485 -40.875  1.00  1.00      PROA O  
ATOM    313  N   VAL P  75      18.640  -1.472 -41.301  1.00  1.00      PROA N  
ATOM    314  CA  VAL P  75      17.947  -1.415 -42.581  1.00  1.00      PROA C  
ATOM    315  CB  VAL P  75      17.699   0.025 -43.079  1.00  1.00      PROA C  
ATOM    316  CG1 VAL P  75      17.135   0.878 -41.988  1.00  1.00      PROA C  
ATOM    317  CG2 VAL P  75      18.914   0.645 -43.665  1.00  1.00      PROA C  
ATOM    318  C   VAL P  75      18.748  -2.227 -43.583  1.00  1.00      PROA C  
ATOM    319  O   VAL P  75      19.969  -2.369 -43.479  1.00  1.00      PROA O  
ATOM    320  N   VAL P  76      18.047  -2.832 -44.525  1.00  1.00      PROA N  
ATOM    321  CA  VAL P  76      18.665  -3.678 -45.530  1.00  1.00      PROA C  
ATOM    322  CB  VAL P  76      18.258  -5.144 -45.389  1.00  1.00      PROA C  
ATOM    323  CG1 VAL P  76      18.834  -5.920 -46.498  1.00  1.00      PROA C  
ATOM    324  CG2 VAL P  76      18.719  -5.711 -44.069  1.00  1.00      PROA C  
ATOM    325  C   VAL P  76      18.245  -3.127 -46.879  1.00  1.00      PROA C  
ATOM    326  O   VAL P  76      17.075  -3.231 -47.260  1.00  1.00      PROA O  
ATOM    327  N   GLU P  77      19.185  -2.530 -47.594  1.00  1.00      PROA N  
ATOM    328  CA  GLU P  77      18.897  -1.954 -48.890  1.00  1.00      PROA C  
ATOM    329  CB  GLU P  77      19.275  -0.471 -48.906  1.00  1.00      PROA C  
ATOM    330  CG  GLU P  77      18.427   0.368 -47.986  1.00  1.00      PROA C  
ATOM    331  CD  GLU P  77      18.820   1.824 -47.995  1.00  1.00      PROA C  
ATOM    332  OE1 GLU P  77      19.821   2.162 -48.658  1.00  1.00      PROA O  
ATOM    333  OE2 GLU P  77      18.139   2.633 -47.331  1.00  1.00      PROA O1-
ATOM    334  C   GLU P  77      19.606  -2.680 -50.014  1.00  1.00      PROA C  
ATOM    335  O   GLU P  77      19.440  -2.299 -51.174  1.00  1.00      PROA O  
ATOM    336  N   LYS P  78      20.381  -3.712 -49.710  1.00  1.00      PROA N  
ATOM    337  CA  LYS P  78      21.038  -4.507 -50.731  1.00  1.00      PROA C  
ATOM    338  CB  LYS P  78      22.350  -3.868 -51.180  1.00  1.00      PROA C  
ATOM    339  CG  LYS P  78      23.391  -3.847 -50.104  1.00  1.00      PROA C  
ATOM    340  CD  LYS P  78      24.644  -3.170 -50.572  1.00  1.00      PROA C  
ATOM    341  CE  LYS P  78      24.431  -1.685 -50.667  1.00  1.00      PROA C  
ATOM    342  NZ  LYS P  78      25.695  -0.990 -51.020  1.00  1.00      PROA N1+
ATOM    343  C   LYS P  78      21.273  -5.897 -50.171  1.00  1.00      PROA C  
ATOM    344  O   LYS P  78      20.904  -6.200 -49.040  1.00  1.00      PROA O  
ATOM    345  N   GLU P  79      21.907  -6.744 -50.964  1.00  1.00      PROA N  
ATOM    346  CA  GLU P  79      22.079  -8.125 -50.550  1.00  1.00      PROA C  
ATOM    347  CB  GLU P  79      22.113  -9.032 -51.781  1.00  1.00      PROA C  
ATOM    348  CG  GLU P  79      20.786  -9.086 -52.547  1.00  1.00      PROA C  
ATOM    349  CD  GLU P  79      20.636  -7.972 -53.585  1.00  1.00      PROA C  
ATOM    350  OE1 GLU P  79      21.604  -7.211 -53.797  1.00  1.00      PROA O  
ATOM    351  OE2 GLU P  79      19.547  -7.857 -54.183  1.00  1.00      PROA O1-
ATOM    352  C   GLU P  79      23.322  -8.331 -49.701  1.00  1.00      PROA C  
ATOM    353  O   GLU P  79      23.463  -9.389 -49.082  1.00  1.00      PROA O  
ATOM    354  N   GLU P  80      24.212  -7.350 -49.644  1.00  1.00      PROA N  
ATOM    355  CA  GLU P  80      25.385  -7.444 -48.794  1.00  1.00      PROA C  
ATOM    356  CB  GLU P  80      26.514  -6.596 -49.372  1.00  1.00      PROA C  
ATOM    357  CG  GLU P  80      26.983  -7.061 -50.737  1.00  1.00      PROA C  
ATOM    358  CD  GLU P  80      27.657  -8.421 -50.699  1.00  1.00      PROA C  
ATOM    359  OE1 GLU P  80      28.300  -8.748 -49.682  1.00  1.00      PROA O  
ATOM    360  OE2 GLU P  80      27.549  -9.164 -51.696  1.00  1.00      PROA O1-
ATOM    361  C   GLU P  80      25.104  -7.014 -47.368  1.00  1.00      PROA C  
ATOM    362  O   GLU P  80      25.952  -7.214 -46.496  1.00  1.00      PROA O  
ATOM    363  N   ASP P  81      23.942  -6.417 -47.117  1.00  1.00      PROA N  
ATOM    364  CA  ASP P  81      23.555  -6.036 -45.771  1.00  1.00      PROA C  
ATOM    365  CB  ASP P  81      22.485  -4.952 -45.820  1.00  1.00      PROA C  
ATOM    366  CG  ASP P  81      23.014  -3.635 -46.330  1.00  1.00      PROA C  
ATOM    367  OD1 ASP P  81      24.223  -3.388 -46.178  1.00  1.00      PROA O  
ATOM    368  OD2 ASP P  81      22.224  -2.838 -46.871  1.00  1.00      PROA O1-
ATOM    369  C   ASP P  81      23.052  -7.208 -44.951  1.00  1.00      PROA C  
ATOM    370  O   ASP P  81      22.958  -7.086 -43.730  1.00  1.00      PROA O  
ATOM    371  N   LEU P  82      22.721  -8.336 -45.581  1.00  1.00      PROA N  
ATOM    372  CA  LEU P  82      22.305  -9.497 -44.812  1.00  1.00      PROA C  
ATOM    373  CB  LEU P  82      21.581 -10.536 -45.660  1.00  1.00      PROA C  
ATOM    374  CG  LEU P  82      20.087 -10.443 -45.916  1.00  1.00      PROA C  
ATOM    375  CD1 LEU P  82      19.322 -10.210 -44.630  1.00  1.00      PROA C  
ATOM    376  CD2 LEU P  82      19.787  -9.418 -46.960  1.00  1.00      PROA C  
ATOM    377  C   LEU P  82      23.472 -10.193 -44.157  1.00  1.00      PROA C  
ATOM    378  O   LEU P  82      23.266 -10.931 -43.196  1.00  1.00      PROA O  
ATOM    379  N   GLN P  83      24.681 -10.004 -44.669  1.00  1.00      PROA N  
ATOM    380  CA  GLN P  83      25.843 -10.605 -44.041  1.00  1.00      PROA C  
ATOM    381  CB  GLN P  83      27.064 -10.417 -44.929  1.00  1.00      PROA C  
ATOM    382  CG  GLN P  83      28.279 -11.160 -44.452  1.00  1.00      PROA C  
ATOM    383  CD  GLN P  83      29.450 -11.014 -45.394  1.00  1.00      PROA C  
ATOM    384  OE1 GLN P  83      29.354 -10.346 -46.422  1.00  1.00      PROA O  
ATOM    385  NE2 GLN P  83      30.570 -11.631 -45.044  1.00  1.00      PROA N  
ATOM    386  C   GLN P  83      26.075 -10.025 -42.655  1.00  1.00      PROA C  
ATOM    387  O   GLN P  83      26.434 -10.765 -41.740  1.00  1.00      PROA O  
ATOM    388  N   TRP P  84      25.772  -8.738 -42.474  1.00  1.00      PROA N  
ATOM    389  CA  TRP P  84      25.859  -8.080 -41.172  1.00  1.00      PROA C  
ATOM    390  CB  TRP P  84      25.499  -6.610 -41.325  1.00  1.00      PROA C  
ATOM    391  CG  TRP P  84      25.591  -5.823 -40.067  1.00  1.00      PROA C  
ATOM    392  CD1 TRP P  84      24.566  -5.455 -39.255  1.00  1.00      PROA C  
ATOM    393  NE1 TRP P  84      25.035  -4.720 -38.204  1.00  1.00      PROA N  
ATOM    394  CE2 TRP P  84      26.391  -4.601 -38.323  1.00  1.00      PROA C  
ATOM    395  CD2 TRP P  84      26.773  -5.285 -39.485  1.00  1.00      PROA C  
ATOM    396  CE3 TRP P  84      28.121  -5.312 -39.839  1.00  1.00      PROA C  
ATOM    397  CZ3 TRP P  84      29.022  -4.672 -39.038  1.00  1.00      PROA C  
ATOM    398  CZ2 TRP P  84      27.304  -3.958 -37.514  1.00  1.00      PROA C  
ATOM    399  CH2 TRP P  84      28.615  -4.009 -37.886  1.00  1.00      PROA C  
ATOM    400  C   TRP P  84      24.945  -8.733 -40.143  1.00  1.00      PROA C  
ATOM    401  O   TRP P  84      25.414  -9.256 -39.130  1.00  1.00      PROA O  
ATOM    402  N   VAL P  85      23.635  -8.723 -40.405  1.00  1.00      PROA N  
ATOM    403  CA  VAL P  85      22.652  -9.263 -39.471  1.00  1.00      PROA C  
ATOM    404  CB  VAL P  85      21.239  -8.852 -39.934  1.00  1.00      PROA C  
ATOM    405  CG1 VAL P  85      21.047  -9.140 -41.369  1.00  1.00      PROA C  
ATOM    406  CG2 VAL P  85      20.183  -9.600 -39.184  1.00  1.00      PROA C  
ATOM    407  C   VAL P  85      22.812 -10.773 -39.306  1.00  1.00      PROA C  
ATOM    408  O   VAL P  85      22.688 -11.304 -38.199  1.00  1.00      PROA O  
ATOM    409  N   LEU P  86      23.188 -11.476 -40.368  1.00  1.00      PROA N  
ATOM    410  CA  LEU P  86      23.272 -12.928 -40.294  1.00  1.00      PROA C  
ATOM    411  CB  LEU P  86      23.185 -13.534 -41.693  1.00  1.00      PROA C  
ATOM    412  CG  LEU P  86      21.819 -13.980 -42.228  1.00  1.00      PROA C  
ATOM    413  CD1 LEU P  86      21.274 -15.029 -41.341  1.00  1.00      PROA C  
ATOM    414  CD2 LEU P  86      20.805 -12.892 -42.309  1.00  1.00      PROA C  
ATOM    415  C   LEU P  86      24.528 -13.407 -39.577  1.00  1.00      PROA C  
ATOM    416  O   LEU P  86      24.456 -14.365 -38.805  1.00  1.00      PROA O  
ATOM    417  N   THR P  87      25.688 -12.789 -39.797  1.00  1.00      PROA N  
ATOM    418  CA  THR P  87      26.872 -13.268 -39.087  1.00  1.00      PROA C  
ATOM    419  CB  THR P  87      27.705 -14.185 -39.992  1.00  1.00      PROA C  
ATOM    420  OG1 THR P  87      28.822 -14.689 -39.257  1.00  1.00      PROA O  
ATOM    421  CG2 THR P  87      28.207 -13.453 -41.211  1.00  1.00      PROA C  
ATOM    422  C   THR P  87      27.786 -12.199 -38.500  1.00  1.00      PROA C  
ATOM    423  O   THR P  87      28.531 -12.525 -37.573  1.00  1.00      PROA O  
ATOM    424  N   ASP P  88      27.768 -10.948 -38.957  1.00  1.00      PROA N  
ATOM    425  CA  ASP P  88      28.818 -10.008 -38.594  1.00  1.00      PROA C  
ATOM    426  CB  ASP P  88      29.353  -9.307 -39.843  1.00  1.00      PROA C  
ATOM    427  CG  ASP P  88      30.169 -10.224 -40.704  1.00  1.00      PROA C  
ATOM    428  OD1 ASP P  88      30.794 -11.144 -40.146  1.00  1.00      PROA O  
ATOM    429  OD2 ASP P  88      30.185 -10.039 -41.933  1.00  1.00      PROA O1-
ATOM    430  C   ASP P  88      28.405  -8.952 -37.583  1.00  1.00      PROA C  
ATOM    431  O   ASP P  88      29.273  -8.225 -37.099  1.00  1.00      PROA O  
ATOM    432  N   GLY P  89      27.130  -8.849 -37.239  1.00  1.00      PROA N  
ATOM    433  CA  GLY P  89      26.686  -7.845 -36.308  1.00  1.00      PROA C  
ATOM    434  C   GLY P  89      27.032  -8.178 -34.874  1.00  1.00      PROA C  
ATOM    435  O   GLY P  89      26.898  -9.319 -34.430  1.00  1.00      PROA O  
ATOM    436  N   PRO P  90      27.508  -7.181 -34.123  1.00  1.00      PROA N  
ATOM    437  CD  PRO P  90      28.039  -5.906 -34.611  1.00  1.00      PROA C  
ATOM    438  CA  PRO P  90      27.906  -7.421 -32.733  1.00  1.00      PROA C  
ATOM    439  CB  PRO P  90      28.778  -6.203 -32.414  1.00  1.00      PROA C  
ATOM    440  CG  PRO P  90      29.186  -5.679 -33.710  1.00  1.00      PROA C  
ATOM    441  C   PRO P  90      26.756  -7.515 -31.753  1.00  1.00      PROA C  
ATOM    442  O   PRO P  90      26.985  -7.932 -30.613  1.00  1.00      PROA O  
ATOM    443  N   ASN P  91      25.534  -7.149 -32.139  1.00  1.00      PROA N  
ATOM    444  CA  ASN P  91      24.410  -7.051 -31.212  1.00  1.00      PROA C  
ATOM    445  CB  ASN P  91      23.922  -5.613 -31.130  1.00  1.00      PROA C  
ATOM    446  CG  ASN P  91      24.986  -4.684 -30.621  1.00  1.00      PROA C  
ATOM    447  OD1 ASN P  91      25.701  -5.000 -29.678  1.00  1.00      PROA O  
ATOM    448  ND2 ASN P  91      25.127  -3.541 -31.266  1.00  1.00      PROA N  
ATOM    449  C   ASN P  91      23.293  -7.983 -31.657  1.00  1.00      PROA C  
ATOM    450  O   ASN P  91      22.202  -7.512 -31.996  1.00  1.00      PROA O  
ATOM    451  N   PRO P  92      23.473  -9.290 -31.488  1.00  1.00      PROA N  
ATOM    452  CD  PRO P  92      24.354  -9.911 -30.492  1.00  1.00      PROA C  
ATOM    453  CA  PRO P  92      23.023 -10.277 -32.486  1.00  1.00      PROA C  
ATOM    454  CB  PRO P  92      23.514 -11.604 -31.904  1.00  1.00      PROA C  
ATOM    455  CG  PRO P  92      24.686 -11.224 -31.113  1.00  1.00      PROA C  
ATOM    456  C   PRO P  92      21.529 -10.316 -32.767  1.00  1.00      PROA C  
ATOM    457  O   PRO P  92      21.178 -10.491 -33.940  1.00  1.00      PROA O  
ATOM    458  N   PRO P  93      20.596 -10.197 -31.779  1.00  1.00      PROA N  
ATOM    459  CD  PRO P  93      20.592 -10.177 -30.307  1.00  1.00      PROA C  
ATOM    460  CA  PRO P  93      19.203 -10.302 -32.305  1.00  1.00      PROA C  
ATOM    461  CB  PRO P  93      18.391 -10.637 -31.053  1.00  1.00      PROA C  
ATOM    462  CG  PRO P  93      19.148 -10.081 -29.972  1.00  1.00      PROA C  
ATOM    463  C   PRO P  93      18.683  -9.045 -32.995  1.00  1.00      PROA C  
ATOM    464  O   PRO P  93      18.080  -8.171 -32.420  1.00  1.00      PROA O  
ATOM    465  N   TYR P  94      18.955  -8.935 -34.289  1.00  1.00      PROA N  
ATOM    466  CA  TYR P  94      18.562  -7.746 -35.022  1.00  1.00      PROA C  
ATOM    467  CB  TYR P  94      19.437  -7.556 -36.244  1.00  1.00      PROA C  
ATOM    468  CG  TYR P  94      20.813  -7.169 -35.869  1.00  1.00      PROA C  
ATOM    469  CD1 TYR P  94      21.077  -5.885 -35.460  1.00  1.00      PROA C  
ATOM    470  CE1 TYR P  94      22.312  -5.508 -35.095  1.00  1.00      PROA C  
ATOM    471  CZ  TYR P  94      23.317  -6.413 -35.119  1.00  1.00      PROA C  
ATOM    472  OH  TYR P  94      24.561  -5.997 -34.747  1.00  1.00      PROA O  
ATOM    473  CD2 TYR P  94      21.838  -8.078 -35.887  1.00  1.00      PROA C  
ATOM    474  CE2 TYR P  94      23.094  -7.706 -35.524  1.00  1.00      PROA C  
ATOM    475  C   TYR P  94      17.102  -7.798 -35.425  1.00  1.00      PROA C  
ATOM    476  O   TYR P  94      16.355  -8.707 -35.076  1.00  1.00      PROA O  
ATOM    477  N   MET P  95      16.684  -6.786 -36.166  1.00  1.00      PROA N  
ATOM    478  CA  MET P  95      15.277  -6.643 -36.488  1.00  1.00      PROA C  
ATOM    479  CB  MET P  95      14.576  -5.977 -35.339  1.00  1.00      PROA C  
ATOM    480  CG  MET P  95      13.135  -6.106 -35.377  1.00  1.00      PROA C  
ATOM    481  SD  MET P  95      12.734  -5.830 -33.680  1.00  1.00      PROA S  
ATOM    482  CE  MET P  95      11.047  -6.278 -33.679  1.00  1.00      PROA C  
ATOM    483  C   MET P  95      15.194  -5.825 -37.771  1.00  1.00      PROA C  
ATOM    484  O   MET P  95      15.192  -4.598 -37.710  1.00  1.00      PROA O  
ATOM    485  N   VAL P  96      15.096  -6.506 -38.907  1.00  1.00      PROA N  
ATOM    486  CA  VAL P  96      15.546  -5.888 -40.145  1.00  1.00      PROA C  
ATOM    487  CB  VAL P  96      16.197  -6.915 -41.097  1.00  1.00      PROA C  
ATOM    488  CG1 VAL P  96      17.122  -7.811 -40.343  1.00  1.00      PROA C  
ATOM    489  CG2 VAL P  96      15.205  -7.699 -41.870  1.00  1.00      PROA C  
ATOM    490  C   VAL P  96      14.403  -5.149 -40.814  1.00  1.00      PROA C  
ATOM    491  O   VAL P  96      13.221  -5.439 -40.623  1.00  1.00      PROA O  
ATOM    492  N   LEU P  97      14.784  -4.153 -41.598  1.00  1.00      PROA N  
ATOM    493  CA  LEU P  97      13.864  -3.332 -42.358  1.00  1.00      PROA C  
ATOM    494  CB  LEU P  97      14.030  -1.861 -41.982  1.00  1.00      PROA C  
ATOM    495  CG  LEU P  97      13.012  -0.769 -42.328  1.00  1.00      PROA C  
ATOM    496  CD1 LEU P  97      13.130  -0.254 -43.750  1.00  1.00      PROA C  
ATOM    497  CD2 LEU P  97      11.624  -1.283 -42.096  1.00  1.00      PROA C  
ATOM    498  C   LEU P  97      14.156  -3.573 -43.828  1.00  1.00      PROA C  
ATOM    499  O   LEU P  97      15.312  -3.515 -44.247  1.00  1.00      PROA O  
ATOM    500  N   LEU P  98      13.117  -3.869 -44.596  1.00  1.00      PROA N  
ATOM    501  CA  LEU P  98      13.253  -4.189 -46.005  1.00  1.00      PROA C  
ATOM    502  CB  LEU P  98      13.046  -5.660 -46.296  1.00  1.00      PROA C  
ATOM    503  CG  LEU P  98      13.985  -6.794 -45.972  1.00  1.00      PROA C  
ATOM    504  CD1 LEU P  98      13.207  -8.015 -46.268  1.00  1.00      PROA C  
ATOM    505  CD2 LEU P  98      15.174  -6.733 -46.860  1.00  1.00      PROA C  
ATOM    506  C   LEU P  98      12.219  -3.439 -46.811  1.00  1.00      PROA C  
ATOM    507  O   LEU P  98      11.103  -3.202 -46.354  1.00  1.00      PROA O  
ATOM    508  N   GLU P  99      12.593  -3.088 -48.031  1.00  1.00      PROA N  
ATOM    509  CA  GLU P  99      11.595  -2.714 -49.008  1.00  1.00      PROA C  
ATOM    510  CB  GLU P  99      12.206  -1.937 -50.165  1.00  1.00      PROA C  
ATOM    511  CG  GLU P  99      12.692  -0.574 -49.798  1.00  1.00      PROA C  
ATOM    512  CD  GLU P  99      11.572   0.371 -49.416  1.00  1.00      PROA C  
ATOM    513  OE1 GLU P  99      10.466   0.266 -49.985  1.00  1.00      PROA O  
ATOM    514  OE2 GLU P  99      11.802   1.228 -48.538  1.00  1.00      PROA O1-
ATOM    515  C   GLU P  99      10.925  -3.966 -49.535  1.00  1.00      PROA C  
ATOM    516  O   GLU P  99      11.533  -5.032 -49.621  1.00  1.00      PROA O  
ATOM    517  N   SER P 100       9.664  -3.816 -49.909  1.00  1.00      PROA N  
ATOM    518  CA  SER P 100       8.830  -4.937 -50.300  1.00  1.00      PROA C  
ATOM    519  CB  SER P 100       7.393  -4.458 -50.405  1.00  1.00      PROA C  
ATOM    520  OG  SER P 100       6.544  -5.507 -50.785  1.00  1.00      PROA O  
ATOM    521  C   SER P 100       9.258  -5.586 -51.603  1.00  1.00      PROA C  
ATOM    522  O   SER P 100       8.831  -6.705 -51.876  1.00  1.00      PROA O  
ATOM    523  N   LYS P 101      10.113  -4.949 -52.392  1.00  1.00      PROA N  
ATOM    524  CA  LYS P 101      10.679  -5.618 -53.549  1.00  1.00      PROA C  
ATOM    525  CB  LYS P 101      11.235  -4.596 -54.535  1.00  1.00      PROA C  
ATOM    526  CG  LYS P 101      12.387  -3.774 -54.019  1.00  1.00      PROA C  
ATOM    527  CD  LYS P 101      12.881  -2.832 -55.093  1.00  1.00      PROA C  
ATOM    528  CE  LYS P 101      14.029  -1.970 -54.604  1.00  1.00      PROA C  
ATOM    529  NZ  LYS P 101      13.579  -0.978 -53.592  1.00  1.00      PROA N1+
ATOM    530  C   LYS P 101      11.770  -6.614 -53.185  1.00  1.00      PROA C  
ATOM    531  O   LYS P 101      12.216  -7.359 -54.059  1.00  1.00      PROA O  
HETATM  532  N   HSD P 102      12.226  -6.642 -51.939  1.00  1.00      PROA N  
HETATM  533  CA  HSD P 102      13.185  -7.638 -51.496  1.00  1.00      PROA C  
HETATM  534  CB  HSD P 102      14.320  -6.976 -50.727  1.00  1.00      PROA C  
HETATM  535  ND1 HSD P 102      14.933  -4.777 -51.779  1.00  1.00      PROA N  
HETATM  536  CG  HSD P 102      15.186  -6.115 -51.581  1.00  1.00      PROA C  
HETATM  537  CE1 HSD P 102      15.843  -4.277 -52.593  1.00  1.00      PROA C  
HETATM  538  NE2 HSD P 102      16.674  -5.244 -52.932  1.00  1.00      PROA N  
HETATM  539  CD2 HSD P 102      16.281  -6.406 -52.319  1.00  1.00      PROA C  
HETATM  540  C   HSD P 102      12.556  -8.716 -50.641  1.00  1.00      PROA C  
HETATM  541  O   HSD P 102      13.248  -9.654 -50.251  1.00  1.00      PROA O  
ATOM    542  N   PHE P 103      11.273  -8.608 -50.350  1.00  1.00      PROA N  
ATOM    543  CA  PHE P 103      10.534  -9.613 -49.596  1.00  1.00      PROA C  
ATOM    544  CB  PHE P 103       9.256  -8.984 -49.064  1.00  1.00      PROA C  
ATOM    545  CG  PHE P 103       8.378  -9.912 -48.314  1.00  1.00      PROA C  
ATOM    546  CD1 PHE P 103       8.801 -10.503 -47.145  1.00  1.00      PROA C  
ATOM    547  CE1 PHE P 103       7.961 -11.340 -46.449  1.00  1.00      PROA C  
ATOM    548  CZ  PHE P 103       6.691 -11.556 -46.897  1.00  1.00      PROA C  
ATOM    549  CD2 PHE P 103       7.083 -10.118 -48.730  1.00  1.00      PROA C  
ATOM    550  CE2 PHE P 103       6.250 -10.946 -48.038  1.00  1.00      PROA C  
ATOM    551  C   PHE P 103      10.279 -10.795 -50.518  1.00  1.00      PROA C  
ATOM    552  O   PHE P 103       9.335 -10.793 -51.305  1.00  1.00      PROA O  
ATOM    553  N   THR P 104      11.146 -11.801 -50.441  1.00  1.00      PROA N  
ATOM    554  CA  THR P 104      11.300 -12.803 -51.486  1.00  1.00      PROA C  
ATOM    555  CB  THR P 104      12.528 -12.435 -52.352  1.00  1.00      PROA C  
ATOM    556  OG1 THR P 104      12.371 -11.096 -52.822  1.00  1.00      PROA O  
ATOM    557  CG2 THR P 104      12.703 -13.303 -53.580  1.00  1.00      PROA C  
ATOM    558  C   THR P 104      11.423 -14.175 -50.829  1.00  1.00      PROA C  
ATOM    559  O   THR P 104      11.782 -14.282 -49.660  1.00  1.00      PROA O  
ATOM    560  N   ARG P 105      11.074 -15.221 -51.582  1.00  1.00      PROA N  
ATOM    561  CA  ARG P 105      11.235 -16.603 -51.137  1.00  1.00      PROA C  
ATOM    562  CB  ARG P 105      10.747 -17.544 -52.231  1.00  1.00      PROA C  
ATOM    563  CG  ARG P 105      10.846 -19.006 -51.903  1.00  1.00      PROA C  
ATOM    564  CD  ARG P 105       9.739 -19.421 -50.992  1.00  1.00      PROA C  
ATOM    565  NE  ARG P 105       9.823 -20.831 -50.658  1.00  1.00      PROA N  
ATOM    566  CZ  ARG P 105       8.922 -21.471 -49.928  1.00  1.00      PROA C  
ATOM    567  NH1 ARG P 105       7.846 -20.834 -49.513  1.00  1.00      PROA N1+
ATOM    568  NH2 ARG P 105       9.072 -22.754 -49.656  1.00  1.00      PROA N  
ATOM    569  C   ARG P 105      12.681 -16.932 -50.797  1.00  1.00      PROA C  
ATOM    570  O   ARG P 105      12.946 -17.646 -49.828  1.00  1.00      PROA O  
ATOM    571  N   ASP P 106      13.628 -16.417 -51.578  1.00  1.00      PROA N  
ATOM    572  CA  ASP P 106      15.033 -16.753 -51.377  1.00  1.00      PROA C  
ATOM    573  CB  ASP P 106      15.836 -16.280 -52.584  1.00  1.00      PROA C  
ATOM    574  CG  ASP P 106      17.216 -16.888 -52.651  1.00  1.00      PROA C  
ATOM    575  OD1 ASP P 106      17.570 -17.712 -51.779  1.00  1.00      PROA O  
ATOM    576  OD2 ASP P 106      17.960 -16.541 -53.591  1.00  1.00      PROA O1-
ATOM    577  C   ASP P 106      15.569 -16.126 -50.097  1.00  1.00      PROA C  
ATOM    578  O   ASP P 106      16.226 -16.796 -49.288  1.00  1.00      PROA O  
ATOM    579  N   LEU P 107      15.276 -14.843 -49.897  1.00  1.00      PROA N  
ATOM    580  CA  LEU P 107      15.673 -14.158 -48.676  1.00  1.00      PROA C  
ATOM    581  CB  LEU P 107      15.364 -12.670 -48.808  1.00  1.00      PROA C  
ATOM    582  CG  LEU P 107      15.734 -11.709 -47.684  1.00  1.00      PROA C  
ATOM    583  CD1 LEU P 107      16.201 -10.421 -48.286  1.00  1.00      PROA C  
ATOM    584  CD2 LEU P 107      14.538 -11.421 -46.805  1.00  1.00      PROA C  
ATOM    585  C   LEU P 107      14.995 -14.754 -47.452  1.00  1.00      PROA C  
ATOM    586  O   LEU P 107      15.631 -14.924 -46.412  1.00  1.00      PROA O  
ATOM    587  N   MET P 108      13.710 -15.083 -47.557  1.00  1.00      PROA N  
ATOM    588  CA  MET P 108      13.011 -15.663 -46.415  1.00  1.00      PROA C  
ATOM    589  CB  MET P 108      11.512 -15.635 -46.647  1.00  1.00      PROA C  
ATOM    590  CG  MET P 108      10.968 -14.262 -46.439  1.00  1.00      PROA C  
ATOM    591  SD  MET P 108      11.133 -13.903 -44.694  1.00  1.00      PROA S  
ATOM    592  CE  MET P 108      10.967 -12.142 -44.705  1.00  1.00      PROA C  
ATOM    593  C   MET P 108      13.474 -17.073 -46.113  1.00  1.00      PROA C  
ATOM    594  O   MET P 108      13.469 -17.482 -44.952  1.00  1.00      PROA O  
ATOM    595  N   GLU P 109      13.905 -17.812 -47.124  1.00  1.00      PROA N  
ATOM    596  CA  GLU P 109      14.487 -19.121 -46.883  1.00  1.00      PROA C  
ATOM    597  CB  GLU P 109      14.623 -19.864 -48.211  1.00  1.00      PROA C  
ATOM    598  CG  GLU P 109      15.071 -21.290 -48.071  1.00  1.00      PROA C  
ATOM    599  CD  GLU P 109      14.035 -22.153 -47.378  1.00  1.00      PROA C  
ATOM    600  OE1 GLU P 109      12.826 -21.850 -47.491  1.00  1.00      PROA O  
ATOM    601  OE2 GLU P 109      14.427 -23.135 -46.711  1.00  1.00      PROA O1-
ATOM    602  C   GLU P 109      15.831 -18.989 -46.185  1.00  1.00      PROA C  
ATOM    603  O   GLU P 109      16.165 -19.781 -45.299  1.00  1.00      PROA O  
ATOM    604  N   LYS P 110      16.592 -17.963 -46.547  1.00  1.00      PROA N  
ATOM    605  CA  LYS P 110      17.873 -17.705 -45.910  1.00  1.00      PROA C  
ATOM    606  CB  LYS P 110      18.616 -16.680 -46.744  1.00  1.00      PROA C  
ATOM    607  CG  LYS P 110      20.043 -16.470 -46.433  1.00  1.00      PROA C  
ATOM    608  CD  LYS P 110      20.527 -15.362 -47.328  1.00  1.00      PROA C  
ATOM    609  CE  LYS P 110      20.545 -15.809 -48.772  1.00  1.00      PROA C  
ATOM    610  NZ  LYS P 110      21.078 -14.739 -49.653  1.00  1.00      PROA N1+
ATOM    611  C   LYS P 110      17.701 -17.199 -44.487  1.00  1.00      PROA C  
ATOM    612  O   LYS P 110      18.575 -17.392 -43.638  1.00  1.00      PROA O  
ATOM    613  N   LEU P 111      16.575 -16.568 -44.217  1.00  1.00      PROA N  
ATOM    614  CA  LEU P 111      16.311 -15.880 -42.973  1.00  1.00      PROA C  
ATOM    615  CB  LEU P 111      15.542 -14.604 -43.300  1.00  1.00      PROA C  
ATOM    616  CG  LEU P 111      15.464 -13.424 -42.370  1.00  1.00      PROA C  
ATOM    617  CD1 LEU P 111      16.845 -12.896 -42.252  1.00  1.00      PROA C  
ATOM    618  CD2 LEU P 111      14.581 -12.374 -42.961  1.00  1.00      PROA C  
ATOM    619  C   LEU P 111      15.527 -16.735 -41.988  1.00  1.00      PROA C  
ATOM    620  O   LEU P 111      15.427 -16.376 -40.816  1.00  1.00      PROA O  
ATOM    621  N   LYS P 112      14.946 -17.839 -42.448  1.00  1.00      PROA N  
ATOM    622  CA  LYS P 112      14.313 -18.828 -41.587  1.00  1.00      PROA C  
ATOM    623  CB  LYS P 112      13.272 -19.591 -42.417  1.00  1.00      PROA C  
ATOM    624  CG  LYS P 112      12.353 -20.554 -41.703  1.00  1.00      PROA C  
ATOM    625  CD  LYS P 112      11.338 -21.129 -42.664  1.00  1.00      PROA C  
ATOM    626  CE  LYS P 112      10.601 -22.301 -42.054  1.00  1.00      PROA C  
ATOM    627  NZ  LYS P 112       9.733 -21.905 -40.926  1.00  1.00      PROA N1+
ATOM    628  C   LYS P 112      15.332 -19.777 -40.970  1.00  1.00      PROA C  
ATOM    629  O   LYS P 112      15.037 -20.434 -39.969  1.00  1.00      PROA O  
ATOM    630  N   GLY P 113      16.527 -19.856 -41.539  1.00  1.00      PROA N  
ATOM    631  CA  GLY P 113      17.559 -20.716 -40.999  1.00  1.00      PROA C  
ATOM    632  C   GLY P 113      18.135 -20.226 -39.685  1.00  1.00      PROA C  
ATOM    633  O   GLY P 113      18.096 -20.943 -38.683  1.00  1.00      PROA O  
ATOM    634  N   ARG P 114      18.658 -18.999 -39.667  1.00  1.00      PROA N  
ATOM    635  CA  ARG P 114      19.346 -18.471 -38.494  1.00  1.00      PROA C  
ATOM    636  CB  ARG P 114      20.607 -17.736 -38.913  1.00  1.00      PROA C  
ATOM    637  CG  ARG P 114      21.648 -18.638 -39.517  1.00  1.00      PROA C  
ATOM    638  CD  ARG P 114      22.930 -17.897 -39.779  1.00  1.00      PROA C  
ATOM    639  NE  ARG P 114      23.916 -18.745 -40.437  1.00  1.00      PROA N  
ATOM    640  CZ  ARG P 114      24.789 -19.509 -39.789  1.00  1.00      PROA C  
ATOM    641  NH1 ARG P 114      24.797 -19.528 -38.463  1.00  1.00      PROA N1+
ATOM    642  NH2 ARG P 114      25.655 -20.252 -40.462  1.00  1.00      PROA N  
ATOM    643  C   ARG P 114      18.401 -17.568 -37.713  1.00  1.00      PROA C  
ATOM    644  O   ARG P 114      18.491 -16.349 -37.753  1.00  1.00      PROA O  
ATOM    645  N   THR P 115      17.498 -18.191 -36.960  1.00  1.00      PROA N  
ATOM    646  CA  THR P 115      16.472 -17.465 -36.222  1.00  1.00      PROA C  
ATOM    647  CB  THR P 115      15.140 -18.207 -36.302  1.00  1.00      PROA C  
ATOM    648  OG1 THR P 115      15.317 -19.566 -35.889  1.00  1.00      PROA O  
ATOM    649  CG2 THR P 115      14.611 -18.166 -37.694  1.00  1.00      PROA C  
ATOM    650  C   THR P 115      16.837 -17.202 -34.768  1.00  1.00      PROA C  
ATOM    651  O   THR P 115      15.946 -17.076 -33.926  1.00  1.00      PROA O  
ATOM    652  N   SER P 116      18.117 -17.136 -34.442  1.00  1.00      PROA N  
ATOM    653  CA  SER P 116      18.546 -16.473 -33.224  1.00  1.00      PROA C  
ATOM    654  CB  SER P 116      19.482 -17.371 -32.413  1.00  1.00      PROA C  
ATOM    655  OG  SER P 116      20.705 -17.552 -33.095  1.00  1.00      PROA O  
ATOM    656  C   SER P 116      19.249 -15.166 -33.520  1.00  1.00      PROA C  
ATOM    657  O   SER P 116      19.544 -14.411 -32.591  1.00  1.00      PROA O  
ATOM    658  N   ARG P 117      19.548 -14.903 -34.785  1.00  1.00      PROA N  
ATOM    659  CA  ARG P 117      20.086 -13.641 -35.246  1.00  1.00      PROA C  
ATOM    660  CB  ARG P 117      20.956 -13.865 -36.476  1.00  1.00      PROA C  
ATOM    661  CG  ARG P 117      22.094 -14.828 -36.300  1.00  1.00      PROA C  
ATOM    662  CD  ARG P 117      23.214 -14.257 -35.488  1.00  1.00      PROA C  
ATOM    663  NE  ARG P 117      23.762 -13.076 -36.129  1.00  1.00      PROA N  
ATOM    664  CZ  ARG P 117      24.742 -12.342 -35.628  1.00  1.00      PROA C  
ATOM    665  NH1 ARG P 117      25.332 -12.702 -34.507  1.00  1.00      PROA N1+
ATOM    666  NH2 ARG P 117      25.159 -11.278 -36.281  1.00  1.00      PROA N  
ATOM    667  C   ARG P 117      18.998 -12.645 -35.603  1.00  1.00      PROA C  
ATOM    668  O   ARG P 117      19.303 -11.476 -35.821  1.00  1.00      PROA O  
ATOM    669  N   ILE P 118      17.744 -13.067 -35.673  1.00  1.00      PROA N  
ATOM    670  CA  ILE P 118      16.649 -12.218 -36.113  1.00  1.00      PROA C  
ATOM    671  CB  ILE P 118      16.167 -12.588 -37.535  1.00  1.00      PROA C  
ATOM    672  CG2 ILE P 118      16.160 -14.049 -37.763  1.00  1.00      PROA C  
ATOM    673  CG1 ILE P 118      14.822 -11.917 -37.823  1.00  1.00      PROA C  
ATOM    674  CD  ILE P 118      14.350 -11.991 -39.187  1.00  1.00      PROA C  
ATOM    675  C   ILE P 118      15.515 -12.299 -35.107  1.00  1.00      PROA C  
ATOM    676  O   ILE P 118      15.099 -13.390 -34.718  1.00  1.00      PROA O  
ATOM    677  N   ALA P 119      15.031 -11.146 -34.671  1.00  1.00      PROA N  
ATOM    678  CA  ALA P 119      13.847 -11.085 -33.831  1.00  1.00      PROA C  
ATOM    679  CB  ALA P 119      14.204 -10.553 -32.500  1.00  1.00      PROA C  
ATOM    680  C   ALA P 119      12.835 -10.197 -34.522  1.00  1.00      PROA C  
ATOM    681  O   ALA P 119      12.674  -9.045 -34.149  1.00  1.00      PROA O  
ATOM    682  N   GLY P 120      12.107 -10.747 -35.477  1.00  1.00      PROA N  
ATOM    683  CA  GLY P 120      11.140  -9.978 -36.229  1.00  1.00      PROA C  
ATOM    684  C   GLY P 120      11.743  -9.229 -37.403  1.00  1.00      PROA C  
ATOM    685  O   GLY P 120      12.945  -9.018 -37.493  1.00  1.00      PROA O  
ATOM    686  N   LEU P 121      10.867  -8.835 -38.330  1.00  1.00      PROA N  
ATOM    687  CA  LEU P 121      11.219  -7.849 -39.339  1.00  1.00      PROA C  
ATOM    688  CB  LEU P 121      11.888  -8.449 -40.569  1.00  1.00      PROA C  
ATOM    689  CG  LEU P 121      11.068  -9.079 -41.665  1.00  1.00      PROA C  
ATOM    690  CD1 LEU P 121      11.786  -8.868 -42.934  1.00  1.00      PROA C  
ATOM    691  CD2 LEU P 121      11.132 -10.487 -41.397  1.00  1.00      PROA C  
ATOM    692  C   LEU P 121       9.987  -7.086 -39.792  1.00  1.00      PROA C  
ATOM    693  O   LEU P 121       8.859  -7.553 -39.671  1.00  1.00      PROA O  
ATOM    694  N   ALA P 122      10.236  -5.900 -40.332  1.00  1.00      PROA N  
ATOM    695  CA  ALA P 122       9.211  -5.037 -40.887  1.00  1.00      PROA C  
ATOM    696  CB  ALA P 122       9.155  -3.706 -40.145  1.00  1.00      PROA C  
ATOM    697  C   ALA P 122       9.501  -4.799 -42.357  1.00  1.00      PROA C  
ATOM    698  O   ALA P 122      10.650  -4.589 -42.745  1.00  1.00      PROA O  
ATOM    699  N   VAL P 123       8.465  -4.867 -43.179  1.00  1.00      PROA N  
ATOM    700  CA  VAL P 123       8.601  -4.572 -44.595  1.00  1.00      PROA C  
ATOM    701  CB  VAL P 123       8.144  -5.721 -45.521  1.00  1.00      PROA C  
ATOM    702  CG1 VAL P 123       8.884  -6.986 -45.194  1.00  1.00      PROA C  
ATOM    703  CG2 VAL P 123       6.682  -5.951 -45.445  1.00  1.00      PROA C  
ATOM    704  C   VAL P 123       7.820  -3.302 -44.878  1.00  1.00      PROA C  
ATOM    705  O   VAL P 123       6.819  -2.990 -44.227  1.00  1.00      PROA O  
ATOM    706  N   SER P 124       8.321  -2.541 -45.828  1.00  1.00      PROA N  
ATOM    707  CA  SER P 124       7.736  -1.269 -46.198  1.00  1.00      PROA C  
ATOM    708  CB  SER P 124       8.743  -0.151 -45.999  1.00  1.00      PROA C  
ATOM    709  OG  SER P 124       9.855  -0.337 -46.845  1.00  1.00      PROA O  
ATOM    710  C   SER P 124       7.271  -1.337 -47.642  1.00  1.00      PROA C  
ATOM    711  O   SER P 124       7.944  -1.917 -48.490  1.00  1.00      PROA O  
ATOM    712  N   LEU P 125       6.133  -0.716 -47.917  1.00  1.00      PROA N  
ATOM    713  CA  LEU P 125       5.393  -0.953 -49.150  1.00  1.00      PROA C  
ATOM    714  CB  LEU P 125       3.917  -0.664 -48.905  1.00  1.00      PROA C  
ATOM    715  CG  LEU P 125       2.937  -0.797 -50.057  1.00  1.00      PROA C  
ATOM    716  CD1 LEU P 125       3.061  -2.148 -50.670  1.00  1.00      PROA C  
ATOM    717  CD2 LEU P 125       1.549  -0.618 -49.501  1.00  1.00      PROA C  
ATOM    718  C   LEU P 125       5.952  -0.123 -50.301  1.00  1.00      PROA C  
ATOM    719  O   LEU P 125       5.803   1.100 -50.326  1.00  1.00      PROA O  
ATOM    720  N   THR P 126       6.579  -0.801 -51.262  1.00  1.00      PROA N  
ATOM    721  CA  THR P 126       7.065  -0.168 -52.483  1.00  1.00      PROA C  
ATOM    722  CB  THR P 126       7.967  -1.136 -53.238  1.00  1.00      PROA C  
ATOM    723  OG1 THR P 126       9.128  -1.419 -52.454  1.00  1.00      PROA O  
ATOM    724  CG2 THR P 126       8.382  -0.560 -54.570  1.00  1.00      PROA C  
ATOM    725  C   THR P 126       5.899   0.255 -53.369  1.00  1.00      PROA C  
ATOM    726  O   THR P 126       5.063  -0.574 -53.735  1.00  1.00      PROA O  
ATOM    727  N   LYS P 127       5.839   1.542 -53.711  1.00  1.00      PROA N  
ATOM    728  CA  LYS P 127       4.703   2.067 -54.460  1.00  1.00      PROA C  
ATOM    729  CB  LYS P 127       4.509   3.552 -54.156  1.00  1.00      PROA C  
ATOM    730  CG  LYS P 127       4.185   3.832 -52.707  1.00  1.00      PROA C  
ATOM    731  CD  LYS P 127       2.906   3.138 -52.296  1.00  1.00      PROA C  
ATOM    732  CE  LYS P 127       1.699   3.731 -52.984  1.00  1.00      PROA C  
ATOM    733  NZ  LYS P 127       0.450   3.076 -52.518  1.00  1.00      PROA N1+
ATOM    734  C   LYS P 127       4.764   1.820 -55.971  1.00  1.00      PROA C  
ATOM    735  O   LYS P 127       3.711   1.568 -56.572  1.00  1.00      PROA O  
ATOM    736  N   PRO P 128       5.925   1.883 -56.653  1.00  1.00      PROA N  
ATOM    737  CD  PRO P 128       7.094   2.762 -56.474  1.00  1.00      PROA C  
ATOM    738  CA  PRO P 128       5.972   1.264 -57.983  1.00  1.00      PROA C  
ATOM    739  CB  PRO P 128       7.222   1.872 -58.625  1.00  1.00      PROA C  
ATOM    740  CG  PRO P 128       7.475   3.083 -57.868  1.00  1.00      PROA C  
ATOM    741  C   PRO P 128       6.082  -0.241 -57.864  1.00  1.00      PROA C  
ATOM    742  O   PRO P 128       7.202  -0.744 -57.741  1.00  1.00      PROA O  
ATOM    743  N   SER P 129       4.936  -0.944 -57.822  1.00  1.00      PROA N  
ATOM    744  CA  SER P 129       4.762  -2.386 -57.633  1.00  1.00      PROA C  
ATOM    745  CB  SER P 129       3.333  -2.777 -58.009  1.00  1.00      PROA C  
ATOM    746  OG  SER P 129       2.396  -2.205 -57.128  1.00  1.00      PROA O  
ATOM    747  C   SER P 129       5.751  -3.231 -58.429  1.00  1.00      PROA C  
ATOM    748  O   SER P 129       6.154  -2.821 -59.525  1.00  1.00      PROA O  
ATOM    749  N   PRO P 130       6.183  -4.379 -57.898  1.00  1.00      PROA N  
ATOM    750  CD  PRO P 130       5.897  -4.882 -56.547  1.00  1.00      PROA C  
ATOM    751  CA  PRO P 130       7.246  -5.164 -58.545  1.00  1.00      PROA C  
ATOM    752  CB  PRO P 130       7.443  -6.334 -57.580  1.00  1.00      PROA C  
ATOM    753  CG  PRO P 130       7.028  -5.804 -56.287  1.00  1.00      PROA C  
ATOM    754  C   PRO P 130       6.867  -5.653 -59.933  1.00  1.00      PROA C  
ATOM    755  O   PRO P 130       5.792  -6.213 -60.143  1.00  1.00      PROA O  
ATOM    756  N   ALA P 131       7.749  -5.389 -60.893  1.00  1.00      PROA N  
ATOM    757  CA  ALA P 131       7.428  -5.591 -62.295  1.00  1.00      PROA C  
ATOM    758  CB  ALA P 131       8.366  -4.763 -63.166  1.00  1.00      PROA C  
ATOM    759  C   ALA P 131       7.493  -7.048 -62.714  1.00  1.00      PROA C  
ATOM    760  O   ALA P 131       6.864  -7.423 -63.707  1.00  1.00      PROA O  
ATOM    761  N   SER P 132       8.248  -7.874 -61.997  1.00  1.00      PROA N  
ATOM    762  CA  SER P 132       8.186  -9.306 -62.240  1.00  1.00      PROA C  
ATOM    763  CB  SER P 132       9.376  -9.994 -61.584  1.00  1.00      PROA C  
ATOM    764  OG  SER P 132       9.333  -9.835 -60.179  1.00  1.00      PROA O  
ATOM    765  C   SER P 132       6.887  -9.911 -61.734  1.00  1.00      PROA C  
ATOM    766  O   SER P 132       6.471 -10.961 -62.231  1.00  1.00      PROA O  
ATOM    767  N   GLY P 133       6.227  -9.263 -60.780  1.00  1.00      PROA N  
ATOM    768  CA  GLY P 133       5.015  -9.781 -60.191  1.00  1.00      PROA C  
ATOM    769  C   GLY P 133       5.315 -10.549 -58.930  1.00  1.00      PROA C  
ATOM    770  O   GLY P 133       6.259 -11.335 -58.898  1.00  1.00      PROA O  
ATOM    771  N   PHE P 134       4.541 -10.332 -57.879  1.00  1.00      PROA N  
ATOM    772  CA  PHE P 134       4.700 -11.047 -56.625  1.00  1.00      PROA C  
ATOM    773  CB  PHE P 134       5.098 -10.101 -55.497  1.00  1.00      PROA C  
ATOM    774  CG  PHE P 134       5.337 -10.785 -54.187  1.00  1.00      PROA C  
ATOM    775  CD1 PHE P 134       6.496 -11.494 -53.973  1.00  1.00      PROA C  
ATOM    776  CE1 PHE P 134       6.720 -12.111 -52.771  1.00  1.00      PROA C  
ATOM    777  CZ  PHE P 134       5.786 -12.022 -51.771  1.00  1.00      PROA C  
ATOM    778  CD2 PHE P 134       4.411 -10.704 -53.166  1.00  1.00      PROA C  
ATOM    779  CE2 PHE P 134       4.632 -11.320 -51.970  1.00  1.00      PROA C  
ATOM    780  C   PHE P 134       3.394 -11.729 -56.270  1.00  1.00      PROA C  
ATOM    781  O   PHE P 134       2.352 -11.082 -56.225  1.00  1.00      PROA O  
ATOM    782  N   SER P 135       3.449 -13.026 -56.008  1.00  1.00      PROA N  
ATOM    783  CA  SER P 135       2.298 -13.753 -55.484  1.00  1.00      PROA C  
ATOM    784  CB  SER P 135       1.637 -14.611 -56.550  1.00  1.00      PROA C  
ATOM    785  OG  SER P 135       0.577 -15.353 -55.982  1.00  1.00      PROA O  
ATOM    786  C   SER P 135       2.747 -14.612 -54.318  1.00  1.00      PROA C  
ATOM    787  O   SER P 135       3.553 -15.541 -54.516  1.00  1.00      PROA O  
ATOM    788  N   PRO P 136       2.276 -14.347 -53.099  1.00  1.00      PROA N  
ATOM    789  CD  PRO P 136       1.414 -13.243 -52.672  1.00  1.00      PROA C  
ATOM    790  CA  PRO P 136       2.646 -15.196 -51.967  1.00  1.00      PROA C  
ATOM    791  CB  PRO P 136       2.323 -14.314 -50.766  1.00  1.00      PROA C  
ATOM    792  CG  PRO P 136       1.208 -13.533 -51.222  1.00  1.00      PROA C  
ATOM    793  C   PRO P 136       1.866 -16.486 -51.902  1.00  1.00      PROA C  
ATOM    794  O   PRO P 136       2.224 -17.365 -51.113  1.00  1.00      PROA O  
ATOM    795  N   SER P 137       0.825 -16.633 -52.707  1.00  1.00      PROA N  
ATOM    796  CA  SER P 137       0.012 -17.832 -52.714  1.00  1.00      PROA C  
ATOM    797  CB  SER P 137      -1.295 -17.579 -53.444  1.00  1.00      PROA C  
ATOM    798  OG  SER P 137      -2.030 -18.774 -53.514  1.00  1.00      PROA O  
ATOM    799  C   SER P 137       0.759 -18.981 -53.372  1.00  1.00      PROA C  
ATOM    800  O   SER P 137       1.861 -18.833 -53.891  1.00  1.00      PROA O  
ATOM    801  N   VAL P 138       0.153 -20.143 -53.347  1.00  1.00      PROA N  
ATOM    802  CA  VAL P 138       0.813 -21.347 -53.817  1.00  1.00      PROA C  
ATOM    803  CB  VAL P 138       0.342 -22.580 -53.014  1.00  1.00      PROA C  
ATOM    804  CG1 VAL P 138      -0.998 -23.068 -53.492  1.00  1.00      PROA C  
ATOM    805  CG2 VAL P 138       1.393 -23.669 -52.970  1.00  1.00      PROA C  
ATOM    806  C   VAL P 138       0.557 -21.494 -55.311  1.00  1.00      PROA C  
ATOM    807  O   VAL P 138      -0.343 -20.876 -55.879  1.00  1.00      PROA O  
ATOM    808  N   GLN P 139       1.371 -22.316 -55.964  1.00  1.00      PROA N  
ATOM    809  CA  GLN P 139       1.379 -22.439 -57.413  1.00  1.00      PROA C  
ATOM    810  CB  GLN P 139       2.693 -23.112 -57.817  1.00  1.00      PROA C  
ATOM    811  CG  GLN P 139       3.144 -22.891 -59.233  1.00  1.00      PROA C  
ATOM    812  CD  GLN P 139       4.481 -23.507 -59.512  1.00  1.00      PROA C  
ATOM    813  OE1 GLN P 139       5.086 -24.122 -58.640  1.00  1.00      PROA O  
ATOM    814  NE2 GLN P 139       4.955 -23.354 -60.739  1.00  1.00      PROA N  
ATOM    815  C   GLN P 139       0.170 -23.203 -57.953  1.00  1.00      PROA C  
ATOM    816  O   GLN P 139      -0.017 -23.267 -59.169  1.00  1.00      PROA O  
ATOM    817  N   CYS P 140      -0.676 -23.761 -57.090  1.00  1.00      PROA N  
ATOM    818  CA  CYS P 140      -1.844 -24.518 -57.539  1.00  1.00      PROA C  
ATOM    819  CB  CYS P 140      -1.476 -25.972 -57.801  1.00  1.00      PROA C  
ATOM    820  SG  CYS P 140      -2.647 -26.888 -58.779  1.00  1.00      PROA S  
ATOM    821  C   CYS P 140      -2.921 -24.430 -56.475  1.00  1.00      PROA C  
ATOM    822  O   CYS P 140      -3.035 -25.310 -55.616  1.00  1.00      PROA O  
ATOM    823  N   PRO P 141      -3.752 -23.394 -56.512  1.00  1.00      PROA N  
ATOM    824  CD  PRO P 141      -3.790 -22.318 -57.513  1.00  1.00      PROA C  
ATOM    825  CA  PRO P 141      -4.629 -23.106 -55.373  1.00  1.00      PROA C  
ATOM    826  CB  PRO P 141      -5.066 -21.663 -55.635  1.00  1.00      PROA C  
ATOM    827  CG  PRO P 141      -4.942 -21.491 -57.067  1.00  1.00      PROA C  
ATOM    828  C   PRO P 141      -5.833 -24.024 -55.258  1.00  1.00      PROA C  
ATOM    829  O   PRO P 141      -6.394 -24.483 -56.252  1.00  1.00      PROA O  
ATOM    830  N   ASN P 142      -6.226 -24.251 -54.003  1.00  1.00      PROA N  
ATOM    831  CA  ASN P 142      -7.299 -25.158 -53.584  1.00  1.00      PROA C  
ATOM    832  CB  ASN P 142      -8.681 -24.635 -53.979  1.00  1.00      PROA C  
ATOM    833  CG  ASN P 142      -9.060 -23.371 -53.271  1.00  1.00      PROA C  
ATOM    834  OD1 ASN P 142      -9.337 -22.360 -53.883  1.00  1.00      PROA O  
ATOM    835  ND2 ASN P 142      -9.050 -23.418 -51.969  1.00  1.00      PROA N  
ATOM    836  C   ASN P 142      -7.088 -26.563 -54.142  1.00  1.00      PROA C  
ATOM    837  O   ASN P 142      -7.932 -27.111 -54.843  1.00  1.00      PROA O  
ATOM    838  N   ASP P 143      -5.956 -27.156 -53.772  1.00  1.00      PROA N  
ATOM    839  CA  ASP P 143      -5.445 -28.323 -54.484  1.00  1.00      PROA C  
ATOM    840  CB  ASP P 143      -3.981 -28.541 -54.131  1.00  1.00      PROA C  
ATOM    841  CG  ASP P 143      -3.377 -29.699 -54.883  1.00  1.00      PROA C  
ATOM    842  OD1 ASP P 143      -3.251 -29.598 -56.117  1.00  1.00      PROA O  
ATOM    843  OD2 ASP P 143      -3.002 -30.701 -54.240  1.00  1.00      PROA O1-
ATOM    844  C   ASP P 143      -6.258 -29.577 -54.201  1.00  1.00      PROA C  
ATOM    845  O   ASP P 143      -6.764 -30.219 -55.126  1.00  1.00      PROA O  
ATOM    846  N   GLY P 144      -6.387 -29.960 -52.941  1.00  1.00      PROA N  
ATOM    847  CA  GLY P 144      -7.062 -31.210 -52.665  1.00  1.00      PROA C  
ATOM    848  C   GLY P 144      -8.529 -31.073 -52.335  1.00  1.00      PROA C  
ATOM    849  O   GLY P 144      -9.090 -31.916 -51.639  1.00  1.00      PROA O  
ATOM    850  N   PHE P 145      -9.171 -30.026 -52.823  1.00  1.00      PROA N  
ATOM    851  CA  PHE P 145     -10.540 -29.758 -52.427  1.00  1.00      PROA C  
ATOM    852  CB  PHE P 145     -10.577 -28.550 -51.492  1.00  1.00      PROA C  
ATOM    853  CG  PHE P 145     -10.153 -28.876 -50.106  1.00  1.00      PROA C  
ATOM    854  CD1 PHE P 145     -11.078 -29.237 -49.162  1.00  1.00      PROA C  
ATOM    855  CE1 PHE P 145     -10.694 -29.555 -47.902  1.00  1.00      PROA C  
ATOM    856  CZ  PHE P 145      -9.380 -29.564 -47.574  1.00  1.00      PROA C  
ATOM    857  CD2 PHE P 145      -8.822 -28.901 -49.765  1.00  1.00      PROA C  
ATOM    858  CE2 PHE P 145      -8.442 -29.234 -48.505  1.00  1.00      PROA C  
ATOM    859  C   PHE P 145     -11.505 -29.575 -53.580  1.00  1.00      PROA C  
ATOM    860  O   PHE P 145     -12.687 -29.358 -53.329  1.00  1.00      PROA O  
ATOM    861  N   GLY P 146     -11.054 -29.705 -54.817  1.00  1.00      PROA N  
ATOM    862  CA  GLY P 146     -11.914 -29.653 -55.979  1.00  1.00      PROA C  
ATOM    863  C   GLY P 146     -12.390 -31.016 -56.430  1.00  1.00      PROA C  
ATOM    864  O   GLY P 146     -12.628 -31.914 -55.624  1.00  1.00      PROA O  
ATOM    865  N   VAL P 147     -12.529 -31.181 -57.743  1.00  1.00      PROA N  
ATOM    866  CA  VAL P 147     -12.971 -32.460 -58.289  1.00  1.00      PROA C  
ATOM    867  CB  VAL P 147     -13.751 -32.300 -59.603  1.00  1.00      PROA C  
ATOM    868  CG1 VAL P 147     -15.147 -32.112 -59.317  1.00  1.00      PROA C  
ATOM    869  CG2 VAL P 147     -13.256 -31.127 -60.398  1.00  1.00      PROA C  
ATOM    870  C   VAL P 147     -11.830 -33.428 -58.493  1.00  1.00      PROA C  
ATOM    871  O   VAL P 147     -11.974 -34.609 -58.193  1.00  1.00      PROA O  
ATOM    872  N   TYR P 148     -10.721 -32.975 -59.050  1.00  1.00      PROA N  
ATOM    873  CA  TYR P 148      -9.758 -33.885 -59.639  1.00  1.00      PROA C  
ATOM    874  CB  TYR P 148      -8.840 -33.136 -60.592  1.00  1.00      PROA C  
ATOM    875  CG  TYR P 148      -9.600 -32.452 -61.685  1.00  1.00      PROA C  
ATOM    876  CD1 TYR P 148     -10.226 -33.184 -62.676  1.00  1.00      PROA C  
ATOM    877  CE1 TYR P 148     -10.934 -32.565 -63.673  1.00  1.00      PROA C  
ATOM    878  CZ  TYR P 148     -11.001 -31.200 -63.699  1.00  1.00      PROA C  
ATOM    879  OH  TYR P 148     -11.696 -30.578 -64.698  1.00  1.00      PROA O  
ATOM    880  CD2 TYR P 148      -9.681 -31.076 -61.737  1.00  1.00      PROA C  
ATOM    881  CE2 TYR P 148     -10.372 -30.448 -62.735  1.00  1.00      PROA C  
ATOM    882  C   TYR P 148      -8.963 -34.587 -58.555  1.00  1.00      PROA C  
ATOM    883  O   TYR P 148      -8.249 -33.950 -57.778  1.00  1.00      PROA O  
ATOM    884  N   SER P 149      -9.092 -35.905 -58.518  1.00  1.00      PROA N  
ATOM    885  CA  SER P 149      -8.492 -36.754 -57.508  1.00  1.00      PROA C  
ATOM    886  CB  SER P 149      -9.561 -37.457 -56.675  1.00  1.00      PROA C  
ATOM    887  OG  SER P 149     -10.342 -36.537 -55.945  1.00  1.00      PROA O  
ATOM    888  C   SER P 149      -7.628 -37.785 -58.202  1.00  1.00      PROA C  
ATOM    889  O   SER P 149      -7.286 -37.621 -59.372  1.00  1.00      PROA O  
ATOM    890  N   ASN P 150      -7.235 -38.826 -57.487  1.00  1.00      PROA N  
ATOM    891  CA  ASN P 150      -6.682 -40.003 -58.133  1.00  1.00      PROA C  
ATOM    892  CB  ASN P 150      -5.654 -40.666 -57.221  1.00  1.00      PROA C  
ATOM    893  CG  ASN P 150      -4.379 -39.857 -57.108  1.00  1.00      PROA C  
ATOM    894  OD1 ASN P 150      -3.865 -39.350 -58.102  1.00  1.00      PROA O  
ATOM    895  ND2 ASN P 150      -3.870 -39.719 -55.892  1.00  1.00      PROA N  
ATOM    896  C   ASN P 150      -7.753 -41.004 -58.536  1.00  1.00      PROA C  
ATOM    897  O   ASN P 150      -7.419 -42.072 -59.054  1.00  1.00      PROA O  
ATOM    898  N   SER P 151      -9.027 -40.688 -58.317  1.00  1.00      PROA N  
ATOM    899  CA  SER P 151     -10.126 -41.546 -58.727  1.00  1.00      PROA C  
ATOM    900  CB  SER P 151     -10.989 -41.936 -57.519  1.00  1.00      PROA C  
ATOM    901  OG  SER P 151     -11.664 -40.809 -56.998  1.00  1.00      PROA O  
ATOM    902  C   SER P 151     -11.034 -40.925 -59.771  1.00  1.00      PROA C  
ATOM    903  O   SER P 151     -11.786 -41.660 -60.414  1.00  1.00      PROA O  
ATOM    904  N   TYR P 152     -11.005 -39.606 -59.946  1.00  1.00      PROA N  
ATOM    905  CA  TYR P 152     -11.851 -38.930 -60.918  1.00  1.00      PROA C  
ATOM    906  CB  TYR P 152     -12.432 -37.668 -60.273  1.00  1.00      PROA C  
ATOM    907  CG  TYR P 152     -13.432 -36.891 -61.093  1.00  1.00      PROA C  
ATOM    908  CD1 TYR P 152     -14.721 -37.346 -61.244  1.00  1.00      PROA C  
ATOM    909  CE1 TYR P 152     -15.649 -36.629 -61.958  1.00  1.00      PROA C  
ATOM    910  CZ  TYR P 152     -15.294 -35.432 -62.523  1.00  1.00      PROA C  
ATOM    911  OH  TYR P 152     -16.210 -34.710 -63.236  1.00  1.00      PROA O  
ATOM    912  CD2 TYR P 152     -13.104 -35.669 -61.646  1.00  1.00      PROA C  
ATOM    913  CE2 TYR P 152     -14.027 -34.943 -62.373  1.00  1.00      PROA C  
ATOM    914  C   TYR P 152     -11.087 -38.579 -62.186  1.00  1.00      PROA C  
ATOM    915  O   TYR P 152     -11.403 -39.074 -63.269  1.00  1.00      PROA O  
ATOM    916  N   GLY P 153     -10.069 -37.748 -62.064  1.00  1.00      PROA N  
ATOM    917  CA  GLY P 153      -9.366 -37.236 -63.209  1.00  1.00      PROA C  
ATOM    918  C   GLY P 153      -7.863 -37.394 -63.161  1.00  1.00      PROA C  
ATOM    919  O   GLY P 153      -7.165 -36.409 -63.369  1.00  1.00      PROA O  
ATOM    920  N   PRO P 154      -7.331 -38.591 -62.859  1.00  1.00      PROA N  
ATOM    921  CD  PRO P 154      -7.873 -39.924 -63.155  1.00  1.00      PROA C  
ATOM    922  CA  PRO P 154      -5.962 -38.696 -62.294  1.00  1.00      PROA C  
ATOM    923  CB  PRO P 154      -5.789 -40.206 -62.091  1.00  1.00      PROA C  
ATOM    924  CG  PRO P 154      -7.153 -40.775 -62.175  1.00  1.00      PROA C  
ATOM    925  C   PRO P 154      -4.838 -38.150 -63.167  1.00  1.00      PROA C  
ATOM    926  O   PRO P 154      -3.743 -37.896 -62.655  1.00  1.00      PROA O  
ATOM    927  N   GLU P 155      -5.078 -37.943 -64.455  1.00  1.00      PROA N  
ATOM    928  CA  GLU P 155      -4.150 -37.221 -65.307  1.00  1.00      PROA C  
ATOM    929  CB  GLU P 155      -4.423 -37.571 -66.762  1.00  1.00      PROA C  
ATOM    930  CG  GLU P 155      -5.819 -37.208 -67.193  1.00  1.00      PROA C  
ATOM    931  CD  GLU P 155      -6.087 -37.556 -68.634  1.00  1.00      PROA C  
ATOM    932  OE1 GLU P 155      -5.160 -38.060 -69.303  1.00  1.00      PROA O  
ATOM    933  OE2 GLU P 155      -7.225 -37.337 -69.098  1.00  1.00      PROA O1-
ATOM    934  C   GLU P 155      -4.225 -35.713 -65.129  1.00  1.00      PROA C  
ATOM    935  O   GLU P 155      -3.397 -34.998 -65.698  1.00  1.00      PROA O  
ATOM    936  N   PHE P 156      -5.191 -35.218 -64.360  1.00  1.00      PROA N  
ATOM    937  CA  PHE P 156      -5.403 -33.795 -64.133  1.00  1.00      PROA C  
ATOM    938  CB  PHE P 156      -6.814 -33.415 -64.576  1.00  1.00      PROA C  
ATOM    939  CG  PHE P 156      -7.053 -33.529 -66.041  1.00  1.00      PROA C  
ATOM    940  CD1 PHE P 156      -6.033 -33.348 -66.948  1.00  1.00      PROA C  
ATOM    941  CE1 PHE P 156      -6.274 -33.459 -68.298  1.00  1.00      PROA C  
ATOM    942  CZ  PHE P 156      -7.528 -33.787 -68.745  1.00  1.00      PROA C  
ATOM    943  CD2 PHE P 156      -8.304 -33.867 -66.511  1.00  1.00      PROA C  
ATOM    944  CE2 PHE P 156      -8.541 -33.990 -67.850  1.00  1.00      PROA C  
ATOM    945  C   PHE P 156      -5.229 -33.441 -62.665  1.00  1.00      PROA C  
ATOM    946  O   PHE P 156      -5.614 -32.348 -62.252  1.00  1.00      PROA O  
ATOM    947  N   ALA P 157      -4.636 -34.342 -61.880  1.00  1.00      PROA N  
ATOM    948  CA  ALA P 157      -4.947 -34.434 -60.456  1.00  1.00      PROA C  
ATOM    949  CB  ALA P 157      -4.459 -35.770 -59.908  1.00  1.00      PROA C  
ATOM    950  C   ALA P 157      -4.356 -33.283 -59.659  1.00  1.00      PROA C  
ATOM    951  O   ALA P 157      -5.080 -32.554 -58.973  1.00  1.00      PROA O  
HETATM  952  N   HSD P 158      -3.047 -33.100 -59.724  1.00  1.00      PROA N  
HETATM  953  CA  HSD P 158      -2.443 -32.057 -58.910  1.00  1.00      PROA C  
HETATM  954  CB  HSD P 158      -1.349 -32.614 -58.013  1.00  1.00      PROA C  
HETATM  955  ND1 HSD P 158      -1.835 -34.940 -57.192  1.00  1.00      PROA N  
HETATM  956  CG  HSD P 158      -1.860 -33.579 -56.997  1.00  1.00      PROA C  
HETATM  957  CE1 HSD P 158      -2.382 -35.538 -56.151  1.00  1.00      PROA C  
HETATM  958  NE2 HSD P 158      -2.777 -34.613 -55.299  1.00  1.00      PROA N  
HETATM  959  CD2 HSD P 158      -2.479 -33.378 -55.812  1.00  1.00      PROA C  
HETATM  960  C   HSD P 158      -1.916 -30.974 -59.824  1.00  1.00      PROA C  
HETATM  961  O   HSD P 158      -0.780 -30.521 -59.675  1.00  1.00      PROA O  
ATOM    962  N   CYS P 159      -2.778 -30.585 -60.759  1.00  1.00      PROA N  
ATOM    963  CA  CYS P 159      -2.518 -29.701 -61.892  1.00  1.00      PROA C  
ATOM    964  CB  CYS P 159      -2.599 -28.222 -61.490  1.00  1.00      PROA C  
ATOM    965  SG  CYS P 159      -1.465 -27.511 -60.303  1.00  1.00      PROA S  
ATOM    966  C   CYS P 159      -1.210 -30.063 -62.592  1.00  1.00      PROA C  
ATOM    967  O   CYS P 159      -0.263 -29.290 -62.668  1.00  1.00      PROA O  
ATOM    968  N   ARG P 160      -1.188 -31.291 -63.103  1.00  1.00      PROA N  
ATOM    969  CA  ARG P 160      -0.084 -31.734 -63.940  1.00  1.00      PROA C  
ATOM    970  CB  ARG P 160      -0.222 -33.229 -64.192  1.00  1.00      PROA C  
ATOM    971  CG  ARG P 160       0.890 -33.862 -64.980  1.00  1.00      PROA C  
ATOM    972  CD  ARG P 160       0.653 -35.342 -65.053  1.00  1.00      PROA C  
ATOM    973  NE  ARG P 160       0.779 -35.933 -63.729  1.00  1.00      PROA N  
ATOM    974  CZ  ARG P 160       0.400 -37.167 -63.423  1.00  1.00      PROA C  
ATOM    975  NH1 ARG P 160      -0.142 -37.942 -64.350  1.00  1.00      PROA N1+
ATOM    976  NH2 ARG P 160       0.556 -37.622 -62.191  1.00  1.00      PROA N  
ATOM    977  C   ARG P 160      -0.044 -30.969 -65.252  1.00  1.00      PROA C  
ATOM    978  O   ARG P 160       1.036 -30.703 -65.787  1.00  1.00      PROA O  
ATOM    979  N   GLU P 161      -1.207 -30.571 -65.758  1.00  1.00      PROA N  
ATOM    980  CA  GLU P 161      -1.288 -29.864 -67.026  1.00  1.00      PROA C  
ATOM    981  CB  GLU P 161      -2.725 -29.905 -67.534  1.00  1.00      PROA C  
ATOM    982  CG  GLU P 161      -3.211 -31.279 -67.920  1.00  1.00      PROA C  
ATOM    983  CD  GLU P 161      -2.611 -31.755 -69.209  1.00  1.00      PROA C  
ATOM    984  OE1 GLU P 161      -2.342 -30.903 -70.080  1.00  1.00      PROA O  
ATOM    985  OE2 GLU P 161      -2.412 -32.977 -69.356  1.00  1.00      PROA O1-
ATOM    986  C   GLU P 161      -0.818 -28.421 -66.902  1.00  1.00      PROA C  
ATOM    987  O   GLU P 161       0.145 -28.013 -67.557  1.00  1.00      PROA O  
ATOM    988  N   ILE P 162      -1.497 -27.630 -66.078  1.00  1.00      PROA N  
ATOM    989  CA  ILE P 162      -1.318 -26.186 -66.037  1.00  1.00      PROA C  
ATOM    990  CB  ILE P 162      -2.532 -25.442 -66.609  1.00  1.00      PROA C  
ATOM    991  CG2 ILE P 162      -2.338 -23.958 -66.505  1.00  1.00      PROA C  
ATOM    992  CG1 ILE P 162      -2.788 -25.821 -68.056  1.00  1.00      PROA C  
ATOM    993  CD  ILE P 162      -4.101 -25.345 -68.527  1.00  1.00      PROA C  
ATOM    994  C   ILE P 162      -1.111 -25.764 -64.597  1.00  1.00      PROA C  
ATOM    995  O   ILE P 162      -1.974 -26.012 -63.753  1.00  1.00      PROA O  
ATOM    996  N   GLN P 163       0.004 -25.098 -64.318  1.00  1.00      PROA N  
ATOM    997  CA  GLN P 163       0.137 -24.332 -63.087  1.00  1.00      PROA C  
ATOM    998  CB  GLN P 163       1.599 -24.067 -62.763  1.00  1.00      PROA C  
ATOM    999  CG  GLN P 163       2.490 -25.280 -62.657  1.00  1.00      PROA C  
ATOM   1000  CD  GLN P 163       2.040 -26.262 -61.610  1.00  1.00      PROA C  
ATOM   1001  OE1 GLN P 163       1.685 -27.384 -61.926  1.00  1.00      PROA O  
ATOM   1002  NE2 GLN P 163       2.033 -25.845 -60.358  1.00  1.00      PROA N  
ATOM   1003  C   GLN P 163      -0.596 -23.022 -63.311  1.00  1.00      PROA C  
ATOM   1004  O   GLN P 163      -0.159 -22.204 -64.120  1.00  1.00      PROA O  
ATOM   1005  N   TRP P 164      -1.726 -22.833 -62.638  1.00  1.00      PROA N  
ATOM   1006  CA  TRP P 164      -2.558 -21.670 -62.920  1.00  1.00      PROA C  
ATOM   1007  CB  TRP P 164      -3.941 -21.859 -62.308  1.00  1.00      PROA C  
ATOM   1008  CG  TRP P 164      -4.657 -23.064 -62.826  1.00  1.00      PROA C  
ATOM   1009  CD1 TRP P 164      -4.772 -24.253 -62.202  1.00  1.00      PROA C  
ATOM   1010  NE1 TRP P 164      -5.495 -25.122 -62.969  1.00  1.00      PROA N  
ATOM   1011  CE2 TRP P 164      -5.847 -24.502 -64.134  1.00  1.00      PROA C  
ATOM   1012  CD2 TRP P 164      -5.349 -23.199 -64.078  1.00  1.00      PROA C  
ATOM   1013  CE3 TRP P 164      -5.582 -22.349 -65.155  1.00  1.00      PROA C  
ATOM   1014  CZ3 TRP P 164      -6.302 -22.819 -66.228  1.00  1.00      PROA C  
ATOM   1015  CZ2 TRP P 164      -6.580 -24.969 -65.214  1.00  1.00      PROA C  
ATOM   1016  CH2 TRP P 164      -6.784 -24.113 -66.253  1.00  1.00      PROA C  
ATOM   1017  C   TRP P 164      -1.914 -20.399 -62.396  1.00  1.00      PROA C  
ATOM   1018  O   TRP P 164      -1.862 -19.387 -63.099  1.00  1.00      PROA O  
ATOM   1019  N   ASN P 165      -1.416 -20.434 -61.169  1.00  1.00      PROA N  
ATOM   1020  CA  ASN P 165      -0.661 -19.332 -60.596  1.00  1.00      PROA C  
ATOM   1021  CB  ASN P 165      -0.982 -19.186 -59.123  1.00  1.00      PROA C  
ATOM   1022  CG  ASN P 165      -0.534 -17.885 -58.568  1.00  1.00      PROA C  
ATOM   1023  OD1 ASN P 165      -0.175 -16.982 -59.303  1.00  1.00      PROA O  
ATOM   1024  ND2 ASN P 165      -0.505 -17.787 -57.258  1.00  1.00      PROA N  
ATOM   1025  C   ASN P 165       0.808 -19.655 -60.815  1.00  1.00      PROA C  
ATOM   1026  O   ASN P 165       1.480 -20.198 -59.949  1.00  1.00      PROA O  
ATOM   1027  N   SER P 166       1.321 -19.295 -61.988  1.00  1.00      PROA N  
ATOM   1028  CA  SER P 166       2.677 -19.684 -62.357  1.00  1.00      PROA C  
ATOM   1029  CB  SER P 166       2.872 -19.523 -63.858  1.00  1.00      PROA C  
ATOM   1030  OG  SER P 166       2.814 -18.160 -64.224  1.00  1.00      PROA O  
ATOM   1031  C   SER P 166       3.746 -18.893 -61.632  1.00  1.00      PROA C  
ATOM   1032  O   SER P 166       4.932 -19.181 -61.803  1.00  1.00      PROA O  
ATOM   1033  N   LEU P 167       3.350 -17.925 -60.824  1.00  1.00      PROA N  
ATOM   1034  CA  LEU P 167       4.247 -16.968 -60.226  1.00  1.00      PROA C  
ATOM   1035  CB  LEU P 167       3.817 -15.569 -60.666  1.00  1.00      PROA C  
ATOM   1036  CG  LEU P 167       4.753 -14.392 -60.627  1.00  1.00      PROA C  
ATOM   1037  CD1 LEU P 167       5.891 -14.714 -61.539  1.00  1.00      PROA C  
ATOM   1038  CD2 LEU P 167       3.982 -13.246 -61.163  1.00  1.00      PROA C  
ATOM   1039  C   LEU P 167       4.263 -17.082 -58.711  1.00  1.00      PROA C  
ATOM   1040  O   LEU P 167       5.058 -16.405 -58.054  1.00  1.00      PROA O  
ATOM   1041  N   GLY P 168       3.440 -17.955 -58.142  1.00  1.00      PROA N  
ATOM   1042  CA  GLY P 168       3.330 -18.047 -56.706  1.00  1.00      PROA C  
ATOM   1043  C   GLY P 168       4.508 -18.771 -56.087  1.00  1.00      PROA C  
ATOM   1044  O   GLY P 168       4.990 -19.777 -56.599  1.00  1.00      PROA O  
ATOM   1045  N   ASN P 169       4.965 -18.244 -54.958  1.00  1.00      PROA N  
ATOM   1046  CA  ASN P 169       6.134 -18.769 -54.280  1.00  1.00      PROA C  
ATOM   1047  CB  ASN P 169       7.159 -17.648 -54.072  1.00  1.00      PROA C  
ATOM   1048  CG  ASN P 169       6.610 -16.452 -53.315  1.00  1.00      PROA C  
ATOM   1049  OD1 ASN P 169       5.565 -16.505 -52.697  1.00  1.00      PROA O  
ATOM   1050  ND2 ASN P 169       7.309 -15.342 -53.408  1.00  1.00      PROA N  
ATOM   1051  C   ASN P 169       5.786 -19.477 -52.979  1.00  1.00      PROA C  
ATOM   1052  O   ASN P 169       6.689 -19.897 -52.255  1.00  1.00      PROA O  
ATOM   1053  N   GLY P 170       4.500 -19.606 -52.670  1.00  1.00      PROA N  
ATOM   1054  CA  GLY P 170       4.047 -20.387 -51.537  1.00  1.00      PROA C  
ATOM   1055  C   GLY P 170       4.425 -19.823 -50.195  1.00  1.00      PROA C  
ATOM   1056  O   GLY P 170       4.546 -20.571 -49.228  1.00  1.00      PROA O  
ATOM   1057  N   LEU P 171       4.602 -18.516 -50.104  1.00  1.00      PROA N  
ATOM   1058  CA  LEU P 171       5.197 -17.952 -48.910  1.00  1.00      PROA C  
ATOM   1059  CB  LEU P 171       5.876 -16.639 -49.274  1.00  1.00      PROA C  
ATOM   1060  CG  LEU P 171       6.978 -16.094 -48.399  1.00  1.00      PROA C  
ATOM   1061  CD1 LEU P 171       8.050 -17.122 -48.387  1.00  1.00      PROA C  
ATOM   1062  CD2 LEU P 171       7.506 -14.850 -49.039  1.00  1.00      PROA C  
ATOM   1063  C   LEU P 171       4.163 -17.755 -47.818  1.00  1.00      PROA C  
ATOM   1064  O   LEU P 171       4.497 -17.822 -46.637  1.00  1.00      PROA O  
ATOM   1065  N   ALA P 172       2.903 -17.568 -48.191  1.00  1.00      PROA N  
ATOM   1066  CA  ALA P 172       1.801 -17.381 -47.261  1.00  1.00      PROA C  
ATOM   1067  CB  ALA P 172       0.618 -16.747 -47.981  1.00  1.00      PROA C  
ATOM   1068  C   ALA P 172       1.345 -18.672 -46.609  1.00  1.00      PROA C  
ATOM   1069  O   ALA P 172       0.420 -18.642 -45.796  1.00  1.00      PROA O  
ATOM   1070  N   TYR P 173       1.960 -19.801 -46.939  1.00  1.00      PROA N  
ATOM   1071  CA  TYR P 173       1.569 -21.085 -46.386  1.00  1.00      PROA C  
ATOM   1072  CB  TYR P 173       1.039 -21.987 -47.498  1.00  1.00      PROA C  
ATOM   1073  CG  TYR P 173      -0.290 -21.483 -47.983  1.00  1.00      PROA C  
ATOM   1074  CD1 TYR P 173      -1.456 -21.808 -47.319  1.00  1.00      PROA C  
ATOM   1075  CE1 TYR P 173      -2.668 -21.327 -47.735  1.00  1.00      PROA C  
ATOM   1076  CZ  TYR P 173      -2.729 -20.488 -48.813  1.00  1.00      PROA C  
ATOM   1077  OH  TYR P 173      -3.942 -20.008 -49.223  1.00  1.00      PROA O  
ATOM   1078  CD2 TYR P 173      -0.378 -20.622 -49.064  1.00  1.00      PROA C  
ATOM   1079  CE2 TYR P 173      -1.590 -20.132 -49.481  1.00  1.00      PROA C  
ATOM   1080  C   TYR P 173       2.706 -21.739 -45.623  1.00  1.00      PROA C  
ATOM   1081  O   TYR P 173       2.570 -22.883 -45.194  1.00  1.00      PROA O  
ATOM   1082  N   GLU P 174       3.816 -21.039 -45.442  1.00  1.00      PROA N  
ATOM   1083  CA  GLU P 174       4.881 -21.422 -44.538  1.00  1.00      PROA C  
ATOM   1084  CB  GLU P 174       6.218 -20.900 -45.049  1.00  1.00      PROA C  
ATOM   1085  CG  GLU P 174       6.637 -21.426 -46.388  1.00  1.00      PROA C  
ATOM   1086  CD  GLU P 174       7.036 -22.877 -46.346  1.00  1.00      PROA C  
ATOM   1087  OE1 GLU P 174       7.604 -23.308 -45.322  1.00  1.00      PROA O  
ATOM   1088  OE2 GLU P 174       6.784 -23.593 -47.336  1.00  1.00      PROA O1-
ATOM   1089  C   GLU P 174       4.596 -20.857 -43.154  1.00  1.00      PROA C  
ATOM   1090  O   GLU P 174       3.761 -19.971 -42.986  1.00  1.00      PROA O  
ATOM   1091  N   ASP P 175       5.315 -21.349 -42.151  1.00  1.00      PROA N  
ATOM   1092  CA  ASP P 175       5.235 -20.744 -40.833  1.00  1.00      PROA C  
ATOM   1093  CB  ASP P 175       4.681 -21.684 -39.758  1.00  1.00      PROA C  
ATOM   1094  CG  ASP P 175       5.468 -22.945 -39.606  1.00  1.00      PROA C  
ATOM   1095  OD1 ASP P 175       6.303 -23.265 -40.469  1.00  1.00      PROA O  
ATOM   1096  OD2 ASP P 175       5.263 -23.619 -38.580  1.00  1.00      PROA O1-
ATOM   1097  C   ASP P 175       6.589 -20.213 -40.396  1.00  1.00      PROA C  
ATOM   1098  O   ASP P 175       7.639 -20.737 -40.770  1.00  1.00      PROA O  
ATOM   1099  N   PHE P 176       6.542 -19.153 -39.609  1.00  1.00      PROA N  
ATOM   1100  CA  PHE P 176       7.730 -18.450 -39.177  1.00  1.00      PROA C  
ATOM   1101  CB  PHE P 176       7.799 -17.071 -39.821  1.00  1.00      PROA C  
ATOM   1102  CG  PHE P 176       7.802 -17.115 -41.311  1.00  1.00      PROA C  
ATOM   1103  CD1 PHE P 176       8.917 -17.552 -41.994  1.00  1.00      PROA C  
ATOM   1104  CE1 PHE P 176       8.923 -17.607 -43.359  1.00  1.00      PROA C  
ATOM   1105  CZ  PHE P 176       7.815 -17.207 -44.064  1.00  1.00      PROA C  
ATOM   1106  CD2 PHE P 176       6.692 -16.717 -42.031  1.00  1.00      PROA C  
ATOM   1107  CE2 PHE P 176       6.697 -16.767 -43.400  1.00  1.00      PROA C  
ATOM   1108  C   PHE P 176       7.717 -18.336 -37.664  1.00  1.00      PROA C  
ATOM   1109  O   PHE P 176       6.658 -18.336 -37.034  1.00  1.00      PROA O  
ATOM   1110  N   SER P 177       8.907 -18.242 -37.080  1.00  1.00      PROA N  
ATOM   1111  CA  SER P 177       9.048 -18.179 -35.634  1.00  1.00      PROA C  
ATOM   1112  CB  SER P 177      10.040 -19.234 -35.165  1.00  1.00      PROA C  
ATOM   1113  OG  SER P 177      11.322 -18.961 -35.669  1.00  1.00      PROA O  
ATOM   1114  C   SER P 177       9.460 -16.795 -35.142  1.00  1.00      PROA C  
ATOM   1115  O   SER P 177       9.991 -16.671 -34.042  1.00  1.00      PROA O  
ATOM   1116  N   PHE P 178       9.205 -15.757 -35.929  1.00  1.00      PROA N  
ATOM   1117  CA  PHE P 178       9.446 -14.368 -35.573  1.00  1.00      PROA C  
ATOM   1118  CB  PHE P 178      10.842 -13.913 -36.025  1.00  1.00      PROA C  
ATOM   1119  CG  PHE P 178      11.153 -14.197 -37.456  1.00  1.00      PROA C  
ATOM   1120  CD1 PHE P 178      11.843 -15.337 -37.793  1.00  1.00      PROA C  
ATOM   1121  CE1 PHE P 178      12.133 -15.616 -39.087  1.00  1.00      PROA C  
ATOM   1122  CZ  PHE P 178      11.758 -14.759 -40.071  1.00  1.00      PROA C  
ATOM   1123  CD2 PHE P 178      10.779 -13.333 -38.463  1.00  1.00      PROA C  
ATOM   1124  CE2 PHE P 178      11.065 -13.624 -39.763  1.00  1.00      PROA C  
ATOM   1125  C   PHE P 178       8.344 -13.536 -36.207  1.00  1.00      PROA C  
ATOM   1126  O   PHE P 178       7.690 -13.996 -37.146  1.00  1.00      PROA O  
ATOM   1127  N   PRO P 179       8.086 -12.328 -35.708  1.00  1.00      PROA N  
ATOM   1128  CD  PRO P 179       8.499 -11.758 -34.418  1.00  1.00      PROA C  
ATOM   1129  CA  PRO P 179       7.021 -11.512 -36.304  1.00  1.00      PROA C  
ATOM   1130  CB  PRO P 179       6.840 -10.378 -35.298  1.00  1.00      PROA C  
ATOM   1131  CG  PRO P 179       7.388 -10.845 -34.093  1.00  1.00      PROA C  
ATOM   1132  C   PRO P 179       7.390 -10.947 -37.667  1.00  1.00      PROA C  
ATOM   1133  O   PRO P 179       8.555 -10.866 -38.043  1.00  1.00      PROA O  
ATOM   1134  N   ILE P 180       6.354 -10.575 -38.419  1.00  1.00      PROA N  
ATOM   1135  CA  ILE P 180       6.476  -9.814 -39.663  1.00  1.00      PROA C  
ATOM   1136  CB  ILE P 180       6.430 -10.694 -40.927  1.00  1.00      PROA C  
ATOM   1137  CG2 ILE P 180       6.399  -9.842 -42.133  1.00  1.00      PROA C  
ATOM   1138  CG1 ILE P 180       7.680 -11.526 -41.119  1.00  1.00      PROA C  
ATOM   1139  CD  ILE P 180       7.627 -12.879 -40.619  1.00  1.00      PROA C  
ATOM   1140  C   ILE P 180       5.346  -8.793 -39.713  1.00  1.00      PROA C  
ATOM   1141  O   ILE P 180       4.174  -9.170 -39.687  1.00  1.00      PROA O  
ATOM   1142  N   PHE P 181       5.682  -7.508 -39.777  1.00  1.00      PROA N  
ATOM   1143  CA  PHE P 181       4.660  -6.483 -39.935  1.00  1.00      PROA C  
ATOM   1144  CB  PHE P 181       4.708  -5.372 -38.872  1.00  1.00      PROA C  
ATOM   1145  CG  PHE P 181       4.217  -5.754 -37.495  1.00  1.00      PROA C  
ATOM   1146  CD1 PHE P 181       4.217  -7.048 -37.017  1.00  1.00      PROA C  
ATOM   1147  CE1 PHE P 181       3.737  -7.338 -35.763  1.00  1.00      PROA C  
ATOM   1148  CZ  PHE P 181       3.138  -6.357 -35.023  1.00  1.00      PROA C  
ATOM   1149  CD2 PHE P 181       3.578  -4.794 -36.745  1.00  1.00      PROA C  
ATOM   1150  CE2 PHE P 181       3.061  -5.087 -35.513  1.00  1.00      PROA C  
ATOM   1151  C   PHE P 181       4.785  -5.803 -41.293  1.00  1.00      PROA C  
ATOM   1152  O   PHE P 181       5.856  -5.759 -41.896  1.00  1.00      PROA O  
ATOM   1153  N   LEU P 182       3.672  -5.251 -41.758  1.00  1.00      PROA N  
ATOM   1154  CA  LEU P 182       3.650  -4.398 -42.939  1.00  1.00      PROA C  
ATOM   1155  CB  LEU P 182       2.463  -4.705 -43.846  1.00  1.00      PROA C  
ATOM   1156  CG  LEU P 182       2.359  -3.784 -45.060  1.00  1.00      PROA C  
ATOM   1157  CD1 LEU P 182       3.520  -3.991 -45.966  1.00  1.00      PROA C  
ATOM   1158  CD2 LEU P 182       1.072  -3.966 -45.801  1.00  1.00      PROA C  
ATOM   1159  C   LEU P 182       3.586  -2.945 -42.503  1.00  1.00      PROA C  
ATOM   1160  O   LEU P 182       2.639  -2.536 -41.832  1.00  1.00      PROA O  
ATOM   1161  N   LEU P 183       4.584  -2.170 -42.892  1.00  1.00      PROA N  
ATOM   1162  CA  LEU P 183       4.563  -0.729 -42.718  1.00  1.00      PROA C  
ATOM   1163  CB  LEU P 183       5.974  -0.182 -42.564  1.00  1.00      PROA C  
ATOM   1164  CG  LEU P 183       6.730  -0.660 -41.343  1.00  1.00      PROA C  
ATOM   1165  CD1 LEU P 183       8.118  -0.142 -41.431  1.00  1.00      PROA C  
ATOM   1166  CD2 LEU P 183       6.064  -0.150 -40.111  1.00  1.00      PROA C  
ATOM   1167  C   LEU P 183       3.892  -0.111 -43.931  1.00  1.00      PROA C  
ATOM   1168  O   LEU P 183       4.402  -0.214 -45.047  1.00  1.00      PROA O  
ATOM   1169  N   GLU P 184       2.766   0.542 -43.709  1.00  1.00      PROA N  
ATOM   1170  CA  GLU P 184       1.917   1.037 -44.778  1.00  1.00      PROA C  
ATOM   1171  CB  GLU P 184       0.463   0.887 -44.354  1.00  1.00      PROA C  
ATOM   1172  CG  GLU P 184       0.064  -0.543 -44.167  1.00  1.00      PROA C  
ATOM   1173  CD  GLU P 184      -1.296  -0.680 -43.550  1.00  1.00      PROA C  
ATOM   1174  OE1 GLU P 184      -1.829   0.329 -43.054  1.00  1.00      PROA O  
ATOM   1175  OE2 GLU P 184      -1.848  -1.793 -43.573  1.00  1.00      PROA O1-
ATOM   1176  C   GLU P 184       2.205   2.488 -45.115  1.00  1.00      PROA C  
ATOM   1177  O   GLU P 184       2.248   2.855 -46.292  1.00  1.00      PROA O  
ATOM   1178  N   ASP P 185       2.395   3.314 -44.095  1.00  1.00      PROA N  
ATOM   1179  CA  ASP P 185       2.676   4.726 -44.269  1.00  1.00      PROA C  
ATOM   1180  CB  ASP P 185       2.316   5.477 -42.992  1.00  1.00      PROA C  
ATOM   1181  CG  ASP P 185       2.228   6.965 -43.194  1.00  1.00      PROA C  
ATOM   1182  OD1 ASP P 185       2.401   7.433 -44.338  1.00  1.00      PROA O  
ATOM   1183  OD2 ASP P 185       1.995   7.679 -42.200  1.00  1.00      PROA O1-
ATOM   1184  C   ASP P 185       4.147   4.929 -44.611  1.00  1.00      PROA C  
ATOM   1185  O   ASP P 185       5.012   4.157 -44.203  1.00  1.00      PROA O  
ATOM   1186  N   GLU P 186       4.423   5.985 -45.366  1.00  1.00      PROA N  
ATOM   1187  CA  GLU P 186       5.779   6.256 -45.818  1.00  1.00      PROA C  
ATOM   1188  CB  GLU P 186       5.737   6.802 -47.250  1.00  1.00      PROA C  
ATOM   1189  CG  GLU P 186       7.093   7.119 -47.854  1.00  1.00      PROA C  
ATOM   1190  CD  GLU P 186       8.018   5.913 -47.934  1.00  1.00      PROA C  
ATOM   1191  OE1 GLU P 186       7.539   4.777 -48.138  1.00  1.00      PROA O  
ATOM   1192  OE2 GLU P 186       9.240   6.102 -47.763  1.00  1.00      PROA O1-
ATOM   1193  C   GLU P 186       6.525   7.209 -44.893  1.00  1.00      PROA C  
ATOM   1194  O   GLU P 186       7.754   7.094 -44.737  1.00  1.00      PROA O  
ATOM   1195  N   ASN P 187       5.803   8.119 -44.238  1.00  1.00      PROA N  
ATOM   1196  CA  ASN P 187       6.429   8.977 -43.244  1.00  1.00      PROA C  
ATOM   1197  CB  ASN P 187       5.454  10.054 -42.793  1.00  1.00      PROA C  
ATOM   1198  CG  ASN P 187       5.352  11.186 -43.780  1.00  1.00      PROA C  
ATOM   1199  OD1 ASN P 187       6.323  11.527 -44.447  1.00  1.00      PROA O  
ATOM   1200  ND2 ASN P 187       4.186  11.796 -43.858  1.00  1.00      PROA N  
ATOM   1201  C   ASN P 187       6.945   8.192 -42.045  1.00  1.00      PROA C  
ATOM   1202  O   ASN P 187       7.981   8.554 -41.475  1.00  1.00      PROA O  
ATOM   1203  N   GLU P 188       6.273   7.105 -41.673  1.00  1.00      PROA N  
ATOM   1204  CA  GLU P 188       6.752   6.298 -40.558  1.00  1.00      PROA C  
ATOM   1205  CB  GLU P 188       5.674   5.318 -40.120  1.00  1.00      PROA C  
ATOM   1206  CG  GLU P 188       4.446   6.002 -39.586  1.00  1.00      PROA C  
ATOM   1207  CD  GLU P 188       3.438   5.035 -39.017  1.00  1.00      PROA C  
ATOM   1208  OE1 GLU P 188       3.662   3.813 -39.129  1.00  1.00      PROA O  
ATOM   1209  OE2 GLU P 188       2.422   5.495 -38.464  1.00  1.00      PROA O1-
ATOM   1210  C   GLU P 188       8.032   5.564 -40.918  1.00  1.00      PROA C  
ATOM   1211  O   GLU P 188       8.930   5.417 -40.080  1.00  1.00      PROA O  
ATOM   1212  N   THR P 189       8.146   5.130 -42.171  1.00  1.00      PROA N  
ATOM   1213  CA  THR P 189       9.387   4.543 -42.655  1.00  1.00      PROA C  
ATOM   1214  CB  THR P 189       9.162   3.961 -44.046  1.00  1.00      PROA C  
ATOM   1215  OG1 THR P 189       8.071   3.041 -43.987  1.00  1.00      PROA O  
ATOM   1216  CG2 THR P 189      10.383   3.212 -44.538  1.00  1.00      PROA C  
ATOM   1217  C   THR P 189      10.506   5.576 -42.662  1.00  1.00      PROA C  
ATOM   1218  O   THR P 189      11.653   5.253 -42.331  1.00  1.00      PROA O  
ATOM   1219  N   LYS P 190      10.174   6.835 -42.973  1.00  1.00      PROA N  
ATOM   1220  CA  LYS P 190      11.170   7.903 -42.892  1.00  1.00      PROA C  
ATOM   1221  CB  LYS P 190      10.614   9.198 -43.456  1.00  1.00      PROA C  
ATOM   1222  CG  LYS P 190      10.433   9.192 -44.937  1.00  1.00      PROA C  
ATOM   1223  CD  LYS P 190       9.878  10.515 -45.398  1.00  1.00      PROA C  
ATOM   1224  CE  LYS P 190       9.642  10.507 -46.883  1.00  1.00      PROA C  
ATOM   1225  NZ  LYS P 190       9.058  11.797 -47.337  1.00  1.00      PROA N1+
ATOM   1226  C   LYS P 190      11.643   8.136 -41.462  1.00  1.00      PROA C  
ATOM   1227  O   LYS P 190      12.832   8.375 -41.232  1.00  1.00      PROA O  
ATOM   1228  N   VAL P 191      10.729   8.059 -40.494  1.00  1.00      PROA N  
ATOM   1229  CA  VAL P 191      11.102   8.277 -39.097  1.00  1.00      PROA C  
ATOM   1230  CB  VAL P 191       9.836   8.453 -38.242  1.00  1.00      PROA C  
ATOM   1231  CG1 VAL P 191      10.175   8.506 -36.781  1.00  1.00      PROA C  
ATOM   1232  CG2 VAL P 191       9.139   9.724 -38.632  1.00  1.00      PROA C  
ATOM   1233  C   VAL P 191      12.002   7.151 -38.588  1.00  1.00      PROA C  
ATOM   1234  O   VAL P 191      13.016   7.404 -37.918  1.00  1.00      PROA O  
ATOM   1235  N   ILE P 192      11.682   5.904 -38.944  1.00  1.00      PROA N  
ATOM   1236  CA  ILE P 192      12.510   4.769 -38.529  1.00  1.00      PROA C  
ATOM   1237  CB  ILE P 192      11.793   3.444 -38.836  1.00  1.00      PROA C  
ATOM   1238  CG2 ILE P 192      12.636   2.262 -38.425  1.00  1.00      PROA C  
ATOM   1239  CG1 ILE P 192      10.487   3.373 -38.070  1.00  1.00      PROA C  
ATOM   1240  CD  ILE P 192       9.628   2.225 -38.462  1.00  1.00      PROA C  
ATOM   1241  C   ILE P 192      13.884   4.822 -39.186  1.00  1.00      PROA C  
ATOM   1242  O   ILE P 192      14.904   4.554 -38.537  1.00  1.00      PROA O  
ATOM   1243  N   LYS P 193      13.949   5.203 -40.462  1.00  1.00      PROA N  
ATOM   1244  CA  LYS P 193      15.251   5.287 -41.103  1.00  1.00      PROA C  
ATOM   1245  CB  LYS P 193      15.093   5.365 -42.612  1.00  1.00      PROA C  
ATOM   1246  CG  LYS P 193      14.623   4.089 -43.244  1.00  1.00      PROA C  
ATOM   1247  CD  LYS P 193      14.546   4.237 -44.734  1.00  1.00      PROA C  
ATOM   1248  CE  LYS P 193      14.132   2.960 -45.394  1.00  1.00      PROA C  
ATOM   1249  NZ  LYS P 193      14.048   3.128 -46.865  1.00  1.00      PROA N1+
ATOM   1250  C   LYS P 193      16.061   6.465 -40.583  1.00  1.00      PROA C  
ATOM   1251  O   LYS P 193      17.291   6.399 -40.556  1.00  1.00      PROA O  
ATOM   1252  N   GLN P 194      15.398   7.519 -40.107  1.00  1.00      PROA N  
ATOM   1253  CA  GLN P 194      16.137   8.619 -39.503  1.00  1.00      PROA C  
ATOM   1254  CB  GLN P 194      15.231   9.832 -39.336  1.00  1.00      PROA C  
ATOM   1255  CG  GLN P 194      15.985  11.062 -38.910  1.00  1.00      PROA C  
ATOM   1256  CD  GLN P 194      17.078  11.415 -39.898  1.00  1.00      PROA C  
ATOM   1257  OE1 GLN P 194      18.261  11.195 -39.643  1.00  1.00      PROA O  
ATOM   1258  NE2 GLN P 194      16.684  11.946 -41.045  1.00  1.00      PROA N  
ATOM   1259  C   GLN P 194      16.743   8.215 -38.166  1.00  1.00      PROA C  
ATOM   1260  O   GLN P 194      17.887   8.574 -37.869  1.00  1.00      PROA O  
ATOM   1261  N   CYS P 195      15.998   7.459 -37.352  1.00  1.00      PROA N  
ATOM   1262  CA  CYS P 195      16.564   6.948 -36.100  1.00  1.00      PROA C  
ATOM   1263  CB  CYS P 195      15.480   6.290 -35.260  1.00  1.00      PROA C  
ATOM   1264  SG  CYS P 195      14.261   7.429 -34.625  1.00  1.00      PROA S  
ATOM   1265  C   CYS P 195      17.706   5.968 -36.351  1.00  1.00      PROA C  
ATOM   1266  O   CYS P 195      18.706   5.969 -35.617  1.00  1.00      PROA O  
ATOM   1267  N   TYR P 196      17.583   5.148 -37.398  1.00  1.00      PROA N  
ATOM   1268  CA  TYR P 196      18.690   4.294 -37.811  1.00  1.00      PROA C  
ATOM   1269  CB  TYR P 196      18.279   3.388 -38.967  1.00  1.00      PROA C  
ATOM   1270  CG  TYR P 196      19.435   2.583 -39.498  1.00  1.00      PROA C  
ATOM   1271  CD1 TYR P 196      19.936   1.515 -38.790  1.00  1.00      PROA C  
ATOM   1272  CE1 TYR P 196      20.996   0.797 -39.254  1.00  1.00      PROA C  
ATOM   1273  CZ  TYR P 196      21.569   1.125 -40.448  1.00  1.00      PROA C  
ATOM   1274  OH  TYR P 196      22.628   0.404 -40.927  1.00  1.00      PROA O  
ATOM   1275  CD2 TYR P 196      20.030   2.898 -40.708  1.00  1.00      PROA C  
ATOM   1276  CE2 TYR P 196      21.090   2.176 -41.179  1.00  1.00      PROA C  
ATOM   1277  C   TYR P 196      19.915   5.105 -38.208  1.00  1.00      PROA C  
ATOM   1278  O   TYR P 196      21.042   4.727 -37.881  1.00  1.00      PROA O  
ATOM   1279  N   GLN P 197      19.720   6.206 -38.937  1.00  1.00      PROA N  
ATOM   1280  CA  GLN P 197      20.863   7.007 -39.360  1.00  1.00      PROA C  
ATOM   1281  CB  GLN P 197      20.451   8.045 -40.394  1.00  1.00      PROA C  
ATOM   1282  CG  GLN P 197      20.070   7.504 -41.733  1.00  1.00      PROA C  
ATOM   1283  CD  GLN P 197      21.184   6.763 -42.386  1.00  1.00      PROA C  
ATOM   1284  OE1 GLN P 197      21.102   5.562 -42.594  1.00  1.00      PROA O  
ATOM   1285  NE2 GLN P 197      22.255   7.469 -42.690  1.00  1.00      PROA N  
ATOM   1286  C   GLN P 197      21.515   7.710 -38.184  1.00  1.00      PROA C  
ATOM   1287  O   GLN P 197      22.739   7.849 -38.136  1.00  1.00      PROA O  
ATOM   1288  N   ASP P 198      20.718   8.155 -37.222  1.00  1.00      PROA N  
ATOM   1289  CA  ASP P 198      21.300   8.907 -36.123  1.00  1.00      PROA C  
ATOM   1290  CB  ASP P 198      20.232   9.741 -35.435  1.00  1.00      PROA C  
ATOM   1291  CG  ASP P 198      19.718  10.840 -36.316  1.00  1.00      PROA C  
ATOM   1292  OD1 ASP P 198      20.477  11.285 -37.195  1.00  1.00      PROA O  
ATOM   1293  OD2 ASP P 198      18.559  11.256 -36.140  1.00  1.00      PROA O1-
ATOM   1294  C   ASP P 198      21.998   8.021 -35.108  1.00  1.00      PROA C  
ATOM   1295  O   ASP P 198      22.909   8.494 -34.428  1.00  1.00      PROA O  
HETATM 1296  N   HSD P 199      21.615   6.753 -34.974  1.00  1.00      PROA N  
HETATM 1297  CA  HSD P 199      22.235   6.021 -33.876  1.00  1.00      PROA C  
HETATM 1298  CB  HSD P 199      21.174   5.658 -32.859  1.00  1.00      PROA C  
HETATM 1299  ND1 HSD P 199      21.068   7.690 -31.387  1.00  1.00      PROA N  
HETATM 1300  CG  HSD P 199      20.472   6.842 -32.289  1.00  1.00      PROA C  
HETATM 1301  CE1 HSD P 199      20.214   8.637 -31.050  1.00  1.00      PROA C  
HETATM 1302  NE2 HSD P 199      19.088   8.434 -31.706  1.00  1.00      PROA N  
HETATM 1303  CD2 HSD P 199      19.223   7.315 -32.485  1.00  1.00      PROA C  
HETATM 1304  C   HSD P 199      23.004   4.772 -34.273  1.00  1.00      PROA C  
HETATM 1305  O   HSD P 199      24.052   4.519 -33.692  1.00  1.00      PROA O  
ATOM   1306  N   ASN P 200      22.531   3.977 -35.233  1.00  1.00      PROA N  
ATOM   1307  CA  ASN P 200      23.037   2.616 -35.400  1.00  1.00      PROA C  
ATOM   1308  CB  ASN P 200      21.911   1.667 -35.802  1.00  1.00      PROA C  
ATOM   1309  CG  ASN P 200      20.835   1.567 -34.767  1.00  1.00      PROA C  
ATOM   1310  OD1 ASN P 200      21.096   1.602 -33.586  1.00  1.00      PROA O  
ATOM   1311  ND2 ASN P 200      19.614   1.417 -35.213  1.00  1.00      PROA N  
ATOM   1312  C   ASN P 200      24.162   2.500 -36.414  1.00  1.00      PROA C  
ATOM   1313  O   ASN P 200      24.568   1.383 -36.731  1.00  1.00      PROA O  
ATOM   1314  N   LEU P 201      24.691   3.609 -36.905  1.00  1.00      PROA N  
ATOM   1315  CA  LEU P 201      25.714   3.567 -37.939  1.00  1.00      PROA C  
ATOM   1316  CB  LEU P 201      25.796   4.903 -38.671  1.00  1.00      PROA C  
ATOM   1317  CG  LEU P 201      25.090   5.038 -40.017  1.00  1.00      PROA C  
ATOM   1318  CD1 LEU P 201      25.825   4.175 -41.010  1.00  1.00      PROA C  
ATOM   1319  CD2 LEU P 201      23.663   4.602 -39.949  1.00  1.00      PROA C  
ATOM   1320  C   LEU P 201      27.080   3.225 -37.374  1.00  1.00      PROA C  
ATOM   1321  O   LEU P 201      27.428   3.605 -36.259  1.00  1.00      PROA O  
ATOM   1322  N   SER P 202      27.862   2.513 -38.169  1.00  1.00      PROA N  
ATOM   1323  CA  SER P 202      29.211   2.104 -37.802  1.00  1.00      PROA C  
ATOM   1324  CB  SER P 202      29.484   0.692 -38.300  1.00  1.00      PROA C  
ATOM   1325  OG  SER P 202      30.811   0.311 -38.007  1.00  1.00      PROA O  
ATOM   1326  C   SER P 202      30.218   3.086 -38.393  1.00  1.00      PROA C  
ATOM   1327  O   SER P 202      30.392   3.144 -39.614  1.00  1.00      PROA O  
ATOM   1328  N   GLN P 203      30.899   3.835 -37.531  1.00  1.00      PROA N  
ATOM   1329  CA  GLN P 203      31.862   4.844 -37.967  1.00  1.00      PROA C  
ATOM   1330  CB  GLN P 203      31.976   5.975 -36.952  1.00  1.00      PROA C  
ATOM   1331  CG  GLN P 203      30.733   6.820 -36.810  1.00  1.00      PROA C  
ATOM   1332  CD  GLN P 203      29.743   6.236 -35.828  1.00  1.00      PROA C  
ATOM   1333  OE1 GLN P 203      30.083   5.351 -35.040  1.00  1.00      PROA O  
ATOM   1334  NE2 GLN P 203      28.512   6.737 -35.858  1.00  1.00      PROA N  
ATOM   1335  C   GLN P 203      33.220   4.190 -38.183  1.00  1.00      PROA C  
ATOM   1336  O   GLN P 203      33.870   3.773 -37.218  1.00  1.00      PROA O  
ATOM   1337  N   ASN P 204      33.626   4.094 -39.454  1.00  1.00      PROA N  
ATOM   1338  CA  ASN P 204      34.961   3.660 -39.884  1.00  1.00      PROA C  
ATOM   1339  CB  ASN P 204      36.038   4.635 -39.407  1.00  1.00      PROA C  
ATOM   1340  CG  ASN P 204      35.968   5.963 -40.121  1.00  1.00      PROA C  
ATOM   1341  OD1 ASN P 204      35.834   6.012 -41.343  1.00  1.00      PROA O  
ATOM   1342  ND2 ASN P 204      36.028   7.054 -39.361  1.00  1.00      PROA N  
ATOM   1343  C   ASN P 204      35.276   2.231 -39.444  1.00  1.00      PROA C  
ATOM   1344  O   ASN P 204      36.348   1.944 -38.908  1.00  1.00      PROA O  
ATOM   1345  N   GLY P 205      34.331   1.328 -39.678  1.00  1.00      PROA N  
ATOM   1346  CA  GLY P 205      34.574  -0.078 -39.433  1.00  1.00      PROA C  
ATOM   1347  C   GLY P 205      34.539  -0.513 -37.988  1.00  1.00      PROA C  
ATOM   1348  O   GLY P 205      34.795  -1.686 -37.707  1.00  1.00      PROA O  
ATOM   1349  N   SER P 206      34.217   0.380 -37.062  1.00  1.00      PROA N  
ATOM   1350  CA  SER P 206      34.152   0.036 -35.652  1.00  1.00      PROA C  
ATOM   1351  CB  SER P 206      34.555   1.237 -34.803  1.00  1.00      PROA C  
ATOM   1352  OG  SER P 206      35.890   1.618 -35.071  1.00  1.00      PROA O  
ATOM   1353  C   SER P 206      32.748  -0.456 -35.309  1.00  1.00      PROA C  
ATOM   1354  O   SER P 206      31.921  -0.714 -36.187  1.00  1.00      PROA O  
ATOM   1355  N   ALA P 207      32.482  -0.592 -34.080  1.00  1.00      PROA N  
ATOM   1356  CA  ALA P 207      31.166  -0.968 -33.609  1.00  1.00      PROA C  
ATOM   1357  CB  ALA P 207      31.282  -1.852 -32.375  1.00  1.00      PROA C  
ATOM   1358  C   ALA P 207      30.348   0.275 -33.278  1.00  1.00      PROA C  
ATOM   1359  O   ALA P 207      30.902   1.293 -32.861  1.00  1.00      PROA O  
ATOM   1360  N   PRO P 208      29.034   0.230 -33.486  1.00  1.00      PROA N  
ATOM   1361  CD  PRO P 208      28.273  -0.810 -34.192  1.00  1.00      PROA C  
ATOM   1362  CA  PRO P 208      28.201   1.397 -33.185  1.00  1.00      PROA C  
ATOM   1363  CB  PRO P 208      26.846   1.026 -33.794  1.00  1.00      PROA C  
ATOM   1364  CG  PRO P 208      26.869  -0.437 -33.913  1.00  1.00      PROA C  
ATOM   1365  C   PRO P 208      28.086   1.671 -31.694  1.00  1.00      PROA C  
ATOM   1366  O   PRO P 208      27.969   0.758 -30.876  1.00  1.00      PROA O  
ATOM   1367  N   THR P 209      28.125   2.952 -31.356  1.00  1.00      PROA N  
ATOM   1368  CA  THR P 209      28.150   3.382 -29.970  1.00  1.00      PROA C  
ATOM   1369  CB  THR P 209      28.730   4.799 -29.895  1.00  1.00      PROA C  
ATOM   1370  OG1 THR P 209      28.760   5.257 -28.538  1.00  1.00      PROA O  
ATOM   1371  CG2 THR P 209      27.986   5.787 -30.792  1.00  1.00      PROA C  
ATOM   1372  C   THR P 209      26.760   3.274 -29.346  1.00  1.00      PROA C  
ATOM   1373  O   THR P 209      25.754   3.654 -29.947  1.00  1.00      PROA O  
ATOM   1374  N   PHE P 210      26.712   2.726 -28.133  1.00  1.00      PROA N  
ATOM   1375  CA  PHE P 210      25.556   1.927 -27.734  1.00  1.00      PROA C  
ATOM   1376  CB  PHE P 210      25.873   1.030 -26.551  1.00  1.00      PROA C  
ATOM   1377  CG  PHE P 210      25.407  -0.377 -26.771  1.00  1.00      PROA C  
ATOM   1378  CD1 PHE P 210      26.249  -1.245 -27.406  1.00  1.00      PROA C  
ATOM   1379  CE1 PHE P 210      25.868  -2.520 -27.652  1.00  1.00      PROA C  
ATOM   1380  CZ  PHE P 210      24.594  -2.924 -27.330  1.00  1.00      PROA C  
ATOM   1381  CD2 PHE P 210      24.121  -0.802 -26.484  1.00  1.00      PROA C  
ATOM   1382  CE2 PHE P 210      23.718  -2.062 -26.741  1.00  1.00      PROA C  
ATOM   1383  C   PHE P 210      24.203   2.599 -27.457  1.00  1.00      PROA C  
ATOM   1384  O   PHE P 210      23.215   1.862 -27.373  1.00  1.00      PROA O  
ATOM   1385  N   PRO P 211      24.035   3.913 -27.261  1.00  1.00      PROA N  
ATOM   1386  CD  PRO P 211      24.927   4.980 -26.788  1.00  1.00      PROA C  
ATOM   1387  CA  PRO P 211      22.643   4.389 -27.289  1.00  1.00      PROA C  
ATOM   1388  CB  PRO P 211      22.755   5.854 -26.853  1.00  1.00      PROA C  
ATOM   1389  CG  PRO P 211      24.158   6.201 -27.051  1.00  1.00      PROA C  
ATOM   1390  C   PRO P 211      22.027   4.209 -28.680  1.00  1.00      PROA C  
ATOM   1391  O   PRO P 211      22.026   5.106 -29.523  1.00  1.00      PROA O  
ATOM   1392  N   LEU P 212      21.545   2.974 -28.904  1.00  1.00      PROA N  
ATOM   1393  CA  LEU P 212      21.152   2.409 -30.189  1.00  1.00      PROA C  
ATOM   1394  CB  LEU P 212      21.753   1.020 -30.405  1.00  1.00      PROA C  
ATOM   1395  CG  LEU P 212      23.249   0.824 -30.561  1.00  1.00      PROA C  
ATOM   1396  CD1 LEU P 212      23.515  -0.614 -30.824  1.00  1.00      PROA C  
ATOM   1397  CD2 LEU P 212      23.771   1.659 -31.672  1.00  1.00      PROA C  
ATOM   1398  C   LEU P 212      19.646   2.272 -30.243  1.00  1.00      PROA C  
ATOM   1399  O   LEU P 212      19.025   1.860 -29.264  1.00  1.00      PROA O  
ATOM   1400  N   CYS P 213      19.055   2.611 -31.382  1.00  1.00      PROA N  
ATOM   1401  CA  CYS P 213      17.612   2.520 -31.506  1.00  1.00      PROA C  
ATOM   1402  CB  CYS P 213      17.095   3.421 -32.623  1.00  1.00      PROA C  
ATOM   1403  SG  CYS P 213      17.576   2.932 -34.261  1.00  1.00      PROA S  
ATOM   1404  C   CYS P 213      17.188   1.080 -31.751  1.00  1.00      PROA C  
ATOM   1405  O   CYS P 213      17.889   0.311 -32.409  1.00  1.00      PROA O  
ATOM   1406  N   ALA P 214      16.037   0.721 -31.207  1.00  1.00      PROA N  
ATOM   1407  CA  ALA P 214      15.538  -0.636 -31.265  1.00  1.00      PROA C  
ATOM   1408  CB  ALA P 214      15.827  -1.401 -29.977  1.00  1.00      PROA C  
ATOM   1409  C   ALA P 214      14.046  -0.583 -31.516  1.00  1.00      PROA C  
ATOM   1410  O   ALA P 214      13.413   0.455 -31.363  1.00  1.00      PROA O  
ATOM   1411  N   MET P 215      13.491  -1.712 -31.922  1.00  1.00      PROA N  
ATOM   1412  CA  MET P 215      12.083  -1.805 -32.255  1.00  1.00      PROA C  
ATOM   1413  CB  MET P 215      11.911  -1.940 -33.774  1.00  1.00      PROA C  
ATOM   1414  CG  MET P 215      10.503  -1.843 -34.302  1.00  1.00      PROA C  
ATOM   1415  SD  MET P 215      10.458  -1.767 -36.092  1.00  1.00      PROA S  
ATOM   1416  CE  MET P 215      10.836  -3.452 -36.510  1.00  1.00      PROA C  
ATOM   1417  C   MET P 215      11.508  -2.985 -31.491  1.00  1.00      PROA C  
ATOM   1418  O   MET P 215      12.236  -3.898 -31.118  1.00  1.00      PROA O  
ATOM   1419  N   GLN P 216      10.208  -2.954 -31.226  1.00  1.00      PROA N  
ATOM   1420  CA  GLN P 216       9.576  -4.038 -30.490  1.00  1.00      PROA C  
ATOM   1421  CB  GLN P 216       9.380  -3.667 -29.027  1.00  1.00      PROA C  
ATOM   1422  CG  GLN P 216       9.111  -4.837 -28.141  1.00  1.00      PROA C  
ATOM   1423  CD  GLN P 216       9.027  -4.442 -26.700  1.00  1.00      PROA C  
ATOM   1424  OE1 GLN P 216       9.002  -3.264 -26.376  1.00  1.00      PROA O  
ATOM   1425  NE2 GLN P 216       9.020  -5.421 -25.815  1.00  1.00      PROA N  
ATOM   1426  C   GLN P 216       8.238  -4.366 -31.127  1.00  1.00      PROA C  
ATOM   1427  O   GLN P 216       7.410  -3.475 -31.318  1.00  1.00      PROA O  
ATOM   1428  N   LEU P 217       8.018  -5.636 -31.440  1.00  1.00      PROA N  
ATOM   1429  CA  LEU P 217       6.800  -6.082 -32.101  1.00  1.00      PROA C  
ATOM   1430  CB  LEU P 217       7.110  -6.767 -33.426  1.00  1.00      PROA C  
ATOM   1431  CG  LEU P 217       7.585  -5.826 -34.516  1.00  1.00      PROA C  
ATOM   1432  CD1 LEU P 217       7.976  -6.577 -35.752  1.00  1.00      PROA C  
ATOM   1433  CD2 LEU P 217       6.578  -4.816 -34.818  1.00  1.00      PROA C  
ATOM   1434  C   LEU P 217       6.027  -7.031 -31.205  1.00  1.00      PROA C  
ATOM   1435  O   LEU P 217       6.558  -8.053 -30.770  1.00  1.00      PROA O  
ATOM   1436  N   PHE P 218       4.769  -6.710 -30.974  1.00  1.00      PROA N  
ATOM   1437  CA  PHE P 218       3.871  -7.469 -30.114  1.00  1.00      PROA C  
ATOM   1438  CB  PHE P 218       3.168  -6.553 -29.120  1.00  1.00      PROA C  
ATOM   1439  CG  PHE P 218       4.038  -6.042 -28.022  1.00  1.00      PROA C  
ATOM   1440  CD1 PHE P 218       4.237  -6.801 -26.889  1.00  1.00      PROA C  
ATOM   1441  CE1 PHE P 218       5.021  -6.340 -25.866  1.00  1.00      PROA C  
ATOM   1442  CZ  PHE P 218       5.618  -5.109 -25.964  1.00  1.00      PROA C  
ATOM   1443  CD2 PHE P 218       4.644  -4.802 -28.108  1.00  1.00      PROA C  
ATOM   1444  CE2 PHE P 218       5.423  -4.337 -27.084  1.00  1.00      PROA C  
ATOM   1445  C   PHE P 218       2.827  -8.142 -30.987  1.00  1.00      PROA C  
ATOM   1446  O   PHE P 218       1.901  -7.480 -31.446  1.00  1.00      PROA O  
ATOM   1447  N   SER P 219       2.956  -9.446 -31.215  1.00  1.00      PROA N  
ATOM   1448  CA  SER P 219       1.826 -10.205 -31.758  1.00  1.00      PROA C  
ATOM   1449  CB  SER P 219       1.802 -10.147 -33.276  1.00  1.00      PROA C  
ATOM   1450  OG  SER P 219       2.971 -10.707 -33.835  1.00  1.00      PROA O  
ATOM   1451  C   SER P 219       1.932 -11.644 -31.261  1.00  1.00      PROA C  
ATOM   1452  O   SER P 219       2.433 -12.516 -31.971  1.00  1.00      PROA O  
HETATM 1453  N   HSD P 220       1.371 -11.905 -30.092  1.00  1.00      PROA N  
HETATM 1454  CA  HSD P 220       1.412 -13.235 -29.506  1.00  1.00      PROA C  
HETATM 1455  CB  HSD P 220       1.579 -13.175 -27.989  1.00  1.00      PROA C  
HETATM 1456  ND1 HSD P 220       0.716 -15.146 -26.666  1.00  1.00      PROA N  
HETATM 1457  CG  HSD P 220       1.735 -14.514 -27.343  1.00  1.00      PROA C  
HETATM 1458  CE1 HSD P 220       1.146 -16.310 -26.221  1.00  1.00      PROA C  
HETATM 1459  NE2 HSD P 220       2.397 -16.469 -26.606  1.00  1.00      PROA N  
HETATM 1460  CD2 HSD P 220       2.785 -15.365 -27.318  1.00  1.00      PROA C  
HETATM 1461  C   HSD P 220       0.143 -13.966 -29.899  1.00  1.00      PROA C  
HETATM 1462  O   HSD P 220      -0.963 -13.498 -29.626  1.00  1.00      PROA O  
ATOM   1463  N   MET P 221       0.313 -15.085 -30.581  1.00  1.00      PROA N  
ATOM   1464  CA  MET P 221      -0.791 -15.891 -31.060  1.00  1.00      PROA C  
ATOM   1465  CB  MET P 221      -0.408 -16.549 -32.381  1.00  1.00      PROA C  
ATOM   1466  CG  MET P 221      -0.146 -15.598 -33.522  1.00  1.00      PROA C  
ATOM   1467  SD  MET P 221      -1.595 -14.748 -34.126  1.00  1.00      PROA S  
ATOM   1468  CE  MET P 221      -1.284 -13.083 -33.623  1.00  1.00      PROA C  
ATOM   1469  C   MET P 221      -1.131 -16.949 -30.023  1.00  1.00      PROA C  
ATOM   1470  O   MET P 221      -0.252 -17.677 -29.563  1.00  1.00      PROA O  
HETATM 1471  N   HSD P 222      -2.404 -17.053 -29.672  1.00  1.00      PROA N  
HETATM 1472  CA  HSD P 222      -2.778 -17.972 -28.609  1.00  1.00      PROA C  
HETATM 1473  CB  HSD P 222      -4.113 -17.583 -28.010  1.00  1.00      PROA C  
HETATM 1474  ND1 HSD P 222      -5.247 -15.640 -26.894  1.00  1.00      PROA N  
HETATM 1475  CG  HSD P 222      -4.101 -16.255 -27.341  1.00  1.00      PROA C  
HETATM 1476  CE1 HSD P 222      -4.940 -14.473 -26.365  1.00  1.00      PROA C  
HETATM 1477  NE2 HSD P 222      -3.633 -14.320 -26.433  1.00  1.00      PROA N  
HETATM 1478  CD2 HSD P 222      -3.084 -15.420 -27.037  1.00  1.00      PROA C  
HETATM 1479  C   HSD P 222      -2.876 -19.414 -29.060  1.00  1.00      PROA C  
HETATM 1480  O   HSD P 222      -2.901 -20.296 -28.213  1.00  1.00      PROA O  
ATOM   1481  N   ALA P 223      -2.953 -19.689 -30.347  1.00  1.00      PROA N  
ATOM   1482  CA  ALA P 223      -3.257 -21.041 -30.770  1.00  1.00      PROA C  
ATOM   1483  CB  ALA P 223      -4.329 -21.039 -31.837  1.00  1.00      PROA C  
ATOM   1484  C   ALA P 223      -2.024 -21.755 -31.275  1.00  1.00      PROA C  
ATOM   1485  O   ALA P 223      -1.033 -21.148 -31.667  1.00  1.00      PROA O  
ATOM   1486  N   VAL P 224      -2.098 -23.072 -31.212  1.00  1.00      PROA N  
ATOM   1487  CA  VAL P 224      -0.994 -23.986 -31.452  1.00  1.00      PROA C  
ATOM   1488  CB  VAL P 224      -0.382 -24.531 -30.152  1.00  1.00      PROA C  
ATOM   1489  CG1 VAL P 224       0.426 -23.469 -29.503  1.00  1.00      PROA C  
ATOM   1490  CG2 VAL P 224      -1.469 -24.989 -29.212  1.00  1.00      PROA C  
ATOM   1491  C   VAL P 224      -1.505 -25.095 -32.346  1.00  1.00      PROA C  
ATOM   1492  O   VAL P 224      -2.608 -24.995 -32.884  1.00  1.00      PROA O  
ATOM   1493  N   ILE P 225      -0.786 -26.208 -32.380  1.00  1.00      PROA N  
ATOM   1494  CA  ILE P 225      -0.441 -27.048 -33.523  1.00  1.00      PROA C  
ATOM   1495  CB  ILE P 225      -0.289 -28.488 -32.998  1.00  1.00      PROA C  
ATOM   1496  CG2 ILE P 225       0.173 -29.426 -34.084  1.00  1.00      PROA C  
ATOM   1497  CG1 ILE P 225       0.662 -28.522 -31.803  1.00  1.00      PROA C  
ATOM   1498  CD  ILE P 225       2.051 -28.062 -32.112  1.00  1.00      PROA C  
ATOM   1499  C   ILE P 225      -1.401 -27.051 -34.712  1.00  1.00      PROA C  
ATOM   1500  O   ILE P 225      -0.953 -26.911 -35.851  1.00  1.00      PROA O  
ATOM   1501  N   SER P 226      -2.707 -27.200 -34.487  1.00  1.00      PROA N  
ATOM   1502  CA  SER P 226      -3.633 -27.378 -35.602  1.00  1.00      PROA C  
ATOM   1503  CB  SER P 226      -3.538 -28.786 -36.182  1.00  1.00      PROA C  
ATOM   1504  OG  SER P 226      -4.020 -29.728 -35.254  1.00  1.00      PROA O  
ATOM   1505  C   SER P 226      -5.057 -27.099 -35.145  1.00  1.00      PROA C  
ATOM   1506  O   SER P 226      -5.299 -26.745 -33.995  1.00  1.00      PROA O  
ATOM   1507  N   THR P 227      -6.005 -27.294 -36.064  1.00  1.00      PROA N  
ATOM   1508  CA  THR P 227      -7.422 -27.098 -35.764  1.00  1.00      PROA C  
ATOM   1509  CB  THR P 227      -8.237 -27.151 -37.058  1.00  1.00      PROA C  
ATOM   1510  OG1 THR P 227      -7.779 -26.130 -37.940  1.00  1.00      PROA O  
ATOM   1511  CG2 THR P 227      -9.716 -26.939 -36.828  1.00  1.00      PROA C  
ATOM   1512  C   THR P 227      -7.937 -28.133 -34.777  1.00  1.00      PROA C  
ATOM   1513  O   THR P 227      -8.774 -27.815 -33.929  1.00  1.00      PROA O  
ATOM   1514  N   ALA P 228      -7.462 -29.375 -34.880  1.00  1.00      PROA N  
ATOM   1515  CA  ALA P 228      -7.881 -30.424 -33.957  1.00  1.00      PROA C  
ATOM   1516  CB  ALA P 228      -7.240 -31.746 -34.361  1.00  1.00      PROA C  
ATOM   1517  C   ALA P 228      -7.517 -30.073 -32.522  1.00  1.00      PROA C  
ATOM   1518  O   ALA P 228      -8.382 -30.057 -31.637  1.00  1.00      PROA O  
ATOM   1519  N   THR P 229      -6.256 -29.692 -32.309  1.00  1.00      PROA N  
ATOM   1520  CA  THR P 229      -5.764 -29.275 -31.002  1.00  1.00      PROA C  
ATOM   1521  CB  THR P 229      -4.272 -29.006 -31.105  1.00  1.00      PROA C  
ATOM   1522  OG1 THR P 229      -3.629 -30.170 -31.633  1.00  1.00      PROA O  
ATOM   1523  CG2 THR P 229      -3.689 -28.687 -29.761  1.00  1.00      PROA C  
ATOM   1524  C   THR P 229      -6.485 -28.043 -30.488  1.00  1.00      PROA C  
ATOM   1525  O   THR P 229      -6.901 -27.994 -29.330  1.00  1.00      PROA O  
ATOM   1526  N   CYS P 230      -6.683 -27.060 -31.344  1.00  1.00      PROA N  
ATOM   1527  CA  CYS P 230      -7.195 -25.791 -30.868  1.00  1.00      PROA C  
ATOM   1528  CB  CYS P 230      -6.834 -24.695 -31.853  1.00  1.00      PROA C  
ATOM   1529  SG  CYS P 230      -7.270 -23.129 -31.206  1.00  1.00      PROA S  
ATOM   1530  C   CYS P 230      -8.696 -25.835 -30.631  1.00  1.00      PROA C  
ATOM   1531  O   CYS P 230      -9.186 -25.240 -29.675  1.00  1.00      PROA O  
ATOM   1532  N   MET P 231      -9.437 -26.547 -31.474  1.00  1.00      PROA N  
ATOM   1533  CA  MET P 231     -10.864 -26.733 -31.241  1.00  1.00      PROA C  
ATOM   1534  CB  MET P 231     -11.520 -27.341 -32.478  1.00  1.00      PROA C  
ATOM   1535  CG  MET P 231     -11.763 -26.434 -33.665  1.00  1.00      PROA C  
ATOM   1536  SD  MET P 231     -13.137 -25.305 -33.499  1.00  1.00      PROA S  
ATOM   1537  CE  MET P 231     -12.253 -23.791 -33.216  1.00  1.00      PROA C  
ATOM   1538  C   MET P 231     -11.110 -27.604 -30.018  1.00  1.00      PROA C  
ATOM   1539  O   MET P 231     -12.017 -27.315 -29.223  1.00  1.00      PROA O  
ATOM   1540  N   ARG P 232     -10.281 -28.642 -29.827  1.00  1.00      PROA N  
ATOM   1541  CA  ARG P 232     -10.351 -29.450 -28.616  1.00  1.00      PROA C  
ATOM   1542  CB  ARG P 232      -9.329 -30.572 -28.687  1.00  1.00      PROA C  
ATOM   1543  CG  ARG P 232      -9.363 -31.427 -27.474  1.00  1.00      PROA C  
ATOM   1544  CD  ARG P 232      -8.411 -32.560 -27.568  1.00  1.00      PROA C  
ATOM   1545  NE  ARG P 232      -7.031 -32.115 -27.610  1.00  1.00      PROA N  
ATOM   1546  CZ  ARG P 232      -6.200 -32.388 -28.603  1.00  1.00      PROA C  
ATOM   1547  NH1 ARG P 232      -6.613 -33.121 -29.623  1.00  1.00      PROA N1+
ATOM   1548  NH2 ARG P 232      -4.952 -31.954 -28.562  1.00  1.00      PROA N  
ATOM   1549  C   ARG P 232     -10.110 -28.615 -27.368  1.00  1.00      PROA C  
ATOM   1550  O   ARG P 232     -10.870 -28.688 -26.399  1.00  1.00      PROA O  
ATOM   1551  N   ARG P 233      -9.074 -27.788 -27.399  1.00  1.00      PROA N  
ATOM   1552  CA  ARG P 233      -8.695 -26.985 -26.251  1.00  1.00      PROA C  
ATOM   1553  CB  ARG P 233      -7.315 -26.406 -26.522  1.00  1.00      PROA C  
ATOM   1554  CG  ARG P 233      -6.713 -25.684 -25.389  1.00  1.00      PROA C  
ATOM   1555  CD  ARG P 233      -5.269 -25.391 -25.655  1.00  1.00      PROA C  
ATOM   1556  NE  ARG P 233      -4.510 -26.622 -25.790  1.00  1.00      PROA N  
ATOM   1557  CZ  ARG P 233      -3.197 -26.676 -25.959  1.00  1.00      PROA C  
ATOM   1558  NH1 ARG P 233      -2.479 -25.569 -25.957  1.00  1.00      PROA N1+
ATOM   1559  NH2 ARG P 233      -2.597 -27.841 -26.082  1.00  1.00      PROA N  
ATOM   1560  C   ARG P 233      -9.717 -25.894 -25.972  1.00  1.00      PROA C  
ATOM   1561  O   ARG P 233     -10.056 -25.631 -24.812  1.00  1.00      PROA O  
ATOM   1562  N   SER P 234     -10.266 -25.295 -27.022  1.00  1.00      PROA N  
ATOM   1563  CA  SER P 234     -11.258 -24.249 -26.859  1.00  1.00      PROA C  
ATOM   1564  CB  SER P 234     -11.381 -23.453 -28.158  1.00  1.00      PROA C  
ATOM   1565  OG  SER P 234     -12.359 -22.444 -28.045  1.00  1.00      PROA O  
ATOM   1566  C   SER P 234     -12.610 -24.795 -26.438  1.00  1.00      PROA C  
ATOM   1567  O   SER P 234     -13.455 -24.024 -25.985  1.00  1.00      PROA O  
ATOM   1568  N   SER P 235     -12.850 -26.096 -26.600  1.00  1.00      PROA N  
ATOM   1569  CA  SER P 235     -14.093 -26.652 -26.083  1.00  1.00      PROA C  
ATOM   1570  CB  SER P 235     -14.602 -27.747 -27.009  1.00  1.00      PROA C  
ATOM   1571  OG  SER P 235     -13.729 -28.856 -26.975  1.00  1.00      PROA O  
ATOM   1572  C   SER P 235     -13.947 -27.210 -24.673  1.00  1.00      PROA C  
ATOM   1573  O   SER P 235     -14.895 -27.135 -23.879  1.00  1.00      PROA O  
ATOM   1574  N   ILE P 236     -12.789 -27.800 -24.364  1.00  1.00      PROA N  
ATOM   1575  CA  ILE P 236     -12.494 -28.225 -22.999  1.00  1.00      PROA C  
ATOM   1576  CB  ILE P 236     -11.161 -28.993 -22.959  1.00  1.00      PROA C  
ATOM   1577  CG2 ILE P 236     -10.622 -29.114 -21.554  1.00  1.00      PROA C  
ATOM   1578  CG1 ILE P 236     -11.318 -30.371 -23.584  1.00  1.00      PROA C  
ATOM   1579  CD  ILE P 236     -10.003 -31.055 -23.787  1.00  1.00      PROA C  
ATOM   1580  C   ILE P 236     -12.485 -27.030 -22.063  1.00  1.00      PROA C  
ATOM   1581  O   ILE P 236     -13.061 -27.077 -20.972  1.00  1.00      PROA O  
ATOM   1582  N   GLN P 237     -11.904 -25.915 -22.494  1.00  1.00      PROA N  
ATOM   1583  CA  GLN P 237     -11.988 -24.702 -21.699  1.00  1.00      PROA C  
ATOM   1584  CB  GLN P 237     -10.753 -23.833 -21.923  1.00  1.00      PROA C  
ATOM   1585  CG  GLN P 237      -9.518 -24.350 -21.214  1.00  1.00      PROA C  
ATOM   1586  CD  GLN P 237      -8.273 -23.571 -21.573  1.00  1.00      PROA C  
ATOM   1587  OE1 GLN P 237      -8.286 -22.739 -22.481  1.00  1.00      PROA O  
ATOM   1588  NE2 GLN P 237      -7.189 -23.826 -20.850  1.00  1.00      PROA N  
ATOM   1589  C   GLN P 237     -13.254 -23.905 -21.970  1.00  1.00      PROA C  
ATOM   1590  O   GLN P 237     -13.252 -22.689 -21.783  1.00  1.00      PROA O  
ATOM   1591  N   SER P 238     -14.313 -24.547 -22.443  1.00  1.00      PROA N  
ATOM   1592  CA  SER P 238     -15.637 -23.948 -22.523  1.00  1.00      PROA C  
ATOM   1593  CB  SER P 238     -16.097 -23.840 -23.978  1.00  1.00      PROA C  
ATOM   1594  OG  SER P 238     -15.305 -22.909 -24.685  1.00  1.00      PROA O  
ATOM   1595  C   SER P 238     -16.674 -24.719 -21.732  1.00  1.00      PROA C  
ATOM   1596  O   SER P 238     -17.569 -24.112 -21.143  1.00  1.00      PROA O  
ATOM   1597  N   THR P 239     -16.572 -26.043 -21.696  1.00  1.00      PROA N  
ATOM   1598  CA  THR P 239     -17.509 -26.822 -20.904  1.00  1.00      PROA C  
ATOM   1599  CB  THR P 239     -17.682 -28.217 -21.507  1.00  1.00      PROA C  
ATOM   1600  OG1 THR P 239     -16.432 -28.908 -21.469  1.00  1.00      PROA O  
ATOM   1601  CG2 THR P 239     -18.148 -28.118 -22.947  1.00  1.00      PROA C  
ATOM   1602  C   THR P 239     -17.074 -26.954 -19.451  1.00  1.00      PROA C  
ATOM   1603  O   THR P 239     -17.918 -26.931 -18.550  1.00  1.00      PROA O  
ATOM   1604  N   PHE P 240     -15.773 -27.059 -19.198  1.00  1.00      PROA N  
ATOM   1605  CA  PHE P 240     -15.269 -27.530 -17.916  1.00  1.00      PROA C  
ATOM   1606  CB  PHE P 240     -14.313 -28.704 -18.130  1.00  1.00      PROA C  
ATOM   1607  CG  PHE P 240     -14.993 -29.985 -18.482  1.00  1.00      PROA C  
ATOM   1608  CD1 PHE P 240     -16.332 -30.178 -18.198  1.00  1.00      PROA C  
ATOM   1609  CE1 PHE P 240     -16.952 -31.362 -18.526  1.00  1.00      PROA C  
ATOM   1610  CZ  PHE P 240     -16.236 -32.364 -19.154  1.00  1.00      PROA C  
ATOM   1611  CD2 PHE P 240     -14.292 -30.995 -19.112  1.00  1.00      PROA C  
ATOM   1612  CE2 PHE P 240     -14.905 -32.180 -19.446  1.00  1.00      PROA C  
ATOM   1613  C   PHE P 240     -14.563 -26.464 -17.092  1.00  1.00      PROA C  
ATOM   1614  O   PHE P 240     -13.888 -26.811 -16.119  1.00  1.00      PROA O  
ATOM   1615  N   SER P 241     -14.693 -25.186 -17.428  1.00  1.00      PROA N  
ATOM   1616  CA  SER P 241     -13.949 -24.179 -16.691  1.00  1.00      PROA C  
ATOM   1617  CB  SER P 241     -12.636 -23.815 -17.392  1.00  1.00      PROA C  
ATOM   1618  OG  SER P 241     -12.888 -23.142 -18.606  1.00  1.00      PROA O  
ATOM   1619  C   SER P 241     -14.786 -22.928 -16.499  1.00  1.00      PROA C  
ATOM   1620  O   SER P 241     -15.580 -22.549 -17.362  1.00  1.00      PROA O  
ATOM   1621  N   ILE P 242     -14.592 -22.297 -15.341  1.00  1.00      PROA N  
ATOM   1622  CA  ILE P 242     -15.173 -20.990 -15.078  1.00  1.00      PROA C  
ATOM   1623  CB  ILE P 242     -15.016 -20.639 -13.588  1.00  1.00      PROA C  
ATOM   1624  CG2 ILE P 242     -15.786 -19.369 -13.247  1.00  1.00      PROA C  
ATOM   1625  CG1 ILE P 242     -15.495 -21.789 -12.699  1.00  1.00      PROA C  
ATOM   1626  CD  ILE P 242     -16.967 -22.098 -12.820  1.00  1.00      PROA C  
ATOM   1627  C   ILE P 242     -14.470 -19.968 -15.957  1.00  1.00      PROA C  
ATOM   1628  O   ILE P 242     -13.243 -20.026 -16.129  1.00  1.00      PROA O  
ATOM   1629  N   ASN P 243     -15.251 -19.026 -16.531  1.00  1.00      PROA N  
ATOM   1630  CA  ASN P 243     -14.801 -17.977 -17.448  1.00  1.00      PROA C  
ATOM   1631  CB  ASN P 243     -13.855 -16.985 -16.760  1.00  1.00      PROA C  
ATOM   1632  CG  ASN P 243     -13.628 -15.723 -17.576  1.00  1.00      PROA C  
ATOM   1633  OD1 ASN P 243     -14.198 -15.542 -18.653  1.00  1.00      PROA O  
ATOM   1634  ND2 ASN P 243     -12.782 -14.843 -17.063  1.00  1.00      PROA N  
ATOM   1635  C   ASN P 243     -14.143 -18.597 -18.678  1.00  1.00      PROA C  
ATOM   1636  O   ASN P 243     -12.909 -18.674 -18.744  1.00  1.00      PROA O  
ATOM   1637  N   PRO P 244     -14.929 -19.115 -19.625  1.00  1.00      PROA N  
ATOM   1638  CD  PRO P 244     -16.395 -18.994 -19.725  1.00  1.00      PROA C  
ATOM   1639  CA  PRO P 244     -14.360 -19.837 -20.772  1.00  1.00      PROA C  
ATOM   1640  CB  PRO P 244     -15.599 -20.378 -21.493  1.00  1.00      PROA C  
ATOM   1641  CG  PRO P 244     -16.690 -19.440 -21.127  1.00  1.00      PROA C  
ATOM   1642  C   PRO P 244     -13.537 -18.940 -21.686  1.00  1.00      PROA C  
ATOM   1643  O   PRO P 244     -14.011 -17.904 -22.158  1.00  1.00      PROA O  
ATOM   1644  N   GLU P 245     -12.293 -19.344 -21.934  1.00  1.00      PROA N  
ATOM   1645  CA  GLU P 245     -11.442 -18.647 -22.883  1.00  1.00      PROA C  
ATOM   1646  CB  GLU P 245     -10.045 -18.410 -22.310  1.00  1.00      PROA C  
ATOM   1647  CG  GLU P 245      -9.243 -19.643 -22.009  1.00  1.00      PROA C  
ATOM   1648  CD  GLU P 245      -7.903 -19.309 -21.413  1.00  1.00      PROA C  
ATOM   1649  OE1 GLU P 245      -7.646 -18.107 -21.199  1.00  1.00      PROA O  
ATOM   1650  OE2 GLU P 245      -7.106 -20.241 -21.169  1.00  1.00      PROA O1-
ATOM   1651  C   GLU P 245     -11.367 -19.425 -24.192  1.00  1.00      PROA C  
ATOM   1652  O   GLU P 245     -11.313 -20.658 -24.205  1.00  1.00      PROA O  
ATOM   1653  N   ILE P 246     -11.391 -18.690 -25.292  1.00  1.00      PROA N  
ATOM   1654  CA  ILE P 246     -11.454 -19.258 -26.626  1.00  1.00      PROA C  
ATOM   1655  CB  ILE P 246     -12.612 -18.638 -27.421  1.00  1.00      PROA C  
ATOM   1656  CG2 ILE P 246     -12.708 -19.220 -28.789  1.00  1.00      PROA C  
ATOM   1657  CG1 ILE P 246     -13.929 -18.822 -26.673  1.00  1.00      PROA C  
ATOM   1658  CD  ILE P 246     -14.284 -20.248 -26.433  1.00  1.00      PROA C  
ATOM   1659  C   ILE P 246     -10.116 -19.012 -27.299  1.00  1.00      PROA C  
ATOM   1660  O   ILE P 246      -9.578 -17.904 -27.234  1.00  1.00      PROA O  
ATOM   1661  N   VAL P 247      -9.564 -20.047 -27.913  1.00  1.00      PROA N  
ATOM   1662  CA  VAL P 247      -8.217 -19.985 -28.453  1.00  1.00      PROA C  
ATOM   1663  CB  VAL P 247      -7.443 -21.244 -28.037  1.00  1.00      PROA C  
ATOM   1664  CG1 VAL P 247      -6.043 -21.164 -28.433  1.00  1.00      PROA C  
ATOM   1665  CG2 VAL P 247      -7.505 -21.400 -26.558  1.00  1.00      PROA C  
ATOM   1666  C   VAL P 247      -8.288 -19.811 -29.967  1.00  1.00      PROA C  
ATOM   1667  O   VAL P 247      -7.439 -19.152 -30.570  1.00  1.00      PROA O  
ATOM   1668  N   CYS P 248      -9.331 -20.359 -30.586  1.00  1.00      PROA N  
ATOM   1669  CA  CYS P 248      -9.523 -20.320 -32.028  1.00  1.00      PROA C  
ATOM   1670  CB  CYS P 248      -9.257 -21.637 -32.708  1.00  1.00      PROA C  
ATOM   1671  SG  CYS P 248      -7.615 -22.027 -32.854  1.00  1.00      PROA S  
ATOM   1672  C   CYS P 248     -10.946 -19.977 -32.391  1.00  1.00      PROA C  
ATOM   1673  O   CYS P 248     -11.890 -20.363 -31.710  1.00  1.00      PROA O  
ATOM   1674  N   ASP P 249     -11.088 -19.311 -33.516  1.00  1.00      PROA N  
ATOM   1675  CA  ASP P 249     -12.376 -19.233 -34.141  1.00  1.00      PROA C  
ATOM   1676  CB  ASP P 249     -12.884 -17.811 -34.179  1.00  1.00      PROA C  
ATOM   1677  CG  ASP P 249     -13.353 -17.331 -32.842  1.00  1.00      PROA C  
ATOM   1678  OD1 ASP P 249     -13.881 -18.157 -32.076  1.00  1.00      PROA O  
ATOM   1679  OD2 ASP P 249     -13.187 -16.136 -32.533  1.00  1.00      PROA O1-
ATOM   1680  C   ASP P 249     -12.300 -19.769 -35.555  1.00  1.00      PROA C  
ATOM   1681  O   ASP P 249     -11.305 -19.549 -36.249  1.00  1.00      PROA O  
ATOM   1682  N   PRO P 250     -13.314 -20.501 -35.997  1.00  1.00      PROA N  
ATOM   1683  CD  PRO P 250     -14.303 -21.245 -35.210  1.00  1.00      PROA C  
ATOM   1684  CA  PRO P 250     -13.401 -20.850 -37.410  1.00  1.00      PROA C  
ATOM   1685  CB  PRO P 250     -14.560 -21.840 -37.454  1.00  1.00      PROA C  
ATOM   1686  CG  PRO P 250     -14.642 -22.363 -36.111  1.00  1.00      PROA C  
ATOM   1687  C   PRO P 250     -13.695 -19.636 -38.264  1.00  1.00      PROA C  
ATOM   1688  O   PRO P 250     -14.250 -18.630 -37.819  1.00  1.00      PROA O  
ATOM   1689  N   LEU P 251     -13.337 -19.770 -39.516  1.00  1.00      PROA N  
ATOM   1690  CA  LEU P 251     -13.360 -18.692 -40.483  1.00  1.00      PROA C  
ATOM   1691  CB  LEU P 251     -12.166 -18.908 -41.403  1.00  1.00      PROA C  
ATOM   1692  CG  LEU P 251     -11.333 -17.863 -42.090  1.00  1.00      PROA C  
ATOM   1693  CD1 LEU P 251     -10.809 -16.969 -41.009  1.00  1.00      PROA C  
ATOM   1694  CD2 LEU P 251     -10.193 -18.624 -42.732  1.00  1.00      PROA C  
ATOM   1695  C   LEU P 251     -14.714 -18.781 -41.184  1.00  1.00      PROA C  
ATOM   1696  O   LEU P 251     -14.999 -19.779 -41.847  1.00  1.00      PROA O  
ATOM   1697  N   SER P 252     -15.578 -17.783 -40.998  1.00  1.00      PROA N  
ATOM   1698  CA  SER P 252     -16.969 -17.962 -41.407  1.00  1.00      PROA C  
ATOM   1699  CB  SER P 252     -17.787 -18.570 -40.272  1.00  1.00      PROA C  
ATOM   1700  OG  SER P 252     -17.940 -17.639 -39.222  1.00  1.00      PROA O  
ATOM   1701  C   SER P 252     -17.607 -16.648 -41.837  1.00  1.00      PROA C  
ATOM   1702  O   SER P 252     -17.299 -15.591 -41.291  1.00  1.00      PROA O  
ATOM   1703  N   ASP P 253     -18.529 -16.726 -42.794  1.00  1.00      PROA N  
ATOM   1704  CA  ASP P 253     -19.279 -15.551 -43.244  1.00  1.00      PROA C  
ATOM   1705  CB  ASP P 253     -18.476 -14.744 -44.271  1.00  1.00      PROA C  
ATOM   1706  CG  ASP P 253     -18.864 -13.291 -44.273  1.00  1.00      PROA C  
ATOM   1707  OD1 ASP P 253     -18.372 -12.567 -43.403  1.00  1.00      PROA O  
ATOM   1708  OD2 ASP P 253     -19.703 -12.882 -45.090  1.00  1.00      PROA O1-
ATOM   1709  C   ASP P 253     -20.639 -16.008 -43.772  1.00  1.00      PROA C  
ATOM   1710  O   ASP P 253     -21.128 -17.075 -43.399  1.00  1.00      PROA O  
ATOM   1711  N   TYR P 254     -21.283 -15.179 -44.597  1.00  1.00      PROA N  
ATOM   1712  CA  TYR P 254     -22.563 -15.476 -45.228  1.00  1.00      PROA C  
ATOM   1713  CB  TYR P 254     -23.641 -14.483 -44.794  1.00  1.00      PROA C  
ATOM   1714  CG  TYR P 254     -24.106 -14.669 -43.387  1.00  1.00      PROA C  
ATOM   1715  CD1 TYR P 254     -25.141 -15.535 -43.097  1.00  1.00      PROA C  
ATOM   1716  CE1 TYR P 254     -25.559 -15.722 -41.819  1.00  1.00      PROA C  
ATOM   1717  CZ  TYR P 254     -24.939 -15.056 -40.807  1.00  1.00      PROA C  
ATOM   1718  OH  TYR P 254     -25.353 -15.245 -39.518  1.00  1.00      PROA O  
ATOM   1719  CD2 TYR P 254     -23.486 -14.019 -42.343  1.00  1.00      PROA C  
ATOM   1720  CE2 TYR P 254     -23.901 -14.203 -41.063  1.00  1.00      PROA C  
ATOM   1721  C   TYR P 254     -22.452 -15.425 -46.745  1.00  1.00      PROA C  
ATOM   1722  O   TYR P 254     -21.633 -14.691 -47.289  1.00  1.00      PROA O  
ATOM   1723  N   ASN P 255     -23.295 -16.190 -47.426  1.00  1.00      PROA N  
ATOM   1724  CA  ASN P 255     -23.423 -16.148 -48.879  1.00  1.00      PROA C  
ATOM   1725  CB  ASN P 255     -23.659 -17.539 -49.462  1.00  1.00      PROA C  
ATOM   1726  CG  ASN P 255     -22.484 -18.448 -49.309  1.00  1.00      PROA C  
ATOM   1727  OD1 ASN P 255     -21.355 -18.055 -49.524  1.00  1.00      PROA O  
ATOM   1728  ND2 ASN P 255     -22.745 -19.682 -48.934  1.00  1.00      PROA N  
ATOM   1729  C   ASN P 255     -24.612 -15.277 -49.237  1.00  1.00      PROA C  
ATOM   1730  O   ASN P 255     -25.702 -15.496 -48.725  1.00  1.00      PROA O  
ATOM   1731  N   VAL P 256     -24.420 -14.327 -50.133  1.00  1.00      PROA N  
ATOM   1732  CA  VAL P 256     -25.509 -13.489 -50.608  1.00  1.00      PROA C  
ATOM   1733  CB  VAL P 256     -25.068 -12.015 -50.693  1.00  1.00      PROA C  
ATOM   1734  CG1 VAL P 256     -23.698 -11.909 -51.232  1.00  1.00      PROA C  
ATOM   1735  CG2 VAL P 256     -26.000 -11.210 -51.578  1.00  1.00      PROA C  
ATOM   1736  C   VAL P 256     -26.011 -14.042 -51.933  1.00  1.00      PROA C  
ATOM   1737  O   VAL P 256     -25.222 -14.323 -52.834  1.00  1.00      PROA O  
ATOM   1738  N   TRP P 257     -27.322 -14.248 -52.036  1.00  1.00      PROA N  
ATOM   1739  CA  TRP P 257     -27.921 -14.861 -53.209  1.00  1.00      PROA C  
ATOM   1740  CB  TRP P 257     -28.133 -16.368 -53.011  1.00  1.00      PROA C  
ATOM   1741  CG  TRP P 257     -29.106 -16.757 -51.946  1.00  1.00      PROA C  
ATOM   1742  CD1 TRP P 257     -28.883 -16.764 -50.609  1.00  1.00      PROA C  
ATOM   1743  NE1 TRP P 257     -29.985 -17.211 -49.948  1.00  1.00      PROA N  
ATOM   1744  CE2 TRP P 257     -30.945 -17.545 -50.858  1.00  1.00      PROA C  
ATOM   1745  CD2 TRP P 257     -30.417 -17.296 -52.130  1.00  1.00      PROA C  
ATOM   1746  CE3 TRP P 257     -31.207 -17.558 -53.246  1.00  1.00      PROA C  
ATOM   1747  CZ3 TRP P 257     -32.467 -18.067 -53.055  1.00  1.00      PROA C  
ATOM   1748  CZ2 TRP P 257     -32.215 -18.069 -50.666  1.00  1.00      PROA C  
ATOM   1749  CH2 TRP P 257     -32.961 -18.316 -51.772  1.00  1.00      PROA C  
ATOM   1750  C   TRP P 257     -29.231 -14.166 -53.536  1.00  1.00      PROA C  
ATOM   1751  O   TRP P 257     -29.800 -13.458 -52.711  1.00  1.00      PROA O  
ATOM   1752  N   SER P 258     -29.703 -14.369 -54.761  1.00  1.00      PROA N  
ATOM   1753  CA  SER P 258     -30.863 -13.657 -55.273  1.00  1.00      PROA C  
ATOM   1754  CB  SER P 258     -30.452 -12.334 -55.901  1.00  1.00      PROA C  
ATOM   1755  OG  SER P 258     -31.567 -11.643 -56.395  1.00  1.00      PROA O  
ATOM   1756  C   SER P 258     -31.557 -14.523 -56.305  1.00  1.00      PROA C  
ATOM   1757  O   SER P 258     -30.957 -15.428 -56.875  1.00  1.00      PROA O  
ATOM   1758  N   MET P 259     -32.825 -14.229 -56.562  1.00  1.00      PROA N  
ATOM   1759  CA  MET P 259     -33.588 -14.911 -57.596  1.00  1.00      PROA C  
ATOM   1760  CB  MET P 259     -34.741 -15.719 -57.023  1.00  1.00      PROA C  
ATOM   1761  CG  MET P 259     -34.355 -16.818 -56.083  1.00  1.00      PROA C  
ATOM   1762  SD  MET P 259     -33.249 -18.017 -56.809  1.00  1.00      PROA S  
ATOM   1763  CE  MET P 259     -34.317 -18.877 -57.945  1.00  1.00      PROA C  
ATOM   1764  C   MET P 259     -34.162 -13.912 -58.587  1.00  1.00      PROA C  
ATOM   1765  O   MET P 259     -34.469 -12.777 -58.235  1.00  1.00      PROA O  
ATOM   1766  N   LEU P 260     -34.310 -14.350 -59.833  1.00  1.00      PROA N  
ATOM   1767  CA  LEU P 260     -34.935 -13.502 -60.841  1.00  1.00      PROA C  
ATOM   1768  CB  LEU P 260     -34.616 -14.020 -62.235  1.00  1.00      PROA C  
ATOM   1769  CG  LEU P 260     -35.124 -13.240 -63.440  1.00  1.00      PROA C  
ATOM   1770  CD1 LEU P 260     -34.342 -11.977 -63.610  1.00  1.00      PROA C  
ATOM   1771  CD2 LEU P 260     -35.056 -14.086 -64.679  1.00  1.00      PROA C  
ATOM   1772  C   LEU P 260     -36.440 -13.426 -60.637  1.00  1.00      PROA C  
ATOM   1773  O   LEU P 260     -37.021 -12.339 -60.637  1.00  1.00      PROA O  
ATOM   1774  N   LYS P 261     -37.085 -14.552 -60.504  1.00  1.00      PROA N  
ATOM   1775  CA  LYS P 261     -38.467 -14.669 -60.099  1.00  1.00      PROA C  
ATOM   1776  CB  LYS P 261     -39.226 -15.595 -61.046  1.00  1.00      PROA C  
ATOM   1777  CG  LYS P 261     -39.208 -15.119 -62.473  1.00  1.00      PROA C  
ATOM   1778  CD  LYS P 261     -40.089 -15.975 -63.342  1.00  1.00      PROA C  
ATOM   1779  CE  LYS P 261     -39.478 -17.326 -63.604  1.00  1.00      PROA C  
ATOM   1780  NZ  LYS P 261     -40.334 -18.115 -64.520  1.00  1.00      PROA N1+
ATOM   1781  C   LYS P 261     -38.506 -15.231 -58.693  1.00  1.00      PROA C  
ATOM   1782  O   LYS P 261     -37.752 -16.160 -58.397  1.00  1.00      PROA O  
ATOM   1783  N   PRO P 262     -39.322 -14.690 -57.795  1.00  1.00      PROA N  
ATOM   1784  CD  PRO P 262     -40.225 -13.546 -57.967  1.00  1.00      PROA C  
ATOM   1785  CA  PRO P 262     -39.220 -15.092 -56.387  1.00  1.00      PROA C  
ATOM   1786  CB  PRO P 262     -40.033 -14.023 -55.659  1.00  1.00      PROA C  
ATOM   1787  CG  PRO P 262     -40.943 -13.491 -56.665  1.00  1.00      PROA C  
ATOM   1788  C   PRO P 262     -39.759 -16.489 -56.114  1.00  1.00      PROA C  
ATOM   1789  O   PRO P 262     -40.755 -16.921 -56.692  1.00  1.00      PROA O  
ATOM   1790  N   ILE P 263     -39.079 -17.184 -55.200  1.00  1.00      PROA N  
ATOM   1791  CA  ILE P 263     -39.396 -18.548 -54.793  1.00  1.00      PROA C  
ATOM   1792  CB  ILE P 263     -38.178 -19.480 -54.862  1.00  1.00      PROA C  
ATOM   1793  CG2 ILE P 263     -37.698 -19.627 -56.270  1.00  1.00      PROA C  
ATOM   1794  CG1 ILE P 263     -37.080 -18.958 -53.944  1.00  1.00      PROA C  
ATOM   1795  CD  ILE P 263     -35.977 -19.934 -53.724  1.00  1.00      PROA C  
ATOM   1796  C   ILE P 263     -39.922 -18.490 -53.373  1.00  1.00      PROA C  
ATOM   1797  O   ILE P 263     -40.011 -17.414 -52.781  1.00  1.00      PROA O  
ATOM   1798  N   ASN P 264     -40.267 -19.643 -52.812  1.00  1.00      PROA N  
ATOM   1799  CA  ASN P 264     -41.018 -19.639 -51.566  1.00  1.00      PROA C  
ATOM   1800  CB  ASN P 264     -41.883 -20.890 -51.492  1.00  1.00      PROA C  
ATOM   1801  CG  ASN P 264     -43.024 -20.759 -50.508  1.00  1.00      PROA C  
ATOM   1802  OD1 ASN P 264     -43.163 -19.745 -49.833  1.00  1.00      PROA O  
ATOM   1803  ND2 ASN P 264     -43.857 -21.799 -50.434  1.00  1.00      PROA N  
ATOM   1804  C   ASN P 264     -40.111 -19.535 -50.346  1.00  1.00      PROA C  
ATOM   1805  O   ASN P 264     -40.484 -18.876 -49.371  1.00  1.00      PROA O  
ATOM   1806  N   THR P 265     -38.989 -20.275 -50.333  1.00  1.00      PROA N  
ATOM   1807  CA  THR P 265     -37.878 -20.238 -49.365  1.00  1.00      PROA C  
ATOM   1808  CB  THR P 265     -37.364 -18.789 -49.194  1.00  1.00      PROA C  
ATOM   1809  OG1 THR P 265     -37.165 -18.216 -50.484  1.00  1.00      PROA O  
ATOM   1810  CG2 THR P 265     -36.030 -18.701 -48.480  1.00  1.00      PROA C  
ATOM   1811  C   THR P 265     -38.270 -20.870 -48.023  1.00  1.00      PROA C  
ATOM   1812  O   THR P 265     -37.410 -21.235 -47.214  1.00  1.00      PROA O  
ATOM   1813  N   THR P 266     -39.559 -21.130 -47.823  1.00  1.00      PROA N  
ATOM   1814  CA  THR P 266     -39.999 -21.870 -46.653  1.00  1.00      PROA C  
ATOM   1815  CB  THR P 266     -41.455 -21.534 -46.343  1.00  1.00      PROA C  
ATOM   1816  OG1 THR P 266     -41.563 -20.137 -46.052  1.00  1.00      PROA O  
ATOM   1817  CG2 THR P 266     -41.963 -22.339 -45.164  1.00  1.00      PROA C  
ATOM   1818  C   THR P 266     -39.825 -23.362 -46.868  1.00  1.00      PROA C  
ATOM   1819  O   THR P 266     -39.289 -24.064 -46.004  1.00  1.00      PROA O  
ATOM   1820  N   GLY P 267     -40.226 -23.853 -48.028  1.00  1.00      PROA N  
ATOM   1821  CA  GLY P 267     -40.068 -25.258 -48.307  1.00  1.00      PROA C  
ATOM   1822  C   GLY P 267     -38.938 -25.550 -49.263  1.00  1.00      PROA C  
ATOM   1823  O   GLY P 267     -37.767 -25.315 -48.958  1.00  1.00      PROA O  
ATOM   1824  N   THR P 268     -39.293 -26.071 -50.429  1.00  1.00      PROA N  
ATOM   1825  CA  THR P 268     -38.355 -26.601 -51.401  1.00  1.00      PROA C  
ATOM   1826  CB  THR P 268     -37.913 -28.020 -50.997  1.00  1.00      PROA C  
ATOM   1827  OG1 THR P 268     -37.149 -27.967 -49.786  1.00  1.00      PROA O  
ATOM   1828  CG2 THR P 268     -37.081 -28.685 -52.041  1.00  1.00      PROA C  
ATOM   1829  C   THR P 268     -39.064 -26.573 -52.746  1.00  1.00      PROA C  
ATOM   1830  O   THR P 268     -40.277 -26.786 -52.802  1.00  1.00      PROA O  
ATOM   1831  N   LEU P 269     -38.324 -26.255 -53.810  1.00  1.00      PROA N  
ATOM   1832  CA  LEU P 269     -38.874 -26.249 -55.155  1.00  1.00      PROA C  
ATOM   1833  CB  LEU P 269     -37.834 -25.773 -56.163  1.00  1.00      PROA C  
ATOM   1834  CG  LEU P 269     -37.440 -24.307 -56.155  1.00  1.00      PROA C  
ATOM   1835  CD1 LEU P 269     -36.294 -24.135 -57.089  1.00  1.00      PROA C  
ATOM   1836  CD2 LEU P 269     -38.596 -23.449 -56.591  1.00  1.00      PROA C  
ATOM   1837  C   LEU P 269     -39.360 -27.632 -55.568  1.00  1.00      PROA C  
ATOM   1838  O   LEU P 269     -38.881 -28.662 -55.093  1.00  1.00      PROA O  
ATOM   1839  N   LYS P 270     -40.332 -27.622 -56.475  1.00  1.00      PROA N  
ATOM   1840  CA  LYS P 270     -40.819 -28.817 -57.140  1.00  1.00      PROA C  
ATOM   1841  CB  LYS P 270     -41.961 -28.419 -58.068  1.00  1.00      PROA C  
ATOM   1842  CG  LYS P 270     -42.773 -29.526 -58.676  1.00  1.00      PROA C  
ATOM   1843  CD  LYS P 270     -43.852 -28.943 -59.555  1.00  1.00      PROA C  
ATOM   1844  CE  LYS P 270     -44.874 -28.203 -58.716  1.00  1.00      PROA C  
ATOM   1845  NZ  LYS P 270     -45.633 -29.128 -57.826  1.00  1.00      PROA N1+
ATOM   1846  C   LYS P 270     -39.678 -29.466 -57.923  1.00  1.00      PROA C  
ATOM   1847  O   LYS P 270     -38.786 -28.769 -58.408  1.00  1.00      PROA O  
ATOM   1848  N   PRO P 271     -39.644 -30.798 -58.019  1.00  1.00      PROA N  
ATOM   1849  CD  PRO P 271     -40.377 -31.769 -57.192  1.00  1.00      PROA C  
ATOM   1850  CA  PRO P 271     -38.533 -31.445 -58.737  1.00  1.00      PROA C  
ATOM   1851  CB  PRO P 271     -38.747 -32.933 -58.442  1.00  1.00      PROA C  
ATOM   1852  CG  PRO P 271     -39.476 -32.953 -57.177  1.00  1.00      PROA C  
ATOM   1853  C   PRO P 271     -38.507 -31.182 -60.231  1.00  1.00      PROA C  
ATOM   1854  O   PRO P 271     -37.462 -31.394 -60.851  1.00  1.00      PROA O  
ATOM   1855  N   ASP P 272     -39.595 -30.714 -60.828  1.00  1.00      PROA N  
ATOM   1856  CA  ASP P 272     -39.600 -30.427 -62.252  1.00  1.00      PROA C  
ATOM   1857  CB  ASP P 272     -41.009 -30.614 -62.804  1.00  1.00      PROA C  
ATOM   1858  CG  ASP P 272     -41.433 -32.061 -62.805  1.00  1.00      PROA C  
ATOM   1859  OD1 ASP P 272     -40.556 -32.931 -62.982  1.00  1.00      PROA O  
ATOM   1860  OD2 ASP P 272     -42.635 -32.335 -62.604  1.00  1.00      PROA O1-
ATOM   1861  C   ASP P 272     -39.100 -29.033 -62.588  1.00  1.00      PROA C  
ATOM   1862  O   ASP P 272     -38.906 -28.737 -63.769  1.00  1.00      PROA O  
ATOM   1863  N   ASP P 273     -38.896 -28.176 -61.595  1.00  1.00      PROA N  
ATOM   1864  CA  ASP P 273     -38.388 -26.836 -61.839  1.00  1.00      PROA C  
ATOM   1865  CB  ASP P 273     -38.569 -25.943 -60.620  1.00  1.00      PROA C  
ATOM   1866  CG  ASP P 273     -40.003 -25.693 -60.303  1.00  1.00      PROA C  
ATOM   1867  OD1 ASP P 273     -40.823 -25.721 -61.234  1.00  1.00      PROA O  
ATOM   1868  OD2 ASP P 273     -40.323 -25.471 -59.126  1.00  1.00      PROA O1-
ATOM   1869  C   ASP P 273     -36.916 -26.887 -62.189  1.00  1.00      PROA C  
ATOM   1870  O   ASP P 273     -36.189 -27.787 -61.774  1.00  1.00      PROA O  
ATOM   1871  N   ARG P 274     -36.485 -25.914 -62.973  1.00  1.00      PROA N  
ATOM   1872  CA  ARG P 274     -35.103 -25.806 -63.394  1.00  1.00      PROA C  
ATOM   1873  CB  ARG P 274     -34.955 -26.180 -64.860  1.00  1.00      PROA C  
ATOM   1874  CG  ARG P 274     -35.200 -27.635 -65.134  1.00  1.00      PROA C  
ATOM   1875  CD  ARG P 274     -34.044 -28.447 -64.635  1.00  1.00      PROA C  
ATOM   1876  NE  ARG P 274     -34.267 -29.873 -64.795  1.00  1.00      PROA N  
ATOM   1877  CZ  ARG P 274     -34.823 -30.639 -63.864  1.00  1.00      PROA C  
ATOM   1878  NH1 ARG P 274     -35.205 -30.114 -62.714  1.00  1.00      PROA N1+
ATOM   1879  NH2 ARG P 274     -34.995 -31.931 -64.082  1.00  1.00      PROA N  
ATOM   1880  C   ARG P 274     -34.632 -24.386 -63.148  1.00  1.00      PROA C  
ATOM   1881  O   ARG P 274     -35.381 -23.436 -63.367  1.00  1.00      PROA O  
ATOM   1882  N   VAL P 275     -33.409 -24.237 -62.659  1.00  1.00      PROA N  
ATOM   1883  CA  VAL P 275     -32.835 -22.915 -62.463  1.00  1.00      PROA C  
ATOM   1884  CB  VAL P 275     -32.696 -22.512 -60.971  1.00  1.00      PROA C  
ATOM   1885  CG1 VAL P 275     -34.036 -22.438 -60.296  1.00  1.00      PROA C  
ATOM   1886  CG2 VAL P 275     -31.825 -23.465 -60.231  1.00  1.00      PROA C  
ATOM   1887  C   VAL P 275     -31.485 -22.869 -63.154  1.00  1.00      PROA C  
ATOM   1888  O   VAL P 275     -30.793 -23.881 -63.278  1.00  1.00      PROA O  
ATOM   1889  N   VAL P 276     -31.128 -21.689 -63.637  1.00  1.00      PROA N  
ATOM   1890  CA  VAL P 276     -29.796 -21.412 -64.152  1.00  1.00      PROA C  
ATOM   1891  CB  VAL P 276     -29.855 -20.535 -65.411  1.00  1.00      PROA C  
ATOM   1892  CG1 VAL P 276     -28.483 -20.334 -65.992  1.00  1.00      PROA C  
ATOM   1893  CG2 VAL P 276     -30.774 -21.128 -66.424  1.00  1.00      PROA C  
ATOM   1894  C   VAL P 276     -29.041 -20.711 -63.040  1.00  1.00      PROA C  
ATOM   1895  O   VAL P 276     -29.588 -19.825 -62.381  1.00  1.00      PROA O  
ATOM   1896  N   VAL P 277     -27.811 -21.129 -62.790  1.00  1.00      PROA N  
ATOM   1897  CA  VAL P 277     -27.025 -20.599 -61.687  1.00  1.00      PROA C  
ATOM   1898  CB  VAL P 277     -26.526 -21.722 -60.767  1.00  1.00      PROA C  
ATOM   1899  CG1 VAL P 277     -25.623 -21.172 -59.710  1.00  1.00      PROA C  
ATOM   1900  CG2 VAL P 277     -27.691 -22.405 -60.117  1.00  1.00      PROA C  
ATOM   1901  C   VAL P 277     -25.868 -19.795 -62.249  1.00  1.00      PROA C  
ATOM   1902  O   VAL P 277     -25.110 -20.291 -63.084  1.00  1.00      PROA O  
ATOM   1903  N   ALA P 278     -25.758 -18.550 -61.811  1.00  1.00      PROA N  
ATOM   1904  CA  ALA P 278     -24.656 -17.658 -62.126  1.00  1.00      PROA C  
ATOM   1905  CB  ALA P 278     -25.195 -16.341 -62.675  1.00  1.00      PROA C  
ATOM   1906  C   ALA P 278     -23.853 -17.436 -60.852  1.00  1.00      PROA C  
ATOM   1907  O   ALA P 278     -24.373 -16.867 -59.895  1.00  1.00      PROA O  
ATOM   1908  N   ALA P 279     -22.598 -17.887 -60.825  1.00  1.00      PROA N  
ATOM   1909  CA  ALA P 279     -21.801 -17.889 -59.602  1.00  1.00      PROA C  
ATOM   1910  CB  ALA P 279     -21.386 -19.296 -59.224  1.00  1.00      PROA C  
ATOM   1911  C   ALA P 279     -20.542 -17.034 -59.709  1.00  1.00      PROA C  
ATOM   1912  O   ALA P 279     -19.984 -16.865 -60.791  1.00  1.00      PROA O  
ATOM   1913  N   THR P 280     -20.085 -16.515 -58.564  1.00  1.00      PROA N  
ATOM   1914  CA  THR P 280     -18.882 -15.686 -58.481  1.00  1.00      PROA C  
ATOM   1915  CB  THR P 280     -19.148 -14.223 -58.892  1.00  1.00      PROA C  
ATOM   1916  OG1 THR P 280     -19.671 -14.170 -60.216  1.00  1.00      PROA O  
ATOM   1917  CG2 THR P 280     -17.926 -13.428 -58.933  1.00  1.00      PROA C  
ATOM   1918  C   THR P 280     -18.320 -15.715 -57.061  1.00  1.00      PROA C  
ATOM   1919  O   THR P 280     -19.068 -15.683 -56.091  1.00  1.00      PROA O  
ATOM   1920  N   ARG P 281     -16.998 -15.804 -56.972  1.00  1.00      PROA N  
ATOM   1921  CA  ARG P 281     -16.167 -15.577 -55.800  1.00  1.00      PROA C  
ATOM   1922  CB  ARG P 281     -14.723 -15.710 -56.257  1.00  1.00      PROA C  
ATOM   1923  CG  ARG P 281     -13.641 -15.695 -55.279  1.00  1.00      PROA C  
ATOM   1924  CD  ARG P 281     -12.436 -16.062 -56.055  1.00  1.00      PROA C  
ATOM   1925  NE  ARG P 281     -11.232 -16.072 -55.256  1.00  1.00      PROA N  
ATOM   1926  CZ  ARG P 281     -10.040 -16.351 -55.756  1.00  1.00      PROA C  
ATOM   1927  NH1 ARG P 281      -9.919 -16.637 -57.044  1.00  1.00      PROA N1+
ATOM   1928  NH2 ARG P 281      -8.971 -16.330 -54.978  1.00  1.00      PROA N  
ATOM   1929  C   ARG P 281     -16.420 -14.202 -55.184  1.00  1.00      PROA C  
ATOM   1930  O   ARG P 281     -16.884 -13.276 -55.837  1.00  1.00      PROA O  
ATOM   1931  N   LEU P 282     -16.098 -14.062 -53.905  1.00  1.00      PROA N  
ATOM   1932  CA  LEU P 282     -16.358 -12.796 -53.242  1.00  1.00      PROA C  
ATOM   1933  CB  LEU P 282     -17.695 -12.890 -52.485  1.00  1.00      PROA C  
ATOM   1934  CG  LEU P 282     -18.540 -11.681 -52.086  1.00  1.00      PROA C  
ATOM   1935  CD1 LEU P 282     -19.084 -10.992 -53.305  1.00  1.00      PROA C  
ATOM   1936  CD2 LEU P 282     -19.672 -12.087 -51.197  1.00  1.00      PROA C  
ATOM   1937  C   LEU P 282     -15.246 -12.346 -52.298  1.00  1.00      PROA C  
ATOM   1938  O   LEU P 282     -15.398 -11.310 -51.649  1.00  1.00      PROA O  
ATOM   1939  N   ASP P 283     -14.136 -13.067 -52.190  1.00  1.00      PROA N  
ATOM   1940  CA  ASP P 283     -13.107 -12.658 -51.249  1.00  1.00      PROA C  
ATOM   1941  CB  ASP P 283     -13.331 -13.262 -49.872  1.00  1.00      PROA C  
ATOM   1942  CG  ASP P 283     -13.300 -14.759 -49.876  1.00  1.00      PROA C  
ATOM   1943  OD1 ASP P 283     -13.440 -15.392 -50.940  1.00  1.00      PROA O  
ATOM   1944  OD2 ASP P 283     -13.067 -15.301 -48.792  1.00  1.00      PROA O1-
ATOM   1945  C   ASP P 283     -11.726 -13.026 -51.762  1.00  1.00      PROA C  
ATOM   1946  O   ASP P 283     -11.575 -13.661 -52.802  1.00  1.00      PROA O  
ATOM   1947  N   SER P 284     -10.718 -12.628 -50.997  1.00  1.00      PROA N  
ATOM   1948  CA  SER P 284      -9.326 -12.965 -51.256  1.00  1.00      PROA C  
ATOM   1949  CB  SER P 284      -8.727 -12.108 -52.375  1.00  1.00      PROA C  
ATOM   1950  OG  SER P 284      -8.566 -10.770 -51.991  1.00  1.00      PROA O  
ATOM   1951  C   SER P 284      -8.550 -12.808 -49.959  1.00  1.00      PROA C  
ATOM   1952  O   SER P 284      -9.129 -12.736 -48.873  1.00  1.00      PROA O  
ATOM   1953  N   ARG P 285      -7.231 -12.764 -50.072  1.00  1.00      PROA N  
ATOM   1954  CA  ARG P 285      -6.351 -12.636 -48.932  1.00  1.00      PROA C  
ATOM   1955  CB  ARG P 285      -6.061 -14.015 -48.356  1.00  1.00      PROA C  
ATOM   1956  CG  ARG P 285      -5.324 -14.873 -49.319  1.00  1.00      PROA C  
ATOM   1957  CD  ARG P 285      -4.886 -16.120 -48.667  1.00  1.00      PROA C  
ATOM   1958  NE  ARG P 285      -3.923 -15.783 -47.641  1.00  1.00      PROA N  
ATOM   1959  CZ  ARG P 285      -3.382 -16.651 -46.806  1.00  1.00      PROA C  
ATOM   1960  NH1 ARG P 285      -3.684 -17.930 -46.898  1.00  1.00      PROA N1+
ATOM   1961  NH2 ARG P 285      -2.523 -16.232 -45.901  1.00  1.00      PROA N  
ATOM   1962  C   ARG P 285      -5.078 -11.932 -49.388  1.00  1.00      PROA C  
ATOM   1963  O   ARG P 285      -4.994 -11.447 -50.514  1.00  1.00      PROA O  
ATOM   1964  N   SER P 286      -4.096 -11.860 -48.494  1.00  1.00      PROA N  
ATOM   1965  CA  SER P 286      -2.712 -11.538 -48.815  1.00  1.00      PROA C  
ATOM   1966  CB  SER P 286      -2.477 -10.032 -48.914  1.00  1.00      PROA C  
ATOM   1967  OG  SER P 286      -2.662  -9.394 -47.674  1.00  1.00      PROA O  
ATOM   1968  C   SER P 286      -1.824 -12.164 -47.756  1.00  1.00      PROA C  
ATOM   1969  O   SER P 286      -2.253 -13.031 -46.998  1.00  1.00      PROA O  
ATOM   1970  N   PHE P 287      -0.566 -11.738 -47.715  1.00  1.00      PROA N  
ATOM   1971  CA  PHE P 287       0.328 -12.222 -46.674  1.00  1.00      PROA C  
ATOM   1972  CB  PHE P 287       1.776 -11.967 -47.083  1.00  1.00      PROA C  
ATOM   1973  CG  PHE P 287       2.788 -12.641 -46.213  1.00  1.00      PROA C  
ATOM   1974  CD1 PHE P 287       3.163 -13.937 -46.461  1.00  1.00      PROA C  
ATOM   1975  CE1 PHE P 287       4.093 -14.559 -45.674  1.00  1.00      PROA C  
ATOM   1976  CZ  PHE P 287       4.648 -13.889 -44.624  1.00  1.00      PROA C  
ATOM   1977  CD2 PHE P 287       3.362 -11.981 -45.146  1.00  1.00      PROA C  
ATOM   1978  CE2 PHE P 287       4.286 -12.599 -44.355  1.00  1.00      PROA C  
ATOM   1979  C   PHE P 287       0.018 -11.553 -45.343  1.00  1.00      PROA C  
ATOM   1980  O   PHE P 287       0.208 -12.156 -44.287  1.00  1.00      PROA O  
ATOM   1981  N   PHE P 288      -0.493 -10.331 -45.377  1.00  1.00      PROA N  
ATOM   1982  CA  PHE P 288      -0.697  -9.524 -44.190  1.00  1.00      PROA C  
ATOM   1983  CB  PHE P 288      -0.108  -8.136 -44.381  1.00  1.00      PROA C  
ATOM   1984  CG  PHE P 288       1.365  -8.151 -44.477  1.00  1.00      PROA C  
ATOM   1985  CD1 PHE P 288       2.126  -8.204 -43.340  1.00  1.00      PROA C  
ATOM   1986  CE1 PHE P 288       3.473  -8.241 -43.421  1.00  1.00      PROA C  
ATOM   1987  CZ  PHE P 288       4.086  -8.257 -44.647  1.00  1.00      PROA C  
ATOM   1988  CD2 PHE P 288       1.990  -8.181 -45.704  1.00  1.00      PROA C  
ATOM   1989  CE2 PHE P 288       3.343  -8.226 -45.788  1.00  1.00      PROA C  
ATOM   1990  C   PHE P 288      -2.173  -9.443 -43.857  1.00  1.00      PROA C  
ATOM   1991  O   PHE P 288      -3.021  -9.450 -44.746  1.00  1.00      PROA O  
ATOM   1992  N   TRP P 289      -2.457  -9.321 -42.564  1.00  1.00      PROA N  
ATOM   1993  CA  TRP P 289      -3.679  -9.855 -41.979  1.00  1.00      PROA C  
ATOM   1994  CB  TRP P 289      -3.633  -9.733 -40.459  1.00  1.00      PROA C  
ATOM   1995  CG  TRP P 289      -4.940  -9.995 -39.852  1.00  1.00      PROA C  
ATOM   1996  CD1 TRP P 289      -5.661 -11.139 -39.923  1.00  1.00      PROA C  
ATOM   1997  NE1 TRP P 289      -6.837 -10.994 -39.249  1.00  1.00      PROA N  
ATOM   1998  CE2 TRP P 289      -6.895  -9.731 -38.737  1.00  1.00      PROA C  
ATOM   1999  CD2 TRP P 289      -5.713  -9.081 -39.085  1.00  1.00      PROA C  
ATOM   2000  CE3 TRP P 289      -5.518  -7.770 -38.658  1.00  1.00      PROA C  
ATOM   2001  CZ3 TRP P 289      -6.493  -7.170 -37.926  1.00  1.00      PROA C  
ATOM   2002  CZ2 TRP P 289      -7.874  -9.125 -37.974  1.00  1.00      PROA C  
ATOM   2003  CH2 TRP P 289      -7.654  -7.841 -37.580  1.00  1.00      PROA C  
ATOM   2004  C   TRP P 289      -4.982  -9.264 -42.493  1.00  1.00      PROA C  
ATOM   2005  O   TRP P 289      -5.779  -9.991 -43.090  1.00  1.00      PROA O  
ATOM   2006  N   ASN P 290      -5.258  -7.990 -42.287  1.00  1.00      PROA N  
ATOM   2007  CA  ASN P 290      -6.561  -7.509 -42.708  1.00  1.00      PROA C  
ATOM   2008  CB  ASN P 290      -7.226  -6.727 -41.584  1.00  1.00      PROA C  
ATOM   2009  CG  ASN P 290      -8.712  -6.856 -41.604  1.00  1.00      PROA C  
ATOM   2010  OD1 ASN P 290      -9.271  -7.569 -42.430  1.00  1.00      PROA O  
ATOM   2011  ND2 ASN P 290      -9.371  -6.183 -40.682  1.00  1.00      PROA N  
ATOM   2012  C   ASN P 290      -6.442  -6.680 -43.972  1.00  1.00      PROA C  
ATOM   2013  O   ASN P 290      -7.209  -5.741 -44.186  1.00  1.00      PROA O  
ATOM   2014  N   VAL P 291      -5.457  -7.012 -44.793  1.00  1.00      PROA N  
ATOM   2015  CA  VAL P 291      -5.085  -6.287 -45.996  1.00  1.00      PROA C  
ATOM   2016  CB  VAL P 291      -3.620  -5.841 -45.949  1.00  1.00      PROA C  
ATOM   2017  CG1 VAL P 291      -3.246  -5.111 -47.196  1.00  1.00      PROA C  
ATOM   2018  CG2 VAL P 291      -3.387  -4.963 -44.776  1.00  1.00      PROA C  
ATOM   2019  C   VAL P 291      -5.322  -7.243 -47.151  1.00  1.00      PROA C  
ATOM   2020  O   VAL P 291      -4.581  -8.216 -47.310  1.00  1.00      PROA O  
ATOM   2021  N   ALA P 292      -6.342  -6.988 -47.949  1.00  1.00      PROA N  
ATOM   2022  CA  ALA P 292      -6.676  -7.894 -49.038  1.00  1.00      PROA C  
ATOM   2023  CB  ALA P 292      -7.527  -9.049 -48.525  1.00  1.00      PROA C  
ATOM   2024  C   ALA P 292      -7.425  -7.158 -50.132  1.00  1.00      PROA C  
ATOM   2025  O   ALA P 292      -8.655  -7.226 -50.169  1.00  1.00      PROA O  
ATOM   2026  N   PRO P 293      -6.735  -6.455 -51.036  1.00  1.00      PROA N  
ATOM   2027  CD  PRO P 293      -5.280  -6.348 -51.207  1.00  1.00      PROA C  
ATOM   2028  CA  PRO P 293      -7.456  -5.564 -51.951  1.00  1.00      PROA C  
ATOM   2029  CB  PRO P 293      -6.333  -4.692 -52.518  1.00  1.00      PROA C  
ATOM   2030  CG  PRO P 293      -5.141  -5.504 -52.418  1.00  1.00      PROA C  
ATOM   2031  C   PRO P 293      -8.234  -6.291 -53.034  1.00  1.00      PROA C  
ATOM   2032  O   PRO P 293      -9.328  -5.839 -53.387  1.00  1.00      PROA O  
ATOM   2033  N   GLY P 294      -7.689  -7.382 -53.577  1.00  1.00      PROA N  
ATOM   2034  CA  GLY P 294      -8.351  -8.284 -54.501  1.00  1.00      PROA C  
ATOM   2035  C   GLY P 294      -9.092  -7.710 -55.686  1.00  1.00      PROA C  
ATOM   2036  O   GLY P 294     -10.235  -8.078 -55.923  1.00  1.00      PROA O  
ATOM   2037  N   ALA P 295      -8.462  -6.796 -56.421  1.00  1.00      PROA N  
ATOM   2038  CA  ALA P 295      -9.164  -6.084 -57.482  1.00  1.00      PROA C  
ATOM   2039  CB  ALA P 295      -8.366  -4.863 -57.911  1.00  1.00      PROA C  
ATOM   2040  C   ALA P 295      -9.417  -6.980 -58.679  1.00  1.00      PROA C  
ATOM   2041  O   ALA P 295     -10.535  -7.043 -59.191  1.00  1.00      PROA O  
ATOM   2042  N   GLU P 296      -8.391  -7.676 -59.142  1.00  1.00      PROA N  
ATOM   2043  CA  GLU P 296      -8.552  -8.491 -60.328  1.00  1.00      PROA C  
ATOM   2044  CB  GLU P 296      -7.209  -8.648 -61.039  1.00  1.00      PROA C  
ATOM   2045  CG  GLU P 296      -7.297  -8.870 -62.542  1.00  1.00      PROA C  
ATOM   2046  CD  GLU P 296      -7.483 -10.299 -62.952  1.00  1.00      PROA C  
ATOM   2047  OE1 GLU P 296      -7.044 -11.169 -62.195  1.00  1.00      PROA O  
ATOM   2048  OE2 GLU P 296      -8.044 -10.550 -64.034  1.00  1.00      PROA O1-
ATOM   2049  C   GLU P 296      -9.130  -9.849 -59.992  1.00  1.00      PROA C  
ATOM   2050  O   GLU P 296      -9.739 -10.483 -60.853  1.00  1.00      PROA O  
ATOM   2051  N   SER P 297      -8.985 -10.292 -58.756  1.00  1.00      PROA N  
ATOM   2052  CA  SER P 297      -9.324 -11.654 -58.393  1.00  1.00      PROA C  
ATOM   2053  CB  SER P 297      -8.275 -12.214 -57.433  1.00  1.00      PROA C  
ATOM   2054  OG  SER P 297      -8.207 -11.443 -56.258  1.00  1.00      PROA O  
ATOM   2055  C   SER P 297     -10.711 -11.807 -57.787  1.00  1.00      PROA C  
ATOM   2056  O   SER P 297     -11.294 -12.883 -57.897  1.00  1.00      PROA O  
ATOM   2057  N   ALA P 298     -11.258 -10.788 -57.143  1.00  1.00      PROA N  
ATOM   2058  CA  ALA P 298     -12.631 -10.862 -56.672  1.00  1.00      PROA C  
ATOM   2059  CB  ALA P 298     -12.646 -10.871 -55.139  1.00  1.00      PROA C  
ATOM   2060  C   ALA P 298     -13.507  -9.741 -57.208  1.00  1.00      PROA C  
ATOM   2061  O   ALA P 298     -14.597 -10.018 -57.744  1.00  1.00      PROA O  
ATOM   2062  N   VAL P 299     -13.021  -8.497 -57.132  1.00  1.00      PROA N  
ATOM   2063  CA  VAL P 299     -13.869  -7.308 -57.205  1.00  1.00      PROA C  
ATOM   2064  CB  VAL P 299     -13.074  -6.062 -56.783  1.00  1.00      PROA C  
ATOM   2065  CG1 VAL P 299     -13.847  -4.810 -57.061  1.00  1.00      PROA C  
ATOM   2066  CG2 VAL P 299     -12.774  -6.131 -55.327  1.00  1.00      PROA C  
ATOM   2067  C   VAL P 299     -14.477  -7.144 -58.589  1.00  1.00      PROA C  
ATOM   2068  O   VAL P 299     -15.684  -6.931 -58.722  1.00  1.00      PROA O  
ATOM   2069  N   ALA P 300     -13.660  -7.270 -59.632  1.00  1.00      PROA N  
ATOM   2070  CA  ALA P 300     -14.143  -7.104 -60.997  1.00  1.00      PROA C  
ATOM   2071  CB  ALA P 300     -12.967  -7.122 -61.953  1.00  1.00      PROA C  
ATOM   2072  C   ALA P 300     -15.154  -8.173 -61.385  1.00  1.00      PROA C  
ATOM   2073  O   ALA P 300     -16.132  -7.883 -62.080  1.00  1.00      PROA O  
ATOM   2074  N   SER P 301     -14.962  -9.403 -60.912  1.00  1.00      PROA N  
ATOM   2075  CA  SER P 301     -15.889 -10.477 -61.237  1.00  1.00      PROA C  
ATOM   2076  CB  SER P 301     -15.286 -11.817 -60.849  1.00  1.00      PROA C  
ATOM   2077  OG  SER P 301     -14.167 -12.133 -61.639  1.00  1.00      PROA O  
ATOM   2078  C   SER P 301     -17.245 -10.284 -60.574  1.00  1.00      PROA C  
ATOM   2079  O   SER P 301     -18.283 -10.430 -61.238  1.00  1.00      PROA O  
ATOM   2080  N   PHE P 302     -17.284  -9.914 -59.289  1.00  1.00      PROA N  
ATOM   2081  CA  PHE P 302     -18.638  -9.694 -58.788  1.00  1.00      PROA C  
ATOM   2082  CB  PHE P 302     -18.793  -9.924 -57.269  1.00  1.00      PROA C  
ATOM   2083  CG  PHE P 302     -18.048  -8.988 -56.358  1.00  1.00      PROA C  
ATOM   2084  CD1 PHE P 302     -16.896  -9.408 -55.737  1.00  1.00      PROA C  
ATOM   2085  CE1 PHE P 302     -16.232  -8.597 -54.863  1.00  1.00      PROA C  
ATOM   2086  CZ  PHE P 302     -16.728  -7.350 -54.584  1.00  1.00      PROA C  
ATOM   2087  CD2 PHE P 302     -18.557  -7.745 -56.024  1.00  1.00      PROA C  
ATOM   2088  CE2 PHE P 302     -17.889  -6.921 -55.159  1.00  1.00      PROA C  
ATOM   2089  C   PHE P 302     -19.228  -8.348 -59.207  1.00  1.00      PROA C  
ATOM   2090  O   PHE P 302     -20.454  -8.217 -59.202  1.00  1.00      PROA O  
ATOM   2091  N   VAL P 303     -18.425  -7.378 -59.637  1.00  1.00      PROA N  
ATOM   2092  CA  VAL P 303     -19.000  -6.181 -60.244  1.00  1.00      PROA C  
ATOM   2093  CB  VAL P 303     -17.929  -5.082 -60.369  1.00  1.00      PROA C  
ATOM   2094  CG1 VAL P 303     -18.349  -3.987 -61.313  1.00  1.00      PROA C  
ATOM   2095  CG2 VAL P 303     -17.742  -4.454 -59.026  1.00  1.00      PROA C  
ATOM   2096  C   VAL P 303     -19.675  -6.510 -61.574  1.00  1.00      PROA C  
ATOM   2097  O   VAL P 303     -20.780  -6.021 -61.849  1.00  1.00      PROA O  
ATOM   2098  N   THR P 304     -19.059  -7.378 -62.391  1.00  1.00      PROA N  
ATOM   2099  CA  THR P 304     -19.713  -7.810 -63.627  1.00  1.00      PROA C  
ATOM   2100  CB  THR P 304     -18.803  -8.682 -64.483  1.00  1.00      PROA C  
ATOM   2101  OG1 THR P 304     -18.371  -9.809 -63.721  1.00  1.00      PROA O  
ATOM   2102  CG2 THR P 304     -17.639  -7.945 -64.953  1.00  1.00      PROA C  
ATOM   2103  C   THR P 304     -20.995  -8.576 -63.359  1.00  1.00      PROA C  
ATOM   2104  O   THR P 304     -21.983  -8.387 -64.067  1.00  1.00      PROA O  
ATOM   2105  N   GLN P 305     -21.016  -9.436 -62.339  1.00  1.00      PROA N  
ATOM   2106  CA  GLN P 305     -22.262 -10.163 -62.091  1.00  1.00      PROA C  
ATOM   2107  CB  GLN P 305     -22.028 -11.365 -61.189  1.00  1.00      PROA C  
ATOM   2108  CG  GLN P 305     -23.200 -12.327 -61.198  1.00  1.00      PROA C  
ATOM   2109  CD  GLN P 305     -23.088 -13.417 -60.186  1.00  1.00      PROA C  
ATOM   2110  OE1 GLN P 305     -22.199 -13.424 -59.379  1.00  1.00      PROA O  
ATOM   2111  NE2 GLN P 305     -23.994 -14.339 -60.222  1.00  1.00      PROA N  
ATOM   2112  C   GLN P 305     -23.358  -9.267 -61.504  1.00  1.00      PROA C  
ATOM   2113  O   GLN P 305     -24.538  -9.458 -61.817  1.00  1.00      PROA O  
ATOM   2114  N   LEU P 306     -23.005  -8.268 -60.686  1.00  1.00      PROA N  
ATOM   2115  CA  LEU P 306     -24.002  -7.299 -60.230  1.00  1.00      PROA C  
ATOM   2116  CB  LEU P 306     -23.407  -6.376 -59.174  1.00  1.00      PROA C  
ATOM   2117  CG  LEU P 306     -23.253  -6.891 -57.755  1.00  1.00      PROA C  
ATOM   2118  CD1 LEU P 306     -22.469  -5.911 -56.928  1.00  1.00      PROA C  
ATOM   2119  CD2 LEU P 306     -24.617  -7.029 -57.214  1.00  1.00      PROA C  
ATOM   2120  C   LEU P 306     -24.568  -6.477 -61.375  1.00  1.00      PROA C  
ATOM   2121  O   LEU P 306     -25.780  -6.234 -61.432  1.00  1.00      PROA O  
ATOM   2122  N   ALA P 307     -23.717  -6.052 -62.305  1.00  1.00      PROA N  
ATOM   2123  CA  ALA P 307     -24.218  -5.306 -63.450  1.00  1.00      PROA C  
ATOM   2124  CB  ALA P 307     -23.062  -4.669 -64.201  1.00  1.00      PROA C  
ATOM   2125  C   ALA P 307     -25.031  -6.191 -64.381  1.00  1.00      PROA C  
ATOM   2126  O   ALA P 307     -25.970  -5.715 -65.027  1.00  1.00      PROA O  
ATOM   2127  N   ALA P 308     -24.704  -7.480 -64.438  1.00  1.00      PROA N  
ATOM   2128  CA  ALA P 308     -25.483  -8.414 -65.232  1.00  1.00      PROA C  
ATOM   2129  CB  ALA P 308     -24.765  -9.747 -65.311  1.00  1.00      PROA C  
ATOM   2130  C   ALA P 308     -26.875  -8.609 -64.664  1.00  1.00      PROA C  
ATOM   2131  O   ALA P 308     -27.847  -8.699 -65.416  1.00  1.00      PROA O  
ATOM   2132  N   ALA P 309     -26.993  -8.677 -63.340  1.00  1.00      PROA N  
ATOM   2133  CA  ALA P 309     -28.308  -8.835 -62.730  1.00  1.00      PROA C  
ATOM   2134  CB  ALA P 309     -28.160  -9.219 -61.265  1.00  1.00      PROA C  
ATOM   2135  C   ALA P 309     -29.136  -7.568 -62.876  1.00  1.00      PROA C  
ATOM   2136  O   ALA P 309     -30.354  -7.638 -63.088  1.00  1.00      PROA O  
ATOM   2137  N   GLU P 310     -28.484  -6.408 -62.746  1.00  1.00      PROA N  
ATOM   2138  CA  GLU P 310     -29.089  -5.119 -63.076  1.00  1.00      PROA C  
ATOM   2139  CB  GLU P 310     -28.036  -4.027 -62.900  1.00  1.00      PROA C  
ATOM   2140  CG  GLU P 310     -28.296  -2.690 -63.578  1.00  1.00      PROA C  
ATOM   2141  CD  GLU P 310     -29.444  -1.915 -63.013  1.00  1.00      PROA C  
ATOM   2142  OE1 GLU P 310     -29.769  -2.120 -61.830  1.00  1.00      PROA O  
ATOM   2143  OE2 GLU P 310     -30.011  -1.077 -63.739  1.00  1.00      PROA O1-
ATOM   2144  C   GLU P 310     -29.656  -5.098 -64.487  1.00  1.00      PROA C  
ATOM   2145  O   GLU P 310     -30.783  -4.648 -64.706  1.00  1.00      PROA O  
ATOM   2146  N   ALA P 311     -28.882  -5.590 -65.452  1.00  1.00      PROA N  
ATOM   2147  CA  ALA P 311     -29.337  -5.626 -66.836  1.00  1.00      PROA C  
ATOM   2148  CB  ALA P 311     -28.174  -5.981 -67.752  1.00  1.00      PROA C  
ATOM   2149  C   ALA P 311     -30.473  -6.617 -67.037  1.00  1.00      PROA C  
ATOM   2150  O   ALA P 311     -31.409  -6.343 -67.792  1.00  1.00      PROA O  
ATOM   2151  N   LEU P 312     -30.413  -7.769 -66.376  1.00  1.00      PROA N  
ATOM   2152  CA  LEU P 312     -31.381  -8.824 -66.635  1.00  1.00      PROA C  
ATOM   2153  CB  LEU P 312     -30.826 -10.160 -66.145  1.00  1.00      PROA C  
ATOM   2154  CG  LEU P 312     -31.640 -11.428 -66.358  1.00  1.00      PROA C  
ATOM   2155  CD1 LEU P 312     -31.919 -11.602 -67.811  1.00  1.00      PROA C  
ATOM   2156  CD2 LEU P 312     -30.858 -12.608 -65.873  1.00  1.00      PROA C  
ATOM   2157  C   LEU P 312     -32.736  -8.538 -66.010  1.00  1.00      PROA C  
ATOM   2158  O   LEU P 312     -33.761  -8.916 -66.577  1.00  1.00      PROA O  
ATOM   2159  N   GLN P 313     -32.774  -7.835 -64.877  1.00  1.00      PROA N  
ATOM   2160  CA  GLN P 313     -34.053  -7.559 -64.233  1.00  1.00      PROA C  
ATOM   2161  CB  GLN P 313     -33.794  -7.109 -62.794  1.00  1.00      PROA C  
ATOM   2162  CG  GLN P 313     -34.990  -7.022 -61.873  1.00  1.00      PROA C  
ATOM   2163  CD  GLN P 313     -35.656  -8.351 -61.647  1.00  1.00      PROA C  
ATOM   2164  OE1 GLN P 313     -36.720  -8.615 -62.190  1.00  1.00      PROA O  
ATOM   2165  NE2 GLN P 313     -35.046  -9.191 -60.832  1.00  1.00      PROA N  
ATOM   2166  C   GLN P 313     -34.878  -6.534 -65.007  1.00  1.00      PROA C  
ATOM   2167  O   GLN P 313     -36.092  -6.450 -64.809  1.00  1.00      PROA O  
ATOM   2168  N   LYS P 314     -34.265  -5.786 -65.914  1.00  1.00      PROA N  
ATOM   2169  CA  LYS P 314     -34.982  -4.776 -66.676  1.00  1.00      PROA C  
ATOM   2170  CB  LYS P 314     -34.056  -3.609 -67.009  1.00  1.00      PROA C  
ATOM   2171  CG  LYS P 314     -33.668  -2.783 -65.819  1.00  1.00      PROA C  
ATOM   2172  CD  LYS P 314     -32.871  -1.585 -66.254  1.00  1.00      PROA C  
ATOM   2173  CE  LYS P 314     -31.501  -2.008 -66.724  1.00  1.00      PROA C  
ATOM   2174  NZ  LYS P 314     -30.623  -0.847 -67.006  1.00  1.00      PROA N1+
ATOM   2175  C   LYS P 314     -35.597  -5.296 -67.962  1.00  1.00      PROA C  
ATOM   2176  O   LYS P 314     -36.165  -4.500 -68.712  1.00  1.00      PROA O  
ATOM   2177  N   ALA P 315     -35.501  -6.582 -68.251  1.00  1.00      PROA N  
ATOM   2178  CA  ALA P 315     -36.155  -7.097 -69.440  1.00  1.00      PROA C  
ATOM   2179  CB  ALA P 315     -35.606  -8.469 -69.803  1.00  1.00      PROA C  
ATOM   2180  C   ALA P 315     -37.662  -7.178 -69.207  1.00  1.00      PROA C  
ATOM   2181  O   ALA P 315     -38.101  -7.511 -68.106  1.00  1.00      PROA O  
ATOM   2182  N   PRO P 316     -38.476  -6.869 -70.210  1.00  1.00      PROA N  
ATOM   2183  CD  PRO P 316     -38.116  -6.359 -71.540  1.00  1.00      PROA C  
ATOM   2184  CA  PRO P 316     -39.927  -6.843 -69.988  1.00  1.00      PROA C  
ATOM   2185  CB  PRO P 316     -40.443  -6.050 -71.192  1.00  1.00      PROA C  
ATOM   2186  CG  PRO P 316     -39.429  -6.252 -72.233  1.00  1.00      PROA C  
ATOM   2187  C   PRO P 316     -40.563  -8.224 -69.912  1.00  1.00      PROA C  
ATOM   2188  O   PRO P 316     -41.606  -8.395 -69.278  1.00  1.00      PROA O  
ATOM   2189  N   ASP P 317     -39.949  -9.212 -70.550  1.00  1.00      PROA N  
ATOM   2190  CA  ASP P 317     -40.502 -10.562 -70.643  1.00  1.00      PROA C  
ATOM   2191  CB  ASP P 317     -40.279 -11.095 -72.053  1.00  1.00      PROA C  
ATOM   2192  CG  ASP P 317     -41.052 -12.353 -72.354  1.00  1.00      PROA C  
ATOM   2193  OD1 ASP P 317     -42.285 -12.276 -72.530  1.00  1.00      PROA O  
ATOM   2194  OD2 ASP P 317     -40.412 -13.419 -72.448  1.00  1.00      PROA O1-
ATOM   2195  C   ASP P 317     -39.871 -11.472 -69.589  1.00  1.00      PROA C  
ATOM   2196  O   ASP P 317     -39.271 -12.496 -69.892  1.00  1.00      PROA O  
ATOM   2197  N   VAL P 318     -39.998 -11.095 -68.322  1.00  1.00      PROA N  
ATOM   2198  CA  VAL P 318     -39.333 -11.812 -67.239  1.00  1.00      PROA C  
ATOM   2199  CB  VAL P 318     -38.569 -10.825 -66.329  1.00  1.00      PROA C  
ATOM   2200  CG1 VAL P 318     -38.254 -11.431 -64.994  1.00  1.00      PROA C  
ATOM   2201  CG2 VAL P 318     -37.265 -10.474 -66.965  1.00  1.00      PROA C  
ATOM   2202  C   VAL P 318     -40.305 -12.670 -66.445  1.00  1.00      PROA C  
ATOM   2203  O   VAL P 318     -40.016 -13.832 -66.161  1.00  1.00      PROA O  
ATOM   2204  N   THR P 319     -41.487 -12.138 -66.137  1.00  1.00      PROA N  
ATOM   2205  CA  THR P 319     -42.459 -12.863 -65.325  1.00  1.00      PROA C  
ATOM   2206  CB  THR P 319     -43.597 -11.932 -64.930  1.00  1.00      PROA C  
ATOM   2207  OG1 THR P 319     -44.337 -11.569 -66.099  1.00  1.00      PROA O  
ATOM   2208  CG2 THR P 319     -43.040 -10.674 -64.314  1.00  1.00      PROA C  
ATOM   2209  C   THR P 319     -43.032 -14.085 -66.032  1.00  1.00      PROA C  
ATOM   2210  O   THR P 319     -43.661 -14.920 -65.378  1.00  1.00      PROA O  
ATOM   2211  N   THR P 320     -42.852 -14.202 -67.342  1.00  1.00      PROA N  
ATOM   2212  CA  THR P 320     -43.236 -15.387 -68.095  1.00  1.00      PROA C  
ATOM   2213  CB  THR P 320     -44.262 -15.068 -69.169  1.00  1.00      PROA C  
ATOM   2214  OG1 THR P 320     -43.668 -14.210 -70.147  1.00  1.00      PROA O  
ATOM   2215  CG2 THR P 320     -45.471 -14.368 -68.573  1.00  1.00      PROA C  
ATOM   2216  C   THR P 320     -41.969 -15.948 -68.716  1.00  1.00      PROA C  
ATOM   2217  O   THR P 320     -41.645 -15.641 -69.862  1.00  1.00      PROA O  
ATOM   2218  N   LEU P 321     -41.253 -16.769 -67.957  1.00  1.00      PROA N  
ATOM   2219  CA  LEU P 321     -40.103 -17.489 -68.447  1.00  1.00      PROA C  
ATOM   2220  CB  LEU P 321     -38.774 -16.843 -68.052  1.00  1.00      PROA C  
ATOM   2221  CG  LEU P 321     -38.348 -15.520 -68.664  1.00  1.00      PROA C  
ATOM   2222  CD1 LEU P 321     -37.050 -15.120 -68.054  1.00  1.00      PROA C  
ATOM   2223  CD2 LEU P 321     -38.197 -15.661 -70.148  1.00  1.00      PROA C  
ATOM   2224  C   LEU P 321     -40.175 -18.890 -67.869  1.00  1.00      PROA C  
ATOM   2225  O   LEU P 321     -40.614 -19.060 -66.725  1.00  1.00      PROA O  
ATOM   2226  N   PRO P 322     -39.774 -19.900 -68.621  1.00  1.00      PROA N  
ATOM   2227  CD  PRO P 322     -39.487 -19.881 -70.061  1.00  1.00      PROA C  
ATOM   2228  CA  PRO P 322     -39.802 -21.265 -68.088  1.00  1.00      PROA C  
ATOM   2229  CB  PRO P 322     -39.488 -22.118 -69.323  1.00  1.00      PROA C  
ATOM   2230  CG  PRO P 322     -38.887 -21.204 -70.290  1.00  1.00      PROA C  
ATOM   2231  C   PRO P 322     -38.823 -21.532 -66.955  1.00  1.00      PROA C  
ATOM   2232  O   PRO P 322     -39.239 -21.952 -65.877  1.00  1.00      PROA O  
ATOM   2233  N   ARG P 323     -37.541 -21.272 -67.166  1.00  1.00      PROA N  
ATOM   2234  CA  ARG P 323     -36.547 -21.470 -66.132  1.00  1.00      PROA C  
ATOM   2235  CB  ARG P 323     -35.186 -21.763 -66.741  1.00  1.00      PROA C  
ATOM   2236  CG  ARG P 323     -34.919 -23.207 -66.972  1.00  1.00      PROA C  
ATOM   2237  CD  ARG P 323     -35.469 -23.740 -68.248  1.00  1.00      PROA C  
ATOM   2238  NE  ARG P 323     -34.806 -23.173 -69.404  1.00  1.00      PROA N  
ATOM   2239  CZ  ARG P 323     -35.214 -23.364 -70.648  1.00  1.00      PROA C  
ATOM   2240  NH1 ARG P 323     -36.275 -24.115 -70.877  1.00  1.00      PROA N1+
ATOM   2241  NH2 ARG P 323     -34.564 -22.818 -71.655  1.00  1.00      PROA N  
ATOM   2242  C   ARG P 323     -36.482 -20.244 -65.235  1.00  1.00      PROA C  
ATOM   2243  O   ARG P 323     -37.209 -19.273 -65.419  1.00  1.00      PROA O  
ATOM   2244  N   ASN P 324     -35.608 -20.295 -64.243  1.00  1.00      PROA N  
ATOM   2245  CA  ASN P 324     -35.382 -19.188 -63.335  1.00  1.00      PROA C  
ATOM   2246  CB  ASN P 324     -36.094 -19.433 -61.998  1.00  1.00      PROA C  
ATOM   2247  CG  ASN P 324     -36.220 -18.189 -61.163  1.00  1.00      PROA C  
ATOM   2248  OD1 ASN P 324     -35.699 -17.147 -61.511  1.00  1.00      PROA O  
ATOM   2249  ND2 ASN P 324     -36.928 -18.290 -60.062  1.00  1.00      PROA N  
ATOM   2250  C   ASN P 324     -33.877 -19.023 -63.175  1.00  1.00      PROA C  
ATOM   2251  O   ASN P 324     -33.105 -19.891 -63.561  1.00  1.00      PROA O  
ATOM   2252  N   VAL P 325     -33.443 -17.883 -62.646  1.00  1.00      PROA N  
ATOM   2253  CA  VAL P 325     -32.020 -17.569 -62.543  1.00  1.00      PROA C  
ATOM   2254  CB  VAL P 325     -31.619 -16.394 -63.448  1.00  1.00      PROA C  
ATOM   2255  CG1 VAL P 325     -30.140 -16.120 -63.334  1.00  1.00      PROA C  
ATOM   2256  CG2 VAL P 325     -31.944 -16.685 -64.873  1.00  1.00      PROA C  
ATOM   2257  C   VAL P 325     -31.692 -17.265 -61.091  1.00  1.00      PROA C  
ATOM   2258  O   VAL P 325     -32.309 -16.390 -60.481  1.00  1.00      PROA O  
ATOM   2259  N   MET P 326     -30.722 -17.986 -60.538  1.00  1.00      PROA N  
ATOM   2260  CA  MET P 326     -30.178 -17.713 -59.214  1.00  1.00      PROA C  
ATOM   2261  CB  MET P 326     -30.115 -18.977 -58.363  1.00  1.00      PROA C  
ATOM   2262  CG  MET P 326     -29.670 -18.700 -56.954  1.00  1.00      PROA C  
ATOM   2263  SD  MET P 326     -29.772 -20.080 -55.829  1.00  1.00      PROA S  
ATOM   2264  CE  MET P 326     -28.428 -21.070 -56.424  1.00  1.00      PROA C  
ATOM   2265  C   MET P 326     -28.788 -17.116 -59.350  1.00  1.00      PROA C  
ATOM   2266  O   MET P 326     -27.882 -17.770 -59.870  1.00  1.00      PROA O  
ATOM   2267  N   PHE P 327     -28.627 -15.879 -58.908  1.00  1.00      PROA N  
ATOM   2268  CA  PHE P 327     -27.312 -15.286 -58.720  1.00  1.00      PROA C  
ATOM   2269  CB  PHE P 327     -27.377 -13.776 -58.898  1.00  1.00      PROA C  
ATOM   2270  CG  PHE P 327     -27.810 -13.349 -60.244  1.00  1.00      PROA C  
ATOM   2271  CD1 PHE P 327     -26.901 -13.219 -61.277  1.00  1.00      PROA C  
ATOM   2272  CE1 PHE P 327     -27.319 -12.818 -62.517  1.00  1.00      PROA C  
ATOM   2273  CZ  PHE P 327     -28.648 -12.565 -62.739  1.00  1.00      PROA C  
ATOM   2274  CD2 PHE P 327     -29.138 -13.075 -60.486  1.00  1.00      PROA C  
ATOM   2275  CE2 PHE P 327     -29.556 -12.687 -61.722  1.00  1.00      PROA C  
ATOM   2276  C   PHE P 327     -26.824 -15.610 -57.319  1.00  1.00      PROA C  
ATOM   2277  O   PHE P 327     -27.610 -15.617 -56.379  1.00  1.00      PROA O  
ATOM   2278  N   VAL P 328     -25.531 -15.867 -57.174  1.00  1.00      PROA N  
ATOM   2279  CA  VAL P 328     -24.976 -16.269 -55.885  1.00  1.00      PROA C  
ATOM   2280  CB  VAL P 328     -25.148 -17.798 -55.675  1.00  1.00      PROA C  
ATOM   2281  CG1 VAL P 328     -24.439 -18.601 -56.728  1.00  1.00      PROA C  
ATOM   2282  CG2 VAL P 328     -24.712 -18.241 -54.295  1.00  1.00      PROA C  
ATOM   2283  C   VAL P 328     -23.533 -15.782 -55.814  1.00  1.00      PROA C  
ATOM   2284  O   VAL P 328     -22.826 -15.745 -56.822  1.00  1.00      PROA O  
ATOM   2285  N   PHE P 329     -23.116 -15.358 -54.626  1.00  1.00      PROA N  
ATOM   2286  CA  PHE P 329     -21.801 -14.775 -54.387  1.00  1.00      PROA C  
ATOM   2287  CB  PHE P 329     -21.912 -13.285 -54.086  1.00  1.00      PROA C  
ATOM   2288  CG  PHE P 329     -22.572 -12.480 -55.149  1.00  1.00      PROA C  
ATOM   2289  CD1 PHE P 329     -21.837 -11.911 -56.153  1.00  1.00      PROA C  
ATOM   2290  CE1 PHE P 329     -22.450 -11.167 -57.126  1.00  1.00      PROA C  
ATOM   2291  CZ  PHE P 329     -23.809 -11.010 -57.117  1.00  1.00      PROA C  
ATOM   2292  CD2 PHE P 329     -23.940 -12.299 -55.147  1.00  1.00      PROA C  
ATOM   2293  CE2 PHE P 329     -24.554 -11.573 -56.129  1.00  1.00      PROA C  
ATOM   2294  C   PHE P 329     -21.236 -15.496 -53.177  1.00  1.00      PROA C  
ATOM   2295  O   PHE P 329     -21.711 -15.279 -52.064  1.00  1.00      PROA O  
ATOM   2296  N   PHE P 330     -20.225 -16.335 -53.356  1.00  1.00      PROA N  
ATOM   2297  CA  PHE P 330     -19.749 -17.179 -52.266  1.00  1.00      PROA C  
ATOM   2298  CB  PHE P 330     -19.273 -18.529 -52.790  1.00  1.00      PROA C  
ATOM   2299  CG  PHE P 330     -20.340 -19.364 -53.425  1.00  1.00      PROA C  
ATOM   2300  CD1 PHE P 330     -21.310 -19.972 -52.662  1.00  1.00      PROA C  
ATOM   2301  CE1 PHE P 330     -22.273 -20.751 -53.241  1.00  1.00      PROA C  
ATOM   2302  CZ  PHE P 330     -22.258 -20.953 -54.593  1.00  1.00      PROA C  
ATOM   2303  CD2 PHE P 330     -20.325 -19.597 -54.779  1.00  1.00      PROA C  
ATOM   2304  CE2 PHE P 330     -21.285 -20.375 -55.362  1.00  1.00      PROA C  
ATOM   2305  C   PHE P 330     -18.617 -16.510 -51.489  1.00  1.00      PROA C  
ATOM   2306  O   PHE P 330     -17.589 -16.166 -52.066  1.00  1.00      PROA O  
ATOM   2307  N   GLN P 331     -18.795 -16.364 -50.176  1.00  1.00      PROA N  
ATOM   2308  CA  GLN P 331     -17.705 -15.986 -49.279  1.00  1.00      PROA C  
ATOM   2309  CB  GLN P 331     -18.235 -15.384 -47.981  1.00  1.00      PROA C  
ATOM   2310  CG  GLN P 331     -18.569 -13.919 -48.001  1.00  1.00      PROA C  
ATOM   2311  CD  GLN P 331     -17.351 -13.045 -48.101  1.00  1.00      PROA C  
ATOM   2312  OE1 GLN P 331     -17.194 -12.298 -49.047  1.00  1.00      PROA O  
ATOM   2313  NE2 GLN P 331     -16.467 -13.168 -47.142  1.00  1.00      PROA N  
ATOM   2314  C   GLN P 331     -16.847 -17.193 -48.954  1.00  1.00      PROA C  
ATOM   2315  O   GLN P 331     -17.356 -18.214 -48.507  1.00  1.00      PROA O  
ATOM   2316  N   GLY P 332     -15.549 -17.087 -49.172  1.00  1.00      PROA N  
ATOM   2317  CA  GLY P 332     -14.658 -18.082 -48.629  1.00  1.00      PROA C  
ATOM   2318  C   GLY P 332     -14.047 -19.078 -49.586  1.00  1.00      PROA C  
ATOM   2319  O   GLY P 332     -13.748 -20.184 -49.160  1.00  1.00      PROA O  
ATOM   2320  N   GLU P 333     -13.850 -18.734 -50.858  1.00  1.00      PROA N  
ATOM   2321  CA  GLU P 333     -13.167 -19.679 -51.729  1.00  1.00      PROA C  
ATOM   2322  CB  GLU P 333     -13.462 -19.472 -53.200  1.00  1.00      PROA C  
ATOM   2323  CG  GLU P 333     -14.720 -20.017 -53.736  1.00  1.00      PROA C  
ATOM   2324  CD  GLU P 333     -15.799 -19.013 -53.756  1.00  1.00      PROA C  
ATOM   2325  OE1 GLU P 333     -15.645 -17.960 -53.116  1.00  1.00      PROA O  
ATOM   2326  OE2 GLU P 333     -16.740 -19.231 -54.534  1.00  1.00      PROA O1-
ATOM   2327  C   GLU P 333     -11.670 -19.617 -51.632  1.00  1.00      PROA C  
ATOM   2328  O   GLU P 333     -11.010 -20.549 -52.094  1.00  1.00      PROA O  
ATOM   2329  N   THR P 334     -11.120 -18.533 -51.109  1.00  1.00      PROA N  
ATOM   2330  CA  THR P 334      -9.676 -18.418 -51.040  1.00  1.00      PROA C  
ATOM   2331  CB  THR P 334      -9.299 -16.974 -50.716  1.00  1.00      PROA C  
ATOM   2332  OG1 THR P 334      -7.894 -16.887 -50.499  1.00  1.00      PROA O  
ATOM   2333  CG2 THR P 334     -10.055 -16.441 -49.526  1.00  1.00      PROA C  
ATOM   2334  C   THR P 334      -9.086 -19.410 -50.053  1.00  1.00      PROA C  
ATOM   2335  O   THR P 334      -7.960 -19.870 -50.242  1.00  1.00      PROA O  
ATOM   2336  N   PHE P 335      -9.832 -19.760 -49.020  1.00  1.00      PROA N  
ATOM   2337  CA  PHE P 335      -9.580 -20.900 -48.158  1.00  1.00      PROA C  
ATOM   2338  CB  PHE P 335      -9.820 -20.496 -46.701  1.00  1.00      PROA C  
ATOM   2339  CG  PHE P 335      -9.033 -19.290 -46.316  1.00  1.00      PROA C  
ATOM   2340  CD1 PHE P 335      -7.683 -19.387 -46.084  1.00  1.00      PROA C  
ATOM   2341  CE1 PHE P 335      -6.949 -18.282 -45.816  1.00  1.00      PROA C  
ATOM   2342  CZ  PHE P 335      -7.551 -17.053 -45.781  1.00  1.00      PROA C  
ATOM   2343  CD2 PHE P 335      -9.619 -18.045 -46.299  1.00  1.00      PROA C  
ATOM   2344  CE2 PHE P 335      -8.879 -16.936 -46.036  1.00  1.00      PROA C  
ATOM   2345  C   PHE P 335     -10.494 -22.000 -48.661  1.00  1.00      PROA C  
ATOM   2346  O   PHE P 335     -11.379 -21.735 -49.457  1.00  1.00      PROA O  
ATOM   2347  N   ASP P 336     -10.274 -23.236 -48.247  1.00  1.00      PROA N  
ATOM   2348  CA  ASP P 336     -10.590 -24.345 -49.156  1.00  1.00      PROA C  
ATOM   2349  CB  ASP P 336      -9.935 -25.614 -48.652  1.00  1.00      PROA C  
ATOM   2350  CG  ASP P 336      -8.464 -25.593 -48.859  1.00  1.00      PROA C  
ATOM   2351  OD1 ASP P 336      -8.030 -24.982 -49.846  1.00  1.00      PROA O  
ATOM   2352  OD2 ASP P 336      -7.729 -26.143 -48.031  1.00  1.00      PROA O1-
ATOM   2353  C   ASP P 336     -12.066 -24.606 -49.436  1.00  1.00      PROA C  
ATOM   2354  O   ASP P 336     -12.621 -25.629 -49.047  1.00  1.00      PROA O  
ATOM   2355  N   TYR P 337     -12.667 -23.672 -50.180  1.00  1.00      PROA N  
ATOM   2356  CA  TYR P 337     -14.069 -23.633 -50.600  1.00  1.00      PROA C  
ATOM   2357  CB  TYR P 337     -14.423 -24.783 -51.547  1.00  1.00      PROA C  
ATOM   2358  CG  TYR P 337     -13.637 -24.797 -52.809  1.00  1.00      PROA C  
ATOM   2359  CD1 TYR P 337     -13.808 -23.814 -53.746  1.00  1.00      PROA C  
ATOM   2360  CE1 TYR P 337     -13.093 -23.817 -54.896  1.00  1.00      PROA C  
ATOM   2361  CZ  TYR P 337     -12.229 -24.845 -55.142  1.00  1.00      PROA C  
ATOM   2362  OH  TYR P 337     -11.495 -24.895 -56.291  1.00  1.00      PROA O  
ATOM   2363  CD2 TYR P 337     -12.754 -25.818 -53.086  1.00  1.00      PROA C  
ATOM   2364  CE2 TYR P 337     -12.058 -25.839 -54.236  1.00  1.00      PROA C  
ATOM   2365  C   TYR P 337     -15.021 -23.645 -49.406  1.00  1.00      PROA C  
ATOM   2366  O   TYR P 337     -15.820 -24.548 -49.248  1.00  1.00      PROA O  
ATOM   2367  N   ILE P 338     -14.939 -22.601 -48.588  1.00  1.00      PROA N  
ATOM   2368  CA  ILE P 338     -15.750 -22.567 -47.375  1.00  1.00      PROA C  
ATOM   2369  CB  ILE P 338     -15.269 -21.464 -46.418  1.00  1.00      PROA C  
ATOM   2370  CG2 ILE P 338     -16.209 -21.323 -45.261  1.00  1.00      PROA C  
ATOM   2371  CG1 ILE P 338     -13.883 -21.778 -45.897  1.00  1.00      PROA C  
ATOM   2372  CD  ILE P 338     -13.300 -20.682 -45.058  1.00  1.00      PROA C  
ATOM   2373  C   ILE P 338     -17.223 -22.398 -47.718  1.00  1.00      PROA C  
ATOM   2374  O   ILE P 338     -18.070 -23.193 -47.301  1.00  1.00      PROA O  
ATOM   2375  N   GLY P 339     -17.549 -21.382 -48.509  1.00  1.00      PROA N  
ATOM   2376  CA  GLY P 339     -18.937 -21.006 -48.661  1.00  1.00      PROA C  
ATOM   2377  C   GLY P 339     -19.705 -21.758 -49.713  1.00  1.00      PROA C  
ATOM   2378  O   GLY P 339     -20.935 -21.725 -49.697  1.00  1.00      PROA O  
ATOM   2379  N   SER P 340     -19.026 -22.428 -50.632  1.00  1.00      PROA N  
ATOM   2380  CA  SER P 340     -19.717 -23.201 -51.647  1.00  1.00      PROA C  
ATOM   2381  CB  SER P 340     -19.062 -23.007 -53.009  1.00  1.00      PROA C  
ATOM   2382  OG  SER P 340     -17.756 -23.520 -53.020  1.00  1.00      PROA O  
ATOM   2383  C   SER P 340     -19.794 -24.682 -51.326  1.00  1.00      PROA C  
ATOM   2384  O   SER P 340     -20.700 -25.351 -51.816  1.00  1.00      PROA O  
ATOM   2385  N   SER P 341     -18.885 -25.214 -50.511  1.00  1.00      PROA N  
ATOM   2386  CA  SER P 341     -19.060 -26.579 -50.032  1.00  1.00      PROA C  
ATOM   2387  CB  SER P 341     -17.786 -27.081 -49.368  1.00  1.00      PROA C  
ATOM   2388  OG  SER P 341     -17.461 -26.316 -48.234  1.00  1.00      PROA O  
ATOM   2389  C   SER P 341     -20.214 -26.671 -49.058  1.00  1.00      PROA C  
ATOM   2390  O   SER P 341     -20.906 -27.688 -49.011  1.00  1.00      PROA O  
ATOM   2391  N   ARG P 342     -20.415 -25.621 -48.273  1.00  1.00      PROA N  
ATOM   2392  CA  ARG P 342     -21.577 -25.505 -47.407  1.00  1.00      PROA C  
ATOM   2393  CB  ARG P 342     -21.424 -24.266 -46.548  1.00  1.00      PROA C  
ATOM   2394  CG  ARG P 342     -22.584 -23.931 -45.683  1.00  1.00      PROA C  
ATOM   2395  CD  ARG P 342     -22.777 -24.944 -44.618  1.00  1.00      PROA C  
ATOM   2396  NE  ARG P 342     -23.656 -24.387 -43.611  1.00  1.00      PROA N  
ATOM   2397  CZ  ARG P 342     -24.040 -25.026 -42.526  1.00  1.00      PROA C  
ATOM   2398  NH1 ARG P 342     -23.617 -26.256 -42.301  1.00  1.00      PROA N1+
ATOM   2399  NH2 ARG P 342     -24.837 -24.425 -41.664  1.00  1.00      PROA N  
ATOM   2400  C   ARG P 342     -22.862 -25.423 -48.207  1.00  1.00      PROA C  
ATOM   2401  O   ARG P 342     -23.876 -26.004 -47.818  1.00  1.00      PROA O  
ATOM   2402  N   MET P 343     -22.835 -24.700 -49.322  1.00  1.00      PROA N  
ATOM   2403  CA  MET P 343     -24.002 -24.576 -50.181  1.00  1.00      PROA C  
ATOM   2404  CB  MET P 343     -23.711 -23.572 -51.284  1.00  1.00      PROA C  
ATOM   2405  CG  MET P 343     -24.801 -23.410 -52.317  1.00  1.00      PROA C  
ATOM   2406  SD  MET P 343     -26.330 -22.686 -51.736  1.00  1.00      PROA S  
ATOM   2407  CE  MET P 343     -25.857 -20.978 -51.571  1.00  1.00      PROA C  
ATOM   2408  C   MET P 343     -24.403 -25.913 -50.776  1.00  1.00      PROA C  
ATOM   2409  O   MET P 343     -25.582 -26.258 -50.785  1.00  1.00      PROA O  
ATOM   2410  N   VAL P 344     -23.431 -26.679 -51.262  1.00  1.00      PROA N  
ATOM   2411  CA  VAL P 344     -23.689 -27.995 -51.827  1.00  1.00      PROA C  
ATOM   2412  CB  VAL P 344     -22.436 -28.459 -52.583  1.00  1.00      PROA C  
ATOM   2413  CG1 VAL P 344     -22.545 -29.875 -53.054  1.00  1.00      PROA C  
ATOM   2414  CG2 VAL P 344     -22.232 -27.561 -53.750  1.00  1.00      PROA C  
ATOM   2415  C   VAL P 344     -24.115 -28.969 -50.744  1.00  1.00      PROA C  
ATOM   2416  O   VAL P 344     -25.004 -29.801 -50.957  1.00  1.00      PROA O  
ATOM   2417  N   TYR P 345     -23.531 -28.838 -49.552  1.00  1.00      PROA N  
ATOM   2418  CA  TYR P 345     -23.959 -29.606 -48.390  1.00  1.00      PROA C  
ATOM   2419  CB  TYR P 345     -23.065 -29.256 -47.207  1.00  1.00      PROA C  
ATOM   2420  CG  TYR P 345     -23.333 -30.047 -45.958  1.00  1.00      PROA C  
ATOM   2421  CD1 TYR P 345     -22.852 -31.335 -45.817  1.00  1.00      PROA C  
ATOM   2422  CE1 TYR P 345     -23.095 -32.053 -44.676  1.00  1.00      PROA C  
ATOM   2423  CZ  TYR P 345     -23.825 -31.480 -43.664  1.00  1.00      PROA C  
ATOM   2424  OH  TYR P 345     -24.076 -32.190 -42.521  1.00  1.00      PROA O  
ATOM   2425  CD2 TYR P 345     -24.055 -29.497 -44.917  1.00  1.00      PROA C  
ATOM   2426  CE2 TYR P 345     -24.304 -30.203 -43.779  1.00  1.00      PROA C  
ATOM   2427  C   TYR P 345     -25.421 -29.341 -48.053  1.00  1.00      PROA C  
ATOM   2428  O   TYR P 345     -26.178 -30.274 -47.772  1.00  1.00      PROA O  
ATOM   2429  N   ASP P 346     -25.846 -28.086 -48.124  1.00  1.00      PROA N  
ATOM   2430  CA  ASP P 346     -27.220 -27.743 -47.793  1.00  1.00      PROA C  
ATOM   2431  CB  ASP P 346     -27.316 -26.263 -47.440  1.00  1.00      PROA C  
ATOM   2432  CG  ASP P 346     -26.591 -25.925 -46.174  1.00  1.00      PROA C  
ATOM   2433  OD1 ASP P 346     -26.441 -26.823 -45.327  1.00  1.00      PROA O  
ATOM   2434  OD2 ASP P 346     -26.171 -24.764 -46.016  1.00  1.00      PROA O1-
ATOM   2435  C   ASP P 346     -28.186 -28.058 -48.923  1.00  1.00      PROA C  
ATOM   2436  O   ASP P 346     -29.371 -28.278 -48.669  1.00  1.00      PROA O  
ATOM   2437  N   MET P 347     -27.724 -28.037 -50.168  1.00  1.00      PROA N  
ATOM   2438  CA  MET P 347     -28.544 -28.472 -51.286  1.00  1.00      PROA C  
ATOM   2439  CB  MET P 347     -27.981 -27.997 -52.622  1.00  1.00      PROA C  
ATOM   2440  CG  MET P 347     -28.093 -26.537 -52.930  1.00  1.00      PROA C  
ATOM   2441  SD  MET P 347     -27.657 -26.348 -54.660  1.00  1.00      PROA S  
ATOM   2442  CE  MET P 347     -27.830 -24.595 -54.891  1.00  1.00      PROA C  
ATOM   2443  C   MET P 347     -28.654 -29.977 -51.351  1.00  1.00      PROA C  
ATOM   2444  O   MET P 347     -29.476 -30.499 -52.101  1.00  1.00      PROA O  
ATOM   2445  N   GLU P 348     -27.797 -30.684 -50.635  1.00  1.00      PROA N  
ATOM   2446  CA  GLU P 348     -27.814 -32.128 -50.646  1.00  1.00      PROA C  
ATOM   2447  CB  GLU P 348     -26.376 -32.626 -50.756  1.00  1.00      PROA C  
ATOM   2448  CG  GLU P 348     -26.196 -34.050 -51.148  1.00  1.00      PROA C  
ATOM   2449  CD  GLU P 348     -24.733 -34.389 -51.320  1.00  1.00      PROA C  
ATOM   2450  OE1 GLU P 348     -23.886 -33.511 -51.064  1.00  1.00      PROA O  
ATOM   2451  OE2 GLU P 348     -24.426 -35.532 -51.717  1.00  1.00      PROA O1-
ATOM   2452  C   GLU P 348     -28.497 -32.711 -49.422  1.00  1.00      PROA C  
ATOM   2453  O   GLU P 348     -29.058 -33.805 -49.504  1.00  1.00      PROA O  
ATOM   2454  N   LYS P 349     -28.490 -32.001 -48.300  1.00  1.00      PROA N  
ATOM   2455  CA  LYS P 349     -29.253 -32.407 -47.127  1.00  1.00      PROA C  
ATOM   2456  CB  LYS P 349     -28.507 -32.027 -45.847  1.00  1.00      PROA C  
ATOM   2457  CG  LYS P 349     -27.162 -32.679 -45.697  1.00  1.00      PROA C  
ATOM   2458  CD  LYS P 349     -27.314 -34.164 -45.517  1.00  1.00      PROA C  
ATOM   2459  CE  LYS P 349     -25.986 -34.829 -45.223  1.00  1.00      PROA C  
ATOM   2460  NZ  LYS P 349     -25.093 -34.825 -46.415  1.00  1.00      PROA N1+
ATOM   2461  C   LYS P 349     -30.652 -31.807 -47.089  1.00  1.00      PROA C  
ATOM   2462  O   LYS P 349     -31.364 -32.001 -46.101  1.00  1.00      PROA O  
ATOM   2463  N   GLY P 350     -31.061 -31.087 -48.125  1.00  1.00      PROA N  
ATOM   2464  CA  GLY P 350     -32.388 -30.507 -48.159  1.00  1.00      PROA C  
ATOM   2465  C   GLY P 350     -32.593 -29.286 -47.295  1.00  1.00      PROA C  
ATOM   2466  O   GLY P 350     -33.719 -29.028 -46.871  1.00  1.00      PROA O  
ATOM   2467  N   LYS P 351     -31.541 -28.508 -47.039  1.00  1.00      PROA N  
ATOM   2468  CA  LYS P 351     -31.625 -27.348 -46.163  1.00  1.00      PROA C  
ATOM   2469  CB  LYS P 351     -30.494 -27.357 -45.136  1.00  1.00      PROA C  
ATOM   2470  CG  LYS P 351     -30.799 -28.079 -43.841  1.00  1.00      PROA C  
ATOM   2471  CD  LYS P 351     -30.681 -29.571 -43.981  1.00  1.00      PROA C  
ATOM   2472  CE  LYS P 351     -30.925 -30.277 -42.659  1.00  1.00      PROA C  
ATOM   2473  NZ  LYS P 351     -30.952 -31.761 -42.837  1.00  1.00      PROA N1+
ATOM   2474  C   LYS P 351     -31.611 -26.027 -46.919  1.00  1.00      PROA C  
ATOM   2475  O   LYS P 351     -31.418 -24.975 -46.307  1.00  1.00      PROA O  
ATOM   2476  N   PHE P 352     -31.817 -26.058 -48.229  1.00  1.00      PROA N  
ATOM   2477  CA  PHE P 352     -31.787 -24.875 -49.055  1.00  1.00      PROA C  
ATOM   2478  CB  PHE P 352     -30.436 -24.735 -49.772  1.00  1.00      PROA C  
ATOM   2479  CG  PHE P 352     -30.284 -23.468 -50.535  1.00  1.00      PROA C  
ATOM   2480  CD1 PHE P 352     -30.106 -22.271 -49.875  1.00  1.00      PROA C  
ATOM   2481  CE1 PHE P 352     -29.985 -21.103 -50.573  1.00  1.00      PROA C  
ATOM   2482  CZ  PHE P 352     -30.015 -21.122 -51.941  1.00  1.00      PROA C  
ATOM   2483  CD2 PHE P 352     -30.305 -23.468 -51.909  1.00  1.00      PROA C  
ATOM   2484  CE2 PHE P 352     -30.175 -22.302 -52.607  1.00  1.00      PROA C  
ATOM   2485  C   PHE P 352     -32.929 -25.049 -50.042  1.00  1.00      PROA C  
ATOM   2486  O   PHE P 352     -33.172 -26.175 -50.495  1.00  1.00      PROA O  
ATOM   2487  N   PRO P 353     -33.672 -23.984 -50.370  1.00  1.00      PROA N  
ATOM   2488  CD  PRO P 353     -33.601 -22.621 -49.836  1.00  1.00      PROA C  
ATOM   2489  CA  PRO P 353     -34.886 -24.163 -51.176  1.00  1.00      PROA C  
ATOM   2490  CB  PRO P 353     -35.569 -22.799 -51.091  1.00  1.00      PROA C  
ATOM   2491  CG  PRO P 353     -34.529 -21.876 -50.711  1.00  1.00      PROA C  
ATOM   2492  C   PRO P 353     -34.650 -24.566 -52.612  1.00  1.00      PROA C  
ATOM   2493  O   PRO P 353     -35.597 -25.006 -53.265  1.00  1.00      PROA O  
ATOM   2494  N   VAL P 354     -33.444 -24.451 -53.129  1.00  1.00      PROA N  
ATOM   2495  CA  VAL P 354     -33.111 -24.944 -54.454  1.00  1.00      PROA C  
ATOM   2496  CB  VAL P 354     -32.345 -23.884 -55.260  1.00  1.00      PROA C  
ATOM   2497  CG1 VAL P 354     -31.875 -24.444 -56.573  1.00  1.00      PROA C  
ATOM   2498  CG2 VAL P 354     -33.223 -22.683 -55.498  1.00  1.00      PROA C  
ATOM   2499  C   VAL P 354     -32.292 -26.209 -54.291  1.00  1.00      PROA C  
ATOM   2500  O   VAL P 354     -31.297 -26.218 -53.565  1.00  1.00      PROA O  
ATOM   2501  N   GLN P 355     -32.699 -27.275 -54.958  1.00  1.00      PROA N  
ATOM   2502  CA  GLN P 355     -32.021 -28.548 -54.824  1.00  1.00      PROA C  
ATOM   2503  CB  GLN P 355     -33.014 -29.696 -54.766  1.00  1.00      PROA C  
ATOM   2504  CG  GLN P 355     -33.926 -29.601 -53.608  1.00  1.00      PROA C  
ATOM   2505  CD  GLN P 355     -33.203 -29.724 -52.302  1.00  1.00      PROA C  
ATOM   2506  OE1 GLN P 355     -32.323 -30.560 -52.151  1.00  1.00      PROA O  
ATOM   2507  NE2 GLN P 355     -33.558 -28.884 -51.349  1.00  1.00      PROA N  
ATOM   2508  C   GLN P 355     -31.067 -28.768 -55.973  1.00  1.00      PROA C  
ATOM   2509  O   GLN P 355     -31.077 -28.064 -56.977  1.00  1.00      PROA O  
ATOM   2510  N   LEU P 356     -30.266 -29.802 -55.829  1.00  1.00      PROA N  
ATOM   2511  CA  LEU P 356     -29.231 -30.083 -56.799  1.00  1.00      PROA C  
ATOM   2512  CB  LEU P 356     -28.127 -30.855 -56.082  1.00  1.00      PROA C  
ATOM   2513  CG  LEU P 356     -26.736 -30.963 -56.669  1.00  1.00      PROA C  
ATOM   2514  CD1 LEU P 356     -26.228 -29.581 -56.889  1.00  1.00      PROA C  
ATOM   2515  CD2 LEU P 356     -25.871 -31.647 -55.655  1.00  1.00      PROA C  
ATOM   2516  C   LEU P 356     -29.766 -30.831 -58.011  1.00  1.00      PROA C  
ATOM   2517  O   LEU P 356     -29.061 -30.937 -59.015  1.00  1.00      PROA O  
ATOM   2518  N   GLU P 357     -30.999 -31.337 -57.949  1.00  1.00      PROA N  
ATOM   2519  CA  GLU P 357     -31.672 -31.793 -59.158  1.00  1.00      PROA C  
ATOM   2520  CB  GLU P 357     -32.869 -32.672 -58.821  1.00  1.00      PROA C  
ATOM   2521  CG  GLU P 357     -32.530 -33.970 -58.147  1.00  1.00      PROA C  
ATOM   2522  CD  GLU P 357     -33.738 -34.877 -57.984  1.00  1.00      PROA C  
ATOM   2523  OE1 GLU P 357     -34.862 -34.438 -58.305  1.00  1.00      PROA O  
ATOM   2524  OE2 GLU P 357     -33.566 -36.034 -57.540  1.00  1.00      PROA O1-
ATOM   2525  C   GLU P 357     -32.155 -30.628 -59.996  1.00  1.00      PROA C  
ATOM   2526  O   GLU P 357     -32.173 -30.718 -61.224  1.00  1.00      PROA O  
ATOM   2527  N   ASN P 358     -32.539 -29.533 -59.344  1.00  1.00      PROA N  
ATOM   2528  CA  ASN P 358     -33.123 -28.393 -60.032  1.00  1.00      PROA C  
ATOM   2529  CB  ASN P 358     -33.775 -27.451 -59.032  1.00  1.00      PROA C  
ATOM   2530  CG  ASN P 358     -34.992 -28.031 -58.401  1.00  1.00      PROA C  
ATOM   2531  OD1 ASN P 358     -35.774 -28.707 -59.050  1.00  1.00      PROA O  
ATOM   2532  ND2 ASN P 358     -35.176 -27.764 -57.127  1.00  1.00      PROA N  
ATOM   2533  C   ASN P 358     -32.107 -27.612 -60.843  1.00  1.00      PROA C  
ATOM   2534  O   ASN P 358     -32.503 -26.804 -61.679  1.00  1.00      PROA O  
ATOM   2535  N   VAL P 359     -30.819 -27.809 -60.612  1.00  1.00      PROA N  
ATOM   2536  CA  VAL P 359     -29.804 -27.034 -61.311  1.00  1.00      PROA C  
ATOM   2537  CB  VAL P 359     -28.459 -27.114 -60.587  1.00  1.00      PROA C  
ATOM   2538  CG1 VAL P 359     -27.400 -26.396 -61.375  1.00  1.00      PROA C  
ATOM   2539  CG2 VAL P 359     -28.595 -26.544 -59.214  1.00  1.00      PROA C  
ATOM   2540  C   VAL P 359     -29.691 -27.547 -62.737  1.00  1.00      PROA C  
ATOM   2541  O   VAL P 359     -29.460 -28.737 -62.964  1.00  1.00      PROA O  
ATOM   2542  N   ASP P 360     -29.869 -26.650 -63.699  1.00  1.00      PROA N  
ATOM   2543  CA  ASP P 360     -29.816 -26.979 -65.114  1.00  1.00      PROA C  
ATOM   2544  CB  ASP P 360     -30.919 -26.218 -65.850  1.00  1.00      PROA C  
ATOM   2545  CG  ASP P 360     -31.158 -26.730 -67.245  1.00  1.00      PROA C  
ATOM   2546  OD1 ASP P 360     -30.555 -27.747 -67.637  1.00  1.00      PROA O  
ATOM   2547  OD2 ASP P 360     -31.949 -26.096 -67.970  1.00  1.00      PROA O1-
ATOM   2548  C   ASP P 360     -28.461 -26.623 -65.710  1.00  1.00      PROA C  
ATOM   2549  O   ASP P 360     -27.746 -27.491 -66.213  1.00  1.00      PROA O  
ATOM   2550  N   SER P 361     -28.096 -25.351 -65.646  1.00  1.00      PROA N  
ATOM   2551  CA  SER P 361     -26.831 -24.862 -66.151  1.00  1.00      PROA C  
ATOM   2552  CB  SER P 361     -27.031 -23.967 -67.365  1.00  1.00      PROA C  
ATOM   2553  OG  SER P 361     -27.573 -24.692 -68.442  1.00  1.00      PROA O  
ATOM   2554  C   SER P 361     -26.126 -24.091 -65.054  1.00  1.00      PROA C  
ATOM   2555  O   SER P 361     -26.745 -23.598 -64.116  1.00  1.00      PROA O  
ATOM   2556  N   PHE P 362     -24.813 -24.000 -65.181  1.00  1.00      PROA N  
ATOM   2557  CA  PHE P 362     -23.974 -23.343 -64.194  1.00  1.00      PROA C  
ATOM   2558  CB  PHE P 362     -23.214 -24.364 -63.359  1.00  1.00      PROA C  
ATOM   2559  CG  PHE P 362     -22.656 -23.826 -62.079  1.00  1.00      PROA C  
ATOM   2560  CD1 PHE P 362     -23.372 -23.929 -60.909  1.00  1.00      PROA C  
ATOM   2561  CE1 PHE P 362     -22.858 -23.455 -59.733  1.00  1.00      PROA C  
ATOM   2562  CZ  PHE P 362     -21.640 -22.841 -59.716  1.00  1.00      PROA C  
ATOM   2563  CD2 PHE P 362     -21.429 -23.199 -62.044  1.00  1.00      PROA C  
ATOM   2564  CE2 PHE P 362     -20.928 -22.703 -60.867  1.00  1.00      PROA C  
ATOM   2565  C   PHE P 362     -23.013 -22.474 -64.984  1.00  1.00      PROA C  
ATOM   2566  O   PHE P 362     -22.185 -22.990 -65.731  1.00  1.00      PROA O  
ATOM   2567  N   VAL P 363     -23.129 -21.165 -64.854  1.00  1.00      PROA N  
ATOM   2568  CA  VAL P 363     -22.177 -20.240 -65.443  1.00  1.00      PROA C  
ATOM   2569  CB  VAL P 363     -22.882 -19.199 -66.323  1.00  1.00      PROA C  
ATOM   2570  CG1 VAL P 363     -21.879 -18.329 -66.980  1.00  1.00      PROA C  
ATOM   2571  CG2 VAL P 363     -23.710 -19.875 -67.364  1.00  1.00      PROA C  
ATOM   2572  C   VAL P 363     -21.416 -19.589 -64.304  1.00  1.00      PROA C  
ATOM   2573  O   VAL P 363     -22.015 -19.194 -63.304  1.00  1.00      PROA O  
ATOM   2574  N   GLU P 364     -20.104 -19.521 -64.425  1.00  1.00      PROA N  
ATOM   2575  CA  GLU P 364     -19.280 -18.970 -63.369  1.00  1.00      PROA C  
ATOM   2576  CB  GLU P 364     -18.592 -20.073 -62.603  1.00  1.00      PROA C  
ATOM   2577  CG  GLU P 364     -17.852 -19.547 -61.423  1.00  1.00      PROA C  
ATOM   2578  CD  GLU P 364     -17.379 -20.605 -60.511  1.00  1.00      PROA C  
ATOM   2579  OE1 GLU P 364     -17.622 -21.786 -60.814  1.00  1.00      PROA O  
ATOM   2580  OE2 GLU P 364     -16.769 -20.261 -59.482  1.00  1.00      PROA O1-
ATOM   2581  C   GLU P 364     -18.266 -17.997 -63.946  1.00  1.00      PROA C  
ATOM   2582  O   GLU P 364     -17.695 -18.246 -65.005  1.00  1.00      PROA O  
ATOM   2583  N   LEU P 365     -18.067 -16.879 -63.248  1.00  1.00      PROA N  
ATOM   2584  CA  LEU P 365     -17.102 -15.857 -63.622  1.00  1.00      PROA C  
ATOM   2585  CB  LEU P 365     -17.675 -14.455 -63.427  1.00  1.00      PROA C  
ATOM   2586  CG  LEU P 365     -18.530 -13.822 -64.511  1.00  1.00      PROA C  
ATOM   2587  CD1 LEU P 365     -17.797 -13.927 -65.806  1.00  1.00      PROA C  
ATOM   2588  CD2 LEU P 365     -19.894 -14.435 -64.612  1.00  1.00      PROA C  
ATOM   2589  C   LEU P 365     -15.853 -16.000 -62.772  1.00  1.00      PROA C  
ATOM   2590  O   LEU P 365     -15.931 -15.979 -61.544  1.00  1.00      PROA O  
ATOM   2591  N   GLY P 366     -14.705 -16.122 -63.408  1.00  1.00      PROA N  
ATOM   2592  CA  GLY P 366     -13.495 -15.957 -62.646  1.00  1.00      PROA C  
ATOM   2593  C   GLY P 366     -12.429 -15.161 -63.346  1.00  1.00      PROA C  
ATOM   2594  O   GLY P 366     -11.917 -15.652 -64.347  1.00  1.00      PROA O  
ATOM   2595  N   GLN P 367     -12.057 -13.988 -62.826  1.00  1.00      PROA N  
ATOM   2596  CA  GLN P 367     -10.957 -13.166 -63.343  1.00  1.00      PROA C  
ATOM   2597  CB  GLN P 367      -9.595 -13.849 -63.172  1.00  1.00      PROA C  
ATOM   2598  CG  GLN P 367      -9.079 -13.899 -61.760  1.00  1.00      PROA C  
ATOM   2599  CD  GLN P 367      -7.733 -14.552 -61.678  1.00  1.00      PROA C  
ATOM   2600  OE1 GLN P 367      -7.215 -15.022 -62.668  1.00  1.00      PROA O  
ATOM   2601  NE2 GLN P 367      -7.145 -14.555 -60.509  1.00  1.00      PROA N  
ATOM   2602  C   GLN P 367     -11.193 -12.763 -64.802  1.00  1.00      PROA C  
ATOM   2603  O   GLN P 367     -10.701 -13.389 -65.723  1.00  1.00      PROA O  
ATOM   2604  N   VAL P 368     -12.075 -11.788 -64.986  1.00  1.00      PROA N  
ATOM   2605  CA  VAL P 368     -12.410 -11.303 -66.314  1.00  1.00      PROA C  
ATOM   2606  CB  VAL P 368     -13.917 -11.401 -66.553  1.00  1.00      PROA C  
ATOM   2607  CG1 VAL P 368     -14.333 -12.834 -66.547  1.00  1.00      PROA C  
ATOM   2608  CG2 VAL P 368     -14.640 -10.662 -65.469  1.00  1.00      PROA C  
ATOM   2609  C   VAL P 368     -11.915  -9.879 -66.552  1.00  1.00      PROA C  
ATOM   2610  O   VAL P 368     -12.398  -9.209 -67.451  1.00  1.00      PROA O  
ATOM   2611  N   ALA P 369     -10.925  -9.412 -65.799  1.00  1.00      PROA N  
ATOM   2612  CA  ALA P 369     -10.612  -7.989 -65.798  1.00  1.00      PROA C  
ATOM   2613  CB  ALA P 369     -10.268  -7.514 -64.390  1.00  1.00      PROA C  
ATOM   2614  C   ALA P 369      -9.471  -7.580 -66.710  1.00  1.00      PROA C  
ATOM   2615  O   ALA P 369      -9.327  -6.384 -66.970  1.00  1.00      PROA O  
ATOM   2616  N   LEU P 370      -8.631  -8.498 -67.180  1.00  1.00      PROA N  
ATOM   2617  CA  LEU P 370      -7.459  -8.070 -67.932  1.00  1.00      PROA C  
ATOM   2618  CB  LEU P 370      -6.214  -8.803 -67.435  1.00  1.00      PROA C  
ATOM   2619  CG  LEU P 370      -5.872  -8.456 -65.977  1.00  1.00      PROA C  
ATOM   2620  CD1 LEU P 370      -4.680  -9.220 -65.456  1.00  1.00      PROA C  
ATOM   2621  CD2 LEU P 370      -5.658  -6.975 -65.780  1.00  1.00      PROA C  
ATOM   2622  C   LEU P 370      -7.636  -8.209 -69.443  1.00  1.00      PROA C  
ATOM   2623  O   LEU P 370      -7.531  -7.198 -70.143  1.00  1.00      PROA O  
ATOM   2624  N   ARG P 371      -7.892  -9.422 -69.959  1.00  1.00      PROA N  
ATOM   2625  CA  ARG P 371      -8.368  -9.630 -71.337  1.00  1.00      PROA C  
ATOM   2626  CB  ARG P 371      -9.769  -9.058 -71.513  1.00  1.00      PROA C  
ATOM   2627  CG  ARG P 371     -10.861  -9.902 -70.916  1.00  1.00      PROA C  
ATOM   2628  CD  ARG P 371     -12.147  -9.165 -71.074  1.00  1.00      PROA C  
ATOM   2629  NE  ARG P 371     -12.388  -8.951 -72.483  1.00  1.00      PROA N  
ATOM   2630  CZ  ARG P 371     -13.253  -8.085 -72.982  1.00  1.00      PROA C  
ATOM   2631  NH1 ARG P 371     -13.983  -7.325 -72.189  1.00  1.00      PROA N1+
ATOM   2632  NH2 ARG P 371     -13.377  -7.975 -74.285  1.00  1.00      PROA N  
ATOM   2633  C   ARG P 371      -7.466  -9.091 -72.446  1.00  1.00      PROA C  
ATOM   2634  O   ARG P 371      -7.735  -8.007 -72.970  1.00  1.00      PROA O  
ATOM   2635  N   THR P 372      -6.373  -9.809 -72.743  1.00  1.00      PROA N  
ATOM   2636  CA  THR P 372      -5.264  -9.295 -73.553  1.00  1.00      PROA C  
ATOM   2637  CB  THR P 372      -4.192 -10.367 -73.713  1.00  1.00      PROA C  
ATOM   2638  OG1 THR P 372      -4.747 -11.494 -74.394  1.00  1.00      PROA O  
ATOM   2639  CG2 THR P 372      -3.668 -10.809 -72.368  1.00  1.00      PROA C  
ATOM   2640  C   THR P 372      -5.689  -8.817 -74.937  1.00  1.00      PROA C  
ATOM   2641  O   THR P 372      -5.235  -7.762 -75.394  1.00  1.00      PROA O  
ATOM   2642  N   SER P 373      -6.539  -9.564 -75.629  1.00  1.00      PROA N  
ATOM   2643  CA  SER P 373      -6.865  -9.208 -77.007  1.00  1.00      PROA C  
ATOM   2644  CB  SER P 373      -6.119 -10.089 -77.989  1.00  1.00      PROA C  
ATOM   2645  OG  SER P 373      -6.491  -9.751 -79.302  1.00  1.00      PROA O  
ATOM   2646  C   SER P 373      -8.358  -9.287 -77.255  1.00  1.00      PROA C  
ATOM   2647  O   SER P 373      -8.811  -9.870 -78.241  1.00  1.00      PROA O  
ATOM   2648  N   LEU P 374      -9.126  -8.668 -76.350  1.00  1.00      PROA N  
ATOM   2649  CA  LEU P 374     -10.595  -8.707 -76.298  1.00  1.00      PROA C  
ATOM   2650  CB  LEU P 374     -11.248  -8.028 -77.506  1.00  1.00      PROA C  
ATOM   2651  CG  LEU P 374     -11.098  -6.534 -77.714  1.00  1.00      PROA C  
ATOM   2652  CD1 LEU P 374     -11.771  -6.183 -79.006  1.00  1.00      PROA C  
ATOM   2653  CD2 LEU P 374     -11.731  -5.791 -76.575  1.00  1.00      PROA C  
ATOM   2654  C   LEU P 374     -11.141 -10.122 -76.157  1.00  1.00      PROA C  
ATOM   2655  O   LEU P 374     -12.274 -10.390 -76.536  1.00  1.00      PROA O  
ATOM   2656  N   GLU P 375     -10.384 -11.038 -75.575  1.00  1.00      PROA N  
ATOM   2657  CA  GLU P 375     -10.757 -12.440 -75.579  1.00  1.00      PROA C  
ATOM   2658  CB  GLU P 375      -9.593 -13.307 -76.028  1.00  1.00      PROA C  
ATOM   2659  CG  GLU P 375      -9.271 -13.124 -77.477  1.00  1.00      PROA C  
ATOM   2660  CD  GLU P 375      -8.059 -13.909 -77.904  1.00  1.00      PROA C  
ATOM   2661  OE1 GLU P 375      -7.362 -14.447 -77.028  1.00  1.00      PROA O  
ATOM   2662  OE2 GLU P 375      -7.802 -13.998 -79.118  1.00  1.00      PROA O1-
ATOM   2663  C   GLU P 375     -11.241 -12.880 -74.211  1.00  1.00      PROA C  
ATOM   2664  O   GLU P 375     -10.651 -12.534 -73.186  1.00  1.00      PROA O  
ATOM   2665  N   LEU P 376     -12.319 -13.653 -74.217  1.00  1.00      PROA N  
ATOM   2666  CA  LEU P 376     -12.943 -14.193 -73.019  1.00  1.00      PROA C  
ATOM   2667  CB  LEU P 376     -14.317 -13.574 -72.810  1.00  1.00      PROA C  
ATOM   2668  CG  LEU P 376     -15.051 -13.946 -71.538  1.00  1.00      PROA C  
ATOM   2669  CD1 LEU P 376     -14.283 -13.397 -70.387  1.00  1.00      PROA C  
ATOM   2670  CD2 LEU P 376     -16.444 -13.389 -71.555  1.00  1.00      PROA C  
ATOM   2671  C   LEU P 376     -13.043 -15.695 -73.215  1.00  1.00      PROA C  
ATOM   2672  O   LEU P 376     -13.835 -16.160 -74.032  1.00  1.00      PROA O  
ATOM   2673  N   TRP P 377     -12.239 -16.450 -72.482  1.00  1.00      PROA N  
ATOM   2674  CA  TRP P 377     -12.179 -17.889 -72.652  1.00  1.00      PROA C  
ATOM   2675  CB  TRP P 377     -10.820 -18.397 -72.213  1.00  1.00      PROA C  
ATOM   2676  CG  TRP P 377      -9.737 -17.847 -73.027  1.00  1.00      PROA C  
ATOM   2677  CD1 TRP P 377      -9.067 -16.694 -72.807  1.00  1.00      PROA C  
ATOM   2678  NE1 TRP P 377      -8.120 -16.510 -73.769  1.00  1.00      PROA N  
ATOM   2679  CE2 TRP P 377      -8.149 -17.575 -74.626  1.00  1.00      PROA C  
ATOM   2680  CD2 TRP P 377      -9.154 -18.437 -74.184  1.00  1.00      PROA C  
ATOM   2681  CE3 TRP P 377      -9.387 -19.613 -74.890  1.00  1.00      PROA C  
ATOM   2682  CZ3 TRP P 377      -8.619 -19.884 -75.991  1.00  1.00      PROA C  
ATOM   2683  CZ2 TRP P 377      -7.376 -17.849 -75.742  1.00  1.00      PROA C  
ATOM   2684  CH2 TRP P 377      -7.625 -19.008 -76.409  1.00  1.00      PROA C  
ATOM   2685  C   TRP P 377     -13.277 -18.580 -71.862  1.00  1.00      PROA C  
ATOM   2686  O   TRP P 377     -13.712 -18.097 -70.821  1.00  1.00      PROA O  
ATOM   2687  N   MET P 378     -13.739 -19.713 -72.377  1.00  1.00      PROA N  
ATOM   2688  CA  MET P 378     -14.801 -20.492 -71.750  1.00  1.00      PROA C  
ATOM   2689  CB  MET P 378     -16.058 -20.480 -72.618  1.00  1.00      PROA C  
ATOM   2690  CG  MET P 378     -15.814 -20.585 -74.097  1.00  1.00      PROA C  
ATOM   2691  SD  MET P 378     -17.299 -20.610 -75.108  1.00  1.00      PROA S  
ATOM   2692  CE  MET P 378     -17.949 -18.995 -74.809  1.00  1.00      PROA C  
ATOM   2693  C   MET P 378     -14.301 -21.900 -71.454  1.00  1.00      PROA C  
ATOM   2694  O   MET P 378     -14.150 -22.720 -72.359  1.00  1.00      PROA O  
HETATM 2695  N   HSD P 379     -14.065 -22.171 -70.183  1.00  1.00      PROA N  
HETATM 2696  CA  HSD P 379     -13.439 -23.391 -69.709  1.00  1.00      PROA C  
HETATM 2697  CB  HSD P 379     -12.615 -23.081 -68.468  1.00  1.00      PROA C  
HETATM 2698  ND1 HSD P 379     -10.139 -22.874 -68.865  1.00  1.00      PROA N  
HETATM 2699  CG  HSD P 379     -11.373 -22.288 -68.718  1.00  1.00      PROA C  
HETATM 2700  CE1 HSD P 379      -9.231 -21.936 -69.042  1.00  1.00      PROA C  
HETATM 2701  NE2 HSD P 379      -9.837 -20.767 -69.047  1.00  1.00      PROA N  
HETATM 2702  CD2 HSD P 379     -11.176 -20.959 -68.848  1.00  1.00      PROA C  
HETATM 2703  C   HSD P 379     -14.496 -24.417 -69.348  1.00  1.00      PROA C  
HETATM 2704  O   HSD P 379     -15.510 -24.078 -68.747  1.00  1.00      PROA O  
ATOM   2705  N   THR P 380     -14.275 -25.674 -69.719  1.00  1.00      PROA N  
ATOM   2706  CA  THR P 380     -15.178 -26.751 -69.320  1.00  1.00      PROA C  
ATOM   2707  CB  THR P 380     -15.997 -27.290 -70.497  1.00  1.00      PROA C  
ATOM   2708  OG1 THR P 380     -15.122 -27.706 -71.546  1.00  1.00      PROA O  
ATOM   2709  CG2 THR P 380     -16.944 -26.257 -71.018  1.00  1.00      PROA C  
ATOM   2710  C   THR P 380     -14.375 -27.874 -68.681  1.00  1.00      PROA C  
ATOM   2711  O   THR P 380     -13.151 -27.818 -68.593  1.00  1.00      PROA O  
ATOM   2712  N   ASP P 381     -15.082 -28.904 -68.242  1.00  1.00      PROA N  
ATOM   2713  CA  ASP P 381     -14.558 -30.079 -67.548  1.00  1.00      PROA C  
ATOM   2714  CB  ASP P 381     -15.515 -30.512 -66.448  1.00  1.00      PROA C  
ATOM   2715  CG  ASP P 381     -14.922 -31.551 -65.534  1.00  1.00      PROA C  
ATOM   2716  OD1 ASP P 381     -13.696 -31.719 -65.524  1.00  1.00      PROA O  
ATOM   2717  OD2 ASP P 381     -15.691 -32.266 -64.880  1.00  1.00      PROA O1-
ATOM   2718  C   ASP P 381     -14.388 -31.224 -68.523  1.00  1.00      PROA C  
ATOM   2719  O   ASP P 381     -15.354 -31.586 -69.202  1.00  1.00      PROA O  
ATOM   2720  N   PRO P 382     -13.233 -31.839 -68.624  1.00  1.00      PROA N  
ATOM   2721  CD  PRO P 382     -11.922 -31.317 -68.233  1.00  1.00      PROA C  
ATOM   2722  CA  PRO P 382     -13.100 -32.974 -69.540  1.00  1.00      PROA C  
ATOM   2723  CB  PRO P 382     -11.584 -33.123 -69.678  1.00  1.00      PROA C  
ATOM   2724  CG  PRO P 382     -11.045 -31.827 -69.308  1.00  1.00      PROA C  
ATOM   2725  C   PRO P 382     -13.723 -34.262 -69.038  1.00  1.00      PROA C  
ATOM   2726  O   PRO P 382     -14.245 -35.038 -69.835  1.00  1.00      PROA O  
ATOM   2727  N   VAL P 383     -13.677 -34.503 -67.727  1.00  1.00      PROA N  
ATOM   2728  CA  VAL P 383     -14.041 -35.809 -67.188  1.00  1.00      PROA C  
ATOM   2729  CB  VAL P 383     -13.449 -35.968 -65.779  1.00  1.00      PROA C  
ATOM   2730  CG1 VAL P 383     -13.815 -37.295 -65.189  1.00  1.00      PROA C  
ATOM   2731  CG2 VAL P 383     -11.963 -35.817 -65.823  1.00  1.00      PROA C  
ATOM   2732  C   VAL P 383     -15.550 -36.000 -67.201  1.00  1.00      PROA C  
ATOM   2733  O   VAL P 383     -16.049 -37.092 -67.488  1.00  1.00      PROA O  
ATOM   2734  N   SER P 384     -16.305 -34.934 -66.958  1.00  1.00      PROA N  
ATOM   2735  CA  SER P 384     -17.754 -35.044 -66.971  1.00  1.00      PROA C  
ATOM   2736  CB  SER P 384     -18.385 -33.823 -66.310  1.00  1.00      PROA C  
ATOM   2737  OG  SER P 384     -18.004 -33.743 -64.956  1.00  1.00      PROA O  
ATOM   2738  C   SER P 384     -18.311 -35.200 -68.372  1.00  1.00      PROA C  
ATOM   2739  O   SER P 384     -19.467 -35.594 -68.521  1.00  1.00      PROA O  
ATOM   2740  N   GLN P 385     -17.519 -34.912 -69.395  1.00  1.00      PROA N  
ATOM   2741  CA  GLN P 385     -17.952 -35.021 -70.773  1.00  1.00      PROA C  
ATOM   2742  CB  GLN P 385     -17.370 -33.884 -71.591  1.00  1.00      PROA C  
ATOM   2743  CG  GLN P 385     -17.855 -32.543 -71.169  1.00  1.00      PROA C  
ATOM   2744  CD  GLN P 385     -17.170 -31.462 -71.929  1.00  1.00      PROA C  
ATOM   2745  OE1 GLN P 385     -16.356 -31.730 -72.804  1.00  1.00      PROA O  
ATOM   2746  NE2 GLN P 385     -17.446 -30.235 -71.575  1.00  1.00      PROA N  
ATOM   2747  C   GLN P 385     -17.570 -36.341 -71.403  1.00  1.00      PROA C  
ATOM   2748  O   GLN P 385     -17.691 -36.488 -72.619  1.00  1.00      PROA O  
ATOM   2749  N   LYS P 386     -17.089 -37.297 -70.616  1.00  1.00      PROA N  
ATOM   2750  CA  LYS P 386     -17.044 -38.662 -71.109  1.00  1.00      PROA C  
ATOM   2751  CB  LYS P 386     -16.162 -39.524 -70.220  1.00  1.00      PROA C  
ATOM   2752  CG  LYS P 386     -14.729 -39.092 -70.216  1.00  1.00      PROA C  
ATOM   2753  CD  LYS P 386     -14.147 -39.262 -71.594  1.00  1.00      PROA C  
ATOM   2754  CE  LYS P 386     -12.697 -38.862 -71.619  1.00  1.00      PROA C  
ATOM   2755  NZ  LYS P 386     -11.879 -39.829 -70.847  1.00  1.00      PROA N1+
ATOM   2756  C   LYS P 386     -18.439 -39.244 -71.194  1.00  1.00      PROA C  
ATOM   2757  O   LYS P 386     -18.690 -40.134 -72.008  1.00  1.00      PROA O  
ATOM   2758  N   ASN P 387     -19.354 -38.754 -70.370  1.00  1.00      PROA N  
ATOM   2759  CA  ASN P 387     -20.754 -39.071 -70.549  1.00  1.00      PROA C  
ATOM   2760  CB  ASN P 387     -21.536 -38.670 -69.308  1.00  1.00      PROA C  
ATOM   2761  CG  ASN P 387     -22.883 -39.316 -69.235  1.00  1.00      PROA C  
ATOM   2762  OD1 ASN P 387     -23.374 -39.889 -70.197  1.00  1.00      PROA O  
ATOM   2763  ND2 ASN P 387     -23.459 -39.299 -68.057  1.00  1.00      PROA N  
ATOM   2764  C   ASN P 387     -21.268 -38.351 -71.787  1.00  1.00      PROA C  
ATOM   2765  O   ASN P 387     -20.790 -37.277 -72.149  1.00  1.00      PROA O  
ATOM   2766  N   GLU P 388     -22.241 -38.961 -72.450  1.00  1.00      PROA N  
ATOM   2767  CA  GLU P 388     -22.672 -38.486 -73.758  1.00  1.00      PROA C  
ATOM   2768  CB  GLU P 388     -23.236 -39.659 -74.555  1.00  1.00      PROA C  
ATOM   2769  CG  GLU P 388     -23.820 -39.311 -75.898  1.00  1.00      PROA C  
ATOM   2770  CD  GLU P 388     -22.787 -38.858 -76.895  1.00  1.00      PROA C  
ATOM   2771  OE1 GLU P 388     -21.611 -39.255 -76.767  1.00  1.00      PROA O  
ATOM   2772  OE2 GLU P 388     -23.160 -38.104 -77.820  1.00  1.00      PROA O1-
ATOM   2773  C   GLU P 388     -23.696 -37.367 -73.645  1.00  1.00      PROA C  
ATOM   2774  O   GLU P 388     -23.608 -36.355 -74.354  1.00  1.00      PROA O  
ATOM   2775  N   SER P 389     -24.675 -37.537 -72.756  1.00  1.00      PROA N  
ATOM   2776  CA  SER P 389     -25.702 -36.522 -72.570  1.00  1.00      PROA C  
ATOM   2777  CB  SER P 389     -26.807 -37.072 -71.677  1.00  1.00      PROA C  
ATOM   2778  OG  SER P 389     -27.803 -36.097 -71.461  1.00  1.00      PROA O  
ATOM   2779  C   SER P 389     -25.130 -35.242 -71.976  1.00  1.00      PROA C  
ATOM   2780  O   SER P 389     -25.565 -34.140 -72.339  1.00  1.00      PROA O  
ATOM   2781  N   VAL P 390     -24.132 -35.368 -71.101  1.00  1.00      PROA N  
ATOM   2782  CA  VAL P 390     -23.489 -34.192 -70.534  1.00  1.00      PROA C  
ATOM   2783  CB  VAL P 390     -22.592 -34.598 -69.351  1.00  1.00      PROA C  
ATOM   2784  CG1 VAL P 390     -21.936 -33.389 -68.725  1.00  1.00      PROA C  
ATOM   2785  CG2 VAL P 390     -23.397 -35.321 -68.320  1.00  1.00      PROA C  
ATOM   2786  C   VAL P 390     -22.716 -33.442 -71.609  1.00  1.00      PROA C  
ATOM   2787  O   VAL P 390     -22.752 -32.210 -71.659  1.00  1.00      PROA O  
ATOM   2788  N   ARG P 391     -22.051 -34.166 -72.513  1.00  1.00      PROA N  
ATOM   2789  CA  ARG P 391     -21.309 -33.513 -73.586  1.00  1.00      PROA C  
ATOM   2790  CB  ARG P 391     -20.445 -34.525 -74.327  1.00  1.00      PROA C  
ATOM   2791  CG  ARG P 391     -19.521 -33.875 -75.333  1.00  1.00      PROA C  
ATOM   2792  CD  ARG P 391     -18.544 -34.829 -75.962  1.00  1.00      PROA C  
ATOM   2793  NE  ARG P 391     -19.189 -35.809 -76.825  1.00  1.00      PROA N  
ATOM   2794  CZ  ARG P 391     -19.169 -37.123 -76.618  1.00  1.00      PROA C  
ATOM   2795  NH1 ARG P 391     -18.526 -37.630 -75.575  1.00  1.00      PROA N1+
ATOM   2796  NH2 ARG P 391     -19.784 -37.929 -77.467  1.00  1.00      PROA N  
ATOM   2797  C   ARG P 391     -22.233 -32.796 -74.558  1.00  1.00      PROA C  
ATOM   2798  O   ARG P 391     -21.918 -31.689 -75.009  1.00  1.00      PROA O  
ATOM   2799  N   ASN P 392     -23.390 -33.386 -74.863  1.00  1.00      PROA N  
ATOM   2800  CA  ASN P 392     -24.340 -32.699 -75.733  1.00  1.00      PROA C  
ATOM   2801  CB  ASN P 392     -25.456 -33.650 -76.146  1.00  1.00      PROA C  
ATOM   2802  CG  ASN P 392     -24.993 -34.674 -77.153  1.00  1.00      PROA C  
ATOM   2803  OD1 ASN P 392     -24.282 -34.350 -78.096  1.00  1.00      PROA O  
ATOM   2804  ND2 ASN P 392     -25.390 -35.920 -76.955  1.00  1.00      PROA N  
ATOM   2805  C   ASN P 392     -24.909 -31.449 -75.072  1.00  1.00      PROA C  
ATOM   2806  O   ASN P 392     -25.055 -30.408 -75.729  1.00  1.00      PROA O  
ATOM   2807  N   GLN P 393     -25.184 -31.512 -73.767  1.00  1.00      PROA N  
ATOM   2808  CA  GLN P 393     -25.703 -30.332 -73.081  1.00  1.00      PROA C  
ATOM   2809  CB  GLN P 393     -26.209 -30.700 -71.696  1.00  1.00      PROA C  
ATOM   2810  CG  GLN P 393     -27.496 -31.454 -71.710  1.00  1.00      PROA C  
ATOM   2811  CD  GLN P 393     -27.961 -31.801 -70.323  1.00  1.00      PROA C  
ATOM   2812  OE1 GLN P 393     -27.274 -31.532 -69.343  1.00  1.00      PROA O  
ATOM   2813  NE2 GLN P 393     -29.137 -32.405 -70.226  1.00  1.00      PROA N  
ATOM   2814  C   GLN P 393     -24.661 -29.228 -72.978  1.00  1.00      PROA C  
ATOM   2815  O   GLN P 393     -24.997 -28.046 -73.087  1.00  1.00      PROA O  
ATOM   2816  N   VAL P 394     -23.393 -29.585 -72.777  1.00  1.00      PROA N  
ATOM   2817  CA  VAL P 394     -22.371 -28.552 -72.672  1.00  1.00      PROA C  
ATOM   2818  CB  VAL P 394     -21.102 -29.121 -72.014  1.00  1.00      PROA C  
ATOM   2819  CG1 VAL P 394     -19.981 -28.134 -72.031  1.00  1.00      PROA C  
ATOM   2820  CG2 VAL P 394     -21.389 -29.460 -70.589  1.00  1.00      PROA C  
ATOM   2821  C   VAL P 394     -22.099 -27.926 -74.035  1.00  1.00      PROA C  
ATOM   2822  O   VAL P 394     -21.866 -26.714 -74.129  1.00  1.00      PROA O  
ATOM   2823  N   GLU P 395     -22.188 -28.706 -75.115  1.00  1.00      PROA N  
ATOM   2824  CA  GLU P 395     -22.065 -28.104 -76.440  1.00  1.00      PROA C  
ATOM   2825  CB  GLU P 395     -21.948 -29.185 -77.506  1.00  1.00      PROA C  
ATOM   2826  CG  GLU P 395     -20.652 -29.946 -77.439  1.00  1.00      PROA C  
ATOM   2827  CD  GLU P 395     -19.455 -29.082 -77.750  1.00  1.00      PROA C  
ATOM   2828  OE1 GLU P 395     -19.574 -28.177 -78.606  1.00  1.00      PROA O  
ATOM   2829  OE2 GLU P 395     -18.393 -29.299 -77.132  1.00  1.00      PROA O1-
ATOM   2830  C   GLU P 395     -23.231 -27.172 -76.746  1.00  1.00      PROA C  
ATOM   2831  O   GLU P 395     -23.041 -26.127 -77.376  1.00  1.00      PROA O  
ATOM   2832  N   ASP P 396     -24.430 -27.507 -76.270  1.00  1.00      PROA N  
ATOM   2833  CA  ASP P 396     -25.561 -26.596 -76.422  1.00  1.00      PROA C  
ATOM   2834  CB  ASP P 396     -26.844 -27.300 -76.009  1.00  1.00      PROA C  
ATOM   2835  CG  ASP P 396     -28.071 -26.473 -76.289  1.00  1.00      PROA C  
ATOM   2836  OD1 ASP P 396     -28.456 -26.372 -77.470  1.00  1.00      PROA O  
ATOM   2837  OD2 ASP P 396     -28.654 -25.919 -75.335  1.00  1.00      PROA O1-
ATOM   2838  C   ASP P 396     -25.372 -25.318 -75.608  1.00  1.00      PROA C  
ATOM   2839  O   ASP P 396     -25.734 -24.222 -76.060  1.00  1.00      PROA O  
ATOM   2840  N   LEU P 397     -24.798 -25.441 -74.408  1.00  1.00      PROA N  
ATOM   2841  CA  LEU P 397     -24.520 -24.272 -73.573  1.00  1.00      PROA C  
ATOM   2842  CB  LEU P 397     -24.056 -24.730 -72.197  1.00  1.00      PROA C  
ATOM   2843  CG  LEU P 397     -23.590 -23.727 -71.153  1.00  1.00      PROA C  
ATOM   2844  CD1 LEU P 397     -24.614 -22.693 -70.892  1.00  1.00      PROA C  
ATOM   2845  CD2 LEU P 397     -23.346 -24.477 -69.891  1.00  1.00      PROA C  
ATOM   2846  C   LEU P 397     -23.489 -23.347 -74.207  1.00  1.00      PROA C  
ATOM   2847  O   LEU P 397     -23.658 -22.121 -74.204  1.00  1.00      PROA O  
ATOM   2848  N   LEU P 398     -22.425 -23.914 -74.767  1.00  1.00      PROA N  
ATOM   2849  CA  LEU P 398     -21.426 -23.098 -75.442  1.00  1.00      PROA C  
ATOM   2850  CB  LEU P 398     -20.178 -23.915 -75.730  1.00  1.00      PROA C  
ATOM   2851  CG  LEU P 398     -19.477 -24.466 -74.496  1.00  1.00      PROA C  
ATOM   2852  CD1 LEU P 398     -18.276 -25.280 -74.871  1.00  1.00      PROA C  
ATOM   2853  CD2 LEU P 398     -19.093 -23.358 -73.599  1.00  1.00      PROA C  
ATOM   2854  C   LEU P 398     -21.964 -22.507 -76.732  1.00  1.00      PROA C  
ATOM   2855  O   LEU P 398     -21.534 -21.422 -77.137  1.00  1.00      PROA O  
ATOM   2856  N   ALA P 399     -22.917 -23.188 -77.372  1.00  1.00      PROA N  
ATOM   2857  CA  ALA P 399     -23.588 -22.614 -78.528  1.00  1.00      PROA C  
ATOM   2858  CB  ALA P 399     -24.486 -23.658 -79.181  1.00  1.00      PROA C  
ATOM   2859  C   ALA P 399     -24.393 -21.380 -78.150  1.00  1.00      PROA C  
ATOM   2860  O   ALA P 399     -24.370 -20.381 -78.875  1.00  1.00      PROA O  
ATOM   2861  N   THR P 400     -25.086 -21.413 -77.010  1.00  1.00      PROA N  
ATOM   2862  CA  THR P 400     -25.840 -20.226 -76.598  1.00  1.00      PROA C  
ATOM   2863  CB  THR P 400     -26.801 -20.547 -75.464  1.00  1.00      PROA C  
ATOM   2864  OG1 THR P 400     -26.059 -21.041 -74.351  1.00  1.00      PROA O  
ATOM   2865  CG2 THR P 400     -27.796 -21.578 -75.897  1.00  1.00      PROA C  
ATOM   2866  C   THR P 400     -24.920 -19.088 -76.176  1.00  1.00      PROA C  
ATOM   2867  O   THR P 400     -25.230 -17.914 -76.419  1.00  1.00      PROA O  
ATOM   2868  N   LEU P 401     -23.793 -19.411 -75.533  1.00  1.00      PROA N  
ATOM   2869  CA  LEU P 401     -22.812 -18.379 -75.196  1.00  1.00      PROA C  
ATOM   2870  CB  LEU P 401     -21.680 -18.956 -74.356  1.00  1.00      PROA C  
ATOM   2871  CG  LEU P 401     -21.916 -19.140 -72.869  1.00  1.00      PROA C  
ATOM   2872  CD1 LEU P 401     -20.795 -19.947 -72.305  1.00  1.00      PROA C  
ATOM   2873  CD2 LEU P 401     -21.938 -17.793 -72.215  1.00  1.00      PROA C  
ATOM   2874  C   LEU P 401     -22.248 -17.713 -76.442  1.00  1.00      PROA C  
ATOM   2875  O   LEU P 401     -22.251 -16.485 -76.543  1.00  1.00      PROA O  
ATOM   2876  N   GLU P 402     -21.786 -18.503 -77.414  1.00  1.00      PROA N  
ATOM   2877  CA  GLU P 402     -21.244 -17.935 -78.641  1.00  1.00      PROA C  
ATOM   2878  CB  GLU P 402     -20.559 -19.006 -79.471  1.00  1.00      PROA C  
ATOM   2879  CG  GLU P 402     -19.311 -19.544 -78.857  1.00  1.00      PROA C  
ATOM   2880  CD  GLU P 402     -18.642 -20.567 -79.730  1.00  1.00      PROA C  
ATOM   2881  OE1 GLU P 402     -19.209 -20.900 -80.787  1.00  1.00      PROA O  
ATOM   2882  OE2 GLU P 402     -17.554 -21.044 -79.356  1.00  1.00      PROA O1-
ATOM   2883  C   GLU P 402     -22.292 -17.247 -79.499  1.00  1.00      PROA C  
ATOM   2884  O   GLU P 402     -21.938 -16.387 -80.305  1.00  1.00      PROA O  
ATOM   2885  N   LYS P 403     -23.562 -17.608 -79.354  1.00  1.00      PROA N  
ATOM   2886  CA  LYS P 403     -24.615 -16.881 -80.044  1.00  1.00      PROA C  
ATOM   2887  CB  LYS P 403     -25.899 -17.694 -80.013  1.00  1.00      PROA C  
ATOM   2888  CG  LYS P 403     -27.046 -17.080 -80.752  1.00  1.00      PROA C  
ATOM   2889  CD  LYS P 403     -28.252 -17.967 -80.640  1.00  1.00      PROA C  
ATOM   2890  CE  LYS P 403     -29.479 -17.304 -81.215  1.00  1.00      PROA C  
ATOM   2891  NZ  LYS P 403     -30.676 -18.165 -81.039  1.00  1.00      PROA N1+
ATOM   2892  C   LYS P 403     -24.838 -15.514 -79.428  1.00  1.00      PROA C  
ATOM   2893  O   LYS P 403     -25.002 -14.527 -80.146  1.00  1.00      PROA O  
ATOM   2894  N   SER P 404     -24.846 -15.432 -78.097  1.00  1.00      PROA N  
ATOM   2895  CA  SER P 404     -25.098 -14.149 -77.447  1.00  1.00      PROA C  
ATOM   2896  CB  SER P 404     -25.431 -14.366 -75.979  1.00  1.00      PROA C  
ATOM   2897  OG  SER P 404     -24.303 -14.856 -75.297  1.00  1.00      PROA O  
ATOM   2898  C   SER P 404     -23.912 -13.207 -77.582  1.00  1.00      PROA C  
ATOM   2899  O   SER P 404     -24.088 -11.994 -77.716  1.00  1.00      PROA O  
ATOM   2900  N   GLY P 405     -22.702 -13.741 -77.557  1.00  1.00      PROA N  
ATOM   2901  CA  GLY P 405     -21.541 -12.889 -77.642  1.00  1.00      PROA C  
ATOM   2902  C   GLY P 405     -21.212 -12.388 -79.021  1.00  1.00      PROA C  
ATOM   2903  O   GLY P 405     -20.301 -11.574 -79.160  1.00  1.00      PROA O  
ATOM   2904  N   ALA P 406     -21.913 -12.861 -80.045  1.00  1.00      PROA N  
ATOM   2905  CA  ALA P 406     -21.685 -12.396 -81.405  1.00  1.00      PROA C  
ATOM   2906  CB  ALA P 406     -22.088 -13.479 -82.400  1.00  1.00      PROA C  
ATOM   2907  C   ALA P 406     -22.433 -11.112 -81.722  1.00  1.00      PROA C  
ATOM   2908  O   ALA P 406     -22.047 -10.402 -82.652  1.00  1.00      PROA O  
ATOM   2909  N   GLY P 407     -23.481 -10.796 -80.983  1.00  1.00      PROA N  
ATOM   2910  CA  GLY P 407     -24.165  -9.536 -81.131  1.00  1.00      PROA C  
ATOM   2911  C   GLY P 407     -23.529  -8.370 -80.416  1.00  1.00      PROA C  
ATOM   2912  O   GLY P 407     -24.101  -7.280 -80.386  1.00  1.00      PROA O  
ATOM   2913  N   VAL P 408     -22.355  -8.566 -79.823  1.00  1.00      PROA N  
ATOM   2914  CA  VAL P 408     -21.590  -7.499 -79.199  1.00  1.00      PROA C  
ATOM   2915  CB  VAL P 408     -21.705  -7.527 -77.664  1.00  1.00      PROA C  
ATOM   2916  CG1 VAL P 408     -21.756  -8.908 -77.197  1.00  1.00      PROA C  
ATOM   2917  CG2 VAL P 408     -20.542  -6.854 -76.992  1.00  1.00      PROA C  
ATOM   2918  C   VAL P 408     -20.143  -7.605 -79.670  1.00  1.00      PROA C  
ATOM   2919  O   VAL P 408     -19.499  -8.639 -79.468  1.00  1.00      PROA O  
ATOM   2920  N   PRO P 409     -19.617  -6.610 -80.385  1.00  1.00      PROA N  
ATOM   2921  CD  PRO P 409     -20.318  -5.389 -80.810  1.00  1.00      PROA C  
ATOM   2922  CA  PRO P 409     -18.339  -6.783 -81.083  1.00  1.00      PROA C  
ATOM   2923  CB  PRO P 409     -18.434  -5.755 -82.213  1.00  1.00      PROA C  
ATOM   2924  CG  PRO P 409     -19.313  -4.704 -81.670  1.00  1.00      PROA C  
ATOM   2925  C   PRO P 409     -17.109  -6.529 -80.232  1.00  1.00      PROA C  
ATOM   2926  O   PRO P 409     -16.000  -6.556 -80.770  1.00  1.00      PROA O  
ATOM   2927  N   ALA P 410     -17.256  -6.287 -78.937  1.00  1.00      PROA N  
ATOM   2928  CA  ALA P 410     -16.118  -6.005 -78.083  1.00  1.00      PROA C  
ATOM   2929  CB  ALA P 410     -16.401  -4.786 -77.212  1.00  1.00      PROA C  
ATOM   2930  C   ALA P 410     -15.717  -7.176 -77.201  1.00  1.00      PROA C  
ATOM   2931  O   ALA P 410     -14.854  -7.012 -76.344  1.00  1.00      PROA O  
ATOM   2932  N   VAL P 411     -16.335  -8.339 -77.365  1.00  1.00      PROA N  
ATOM   2933  CA  VAL P 411     -15.936  -9.549 -76.658  1.00  1.00      PROA C  
ATOM   2934  CB  VAL P 411     -16.977  -9.994 -75.615  1.00  1.00      PROA C  
ATOM   2935  CG1 VAL P 411     -16.488 -11.221 -74.893  1.00  1.00      PROA C  
ATOM   2936  CG2 VAL P 411     -17.271  -8.901 -74.623  1.00  1.00      PROA C  
ATOM   2937  C   VAL P 411     -15.735 -10.637 -77.700  1.00  1.00      PROA C  
ATOM   2938  O   VAL P 411     -16.598 -10.842 -78.556  1.00  1.00      PROA O  
ATOM   2939  N   ILE P 412     -14.598 -11.318 -77.645  1.00  1.00      PROA N  
ATOM   2940  CA  ILE P 412     -14.291 -12.409 -78.563  1.00  1.00      PROA C  
ATOM   2941  CB  ILE P 412     -12.933 -12.225 -79.246  1.00  1.00      PROA C  
ATOM   2942  CG2 ILE P 412     -12.737 -13.275 -80.298  1.00  1.00      PROA C  
ATOM   2943  CG1 ILE P 412     -12.840 -10.849 -79.888  1.00  1.00      PROA C  
ATOM   2944  CD  ILE P 412     -13.868 -10.610 -80.938  1.00  1.00      PROA C  
ATOM   2945  C   ILE P 412     -14.329 -13.695 -77.753  1.00  1.00      PROA C  
ATOM   2946  O   ILE P 412     -13.378 -14.015 -77.039  1.00  1.00      PROA O  
ATOM   2947  N   LEU P 413     -15.419 -14.442 -77.863  1.00  1.00      PROA N  
ATOM   2948  CA  LEU P 413     -15.549 -15.704 -77.151  1.00  1.00      PROA C  
ATOM   2949  CB  LEU P 413     -17.008 -16.088 -77.003  1.00  1.00      PROA C  
ATOM   2950  CG  LEU P 413     -17.752 -15.179 -76.051  1.00  1.00      PROA C  
ATOM   2951  CD1 LEU P 413     -19.165 -15.563 -76.098  1.00  1.00      PROA C  
ATOM   2952  CD2 LEU P 413     -17.231 -15.368 -74.667  1.00  1.00      PROA C  
ATOM   2953  C   LEU P 413     -14.806 -16.805 -77.873  1.00  1.00      PROA C  
ATOM   2954  O   LEU P 413     -14.813 -16.878 -79.102  1.00  1.00      PROA O  
ATOM   2955  N   ARG P 414     -14.204 -17.694 -77.097  1.00  1.00      PROA N  
ATOM   2956  CA  ARG P 414     -13.137 -18.518 -77.629  1.00  1.00      PROA C  
ATOM   2957  CB  ARG P 414     -11.922 -17.622 -77.824  1.00  1.00      PROA C  
ATOM   2958  CG  ARG P 414     -10.734 -18.214 -78.426  1.00  1.00      PROA C  
ATOM   2959  CD  ARG P 414      -9.875 -17.081 -78.914  1.00  1.00      PROA C  
ATOM   2960  NE  ARG P 414      -8.526 -17.532 -79.172  1.00  1.00      PROA N  
ATOM   2961  CZ  ARG P 414      -8.138 -18.143 -80.276  1.00  1.00      PROA C  
ATOM   2962  NH1 ARG P 414      -8.998 -18.370 -81.256  1.00  1.00      PROA N1+
ATOM   2963  NH2 ARG P 414      -6.879 -18.525 -80.395  1.00  1.00      PROA N  
ATOM   2964  C   ARG P 414     -12.891 -19.668 -76.667  1.00  1.00      PROA C  
ATOM   2965  O   ARG P 414     -12.789 -19.445 -75.465  1.00  1.00      PROA O  
ATOM   2966  N   ARG P 415     -12.858 -20.862 -77.167  1.00  1.00      PROA N  
ATOM   2967  CA  ARG P 415     -12.718 -21.986 -76.255  1.00  1.00      PROA C  
ATOM   2968  CB  ARG P 415     -13.785 -23.049 -76.551  1.00  1.00      PROA C  
ATOM   2969  CG  ARG P 415     -13.662 -23.729 -77.867  1.00  1.00      PROA C  
ATOM   2970  CD  ARG P 415     -14.813 -24.669 -78.134  1.00  1.00      PROA C  
ATOM   2971  NE  ARG P 415     -16.058 -23.979 -78.447  1.00  1.00      PROA N  
ATOM   2972  CZ  ARG P 415     -17.209 -24.603 -78.674  1.00  1.00      PROA C  
ATOM   2973  NH1 ARG P 415     -17.266 -25.922 -78.625  1.00  1.00      PROA N1+
ATOM   2974  NH2 ARG P 415     -18.301 -23.910 -78.951  1.00  1.00      PROA N  
ATOM   2975  C   ARG P 415     -11.316 -22.582 -76.351  1.00  1.00      PROA C  
ATOM   2976  O   ARG P 415     -10.677 -22.484 -77.398  1.00  1.00      PROA O  
ATOM   2977  N   PRO P 416     -10.777 -23.164 -75.273  1.00  1.00      PROA N  
ATOM   2978  CD  PRO P 416     -11.339 -23.258 -73.917  1.00  1.00      PROA C  
ATOM   2979  CA  PRO P 416      -9.355 -23.525 -75.257  1.00  1.00      PROA C  
ATOM   2980  CB  PRO P 416      -9.092 -23.876 -73.795  1.00  1.00      PROA C  
ATOM   2981  CG  PRO P 416     -10.133 -23.205 -73.057  1.00  1.00      PROA C  
ATOM   2982  C   PRO P 416      -9.031 -24.700 -76.163  1.00  1.00      PROA C  
ATOM   2983  O   PRO P 416      -9.904 -25.361 -76.724  1.00  1.00      PROA O  
ATOM   2984  N   ASN P 417      -7.726 -24.961 -76.271  1.00  1.00      PROA N  
ATOM   2985  CA  ASN P 417      -7.186 -25.735 -77.385  1.00  1.00      PROA C  
ATOM   2986  CB  ASN P 417      -5.668 -25.542 -77.453  1.00  1.00      PROA C  
ATOM   2987  CG  ASN P 417      -5.066 -26.027 -78.760  1.00  1.00      PROA C  
ATOM   2988  OD1 ASN P 417      -5.773 -26.473 -79.664  1.00  1.00      PROA O  
ATOM   2989  ND2 ASN P 417      -3.745 -25.940 -78.866  1.00  1.00      PROA N  
ATOM   2990  C   ASN P 417      -7.523 -27.210 -77.251  1.00  1.00      PROA C  
ATOM   2991  O   ASN P 417      -8.217 -27.784 -78.098  1.00  1.00      PROA O  
ATOM   2992  N   GLN P 418      -7.051 -27.833 -76.197  1.00  1.00      PROA N  
ATOM   2993  CA  GLN P 418      -7.186 -29.263 -76.043  1.00  1.00      PROA C  
ATOM   2994  CB  GLN P 418      -5.814 -29.900 -75.827  1.00  1.00      PROA C  
ATOM   2995  CG  GLN P 418      -4.880 -29.764 -77.011  1.00  1.00      PROA C  
ATOM   2996  CD  GLN P 418      -3.549 -30.432 -76.767  1.00  1.00      PROA C  
ATOM   2997  OE1 GLN P 418      -3.311 -30.995 -75.699  1.00  1.00      PROA O  
ATOM   2998  NE2 GLN P 418      -2.664 -30.364 -77.754  1.00  1.00      PROA N  
ATOM   2999  C   GLN P 418      -8.126 -29.548 -74.890  1.00  1.00      PROA C  
ATOM   3000  O   GLN P 418      -8.797 -28.653 -74.373  1.00  1.00      PROA O  
ATOM   3001  N   SER P 419      -8.197 -30.813 -74.509  1.00  1.00      PROA N  
ATOM   3002  CA  SER P 419      -8.819 -31.183 -73.248  1.00  1.00      PROA C  
ATOM   3003  CB  SER P 419      -9.239 -32.644 -73.257  1.00  1.00      PROA C  
ATOM   3004  OG  SER P 419      -8.106 -33.494 -73.280  1.00  1.00      PROA O  
ATOM   3005  C   SER P 419      -7.811 -30.889 -72.146  1.00  1.00      PROA C  
ATOM   3006  O   SER P 419      -6.926 -31.689 -71.848  1.00  1.00      PROA O  
ATOM   3007  N   GLN P 420      -7.929 -29.708 -71.560  1.00  1.00      PROA N  
ATOM   3008  CA  GLN P 420      -7.216 -29.287 -70.376  1.00  1.00      PROA C  
ATOM   3009  CB  GLN P 420      -6.493 -27.956 -70.631  1.00  1.00      PROA C  
ATOM   3010  CG  GLN P 420      -7.364 -26.734 -70.669  1.00  1.00      PROA C  
ATOM   3011  CD  GLN P 420      -6.611 -25.513 -71.101  1.00  1.00      PROA C  
ATOM   3012  OE1 GLN P 420      -5.460 -25.599 -71.510  1.00  1.00      PROA O  
ATOM   3013  NE2 GLN P 420      -7.240 -24.359 -70.982  1.00  1.00      PROA N  
ATOM   3014  C   GLN P 420      -8.209 -29.149 -69.224  1.00  1.00      PROA C  
ATOM   3015  O   GLN P 420      -9.396 -28.925 -69.468  1.00  1.00      PROA O  
ATOM   3016  N   PRO P 421      -7.785 -29.312 -67.959  1.00  1.00      PROA N  
ATOM   3017  CD  PRO P 421      -6.438 -29.569 -67.438  1.00  1.00      PROA C  
ATOM   3018  CA  PRO P 421      -8.752 -29.246 -66.863  1.00  1.00      PROA C  
ATOM   3019  CB  PRO P 421      -7.946 -29.743 -65.668  1.00  1.00      PROA C  
ATOM   3020  CG  PRO P 421      -6.602 -29.386 -65.978  1.00  1.00      PROA C  
ATOM   3021  C   PRO P 421      -9.282 -27.854 -66.595  1.00  1.00      PROA C  
ATOM   3022  O   PRO P 421      -8.882 -26.878 -67.230  1.00  1.00      PROA O  
ATOM   3023  N   LEU P 422     -10.183 -27.766 -65.653  1.00  1.00      PROA N  
ATOM   3024  CA  LEU P 422     -10.985 -26.660 -65.174  1.00  1.00      PROA C  
ATOM   3025  CB  LEU P 422     -12.242 -27.199 -64.509  1.00  1.00      PROA C  
ATOM   3026  CG  LEU P 422     -13.497 -26.382 -64.269  1.00  1.00      PROA C  
ATOM   3027  CD1 LEU P 422     -14.141 -26.022 -65.566  1.00  1.00      PROA C  
ATOM   3028  CD2 LEU P 422     -14.452 -27.191 -63.451  1.00  1.00      PROA C  
ATOM   3029  C   LEU P 422     -10.174 -25.831 -64.179  1.00  1.00      PROA C  
ATOM   3030  O   LEU P 422      -9.465 -26.390 -63.343  1.00  1.00      PROA O  
ATOM   3031  N   PRO P 423     -10.225 -24.506 -64.262  1.00  1.00      PROA N  
ATOM   3032  CD  PRO P 423     -10.911 -23.703 -65.277  1.00  1.00      PROA C  
ATOM   3033  CA  PRO P 423      -9.554 -23.658 -63.280  1.00  1.00      PROA C  
ATOM   3034  CB  PRO P 423      -9.684 -22.264 -63.904  1.00  1.00      PROA C  
ATOM   3035  CG  PRO P 423     -10.862 -22.342 -64.702  1.00  1.00      PROA C  
ATOM   3036  C   PRO P 423     -10.250 -23.733 -61.932  1.00  1.00      PROA C  
ATOM   3037  O   PRO P 423     -11.417 -24.142 -61.866  1.00  1.00      PROA O  
ATOM   3038  N   PRO P 424      -9.579 -23.361 -60.835  1.00  1.00      PROA N  
ATOM   3039  CD  PRO P 424      -8.168 -22.952 -60.740  1.00  1.00      PROA C  
ATOM   3040  CA  PRO P 424     -10.182 -23.493 -59.495  1.00  1.00      PROA C  
ATOM   3041  CB  PRO P 424      -9.022 -23.146 -58.560  1.00  1.00      PROA C  
ATOM   3042  CG  PRO P 424      -8.083 -22.377 -59.389  1.00  1.00      PROA C  
ATOM   3043  C   PRO P 424     -11.378 -22.577 -59.264  1.00  1.00      PROA C  
ATOM   3044  O   PRO P 424     -11.254 -21.357 -59.261  1.00  1.00      PROA O  
ATOM   3045  N   SER P 425     -12.542 -23.191 -59.052  1.00  1.00      PROA N  
ATOM   3046  CA  SER P 425     -13.815 -22.493 -59.044  1.00  1.00      PROA C  
ATOM   3047  CB  SER P 425     -14.389 -22.391 -60.451  1.00  1.00      PROA C  
ATOM   3048  OG  SER P 425     -13.530 -21.660 -61.295  1.00  1.00      PROA O  
ATOM   3049  C   SER P 425     -14.798 -23.237 -58.155  1.00  1.00      PROA C  
ATOM   3050  O   SER P 425     -14.546 -24.359 -57.726  1.00  1.00      PROA O  
ATOM   3051  N   SER P 426     -15.955 -22.615 -57.929  1.00  1.00      PROA N  
ATOM   3052  CA  SER P 426     -17.043 -23.231 -57.171  1.00  1.00      PROA C  
ATOM   3053  CB  SER P 426     -18.091 -22.178 -56.859  1.00  1.00      PROA C  
ATOM   3054  OG  SER P 426     -17.543 -21.149 -56.063  1.00  1.00      PROA O  
ATOM   3055  C   SER P 426     -17.701 -24.378 -57.928  1.00  1.00      PROA C  
ATOM   3056  O   SER P 426     -18.302 -25.277 -57.313  1.00  1.00      PROA O  
ATOM   3057  N   LEU P 427     -17.579 -24.358 -59.252  1.00  1.00      PROA N  
ATOM   3058  CA  LEU P 427     -18.034 -25.446 -60.096  1.00  1.00      PROA C  
ATOM   3059  CB  LEU P 427     -17.794 -25.064 -61.552  1.00  1.00      PROA C  
ATOM   3060  CG  LEU P 427     -18.207 -26.034 -62.643  1.00  1.00      PROA C  
ATOM   3061  CD1 LEU P 427     -19.682 -26.293 -62.569  1.00  1.00      PROA C  
ATOM   3062  CD2 LEU P 427     -17.825 -25.491 -63.979  1.00  1.00      PROA C  
ATOM   3063  C   LEU P 427     -17.351 -26.757 -59.745  1.00  1.00      PROA C  
ATOM   3064  O   LEU P 427     -17.940 -27.823 -59.919  1.00  1.00      PROA O  
ATOM   3065  N   GLN P 428     -16.141 -26.707 -59.195  1.00  1.00      PROA N  
ATOM   3066  CA  GLN P 428     -15.504 -27.945 -58.802  1.00  1.00      PROA C  
ATOM   3067  CB  GLN P 428     -14.009 -27.751 -58.633  1.00  1.00      PROA C  
ATOM   3068  CG  GLN P 428     -13.333 -27.226 -59.852  1.00  1.00      PROA C  
ATOM   3069  CD  GLN P 428     -11.866 -27.452 -59.808  1.00  1.00      PROA C  
ATOM   3070  OE1 GLN P 428     -11.371 -28.154 -58.949  1.00  1.00      PROA O  
ATOM   3071  NE2 GLN P 428     -11.147 -26.819 -60.705  1.00  1.00      PROA N  
ATOM   3072  C   GLN P 428     -16.097 -28.531 -57.529  1.00  1.00      PROA C  
ATOM   3073  O   GLN P 428     -15.924 -29.721 -57.286  1.00  1.00      PROA O  
ATOM   3074  N   ARG P 429     -16.791 -27.739 -56.710  1.00  1.00      PROA N  
ATOM   3075  CA  ARG P 429     -17.531 -28.344 -55.610  1.00  1.00      PROA C  
ATOM   3076  CB  ARG P 429     -17.733 -27.379 -54.450  1.00  1.00      PROA C  
ATOM   3077  CG  ARG P 429     -16.492 -26.905 -53.794  1.00  1.00      PROA C  
ATOM   3078  CD  ARG P 429     -15.673 -27.973 -53.109  1.00  1.00      PROA C  
ATOM   3079  NE  ARG P 429     -16.365 -28.633 -52.018  1.00  1.00      PROA N  
ATOM   3080  CZ  ARG P 429     -15.798 -29.507 -51.192  1.00  1.00      PROA C  
ATOM   3081  NH1 ARG P 429     -14.515 -29.765 -51.287  1.00  1.00      PROA N1+
ATOM   3082  NH2 ARG P 429     -16.501 -30.086 -50.240  1.00  1.00      PROA N  
ATOM   3083  C   ARG P 429     -18.887 -28.826 -56.058  1.00  1.00      PROA C  
ATOM   3084  O   ARG P 429     -19.403 -29.792 -55.501  1.00  1.00      PROA O  
ATOM   3085  N   PHE P 430     -19.488 -28.159 -57.037  1.00  1.00      PROA N  
ATOM   3086  CA  PHE P 430     -20.743 -28.673 -57.569  1.00  1.00      PROA C  
ATOM   3087  CB  PHE P 430     -21.457 -27.585 -58.348  1.00  1.00      PROA C  
ATOM   3088  CG  PHE P 430     -22.161 -26.589 -57.491  1.00  1.00      PROA C  
ATOM   3089  CD1 PHE P 430     -23.487 -26.759 -57.170  1.00  1.00      PROA C  
ATOM   3090  CE1 PHE P 430     -24.142 -25.850 -56.387  1.00  1.00      PROA C  
ATOM   3091  CZ  PHE P 430     -23.469 -24.770 -55.886  1.00  1.00      PROA C  
ATOM   3092  CD2 PHE P 430     -21.488 -25.502 -56.970  1.00  1.00      PROA C  
ATOM   3093  CE2 PHE P 430     -22.143 -24.592 -56.172  1.00  1.00      PROA C  
ATOM   3094  C   PHE P 430     -20.542 -29.909 -58.435  1.00  1.00      PROA C  
ATOM   3095  O   PHE P 430     -21.403 -30.789 -58.455  1.00  1.00      PROA O  
ATOM   3096  N   LEU P 431     -19.430 -30.005 -59.150  1.00  1.00      PROA N  
ATOM   3097  CA  LEU P 431     -19.177 -31.209 -59.925  1.00  1.00      PROA C  
ATOM   3098  CB  LEU P 431     -18.126 -30.966 -60.993  1.00  1.00      PROA C  
ATOM   3099  CG  LEU P 431     -18.549 -30.193 -62.216  1.00  1.00      PROA C  
ATOM   3100  CD1 LEU P 431     -17.327 -29.995 -63.033  1.00  1.00      PROA C  
ATOM   3101  CD2 LEU P 431     -19.552 -31.005 -62.984  1.00  1.00      PROA C  
ATOM   3102  C   LEU P 431     -18.738 -32.373 -59.070  1.00  1.00      PROA C  
ATOM   3103  O   LEU P 431     -18.805 -33.514 -59.524  1.00  1.00      PROA O  
ATOM   3104  N   ARG P 432     -18.283 -32.110 -57.851  1.00  1.00      PROA N  
ATOM   3105  CA  ARG P 432     -17.967 -33.171 -56.910  1.00  1.00      PROA C  
ATOM   3106  CB  ARG P 432     -17.244 -32.547 -55.712  1.00  1.00      PROA C  
ATOM   3107  CG  ARG P 432     -16.979 -33.473 -54.604  1.00  1.00      PROA C  
ATOM   3108  CD  ARG P 432     -16.155 -32.961 -53.455  1.00  1.00      PROA C  
ATOM   3109  NE  ARG P 432     -14.742 -32.956 -53.756  1.00  1.00      PROA N  
ATOM   3110  CZ  ARG P 432     -13.812 -32.851 -52.829  1.00  1.00      PROA C  
ATOM   3111  NH1 ARG P 432     -14.166 -32.803 -51.565  1.00  1.00      PROA N1+
ATOM   3112  NH2 ARG P 432     -12.535 -32.859 -53.155  1.00  1.00      PROA N  
ATOM   3113  C   ARG P 432     -19.211 -33.963 -56.512  1.00  1.00      PROA C  
ATOM   3114  O   ARG P 432     -19.115 -35.155 -56.212  1.00  1.00      PROA O  
ATOM   3115  N   ALA P 433     -20.389 -33.361 -56.611  1.00  1.00      PROA N  
ATOM   3116  CA  ALA P 433     -21.627 -34.020 -56.245  1.00  1.00      PROA C  
ATOM   3117  CB  ALA P 433     -22.461 -33.090 -55.363  1.00  1.00      PROA C  
ATOM   3118  C   ALA P 433     -22.491 -34.492 -57.410  1.00  1.00      PROA C  
ATOM   3119  O   ALA P 433     -23.239 -35.447 -57.224  1.00  1.00      PROA O  
ATOM   3120  N   ARG P 434     -22.454 -33.875 -58.598  1.00  1.00      PROA N  
ATOM   3121  CA  ARG P 434     -23.585 -34.162 -59.478  1.00  1.00      PROA C  
ATOM   3122  CB  ARG P 434     -24.599 -33.022 -59.299  1.00  1.00      PROA C  
ATOM   3123  CG  ARG P 434     -25.942 -33.191 -59.997  1.00  1.00      PROA C  
ATOM   3124  CD  ARG P 434     -26.586 -34.481 -59.569  1.00  1.00      PROA C  
ATOM   3125  NE  ARG P 434     -27.722 -34.836 -60.406  1.00  1.00      PROA N  
ATOM   3126  CZ  ARG P 434     -28.985 -34.663 -60.056  1.00  1.00      PROA C  
ATOM   3127  NH1 ARG P 434     -29.260 -34.173 -58.865  1.00  1.00      PROA N1+
ATOM   3128  NH2 ARG P 434     -29.964 -35.015 -60.875  1.00  1.00      PROA N  
ATOM   3129  C   ARG P 434     -23.359 -34.449 -60.972  1.00  1.00      PROA C  
ATOM   3130  O   ARG P 434     -24.125 -35.250 -61.518  1.00  1.00      PROA O  
ATOM   3131  N   ASN P 435     -22.308 -33.921 -61.619  1.00  1.00      PROA N  
ATOM   3132  CA  ASN P 435     -22.184 -33.799 -63.093  1.00  1.00      PROA C  
ATOM   3133  CB  ASN P 435     -22.199 -35.112 -63.890  1.00  1.00      PROA C  
ATOM   3134  CG  ASN P 435     -20.976 -35.897 -63.743  1.00  1.00      PROA C  
ATOM   3135  OD1 ASN P 435     -19.872 -35.374 -63.740  1.00  1.00      PROA O  
ATOM   3136  ND2 ASN P 435     -21.149 -37.178 -63.629  1.00  1.00      PROA N  
ATOM   3137  C   ASN P 435     -23.286 -32.918 -63.683  1.00  1.00      PROA C  
ATOM   3138  O   ASN P 435     -24.226 -33.385 -64.316  1.00  1.00      PROA O  
ATOM   3139  N   ILE P 436     -23.158 -31.629 -63.421  1.00  1.00      PROA N  
ATOM   3140  CA  ILE P 436     -23.973 -30.624 -64.089  1.00  1.00      PROA C  
ATOM   3141  CB  ILE P 436     -24.388 -29.535 -63.097  1.00  1.00      PROA C  
ATOM   3142  CG2 ILE P 436     -25.308 -30.110 -62.055  1.00  1.00      PROA C  
ATOM   3143  CG1 ILE P 436     -23.149 -28.960 -62.436  1.00  1.00      PROA C  
ATOM   3144  CD  ILE P 436     -23.436 -27.797 -61.577  1.00  1.00      PROA C  
ATOM   3145  C   ILE P 436     -23.205 -30.048 -65.268  1.00  1.00      PROA C  
ATOM   3146  O   ILE P 436     -22.013 -30.319 -65.435  1.00  1.00      PROA O  
ATOM   3147  N   SER P 437     -23.892 -29.286 -66.116  1.00  1.00      PROA N  
ATOM   3148  CA  SER P 437     -23.279 -28.613 -67.258  1.00  1.00      PROA C  
ATOM   3149  CB  SER P 437     -24.297 -28.447 -68.378  1.00  1.00      PROA C  
ATOM   3150  OG  SER P 437     -24.793 -29.698 -68.796  1.00  1.00      PROA O  
ATOM   3151  C   SER P 437     -22.756 -27.251 -66.821  1.00  1.00      PROA C  
ATOM   3152  O   SER P 437     -23.538 -26.346 -66.534  1.00  1.00      PROA O  
ATOM   3153  N   GLY P 438     -21.442 -27.084 -66.810  1.00  1.00      PROA N  
ATOM   3154  CA  GLY P 438     -20.842 -25.883 -66.274  1.00  1.00      PROA C  
ATOM   3155  C   GLY P 438     -19.806 -25.270 -67.189  1.00  1.00      PROA C  
ATOM   3156  O   GLY P 438     -19.138 -25.958 -67.953  1.00  1.00      PROA O  
ATOM   3157  N   VAL P 439     -19.696 -23.944 -67.110  1.00  1.00      PROA N  
ATOM   3158  CA  VAL P 439     -18.716 -23.149 -67.847  1.00  1.00      PROA C  
ATOM   3159  CB  VAL P 439     -19.370 -22.391 -69.030  1.00  1.00      PROA C  
ATOM   3160  CG1 VAL P 439     -18.406 -21.521 -69.752  1.00  1.00      PROA C  
ATOM   3161  CG2 VAL P 439     -19.880 -23.343 -70.019  1.00  1.00      PROA C  
ATOM   3162  C   VAL P 439     -18.083 -22.180 -66.860  1.00  1.00      PROA C  
ATOM   3163  O   VAL P 439     -18.764 -21.668 -65.971  1.00  1.00      PROA O  
ATOM   3164  N   VAL P 440     -16.779 -21.968 -66.973  1.00  1.00      PROA N  
ATOM   3165  CA  VAL P 440     -16.080 -20.919 -66.246  1.00  1.00      PROA C  
ATOM   3166  CB  VAL P 440     -14.931 -21.490 -65.408  1.00  1.00      PROA C  
ATOM   3167  CG1 VAL P 440     -14.238 -20.393 -64.681  1.00  1.00      PROA C  
ATOM   3168  CG2 VAL P 440     -15.443 -22.514 -64.453  1.00  1.00      PROA C  
ATOM   3169  C   VAL P 440     -15.565 -19.923 -67.269  1.00  1.00      PROA C  
ATOM   3170  O   VAL P 440     -14.831 -20.301 -68.183  1.00  1.00      PROA O  
ATOM   3171  N   LEU P 441     -15.961 -18.662 -67.141  1.00  1.00      PROA N  
ATOM   3172  CA  LEU P 441     -15.520 -17.607 -68.049  1.00  1.00      PROA C  
ATOM   3173  CB  LEU P 441     -16.676 -16.676 -68.408  1.00  1.00      PROA C  
ATOM   3174  CG  LEU P 441     -17.791 -17.317 -69.225  1.00  1.00      PROA C  
ATOM   3175  CD1 LEU P 441     -18.913 -16.361 -69.360  1.00  1.00      PROA C  
ATOM   3176  CD2 LEU P 441     -17.321 -17.696 -70.581  1.00  1.00      PROA C  
ATOM   3177  C   LEU P 441     -14.383 -16.817 -67.418  1.00  1.00      PROA C  
ATOM   3178  O   LEU P 441     -14.498 -16.351 -66.284  1.00  1.00      PROA O  
ATOM   3179  N   ALA P 442     -13.297 -16.650 -68.165  1.00  1.00      PROA N  
ATOM   3180  CA  ALA P 442     -12.053 -16.157 -67.604  1.00  1.00      PROA C  
ATOM   3181  CB  ALA P 442     -11.185 -17.310 -67.113  1.00  1.00      PROA C  
ATOM   3182  C   ALA P 442     -11.324 -15.349 -68.661  1.00  1.00      PROA C  
ATOM   3183  O   ALA P 442     -11.635 -15.439 -69.845  1.00  1.00      PROA O  
ATOM   3184  N   ASP P 443     -10.357 -14.542 -68.236  1.00  1.00      PROA N  
ATOM   3185  CA  ASP P 443      -9.570 -13.769 -69.186  1.00  1.00      PROA C  
ATOM   3186  CB  ASP P 443      -9.183 -12.401 -68.597  1.00  1.00      PROA C  
ATOM   3187  CG  ASP P 443      -8.324 -12.484 -67.341  1.00  1.00      PROA C  
ATOM   3188  OD1 ASP P 443      -8.012 -13.571 -66.829  1.00  1.00      PROA O  
ATOM   3189  OD2 ASP P 443      -7.983 -11.424 -66.810  1.00  1.00      PROA O1-
ATOM   3190  C   ASP P 443      -8.328 -14.502 -69.656  1.00  1.00      PROA C  
ATOM   3191  O   ASP P 443      -7.581 -13.962 -70.470  1.00  1.00      PROA O  
HETATM 3192  N   HSD P 444      -8.104 -15.713 -69.179  1.00  1.00      PROA N  
HETATM 3193  CA  HSD P 444      -6.902 -16.473 -69.447  1.00  1.00      PROA C  
HETATM 3194  CB  HSD P 444      -6.074 -16.606 -68.182  1.00  1.00      PROA C  
HETATM 3195  ND1 HSD P 444      -7.649 -16.733 -66.221  1.00  1.00      PROA N  
HETATM 3196  CG  HSD P 444      -6.778 -17.346 -67.093  1.00  1.00      PROA C  
HETATM 3197  CE1 HSD P 444      -8.141 -17.631 -65.396  1.00  1.00      PROA C  
HETATM 3198  NE2 HSD P 444      -7.651 -18.809 -65.719  1.00  1.00      PROA N  
HETATM 3199  CD2 HSD P 444      -6.790 -18.659 -66.775  1.00  1.00      PROA C  
HETATM 3200  C   HSD P 444      -7.297 -17.846 -69.967  1.00  1.00      PROA C  
HETATM 3201  O   HSD P 444      -8.390 -18.334 -69.683  1.00  1.00      PROA O  
ATOM   3202  N   SER P 445      -6.402 -18.481 -70.711  1.00  1.00      PROA N  
ATOM   3203  CA  SER P 445      -6.592 -19.872 -71.100  1.00  1.00      PROA C  
ATOM   3204  CB  SER P 445      -6.455 -20.036 -72.607  1.00  1.00      PROA C  
ATOM   3205  OG  SER P 445      -5.126 -19.827 -73.020  1.00  1.00      PROA O  
ATOM   3206  C   SER P 445      -5.625 -20.816 -70.417  1.00  1.00      PROA C  
ATOM   3207  O   SER P 445      -6.012 -21.916 -70.035  1.00  1.00      PROA O  
ATOM   3208  N   GLY P 446      -4.375 -20.414 -70.264  1.00  1.00      PROA N  
ATOM   3209  CA  GLY P 446      -3.414 -21.197 -69.530  1.00  1.00      PROA C  
ATOM   3210  C   GLY P 446      -3.319 -20.668 -68.126  1.00  1.00      PROA C  
ATOM   3211  O   GLY P 446      -4.326 -20.601 -67.428  1.00  1.00      PROA O  
ATOM   3212  N   ALA P 447      -2.131 -20.238 -67.723  1.00  1.00      PROA N  
ATOM   3213  CA  ALA P 447      -1.919 -19.620 -66.429  1.00  1.00      PROA C  
ATOM   3214  CB  ALA P 447      -0.429 -19.485 -66.158  1.00  1.00      PROA C  
ATOM   3215  C   ALA P 447      -2.599 -18.257 -66.371  1.00  1.00      PROA C  
ATOM   3216  O   ALA P 447      -3.075 -17.737 -67.375  1.00  1.00      PROA O  
ATOM   3217  N   PHE P 448      -2.658 -17.675 -65.174  1.00  1.00      PROA N  
ATOM   3218  CA  PHE P 448      -3.389 -16.426 -65.033  1.00  1.00      PROA C  
ATOM   3219  CB  PHE P 448      -3.620 -16.026 -63.581  1.00  1.00      PROA C  
ATOM   3220  CG  PHE P 448      -4.329 -17.031 -62.752  1.00  1.00      PROA C  
ATOM   3221  CD1 PHE P 448      -5.516 -17.584 -63.169  1.00  1.00      PROA C  
ATOM   3222  CE1 PHE P 448      -6.185 -18.467 -62.376  1.00  1.00      PROA C  
ATOM   3223  CZ  PHE P 448      -5.721 -18.753 -61.126  1.00  1.00      PROA C  
ATOM   3224  CD2 PHE P 448      -3.895 -17.281 -61.469  1.00  1.00      PROA C  
ATOM   3225  CE2 PHE P 448      -4.579 -18.157 -60.663  1.00  1.00      PROA C  
ATOM   3226  C   PHE P 448      -2.628 -15.279 -65.677  1.00  1.00      PROA C  
ATOM   3227  O   PHE P 448      -1.421 -15.345 -65.895  1.00  1.00      PROA O  
HETATM 3228  N   HSD P 449      -3.348 -14.207 -65.966  1.00  1.00      PROA N  
HETATM 3229  CA  HSD P 449      -2.678 -12.967 -66.309  1.00  1.00      PROA C  
HETATM 3230  CB  HSD P 449      -3.463 -12.191 -67.360  1.00  1.00      PROA C  
HETATM 3231  ND1 HSD P 449      -2.629 -13.400 -69.402  1.00  1.00      PROA N  
HETATM 3232  CG  HSD P 449      -3.669 -12.939 -68.632  1.00  1.00      PROA C  
HETATM 3233  CE1 HSD P 449      -3.110 -14.001 -70.472  1.00  1.00      PROA C  
HETATM 3234  NE2 HSD P 449      -4.423 -13.895 -70.451  1.00  1.00      PROA N  
HETATM 3235  CD2 HSD P 449      -4.795 -13.223 -69.317  1.00  1.00      PROA C  
HETATM 3236  C   HSD P 449      -2.460 -12.076 -65.105  1.00  1.00      PROA C  
HETATM 3237  O   HSD P 449      -1.794 -11.048 -65.227  1.00  1.00      PROA O  
ATOM   3238  N   ASN P 450      -3.005 -12.450 -63.956  1.00  1.00      PROA N  
ATOM   3239  CA  ASN P 450      -2.858 -11.680 -62.733  1.00  1.00      PROA C  
ATOM   3240  CB  ASN P 450      -3.906 -12.110 -61.721  1.00  1.00      PROA C  
ATOM   3241  CG  ASN P 450      -4.106 -11.104 -60.639  1.00  1.00      PROA C  
ATOM   3242  OD1 ASN P 450      -3.515 -10.040 -60.663  1.00  1.00      PROA O  
ATOM   3243  ND2 ASN P 450      -4.941 -11.427 -59.680  1.00  1.00      PROA N  
ATOM   3244  C   ASN P 450      -1.465 -11.919 -62.185  1.00  1.00      PROA C  
ATOM   3245  O   ASN P 450      -1.170 -13.011 -61.699  1.00  1.00      PROA O  
ATOM   3246  N   LYS P 451      -0.602 -10.911 -62.263  1.00  1.00      PROA N  
ATOM   3247  CA  LYS P 451       0.723 -11.059 -61.690  1.00  1.00      PROA C  
ATOM   3248  CB  LYS P 451       1.665  -9.988 -62.215  1.00  1.00      PROA C  
ATOM   3249  CG  LYS P 451       1.948 -10.051 -63.677  1.00  1.00      PROA C  
ATOM   3250  CD  LYS P 451       3.057  -9.082 -64.013  1.00  1.00      PROA C  
ATOM   3251  CE  LYS P 451       2.581  -7.654 -63.895  1.00  1.00      PROA C  
ATOM   3252  NZ  LYS P 451       3.642  -6.682 -64.251  1.00  1.00      PROA N1+
ATOM   3253  C   LYS P 451       0.697 -10.975 -60.181  1.00  1.00      PROA C  
ATOM   3254  O   LYS P 451       1.637 -11.429 -59.531  1.00  1.00      PROA O  
ATOM   3255  N   TYR P 452      -0.357 -10.413 -59.613  1.00  1.00      PROA N  
ATOM   3256  CA  TYR P 452      -0.379 -10.102 -58.200  1.00  1.00      PROA C  
ATOM   3257  CB  TYR P 452      -0.522  -8.604 -58.007  1.00  1.00      PROA C  
ATOM   3258  CG  TYR P 452       0.568  -7.818 -58.671  1.00  1.00      PROA C  
ATOM   3259  CD1 TYR P 452       1.869  -7.884 -58.219  1.00  1.00      PROA C  
ATOM   3260  CE1 TYR P 452       2.855  -7.152 -58.805  1.00  1.00      PROA C  
ATOM   3261  CZ  TYR P 452       2.550  -6.326 -59.856  1.00  1.00      PROA C  
ATOM   3262  OH  TYR P 452       3.536  -5.594 -60.457  1.00  1.00      PROA O  
ATOM   3263  CD2 TYR P 452       0.286  -6.965 -59.719  1.00  1.00      PROA C  
ATOM   3264  CE2 TYR P 452       1.267  -6.226 -60.315  1.00  1.00      PROA C  
ATOM   3265  C   TYR P 452      -1.501 -10.844 -57.500  1.00  1.00      PROA C  
ATOM   3266  O   TYR P 452      -2.291 -10.244 -56.777  1.00  1.00      PROA O  
ATOM   3267  N   TYR P 453      -1.583 -12.142 -57.737  1.00  1.00      PROA N  
ATOM   3268  CA  TYR P 453      -2.696 -12.940 -57.255  1.00  1.00      PROA C  
ATOM   3269  CB  TYR P 453      -2.740 -14.248 -58.034  1.00  1.00      PROA C  
ATOM   3270  CG  TYR P 453      -3.867 -15.152 -57.661  1.00  1.00      PROA C  
ATOM   3271  CD1 TYR P 453      -5.167 -14.774 -57.895  1.00  1.00      PROA C  
ATOM   3272  CE1 TYR P 453      -6.197 -15.588 -57.567  1.00  1.00      PROA C  
ATOM   3273  CZ  TYR P 453      -5.941 -16.817 -57.049  1.00  1.00      PROA C  
ATOM   3274  OH  TYR P 453      -6.984 -17.646 -56.738  1.00  1.00      PROA O  
ATOM   3275  CD2 TYR P 453      -3.633 -16.407 -57.138  1.00  1.00      PROA C  
ATOM   3276  CE2 TYR P 453      -4.662 -17.236 -56.839  1.00  1.00      PROA C  
ATOM   3277  C   TYR P 453      -2.579 -13.196 -55.759  1.00  1.00      PROA C  
ATOM   3278  O   TYR P 453      -1.552 -13.692 -55.291  1.00  1.00      PROA O  
ATOM   3279  N   GLN P 454      -3.641 -12.841 -55.024  1.00  1.00      PROA N  
ATOM   3280  CA  GLN P 454      -3.750 -12.990 -53.567  1.00  1.00      PROA C  
ATOM   3281  CB  GLN P 454      -3.757 -14.464 -53.155  1.00  1.00      PROA C  
ATOM   3282  CG  GLN P 454      -4.792 -15.286 -53.855  1.00  1.00      PROA C  
ATOM   3283  CD  GLN P 454      -6.179 -14.959 -53.448  1.00  1.00      PROA C  
ATOM   3284  OE1 GLN P 454      -6.882 -14.238 -54.126  1.00  1.00      PROA O  
ATOM   3285  NE2 GLN P 454      -6.616 -15.548 -52.364  1.00  1.00      PROA N  
ATOM   3286  C   GLN P 454      -2.635 -12.226 -52.854  1.00  1.00      PROA C  
ATOM   3287  O   GLN P 454      -1.925 -12.764 -52.006  1.00  1.00      PROA O  
ATOM   3288  N   SER P 455      -2.495 -10.955 -53.197  1.00  1.00      PROA N  
ATOM   3289  CA  SER P 455      -1.315 -10.170 -52.884  1.00  1.00      PROA C  
ATOM   3290  CB  SER P 455      -0.452 -10.006 -54.133  1.00  1.00      PROA C  
ATOM   3291  OG  SER P 455       0.629  -9.154 -53.918  1.00  1.00      PROA O  
ATOM   3292  C   SER P 455      -1.728  -8.821 -52.314  1.00  1.00      PROA C  
ATOM   3293  O   SER P 455      -2.907  -8.481 -52.266  1.00  1.00      PROA O  
ATOM   3294  N   ILE P 456      -0.732  -8.047 -51.875  1.00  1.00      PROA N  
ATOM   3295  CA  ILE P 456      -0.972  -6.690 -51.403  1.00  1.00      PROA C  
ATOM   3296  CB  ILE P 456       0.041  -6.261 -50.323  1.00  1.00      PROA C  
ATOM   3297  CG2 ILE P 456      -0.089  -7.108 -49.078  1.00  1.00      PROA C  
ATOM   3298  CG1 ILE P 456       1.450  -6.316 -50.886  1.00  1.00      PROA C  
ATOM   3299  CD  ILE P 456       2.457  -5.748 -49.968  1.00  1.00      PROA C  
ATOM   3300  C   ILE P 456      -0.930  -5.693 -52.535  1.00  1.00      PROA C  
ATOM   3301  O   ILE P 456      -1.171  -4.502 -52.319  1.00  1.00      PROA O  
ATOM   3302  N   TYR P 457      -0.672  -6.154 -53.750  1.00  1.00      PROA N  
ATOM   3303  CA  TYR P 457      -0.544  -5.286 -54.896  1.00  1.00      PROA C  
ATOM   3304  CB  TYR P 457       0.730  -5.604 -55.657  1.00  1.00      PROA C  
ATOM   3305  CG  TYR P 457       1.975  -5.557 -54.843  1.00  1.00      PROA C  
ATOM   3306  CD1 TYR P 457       2.526  -4.357 -54.429  1.00  1.00      PROA C  
ATOM   3307  CE1 TYR P 457       3.675  -4.342 -53.696  1.00  1.00      PROA C  
ATOM   3308  CZ  TYR P 457       4.283  -5.531 -53.405  1.00  1.00      PROA C  
ATOM   3309  OH  TYR P 457       5.431  -5.564 -52.700  1.00  1.00      PROA O  
ATOM   3310  CD2 TYR P 457       2.631  -6.722 -54.534  1.00  1.00      PROA C  
ATOM   3311  CE2 TYR P 457       3.767  -6.714 -53.826  1.00  1.00      PROA C  
ATOM   3312  C   TYR P 457      -1.711  -5.380 -55.858  1.00  1.00      PROA C  
ATOM   3313  O   TYR P 457      -1.724  -4.652 -56.850  1.00  1.00      PROA O  
ATOM   3314  N   ASP P 458      -2.698  -6.234 -55.608  1.00  1.00      PROA N  
ATOM   3315  CA  ASP P 458      -3.854  -6.328 -56.496  1.00  1.00      PROA C  
ATOM   3316  CB  ASP P 458      -4.447  -7.728 -56.442  1.00  1.00      PROA C  
ATOM   3317  CG  ASP P 458      -5.400  -8.011 -57.578  1.00  1.00      PROA C  
ATOM   3318  OD1 ASP P 458      -5.609  -7.137 -58.436  1.00  1.00      PROA O  
ATOM   3319  OD2 ASP P 458      -5.947  -9.123 -57.612  1.00  1.00      PROA O1-
ATOM   3320  C   ASP P 458      -4.873  -5.255 -56.105  1.00  1.00      PROA C  
ATOM   3321  O   ASP P 458      -5.985  -5.530 -55.677  1.00  1.00      PROA O  
ATOM   3322  N   THR P 459      -4.469  -4.007 -56.302  1.00  1.00      PROA N  
ATOM   3323  CA  THR P 459      -5.265  -2.826 -56.021  1.00  1.00      PROA C  
ATOM   3324  CB  THR P 459      -4.417  -1.762 -55.331  1.00  1.00      PROA C  
ATOM   3325  OG1 THR P 459      -3.330  -1.400 -56.183  1.00  1.00      PROA O  
ATOM   3326  CG2 THR P 459      -3.882  -2.277 -54.032  1.00  1.00      PROA C  
ATOM   3327  C   THR P 459      -5.863  -2.287 -57.315  1.00  1.00      PROA C  
ATOM   3328  O   THR P 459      -5.795  -2.922 -58.362  1.00  1.00      PROA O  
ATOM   3329  N   ALA P 460      -6.439  -1.088 -57.253  1.00  1.00      PROA N  
ATOM   3330  CA  ALA P 460      -7.095  -0.501 -58.418  1.00  1.00      PROA C  
ATOM   3331  CB  ALA P 460      -7.888   0.735 -58.009  1.00  1.00      PROA C  
ATOM   3332  C   ALA P 460      -6.131  -0.136 -59.538  1.00  1.00      PROA C  
ATOM   3333  O   ALA P 460      -6.567   0.012 -60.679  1.00  1.00      PROA O  
ATOM   3334  N   GLU P 461      -4.842   0.019 -59.251  1.00  1.00      PROA N  
ATOM   3335  CA  GLU P 461      -3.867   0.259 -60.306  1.00  1.00      PROA C  
ATOM   3336  CB  GLU P 461      -2.558   0.747 -59.705  1.00  1.00      PROA C  
ATOM   3337  CG  GLU P 461      -2.630   2.129 -59.127  1.00  1.00      PROA C  
ATOM   3338  CD  GLU P 461      -1.328   2.544 -58.481  1.00  1.00      PROA C  
ATOM   3339  OE1 GLU P 461      -0.434   1.684 -58.346  1.00  1.00      PROA O  
ATOM   3340  OE2 GLU P 461      -1.194   3.730 -58.117  1.00  1.00      PROA O1-
ATOM   3341  C   GLU P 461      -3.596  -0.980 -61.131  1.00  1.00      PROA C  
ATOM   3342  O   GLU P 461      -3.127  -0.858 -62.263  1.00  1.00      PROA O  
ATOM   3343  N   ASN P 462      -3.852  -2.164 -60.576  1.00  1.00      PROA N  
ATOM   3344  CA  ASN P 462      -3.646  -3.410 -61.302  1.00  1.00      PROA C  
ATOM   3345  CB  ASN P 462      -3.804  -4.588 -60.340  1.00  1.00      PROA C  
ATOM   3346  CG  ASN P 462      -3.303  -5.890 -60.907  1.00  1.00      PROA C  
ATOM   3347  OD1 ASN P 462      -2.668  -5.929 -61.951  1.00  1.00      PROA O  
ATOM   3348  ND2 ASN P 462      -3.618  -6.979 -60.224  1.00  1.00      PROA N  
ATOM   3349  C   ASN P 462      -4.621  -3.543 -62.461  1.00  1.00      PROA C  
ATOM   3350  O   ASN P 462      -4.273  -4.109 -63.499  1.00  1.00      PROA O  
ATOM   3351  N   ILE P 463      -5.830  -3.020 -62.315  1.00  1.00      PROA N  
ATOM   3352  CA  ILE P 463      -6.837  -3.128 -63.347  1.00  1.00      PROA C  
ATOM   3353  CB  ILE P 463      -8.114  -3.800 -62.822  1.00  1.00      PROA C  
ATOM   3354  CG2 ILE P 463      -7.824  -5.197 -62.401  1.00  1.00      PROA C  
ATOM   3355  CG1 ILE P 463      -8.731  -3.025 -61.665  1.00  1.00      PROA C  
ATOM   3356  CD  ILE P 463     -10.112  -3.495 -61.362  1.00  1.00      PROA C  
ATOM   3357  C   ILE P 463      -7.138  -1.773 -63.973  1.00  1.00      PROA C  
ATOM   3358  O   ILE P 463      -8.214  -1.583 -64.531  1.00  1.00      PROA O  
ATOM   3359  N   ASN P 464      -6.197  -0.831 -63.859  1.00  1.00      PROA N  
ATOM   3360  CA  ASN P 464      -6.160   0.414 -64.624  1.00  1.00      PROA C  
ATOM   3361  CB  ASN P 464      -6.127   0.128 -66.129  1.00  1.00      PROA C  
ATOM   3362  CG  ASN P 464      -5.463   1.202 -66.922  1.00  1.00      PROA C  
ATOM   3363  OD1 ASN P 464      -4.830   2.099 -66.369  1.00  1.00      PROA O  
ATOM   3364  ND2 ASN P 464      -5.634   1.124 -68.247  1.00  1.00      PROA N  
ATOM   3365  C   ASN P 464      -7.327   1.341 -64.284  1.00  1.00      PROA C  
ATOM   3366  O   ASN P 464      -7.813   2.071 -65.142  1.00  1.00      PROA O  
ATOM   3367  N   VAL P 465      -7.805   1.324 -63.044  1.00  1.00      PROA N  
ATOM   3368  CA  VAL P 465      -8.866   2.224 -62.609  1.00  1.00      PROA C  
ATOM   3369  CB  VAL P 465      -9.739   1.595 -61.525  1.00  1.00      PROA C  
ATOM   3370  CG1 VAL P 465     -10.833   2.546 -61.097  1.00  1.00      PROA C  
ATOM   3371  CG2 VAL P 465     -10.325   0.313 -62.008  1.00  1.00      PROA C  
ATOM   3372  C   VAL P 465      -8.185   3.493 -62.114  1.00  1.00      PROA C  
ATOM   3373  O   VAL P 465      -7.723   3.565 -60.978  1.00  1.00      PROA O  
ATOM   3374  N   SER P 466      -8.115   4.499 -62.974  1.00  1.00      PROA N  
ATOM   3375  CA  SER P 466      -7.466   5.749 -62.628  1.00  1.00      PROA C  
ATOM   3376  CB  SER P 466      -6.062   5.833 -63.226  1.00  1.00      PROA C  
ATOM   3377  OG  SER P 466      -6.114   5.838 -64.638  1.00  1.00      PROA O  
ATOM   3378  C   SER P 466      -8.323   6.902 -63.114  1.00  1.00      PROA C  
ATOM   3379  O   SER P 466      -9.006   6.801 -64.132  1.00  1.00      PROA O  
ATOM   3380  N   TYR P 467      -8.285   7.997 -62.370  1.00  1.00      PROA N  
ATOM   3381  CA  TYR P 467      -9.181   9.107 -62.616  1.00  1.00      PROA C  
ATOM   3382  CB  TYR P 467     -10.064   9.353 -61.389  1.00  1.00      PROA C  
ATOM   3383  CG  TYR P 467     -10.989   8.206 -61.073  1.00  1.00      PROA C  
ATOM   3384  CD1 TYR P 467     -12.237   8.110 -61.657  1.00  1.00      PROA C  
ATOM   3385  CE1 TYR P 467     -13.073   7.060 -61.371  1.00  1.00      PROA C  
ATOM   3386  CZ  TYR P 467     -12.659   6.088 -60.494  1.00  1.00      PROA C  
ATOM   3387  OH  TYR P 467     -13.490   5.038 -60.209  1.00  1.00      PROA O  
ATOM   3388  CD2 TYR P 467     -10.599   7.205 -60.197  1.00  1.00      PROA C  
ATOM   3389  CE2 TYR P 467     -11.422   6.153 -59.914  1.00  1.00      PROA C  
ATOM   3390  C   TYR P 467      -8.384  10.364 -62.944  1.00  1.00      PROA C  
ATOM   3391  O   TYR P 467      -7.227  10.485 -62.535  1.00  1.00      PROA O  
ATOM   3392  N   PRO P 468      -8.956  11.294 -63.711  1.00  1.00      PROA N  
ATOM   3393  CD  PRO P 468     -10.112  11.133 -64.603  1.00  1.00      PROA C  
ATOM   3394  CA  PRO P 468      -8.286  12.582 -63.931  1.00  1.00      PROA C  
ATOM   3395  CB  PRO P 468      -9.177  13.270 -64.968  1.00  1.00      PROA C  
ATOM   3396  CG  PRO P 468      -9.880  12.169 -65.647  1.00  1.00      PROA C  
ATOM   3397  C   PRO P 468      -8.207  13.394 -62.650  1.00  1.00      PROA C  
ATOM   3398  O   PRO P 468      -9.138  13.414 -61.844  1.00  1.00      PROA O  
ATOM   3399  N   GLU P 469      -7.081  14.086 -62.479  1.00  1.00      PROA N  
ATOM   3400  CA  GLU P 469      -6.753  14.650 -61.175  1.00  1.00      PROA C  
ATOM   3401  CB  GLU P 469      -5.249  14.929 -61.107  1.00  1.00      PROA C  
ATOM   3402  CG  GLU P 469      -4.762  15.447 -59.768  1.00  1.00      PROA C  
ATOM   3403  CD  GLU P 469      -4.958  14.447 -58.644  1.00  1.00      PROA C  
ATOM   3404  OE1 GLU P 469      -4.877  13.227 -58.898  1.00  1.00      PROA O  
ATOM   3405  OE2 GLU P 469      -5.221  14.882 -57.503  1.00  1.00      PROA O1-
ATOM   3406  C   GLU P 469      -7.561  15.904 -60.864  1.00  1.00      PROA C  
ATOM   3407  O   GLU P 469      -7.885  16.157 -59.698  1.00  1.00      PROA O  
ATOM   3408  N   TRP P 470      -7.947  16.668 -61.883  1.00  1.00      PROA N  
ATOM   3409  CA  TRP P 470      -8.537  17.974 -61.635  1.00  1.00      PROA C  
ATOM   3410  CB  TRP P 470      -8.498  18.816 -62.906  1.00  1.00      PROA C  
ATOM   3411  CG  TRP P 470      -9.192  18.208 -64.060  1.00  1.00      PROA C  
ATOM   3412  CD1 TRP P 470     -10.520  18.267 -64.341  1.00  1.00      PROA C  
ATOM   3413  NE1 TRP P 470     -10.789  17.600 -65.505  1.00  1.00      PROA N  
ATOM   3414  CE2 TRP P 470      -9.615  17.112 -66.012  1.00  1.00      PROA C  
ATOM   3415  CD2 TRP P 470      -8.589  17.487 -65.129  1.00  1.00      PROA C  
ATOM   3416  CE3 TRP P 470      -7.278  17.103 -65.416  1.00  1.00      PROA C  
ATOM   3417  CZ3 TRP P 470      -7.038  16.380 -66.560  1.00  1.00      PROA C  
ATOM   3418  CZ2 TRP P 470      -9.373  16.382 -67.165  1.00  1.00      PROA C  
ATOM   3419  CH2 TRP P 470      -8.080  16.026 -67.423  1.00  1.00      PROA C  
ATOM   3420  C   TRP P 470      -9.968  17.925 -61.121  1.00  1.00      PROA C  
ATOM   3421  O   TRP P 470     -10.491  18.974 -60.736  1.00  1.00      PROA O  
ATOM   3422  N   LEU P 471     -10.622  16.770 -61.106  1.00  1.00      PROA N  
ATOM   3423  CA  LEU P 471     -12.044  16.751 -60.812  1.00  1.00      PROA C  
ATOM   3424  CB  LEU P 471     -12.821  16.108 -61.968  1.00  1.00      PROA C  
ATOM   3425  CG  LEU P 471     -12.575  14.716 -62.532  1.00  1.00      PROA C  
ATOM   3426  CD1 LEU P 471     -13.492  13.728 -61.906  1.00  1.00      PROA C  
ATOM   3427  CD2 LEU P 471     -12.786  14.748 -64.024  1.00  1.00      PROA C  
ATOM   3428  C   LEU P 471     -12.348  16.088 -59.474  1.00  1.00      PROA C  
ATOM   3429  O   LEU P 471     -11.532  15.369 -58.897  1.00  1.00      PROA O  
ATOM   3430  N   SER P 472     -13.552  16.371 -58.999  1.00  1.00      PROA N  
ATOM   3431  CA  SER P 472     -13.921  16.242 -57.603  1.00  1.00      PROA C  
ATOM   3432  CB  SER P 472     -15.212  17.025 -57.375  1.00  1.00      PROA C  
ATOM   3433  OG  SER P 472     -15.705  16.915 -56.058  1.00  1.00      PROA O  
ATOM   3434  C   SER P 472     -14.104  14.777 -57.208  1.00  1.00      PROA C  
ATOM   3435  O   SER P 472     -14.407  13.936 -58.056  1.00  1.00      PROA O  
ATOM   3436  N   PRO P 473     -13.919  14.439 -55.925  1.00  1.00      PROA N  
ATOM   3437  CD  PRO P 473     -13.287  15.208 -54.843  1.00  1.00      PROA C  
ATOM   3438  CA  PRO P 473     -14.261  13.078 -55.475  1.00  1.00      PROA C  
ATOM   3439  CB  PRO P 473     -13.774  13.053 -54.022  1.00  1.00      PROA C  
ATOM   3440  CG  PRO P 473     -13.709  14.458 -53.618  1.00  1.00      PROA C  
ATOM   3441  C   PRO P 473     -15.737  12.749 -55.563  1.00  1.00      PROA C  
ATOM   3442  O   PRO P 473     -16.082  11.565 -55.613  1.00  1.00      PROA O  
ATOM   3443  N   GLU P 474     -16.621  13.737 -55.584  1.00  1.00      PROA N  
ATOM   3444  CA  GLU P 474     -18.012  13.454 -55.886  1.00  1.00      PROA C  
ATOM   3445  CB  GLU P 474     -18.907  14.570 -55.357  1.00  1.00      PROA C  
ATOM   3446  CG  GLU P 474     -18.973  14.641 -53.838  1.00  1.00      PROA C  
ATOM   3447  CD  GLU P 474     -17.831  15.430 -53.222  1.00  1.00      PROA C  
ATOM   3448  OE1 GLU P 474     -17.023  16.011 -53.975  1.00  1.00      PROA O  
ATOM   3449  OE2 GLU P 474     -17.734  15.460 -51.981  1.00  1.00      PROA O1-
ATOM   3450  C   GLU P 474     -18.246  13.266 -57.373  1.00  1.00      PROA C  
ATOM   3451  O   GLU P 474     -19.259  12.678 -57.755  1.00  1.00      PROA O  
ATOM   3452  N   GLU P 475     -17.343  13.758 -58.216  1.00  1.00      PROA N  
ATOM   3453  CA  GLU P 475     -17.420  13.503 -59.642  1.00  1.00      PROA C  
ATOM   3454  CB  GLU P 475     -16.952  14.749 -60.404  1.00  1.00      PROA C  
ATOM   3455  CG  GLU P 475     -17.097  14.682 -61.918  1.00  1.00      PROA C  
ATOM   3456  CD  GLU P 475     -18.538  14.479 -62.377  1.00  1.00      PROA C  
ATOM   3457  OE1 GLU P 475     -19.466  15.018 -61.738  1.00  1.00      PROA O  
ATOM   3458  OE2 GLU P 475     -18.747  13.735 -63.361  1.00  1.00      PROA O1-
ATOM   3459  C   GLU P 475     -16.630  12.263 -60.043  1.00  1.00      PROA C  
ATOM   3460  O   GLU P 475     -16.923  11.659 -61.079  1.00  1.00      PROA O  
ATOM   3461  N   ASP P 476     -15.675  11.834 -59.213  1.00  1.00      PROA N  
ATOM   3462  CA  ASP P 476     -15.003  10.552 -59.416  1.00  1.00      PROA C  
ATOM   3463  CB  ASP P 476     -13.900  10.377 -58.379  1.00  1.00      PROA C  
ATOM   3464  CG  ASP P 476     -12.714  11.265 -58.623  1.00  1.00      PROA C  
ATOM   3465  OD1 ASP P 476     -12.423  11.548 -59.787  1.00  1.00      PROA O  
ATOM   3466  OD2 ASP P 476     -12.061  11.674 -57.647  1.00  1.00      PROA O1-
ATOM   3467  C   ASP P 476     -15.966   9.375 -59.321  1.00  1.00      PROA C  
ATOM   3468  O   ASP P 476     -15.716   8.325 -59.917  1.00  1.00      PROA O  
ATOM   3469  N   LEU P 477     -17.051   9.522 -58.553  1.00  1.00      PROA N  
ATOM   3470  CA  LEU P 477     -18.064   8.479 -58.449  1.00  1.00      PROA C  
ATOM   3471  CB  LEU P 477     -19.104   8.879 -57.408  1.00  1.00      PROA C  
ATOM   3472  CG  LEU P 477     -20.280   7.960 -57.096  1.00  1.00      PROA C  
ATOM   3473  CD1 LEU P 477     -19.830   6.764 -56.333  1.00  1.00      PROA C  
ATOM   3474  CD2 LEU P 477     -21.336   8.692 -56.320  1.00  1.00      PROA C  
ATOM   3475  C   LEU P 477     -18.747   8.233 -59.785  1.00  1.00      PROA C  
ATOM   3476  O   LEU P 477     -19.075   7.093 -60.122  1.00  1.00      PROA O  
ATOM   3477  N   ASN P 478     -18.955   9.283 -60.565  1.00  1.00      PROA N  
ATOM   3478  CA  ASN P 478     -19.745   9.196 -61.778  1.00  1.00      PROA C  
ATOM   3479  CB  ASN P 478     -20.711  10.368 -61.835  1.00  1.00      PROA C  
ATOM   3480  CG  ASN P 478     -21.726  10.307 -60.737  1.00  1.00      PROA C  
ATOM   3481  OD1 ASN P 478     -22.250   9.243 -60.435  1.00  1.00      PROA O  
ATOM   3482  ND2 ASN P 478     -21.999  11.441 -60.112  1.00  1.00      PROA N  
ATOM   3483  C   ASN P 478     -18.906   9.163 -63.040  1.00  1.00      PROA C  
ATOM   3484  O   ASN P 478     -19.463   9.066 -64.130  1.00  1.00      PROA O  
ATOM   3485  N   PHE P 479     -17.594   9.232 -62.930  1.00  1.00      PROA N  
ATOM   3486  CA  PHE P 479     -16.755   9.271 -64.116  1.00  1.00      PROA C  
ATOM   3487  CB  PHE P 479     -15.394   9.881 -63.785  1.00  1.00      PROA C  
ATOM   3488  CG  PHE P 479     -14.449   9.906 -64.940  1.00  1.00      PROA C  
ATOM   3489  CD1 PHE P 479     -14.587  10.831 -65.955  1.00  1.00      PROA C  
ATOM   3490  CE1 PHE P 479     -13.712  10.839 -67.015  1.00  1.00      PROA C  
ATOM   3491  CZ  PHE P 479     -12.693   9.919 -67.066  1.00  1.00      PROA C  
ATOM   3492  CD2 PHE P 479     -13.415   8.995 -65.009  1.00  1.00      PROA C  
ATOM   3493  CE2 PHE P 479     -12.549   8.993 -66.063  1.00  1.00      PROA C  
ATOM   3494  C   PHE P 479     -16.592   7.873 -64.681  1.00  1.00      PROA C  
ATOM   3495  O   PHE P 479     -16.244   6.942 -63.957  1.00  1.00      PROA O  
ATOM   3496  N   VAL P 480     -16.816   7.723 -65.979  1.00  1.00      PROA N  
ATOM   3497  CA  VAL P 480     -16.790   6.411 -66.605  1.00  1.00      PROA C  
ATOM   3498  CB  VAL P 480     -17.789   6.305 -67.755  1.00  1.00      PROA C  
ATOM   3499  CG1 VAL P 480     -17.664   4.959 -68.406  1.00  1.00      PROA C  
ATOM   3500  CG2 VAL P 480     -19.156   6.458 -67.215  1.00  1.00      PROA C  
ATOM   3501  C   VAL P 480     -15.377   6.113 -67.074  1.00  1.00      PROA C  
ATOM   3502  O   VAL P 480     -14.880   6.725 -68.017  1.00  1.00      PROA O  
ATOM   3503  N   THR P 481     -14.750   5.142 -66.432  1.00  1.00      PROA N  
ATOM   3504  CA  THR P 481     -13.396   4.719 -66.725  1.00  1.00      PROA C  
ATOM   3505  CB  THR P 481     -12.827   4.005 -65.502  1.00  1.00      PROA C  
ATOM   3506  OG1 THR P 481     -13.210   4.733 -64.338  1.00  1.00      PROA O  
ATOM   3507  CG2 THR P 481     -11.325   4.008 -65.507  1.00  1.00      PROA C  
ATOM   3508  C   THR P 481     -13.406   3.819 -67.956  1.00  1.00      PROA C  
ATOM   3509  O   THR P 481     -14.429   3.255 -68.331  1.00  1.00      PROA O  
ATOM   3510  N   ASP P 482     -12.256   3.715 -68.611  1.00  1.00      PROA N  
ATOM   3511  CA  ASP P 482     -12.137   2.892 -69.802  1.00  1.00      PROA C  
ATOM   3512  CB  ASP P 482     -10.810   3.202 -70.474  1.00  1.00      PROA C  
ATOM   3513  CG  ASP P 482     -10.789   2.846 -71.930  1.00  1.00      PROA C  
ATOM   3514  OD1 ASP P 482     -11.828   2.417 -72.468  1.00  1.00      PROA O  
ATOM   3515  OD2 ASP P 482      -9.717   2.996 -72.548  1.00  1.00      PROA O1-
ATOM   3516  C   ASP P 482     -12.235   1.406 -69.484  1.00  1.00      PROA C  
ATOM   3517  O   ASP P 482     -12.537   0.608 -70.373  1.00  1.00      PROA O  
ATOM   3518  N   THR P 483     -11.973   1.019 -68.240  1.00  1.00      PROA N  
ATOM   3519  CA  THR P 483     -12.117  -0.359 -67.804  1.00  1.00      PROA C  
ATOM   3520  CB  THR P 483     -11.121  -0.664 -66.682  1.00  1.00      PROA C  
ATOM   3521  OG1 THR P 483     -11.280  -2.010 -66.225  1.00  1.00      PROA O  
ATOM   3522  CG2 THR P 483     -11.321   0.264 -65.550  1.00  1.00      PROA C  
ATOM   3523  C   THR P 483     -13.526  -0.695 -67.345  1.00  1.00      PROA C  
ATOM   3524  O   THR P 483     -13.882  -1.870 -67.311  1.00  1.00      PROA O  
ATOM   3525  N   ALA P 484     -14.336   0.304 -67.003  1.00  1.00      PROA N  
ATOM   3526  CA  ALA P 484     -15.744   0.056 -66.733  1.00  1.00      PROA C  
ATOM   3527  CB  ALA P 484     -16.375   1.271 -66.075  1.00  1.00      PROA C  
ATOM   3528  C   ALA P 484     -16.494  -0.292 -68.007  1.00  1.00      PROA C  
ATOM   3529  O   ALA P 484     -17.454  -1.070 -67.971  1.00  1.00      PROA O  
ATOM   3530  N   LYS P 485     -16.051   0.233 -69.141  1.00  1.00      PROA N  
ATOM   3531  CA  LYS P 485     -16.663  -0.105 -70.412  1.00  1.00      PROA C  
ATOM   3532  CB  LYS P 485     -16.317   0.958 -71.442  1.00  1.00      PROA C  
ATOM   3533  CG  LYS P 485     -16.903   2.297 -71.095  1.00  1.00      PROA C  
ATOM   3534  CD  LYS P 485     -16.674   3.344 -72.161  1.00  1.00      PROA C  
ATOM   3535  CE  LYS P 485     -15.278   3.894 -72.109  1.00  1.00      PROA C  
ATOM   3536  NZ  LYS P 485     -15.151   5.062 -73.002  1.00  1.00      PROA N1+
ATOM   3537  C   LYS P 485     -16.240  -1.478 -70.899  1.00  1.00      PROA C  
ATOM   3538  O   LYS P 485     -16.963  -2.106 -71.672  1.00  1.00      PROA O  
ATOM   3539  N   ALA P 486     -15.071  -1.950 -70.480  1.00  1.00      PROA N  
ATOM   3540  CA  ALA P 486     -14.654  -3.304 -70.808  1.00  1.00      PROA C  
ATOM   3541  CB  ALA P 486     -13.158  -3.462 -70.575  1.00  1.00      PROA C  
ATOM   3542  C   ALA P 486     -15.420  -4.327 -69.993  1.00  1.00      PROA C  
ATOM   3543  O   ALA P 486     -15.606  -5.461 -70.437  1.00  1.00      PROA O  
ATOM   3544  N   LEU P 487     -15.846  -3.946 -68.798  1.00  1.00      PROA N  
ATOM   3545  CA  LEU P 487     -16.641  -4.811 -67.949  1.00  1.00      PROA C  
ATOM   3546  CB  LEU P 487     -16.460  -4.408 -66.495  1.00  1.00      PROA C  
ATOM   3547  CG  LEU P 487     -15.417  -5.132 -65.651  1.00  1.00      PROA C  
ATOM   3548  CD1 LEU P 487     -14.038  -5.007 -66.165  1.00  1.00      PROA C  
ATOM   3549  CD2 LEU P 487     -15.478  -4.539 -64.275  1.00  1.00      PROA C  
ATOM   3550  C   LEU P 487     -18.112  -4.794 -68.314  1.00  1.00      PROA C  
ATOM   3551  O   LEU P 487     -18.789  -5.812 -68.146  1.00  1.00      PROA O  
ATOM   3552  N   ALA P 488     -18.618  -3.669 -68.813  1.00  1.00      PROA N  
ATOM   3553  CA  ALA P 488     -20.005  -3.618 -69.262  1.00  1.00      PROA C  
ATOM   3554  CB  ALA P 488     -20.376  -2.192 -69.631  1.00  1.00      PROA C  
ATOM   3555  C   ALA P 488     -20.271  -4.552 -70.439  1.00  1.00      PROA C  
ATOM   3556  O   ALA P 488     -21.368  -5.099 -70.555  1.00  1.00      PROA O  
ATOM   3557  N   ASP P 489     -19.277  -4.788 -71.289  1.00  1.00      PROA N  
ATOM   3558  CA  ASP P 489     -19.469  -5.681 -72.426  1.00  1.00      PROA C  
ATOM   3559  CB  ASP P 489     -18.352  -5.461 -73.428  1.00  1.00      PROA C  
ATOM   3560  CG  ASP P 489     -18.379  -4.081 -74.015  1.00  1.00      PROA C  
ATOM   3561  OD1 ASP P 489     -19.487  -3.524 -74.167  1.00  1.00      PROA O  
ATOM   3562  OD2 ASP P 489     -17.297  -3.532 -74.295  1.00  1.00      PROA O1-
ATOM   3563  C   ASP P 489     -19.517  -7.138 -71.994  1.00  1.00      PROA C  
ATOM   3564  O   ASP P 489     -20.334  -7.915 -72.507  1.00  1.00      PROA O  
ATOM   3565  N   VAL P 490     -18.632  -7.524 -71.070  1.00  1.00      PROA N  
ATOM   3566  CA  VAL P 490     -18.683  -8.841 -70.446  1.00  1.00      PROA C  
ATOM   3567  CB  VAL P 490     -17.516  -9.004 -69.459  1.00  1.00      PROA C  
ATOM   3568  CG1 VAL P 490     -17.590 -10.330 -68.769  1.00  1.00      PROA C  
ATOM   3569  CG2 VAL P 490     -16.225  -8.911 -70.180  1.00  1.00      PROA C  
ATOM   3570  C   VAL P 490     -20.020  -9.053 -69.763  1.00  1.00      PROA C  
ATOM   3571  O   VAL P 490     -20.633 -10.118 -69.891  1.00  1.00      PROA O  
ATOM   3572  N   ALA P 491     -20.522  -8.024 -69.078  1.00  1.00      PROA N  
ATOM   3573  CA  ALA P 491     -21.799  -8.156 -68.396  1.00  1.00      PROA C  
ATOM   3574  CB  ALA P 491     -21.983  -7.009 -67.414  1.00  1.00      PROA C  
ATOM   3575  C   ALA P 491     -22.966  -8.232 -69.372  1.00  1.00      PROA C  
ATOM   3576  O   ALA P 491     -23.968  -8.873 -69.065  1.00  1.00      PROA O  
ATOM   3577  N   THR P 492     -22.854  -7.634 -70.557  1.00  1.00      PROA N  
ATOM   3578  CA  THR P 492     -23.922  -7.775 -71.546  1.00  1.00      PROA C  
ATOM   3579  CB  THR P 492     -23.786  -6.703 -72.619  1.00  1.00      PROA C  
ATOM   3580  OG1 THR P 492     -23.903  -5.421 -72.003  1.00  1.00      PROA O  
ATOM   3581  CG2 THR P 492     -24.860  -6.825 -73.657  1.00  1.00      PROA C  
ATOM   3582  C   THR P 492     -23.932  -9.167 -72.167  1.00  1.00      PROA C  
ATOM   3583  O   THR P 492     -25.003  -9.749 -72.367  1.00  1.00      PROA O  
ATOM   3584  N   VAL P 493     -22.749  -9.723 -72.450  1.00  1.00      PROA N  
ATOM   3585  CA  VAL P 493     -22.649 -11.117 -72.889  1.00  1.00      PROA C  
ATOM   3586  CB  VAL P 493     -21.183 -11.488 -73.170  1.00  1.00      PROA C  
ATOM   3587  CG1 VAL P 493     -21.064 -12.943 -73.502  1.00  1.00      PROA C  
ATOM   3588  CG2 VAL P 493     -20.639 -10.687 -74.276  1.00  1.00      PROA C  
ATOM   3589  C   VAL P 493     -23.246 -12.054 -71.851  1.00  1.00      PROA C  
ATOM   3590  O   VAL P 493     -24.051 -12.935 -72.176  1.00  1.00      PROA O  
ATOM   3591  N   LEU P 494     -22.924 -11.820 -70.578  1.00  1.00      PROA N  
ATOM   3592  CA  LEU P 494     -23.390 -12.680 -69.502  1.00  1.00      PROA C  
ATOM   3593  CB  LEU P 494     -22.579 -12.382 -68.242  1.00  1.00      PROA C  
ATOM   3594  CG  LEU P 494     -22.512 -13.347 -67.056  1.00  1.00      PROA C  
ATOM   3595  CD1 LEU P 494     -23.567 -13.134 -66.041  1.00  1.00      PROA C  
ATOM   3596  CD2 LEU P 494     -22.629 -14.752 -67.583  1.00  1.00      PROA C  
ATOM   3597  C   LEU P 494     -24.888 -12.527 -69.268  1.00  1.00      PROA C  
ATOM   3598  O   LEU P 494     -25.590 -13.527 -69.106  1.00  1.00      PROA O  
ATOM   3599  N   GLY P 495     -25.406 -11.302 -69.317  1.00  1.00      PROA N  
ATOM   3600  CA  GLY P 495     -26.836 -11.102 -69.169  1.00  1.00      PROA C  
ATOM   3601  C   GLY P 495     -27.652 -11.678 -70.309  1.00  1.00      PROA C  
ATOM   3602  O   GLY P 495     -28.705 -12.273 -70.082  1.00  1.00      PROA O  
ATOM   3603  N   ARG P 496     -27.173 -11.538 -71.545  1.00  1.00      PROA N  
ATOM   3604  CA  ARG P 496     -27.910 -12.100 -72.670  1.00  1.00      PROA C  
ATOM   3605  CB  ARG P 496     -27.378 -11.522 -73.967  1.00  1.00      PROA C  
ATOM   3606  CG  ARG P 496     -27.759 -10.095 -74.127  1.00  1.00      PROA C  
ATOM   3607  CD  ARG P 496     -27.178  -9.500 -75.357  1.00  1.00      PROA C  
ATOM   3608  NE  ARG P 496     -27.533  -8.098 -75.430  1.00  1.00      PROA N  
ATOM   3609  CZ  ARG P 496     -27.105  -7.266 -76.360  1.00  1.00      PROA C  
ATOM   3610  NH1 ARG P 496     -26.291  -7.691 -77.305  1.00  1.00      PROA N1+
ATOM   3611  NH2 ARG P 496     -27.483  -6.002 -76.333  1.00  1.00      PROA N  
ATOM   3612  C   ARG P 496     -27.844 -13.613 -72.696  1.00  1.00      PROA C  
ATOM   3613  O   ARG P 496     -28.821 -14.266 -73.082  1.00  1.00      PROA O  
ATOM   3614  N   ALA P 497     -26.719 -14.192 -72.286  1.00  1.00      PROA N  
ATOM   3615  CA  ALA P 497     -26.646 -15.639 -72.198  1.00  1.00      PROA C  
ATOM   3616  CB  ALA P 497     -25.211 -16.079 -71.966  1.00  1.00      PROA C  
ATOM   3617  C   ALA P 497     -27.555 -16.170 -71.104  1.00  1.00      PROA C  
ATOM   3618  O   ALA P 497     -28.215 -17.190 -71.296  1.00  1.00      PROA O  
ATOM   3619  N   LEU P 498     -27.656 -15.466 -69.972  1.00  1.00      PROA N  
ATOM   3620  CA  LEU P 498     -28.585 -15.907 -68.938  1.00  1.00      PROA C  
ATOM   3621  CB  LEU P 498     -28.354 -15.167 -67.632  1.00  1.00      PROA C  
ATOM   3622  CG  LEU P 498     -27.056 -15.422 -66.901  1.00  1.00      PROA C  
ATOM   3623  CD1 LEU P 498     -26.993 -14.543 -65.696  1.00  1.00      PROA C  
ATOM   3624  CD2 LEU P 498     -26.941 -16.864 -66.532  1.00  1.00      PROA C  
ATOM   3625  C   LEU P 498     -30.028 -15.724 -69.356  1.00  1.00      PROA C  
ATOM   3626  O   LEU P 498     -30.876 -16.523 -68.963  1.00  1.00      PROA O  
ATOM   3627  N   TYR P 499     -30.322 -14.703 -70.160  1.00  1.00      PROA N  
ATOM   3628  CA  TYR P 499     -31.682 -14.521 -70.650  1.00  1.00      PROA C  
ATOM   3629  CB  TYR P 499     -31.818 -13.160 -71.314  1.00  1.00      PROA C  
ATOM   3630  CG  TYR P 499     -33.201 -12.848 -71.813  1.00  1.00      PROA C  
ATOM   3631  CD1 TYR P 499     -34.216 -12.535 -70.936  1.00  1.00      PROA C  
ATOM   3632  CE1 TYR P 499     -35.473 -12.247 -71.389  1.00  1.00      PROA C  
ATOM   3633  CZ  TYR P 499     -35.725 -12.257 -72.736  1.00  1.00      PROA C  
ATOM   3634  OH  TYR P 499     -36.981 -11.961 -73.187  1.00  1.00      PROA O  
ATOM   3635  CD2 TYR P 499     -33.481 -12.840 -73.168  1.00  1.00      PROA C  
ATOM   3636  CE2 TYR P 499     -34.736 -12.549 -73.630  1.00  1.00      PROA C  
ATOM   3637  C   TYR P 499     -32.072 -15.623 -71.621  1.00  1.00      PROA C  
ATOM   3638  O   TYR P 499     -33.211 -16.091 -71.602  1.00  1.00      PROA O  
ATOM   3639  N   GLU P 500     -31.143 -16.058 -72.471  1.00  1.00      PROA N  
ATOM   3640  CA  GLU P 500     -31.463 -17.144 -73.393  1.00  1.00      PROA C  
ATOM   3641  CB  GLU P 500     -30.441 -17.218 -74.516  1.00  1.00      PROA C  
ATOM   3642  CG  GLU P 500     -30.433 -16.027 -75.425  1.00  1.00      PROA C  
ATOM   3643  CD  GLU P 500     -29.391 -16.146 -76.512  1.00  1.00      PROA C  
ATOM   3644  OE1 GLU P 500     -28.675 -17.165 -76.538  1.00  1.00      PROA O  
ATOM   3645  OE2 GLU P 500     -29.266 -15.207 -77.325  1.00  1.00      PROA O1-
ATOM   3646  C   GLU P 500     -31.529 -18.490 -72.691  1.00  1.00      PROA C  
ATOM   3647  O   GLU P 500     -32.331 -19.342 -73.075  1.00  1.00      PROA O  
ATOM   3648  N   LEU P 501     -30.681 -18.714 -71.688  1.00  1.00      PROA N  
ATOM   3649  CA  LEU P 501     -30.737 -19.954 -70.921  1.00  1.00      PROA C  
ATOM   3650  CB  LEU P 501     -29.511 -20.072 -70.037  1.00  1.00      PROA C  
ATOM   3651  CG  LEU P 501     -28.202 -20.364 -70.732  1.00  1.00      PROA C  
ATOM   3652  CD1 LEU P 501     -27.111 -20.138 -69.741  1.00  1.00      PROA C  
ATOM   3653  CD2 LEU P 501     -28.197 -21.770 -71.217  1.00  1.00      PROA C  
ATOM   3654  C   LEU P 501     -31.992 -20.050 -70.065  1.00  1.00      PROA C  
ATOM   3655  O   LEU P 501     -32.433 -21.157 -69.754  1.00  1.00      PROA O  
ATOM   3656  N   ALA P 502     -32.581 -18.926 -69.679  1.00  1.00      PROA N  
ATOM   3657  CA  ALA P 502     -33.848 -18.934 -68.967  1.00  1.00      PROA C  
ATOM   3658  CB  ALA P 502     -33.968 -17.706 -68.068  1.00  1.00      PROA C  
ATOM   3659  C   ALA P 502     -35.043 -19.000 -69.904  1.00  1.00      PROA C  
ATOM   3660  O   ALA P 502     -36.176 -18.874 -69.444  1.00  1.00      PROA O  
ATOM   3661  N   GLY P 503     -34.821 -19.180 -71.202  1.00  1.00      PROA N  
ATOM   3662  CA  GLY P 503     -35.901 -19.393 -72.138  1.00  1.00      PROA C  
ATOM   3663  C   GLY P 503     -36.458 -18.160 -72.797  1.00  1.00      PROA C  
ATOM   3664  O   GLY P 503     -37.588 -18.203 -73.284  1.00  1.00      PROA O  
ATOM   3665  N   GLY P 504     -35.700 -17.074 -72.859  1.00  1.00      PROA N  
ATOM   3666  CA  GLY P 504     -36.221 -15.811 -73.338  1.00  1.00      PROA C  
ATOM   3667  C   GLY P 504     -36.539 -15.729 -74.814  1.00  1.00      PROA C  
ATOM   3668  O   GLY P 504     -37.707 -15.625 -75.197  1.00  1.00      PROA O  
ATOM   3669  N   THR P 505     -35.501 -15.718 -75.647  1.00  1.00      PROA N  
ATOM   3670  CA  THR P 505     -35.546 -15.750 -77.112  1.00  1.00      PROA C  
ATOM   3671  CB  THR P 505     -36.124 -17.076 -77.629  1.00  1.00      PROA C  
ATOM   3672  OG1 THR P 505     -37.519 -17.167 -77.318  1.00  1.00      PROA O  
ATOM   3673  CG2 THR P 505     -35.382 -18.251 -77.016  1.00  1.00      PROA C  
ATOM   3674  C   THR P 505     -36.298 -14.616 -77.810  1.00  1.00      PROA C  
ATOM   3675  O   THR P 505     -36.380 -14.630 -79.041  1.00  1.00      PROA O  
ATOM   3676  N   ASN P 506     -36.846 -13.634 -77.095  1.00  1.00      PROA N  
ATOM   3677  CA  ASN P 506     -37.594 -12.592 -77.790  1.00  1.00      PROA C  
ATOM   3678  CB  ASN P 506     -39.076 -12.696 -77.398  1.00  1.00      PROA C  
ATOM   3679  CG  ASN P 506     -40.004 -12.062 -78.426  1.00  1.00      PROA C  
ATOM   3680  OD1 ASN P 506     -39.571 -11.231 -79.217  1.00  1.00      PROA O  
ATOM   3681  ND2 ASN P 506     -41.270 -12.495 -78.474  1.00  1.00      PROA N  
ATOM   3682  C   ASN P 506     -37.025 -11.198 -77.556  1.00  1.00      PROA C  
ATOM   3683  O   ASN P 506     -36.669 -10.528 -78.527  1.00  1.00      PROA O  
ATOM   3684  N   PHE P 507     -36.911 -10.734 -76.320  1.00  1.00      PROA N  
ATOM   3685  CA  PHE P 507     -36.354  -9.405 -76.062  1.00  1.00      PROA C  
ATOM   3686  CB  PHE P 507     -37.142  -8.720 -74.961  1.00  1.00      PROA C  
ATOM   3687  CG  PHE P 507     -38.553  -8.420 -75.326  1.00  1.00      PROA C  
ATOM   3688  CD1 PHE P 507     -38.881  -7.261 -75.994  1.00  1.00      PROA C  
ATOM   3689  CE1 PHE P 507     -40.189  -6.994 -76.331  1.00  1.00      PROA C  
ATOM   3690  CZ  PHE P 507     -41.178  -7.892 -76.005  1.00  1.00      PROA C  
ATOM   3691  CD2 PHE P 507     -39.554  -9.312 -75.018  1.00  1.00      PROA C  
ATOM   3692  CE2 PHE P 507     -40.861  -9.051 -75.348  1.00  1.00      PROA C  
ATOM   3693  C   PHE P 507     -34.879  -9.475 -75.696  1.00  1.00      PROA C  
ATOM   3694  O   PHE P 507     -34.451  -8.881 -74.717  1.00  1.00      PROA O  
ATOM   3695  N   SER P 508     -34.073 -10.173 -76.487  1.00  1.00      PROA N  
ATOM   3696  CA  SER P 508     -32.688 -10.418 -76.114  1.00  1.00      PROA C  
ATOM   3697  CB  SER P 508     -32.145 -11.628 -76.871  1.00  1.00      PROA C  
ATOM   3698  OG  SER P 508     -32.040 -11.358 -78.251  1.00  1.00      PROA O  
ATOM   3699  C   SER P 508     -31.776  -9.229 -76.359  1.00  1.00      PROA C  
ATOM   3700  O   SER P 508     -30.613  -9.278 -75.959  1.00  1.00      PROA O  
ATOM   3701  N   ASP P 509     -32.255  -8.181 -77.020  1.00  1.00      PROA N  
ATOM   3702  CA  ASP P 509     -31.443  -7.006 -77.278  1.00  1.00      PROA C  
ATOM   3703  CB  ASP P 509     -31.591  -6.562 -78.732  1.00  1.00      PROA C  
ATOM   3704  CG  ASP P 509     -30.957  -7.533 -79.699  1.00  1.00      PROA C  
ATOM   3705  OD1 ASP P 509     -29.970  -8.195 -79.322  1.00  1.00      PROA O  
ATOM   3706  OD2 ASP P 509     -31.452  -7.641 -80.840  1.00  1.00      PROA O1-
ATOM   3707  C   ASP P 509     -31.775  -5.841 -76.366  1.00  1.00      PROA C  
ATOM   3708  O   ASP P 509     -31.097  -4.816 -76.427  1.00  1.00      PROA O  
ATOM   3709  N   THR P 510     -32.802  -5.962 -75.536  1.00  1.00      PROA N  
ATOM   3710  CA  THR P 510     -33.134  -4.936 -74.561  1.00  1.00      PROA C  
ATOM   3711  CB  THR P 510     -34.641  -4.869 -74.359  1.00  1.00      PROA C  
ATOM   3712  OG1 THR P 510     -35.091  -6.112 -73.816  1.00  1.00      PROA O  
ATOM   3713  CG2 THR P 510     -35.332  -4.633 -75.679  1.00  1.00      PROA C  
ATOM   3714  C   THR P 510     -32.459  -5.172 -73.228  1.00  1.00      PROA C  
ATOM   3715  O   THR P 510     -32.816  -4.526 -72.241  1.00  1.00      PROA O  
ATOM   3716  N   VAL P 511     -31.515  -6.098 -73.170  1.00  1.00      PROA N  
ATOM   3717  CA  VAL P 511     -30.748  -6.385 -71.971  1.00  1.00      PROA C  
ATOM   3718  CB  VAL P 511     -30.945  -7.837 -71.500  1.00  1.00      PROA C  
ATOM   3719  CG1 VAL P 511     -30.963  -8.799 -72.651  1.00  1.00      PROA C  
ATOM   3720  CG2 VAL P 511     -29.865  -8.239 -70.528  1.00  1.00      PROA C  
ATOM   3721  C   VAL P 511     -29.292  -6.039 -72.257  1.00  1.00      PROA C  
ATOM   3722  O   VAL P 511     -28.636  -6.672 -73.093  1.00  1.00      PROA O  
ATOM   3723  N   GLN P 512     -28.814  -4.974 -71.628  1.00  1.00      PROA N  
ATOM   3724  CA  GLN P 512     -27.404  -4.642 -71.664  1.00  1.00      PROA C  
ATOM   3725  CB  GLN P 512     -27.016  -3.857 -72.911  1.00  1.00      PROA C  
ATOM   3726  CG  GLN P 512     -27.606  -2.504 -73.019  1.00  1.00      PROA C  
ATOM   3727  CD  GLN P 512     -27.103  -1.809 -74.236  1.00  1.00      PROA C  
ATOM   3728  OE1 GLN P 512     -26.235  -2.325 -74.931  1.00  1.00      PROA O  
ATOM   3729  NE2 GLN P 512     -27.641  -0.634 -74.515  1.00  1.00      PROA N  
ATOM   3730  C   GLN P 512     -27.059  -3.852 -70.418  1.00  1.00      PROA C  
ATOM   3731  O   GLN P 512     -27.916  -3.207 -69.815  1.00  1.00      PROA O  
ATOM   3732  N   ALA P 513     -25.799  -3.943 -70.025  1.00  1.00      PROA N  
ATOM   3733  CA  ALA P 513     -25.315  -3.332 -68.806  1.00  1.00      PROA C  
ATOM   3734  CB  ALA P 513     -24.192  -4.171 -68.215  1.00  1.00      PROA C  
ATOM   3735  C   ALA P 513     -24.819  -1.929 -69.091  1.00  1.00      PROA C  
ATOM   3736  O   ALA P 513     -24.164  -1.690 -70.108  1.00  1.00      PROA O  
ATOM   3737  N   ASP P 514     -25.132  -1.030 -68.227  1.00  1.00      PROA N  
ATOM   3738  CA  ASP P 514     -24.567   0.277 -68.512  1.00  1.00      PROA C  
ATOM   3739  CB  ASP P 514     -25.553   1.376 -68.142  1.00  1.00      PROA C  
ATOM   3740  CG  ASP P 514     -26.118   1.202 -66.776  1.00  1.00      PROA C  
ATOM   3741  OD1 ASP P 514     -25.904   0.122 -66.197  1.00  1.00      PROA O  
ATOM   3742  OD2 ASP P 514     -26.760   2.142 -66.272  1.00  1.00      PROA O1-
ATOM   3743  C   ASP P 514     -23.250   0.486 -67.773  1.00  1.00      PROA C  
ATOM   3744  O   ASP P 514     -23.059  -0.035 -66.674  1.00  1.00      PROA O  
ATOM   3745  N   PRO P 515     -22.327   1.247 -68.368  1.00  1.00      PROA N  
ATOM   3746  CD  PRO P 515     -22.273   1.650 -69.778  1.00  1.00      PROA C  
ATOM   3747  CA  PRO P 515     -21.054   1.513 -67.694  1.00  1.00      PROA C  
ATOM   3748  CB  PRO P 515     -20.222   2.186 -68.787  1.00  1.00      PROA C  
ATOM   3749  CG  PRO P 515     -20.820   1.762 -70.029  1.00  1.00      PROA C  
ATOM   3750  C   PRO P 515     -21.161   2.404 -66.472  1.00  1.00      PROA C  
ATOM   3751  O   PRO P 515     -20.213   2.432 -65.688  1.00  1.00      PROA O  
ATOM   3752  N   GLN P 516     -22.265   3.138 -66.295  1.00  1.00      PROA N  
ATOM   3753  CA  GLN P 516     -22.475   3.962 -65.104  1.00  1.00      PROA C  
ATOM   3754  CB  GLN P 516     -23.806   4.690 -65.207  1.00  1.00      PROA C  
ATOM   3755  CG  GLN P 516     -23.905   5.792 -66.193  1.00  1.00      PROA C  
ATOM   3756  CD  GLN P 516     -23.051   6.953 -65.809  1.00  1.00      PROA C  
ATOM   3757  OE1 GLN P 516     -22.186   7.378 -66.560  1.00  1.00      PROA O  
ATOM   3758  NE2 GLN P 516     -23.248   7.446 -64.598  1.00  1.00      PROA N  
ATOM   3759  C   GLN P 516     -22.492   3.132 -63.834  1.00  1.00      PROA C  
ATOM   3760  O   GLN P 516     -21.817   3.455 -62.851  1.00  1.00      PROA O  
ATOM   3761  N   THR P 517     -23.322   2.092 -63.824  1.00  1.00      PROA N  
ATOM   3762  CA  THR P 517     -23.424   1.188 -62.690  1.00  1.00      PROA C  
ATOM   3763  CB  THR P 517     -24.500   0.151 -62.992  1.00  1.00      PROA C  
ATOM   3764  OG1 THR P 517     -25.757   0.814 -63.171  1.00  1.00      PROA O  
ATOM   3765  CG2 THR P 517     -24.615  -0.867 -61.891  1.00  1.00      PROA C  
ATOM   3766  C   THR P 517     -22.095   0.515 -62.406  1.00  1.00      PROA C  
ATOM   3767  O   THR P 517     -21.688   0.395 -61.247  1.00  1.00      PROA O  
ATOM   3768  N   VAL P 518     -21.378   0.142 -63.461  1.00  1.00      PROA N  
ATOM   3769  CA  VAL P 518     -20.111  -0.553 -63.311  1.00  1.00      PROA C  
ATOM   3770  CB  VAL P 518     -19.645  -1.104 -64.664  1.00  1.00      PROA C  
ATOM   3771  CG1 VAL P 518     -18.342  -1.835 -64.507  1.00  1.00      PROA C  
ATOM   3772  CG2 VAL P 518     -20.680  -2.009 -65.245  1.00  1.00      PROA C  
ATOM   3773  C   VAL P 518     -19.069   0.368 -62.706  1.00  1.00      PROA C  
ATOM   3774  O   VAL P 518     -18.371  -0.008 -61.761  1.00  1.00      PROA O  
ATOM   3775  N   THR P 519     -18.976   1.604 -63.211  1.00  1.00      PROA N  
ATOM   3776  CA  THR P 519     -17.979   2.524 -62.683  1.00  1.00      PROA C  
ATOM   3777  CB  THR P 519     -17.780   3.719 -63.636  1.00  1.00      PROA C  
ATOM   3778  OG1 THR P 519     -16.583   4.421 -63.296  1.00  1.00      PROA O  
ATOM   3779  CG2 THR P 519     -18.910   4.705 -63.608  1.00  1.00      PROA C  
ATOM   3780  C   THR P 519     -18.338   2.965 -61.274  1.00  1.00      PROA C  
ATOM   3781  O   THR P 519     -17.447   3.197 -60.459  1.00  1.00      PROA O  
ATOM   3782  N   ARG P 520     -19.620   2.958 -60.927  1.00  1.00      PROA N  
ATOM   3783  CA  ARG P 520     -20.004   3.420 -59.606  1.00  1.00      PROA C  
ATOM   3784  CB  ARG P 520     -21.458   3.852 -59.645  1.00  1.00      PROA C  
ATOM   3785  CG  ARG P 520     -21.870   4.619 -58.475  1.00  1.00      PROA C  
ATOM   3786  CD  ARG P 520     -23.269   5.128 -58.606  1.00  1.00      PROA C  
ATOM   3787  NE  ARG P 520     -23.417   6.070 -59.695  1.00  1.00      PROA N  
ATOM   3788  CZ  ARG P 520     -24.240   5.876 -60.710  1.00  1.00      PROA C  
ATOM   3789  NH1 ARG P 520     -24.984   4.785 -60.741  1.00  1.00      PROA N1+
ATOM   3790  NH2 ARG P 520     -24.332   6.775 -61.675  1.00  1.00      PROA N  
ATOM   3791  C   ARG P 520     -19.749   2.349 -58.553  1.00  1.00      PROA C  
ATOM   3792  O   ARG P 520     -19.172   2.642 -57.498  1.00  1.00      PROA O  
ATOM   3793  N   LEU P 521     -20.119   1.097 -58.854  1.00  1.00      PROA N  
ATOM   3794  CA  LEU P 521     -19.763  -0.039 -58.005  1.00  1.00      PROA C  
ATOM   3795  CB  LEU P 521     -20.338  -1.322 -58.596  1.00  1.00      PROA C  
ATOM   3796  CG  LEU P 521     -21.844  -1.504 -58.580  1.00  1.00      PROA C  
ATOM   3797  CD1 LEU P 521     -22.225  -2.684 -59.431  1.00  1.00      PROA C  
ATOM   3798  CD2 LEU P 521     -22.305  -1.704 -57.170  1.00  1.00      PROA C  
ATOM   3799  C   LEU P 521     -18.258  -0.181 -57.869  1.00  1.00      PROA C  
ATOM   3800  O   LEU P 521     -17.742  -0.460 -56.784  1.00  1.00      PROA O  
ATOM   3801  N   LEU P 522     -17.539   0.056 -58.954  1.00  1.00      PROA N  
ATOM   3802  CA  LEU P 522     -16.110  -0.176 -58.983  1.00  1.00      PROA C  
ATOM   3803  CB  LEU P 522     -15.704  -0.234 -60.446  1.00  1.00      PROA C  
ATOM   3804  CG  LEU P 522     -14.435  -0.835 -60.968  1.00  1.00      PROA C  
ATOM   3805  CD1 LEU P 522     -14.472  -2.282 -60.622  1.00  1.00      PROA C  
ATOM   3806  CD2 LEU P 522     -14.457  -0.664 -62.458  1.00  1.00      PROA C  
ATOM   3807  C   LEU P 522     -15.370   0.909 -58.209  1.00  1.00      PROA C  
ATOM   3808  O   LEU P 522     -14.387   0.624 -57.512  1.00  1.00      PROA O  
ATOM   3809  N   TYR P 523     -15.860   2.152 -58.281  1.00  1.00      PROA N  
ATOM   3810  CA  TYR P 523     -15.351   3.217 -57.427  1.00  1.00      PROA C  
ATOM   3811  CB  TYR P 523     -15.972   4.556 -57.825  1.00  1.00      PROA C  
ATOM   3812  CG  TYR P 523     -15.547   5.722 -56.959  1.00  1.00      PROA C  
ATOM   3813  CD1 TYR P 523     -14.328   6.339 -57.147  1.00  1.00      PROA C  
ATOM   3814  CE1 TYR P 523     -13.943   7.393 -56.362  1.00  1.00      PROA C  
ATOM   3815  CZ  TYR P 523     -14.771   7.828 -55.364  1.00  1.00      PROA C  
ATOM   3816  OH  TYR P 523     -14.397   8.876 -54.572  1.00  1.00      PROA O  
ATOM   3817  CD2 TYR P 523     -16.360   6.194 -55.944  1.00  1.00      PROA C  
ATOM   3818  CE2 TYR P 523     -15.976   7.237 -55.151  1.00  1.00      PROA C  
ATOM   3819  C   TYR P 523     -15.636   2.939 -55.965  1.00  1.00      PROA C  
ATOM   3820  O   TYR P 523     -14.804   3.229 -55.102  1.00  1.00      PROA O  
ATOM   3821  N   GLY P 524     -16.809   2.385 -55.663  1.00  1.00      PROA N  
ATOM   3822  CA  GLY P 524     -17.146   2.131 -54.275  1.00  1.00      PROA C  
ATOM   3823  C   GLY P 524     -16.327   1.023 -53.646  1.00  1.00      PROA C  
ATOM   3824  O   GLY P 524     -15.981   1.094 -52.468  1.00  1.00      PROA O  
ATOM   3825  N   PHE P 525     -16.016  -0.015 -54.412  1.00  1.00      PROA N  
ATOM   3826  CA  PHE P 525     -15.255  -1.123 -53.858  1.00  1.00      PROA C  
ATOM   3827  CB  PHE P 525     -15.644  -2.443 -54.528  1.00  1.00      PROA C  
ATOM   3828  CG  PHE P 525     -16.945  -3.008 -54.052  1.00  1.00      PROA C  
ATOM   3829  CD1 PHE P 525     -17.016  -3.638 -52.835  1.00  1.00      PROA C  
ATOM   3830  CE1 PHE P 525     -18.205  -4.169 -52.382  1.00  1.00      PROA C  
ATOM   3831  CZ  PHE P 525     -19.329  -4.075 -53.153  1.00  1.00      PROA C  
ATOM   3832  CD2 PHE P 525     -18.084  -2.929 -54.820  1.00  1.00      PROA C  
ATOM   3833  CE2 PHE P 525     -19.272  -3.446 -54.371  1.00  1.00      PROA C  
ATOM   3834  C   PHE P 525     -13.751  -0.940 -53.952  1.00  1.00      PROA C  
ATOM   3835  O   PHE P 525     -13.023  -1.581 -53.192  1.00  1.00      PROA O  
ATOM   3836  N   LEU P 526     -13.254  -0.063 -54.819  1.00  1.00      PROA N  
ATOM   3837  CA  LEU P 526     -11.818   0.039 -54.984  1.00  1.00      PROA C  
ATOM   3838  CB  LEU P 526     -11.444  -0.142 -56.450  1.00  1.00      PROA C  
ATOM   3839  CG  LEU P 526     -11.629  -1.555 -56.945  1.00  1.00      PROA C  
ATOM   3840  CD1 LEU P 526     -11.397  -1.580 -58.420  1.00  1.00      PROA C  
ATOM   3841  CD2 LEU P 526     -10.659  -2.448 -56.220  1.00  1.00      PROA C  
ATOM   3842  C   LEU P 526     -11.201   1.337 -54.498  1.00  1.00      PROA C  
ATOM   3843  O   LEU P 526      -9.991   1.364 -54.273  1.00  1.00      PROA O  
ATOM   3844  N   ILE P 527     -11.970   2.412 -54.357  1.00  1.00      PROA N  
ATOM   3845  CA  ILE P 527     -11.376   3.713 -54.074  1.00  1.00      PROA C  
ATOM   3846  CB  ILE P 527     -11.714   4.736 -55.163  1.00  1.00      PROA C  
ATOM   3847  CG2 ILE P 527     -11.024   6.030 -54.852  1.00  1.00      PROA C  
ATOM   3848  CG1 ILE P 527     -11.301   4.230 -56.539  1.00  1.00      PROA C  
ATOM   3849  CD  ILE P 527      -9.844   4.041 -56.690  1.00  1.00      PROA C  
ATOM   3850  C   ILE P 527     -11.824   4.239 -52.724  1.00  1.00      PROA C  
ATOM   3851  O   ILE P 527     -11.001   4.529 -51.854  1.00  1.00      PROA O  
ATOM   3852  N   LYS P 528     -13.128   4.384 -52.545  1.00  1.00      PROA N  
ATOM   3853  CA  LYS P 528     -13.660   4.985 -51.332  1.00  1.00      PROA C  
ATOM   3854  CB  LYS P 528     -13.763   6.490 -51.485  1.00  1.00      PROA C  
ATOM   3855  CG  LYS P 528     -14.245   7.171 -50.248  1.00  1.00      PROA C  
ATOM   3856  CD  LYS P 528     -14.257   8.658 -50.405  1.00  1.00      PROA C  
ATOM   3857  CE  LYS P 528     -14.719   9.305 -49.118  1.00  1.00      PROA C  
ATOM   3858  NZ  LYS P 528     -14.745  10.783 -49.209  1.00  1.00      PROA N1+
ATOM   3859  C   LYS P 528     -15.023   4.398 -51.040  1.00  1.00      PROA C  
ATOM   3860  O   LYS P 528     -15.962   4.622 -51.796  1.00  1.00      PROA O  
ATOM   3861  N   ALA P 529     -15.142   3.669 -49.937  1.00  1.00      PROA N  
ATOM   3862  CA  ALA P 529     -16.400   3.007 -49.639  1.00  1.00      PROA C  
ATOM   3863  CB  ALA P 529     -16.188   1.917 -48.599  1.00  1.00      PROA C  
ATOM   3864  C   ALA P 529     -17.473   3.967 -49.159  1.00  1.00      PROA C  
ATOM   3865  O   ALA P 529     -18.657   3.659 -49.281  1.00  1.00      PROA O  
ATOM   3866  N   ASN P 530     -17.093   5.122 -48.625  1.00  1.00      PROA N  
ATOM   3867  CA  ASN P 530     -18.036   6.070 -48.035  1.00  1.00      PROA C  
ATOM   3868  CB  ASN P 530     -17.366   6.802 -46.884  1.00  1.00      PROA C  
ATOM   3869  CG  ASN P 530     -18.327   7.552 -46.023  1.00  1.00      PROA C  
ATOM   3870  OD1 ASN P 530     -19.535   7.423 -46.155  1.00  1.00      PROA O  
ATOM   3871  ND2 ASN P 530     -17.784   8.369 -45.134  1.00  1.00      PROA N  
ATOM   3872  C   ASN P 530     -18.503   7.042 -49.114  1.00  1.00      PROA C  
ATOM   3873  O   ASN P 530     -18.097   8.198 -49.173  1.00  1.00      PROA O  
ATOM   3874  N   ASN P 531     -19.393   6.566 -49.971  1.00  1.00      PROA N  
ATOM   3875  CA  ASN P 531     -19.832   7.321 -51.131  1.00  1.00      PROA C  
ATOM   3876  CB  ASN P 531     -20.223   6.396 -52.268  1.00  1.00      PROA C  
ATOM   3877  CG  ASN P 531     -19.090   5.624 -52.769  1.00  1.00      PROA C  
ATOM   3878  OD1 ASN P 531     -18.014   6.163 -52.956  1.00  1.00      PROA O  
ATOM   3879  ND2 ASN P 531     -19.291   4.340 -52.960  1.00  1.00      PROA N  
ATOM   3880  C   ASN P 531     -21.041   8.161 -50.809  1.00  1.00      PROA C  
ATOM   3881  O   ASN P 531     -21.637   8.058 -49.748  1.00  1.00      PROA O  
ATOM   3882  N   SER P 532     -21.439   8.971 -51.778  1.00  1.00      PROA N  
ATOM   3883  CA  SER P 532     -22.768   9.543 -51.720  1.00  1.00      PROA C  
ATOM   3884  CB  SER P 532     -22.825  10.841 -52.517  1.00  1.00      PROA C  
ATOM   3885  OG  SER P 532     -22.630  10.602 -53.892  1.00  1.00      PROA O  
ATOM   3886  C   SER P 532     -23.821   8.577 -52.227  1.00  1.00      PROA C  
ATOM   3887  O   SER P 532     -25.012   8.837 -52.050  1.00  1.00      PROA O  
ATOM   3888  N   TRP P 533     -23.414   7.468 -52.841  1.00  1.00      PROA N  
ATOM   3889  CA  TRP P 533     -24.345   6.463 -53.323  1.00  1.00      PROA C  
ATOM   3890  CB  TRP P 533     -23.870   5.882 -54.656  1.00  1.00      PROA C  
ATOM   3891  CG  TRP P 533     -24.853   4.936 -55.231  1.00  1.00      PROA C  
ATOM   3892  CD1 TRP P 533     -26.169   5.172 -55.441  1.00  1.00      PROA C  
ATOM   3893  NE1 TRP P 533     -26.766   4.080 -56.009  1.00  1.00      PROA N  
ATOM   3894  CE2 TRP P 533     -25.819   3.112 -56.194  1.00  1.00      PROA C  
ATOM   3895  CD2 TRP P 533     -24.600   3.624 -55.735  1.00  1.00      PROA C  
ATOM   3896  CE3 TRP P 533     -23.466   2.825 -55.818  1.00  1.00      PROA C  
ATOM   3897  CZ3 TRP P 533     -23.581   1.572 -56.355  1.00  1.00      PROA C  
ATOM   3898  CZ2 TRP P 533     -25.933   1.845 -56.740  1.00  1.00      PROA C  
ATOM   3899  CH2 TRP P 533     -24.805   1.089 -56.813  1.00  1.00      PROA C  
ATOM   3900  C   TRP P 533     -24.565   5.350 -52.313  1.00  1.00      PROA C  
ATOM   3901  O   TRP P 533     -25.707   5.122 -51.933  1.00  1.00      PROA O  
ATOM   3902  N   PHE P 534     -23.488   4.700 -51.834  1.00  1.00      PROA N  
ATOM   3903  CA  PHE P 534     -23.587   3.611 -50.856  1.00  1.00      PROA C  
ATOM   3904  CB  PHE P 534     -22.211   3.076 -50.476  1.00  1.00      PROA C  
ATOM   3905  CG  PHE P 534     -21.586   2.161 -51.480  1.00  1.00      PROA C  
ATOM   3906  CD1 PHE P 534     -22.271   1.734 -52.594  1.00  1.00      PROA C  
ATOM   3907  CE1 PHE P 534     -21.672   0.877 -53.490  1.00  1.00      PROA C  
ATOM   3908  CZ  PHE P 534     -20.407   0.411 -53.258  1.00  1.00      PROA C  
ATOM   3909  CD2 PHE P 534     -20.320   1.662 -51.255  1.00  1.00      PROA C  
ATOM   3910  CE2 PHE P 534     -19.731   0.806 -52.142  1.00  1.00      PROA C  
ATOM   3911  C   PHE P 534     -24.275   4.029 -49.570  1.00  1.00      PROA C  
ATOM   3912  O   PHE P 534     -24.899   3.198 -48.909  1.00  1.00      PROA O  
ATOM   3913  N   GLN P 535     -24.167   5.298 -49.190  1.00  1.00      PROA N  
ATOM   3914  CA  GLN P 535     -24.887   5.779 -48.025  1.00  1.00      PROA C  
ATOM   3915  CB  GLN P 535     -24.403   7.159 -47.634  1.00  1.00      PROA C  
ATOM   3916  CG  GLN P 535     -23.056   7.192 -47.012  1.00  1.00      PROA C  
ATOM   3917  CD  GLN P 535     -22.599   8.606 -46.809  1.00  1.00      PROA C  
ATOM   3918  OE1 GLN P 535     -23.300   9.548 -47.163  1.00  1.00      PROA O  
ATOM   3919  NE2 GLN P 535     -21.408   8.771 -46.282  1.00  1.00      PROA N  
ATOM   3920  C   GLN P 535     -26.384   5.830 -48.242  1.00  1.00      PROA C  
ATOM   3921  O   GLN P 535     -27.130   5.836 -47.263  1.00  1.00      PROA O  
ATOM   3922  N   SER P 536     -26.846   5.877 -49.480  1.00  1.00      PROA N  
ATOM   3923  CA  SER P 536     -28.271   5.850 -49.744  1.00  1.00      PROA C  
ATOM   3924  CB  SER P 536     -28.598   6.753 -50.930  1.00  1.00      PROA C  
ATOM   3925  OG  SER P 536     -28.001   6.285 -52.116  1.00  1.00      PROA O  
ATOM   3926  C   SER P 536     -28.787   4.443 -49.990  1.00  1.00      PROA C  
ATOM   3927  O   SER P 536     -29.917   4.279 -50.450  1.00  1.00      PROA O  
ATOM   3928  N   ILE P 537     -27.983   3.432 -49.687  1.00  1.00      PROA N  
ATOM   3929  CA  ILE P 537     -28.217   2.061 -50.106  1.00  1.00      PROA C  
ATOM   3930  CB  ILE P 537     -27.047   1.577 -50.991  1.00  1.00      PROA C  
ATOM   3931  CG2 ILE P 537     -27.072   0.147 -51.313  1.00  1.00      PROA C  
ATOM   3932  CG1 ILE P 537     -27.061   2.301 -52.316  1.00  1.00      PROA C  
ATOM   3933  CD  ILE P 537     -28.322   2.211 -52.998  1.00  1.00      PROA C  
ATOM   3934  C   ILE P 537     -28.420   1.195 -48.877  1.00  1.00      PROA C  
ATOM   3935  O   ILE P 537     -29.202   0.242 -48.902  1.00  1.00      PROA O  
ATOM   3936  N   LEU P 538     -27.790   1.560 -47.776  1.00  1.00      PROA N  
ATOM   3937  CA  LEU P 538     -27.761   0.700 -46.607  1.00  1.00      PROA C  
ATOM   3938  CB  LEU P 538     -26.403   0.794 -45.926  1.00  1.00      PROA C  
ATOM   3939  CG  LEU P 538     -25.156   0.394 -46.696  1.00  1.00      PROA C  
ATOM   3940  CD1 LEU P 538     -23.962   0.734 -45.870  1.00  1.00      PROA C  
ATOM   3941  CD2 LEU P 538     -25.167  -1.069 -46.959  1.00  1.00      PROA C  
ATOM   3942  C   LEU P 538     -28.857   1.086 -45.623  1.00  1.00      PROA C  
ATOM   3943  O   LEU P 538     -29.549   2.087 -45.782  1.00  1.00      PROA O  
ATOM   3944  N   ARG P 539     -29.009   0.270 -44.586  1.00  1.00      PROA N  
ATOM   3945  CA  ARG P 539     -29.792   0.688 -43.440  1.00  1.00      PROA C  
ATOM   3946  CB  ARG P 539     -30.094  -0.485 -42.508  1.00  1.00      PROA C  
ATOM   3947  CG  ARG P 539     -31.180  -1.411 -42.972  1.00  1.00      PROA C  
ATOM   3948  CD  ARG P 539     -31.615  -2.371 -41.869  1.00  1.00      PROA C  
ATOM   3949  NE  ARG P 539     -30.681  -3.462 -41.628  1.00  1.00      PROA N  
ATOM   3950  CZ  ARG P 539     -29.970  -3.608 -40.518  1.00  1.00      PROA C  
ATOM   3951  NH1 ARG P 539     -30.070  -2.724 -39.543  1.00  1.00      PROA N1+
ATOM   3952  NH2 ARG P 539     -29.155  -4.639 -40.388  1.00  1.00      PROA N  
ATOM   3953  C   ARG P 539     -29.050   1.767 -42.669  1.00  1.00      PROA C  
ATOM   3954  O   ARG P 539     -27.851   1.984 -42.848  1.00  1.00      PROA O  
ATOM   3955  N   GLN P 540     -29.780   2.437 -41.782  1.00  1.00      PROA N  
ATOM   3956  CA  GLN P 540     -29.182   3.475 -40.955  1.00  1.00      PROA C  
ATOM   3957  CB  GLN P 540     -30.283   4.274 -40.265  1.00  1.00      PROA C  
ATOM   3958  CG  GLN P 540     -29.804   5.431 -39.419  1.00  1.00      PROA C  
ATOM   3959  CD  GLN P 540     -30.940   6.184 -38.784  1.00  1.00      PROA C  
ATOM   3960  OE1 GLN P 540     -32.110   5.880 -39.014  1.00  1.00      PROA O  
ATOM   3961  NE2 GLN P 540     -30.608   7.151 -37.947  1.00  1.00      PROA N  
ATOM   3962  C   GLN P 540     -28.218   2.888 -39.938  1.00  1.00      PROA C  
ATOM   3963  O   GLN P 540     -27.220   3.522 -39.589  1.00  1.00      PROA O  
ATOM   3964  N   ASP P 541     -28.462   1.662 -39.502  1.00  1.00      PROA N  
ATOM   3965  CA  ASP P 541     -27.609   1.013 -38.525  1.00  1.00      PROA C  
ATOM   3966  CB  ASP P 541     -28.348  -0.169 -37.923  1.00  1.00      PROA C  
ATOM   3967  CG  ASP P 541     -29.619   0.247 -37.241  1.00  1.00      PROA C  
ATOM   3968  OD1 ASP P 541     -29.704   1.417 -36.814  1.00  1.00      PROA O  
ATOM   3969  OD2 ASP P 541     -30.533  -0.593 -37.125  1.00  1.00      PROA O1-
ATOM   3970  C   ASP P 541     -26.293   0.524 -39.105  1.00  1.00      PROA C  
ATOM   3971  O   ASP P 541     -25.403   0.147 -38.339  1.00  1.00      PROA O  
ATOM   3972  N   LEU P 542     -26.148   0.515 -40.427  1.00  1.00      PROA N  
ATOM   3973  CA  LEU P 542     -24.982  -0.052 -41.088  1.00  1.00      PROA C  
ATOM   3974  CB  LEU P 542     -25.422  -0.976 -42.218  1.00  1.00      PROA C  
ATOM   3975  CG  LEU P 542     -26.209  -2.231 -41.870  1.00  1.00      PROA C  
ATOM   3976  CD1 LEU P 542     -26.717  -2.809 -43.145  1.00  1.00      PROA C  
ATOM   3977  CD2 LEU P 542     -25.343  -3.231 -41.163  1.00  1.00      PROA C  
ATOM   3978  C   LEU P 542     -24.047   1.015 -41.635  1.00  1.00      PROA C  
ATOM   3979  O   LEU P 542     -23.197   0.704 -42.470  1.00  1.00      PROA O  
ATOM   3980  N   ARG P 543     -24.194   2.264 -41.187  1.00  1.00      PROA N  
ATOM   3981  CA  ARG P 543     -23.310   3.343 -41.616  1.00  1.00      PROA C  
ATOM   3982  CB  ARG P 543     -23.753   4.664 -41.011  1.00  1.00      PROA C  
ATOM   3983  CG  ARG P 543     -25.054   5.207 -41.469  1.00  1.00      PROA C  
ATOM   3984  CD  ARG P 543     -25.323   6.438 -40.653  1.00  1.00      PROA C  
ATOM   3985  NE  ARG P 543     -25.491   6.070 -39.255  1.00  1.00      PROA N  
ATOM   3986  CZ  ARG P 543     -25.618   6.938 -38.263  1.00  1.00      PROA C  
ATOM   3987  NH1 ARG P 543     -25.603   8.238 -38.511  1.00  1.00      PROA N1+
ATOM   3988  NH2 ARG P 543     -25.764   6.503 -37.022  1.00  1.00      PROA N  
ATOM   3989  C   ARG P 543     -21.876   3.107 -41.190  1.00  1.00      PROA C  
ATOM   3990  O   ARG P 543     -20.946   3.559 -41.861  1.00  1.00      PROA O  
ATOM   3991  N   SER P 544     -21.675   2.413 -40.075  1.00  1.00      PROA N  
ATOM   3992  CA  SER P 544     -20.340   2.208 -39.548  1.00  1.00      PROA C  
ATOM   3993  CB  SER P 544     -20.442   1.707 -38.112  1.00  1.00      PROA C  
ATOM   3994  OG  SER P 544     -19.163   1.475 -37.559  1.00  1.00      PROA O  
ATOM   3995  C   SER P 544     -19.521   1.243 -40.387  1.00  1.00      PROA C  
ATOM   3996  O   SER P 544     -18.314   1.132 -40.174  1.00  1.00      PROA O  
ATOM   3997  N   TYR P 545     -20.146   0.561 -41.337  1.00  1.00      PROA N  
ATOM   3998  CA  TYR P 545     -19.492  -0.397 -42.204  1.00  1.00      PROA C  
ATOM   3999  CB  TYR P 545     -20.479  -1.514 -42.547  1.00  1.00      PROA C  
ATOM   4000  CG  TYR P 545     -20.741  -2.480 -41.414  1.00  1.00      PROA C  
ATOM   4001  CD1 TYR P 545     -19.879  -3.538 -41.173  1.00  1.00      PROA C  
ATOM   4002  CE1 TYR P 545     -20.102  -4.423 -40.155  1.00  1.00      PROA C  
ATOM   4003  CZ  TYR P 545     -21.198  -4.260 -39.351  1.00  1.00      PROA C  
ATOM   4004  OH  TYR P 545     -21.427  -5.142 -38.330  1.00  1.00      PROA O  
ATOM   4005  CD2 TYR P 545     -21.843  -2.338 -40.588  1.00  1.00      PROA C  
ATOM   4006  CE2 TYR P 545     -22.072  -3.223 -39.561  1.00  1.00      PROA C  
ATOM   4007  C   TYR P 545     -18.919   0.233 -43.475  1.00  1.00      PROA C  
ATOM   4008  O   TYR P 545     -18.578  -0.486 -44.412  1.00  1.00      PROA O  
ATOM   4009  N   LEU P 546     -18.797   1.553 -43.531  1.00  1.00      PROA N  
ATOM   4010  CA  LEU P 546     -18.301   2.243 -44.717  1.00  1.00      PROA C  
ATOM   4011  CB  LEU P 546     -19.378   3.123 -45.338  1.00  1.00      PROA C  
ATOM   4012  CG  LEU P 546     -20.664   2.537 -45.901  1.00  1.00      PROA C  
ATOM   4013  CD1 LEU P 546     -21.592   3.644 -46.346  1.00  1.00      PROA C  
ATOM   4014  CD2 LEU P 546     -20.382   1.602 -47.036  1.00  1.00      PROA C  
ATOM   4015  C   LEU P 546     -17.105   3.083 -44.296  1.00  1.00      PROA C  
ATOM   4016  O   LEU P 546     -17.268   4.101 -43.622  1.00  1.00      PROA O  
ATOM   4017  N   GLY P 547     -15.908   2.673 -44.694  1.00  1.00      PROA N  
ATOM   4018  CA  GLY P 547     -14.704   3.347 -44.268  1.00  1.00      PROA C  
ATOM   4019  C   GLY P 547     -14.315   4.486 -45.184  1.00  1.00      PROA C  
ATOM   4020  O   GLY P 547     -14.946   4.759 -46.198  1.00  1.00      PROA O  
ATOM   4021  N   ASP P 548     -13.237   5.162 -44.808  1.00  1.00      PROA N  
ATOM   4022  CA  ASP P 548     -12.763   6.287 -45.598  1.00  1.00      PROA C  
ATOM   4023  CB  ASP P 548     -11.823   7.141 -44.751  1.00  1.00      PROA C  
ATOM   4024  CG  ASP P 548     -11.643   8.543 -45.294  1.00  1.00      PROA C  
ATOM   4025  OD1 ASP P 548     -12.302   8.897 -46.291  1.00  1.00      PROA O  
ATOM   4026  OD2 ASP P 548     -10.827   9.296 -44.720  1.00  1.00      PROA O1-
ATOM   4027  C   ASP P 548     -12.056   5.828 -46.866  1.00  1.00      PROA C  
ATOM   4028  O   ASP P 548     -12.068   6.538 -47.872  1.00  1.00      PROA O  
ATOM   4029  N   GLY P 549     -11.433   4.659 -46.839  1.00  1.00      PROA N  
ATOM   4030  CA  GLY P 549     -10.757   4.136 -47.999  1.00  1.00      PROA C  
ATOM   4031  C   GLY P 549     -11.510   2.989 -48.628  1.00  1.00      PROA C  
ATOM   4032  O   GLY P 549     -12.707   2.810 -48.412  1.00  1.00      PROA O  
ATOM   4033  N   PRO P 550     -10.818   2.181 -49.417  1.00  1.00      PROA N  
ATOM   4034  CD  PRO P 550      -9.443   2.357 -49.895  1.00  1.00      PROA C  
ATOM   4035  CA  PRO P 550     -11.474   1.037 -50.051  1.00  1.00      PROA C  
ATOM   4036  CB  PRO P 550     -10.478   0.619 -51.129  1.00  1.00      PROA C  
ATOM   4037  CG  PRO P 550      -9.196   1.109 -50.661  1.00  1.00      PROA C  
ATOM   4038  C   PRO P 550     -11.725  -0.101 -49.079  1.00  1.00      PROA C  
ATOM   4039  O   PRO P 550     -11.055  -0.250 -48.058  1.00  1.00      PROA O  
ATOM   4040  N   LEU P 551     -12.706  -0.925 -49.428  1.00  1.00      PROA N  
ATOM   4041  CA  LEU P 551     -12.994  -2.097 -48.622  1.00  1.00      PROA C  
ATOM   4042  CB  LEU P 551     -14.340  -2.699 -48.996  1.00  1.00      PROA C  
ATOM   4043  CG  LEU P 551     -15.528  -1.819 -48.670  1.00  1.00      PROA C  
ATOM   4044  CD1 LEU P 551     -16.790  -2.477 -49.124  1.00  1.00      PROA C  
ATOM   4045  CD2 LEU P 551     -15.567  -1.594 -47.197  1.00  1.00      PROA C  
ATOM   4046  C   LEU P 551     -11.910  -3.141 -48.799  1.00  1.00      PROA C  
ATOM   4047  O   LEU P 551     -11.257  -3.218 -49.837  1.00  1.00      PROA O  
ATOM   4048  N   GLN P 552     -11.713  -3.937 -47.767  1.00  1.00      PROA N  
ATOM   4049  CA  GLN P 552     -10.851  -5.098 -47.848  1.00  1.00      PROA C  
ATOM   4050  CB  GLN P 552      -9.890  -5.145 -46.663  1.00  1.00      PROA C  
ATOM   4051  CG  GLN P 552      -9.025  -3.906 -46.565  1.00  1.00      PROA C  
ATOM   4052  CD  GLN P 552      -8.073  -3.762 -47.720  1.00  1.00      PROA C  
ATOM   4053  OE1 GLN P 552      -7.396  -4.702 -48.104  1.00  1.00      PROA O  
ATOM   4054  NE2 GLN P 552      -8.046  -2.585 -48.311  1.00  1.00      PROA N  
ATOM   4055  C   GLN P 552     -11.738  -6.330 -47.896  1.00  1.00      PROA C  
ATOM   4056  O   GLN P 552     -12.799  -6.374 -47.273  1.00  1.00      PROA O  
HETATM 4057  N   HSD P 553     -11.298  -7.333 -48.634  1.00  1.00      PROA N  
HETATM 4058  CA  HSD P 553     -12.197  -8.389 -49.064  1.00  1.00      PROA C  
HETATM 4059  CB  HSD P 553     -12.256  -8.444 -50.582  1.00  1.00      PROA C  
HETATM 4060  ND1 HSD P 553     -13.951  -6.673 -51.158  1.00  1.00      PROA N  
HETATM 4061  CG  HSD P 553     -12.659  -7.144 -51.187  1.00  1.00      PROA C  
HETATM 4062  CE1 HSD P 553     -13.994  -5.483 -51.720  1.00  1.00      PROA C  
HETATM 4063  NE2 HSD P 553     -12.774  -5.155 -52.090  1.00  1.00      PROA N  
HETATM 4064  CD2 HSD P 553     -11.920  -6.171 -51.752  1.00  1.00      PROA C  
HETATM 4065  C   HSD P 553     -11.750  -9.707 -48.475  1.00  1.00      PROA C  
HETATM 4066  O   HSD P 553     -11.519 -10.670 -49.193  1.00  1.00      PROA O  
ATOM   4067  N   TYR P 554     -11.552  -9.723 -47.173  1.00  1.00      PROA N  
ATOM   4068  CA  TYR P 554     -11.104 -10.886 -46.435  1.00  1.00      PROA C  
ATOM   4069  CB  TYR P 554      -9.943 -10.483 -45.537  1.00  1.00      PROA C  
ATOM   4070  CG  TYR P 554      -9.538 -11.500 -44.530  1.00  1.00      PROA C  
ATOM   4071  CD1 TYR P 554      -8.846 -12.634 -44.903  1.00  1.00      PROA C  
ATOM   4072  CE1 TYR P 554      -8.474 -13.563 -43.972  1.00  1.00      PROA C  
ATOM   4073  CZ  TYR P 554      -8.762 -13.348 -42.647  1.00  1.00      PROA C  
ATOM   4074  OH  TYR P 554      -8.389 -14.268 -41.708  1.00  1.00      PROA O  
ATOM   4075  CD2 TYR P 554      -9.809 -11.306 -43.185  1.00  1.00      PROA C  
ATOM   4076  CE2 TYR P 554      -9.432 -12.223 -42.249  1.00  1.00      PROA C  
ATOM   4077  C   TYR P 554     -12.251 -11.455 -45.615  1.00  1.00      PROA C  
ATOM   4078  O   TYR P 554     -12.991 -10.704 -44.978  1.00  1.00      PROA O  
ATOM   4079  N   ILE P 555     -12.416 -12.775 -45.638  1.00  1.00      PROA N  
ATOM   4080  CA  ILE P 555     -13.412 -13.425 -44.790  1.00  1.00      PROA C  
ATOM   4081  CB  ILE P 555     -13.775 -14.836 -45.288  1.00  1.00      PROA C  
ATOM   4082  CG2 ILE P 555     -12.578 -15.742 -45.558  1.00  1.00      PROA C  
ATOM   4083  CG1 ILE P 555     -14.779 -15.501 -44.352  1.00  1.00      PROA C  
ATOM   4084  CD  ILE P 555     -15.340 -16.779 -44.875  1.00  1.00      PROA C  
ATOM   4085  C   ILE P 555     -12.885 -13.426 -43.357  1.00  1.00      PROA C  
ATOM   4086  O   ILE P 555     -11.878 -14.059 -43.034  1.00  1.00      PROA O  
ATOM   4087  N   ALA P 556     -13.525 -12.666 -42.500  1.00  1.00      PROA N  
ATOM   4088  CA  ALA P 556     -12.987 -12.497 -41.166  1.00  1.00      PROA C  
ATOM   4089  CB  ALA P 556     -13.303 -11.100 -40.655  1.00  1.00      PROA C  
ATOM   4090  C   ALA P 556     -13.537 -13.589 -40.257  1.00  1.00      PROA C  
ATOM   4091  O   ALA P 556     -14.168 -14.545 -40.707  1.00  1.00      PROA O  
ATOM   4092  N   VAL P 557     -13.291 -13.467 -38.960  1.00  1.00      PROA N  
ATOM   4093  CA  VAL P 557     -14.058 -14.239 -37.994  1.00  1.00      PROA C  
ATOM   4094  CB  VAL P 557     -13.315 -14.268 -36.650  1.00  1.00      PROA C  
ATOM   4095  CG1 VAL P 557     -14.212 -14.739 -35.545  1.00  1.00      PROA C  
ATOM   4096  CG2 VAL P 557     -12.142 -15.189 -36.746  1.00  1.00      PROA C  
ATOM   4097  C   VAL P 557     -15.460 -13.671 -37.863  1.00  1.00      PROA C  
ATOM   4098  O   VAL P 557     -16.445 -14.417 -37.836  1.00  1.00      PROA O  
ATOM   4099  N   SER P 558     -15.567 -12.346 -37.812  1.00  1.00      PROA N  
ATOM   4100  CA  SER P 558     -16.833 -11.664 -37.571  1.00  1.00      PROA C  
ATOM   4101  CB  SER P 558     -16.575 -10.177 -37.381  1.00  1.00      PROA C  
ATOM   4102  OG  SER P 558     -15.978  -9.636 -38.540  1.00  1.00      PROA O  
ATOM   4103  C   SER P 558     -17.811 -11.903 -38.713  1.00  1.00      PROA C  
ATOM   4104  O   SER P 558     -17.482 -11.699 -39.881  1.00  1.00      PROA O  
ATOM   4105  N   SER P 559     -19.004 -12.371 -38.368  1.00  1.00      PROA N  
ATOM   4106  CA  SER P 559     -19.720 -13.221 -39.309  1.00  1.00      PROA C  
ATOM   4107  CB  SER P 559     -20.665 -14.165 -38.551  1.00  1.00      PROA C  
ATOM   4108  OG  SER P 559     -21.562 -13.522 -37.667  1.00  1.00      PROA O  
ATOM   4109  C   SER P 559     -20.426 -12.518 -40.467  1.00  1.00      PROA C  
ATOM   4110  O   SER P 559     -20.498 -13.117 -41.539  1.00  1.00      PROA O  
ATOM   4111  N   PRO P 560     -20.998 -11.317 -40.353  1.00  1.00      PROA N  
ATOM   4112  CD  PRO P 560     -21.973 -10.877 -39.347  1.00  1.00      PROA C  
ATOM   4113  CA  PRO P 560     -21.148 -10.534 -41.586  1.00  1.00      PROA C  
ATOM   4114  CB  PRO P 560     -22.556  -9.953 -41.465  1.00  1.00      PROA C  
ATOM   4115  CG  PRO P 560     -22.749  -9.806 -40.048  1.00  1.00      PROA C  
ATOM   4116  C   PRO P 560     -20.066  -9.477 -41.706  1.00  1.00      PROA C  
ATOM   4117  O   PRO P 560     -19.710  -8.830 -40.722  1.00  1.00      PROA O  
ATOM   4118  N   THR P 561     -19.544  -9.284 -42.903  1.00  1.00      PROA N  
ATOM   4119  CA  THR P 561     -18.381  -8.446 -43.127  1.00  1.00      PROA C  
ATOM   4120  CB  THR P 561     -17.335  -9.224 -43.930  1.00  1.00      PROA C  
ATOM   4121  OG1 THR P 561     -17.377 -10.585 -43.522  1.00  1.00      PROA O  
ATOM   4122  CG2 THR P 561     -15.932  -8.785 -43.591  1.00  1.00      PROA C  
ATOM   4123  C   THR P 561     -18.846  -7.184 -43.848  1.00  1.00      PROA C  
ATOM   4124  O   THR P 561     -20.031  -7.017 -44.128  1.00  1.00      PROA O  
ATOM   4125  N   ASN P 562     -17.909  -6.272 -44.089  1.00  1.00      PROA N  
ATOM   4126  CA  ASN P 562     -18.177  -5.063 -44.855  1.00  1.00      PROA C  
ATOM   4127  CB  ASN P 562     -16.890  -4.247 -44.908  1.00  1.00      PROA C  
ATOM   4128  CG  ASN P 562     -16.692  -3.455 -43.664  1.00  1.00      PROA C  
ATOM   4129  OD1 ASN P 562     -17.637  -2.863 -43.232  1.00  1.00      PROA O  
ATOM   4130  ND2 ASN P 562     -15.499  -3.434 -43.083  1.00  1.00      PROA N  
ATOM   4131  C   ASN P 562     -18.698  -5.384 -46.249  1.00  1.00      PROA C  
ATOM   4132  O   ASN P 562     -19.766  -4.903 -46.657  1.00  1.00      PROA O  
ATOM   4133  N   THR P 563     -17.988  -6.256 -46.957  1.00  1.00      PROA N  
ATOM   4134  CA  THR P 563     -18.320  -6.596 -48.330  1.00  1.00      PROA C  
ATOM   4135  CB  THR P 563     -17.175  -7.419 -48.909  1.00  1.00      PROA C  
ATOM   4136  OG1 THR P 563     -15.957  -6.707 -48.698  1.00  1.00      PROA O  
ATOM   4137  CG2 THR P 563     -17.328  -7.616 -50.388  1.00  1.00      PROA C  
ATOM   4138  C   THR P 563     -19.651  -7.332 -48.430  1.00  1.00      PROA C  
ATOM   4139  O   THR P 563     -20.389  -7.117 -49.391  1.00  1.00      PROA O  
ATOM   4140  N   THR P 564     -20.010  -8.130 -47.419  1.00  1.00      PROA N  
ATOM   4141  CA  THR P 564     -21.265  -8.877 -47.449  1.00  1.00      PROA C  
ATOM   4142  CB  THR P 564     -21.312  -9.857 -46.286  1.00  1.00      PROA C  
ATOM   4143  OG1 THR P 564     -20.252 -10.802 -46.432  1.00  1.00      PROA O  
ATOM   4144  CG2 THR P 564     -22.621 -10.592 -46.262  1.00  1.00      PROA C  
ATOM   4145  C   THR P 564     -22.477  -7.955 -47.417  1.00  1.00      PROA C  
ATOM   4146  O   THR P 564     -23.377  -8.078 -48.259  1.00  1.00      PROA O  
ATOM   4147  N   TYR P 565     -22.500  -7.004 -46.476  1.00  1.00      PROA N  
ATOM   4148  CA  TYR P 565     -23.597  -6.044 -46.403  1.00  1.00      PROA C  
ATOM   4149  CB  TYR P 565     -23.487  -5.160 -45.169  1.00  1.00      PROA C  
ATOM   4150  CG  TYR P 565     -23.877  -5.803 -43.886  1.00  1.00      PROA C  
ATOM   4151  CD1 TYR P 565     -25.188  -6.166 -43.659  1.00  1.00      PROA C  
ATOM   4152  CE1 TYR P 565     -25.567  -6.731 -42.481  1.00  1.00      PROA C  
ATOM   4153  CZ  TYR P 565     -24.646  -6.885 -41.490  1.00  1.00      PROA C  
ATOM   4154  OH  TYR P 565     -25.043  -7.442 -40.309  1.00  1.00      PROA O  
ATOM   4155  CD2 TYR P 565     -22.968  -5.942 -42.861  1.00  1.00      PROA C  
ATOM   4156  CE2 TYR P 565     -23.341  -6.499 -41.669  1.00  1.00      PROA C  
ATOM   4157  C   TYR P 565     -23.651  -5.150 -47.623  1.00  1.00      PROA C  
ATOM   4158  O   TYR P 565     -24.742  -4.862 -48.126  1.00  1.00      PROA O  
ATOM   4159  N   VAL P 566     -22.490  -4.690 -48.099  1.00  1.00      PROA N  
ATOM   4160  CA  VAL P 566     -22.510  -3.762 -49.224  1.00  1.00      PROA C  
ATOM   4161  CB  VAL P 566     -21.143  -3.074 -49.397  1.00  1.00      PROA C  
ATOM   4162  CG1 VAL P 566     -21.158  -2.161 -50.586  1.00  1.00      PROA C  
ATOM   4163  CG2 VAL P 566     -20.819  -2.246 -48.199  1.00  1.00      PROA C  
ATOM   4164  C   VAL P 566     -22.966  -4.464 -50.499  1.00  1.00      PROA C  
ATOM   4165  O   VAL P 566     -23.768  -3.915 -51.257  1.00  1.00      PROA O  
ATOM   4166  N   VAL P 567     -22.542  -5.713 -50.711  1.00  1.00      PROA N  
ATOM   4167  CA  VAL P 567     -22.987  -6.476 -51.875  1.00  1.00      PROA C  
ATOM   4168  CB  VAL P 567     -22.137  -7.752 -52.025  1.00  1.00      PROA C  
ATOM   4169  CG1 VAL P 567     -22.759  -8.727 -52.970  1.00  1.00      PROA C  
ATOM   4170  CG2 VAL P 567     -20.808  -7.406 -52.604  1.00  1.00      PROA C  
ATOM   4171  C   VAL P 567     -24.476  -6.780 -51.791  1.00  1.00      PROA C  
ATOM   4172  O   VAL P 567     -25.195  -6.638 -52.785  1.00  1.00      PROA O  
ATOM   4173  N   GLN P 568     -24.969  -7.135 -50.597  1.00  1.00      PROA N  
ATOM   4174  CA  GLN P 568     -26.391  -7.422 -50.428  1.00  1.00      PROA C  
ATOM   4175  CB  GLN P 568     -26.680  -7.920 -49.021  1.00  1.00      PROA C  
ATOM   4176  CG  GLN P 568     -28.095  -8.401 -48.902  1.00  1.00      PROA C  
ATOM   4177  CD  GLN P 568     -28.531  -8.647 -47.499  1.00  1.00      PROA C  
ATOM   4178  OE1 GLN P 568     -27.848  -8.296 -46.551  1.00  1.00      PROA O  
ATOM   4179  NE2 GLN P 568     -29.673  -9.280 -47.353  1.00  1.00      PROA N  
ATOM   4180  C   GLN P 568     -27.262  -6.203 -50.711  1.00  1.00      PROA C  
ATOM   4181  O   GLN P 568     -28.251  -6.296 -51.438  1.00  1.00      PROA O  
ATOM   4182  N   TYR P 569     -26.919  -5.050 -50.142  1.00  1.00      PROA N  
ATOM   4183  CA  TYR P 569     -27.755  -3.875 -50.362  1.00  1.00      PROA C  
ATOM   4184  CB  TYR P 569     -27.497  -2.854 -49.266  1.00  1.00      PROA C  
ATOM   4185  CG  TYR P 569     -28.231  -3.222 -48.024  1.00  1.00      PROA C  
ATOM   4186  CD1 TYR P 569     -29.554  -2.873 -47.871  1.00  1.00      PROA C  
ATOM   4187  CE1 TYR P 569     -30.251  -3.236 -46.761  1.00  1.00      PROA C  
ATOM   4188  CZ  TYR P 569     -29.632  -3.983 -45.792  1.00  1.00      PROA C  
ATOM   4189  OH  TYR P 569     -30.321  -4.363 -44.669  1.00  1.00      PROA O  
ATOM   4190  CD2 TYR P 569     -27.637  -3.994 -47.047  1.00  1.00      PROA C  
ATOM   4191  CE2 TYR P 569     -28.329  -4.370 -45.934  1.00  1.00      PROA C  
ATOM   4192  C   TYR P 569     -27.575  -3.276 -51.752  1.00  1.00      PROA C  
ATOM   4193  O   TYR P 569     -28.523  -2.694 -52.295  1.00  1.00      PROA O  
ATOM   4194  N   ALA P 570     -26.394  -3.434 -52.356  1.00  1.00      PROA N  
ATOM   4195  CA  ALA P 570     -26.215  -3.077 -53.757  1.00  1.00      PROA C  
ATOM   4196  CB  ALA P 570     -24.757  -3.248 -54.167  1.00  1.00      PROA C  
ATOM   4197  C   ALA P 570     -27.098  -3.916 -54.656  1.00  1.00      PROA C  
ATOM   4198  O   ALA P 570     -27.733  -3.392 -55.572  1.00  1.00      PROA O  
ATOM   4199  N   LEU P 571     -27.164  -5.217 -54.403  1.00  1.00      PROA N  
ATOM   4200  CA  LEU P 571     -28.035  -6.090 -55.177  1.00  1.00      PROA C  
ATOM   4201  CB  LEU P 571     -27.743  -7.540 -54.803  1.00  1.00      PROA C  
ATOM   4202  CG  LEU P 571     -28.332  -8.763 -55.480  1.00  1.00      PROA C  
ATOM   4203  CD1 LEU P 571     -27.925  -8.867 -56.922  1.00  1.00      PROA C  
ATOM   4204  CD2 LEU P 571     -27.852  -9.974 -54.754  1.00  1.00      PROA C  
ATOM   4205  C   LEU P 571     -29.495  -5.762 -54.940  1.00  1.00      PROA C  
ATOM   4206  O   LEU P 571     -30.302  -5.848 -55.866  1.00  1.00      PROA O  
ATOM   4207  N   ALA P 572     -29.838  -5.365 -53.715  1.00  1.00      PROA N  
ATOM   4208  CA  ALA P 572     -31.204  -4.967 -53.405  1.00  1.00      PROA C  
ATOM   4209  CB  ALA P 572     -31.346  -4.737 -51.911  1.00  1.00      PROA C  
ATOM   4210  C   ALA P 572     -31.626  -3.723 -54.169  1.00  1.00      PROA C  
ATOM   4211  O   ALA P 572     -32.766  -3.641 -54.627  1.00  1.00      PROA O  
ATOM   4212  N   ASN P 573     -30.740  -2.736 -54.309  1.00  1.00      PROA N  
ATOM   4213  CA  ASN P 573     -31.085  -1.602 -55.164  1.00  1.00      PROA C  
ATOM   4214  CB  ASN P 573     -30.116  -0.417 -54.940  1.00  1.00      PROA C  
ATOM   4215  CG  ASN P 573     -30.372   0.796 -55.897  1.00  1.00      PROA C  
ATOM   4216  OD1 ASN P 573     -30.409   0.685 -57.122  1.00  1.00      PROA O  
ATOM   4217  ND2 ASN P 573     -30.650   1.939 -55.314  1.00  1.00      PROA N  
ATOM   4218  C   ASN P 573     -31.157  -2.030 -56.620  1.00  1.00      PROA C  
ATOM   4219  O   ASN P 573     -32.100  -1.667 -57.328  1.00  1.00      PROA O  
ATOM   4220  N   LEU P 574     -30.143  -2.734 -57.103  1.00  1.00      PROA N  
ATOM   4221  CA  LEU P 574     -30.020  -2.997 -58.529  1.00  1.00      PROA C  
ATOM   4222  CB  LEU P 574     -28.637  -3.566 -58.804  1.00  1.00      PROA C  
ATOM   4223  CG  LEU P 574     -27.501  -2.618 -59.169  1.00  1.00      PROA C  
ATOM   4224  CD1 LEU P 574     -27.291  -1.481 -58.242  1.00  1.00      PROA C  
ATOM   4225  CD2 LEU P 574     -26.271  -3.466 -59.113  1.00  1.00      PROA C  
ATOM   4226  C   LEU P 574     -31.094  -3.929 -59.064  1.00  1.00      PROA C  
ATOM   4227  O   LEU P 574     -31.398  -3.864 -60.254  1.00  1.00      PROA O  
ATOM   4228  N   THR P 575     -31.689  -4.786 -58.234  1.00  1.00      PROA N  
ATOM   4229  CA  THR P 575     -32.714  -5.693 -58.725  1.00  1.00      PROA C  
ATOM   4230  CB  THR P 575     -32.302  -7.161 -58.512  1.00  1.00      PROA C  
ATOM   4231  OG1 THR P 575     -32.248  -7.461 -57.113  1.00  1.00      PROA O  
ATOM   4232  CG2 THR P 575     -30.953  -7.428 -59.111  1.00  1.00      PROA C  
ATOM   4233  C   THR P 575     -34.084  -5.492 -58.100  1.00  1.00      PROA C  
ATOM   4234  O   THR P 575     -35.064  -5.995 -58.653  1.00  1.00      PROA O  
ATOM   4235  N   GLY P 576     -34.194  -4.759 -56.998  1.00  1.00      PROA N  
ATOM   4236  CA  GLY P 576     -35.438  -4.643 -56.274  1.00  1.00      PROA C  
ATOM   4237  C   GLY P 576     -36.316  -3.526 -56.791  1.00  1.00      PROA C  
ATOM   4238  O   GLY P 576     -36.088  -2.948 -57.853  1.00  1.00      PROA O  
ATOM   4239  N   THR P 577     -37.347  -3.221 -56.013  1.00  1.00      PROA N  
ATOM   4240  CA  THR P 577     -38.243  -2.131 -56.352  1.00  1.00      PROA C  
ATOM   4241  CB  THR P 577     -39.431  -2.607 -57.186  1.00  1.00      PROA C  
ATOM   4242  OG1 THR P 577     -40.281  -1.496 -57.471  1.00  1.00      PROA O  
ATOM   4243  CG2 THR P 577     -40.212  -3.663 -56.463  1.00  1.00      PROA C  
ATOM   4244  C   THR P 577     -38.717  -1.441 -55.085  1.00  1.00      PROA C  
ATOM   4245  O   THR P 577     -38.778  -2.046 -54.014  1.00  1.00      PROA O  
ATOM   4246  N   VAL P 578     -39.020  -0.161 -55.211  1.00  1.00      PROA N  
ATOM   4247  CA  VAL P 578     -39.363   0.675 -54.071  1.00  1.00      PROA C  
ATOM   4248  CB  VAL P 578     -38.711   2.067 -54.195  1.00  1.00      PROA C  
ATOM   4249  CG1 VAL P 578     -38.993   2.715 -55.529  1.00  1.00      PROA C  
ATOM   4250  CG2 VAL P 578     -39.155   2.962 -53.076  1.00  1.00      PROA C  
ATOM   4251  C   VAL P 578     -40.880   0.732 -53.932  1.00  1.00      PROA C  
ATOM   4252  O   VAL P 578     -41.602   0.972 -54.906  1.00  1.00      PROA O  
ATOM   4253  N   VAL P 579     -41.366   0.427 -52.731  1.00  1.00      PROA N  
ATOM   4254  CA  VAL P 579     -42.790   0.314 -52.449  1.00  1.00      PROA C  
ATOM   4255  CB  VAL P 579     -43.176  -1.130 -52.070  1.00  1.00      PROA C  
ATOM   4256  CG1 VAL P 579     -43.083  -2.028 -53.271  1.00  1.00      PROA C  
ATOM   4257  CG2 VAL P 579     -42.249  -1.671 -51.010  1.00  1.00      PROA C  
ATOM   4258  C   VAL P 579     -43.151   1.293 -51.343  1.00  1.00      PROA C  
ATOM   4259  O   VAL P 579     -42.356   1.524 -50.428  1.00  1.00      PROA O  
ATOM   4260  N   ASN P 580     -44.344   1.883 -51.453  1.00  1.00      PROA N  
ATOM   4261  CA  ASN P 580     -44.793   2.908 -50.473  1.00  1.00      PROA C  
ATOM   4262  CB  ASN P 580     -45.769   3.914 -51.088  1.00  1.00      PROA C  
ATOM   4263  CG  ASN P 580     -46.995   3.259 -51.686  1.00  1.00      PROA C  
ATOM   4264  OD1 ASN P 580     -47.264   2.089 -51.429  1.00  1.00      PROA O  
ATOM   4265  ND2 ASN P 580     -47.739   4.007 -52.484  1.00  1.00      PROA N  
ATOM   4266  C   ASN P 580     -45.343   2.251 -49.202  1.00  1.00      PROA C  
ATOM   4267  O   ASN P 580     -46.545   1.933 -49.169  1.00  1.00      PROA O  
ATOM   4268  N   LEU P 581     -44.469   2.048 -48.214  1.00  1.00      PROA N  
ATOM   4269  CA  LEU P 581     -44.843   1.532 -46.918  1.00  1.00      PROA C  
ATOM   4270  CB  LEU P 581     -44.349   0.099 -46.709  1.00  1.00      PROA C  
ATOM   4271  CG  LEU P 581     -44.788  -0.991 -47.686  1.00  1.00      PROA C  
ATOM   4272  CD1 LEU P 581     -44.061  -2.265 -47.386  1.00  1.00      PROA C  
ATOM   4273  CD2 LEU P 581     -46.265  -1.233 -47.625  1.00  1.00      PROA C  
ATOM   4274  C   LEU P 581     -44.223   2.451 -45.887  1.00  1.00      PROA C  
ATOM   4275  O   LEU P 581     -43.153   3.015 -46.110  1.00  1.00      PROA O  
ATOM   4276  N   THR P 582     -44.900   2.611 -44.762  1.00  1.00      PROA N  
ATOM   4277  CA  THR P 582     -44.251   3.264 -43.645  1.00  1.00      PROA C  
ATOM   4278  CB  THR P 582     -45.279   3.715 -42.620  1.00  1.00      PROA C  
ATOM   4279  OG1 THR P 582     -45.928   2.567 -42.068  1.00  1.00      PROA O  
ATOM   4280  CG2 THR P 582     -46.319   4.579 -43.289  1.00  1.00      PROA C  
ATOM   4281  C   THR P 582     -43.245   2.311 -43.014  1.00  1.00      PROA C  
ATOM   4282  O   THR P 582     -43.206   1.122 -43.328  1.00  1.00      PROA O  
ATOM   4283  N   ARG P 583     -42.419   2.852 -42.117  1.00  1.00      PROA N  
ATOM   4284  CA  ARG P 583     -41.361   2.065 -41.486  1.00  1.00      PROA C  
ATOM   4285  CB  ARG P 583     -40.477   2.982 -40.642  1.00  1.00      PROA C  
ATOM   4286  CG  ARG P 583     -39.308   2.290 -39.975  1.00  1.00      PROA C  
ATOM   4287  CD  ARG P 583     -38.502   3.267 -39.145  1.00  1.00      PROA C  
ATOM   4288  NE  ARG P 583     -39.335   3.909 -38.136  1.00  1.00      PROA N  
ATOM   4289  CZ  ARG P 583     -39.643   3.374 -36.960  1.00  1.00      PROA C  
ATOM   4290  NH1 ARG P 583     -39.180   2.178 -36.620  1.00  1.00      PROA N1+
ATOM   4291  NH2 ARG P 583     -40.417   4.041 -36.115  1.00  1.00      PROA N  
ATOM   4292  C   ARG P 583     -41.920   0.930 -40.637  1.00  1.00      PROA C  
ATOM   4293  O   ARG P 583     -41.344  -0.165 -40.597  1.00  1.00      PROA O  
ATOM   4294  N   GLU P 584     -43.066   1.156 -40.003  1.00  1.00      PROA N  
ATOM   4295  CA  GLU P 584     -43.697   0.110 -39.212  1.00  1.00      PROA C  
ATOM   4296  CB  GLU P 584     -44.752   0.724 -38.294  1.00  1.00      PROA C  
ATOM   4297  CG  GLU P 584     -44.174   1.642 -37.227  1.00  1.00      PROA C  
ATOM   4298  CD  GLU P 584     -43.966   3.069 -37.718  1.00  1.00      PROA C  
ATOM   4299  OE1 GLU P 584     -44.349   3.365 -38.869  1.00  1.00      PROA O  
ATOM   4300  OE2 GLU P 584     -43.405   3.889 -36.962  1.00  1.00      PROA O1-
ATOM   4301  C   GLU P 584     -44.304  -0.955 -40.111  1.00  1.00      PROA C  
ATOM   4302  O   GLU P 584     -44.248  -2.148 -39.795  1.00  1.00      PROA O  
ATOM   4303  N   GLN P 585     -44.874  -0.542 -41.243  1.00  1.00      PROA N  
ATOM   4304  CA  GLN P 585     -45.344  -1.503 -42.229  1.00  1.00      PROA C  
ATOM   4305  CB  GLN P 585     -46.165  -0.801 -43.303  1.00  1.00      PROA C  
ATOM   4306  CG  GLN P 585     -47.476  -0.295 -42.810  1.00  1.00      PROA C  
ATOM   4307  CD  GLN P 585     -48.265   0.383 -43.887  1.00  1.00      PROA C  
ATOM   4308  OE1 GLN P 585     -47.779   0.573 -44.996  1.00  1.00      PROA O  
ATOM   4309  NE2 GLN P 585     -49.500   0.738 -43.580  1.00  1.00      PROA N  
ATOM   4310  C   GLN P 585     -44.189  -2.246 -42.876  1.00  1.00      PROA C  
ATOM   4311  O   GLN P 585     -44.328  -3.417 -43.232  1.00  1.00      PROA O  
ATOM   4312  N   CYS P 586     -43.046  -1.588 -43.019  1.00  1.00      PROA N  
ATOM   4313  CA  CYS P 586     -41.913  -2.205 -43.682  1.00  1.00      PROA C  
ATOM   4314  CB  CYS P 586     -40.931  -1.128 -44.107  1.00  1.00      PROA C  
ATOM   4315  SG  CYS P 586     -39.990  -1.449 -45.565  1.00  1.00      PROA S  
ATOM   4316  C   CYS P 586     -41.221  -3.191 -42.763  1.00  1.00      PROA C  
ATOM   4317  O   CYS P 586     -40.564  -4.122 -43.235  1.00  1.00      PROA O  
ATOM   4318  N   GLN P 587     -41.351  -2.993 -41.453  1.00  1.00      PROA N  
ATOM   4319  CA  GLN P 587     -40.778  -3.940 -40.508  1.00  1.00      PROA C  
ATOM   4320  CB  GLN P 587     -40.706  -3.306 -39.124  1.00  1.00      PROA C  
ATOM   4321  CG  GLN P 587     -40.058  -4.186 -38.093  1.00  1.00      PROA C  
ATOM   4322  CD  GLN P 587     -38.657  -4.560 -38.491  1.00  1.00      PROA C  
ATOM   4323  OE1 GLN P 587     -38.395  -5.695 -38.883  1.00  1.00      PROA O  
ATOM   4324  NE2 GLN P 587     -37.747  -3.599 -38.417  1.00  1.00      PROA N  
ATOM   4325  C   GLN P 587     -41.580  -5.237 -40.465  1.00  1.00      PROA C  
ATOM   4326  O   GLN P 587     -41.001  -6.329 -40.475  1.00  1.00      PROA O  
ATOM   4327  N   ASP P 588     -42.907  -5.141 -40.413  1.00  1.00      PROA N  
ATOM   4328  CA  ASP P 588     -43.790  -6.307 -40.429  1.00  1.00      PROA C  
ATOM   4329  CB  ASP P 588     -44.475  -6.508 -39.083  1.00  1.00      PROA C  
ATOM   4330  CG  ASP P 588     -43.517  -6.956 -38.010  1.00  1.00      PROA C  
ATOM   4331  OD1 ASP P 588     -42.517  -7.619 -38.350  1.00  1.00      PROA O  
ATOM   4332  OD2 ASP P 588     -43.764  -6.648 -36.827  1.00  1.00      PROA O1-
ATOM   4333  C   ASP P 588     -44.815  -6.116 -41.535  1.00  1.00      PROA C  
ATOM   4334  O   ASP P 588     -45.855  -5.478 -41.329  1.00  1.00      PROA O  
ATOM   4335  N   PRO P 589     -44.562  -6.664 -42.725  1.00  1.00      PROA N  
ATOM   4336  CD  PRO P 589     -43.313  -7.313 -43.147  1.00  1.00      PROA C  
ATOM   4337  CA  PRO P 589     -45.501  -6.494 -43.838  1.00  1.00      PROA C  
ATOM   4338  CB  PRO P 589     -44.633  -6.812 -45.060  1.00  1.00      PROA C  
ATOM   4339  CG  PRO P 589     -43.607  -7.733 -44.547  1.00  1.00      PROA C  
ATOM   4340  C   PRO P 589     -46.706  -7.413 -43.786  1.00  1.00      PROA C  
ATOM   4341  O   PRO P 589     -47.547  -7.341 -44.687  1.00  1.00      PROA O  
ATOM   4342  N   SER P 590     -46.815  -8.253 -42.752  1.00  1.00      PROA N  
ATOM   4343  CA  SER P 590     -47.886  -9.238 -42.655  1.00  1.00      PROA C  
ATOM   4344  CB  SER P 590     -47.619 -10.175 -41.479  1.00  1.00      PROA C  
ATOM   4345  OG  SER P 590     -46.408 -10.886 -41.653  1.00  1.00      PROA O  
ATOM   4346  C   SER P 590     -49.256  -8.602 -42.488  1.00  1.00      PROA C  
ATOM   4347  O   SER P 590     -50.258  -9.207 -42.876  1.00  1.00      PROA O  
ATOM   4348  N   LYS P 591     -49.311  -7.397 -41.924  1.00  1.00      PROA N  
ATOM   4349  CA  LYS P 591     -50.574  -6.691 -41.753  1.00  1.00      PROA C  
ATOM   4350  CB  LYS P 591     -50.342  -5.497 -40.831  1.00  1.00      PROA C  
ATOM   4351  CG  LYS P 591     -51.557  -4.656 -40.513  1.00  1.00      PROA C  
ATOM   4352  CD  LYS P 591     -51.172  -3.559 -39.547  1.00  1.00      PROA C  
ATOM   4353  CE  LYS P 591     -50.227  -2.573 -40.221  1.00  1.00      PROA C  
ATOM   4354  NZ  LYS P 591     -50.896  -1.837 -41.328  1.00  1.00      PROA N1+
ATOM   4355  C   LYS P 591     -51.158  -6.241 -43.087  1.00  1.00      PROA C  
ATOM   4356  O   LYS P 591     -52.384  -6.206 -43.245  1.00  1.00      PROA O  
ATOM   4357  N   VAL P 592     -50.306  -5.916 -44.049  1.00  1.00      PROA N  
ATOM   4358  CA  VAL P 592     -50.747  -5.410 -45.355  1.00  1.00      PROA C  
ATOM   4359  CB  VAL P 592     -49.550  -4.856 -46.127  1.00  1.00      PROA C  
ATOM   4360  CG1 VAL P 592     -49.953  -4.303 -47.484  1.00  1.00      PROA C  
ATOM   4361  CG2 VAL P 592     -48.859  -3.793 -45.306  1.00  1.00      PROA C  
ATOM   4362  C   VAL P 592     -51.428  -6.541 -46.121  1.00  1.00      PROA C  
ATOM   4363  O   VAL P 592     -50.940  -7.682 -46.085  1.00  1.00      PROA O  
ATOM   4364  N   PRO P 593     -52.580  -6.302 -46.760  1.00  1.00      PROA N  
ATOM   4365  CD  PRO P 593     -53.420  -5.092 -46.721  1.00  1.00      PROA C  
ATOM   4366  CA  PRO P 593     -53.226  -7.392 -47.512  1.00  1.00      PROA C  
ATOM   4367  CB  PRO P 593     -54.595  -6.802 -47.874  1.00  1.00      PROA C  
ATOM   4368  CG  PRO P 593     -54.403  -5.332 -47.824  1.00  1.00      PROA C  
ATOM   4369  C   PRO P 593     -52.449  -7.818 -48.742  1.00  1.00      PROA C  
ATOM   4370  O   PRO P 593     -52.421  -9.010 -49.069  1.00  1.00      PROA O  
ATOM   4371  N   SER P 594     -51.811  -6.883 -49.428  1.00  1.00      PROA N  
ATOM   4372  CA  SER P 594     -50.813  -7.224 -50.426  1.00  1.00      PROA C  
ATOM   4373  CB  SER P 594     -50.785  -6.171 -51.528  1.00  1.00      PROA C  
ATOM   4374  OG  SER P 594     -50.381  -4.917 -51.021  1.00  1.00      PROA O  
ATOM   4375  C   SER P 594     -49.474  -7.380 -49.710  1.00  1.00      PROA C  
ATOM   4376  O   SER P 594     -49.430  -7.514 -48.484  1.00  1.00      PROA O  
ATOM   4377  N   GLU P 595     -48.377  -7.383 -50.474  1.00  1.00      PROA N  
ATOM   4378  CA  GLU P 595     -47.003  -7.375 -49.963  1.00  1.00      PROA C  
ATOM   4379  CB  GLU P 595     -46.698  -6.099 -49.163  1.00  1.00      PROA C  
ATOM   4380  CG  GLU P 595     -46.896  -4.813 -49.924  1.00  1.00      PROA C  
ATOM   4381  CD  GLU P 595     -45.935  -4.655 -51.070  1.00  1.00      PROA C  
ATOM   4382  OE1 GLU P 595     -44.796  -5.146 -50.960  1.00  1.00      PROA O  
ATOM   4383  OE2 GLU P 595     -46.320  -4.041 -52.085  1.00  1.00      PROA O1-
ATOM   4384  C   GLU P 595     -46.711  -8.620 -49.119  1.00  1.00      PROA C  
ATOM   4385  O   GLU P 595     -46.605  -8.569 -47.894  1.00  1.00      PROA O  
ATOM   4386  N   ASN P 596     -46.651  -9.752 -49.812  1.00  1.00      PROA N  
ATOM   4387  CA  ASN P 596     -46.276 -11.005 -49.173  1.00  1.00      PROA C  
ATOM   4388  CB  ASN P 596     -46.428 -12.157 -50.163  1.00  1.00      PROA C  
ATOM   4389  CG  ASN P 596     -46.361 -13.517 -49.502  1.00  1.00      PROA C  
ATOM   4390  OD1 ASN P 596     -46.155 -13.639 -48.297  1.00  1.00      PROA O  
ATOM   4391  ND2 ASN P 596     -46.556 -14.555 -50.292  1.00  1.00      PROA N  
ATOM   4392  C   ASN P 596     -44.846 -10.943 -48.651  1.00  1.00      PROA C  
ATOM   4393  O   ASN P 596     -43.948 -10.407 -49.300  1.00  1.00      PROA O  
ATOM   4394  N   LYS P 597     -44.649 -11.496 -47.461  1.00  1.00      PROA N  
ATOM   4395  CA  LYS P 597     -43.358 -11.534 -46.791  1.00  1.00      PROA C  
ATOM   4396  CB  LYS P 597     -43.574 -11.395 -45.281  1.00  1.00      PROA C  
ATOM   4397  CG  LYS P 597     -42.333 -11.334 -44.428  1.00  1.00      PROA C  
ATOM   4398  CD  LYS P 597     -42.681 -11.171 -42.968  1.00  1.00      PROA C  
ATOM   4399  CE  LYS P 597     -41.441 -11.296 -42.099  1.00  1.00      PROA C  
ATOM   4400  NZ  LYS P 597     -40.490 -10.182 -42.341  1.00  1.00      PROA N1+
ATOM   4401  C   LYS P 597     -42.605 -12.817 -47.092  1.00  1.00      PROA C  
ATOM   4402  O   LYS P 597     -41.372 -12.845 -47.037  1.00  1.00      PROA O  
ATOM   4403  N   ASP P 598     -43.336 -13.869 -47.440  1.00  1.00      PROA N  
ATOM   4404  CA  ASP P 598     -42.734 -15.179 -47.627  1.00  1.00      PROA C  
ATOM   4405  CB  ASP P 598     -43.843 -16.227 -47.644  1.00  1.00      PROA C  
ATOM   4406  CG  ASP P 598     -43.340 -17.624 -47.392  1.00  1.00      PROA C  
ATOM   4407  OD1 ASP P 598     -42.127 -17.800 -47.172  1.00  1.00      PROA O  
ATOM   4408  OD2 ASP P 598     -44.167 -18.558 -47.402  1.00  1.00      PROA O1-
ATOM   4409  C   ASP P 598     -41.915 -15.235 -48.907  1.00  1.00      PROA C  
ATOM   4410  O   ASP P 598     -40.872 -15.891 -48.948  1.00  1.00      PROA O  
ATOM   4411  N   LEU P 599     -42.372 -14.557 -49.955  1.00  1.00      PROA N  
ATOM   4412  CA  LEU P 599     -41.637 -14.495 -51.211  1.00  1.00      PROA C  
ATOM   4413  CB  LEU P 599     -42.597 -14.178 -52.354  1.00  1.00      PROA C  
ATOM   4414  CG  LEU P 599     -43.315 -15.278 -53.126  1.00  1.00      PROA C  
ATOM   4415  CD1 LEU P 599     -44.260 -16.056 -52.268  1.00  1.00      PROA C  
ATOM   4416  CD2 LEU P 599     -44.087 -14.628 -54.250  1.00  1.00      PROA C  
ATOM   4417  C   LEU P 599     -40.531 -13.452 -51.163  1.00  1.00      PROA C  
ATOM   4418  O   LEU P 599     -39.347 -13.778 -51.272  1.00  1.00      PROA O  
ATOM   4419  N   TYR P 600     -40.903 -12.193 -51.000  1.00  1.00      PROA N  
ATOM   4420  CA  TYR P 600     -39.969 -11.096 -51.167  1.00  1.00      PROA C  
ATOM   4421  CB  TYR P 600     -40.677  -9.841 -51.634  1.00  1.00      PROA C  
ATOM   4422  CG  TYR P 600     -41.152  -9.926 -53.041  1.00  1.00      PROA C  
ATOM   4423  CD1 TYR P 600     -40.254  -9.887 -54.088  1.00  1.00      PROA C  
ATOM   4424  CE1 TYR P 600     -40.683  -9.962 -55.377  1.00  1.00      PROA C  
ATOM   4425  CZ  TYR P 600     -42.023 -10.057 -55.632  1.00  1.00      PROA C  
ATOM   4426  OH  TYR P 600     -42.458 -10.127 -56.930  1.00  1.00      PROA O  
ATOM   4427  CD2 TYR P 600     -42.495 -10.014 -53.327  1.00  1.00      PROA C  
ATOM   4428  CE2 TYR P 600     -42.933 -10.082 -54.612  1.00  1.00      PROA C  
ATOM   4429  C   TYR P 600     -39.222 -10.814 -49.880  1.00  1.00      PROA C  
ATOM   4430  O   TYR P 600     -39.199 -11.619 -48.948  1.00  1.00      PROA O  
ATOM   4431  N   GLU P 601     -38.585  -9.657 -49.830  1.00  1.00      PROA N  
ATOM   4432  CA  GLU P 601     -37.853  -9.265 -48.646  1.00  1.00      PROA C  
ATOM   4433  CB  GLU P 601     -36.437  -9.793 -48.707  1.00  1.00      PROA C  
ATOM   4434  CG  GLU P 601     -35.746  -9.708 -47.409  1.00  1.00      PROA C  
ATOM   4435  CD  GLU P 601     -34.434 -10.394 -47.456  1.00  1.00      PROA C  
ATOM   4436  OE1 GLU P 601     -34.071 -10.845 -48.555  1.00  1.00      PROA O  
ATOM   4437  OE2 GLU P 601     -33.776 -10.504 -46.403  1.00  1.00      PROA O1-
ATOM   4438  C   GLU P 601     -37.867  -7.752 -48.550  1.00  1.00      PROA C  
ATOM   4439  O   GLU P 601     -37.763  -7.068 -49.565  1.00  1.00      PROA O  
ATOM   4440  N   TYR P 602     -37.987  -7.238 -47.335  1.00  1.00      PROA N  
ATOM   4441  CA  TYR P 602     -38.251  -5.828 -47.113  1.00  1.00      PROA C  
ATOM   4442  CB  TYR P 602     -39.628  -5.647 -46.500  1.00  1.00      PROA C  
ATOM   4443  CG  TYR P 602     -40.720  -6.117 -47.407  1.00  1.00      PROA C  
ATOM   4444  CD1 TYR P 602     -41.224  -5.294 -48.391  1.00  1.00      PROA C  
ATOM   4445  CE1 TYR P 602     -42.210  -5.725 -49.232  1.00  1.00      PROA C  
ATOM   4446  CZ  TYR P 602     -42.688  -7.000 -49.113  1.00  1.00      PROA C  
ATOM   4447  OH  TYR P 602     -43.674  -7.431 -49.952  1.00  1.00      PROA O  
ATOM   4448  CD2 TYR P 602     -41.222  -7.401 -47.310  1.00  1.00      PROA C  
ATOM   4449  CE2 TYR P 602     -42.203  -7.841 -48.154  1.00  1.00      PROA C  
ATOM   4450  C   TYR P 602     -37.188  -5.245 -46.203  1.00  1.00      PROA C  
ATOM   4451  O   TYR P 602     -36.843  -5.844 -45.186  1.00  1.00      PROA O  
ATOM   4452  N   SER P 603     -36.668  -4.082 -46.574  1.00  1.00      PROA N  
ATOM   4453  CA  SER P 603     -35.671  -3.413 -45.757  1.00  1.00      PROA C  
ATOM   4454  CB  SER P 603     -34.255  -3.793 -46.179  1.00  1.00      PROA C  
ATOM   4455  OG  SER P 603     -33.993  -3.347 -47.488  1.00  1.00      PROA O  
ATOM   4456  C   SER P 603     -35.850  -1.909 -45.832  1.00  1.00      PROA C  
ATOM   4457  O   SER P 603     -36.073  -1.355 -46.907  1.00  1.00      PROA O  
ATOM   4458  N   TRP P 604     -35.744  -1.264 -44.675  1.00  1.00      PROA N  
ATOM   4459  CA  TRP P 604     -35.869   0.182 -44.551  1.00  1.00      PROA C  
ATOM   4460  CB  TRP P 604     -36.486   0.539 -43.200  1.00  1.00      PROA C  
ATOM   4461  CG  TRP P 604     -36.794   1.970 -43.046  1.00  1.00      PROA C  
ATOM   4462  CD1 TRP P 604     -36.110   2.878 -42.308  1.00  1.00      PROA C  
ATOM   4463  NE1 TRP P 604     -36.699   4.106 -42.414  1.00  1.00      PROA N  
ATOM   4464  CE2 TRP P 604     -37.784   4.002 -43.241  1.00  1.00      PROA C  
ATOM   4465  CD2 TRP P 604     -37.872   2.669 -43.648  1.00  1.00      PROA C  
ATOM   4466  CE3 TRP P 604     -38.902   2.296 -44.502  1.00  1.00      PROA C  
ATOM   4467  CZ3 TRP P 604     -39.793   3.240 -44.907  1.00  1.00      PROA C  
ATOM   4468  CZ2 TRP P 604     -38.688   4.959 -43.649  1.00  1.00      PROA C  
ATOM   4469  CH2 TRP P 604     -39.681   4.560 -44.490  1.00  1.00      PROA C  
ATOM   4470  C   TRP P 604     -34.495   0.820 -44.710  1.00  1.00      PROA C  
ATOM   4471  O   TRP P 604     -33.613   0.618 -43.877  1.00  1.00      PROA O  
ATOM   4472  N   VAL P 605     -34.332   1.615 -45.759  1.00  1.00      PROA N  
ATOM   4473  CA  VAL P 605     -33.038   2.071 -46.250  1.00  1.00      PROA C  
ATOM   4474  CB  VAL P 605     -32.842   1.600 -47.703  1.00  1.00      PROA C  
ATOM   4475  CG1 VAL P 605     -31.752   2.317 -48.383  1.00  1.00      PROA C  
ATOM   4476  CG2 VAL P 605     -32.556   0.126 -47.729  1.00  1.00      PROA C  
ATOM   4477  C   VAL P 605     -32.990   3.587 -46.147  1.00  1.00      PROA C  
ATOM   4478  O   VAL P 605     -33.976   4.246 -46.484  1.00  1.00      PROA O  
ATOM   4479  N   GLN P 606     -31.874   4.132 -45.636  1.00  1.00      PROA N  
ATOM   4480  CA  GLN P 606     -31.582   5.562 -45.752  1.00  1.00      PROA C  
ATOM   4481  CB  GLN P 606     -30.163   5.871 -45.301  1.00  1.00      PROA C  
ATOM   4482  CG  GLN P 606     -29.919   5.889 -43.857  1.00  1.00      PROA C  
ATOM   4483  CD  GLN P 606     -28.487   6.189 -43.570  1.00  1.00      PROA C  
ATOM   4484  OE1 GLN P 606     -27.659   6.225 -44.467  1.00  1.00      PROA O  
ATOM   4485  NE2 GLN P 606     -28.185   6.443 -42.319  1.00  1.00      PROA N  
ATOM   4486  C   GLN P 606     -31.706   6.027 -47.185  1.00  1.00      PROA C  
ATOM   4487  O   GLN P 606     -31.087   5.463 -48.083  1.00  1.00      PROA O  
ATOM   4488  N   GLY P 607     -32.465   7.078 -47.403  1.00  1.00      PROA N  
ATOM   4489  CA  GLY P 607     -32.650   7.550 -48.745  1.00  1.00      PROA C  
ATOM   4490  C   GLY P 607     -31.472   8.352 -49.242  1.00  1.00      PROA C  
ATOM   4491  O   GLY P 607     -30.387   8.350 -48.657  1.00  1.00      PROA O  
ATOM   4492  N   PRO P 608     -31.667   9.052 -50.350  1.00  1.00      PROA N  
ATOM   4493  CD  PRO P 608     -32.814   9.003 -51.264  1.00  1.00      PROA C  
ATOM   4494  CA  PRO P 608     -30.663  10.006 -50.807  1.00  1.00      PROA C  
ATOM   4495  CB  PRO P 608     -31.128  10.347 -52.219  1.00  1.00      PROA C  
ATOM   4496  CG  PRO P 608     -32.566  10.146 -52.176  1.00  1.00      PROA C  
ATOM   4497  C   PRO P 608     -30.654  11.230 -49.912  1.00  1.00      PROA C  
ATOM   4498  O   PRO P 608     -31.562  11.472 -49.117  1.00  1.00      PROA O  
ATOM   4499  N   LEU P 609     -29.596  12.009 -50.050  1.00  1.00      PROA N  
ATOM   4500  CA  LEU P 609     -29.444  13.208 -49.248  1.00  1.00      PROA C  
ATOM   4501  CB  LEU P 609     -27.965  13.546 -49.103  1.00  1.00      PROA C  
ATOM   4502  CG  LEU P 609     -27.581  14.694 -48.183  1.00  1.00      PROA C  
ATOM   4503  CD1 LEU P 609     -28.060  14.429 -46.777  1.00  1.00      PROA C  
ATOM   4504  CD2 LEU P 609     -26.083  14.845 -48.200  1.00  1.00      PROA C  
ATOM   4505  C   LEU P 609     -30.209  14.359 -49.885  1.00  1.00      PROA C  
ATOM   4506  O   LEU P 609     -30.204  14.528 -51.106  1.00  1.00      PROA O  
HETATM 4507  N   HSD P 610     -30.900  15.129 -49.053  1.00  1.00      PROA N  
HETATM 4508  CA  HSD P 610     -31.629  16.290 -49.540  1.00  1.00      PROA C  
HETATM 4509  CB  HSD P 610     -32.667  16.726 -48.507  1.00  1.00      PROA C  
HETATM 4510  ND1 HSD P 610     -34.469  18.458 -48.189  1.00  1.00      PROA N  
HETATM 4511  CG  HSD P 610     -33.678  17.699 -49.024  1.00  1.00      PROA C  
HETATM 4512  CE1 HSD P 610     -35.271  19.215 -48.916  1.00  1.00      PROA C  
HETATM 4513  NE2 HSD P 610     -35.038  18.965 -50.191  1.00  1.00      PROA N  
HETATM 4514  CD2 HSD P 610     -34.056  18.011 -50.286  1.00  1.00      PROA C  
HETATM 4515  C   HSD P 610     -30.654  17.428 -49.833  1.00  1.00      PROA C  
HETATM 4516  O   HSD P 610     -29.608  17.556 -49.190  1.00  1.00      PROA O  
ATOM   4517  N   SER P 611     -30.997  18.247 -50.826  1.00  1.00      PROA N  
ATOM   4518  CA  SER P 611     -30.138  19.349 -51.243  1.00  1.00      PROA C  
ATOM   4519  CB  SER P 611     -30.626  19.925 -52.567  1.00  1.00      PROA C  
ATOM   4520  OG  SER P 611     -30.477  18.983 -53.613  1.00  1.00      PROA O  
ATOM   4521  C   SER P 611     -30.088  20.437 -50.174  1.00  1.00      PROA C  
ATOM   4522  O   SER P 611     -31.129  20.958 -49.758  1.00  1.00      PROA O  
ATOM   4523  N   ASN P 612     -28.865  20.745 -49.724  1.00  1.00      PROA N  
ATOM   4524  CA  ASN P 612     -28.551  21.787 -48.737  1.00  1.00      PROA C  
ATOM   4525  CB  ASN P 612     -28.863  23.189 -49.270  1.00  1.00      PROA C  
ATOM   4526  CG  ASN P 612     -27.996  23.565 -50.450  1.00  1.00      PROA C  
ATOM   4527  OD1 ASN P 612     -28.486  23.744 -51.564  1.00  1.00      PROA O  
ATOM   4528  ND2 ASN P 612     -26.695  23.680 -50.213  1.00  1.00      PROA N  
ATOM   4529  C   ASN P 612     -29.247  21.563 -47.398  1.00  1.00      PROA C  
ATOM   4530  O   ASN P 612     -29.501  22.512 -46.655  1.00  1.00      PROA O  
ATOM   4531  N   GLU P 613     -29.553  20.309 -47.075  1.00  1.00      PROA N  
ATOM   4532  CA  GLU P 613     -30.084  19.950 -45.771  1.00  1.00      PROA C  
ATOM   4533  CB  GLU P 613     -31.611  19.773 -45.792  1.00  1.00      PROA C  
ATOM   4534  CG  GLU P 613     -32.384  21.073 -45.954  1.00  1.00      PROA C  
ATOM   4535  CD  GLU P 613     -33.883  20.873 -45.985  1.00  1.00      PROA C  
ATOM   4536  OE1 GLU P 613     -34.332  19.709 -45.960  1.00  1.00      PROA O  
ATOM   4537  OE2 GLU P 613     -34.613  21.885 -46.050  1.00  1.00      PROA O1-
ATOM   4538  C   GLU P 613     -29.407  18.671 -45.309  1.00  1.00      PROA C  
ATOM   4539  O   GLU P 613     -28.876  17.907 -46.117  1.00  1.00      PROA O  
ATOM   4540  N   THR P 614     -29.400  18.464 -43.998  1.00  1.00      PROA N  
ATOM   4541  CA  THR P 614     -28.874  17.232 -43.415  1.00  1.00      PROA C  
ATOM   4542  CB  THR P 614     -28.152  17.539 -42.111  1.00  1.00      PROA C  
ATOM   4543  OG1 THR P 614     -29.071  18.122 -41.179  1.00  1.00      PROA O  
ATOM   4544  CG2 THR P 614     -27.005  18.503 -42.358  1.00  1.00      PROA C  
ATOM   4545  C   THR P 614     -29.985  16.214 -43.197  1.00  1.00      PROA C  
ATOM   4546  O   THR P 614     -30.154  15.667 -42.111  1.00  1.00      PROA O  
ATOM   4547  N   ASP P 615     -30.750  15.950 -44.251  1.00  1.00      PROA N  
ATOM   4548  CA  ASP P 615     -31.940  15.121 -44.163  1.00  1.00      PROA C  
ATOM   4549  CB  ASP P 615     -33.203  15.969 -44.294  1.00  1.00      PROA C  
ATOM   4550  CG  ASP P 615     -33.431  16.849 -43.092  1.00  1.00      PROA C  
ATOM   4551  OD1 ASP P 615     -33.003  16.462 -41.986  1.00  1.00      PROA O  
ATOM   4552  OD2 ASP P 615     -34.041  17.923 -43.249  1.00  1.00      PROA O1-
ATOM   4553  C   ASP P 615     -31.917  14.059 -45.246  1.00  1.00      PROA C  
ATOM   4554  O   ASP P 615     -31.694  14.364 -46.421  1.00  1.00      PROA O  
ATOM   4555  N   ARG P 616     -32.146  12.817 -44.843  1.00  1.00      PROA N  
ATOM   4556  CA  ARG P 616     -32.351  11.708 -45.752  1.00  1.00      PROA C  
ATOM   4557  CB  ARG P 616     -31.798  10.428 -45.135  1.00  1.00      PROA C  
ATOM   4558  CG  ARG P 616     -30.327  10.486 -44.780  1.00  1.00      PROA C  
ATOM   4559  CD  ARG P 616     -29.460  10.419 -46.006  1.00  1.00      PROA C  
ATOM   4560  NE  ARG P 616     -28.048  10.387 -45.659  1.00  1.00      PROA N  
ATOM   4561  CZ  ARG P 616     -27.064  10.325 -46.544  1.00  1.00      PROA C  
ATOM   4562  NH1 ARG P 616     -27.329  10.275 -47.838  1.00  1.00      PROA N1+
ATOM   4563  NH2 ARG P 616     -25.809  10.307 -46.134  1.00  1.00      PROA N  
ATOM   4564  C   ARG P 616     -33.842  11.567 -46.037  1.00  1.00      PROA C  
ATOM   4565  O   ARG P 616     -34.684  12.096 -45.311  1.00  1.00      PROA O  
ATOM   4566  N   LEU P 617     -34.167  10.848 -47.111  1.00  1.00      PROA N  
ATOM   4567  CA  LEU P 617     -35.552  10.562 -47.484  1.00  1.00      PROA C  
ATOM   4568  CB  LEU P 617     -35.916  11.230 -48.805  1.00  1.00      PROA C  
ATOM   4569  CG  LEU P 617     -35.947  12.749 -48.801  1.00  1.00      PROA C  
ATOM   4570  CD1 LEU P 617     -36.212  13.269 -50.199  1.00  1.00      PROA C  
ATOM   4571  CD2 LEU P 617     -37.009  13.223 -47.840  1.00  1.00      PROA C  
ATOM   4572  C   LEU P 617     -35.744   9.052 -47.584  1.00  1.00      PROA C  
ATOM   4573  O   LEU P 617     -35.776   8.503 -48.694  1.00  1.00      PROA O  
ATOM   4574  N   PRO P 618     -35.907   8.360 -46.460  1.00  1.00      PROA N  
ATOM   4575  CD  PRO P 618     -36.016   8.884 -45.091  1.00  1.00      PROA C  
ATOM   4576  CA  PRO P 618     -35.858   6.896 -46.475  1.00  1.00      PROA C  
ATOM   4577  CB  PRO P 618     -35.774   6.536 -44.991  1.00  1.00      PROA C  
ATOM   4578  CG  PRO P 618     -36.345   7.674 -44.293  1.00  1.00      PROA C  
ATOM   4579  C   PRO P 618     -37.073   6.257 -47.131  1.00  1.00      PROA C  
ATOM   4580  O   PRO P 618     -38.102   6.894 -47.355  1.00  1.00      PROA O  
ATOM   4581  N   ARG P 619     -36.929   4.971 -47.448  1.00  1.00      PROA N  
ATOM   4582  CA  ARG P 619     -37.903   4.258 -48.262  1.00  1.00      PROA C  
ATOM   4583  CB  ARG P 619     -37.732   4.630 -49.731  1.00  1.00      PROA C  
ATOM   4584  CG  ARG P 619     -36.384   4.241 -50.283  1.00  1.00      PROA C  
ATOM   4585  CD  ARG P 619     -36.172   4.775 -51.682  1.00  1.00      PROA C  
ATOM   4586  NE  ARG P 619     -34.991   4.197 -52.310  1.00  1.00      PROA N  
ATOM   4587  CZ  ARG P 619     -33.761   4.675 -52.179  1.00  1.00      PROA C  
ATOM   4588  NH1 ARG P 619     -33.554   5.748 -51.445  1.00  1.00      PROA N1+
ATOM   4589  NH2 ARG P 619     -32.742   4.087 -52.784  1.00  1.00      PROA N  
ATOM   4590  C   ARG P 619     -37.732   2.760 -48.045  1.00  1.00      PROA C  
ATOM   4591  O   ARG P 619     -36.758   2.317 -47.441  1.00  1.00      PROA O  
ATOM   4592  N   CYS P 620     -38.688   1.981 -48.556  1.00  1.00      PROA N  
ATOM   4593  CA  CYS P 620     -38.620   0.524 -48.515  1.00  1.00      PROA C  
ATOM   4594  CB  CYS P 620     -39.979  -0.118 -48.269  1.00  1.00      PROA C  
ATOM   4595  SG  CYS P 620     -40.631   0.121 -46.663  1.00  1.00      PROA S  
ATOM   4596  C   CYS P 620     -38.099  -0.019 -49.826  1.00  1.00      PROA C  
ATOM   4597  O   CYS P 620     -38.469   0.461 -50.897  1.00  1.00      PROA O  
ATOM   4598  N   VAL P 621     -37.288  -1.064 -49.741  1.00  1.00      PROA N  
ATOM   4599  CA  VAL P 621     -36.785  -1.748 -50.919  1.00  1.00      PROA C  
ATOM   4600  CB  VAL P 621     -35.255  -1.675 -51.015  1.00  1.00      PROA C  
ATOM   4601  CG1 VAL P 621     -34.787  -2.283 -52.301  1.00  1.00      PROA C  
ATOM   4602  CG2 VAL P 621     -34.792  -0.251 -50.928  1.00  1.00      PROA C  
ATOM   4603  C   VAL P 621     -37.261  -3.188 -50.849  1.00  1.00      PROA C  
ATOM   4604  O   VAL P 621     -36.897  -3.924 -49.927  1.00  1.00      PROA O  
ATOM   4605  N   ARG P 622     -38.082  -3.586 -51.811  1.00  1.00      PROA N  
ATOM   4606  CA  ARG P 622     -38.564  -4.956 -51.923  1.00  1.00      PROA C  
ATOM   4607  CB  ARG P 622     -40.041  -4.990 -52.297  1.00  1.00      PROA C  
ATOM   4608  CG  ARG P 622     -40.528  -6.365 -52.641  1.00  1.00      PROA C  
ATOM   4609  CD  ARG P 622     -42.027  -6.474 -52.738  1.00  1.00      PROA C  
ATOM   4610  NE  ARG P 622     -42.645  -5.560 -53.682  1.00  1.00      PROA N  
ATOM   4611  CZ  ARG P 622     -42.715  -5.765 -54.988  1.00  1.00      PROA C  
ATOM   4612  NH1 ARG P 622     -42.173  -6.845 -55.521  1.00  1.00      PROA N1+
ATOM   4613  NH2 ARG P 622     -43.315  -4.882 -55.763  1.00  1.00      PROA N  
ATOM   4614  C   ARG P 622     -37.720  -5.692 -52.953  1.00  1.00      PROA C  
ATOM   4615  O   ARG P 622     -37.817  -5.423 -54.150  1.00  1.00      PROA O  
ATOM   4616  N   SER P 623     -36.896  -6.628 -52.492  1.00  1.00      PROA N  
ATOM   4617  CA  SER P 623     -36.046  -7.404 -53.383  1.00  1.00      PROA C  
ATOM   4618  CB  SER P 623     -34.622  -6.850 -53.387  1.00  1.00      PROA C  
ATOM   4619  OG  SER P 623     -34.014  -7.077 -52.136  1.00  1.00      PROA O  
ATOM   4620  C   SER P 623     -36.078  -8.859 -52.942  1.00  1.00      PROA C  
ATOM   4621  O   SER P 623     -36.817  -9.240 -52.034  1.00  1.00      PROA O  
ATOM   4622  N   THR P 624     -35.259  -9.681 -53.587  1.00  1.00      PROA N  
ATOM   4623  CA  THR P 624     -35.146 -11.099 -53.280  1.00  1.00      PROA C  
ATOM   4624  CB  THR P 624     -35.558 -11.941 -54.491  1.00  1.00      PROA C  
ATOM   4625  OG1 THR P 624     -36.640 -11.299 -55.157  1.00  1.00      PROA O  
ATOM   4626  CG2 THR P 624     -36.127 -13.280 -54.067  1.00  1.00      PROA C  
ATOM   4627  C   THR P 624     -33.715 -11.414 -52.850  1.00  1.00      PROA C  
ATOM   4628  O   THR P 624     -33.213 -12.509 -53.067  1.00  1.00      PROA O  
ATOM   4629  N   ALA P 625     -33.045 -10.459 -52.224  1.00  1.00      PROA N  
ATOM   4630  CA  ALA P 625     -31.612 -10.543 -51.964  1.00  1.00      PROA C  
ATOM   4631  CB  ALA P 625     -30.924  -9.234 -52.311  1.00  1.00      PROA C  
ATOM   4632  C   ALA P 625     -31.405 -10.881 -50.502  1.00  1.00      PROA C  
ATOM   4633  O   ALA P 625     -31.524 -10.020 -49.633  1.00  1.00      PROA O  
ATOM   4634  N   ARG P 626     -31.070 -12.131 -50.226  1.00  1.00      PROA N  
ATOM   4635  CA  ARG P 626     -30.927 -12.541 -48.842  1.00  1.00      PROA C  
ATOM   4636  CB  ARG P 626     -32.091 -13.443 -48.474  1.00  1.00      PROA C  
ATOM   4637  CG  ARG P 626     -32.239 -14.649 -49.289  1.00  1.00      PROA C  
ATOM   4638  CD  ARG P 626     -33.620 -15.163 -49.059  1.00  1.00      PROA C  
ATOM   4639  NE  ARG P 626     -34.595 -14.382 -49.799  1.00  1.00      PROA N  
ATOM   4640  CZ  ARG P 626     -35.903 -14.466 -49.617  1.00  1.00      PROA C  
ATOM   4641  NH1 ARG P 626     -36.388 -15.263 -48.689  1.00  1.00      PROA N1+
ATOM   4642  NH2 ARG P 626     -36.730 -13.744 -50.347  1.00  1.00      PROA N  
ATOM   4643  C   ARG P 626     -29.579 -13.184 -48.596  1.00  1.00      PROA C  
ATOM   4644  O   ARG P 626     -28.687 -13.084 -49.436  1.00  1.00      PROA O  
ATOM   4645  N   LEU P 627     -29.402 -13.798 -47.435  1.00  1.00      PROA N  
ATOM   4646  CA  LEU P 627     -28.104 -14.276 -46.993  1.00  1.00      PROA C  
ATOM   4647  CB  LEU P 627     -27.565 -13.418 -45.859  1.00  1.00      PROA C  
ATOM   4648  CG  LEU P 627     -27.278 -11.948 -46.135  1.00  1.00      PROA C  
ATOM   4649  CD1 LEU P 627     -27.012 -11.275 -44.845  1.00  1.00      PROA C  
ATOM   4650  CD2 LEU P 627     -26.102 -11.763 -47.051  1.00  1.00      PROA C  
ATOM   4651  C   LEU P 627     -28.215 -15.720 -46.543  1.00  1.00      PROA C  
ATOM   4652  O   LEU P 627     -29.146 -16.071 -45.820  1.00  1.00      PROA O  
ATOM   4653  N   ALA P 628     -27.274 -16.551 -46.975  1.00  1.00      PROA N  
ATOM   4654  CA  ALA P 628     -27.174 -17.936 -46.544  1.00  1.00      PROA C  
ATOM   4655  CB  ALA P 628     -27.199 -18.893 -47.731  1.00  1.00      PROA C  
ATOM   4656  C   ALA P 628     -25.882 -18.117 -45.768  1.00  1.00      PROA C  
ATOM   4657  O   ALA P 628     -24.848 -17.580 -46.156  1.00  1.00      PROA O  
ATOM   4658  N   ARG P 629     -25.937 -18.895 -44.695  1.00  1.00      PROA N  
ATOM   4659  CA  ARG P 629     -24.793 -19.055 -43.806  1.00  1.00      PROA C  
ATOM   4660  CB  ARG P 629     -25.239 -19.764 -42.537  1.00  1.00      PROA C  
ATOM   4661  CG  ARG P 629     -24.156 -20.027 -41.544  1.00  1.00      PROA C  
ATOM   4662  CD  ARG P 629     -23.629 -18.756 -41.011  1.00  1.00      PROA C  
ATOM   4663  NE  ARG P 629     -22.687 -18.996 -39.931  1.00  1.00      PROA N  
ATOM   4664  CZ  ARG P 629     -21.834 -18.085 -39.492  1.00  1.00      PROA C  
ATOM   4665  NH1 ARG P 629     -21.795 -16.901 -40.071  1.00  1.00      PROA N1+
ATOM   4666  NH2 ARG P 629     -21.008 -18.365 -38.498  1.00  1.00      PROA N  
ATOM   4667  C   ARG P 629     -23.669 -19.836 -44.474  1.00  1.00      PROA C  
ATOM   4668  O   ARG P 629     -23.892 -20.920 -45.014  1.00  1.00      PROA O  
ATOM   4669  N   ALA P 630     -22.456 -19.282 -44.443  1.00  1.00      PROA N  
ATOM   4670  CA  ALA P 630     -21.280 -19.902 -45.057  1.00  1.00      PROA C  
ATOM   4671  CB  ALA P 630     -20.685 -19.017 -46.082  1.00  1.00      PROA C  
ATOM   4672  C   ALA P 630     -20.277 -20.215 -43.963  1.00  1.00      PROA C  
ATOM   4673  O   ALA P 630     -19.355 -19.448 -43.700  1.00  1.00      PROA O  
ATOM   4674  N   LEU P 631     -20.453 -21.360 -43.332  1.00  1.00      PROA N  
ATOM   4675  CA  LEU P 631     -19.493 -21.906 -42.394  1.00  1.00      PROA C  
ATOM   4676  CB  LEU P 631     -20.076 -21.932 -40.980  1.00  1.00      PROA C  
ATOM   4677  CG  LEU P 631     -19.243 -22.275 -39.750  1.00  1.00      PROA C  
ATOM   4678  CD1 LEU P 631     -19.710 -21.475 -38.596  1.00  1.00      PROA C  
ATOM   4679  CD2 LEU P 631     -19.475 -23.690 -39.411  1.00  1.00      PROA C  
ATOM   4680  C   LEU P 631     -19.134 -23.294 -42.889  1.00  1.00      PROA C  
ATOM   4681  O   LEU P 631     -19.905 -23.910 -43.614  1.00  1.00      PROA O  
ATOM   4682  N   SER P 632     -17.952 -23.761 -42.549  1.00  1.00      PROA N  
ATOM   4683  CA  SER P 632     -17.492 -25.021 -43.102  1.00  1.00      PROA C  
ATOM   4684  CB  SER P 632     -16.018 -25.221 -42.838  1.00  1.00      PROA C  
ATOM   4685  OG  SER P 632     -15.613 -26.442 -43.402  1.00  1.00      PROA O  
ATOM   4686  C   SER P 632     -18.270 -26.190 -42.510  1.00  1.00      PROA C  
ATOM   4687  O   SER P 632     -18.583 -26.192 -41.322  1.00  1.00      PROA O  
ATOM   4688  N   PRO P 633     -18.596 -27.200 -43.315  1.00  1.00      PROA N  
ATOM   4689  CD  PRO P 633     -18.603 -27.193 -44.779  1.00  1.00      PROA C  
ATOM   4690  CA  PRO P 633     -19.305 -28.367 -42.780  1.00  1.00      PROA C  
ATOM   4691  CB  PRO P 633     -19.700 -29.131 -44.041  1.00  1.00      PROA C  
ATOM   4692  CG  PRO P 633     -19.711 -28.113 -45.093  1.00  1.00      PROA C  
ATOM   4693  C   PRO P 633     -18.464 -29.229 -41.860  1.00  1.00      PROA C  
ATOM   4694  O   PRO P 633     -19.029 -30.072 -41.163  1.00  1.00      PROA O  
ATOM   4695  N   ALA P 634     -17.147 -29.044 -41.821  1.00  1.00      PROA N  
ATOM   4696  CA  ALA P 634     -16.335 -29.748 -40.842  1.00  1.00      PROA C  
ATOM   4697  CB  ALA P 634     -14.861 -29.623 -41.191  1.00  1.00      PROA C  
ATOM   4698  C   ALA P 634     -16.580 -29.228 -39.436  1.00  1.00      PROA C  
ATOM   4699  O   ALA P 634     -16.370 -29.950 -38.463  1.00  1.00      PROA O  
ATOM   4700  N   PHE P 635     -17.027 -27.991 -39.306  1.00  1.00      PROA N  
ATOM   4701  CA  PHE P 635     -17.345 -27.432 -38.009  1.00  1.00      PROA C  
ATOM   4702  CB  PHE P 635     -16.942 -25.969 -37.954  1.00  1.00      PROA C  
ATOM   4703  CG  PHE P 635     -15.490 -25.759 -38.111  1.00  1.00      PROA C  
ATOM   4704  CD1 PHE P 635     -14.622 -26.104 -37.098  1.00  1.00      PROA C  
ATOM   4705  CE1 PHE P 635     -13.285 -25.921 -37.245  1.00  1.00      PROA C  
ATOM   4706  CZ  PHE P 635     -12.800 -25.371 -38.399  1.00  1.00      PROA C  
ATOM   4707  CD2 PHE P 635     -14.986 -25.202 -39.261  1.00  1.00      PROA C  
ATOM   4708  CE2 PHE P 635     -13.646 -25.015 -39.403  1.00  1.00      PROA C  
ATOM   4709  C   PHE P 635     -18.810 -27.569 -37.664  1.00  1.00      PROA C  
ATOM   4710  O   PHE P 635     -19.239 -27.064 -36.627  1.00  1.00      PROA O  
ATOM   4711  N   GLU P 636     -19.583 -28.234 -38.507  1.00  1.00      PROA N  
ATOM   4712  CA  GLU P 636     -20.966 -28.553 -38.209  1.00  1.00      PROA C  
ATOM   4713  CB  GLU P 636     -21.849 -28.178 -39.404  1.00  1.00      PROA C  
ATOM   4714  CG  GLU P 636     -23.332 -28.096 -39.121  1.00  1.00      PROA C  
ATOM   4715  CD  GLU P 636     -24.050 -29.404 -39.357  1.00  1.00      PROA C  
ATOM   4716  OE1 GLU P 636     -23.595 -30.170 -40.230  1.00  1.00      PROA O  
ATOM   4717  OE2 GLU P 636     -25.059 -29.671 -38.672  1.00  1.00      PROA O1-
ATOM   4718  C   GLU P 636     -21.145 -30.016 -37.853  1.00  1.00      PROA C  
ATOM   4719  O   GLU P 636     -21.977 -30.339 -37.005  1.00  1.00      PROA O  
ATOM   4720  N   LEU P 637     -20.370 -30.900 -38.472  1.00  1.00      PROA N  
ATOM   4721  CA  LEU P 637     -20.249 -32.278 -38.029  1.00  1.00      PROA C  
ATOM   4722  CB  LEU P 637     -19.722 -33.166 -39.156  1.00  1.00      PROA C  
ATOM   4723  CG  LEU P 637     -20.631 -33.740 -40.241  1.00  1.00      PROA C  
ATOM   4724  CD1 LEU P 637     -21.793 -34.481 -39.614  1.00  1.00      PROA C  
ATOM   4725  CD2 LEU P 637     -21.106 -32.703 -41.209  1.00  1.00      PROA C  
ATOM   4726  C   LEU P 637     -19.309 -32.424 -36.847  1.00  1.00      PROA C  
ATOM   4727  O   LEU P 637     -19.207 -33.525 -36.298  1.00  1.00      PROA O  
ATOM   4728  N   SER P 638     -18.588 -31.353 -36.503  1.00  1.00      PROA N  
ATOM   4729  CA  SER P 638     -17.548 -31.314 -35.471  1.00  1.00      PROA C  
ATOM   4730  CB  SER P 638     -18.123 -31.492 -34.067  1.00  1.00      PROA C  
ATOM   4731  OG  SER P 638     -18.953 -30.401 -33.730  1.00  1.00      PROA O  
ATOM   4732  C   SER P 638     -16.436 -32.323 -35.723  1.00  1.00      PROA C  
ATOM   4733  O   SER P 638     -15.743 -32.735 -34.796  1.00  1.00      PROA O  
ATOM   4734  N   GLN P 639     -16.231 -32.701 -36.975  1.00  1.00      PROA N  
ATOM   4735  CA  GLN P 639     -15.076 -33.496 -37.354  1.00  1.00      PROA C  
ATOM   4736  CB  GLN P 639     -15.445 -34.543 -38.400  1.00  1.00      PROA C  
ATOM   4737  CG  GLN P 639     -16.148 -34.090 -39.642  1.00  1.00      PROA C  
ATOM   4738  CD  GLN P 639     -16.650 -35.266 -40.419  1.00  1.00      PROA C  
ATOM   4739  OE1 GLN P 639     -16.491 -36.405 -39.993  1.00  1.00      PROA O  
ATOM   4740  NE2 GLN P 639     -17.249 -35.011 -41.569  1.00  1.00      PROA N  
ATOM   4741  C   GLN P 639     -13.985 -32.536 -37.798  1.00  1.00      PROA C  
ATOM   4742  O   GLN P 639     -14.133 -31.807 -38.778  1.00  1.00      PROA O  
ATOM   4743  N   TRP P 640     -12.909 -32.505 -37.038  1.00  1.00      PROA N  
ATOM   4744  CA  TRP P 640     -11.963 -31.410 -37.053  1.00  1.00      PROA C  
ATOM   4745  CB  TRP P 640     -11.659 -30.985 -35.627  1.00  1.00      PROA C  
ATOM   4746  CG  TRP P 640     -12.751 -30.277 -34.969  1.00  1.00      PROA C  
ATOM   4747  CD1 TRP P 640     -13.738 -29.566 -35.560  1.00  1.00      PROA C  
ATOM   4748  NE1 TRP P 640     -14.596 -29.079 -34.614  1.00  1.00      PROA N  
ATOM   4749  CE2 TRP P 640     -14.187 -29.513 -33.383  1.00  1.00      PROA C  
ATOM   4750  CD2 TRP P 640     -13.035 -30.285 -33.577  1.00  1.00      PROA C  
ATOM   4751  CE3 TRP P 640     -12.407 -30.852 -32.465  1.00  1.00      PROA C  
ATOM   4752  CZ3 TRP P 640     -12.943 -30.635 -31.231  1.00  1.00      PROA C  
ATOM   4753  CZ2 TRP P 640     -14.722 -29.289 -32.129  1.00  1.00      PROA C  
ATOM   4754  CH2 TRP P 640     -14.088 -29.863 -31.068  1.00  1.00      PROA C  
ATOM   4755  C   TRP P 640     -10.677 -31.766 -37.746  1.00  1.00      PROA C  
ATOM   4756  O   TRP P 640      -9.762 -30.948 -37.778  1.00  1.00      PROA O  
ATOM   4757  N   SER P 641     -10.562 -32.976 -38.253  1.00  1.00      PROA N  
ATOM   4758  CA  SER P 641      -9.405 -33.397 -39.021  1.00  1.00      PROA C  
ATOM   4759  CB  SER P 641      -8.569 -34.357 -38.225  1.00  1.00      PROA C  
ATOM   4760  OG  SER P 641      -7.488 -34.848 -38.987  1.00  1.00      PROA O  
ATOM   4761  C   SER P 641      -9.957 -34.025 -40.282  1.00  1.00      PROA C  
ATOM   4762  O   SER P 641      -9.954 -35.243 -40.436  1.00  1.00      PROA O  
ATOM   4763  N   SER P 642     -10.369 -33.186 -41.213  1.00  1.00      PROA N  
ATOM   4764  CA  SER P 642     -11.089 -33.636 -42.384  1.00  1.00      PROA C  
ATOM   4765  CB  SER P 642     -12.416 -32.921 -42.523  1.00  1.00      PROA C  
ATOM   4766  OG  SER P 642     -13.043 -33.270 -43.729  1.00  1.00      PROA O  
ATOM   4767  C   SER P 642     -10.250 -33.410 -43.624  1.00  1.00      PROA C  
ATOM   4768  O   SER P 642      -9.383 -32.537 -43.662  1.00  1.00      PROA O  
ATOM   4769  N   THR P 643     -10.501 -34.223 -44.631  1.00  1.00      PROA N  
ATOM   4770  CA  THR P 643      -9.766 -34.136 -45.870  1.00  1.00      PROA C  
ATOM   4771  CB  THR P 643      -9.153 -35.509 -46.162  1.00  1.00      PROA C  
ATOM   4772  OG1 THR P 643      -8.611 -36.010 -44.941  1.00  1.00      PROA O  
ATOM   4773  CG2 THR P 643      -7.977 -35.422 -47.110  1.00  1.00      PROA C  
ATOM   4774  C   THR P 643     -10.674 -33.628 -46.983  1.00  1.00      PROA C  
ATOM   4775  O   THR P 643     -10.246 -33.492 -48.131  1.00  1.00      PROA O  
ATOM   4776  N   GLU P 644     -11.906 -33.286 -46.662  1.00  1.00      PROA N  
ATOM   4777  CA  GLU P 644     -12.802 -32.803 -47.691  1.00  1.00      PROA C  
ATOM   4778  CB  GLU P 644     -13.780 -33.907 -48.084  1.00  1.00      PROA C  
ATOM   4779  CG  GLU P 644     -14.693 -34.320 -46.987  1.00  1.00      PROA C  
ATOM   4780  CD  GLU P 644     -15.561 -35.478 -47.379  1.00  1.00      PROA C  
ATOM   4781  OE1 GLU P 644     -15.478 -35.913 -48.545  1.00  1.00      PROA O  
ATOM   4782  OE2 GLU P 644     -16.305 -35.984 -46.517  1.00  1.00      PROA O1-
ATOM   4783  C   GLU P 644     -13.594 -31.556 -47.346  1.00  1.00      PROA C  
ATOM   4784  O   GLU P 644     -14.421 -31.154 -48.160  1.00  1.00      PROA O  
ATOM   4785  N   TYR P 645     -13.357 -30.906 -46.210  1.00  1.00      PROA N  
ATOM   4786  CA  TYR P 645     -14.314 -29.906 -45.763  1.00  1.00      PROA C  
ATOM   4787  CB  TYR P 645     -15.298 -30.516 -44.783  1.00  1.00      PROA C  
ATOM   4788  CG  TYR P 645     -16.493 -31.192 -45.374  1.00  1.00      PROA C  
ATOM   4789  CD1 TYR P 645     -17.078 -30.738 -46.541  1.00  1.00      PROA C  
ATOM   4790  CE1 TYR P 645     -18.172 -31.374 -47.067  1.00  1.00      PROA C  
ATOM   4791  CZ  TYR P 645     -18.667 -32.489 -46.435  1.00  1.00      PROA C  
ATOM   4792  OH  TYR P 645     -19.755 -33.153 -46.933  1.00  1.00      PROA O  
ATOM   4793  CD2 TYR P 645     -17.017 -32.316 -44.772  1.00  1.00      PROA C  
ATOM   4794  CE2 TYR P 645     -18.091 -32.955 -45.289  1.00  1.00      PROA C  
ATOM   4795  C   TYR P 645     -13.714 -28.665 -45.112  1.00  1.00      PROA C  
ATOM   4796  O   TYR P 645     -14.395 -28.045 -44.296  1.00  1.00      PROA O  
ATOM   4797  N   SER P 646     -12.477 -28.274 -45.445  1.00  1.00      PROA N  
ATOM   4798  CA  SER P 646     -11.928 -26.936 -45.152  1.00  1.00      PROA C  
ATOM   4799  CB  SER P 646     -12.709 -25.826 -45.851  1.00  1.00      PROA C  
ATOM   4800  OG  SER P 646     -12.076 -24.588 -45.610  1.00  1.00      PROA O  
ATOM   4801  C   SER P 646     -11.864 -26.616 -43.654  1.00  1.00      PROA C  
ATOM   4802  O   SER P 646     -12.739 -25.968 -43.095  1.00  1.00      PROA O  
ATOM   4803  N   THR P 647     -10.859 -27.164 -42.989  1.00  1.00      PROA N  
ATOM   4804  CA  THR P 647     -10.639 -26.855 -41.578  1.00  1.00      PROA C  
ATOM   4805  CB  THR P 647     -10.139 -28.101 -40.871  1.00  1.00      PROA C  
ATOM   4806  OG1 THR P 647      -8.912 -28.503 -41.467  1.00  1.00      PROA O  
ATOM   4807  CG2 THR P 647     -11.120 -29.216 -41.025  1.00  1.00      PROA C  
ATOM   4808  C   THR P 647      -9.649 -25.698 -41.416  1.00  1.00      PROA C  
ATOM   4809  O   THR P 647      -8.498 -25.887 -41.037  1.00  1.00      PROA O  
ATOM   4810  N   TRP P 648     -10.095 -24.477 -41.706  1.00  1.00      PROA N  
ATOM   4811  CA  TRP P 648      -9.270 -23.285 -41.501  1.00  1.00      PROA C  
ATOM   4812  CB  TRP P 648      -9.156 -22.390 -42.733  1.00  1.00      PROA C  
ATOM   4813  CG  TRP P 648      -8.235 -22.860 -43.761  1.00  1.00      PROA C  
ATOM   4814  CD1 TRP P 648      -8.566 -23.394 -44.941  1.00  1.00      PROA C  
ATOM   4815  NE1 TRP P 648      -7.450 -23.700 -45.653  1.00  1.00      PROA N  
ATOM   4816  CE2 TRP P 648      -6.353 -23.394 -44.905  1.00  1.00      PROA C  
ATOM   4817  CD2 TRP P 648      -6.809 -22.853 -43.706  1.00  1.00      PROA C  
ATOM   4818  CE3 TRP P 648      -5.872 -22.419 -42.766  1.00  1.00      PROA C  
ATOM   4819  CZ3 TRP P 648      -4.536 -22.571 -43.053  1.00  1.00      PROA C  
ATOM   4820  CZ2 TRP P 648      -5.010 -23.528 -45.196  1.00  1.00      PROA C  
ATOM   4821  CH2 TRP P 648      -4.121 -23.131 -44.251  1.00  1.00      PROA C  
ATOM   4822  C   TRP P 648      -9.820 -22.454 -40.361  1.00  1.00      PROA C  
ATOM   4823  O   TRP P 648     -10.974 -22.028 -40.393  1.00  1.00      PROA O  
ATOM   4824  N   THR P 649      -8.971 -22.188 -39.387  1.00  1.00      PROA N  
ATOM   4825  CA  THR P 649      -9.306 -21.375 -38.240  1.00  1.00      PROA C  
ATOM   4826  CB  THR P 649      -9.336 -22.192 -36.953  1.00  1.00      PROA C  
ATOM   4827  OG1 THR P 649      -8.124 -22.934 -36.837  1.00  1.00      PROA O  
ATOM   4828  CG2 THR P 649     -10.475 -23.117 -36.941  1.00  1.00      PROA C  
ATOM   4829  C   THR P 649      -8.277 -20.280 -38.095  1.00  1.00      PROA C  
ATOM   4830  O   THR P 649      -7.117 -20.448 -38.457  1.00  1.00      PROA O  
ATOM   4831  N   GLU P 650      -8.706 -19.176 -37.517  1.00  1.00      PROA N  
ATOM   4832  CA  GLU P 650      -7.804 -18.094 -37.192  1.00  1.00      PROA C  
ATOM   4833  CB  GLU P 650      -8.419 -16.741 -37.517  1.00  1.00      PROA C  
ATOM   4834  CG  GLU P 650      -7.420 -15.648 -37.453  1.00  1.00      PROA C  
ATOM   4835  CD  GLU P 650      -7.994 -14.305 -37.708  1.00  1.00      PROA C  
ATOM   4836  OE1 GLU P 650      -9.211 -14.182 -37.794  1.00  1.00      PROA O  
ATOM   4837  OE2 GLU P 650      -7.232 -13.355 -37.862  1.00  1.00      PROA O1-
ATOM   4838  C   GLU P 650      -7.471 -18.169 -35.714  1.00  1.00      PROA C  
ATOM   4839  O   GLU P 650      -8.368 -18.275 -34.880  1.00  1.00      PROA O  
ATOM   4840  N   SER P 651      -6.183 -18.124 -35.403  1.00  1.00      PROA N  
ATOM   4841  CA  SER P 651      -5.732 -18.011 -34.028  1.00  1.00      PROA C  
ATOM   4842  CB  SER P 651      -4.217 -18.053 -33.983  1.00  1.00      PROA C  
ATOM   4843  OG  SER P 651      -3.766 -17.847 -32.672  1.00  1.00      PROA O  
ATOM   4844  C   SER P 651      -6.218 -16.716 -33.408  1.00  1.00      PROA C  
ATOM   4845  O   SER P 651      -6.255 -15.673 -34.060  1.00  1.00      PROA O  
ATOM   4846  N   ARG P 652      -6.616 -16.781 -32.153  1.00  1.00      PROA N  
ATOM   4847  CA  ARG P 652      -7.022 -15.573 -31.459  1.00  1.00      PROA C  
ATOM   4848  CB  ARG P 652      -8.093 -15.905 -30.417  1.00  1.00      PROA C  
ATOM   4849  CG  ARG P 652      -8.848 -14.724 -29.929  1.00  1.00      PROA C  
ATOM   4850  CD  ARG P 652     -10.036 -15.044 -29.083  1.00  1.00      PROA C  
ATOM   4851  NE  ARG P 652     -11.202 -15.487 -29.827  1.00  1.00      PROA N  
ATOM   4852  CZ  ARG P 652     -12.390 -15.639 -29.255  1.00  1.00      PROA C  
ATOM   4853  NH1 ARG P 652     -12.541 -15.349 -27.976  1.00  1.00      PROA N1+
ATOM   4854  NH2 ARG P 652     -13.435 -16.033 -29.959  1.00  1.00      PROA N  
ATOM   4855  C   ARG P 652      -5.783 -14.922 -30.844  1.00  1.00      PROA C  
ATOM   4856  O   ARG P 652      -4.744 -15.561 -30.689  1.00  1.00      PROA O  
ATOM   4857  N   TRP P 653      -5.864 -13.624 -30.576  1.00  1.00      PROA N  
ATOM   4858  CA  TRP P 653      -4.748 -12.930 -29.956  1.00  1.00      PROA C  
ATOM   4859  CB  TRP P 653      -3.788 -12.330 -30.990  1.00  1.00      PROA C  
ATOM   4860  CG  TRP P 653      -4.406 -11.273 -31.860  1.00  1.00      PROA C  
ATOM   4861  CD1 TRP P 653      -4.598  -9.955 -31.550  1.00  1.00      PROA C  
ATOM   4862  NE1 TRP P 653      -5.178  -9.306 -32.580  1.00  1.00      PROA N  
ATOM   4863  CE2 TRP P 653      -5.346 -10.184 -33.611  1.00  1.00      PROA C  
ATOM   4864  CD2 TRP P 653      -4.847 -11.429 -33.198  1.00  1.00      PROA C  
ATOM   4865  CE3 TRP P 653      -4.906 -12.504 -34.082  1.00  1.00      PROA C  
ATOM   4866  CZ3 TRP P 653      -5.454 -12.293 -35.316  1.00  1.00      PROA C  
ATOM   4867  CZ2 TRP P 653      -5.862  -9.978 -34.864  1.00  1.00      PROA C  
ATOM   4868  CH2 TRP P 653      -5.900 -11.042 -35.702  1.00  1.00      PROA C  
ATOM   4869  C   TRP P 653      -5.281 -11.830 -29.058  1.00  1.00      PROA C  
ATOM   4870  O   TRP P 653      -6.488 -11.639 -28.920  1.00  1.00      PROA O  
ATOM   4871  N   LYS P 654      -4.359 -11.039 -28.538  1.00  1.00      PROA N  
ATOM   4872  CA  LYS P 654      -4.665  -9.846 -27.769  1.00  1.00      PROA C  
ATOM   4873  CB  LYS P 654      -4.910 -10.231 -26.310  1.00  1.00      PROA C  
ATOM   4874  CG  LYS P 654      -5.198  -9.126 -25.349  1.00  1.00      PROA C  
ATOM   4875  CD  LYS P 654      -4.025  -8.917 -24.417  1.00  1.00      PROA C  
ATOM   4876  CE  LYS P 654      -4.364  -7.894 -23.341  1.00  1.00      PROA C  
ATOM   4877  NZ  LYS P 654      -5.439  -8.383 -22.428  1.00  1.00      PROA N1+
ATOM   4878  C   LYS P 654      -3.485  -8.902 -27.922  1.00  1.00      PROA C  
ATOM   4879  O   LYS P 654      -2.341  -9.351 -27.804  1.00  1.00      PROA O  
ATOM   4880  N   ASP P 655      -3.760  -7.629 -28.225  1.00  1.00      PROA N  
ATOM   4881  CA  ASP P 655      -2.765  -6.543 -28.274  1.00  1.00      PROA C  
ATOM   4882  CB  ASP P 655      -2.137  -6.266 -26.904  1.00  1.00      PROA C  
ATOM   4883  CG  ASP P 655      -2.985  -5.343 -26.063  1.00  1.00      PROA C  
ATOM   4884  OD1 ASP P 655      -3.734  -4.544 -26.660  1.00  1.00      PROA O  
ATOM   4885  OD2 ASP P 655      -2.887  -5.394 -24.821  1.00  1.00      PROA O1-
ATOM   4886  C   ASP P 655      -1.667  -6.756 -29.323  1.00  1.00      PROA C  
ATOM   4887  O   ASP P 655      -0.566  -7.210 -29.029  1.00  1.00      PROA O  
ATOM   4888  N   ILE P 656      -2.024  -6.468 -30.570  1.00  1.00      PROA N  
ATOM   4889  CA  ILE P 656      -1.029  -6.200 -31.608  1.00  1.00      PROA C  
ATOM   4890  CB  ILE P 656      -1.553  -6.599 -32.994  1.00  1.00      PROA C  
ATOM   4891  CG2 ILE P 656      -0.676  -6.047 -34.082  1.00  1.00      PROA C  
ATOM   4892  CG1 ILE P 656      -1.601  -8.111 -33.106  1.00  1.00      PROA C  
ATOM   4893  CD  ILE P 656      -2.344  -8.560 -34.252  1.00  1.00      PROA C  
ATOM   4894  C   ILE P 656      -0.622  -4.731 -31.581  1.00  1.00      PROA C  
ATOM   4895  O   ILE P 656      -1.477  -3.848 -31.688  1.00  1.00      PROA O  
ATOM   4896  N   ARG P 657       0.685  -4.467 -31.458  1.00  1.00      PROA N  
ATOM   4897  CA  ARG P 657       1.208  -3.102 -31.469  1.00  1.00      PROA C  
ATOM   4898  CB  ARG P 657       0.915  -2.378 -30.158  1.00  1.00      PROA C  
ATOM   4899  CG  ARG P 657       1.710  -2.912 -29.035  1.00  1.00      PROA C  
ATOM   4900  CD  ARG P 657       1.345  -2.292 -27.742  1.00  1.00      PROA C  
ATOM   4901  NE  ARG P 657       2.224  -2.809 -26.712  1.00  1.00      PROA N  
ATOM   4902  CZ  ARG P 657       2.168  -2.465 -25.441  1.00  1.00      PROA C  
ATOM   4903  NH1 ARG P 657       1.252  -1.607 -25.031  1.00  1.00      PROA N1+
ATOM   4904  NH2 ARG P 657       3.021  -2.994 -24.585  1.00  1.00      PROA N  
ATOM   4905  C   ARG P 657       2.710  -3.119 -31.719  1.00  1.00      PROA C  
ATOM   4906  O   ARG P 657       3.367  -4.151 -31.609  1.00  1.00      PROA O  
ATOM   4907  N   ALA P 658       3.249  -1.941 -32.031  1.00  1.00      PROA N  
ATOM   4908  CA  ALA P 658       4.645  -1.768 -32.409  1.00  1.00      PROA C  
ATOM   4909  CB  ALA P 658       4.819  -1.755 -33.919  1.00  1.00      PROA C  
ATOM   4910  C   ALA P 658       5.174  -0.460 -31.842  1.00  1.00      PROA C  
ATOM   4911  O   ALA P 658       4.435   0.515 -31.715  1.00  1.00      PROA O  
ATOM   4912  N   ARG P 659       6.470  -0.433 -31.537  1.00  1.00      PROA N  
ATOM   4913  CA  ARG P 659       7.080   0.768 -30.982  1.00  1.00      PROA C  
ATOM   4914  CB  ARG P 659       6.774   0.916 -29.489  1.00  1.00      PROA C  
ATOM   4915  CG  ARG P 659       7.293  -0.178 -28.595  1.00  1.00      PROA C  
ATOM   4916  CD  ARG P 659       6.796   0.062 -27.198  1.00  1.00      PROA C  
ATOM   4917  NE  ARG P 659       7.253  -0.922 -26.236  1.00  1.00      PROA N  
ATOM   4918  CZ  ARG P 659       6.929  -0.885 -24.956  1.00  1.00      PROA C  
ATOM   4919  NH1 ARG P 659       6.137   0.076 -24.513  1.00  1.00      PROA N1+
ATOM   4920  NH2 ARG P 659       7.381  -1.804 -24.128  1.00  1.00      PROA N  
ATOM   4921  C   ARG P 659       8.579   0.757 -31.219  1.00  1.00      PROA C  
ATOM   4922  O   ARG P 659       9.180  -0.292 -31.450  1.00  1.00      PROA O  
ATOM   4923  N   ILE P 660       9.180   1.949 -31.167  1.00  1.00      PROA N  
ATOM   4924  CA  ILE P 660      10.626   2.112 -31.255  1.00  1.00      PROA C  
ATOM   4925  CB  ILE P 660      11.083   2.728 -32.594  1.00  1.00      PROA C  
ATOM   4926  CG2 ILE P 660      10.762   1.820 -33.747  1.00  1.00      PROA C  
ATOM   4927  CG1 ILE P 660      10.459   4.095 -32.815  1.00  1.00      PROA C  
ATOM   4928  CD  ILE P 660      11.045   4.821 -33.980  1.00  1.00      PROA C  
ATOM   4929  C   ILE P 660      11.131   2.957 -30.092  1.00  1.00      PROA C  
ATOM   4930  O   ILE P 660      10.413   3.806 -29.558  1.00  1.00      PROA O  
ATOM   4931  N   PHE P 661      12.392   2.738 -29.728  1.00  1.00      PROA N  
ATOM   4932  CA  PHE P 661      12.996   3.245 -28.501  1.00  1.00      PROA C  
ATOM   4933  CB  PHE P 661      12.423   2.558 -27.257  1.00  1.00      PROA C  
ATOM   4934  CG  PHE P 661      12.467   1.061 -27.300  1.00  1.00      PROA C  
ATOM   4935  CD1 PHE P 661      11.412   0.344 -27.834  1.00  1.00      PROA C  
ATOM   4936  CE1 PHE P 661      11.446  -1.013 -27.880  1.00  1.00      PROA C  
ATOM   4937  CZ  PHE P 661      12.520  -1.682 -27.375  1.00  1.00      PROA C  
ATOM   4938  CD2 PHE P 661      13.541   0.366 -26.804  1.00  1.00      PROA C
[truncated: 469,342 more chars]
