# Supplementary material for: Effects of presenilin-1 familial Alzheimer’s disease mutations on γ-secretase activation for cleavage of amyloid precursor protein
Source: Commun Biol. 2023 Feb 14;6:174. doi: 10.1038/s42003-023-04539-1 (PMC9929099; doi:10.1038/s42003-023-04539-1)
Supplement: Supplementary file 4 — Supplementary Data 1 [file 42003_2023_4539_MOESM4_ESM.zip › Supplementary-PDBs/I5_I143T.pdb]

CRYST1  126.990  126.990  162.011  90.00  90.00  90.00               1
ATOM      1  CAY ASN     1     -22.365 -11.292 -16.121  1.00  0.00           C  
ATOM      2  HY1 ASN     1     -23.202 -10.638 -16.447  1.00  0.00           H  
ATOM      3  HY2 ASN     1     -22.921 -12.093 -15.588  1.00  0.00           H  
ATOM      4  HY3 ASN     1     -21.614 -11.659 -16.853  1.00  0.00           H  
ATOM      5  CY  ASN     1     -21.645 -10.503 -15.066  1.00  0.00           C  
ATOM      6  OY  ASN     1     -22.112  -9.548 -14.447  1.00  0.00           O  
ATOM      7  N   ASN     1     -20.367 -10.831 -14.790  1.00  0.00           N  
ATOM      8  HN  ASN     1     -20.001 -11.504 -15.428  1.00  0.00           H  
ATOM      9  CA  ASN     1     -19.350 -10.042 -14.024  1.00  0.00           C  
ATOM     10  HA  ASN     1     -19.778  -9.226 -13.461  1.00  0.00           H  
ATOM     11  CB  ASN     1     -18.519 -10.941 -13.072  1.00  0.00           C  
ATOM     12  HB1 ASN     1     -17.776 -10.230 -12.652  1.00  0.00           H  
ATOM     13  HB2 ASN     1     -18.004 -11.789 -13.572  1.00  0.00           H  
ATOM     14  CG  ASN     1     -19.309 -11.465 -11.925  1.00  0.00           C  
ATOM     15  OD1 ASN     1     -20.465 -11.126 -11.711  1.00  0.00           O  
ATOM     16  ND2 ASN     1     -18.677 -12.283 -11.045  1.00  0.00           N  
ATOM     17 HD21 ASN     1     -19.245 -12.814 -10.418  1.00  0.00           H  
ATOM     18 HD22 ASN     1     -17.683 -12.397 -11.060  1.00  0.00           H  
ATOM     19  C   ASN     1     -18.481  -9.391 -15.002  1.00  0.00           C  
ATOM     20  O   ASN     1     -17.564  -9.967 -15.584  1.00  0.00           O  
ATOM     21  N   SER     2     -18.815  -8.130 -15.352  1.00  0.00           N  
ATOM     22  HN  SER     2     -19.518  -7.642 -14.841  1.00  0.00           H  
ATOM     23  CA  SER     2     -18.082  -7.162 -16.205  1.00  0.00           C  
ATOM     24  HA  SER     2     -18.685  -6.296 -15.974  1.00  0.00           H  
ATOM     25  CB  SER     2     -16.553  -6.988 -15.824  1.00  0.00           C  
ATOM     26  HB1 SER     2     -16.003  -6.317 -16.518  1.00  0.00           H  
ATOM     27  HB2 SER     2     -16.027  -7.962 -15.718  1.00  0.00           H  
ATOM     28  OG  SER     2     -16.497  -6.442 -14.496  1.00  0.00           O  
ATOM     29  HG1 SER     2     -16.688  -5.505 -14.577  1.00  0.00           H  
ATOM     30  C   SER     2     -18.245  -7.374 -17.673  1.00  0.00           C  
ATOM     31  O   SER     2     -17.340  -7.616 -18.438  1.00  0.00           O  
ATOM     32  N   VAL     3     -19.468  -7.267 -18.198  1.00  0.00           N  
ATOM     33  HN  VAL     3     -20.207  -6.959 -17.603  1.00  0.00           H  
ATOM     34  CA  VAL     3     -19.836  -7.560 -19.594  1.00  0.00           C  
ATOM     35  HA  VAL     3     -19.191  -8.308 -20.031  1.00  0.00           H  
ATOM     36  CB  VAL     3     -21.237  -8.016 -19.511  1.00  0.00           C  
ATOM     37  HB  VAL     3     -21.775  -7.348 -18.804  1.00  0.00           H  
ATOM     38  CG1 VAL     3     -21.977  -8.129 -20.921  1.00  0.00           C  
ATOM     39 HG11 VAL     3     -22.899  -8.748 -20.918  1.00  0.00           H  
ATOM     40 HG12 VAL     3     -21.183  -8.623 -21.520  1.00  0.00           H  
ATOM     41 HG13 VAL     3     -22.310  -7.129 -21.274  1.00  0.00           H  
ATOM     42  CG2 VAL     3     -21.206  -9.401 -18.970  1.00  0.00           C  
ATOM     43 HG21 VAL     3     -22.203  -9.840 -19.188  1.00  0.00           H  
ATOM     44 HG22 VAL     3     -21.020  -9.458 -17.876  1.00  0.00           H  
ATOM     45 HG23 VAL     3     -20.441  -9.953 -19.556  1.00  0.00           H  
ATOM     46  C   VAL     3     -19.667  -6.194 -20.351  1.00  0.00           C  
ATOM     47  O   VAL     3     -20.215  -5.180 -19.938  1.00  0.00           O  
ATOM     48  N   GLU     4     -18.762  -6.118 -21.372  1.00  0.00           N  
ATOM     49  HN  GLU     4     -18.366  -6.976 -21.688  1.00  0.00           H  
ATOM     50  CA  GLU     4     -18.377  -4.825 -22.034  1.00  0.00           C  
ATOM     51  HA  GLU     4     -18.389  -4.001 -21.336  1.00  0.00           H  
ATOM     52  CB  GLU     4     -16.939  -4.968 -22.555  1.00  0.00           C  
ATOM     53  HB1 GLU     4     -16.752  -4.051 -23.153  1.00  0.00           H  
ATOM     54  HB2 GLU     4     -16.912  -5.794 -23.298  1.00  0.00           H  
ATOM     55  CG  GLU     4     -15.822  -5.268 -21.511  1.00  0.00           C  
ATOM     56  HG1 GLU     4     -15.960  -6.312 -21.155  1.00  0.00           H  
ATOM     57  HG2 GLU     4     -16.032  -4.592 -20.655  1.00  0.00           H  
ATOM     58  CD  GLU     4     -14.351  -5.224 -21.935  1.00  0.00           C  
ATOM     59  OE1 GLU     4     -13.385  -5.479 -21.214  1.00  0.00           O  
ATOM     60  OE2 GLU     4     -14.156  -4.890 -23.131  1.00  0.00           O  
ATOM     61  C   GLU     4     -19.401  -4.569 -23.153  1.00  0.00           C  
ATOM     62  O   GLU     4     -20.211  -5.486 -23.473  1.00  0.00           O  
ATOM     63  N   ARG     5     -19.458  -3.362 -23.768  1.00  0.00           N  
ATOM     64  HN  ARG     5     -18.864  -2.609 -23.495  1.00  0.00           H  
ATOM     65  CA  ARG     5     -20.230  -2.916 -24.885  1.00  0.00           C  
ATOM     66  HA  ARG     5     -19.840  -1.928 -25.081  1.00  0.00           H  
ATOM     67  CB  ARG     5     -20.050  -3.688 -26.115  1.00  0.00           C  
ATOM     68  HB1 ARG     5     -20.614  -3.268 -26.976  1.00  0.00           H  
ATOM     69  HB2 ARG     5     -20.501  -4.703 -26.073  1.00  0.00           H  
ATOM     70  CG  ARG     5     -18.595  -3.851 -26.547  1.00  0.00           C  
ATOM     71  HG1 ARG     5     -17.917  -3.972 -25.675  1.00  0.00           H  
ATOM     72  HG2 ARG     5     -18.328  -2.851 -26.949  1.00  0.00           H  
ATOM     73  CD  ARG     5     -18.452  -5.040 -27.504  1.00  0.00           C  
ATOM     74  HD1 ARG     5     -19.146  -5.140 -28.366  1.00  0.00           H  
ATOM     75  HD2 ARG     5     -18.335  -6.027 -27.008  1.00  0.00           H  
ATOM     76  NE  ARG     5     -17.068  -4.814 -28.071  1.00  0.00           N  
ATOM     77  HE  ARG     5     -16.308  -4.827 -27.421  1.00  0.00           H  
ATOM     78  CZ  ARG     5     -16.692  -4.315 -29.230  1.00  0.00           C  
ATOM     79  NH1 ARG     5     -17.583  -3.983 -30.138  1.00  0.00           N  
ATOM     80 HH11 ARG     5     -18.502  -4.041 -29.749  1.00  0.00           H  
ATOM     81 HH12 ARG     5     -17.363  -3.391 -30.913  1.00  0.00           H  
ATOM     82  NH2 ARG     5     -15.431  -4.031 -29.411  1.00  0.00           N  
ATOM     83 HH21 ARG     5     -14.807  -4.256 -28.662  1.00  0.00           H  
ATOM     84 HH22 ARG     5     -15.186  -3.814 -30.356  1.00  0.00           H  
ATOM     85  C   ARG     5     -21.690  -2.684 -24.586  1.00  0.00           C  
ATOM     86  O   ARG     5     -22.423  -2.574 -25.549  1.00  0.00           O  
ATOM     87  N   LYS     6     -22.116  -2.605 -23.360  1.00  0.00           N  
ATOM     88  HN  LYS     6     -21.419  -2.598 -22.647  1.00  0.00           H  
ATOM     89  CA  LYS     6     -23.514  -2.446 -22.981  1.00  0.00           C  
ATOM     90  HA  LYS     6     -24.127  -2.575 -23.861  1.00  0.00           H  
ATOM     91  CB  LYS     6     -23.870  -3.565 -22.086  1.00  0.00           C  
ATOM     92  HB1 LYS     6     -24.963  -3.522 -21.892  1.00  0.00           H  
ATOM     93  HB2 LYS     6     -23.330  -3.421 -21.126  1.00  0.00           H  
ATOM     94  CG  LYS     6     -23.690  -5.000 -22.627  1.00  0.00           C  
ATOM     95  HG1 LYS     6     -23.978  -5.611 -21.745  1.00  0.00           H  
ATOM     96  HG2 LYS     6     -22.599  -5.074 -22.824  1.00  0.00           H  
ATOM     97  CD  LYS     6     -24.449  -5.320 -23.916  1.00  0.00           C  
ATOM     98  HD1 LYS     6     -24.245  -4.639 -24.770  1.00  0.00           H  
ATOM     99  HD2 LYS     6     -25.517  -5.394 -23.618  1.00  0.00           H  
ATOM    100  CE  LYS     6     -23.970  -6.658 -24.448  1.00  0.00           C  
ATOM    101  HE1 LYS     6     -23.994  -7.320 -23.556  1.00  0.00           H  
ATOM    102  HE2 LYS     6     -22.908  -6.537 -24.751  1.00  0.00           H  
ATOM    103  NZ  LYS     6     -24.949  -6.937 -25.522  1.00  0.00           N  
ATOM    104  HZ1 LYS     6     -24.532  -7.439 -26.331  1.00  0.00           H  
ATOM    105  HZ2 LYS     6     -25.500  -6.108 -25.823  1.00  0.00           H  
ATOM    106  HZ3 LYS     6     -25.693  -7.500 -25.061  1.00  0.00           H  
ATOM    107  C   LYS     6     -23.813  -1.042 -22.391  1.00  0.00           C  
ATOM    108  O   LYS     6     -25.013  -0.704 -22.258  1.00  0.00           O  
ATOM    109  N   ILE     7     -22.795  -0.213 -22.191  1.00  0.00           N  
ATOM    110  HN  ILE     7     -21.909  -0.615 -22.411  1.00  0.00           H  
ATOM    111  CA  ILE     7     -22.875   1.051 -21.592  1.00  0.00           C  
ATOM    112  HA  ILE     7     -23.936   1.220 -21.489  1.00  0.00           H  
ATOM    113  CB  ILE     7     -22.166   1.171 -20.203  1.00  0.00           C  
ATOM    114  HB  ILE     7     -21.063   1.108 -20.320  1.00  0.00           H  
ATOM    115  CG2 ILE     7     -22.523   2.515 -19.624  1.00  0.00           C  
ATOM    116 HG21 ILE     7     -22.209   3.337 -20.301  1.00  0.00           H  
ATOM    117 HG22 ILE     7     -22.078   2.842 -18.660  1.00  0.00           H  
ATOM    118 HG23 ILE     7     -23.612   2.537 -19.405  1.00  0.00           H  
ATOM    119  CG1 ILE     7     -22.546   0.026 -19.221  1.00  0.00           C  
ATOM    120 HG11 ILE     7     -22.055   0.189 -18.238  1.00  0.00           H  
ATOM    121 HG12 ILE     7     -22.036  -0.862 -19.653  1.00  0.00           H  
ATOM    122  CD  ILE     7     -24.095  -0.155 -19.049  1.00  0.00           C  
ATOM    123  HD1 ILE     7     -24.681  -0.735 -19.794  1.00  0.00           H  
ATOM    124  HD2 ILE     7     -24.651   0.803 -18.968  1.00  0.00           H  
ATOM    125  HD3 ILE     7     -24.260  -0.761 -18.132  1.00  0.00           H  
ATOM    126  C   ILE     7     -22.329   2.136 -22.485  1.00  0.00           C  
ATOM    127  O   ILE     7     -22.816   3.280 -22.539  1.00  0.00           O  
ATOM    128  N   TYR     8     -21.367   1.684 -23.407  1.00  0.00           N  
ATOM    129  HN  TYR     8     -20.914   0.805 -23.276  1.00  0.00           H  
ATOM    130  CA  TYR     8     -20.939   2.581 -24.402  1.00  0.00           C  
ATOM    131  HA  TYR     8     -21.733   3.223 -24.752  1.00  0.00           H  
ATOM    132  CB  TYR     8     -19.825   3.598 -23.889  1.00  0.00           C  
ATOM    133  HB1 TYR     8     -20.197   4.149 -23.000  1.00  0.00           H  
ATOM    134  HB2 TYR     8     -19.539   4.410 -24.592  1.00  0.00           H  
ATOM    135  CG  TYR     8     -18.555   2.938 -23.430  1.00  0.00           C  
ATOM    136  CD1 TYR     8     -18.305   2.375 -22.174  1.00  0.00           C  
ATOM    137  HD1 TYR     8     -19.171   2.134 -21.575  1.00  0.00           H  
ATOM    138  CE1 TYR     8     -17.094   2.023 -21.698  1.00  0.00           C  
ATOM    139  HE1 TYR     8     -17.071   1.524 -20.740  1.00  0.00           H  
ATOM    140  CZ  TYR     8     -15.979   2.316 -22.415  1.00  0.00           C  
ATOM    141  OH  TYR     8     -14.828   1.732 -22.015  1.00  0.00           O  
ATOM    142  HH  TYR     8     -14.797   1.944 -21.079  1.00  0.00           H  
ATOM    143  CD2 TYR     8     -17.362   3.384 -24.133  1.00  0.00           C  
ATOM    144  HD2 TYR     8     -17.358   3.993 -25.025  1.00  0.00           H  
ATOM    145  CE2 TYR     8     -16.108   3.068 -23.573  1.00  0.00           C  
ATOM    146  HE2 TYR     8     -15.187   3.172 -24.127  1.00  0.00           H  
ATOM    147  C   TYR     8     -20.402   1.635 -25.513  1.00  0.00           C  
ATOM    148  O   TYR     8     -20.130   0.493 -25.162  1.00  0.00           O  
ATOM    149  N   ILE     9     -20.275   2.109 -26.759  1.00  0.00           N  
ATOM    150  HN  ILE     9     -20.520   3.017 -27.090  1.00  0.00           H  
ATOM    151  CA  ILE     9     -19.917   1.250 -27.874  1.00  0.00           C  
ATOM    152  HA  ILE     9     -19.927   0.174 -27.783  1.00  0.00           H  
ATOM    153  CB  ILE     9     -20.888   1.312 -29.055  1.00  0.00           C  
ATOM    154  HB  ILE     9     -20.903   2.362 -29.416  1.00  0.00           H  
ATOM    155  CG2 ILE     9     -20.229   0.464 -30.256  1.00  0.00           C  
ATOM    156 HG21 ILE     9     -19.323   0.960 -30.665  1.00  0.00           H  
ATOM    157 HG22 ILE     9     -20.867   0.332 -31.156  1.00  0.00           H  
ATOM    158 HG23 ILE     9     -20.060  -0.570 -29.886  1.00  0.00           H  
ATOM    159  CG1 ILE     9     -22.316   0.978 -28.517  1.00  0.00           C  
ATOM    160 HG11 ILE     9     -22.609   1.688 -27.714  1.00  0.00           H  
ATOM    161 HG12 ILE     9     -22.276  -0.037 -28.067  1.00  0.00           H  
ATOM    162  CD  ILE     9     -23.420   1.185 -29.537  1.00  0.00           C  
ATOM    163  HD1 ILE     9     -24.370   1.008 -28.987  1.00  0.00           H  
ATOM    164  HD2 ILE     9     -23.203   0.576 -30.440  1.00  0.00           H  
ATOM    165  HD3 ILE     9     -23.552   2.264 -29.768  1.00  0.00           H  
ATOM    166  C   ILE     9     -18.495   1.690 -28.249  1.00  0.00           C  
ATOM    167  O   ILE     9     -18.216   2.800 -28.695  1.00  0.00           O  
ATOM    168  N   PRO    10     -17.458   0.858 -28.064  1.00  0.00           N  
ATOM    169  CD  PRO    10     -17.496  -0.311 -27.142  1.00  0.00           C  
ATOM    170  HD1 PRO    10     -17.690  -1.278 -27.654  1.00  0.00           H  
ATOM    171  HD2 PRO    10     -18.167  -0.095 -26.284  1.00  0.00           H  
ATOM    172  CA  PRO    10     -16.184   1.028 -28.707  1.00  0.00           C  
ATOM    173  HA  PRO    10     -15.731   1.986 -28.499  1.00  0.00           H  
ATOM    174  CB  PRO    10     -15.261  -0.025 -28.064  1.00  0.00           C  
ATOM    175  HB1 PRO    10     -14.277   0.344 -27.702  1.00  0.00           H  
ATOM    176  HB2 PRO    10     -15.168  -0.895 -28.748  1.00  0.00           H  
ATOM    177  CG  PRO    10     -15.995  -0.514 -26.789  1.00  0.00           C  
ATOM    178  HG1 PRO    10     -15.712  -1.566 -26.572  1.00  0.00           H  
ATOM    179  HG2 PRO    10     -15.628   0.179 -26.002  1.00  0.00           H  
ATOM    180  C   PRO    10     -16.135   0.943 -30.208  1.00  0.00           C  
ATOM    181  O   PRO    10     -16.879   0.124 -30.748  1.00  0.00           O  
ATOM    182  N   LEU    11     -15.198   1.652 -30.881  1.00  0.00           N  
ATOM    183  HN  LEU    11     -14.520   2.259 -30.473  1.00  0.00           H  
ATOM    184  CA  LEU    11     -15.123   1.478 -32.317  1.00  0.00           C  
ATOM    185  HA  LEU    11     -15.886   0.820 -32.706  1.00  0.00           H  
ATOM    186  CB  LEU    11     -15.280   2.757 -33.100  1.00  0.00           C  
ATOM    187  HB1 LEU    11     -14.347   3.312 -32.864  1.00  0.00           H  
ATOM    188  HB2 LEU    11     -16.082   3.340 -32.599  1.00  0.00           H  
ATOM    189  CG  LEU    11     -15.629   2.557 -34.609  1.00  0.00           C  
ATOM    190  HG  LEU    11     -15.077   1.679 -35.007  1.00  0.00           H  
ATOM    191  CD1 LEU    11     -17.112   2.635 -34.764  1.00  0.00           C  
ATOM    192 HD11 LEU    11     -17.469   2.581 -35.815  1.00  0.00           H  
ATOM    193 HD12 LEU    11     -17.323   3.666 -34.408  1.00  0.00           H  
ATOM    194 HD13 LEU    11     -17.646   1.866 -34.165  1.00  0.00           H  
ATOM    195  CD2 LEU    11     -14.818   3.646 -35.334  1.00  0.00           C  
ATOM    196 HD21 LEU    11     -14.906   3.516 -36.434  1.00  0.00           H  
ATOM    197 HD22 LEU    11     -13.745   3.665 -35.046  1.00  0.00           H  
ATOM    198 HD23 LEU    11     -15.187   4.686 -35.209  1.00  0.00           H  
ATOM    199  C   LEU    11     -13.798   0.733 -32.705  1.00  0.00           C  
ATOM    200  O   LEU    11     -12.756   1.100 -32.212  1.00  0.00           O  
ATOM    201  N   ASN    12     -13.867  -0.231 -33.628  1.00  0.00           N  
ATOM    202  HN  ASN    12     -14.694  -0.331 -34.176  1.00  0.00           H  
ATOM    203  CA  ASN    12     -12.681  -0.962 -33.974  1.00  0.00           C  
ATOM    204  HA  ASN    12     -11.824  -0.574 -33.443  1.00  0.00           H  
ATOM    205  CB  ASN    12     -12.959  -2.438 -33.558  1.00  0.00           C  
ATOM    206  HB1 ASN    12     -12.133  -3.146 -33.783  1.00  0.00           H  
ATOM    207  HB2 ASN    12     -13.832  -2.835 -34.119  1.00  0.00           H  
ATOM    208  CG  ASN    12     -13.217  -2.715 -32.081  1.00  0.00           C  
ATOM    209  OD1 ASN    12     -13.743  -3.804 -31.621  1.00  0.00           O  
ATOM    210  ND2 ASN    12     -12.689  -1.884 -31.108  1.00  0.00           N  
ATOM    211 HD21 ASN    12     -12.535  -2.148 -30.156  1.00  0.00           H  
ATOM    212 HD22 ASN    12     -12.344  -0.985 -31.377  1.00  0.00           H  
ATOM    213  C   ASN    12     -12.446  -0.844 -35.479  1.00  0.00           C  
ATOM    214  O   ASN    12     -13.259  -0.367 -36.251  1.00  0.00           O  
ATOM    215  N   LYS    13     -11.288  -1.435 -35.791  1.00  0.00           N  
ATOM    216  HN  LYS    13     -10.678  -1.705 -35.050  1.00  0.00           H  
ATOM    217  CA  LYS    13     -10.877  -1.774 -37.171  1.00  0.00           C  
ATOM    218  HA  LYS    13      -9.932  -2.297 -37.140  1.00  0.00           H  
ATOM    219  CB  LYS    13     -11.801  -2.780 -37.901  1.00  0.00           C  
ATOM    220  HB1 LYS    13     -11.799  -2.768 -39.012  1.00  0.00           H  
ATOM    221  HB2 LYS    13     -12.862  -2.578 -37.641  1.00  0.00           H  
ATOM    222  CG  LYS    13     -11.486  -4.109 -37.325  1.00  0.00           C  
ATOM    223  HG1 LYS    13     -11.180  -4.002 -36.262  1.00  0.00           H  
ATOM    224  HG2 LYS    13     -10.651  -4.614 -37.856  1.00  0.00           H  
ATOM    225  CD  LYS    13     -12.636  -5.177 -37.389  1.00  0.00           C  
ATOM    226  HD1 LYS    13     -13.533  -4.685 -36.954  1.00  0.00           H  
ATOM    227  HD2 LYS    13     -12.337  -6.021 -36.731  1.00  0.00           H  
ATOM    228  CE  LYS    13     -12.932  -5.635 -38.824  1.00  0.00           C  
ATOM    229  HE1 LYS    13     -12.150  -6.355 -39.146  1.00  0.00           H  
ATOM    230  HE2 LYS    13     -13.004  -4.792 -39.544  1.00  0.00           H  
ATOM    231  NZ  LYS    13     -14.235  -6.364 -38.896  1.00  0.00           N  
ATOM    232  HZ1 LYS    13     -14.252  -7.049 -38.113  1.00  0.00           H  
ATOM    233  HZ2 LYS    13     -14.240  -6.833 -39.825  1.00  0.00           H  
ATOM    234  HZ3 LYS    13     -15.040  -5.713 -38.991  1.00  0.00           H  
ATOM    235  C   LYS    13     -10.630  -0.468 -38.042  1.00  0.00           C  
ATOM    236  O   LYS    13     -10.763  -0.459 -39.273  1.00  0.00           O  
ATOM    237  N   THR    14     -10.267   0.603 -37.352  1.00  0.00           N  
ATOM    238  HN  THR    14     -10.059   0.458 -36.387  1.00  0.00           H  
ATOM    239  CA  THR    14     -10.154   1.864 -37.963  1.00  0.00           C  
ATOM    240  HA  THR    14     -10.522   1.854 -38.978  1.00  0.00           H  
ATOM    241  CB  THR    14     -11.044   2.905 -37.362  1.00  0.00           C  
ATOM    242  HB  THR    14     -12.071   2.483 -37.380  1.00  0.00           H  
ATOM    243  OG1 THR    14     -11.121   4.124 -38.127  1.00  0.00           O  
ATOM    244  HG1 THR    14     -10.963   3.982 -39.063  1.00  0.00           H  
ATOM    245  CG2 THR    14     -10.552   3.182 -35.944  1.00  0.00           C  
ATOM    246 HG21 THR    14      -9.503   3.542 -35.882  1.00  0.00           H  
ATOM    247 HG22 THR    14     -10.843   2.295 -35.340  1.00  0.00           H  
ATOM    248 HG23 THR    14     -11.182   3.964 -35.469  1.00  0.00           H  
ATOM    249  C   THR    14      -8.729   2.285 -38.049  1.00  0.00           C  
ATOM    250  O   THR    14      -7.859   1.916 -37.223  1.00  0.00           O  
ATOM    251  N   ALA    15      -8.338   2.994 -39.059  1.00  0.00           N  
ATOM    252  HN  ALA    15      -8.883   3.156 -39.878  1.00  0.00           H  
ATOM    253  CA  ALA    15      -6.953   3.429 -39.193  1.00  0.00           C  
ATOM    254  HA  ALA    15      -6.259   2.916 -38.545  1.00  0.00           H  
ATOM    255  CB  ALA    15      -6.575   3.144 -40.580  1.00  0.00           C  
ATOM    256  HB1 ALA    15      -5.573   3.532 -40.860  1.00  0.00           H  
ATOM    257  HB2 ALA    15      -7.370   3.592 -41.213  1.00  0.00           H  
ATOM    258  HB3 ALA    15      -6.460   2.041 -40.656  1.00  0.00           H  
ATOM    259  C   ALA    15      -6.858   4.970 -38.900  1.00  0.00           C  
ATOM    260  O   ALA    15      -7.483   5.717 -39.626  1.00  0.00           O  
ATOM    261  N   PRO    16      -6.115   5.508 -37.833  1.00  0.00           N  
ATOM    262  CD  PRO    16      -5.686   4.783 -36.696  1.00  0.00           C  
ATOM    263  HD1 PRO    16      -4.924   4.012 -36.939  1.00  0.00           H  
ATOM    264  HD2 PRO    16      -6.568   4.207 -36.341  1.00  0.00           H  
ATOM    265  CA  PRO    16      -6.131   6.945 -37.558  1.00  0.00           C  
ATOM    266  HA  PRO    16      -7.062   7.347 -37.929  1.00  0.00           H  
ATOM    267  CB  PRO    16      -5.945   7.058 -36.013  1.00  0.00           C  
ATOM    268  HB1 PRO    16      -6.932   7.006 -35.506  1.00  0.00           H  
ATOM    269  HB2 PRO    16      -5.388   7.941 -35.632  1.00  0.00           H  
ATOM    270  CG  PRO    16      -5.138   5.800 -35.770  1.00  0.00           C  
ATOM    271  HG1 PRO    16      -4.116   6.082 -36.102  1.00  0.00           H  
ATOM    272  HG2 PRO    16      -5.212   5.494 -34.705  1.00  0.00           H  
ATOM    273  C   PRO    16      -5.016   7.704 -38.321  1.00  0.00           C  
ATOM    274  O   PRO    16      -4.030   7.058 -38.641  1.00  0.00           O  
ATOM    275  N   CYS    17      -5.263   8.972 -38.670  1.00  0.00           N  
ATOM    276  HN  CYS    17      -6.081   9.480 -38.413  1.00  0.00           H  
ATOM    277  CA  CYS    17      -4.252   9.734 -39.431  1.00  0.00           C  
ATOM    278  HA  CYS    17      -3.876   9.096 -40.217  1.00  0.00           H  
ATOM    279  CB  CYS    17      -4.958  10.958 -40.044  1.00  0.00           C  
ATOM    280  HB1 CYS    17      -5.763  11.238 -39.332  1.00  0.00           H  
ATOM    281  HB2 CYS    17      -5.436  10.445 -40.905  1.00  0.00           H  
ATOM    282  SG  CYS    17      -3.920  12.393 -40.776  1.00  0.00           S  
ATOM    283  C   CYS    17      -3.020  10.126 -38.654  1.00  0.00           C  
ATOM    284  O   CYS    17      -3.111  10.346 -37.453  1.00  0.00           O  
ATOM    285  N   VAL    18      -1.834  10.192 -39.324  1.00  0.00           N  
ATOM    286  HN  VAL    18      -1.874  10.083 -40.315  1.00  0.00           H  
ATOM    287  CA  VAL    18      -0.486  10.510 -38.706  1.00  0.00           C  
ATOM    288  HA  VAL    18      -0.619  10.376 -37.642  1.00  0.00           H  
ATOM    289  CB  VAL    18       0.624   9.724 -39.322  1.00  0.00           C  
ATOM    290  HB  VAL    18       1.605   9.873 -38.822  1.00  0.00           H  
ATOM    291  CG1 VAL    18       0.414   8.124 -39.193  1.00  0.00           C  
ATOM    292 HG11 VAL    18       1.375   7.715 -39.571  1.00  0.00           H  
ATOM    293 HG12 VAL    18      -0.462   7.915 -39.844  1.00  0.00           H  
ATOM    294 HG13 VAL    18       0.339   7.793 -38.135  1.00  0.00           H  
ATOM    295  CG2 VAL    18       0.736  10.067 -40.817  1.00  0.00           C  
ATOM    296 HG21 VAL    18       0.901  11.147 -41.018  1.00  0.00           H  
ATOM    297 HG22 VAL    18      -0.220   9.915 -41.362  1.00  0.00           H  
ATOM    298 HG23 VAL    18       1.527   9.482 -41.333  1.00  0.00           H  
ATOM    299  C   VAL    18      -0.095  11.986 -38.681  1.00  0.00           C  
ATOM    300  O   VAL    18      -0.810  12.754 -39.216  1.00  0.00           O  
ATOM    301  N   ARG    19       0.978  12.324 -37.993  1.00  0.00           N  
ATOM    302  HN  ARG    19       1.577  11.706 -37.488  1.00  0.00           H  
ATOM    303  CA  ARG    19       1.303  13.733 -37.901  1.00  0.00           C  
ATOM    304  HA  ARG    19       0.798  14.279 -38.685  1.00  0.00           H  
ATOM    305  CB  ARG    19       0.706  14.341 -36.542  1.00  0.00           C  
ATOM    306  HB1 ARG    19       0.977  13.633 -35.730  1.00  0.00           H  
ATOM    307  HB2 ARG    19      -0.389  14.181 -36.637  1.00  0.00           H  
ATOM    308  CG  ARG    19       0.758  15.869 -36.158  1.00  0.00           C  
ATOM    309  HG1 ARG    19       1.869  15.880 -36.167  1.00  0.00           H  
ATOM    310  HG2 ARG    19       0.294  16.043 -35.164  1.00  0.00           H  
ATOM    311  CD  ARG    19      -0.040  16.771 -37.138  1.00  0.00           C  
ATOM    312  HD1 ARG    19      -1.122  16.530 -37.215  1.00  0.00           H  
ATOM    313  HD2 ARG    19       0.503  16.678 -38.103  1.00  0.00           H  
ATOM    314  NE  ARG    19       0.067  18.140 -36.562  1.00  0.00           N  
ATOM    315  HE  ARG    19       0.571  18.220 -35.702  1.00  0.00           H  
ATOM    316  CZ  ARG    19      -0.401  19.257 -37.124  1.00  0.00           C  
ATOM    317  NH1 ARG    19      -1.144  19.112 -38.141  1.00  0.00           N  
ATOM    318 HH11 ARG    19      -1.564  18.213 -38.263  1.00  0.00           H  
ATOM    319 HH12 ARG    19      -1.571  19.904 -38.577  1.00  0.00           H  
ATOM    320  NH2 ARG    19       0.006  20.400 -36.622  1.00  0.00           N  
ATOM    321 HH21 ARG    19      -0.463  21.200 -36.996  1.00  0.00           H  
ATOM    322 HH22 ARG    19       0.240  20.431 -35.650  1.00  0.00           H  
ATOM    323  C   ARG    19       2.744  13.948 -38.200  1.00  0.00           C  
ATOM    324  O   ARG    19       3.583  13.226 -37.627  1.00  0.00           O  
ATOM    325  N   LEU    20       3.062  14.838 -39.165  1.00  0.00           N  
ATOM    326  HN  LEU    20       2.378  15.457 -39.543  1.00  0.00           H  
ATOM    327  CA  LEU    20       4.404  14.918 -39.815  1.00  0.00           C  
ATOM    328  HA  LEU    20       5.162  14.324 -39.327  1.00  0.00           H  
ATOM    329  CB  LEU    20       4.434  14.601 -41.332  1.00  0.00           C  
ATOM    330  HB1 LEU    20       5.431  14.754 -41.797  1.00  0.00           H  
ATOM    331  HB2 LEU    20       3.761  15.299 -41.872  1.00  0.00           H  
ATOM    332  CG  LEU    20       3.946  13.041 -41.454  1.00  0.00           C  
ATOM    333  HG  LEU    20       3.806  12.777 -40.383  1.00  0.00           H  
ATOM    334  CD1 LEU    20       2.724  12.824 -42.338  1.00  0.00           C  
ATOM    335 HD11 LEU    20       2.532  11.757 -42.581  1.00  0.00           H  
ATOM    336 HD12 LEU    20       2.871  13.325 -43.319  1.00  0.00           H  
ATOM    337 HD13 LEU    20       1.784  13.168 -41.857  1.00  0.00           H  
ATOM    338  CD2 LEU    20       5.157  12.189 -42.028  1.00  0.00           C  
ATOM    339 HD21 LEU    20       5.471  12.454 -43.061  1.00  0.00           H  
ATOM    340 HD22 LEU    20       4.989  11.096 -41.916  1.00  0.00           H  
ATOM    341 HD23 LEU    20       6.036  12.502 -41.426  1.00  0.00           H  
ATOM    342  C   LEU    20       4.945  16.374 -39.649  1.00  0.00           C  
ATOM    343  O   LEU    20       4.272  17.346 -40.032  1.00  0.00           O  
ATOM    344  N   LEU    21       6.153  16.526 -39.163  1.00  0.00           N  
ATOM    345  HN  LEU    21       6.744  15.737 -39.011  1.00  0.00           H  
ATOM    346  CA  LEU    21       6.665  17.704 -38.544  1.00  0.00           C  
ATOM    347  HA  LEU    21       5.995  18.500 -38.833  1.00  0.00           H  
ATOM    348  CB  LEU    21       6.665  17.653 -36.969  1.00  0.00           C  
ATOM    349  HB1 LEU    21       7.145  18.610 -36.672  1.00  0.00           H  
ATOM    350  HB2 LEU    21       7.297  16.781 -36.695  1.00  0.00           H  
ATOM    351  CG  LEU    21       5.245  17.591 -36.370  1.00  0.00           C  
ATOM    352  HG  LEU    21       4.632  16.880 -36.963  1.00  0.00           H  
ATOM    353  CD1 LEU    21       5.450  17.045 -34.922  1.00  0.00           C  
ATOM    354 HD11 LEU    21       5.844  16.009 -34.997  1.00  0.00           H  
ATOM    355 HD12 LEU    21       4.522  17.019 -34.313  1.00  0.00           H  
ATOM    356 HD13 LEU    21       6.178  17.740 -34.452  1.00  0.00           H  
ATOM    357  CD2 LEU    21       4.563  18.974 -36.297  1.00  0.00           C  
ATOM    358 HD21 LEU    21       3.455  18.944 -36.223  1.00  0.00           H  
ATOM    359 HD22 LEU    21       4.702  19.453 -37.290  1.00  0.00           H  
ATOM    360 HD23 LEU    21       4.858  19.504 -35.367  1.00  0.00           H  
ATOM    361  C   LEU    21       8.034  18.029 -39.067  1.00  0.00           C  
ATOM    362  O   LEU    21       8.848  17.183 -39.293  1.00  0.00           O  
ATOM    363  N   ASN    22       8.334  19.355 -39.232  1.00  0.00           N  
ATOM    364  HN  ASN    22       7.672  20.099 -39.277  1.00  0.00           H  
ATOM    365  CA  ASN    22       9.614  19.998 -39.540  1.00  0.00           C  
ATOM    366  HA  ASN    22      10.424  19.305 -39.368  1.00  0.00           H  
ATOM    367  CB  ASN    22       9.565  20.140 -41.057  1.00  0.00           C  
ATOM    368  HB1 ASN    22       8.896  20.931 -41.459  1.00  0.00           H  
ATOM    369  HB2 ASN    22       9.157  19.181 -41.442  1.00  0.00           H  
ATOM    370  CG  ASN    22      10.956  20.498 -41.615  1.00  0.00           C  
ATOM    371  OD1 ASN    22      11.967  20.564 -40.917  1.00  0.00           O  
ATOM    372  ND2 ASN    22      11.097  20.685 -42.944  1.00  0.00           N  
ATOM    373 HD21 ASN    22      10.281  20.586 -43.515  1.00  0.00           H  
ATOM    374 HD22 ASN    22      11.934  20.922 -43.437  1.00  0.00           H  
ATOM    375  C   ASN    22       9.669  21.303 -38.733  1.00  0.00           C  
ATOM    376  O   ASN    22       8.973  21.436 -37.728  1.00  0.00           O  
ATOM    377  N   ALA    23      10.713  22.121 -38.954  1.00  0.00           N  
ATOM    378  HN  ALA    23      11.422  21.879 -39.612  1.00  0.00           H  
ATOM    379  CA  ALA    23      10.948  23.348 -38.182  1.00  0.00           C  
ATOM    380  HA  ALA    23      11.061  23.071 -37.145  1.00  0.00           H  
ATOM    381  CB  ALA    23      12.225  23.948 -38.743  1.00  0.00           C  
ATOM    382  HB1 ALA    23      12.304  24.994 -38.378  1.00  0.00           H  
ATOM    383  HB2 ALA    23      12.099  23.973 -39.847  1.00  0.00           H  
ATOM    384  HB3 ALA    23      13.126  23.377 -38.433  1.00  0.00           H  
ATOM    385  C   ALA    23       9.822  24.416 -38.273  1.00  0.00           C  
ATOM    386  O   ALA    23       9.532  24.993 -37.200  1.00  0.00           O  
ATOM    387  N   THR    24       9.284  24.661 -39.496  1.00  0.00           N  
ATOM    388  HN  THR    24       9.654  24.076 -40.214  1.00  0.00           H  
ATOM    389  CA  THR    24       8.192  25.594 -39.712  1.00  0.00           C  
ATOM    390  HA  THR    24       8.021  26.026 -38.737  1.00  0.00           H  
ATOM    391  CB  THR    24       8.557  26.794 -40.642  1.00  0.00           C  
ATOM    392  HB  THR    24       7.723  27.380 -41.084  1.00  0.00           H  
ATOM    393  OG1 THR    24       9.353  26.337 -41.717  1.00  0.00           O  
ATOM    394  HG1 THR    24       8.961  25.647 -42.256  1.00  0.00           H  
ATOM    395  CG2 THR    24       9.437  27.747 -39.805  1.00  0.00           C  
ATOM    396 HG21 THR    24      10.091  28.345 -40.475  1.00  0.00           H  
ATOM    397 HG22 THR    24       9.930  27.050 -39.094  1.00  0.00           H  
ATOM    398 HG23 THR    24       8.809  28.356 -39.121  1.00  0.00           H  
ATOM    399  C   THR    24       6.972  24.903 -40.263  1.00  0.00           C  
ATOM    400  O   THR    24       5.934  25.508 -40.507  1.00  0.00           O  
ATOM    401  N   HSE    25       7.061  23.572 -40.516  1.00  0.00           N  
ATOM    402  HN  HSE    25       7.801  23.077 -40.067  1.00  0.00           H  
ATOM    403  CA  HSE    25       6.093  22.910 -41.452  1.00  0.00           C  
ATOM    404  HA  HSE    25       5.224  23.540 -41.571  1.00  0.00           H  
ATOM    405  CB  HSE    25       6.740  22.565 -42.873  1.00  0.00           C  
ATOM    406  HB1 HSE    25       5.995  21.957 -43.430  1.00  0.00           H  
ATOM    407  HB2 HSE    25       7.664  21.968 -42.718  1.00  0.00           H  
ATOM    408  ND1 HSE    25       8.166  24.269 -43.723  1.00  0.00           N  
ATOM    409  CG  HSE    25       6.946  23.591 -43.825  1.00  0.00           C  
ATOM    410  CE1 HSE    25       8.295  25.015 -44.819  1.00  0.00           C  
ATOM    411  HE1 HSE    25       9.194  25.540 -45.144  1.00  0.00           H  
ATOM    412  NE2 HSE    25       7.248  24.824 -45.606  1.00  0.00           N  
ATOM    413  HE2 HSE    25       7.198  25.323 -46.472  1.00  0.00           H  
ATOM    414  CD2 HSE    25       6.369  23.997 -44.961  1.00  0.00           C  
ATOM    415  HD2 HSE    25       5.473  23.556 -45.378  1.00  0.00           H  
ATOM    416  C   HSE    25       5.490  21.701 -40.800  1.00  0.00           C  
ATOM    417  O   HSE    25       6.199  20.865 -40.255  1.00  0.00           O  
ATOM    418  N   GLN    26       4.167  21.544 -40.822  1.00  0.00           N  
ATOM    419  HN  GLN    26       3.648  22.207 -41.356  1.00  0.00           H  
ATOM    420  CA  GLN    26       3.437  20.494 -40.191  1.00  0.00           C  
ATOM    421  HA  GLN    26       4.108  19.677 -39.970  1.00  0.00           H  
ATOM    422  CB  GLN    26       2.759  20.931 -38.895  1.00  0.00           C  
ATOM    423  HB1 GLN    26       3.463  21.345 -38.142  1.00  0.00           H  
ATOM    424  HB2 GLN    26       2.373  20.024 -38.383  1.00  0.00           H  
ATOM    425  CG  GLN    26       1.618  21.972 -38.919  1.00  0.00           C  
ATOM    426  HG1 GLN    26       1.186  22.292 -37.947  1.00  0.00           H  
ATOM    427  HG2 GLN    26       0.819  21.521 -39.546  1.00  0.00           H  
ATOM    428  CD  GLN    26       2.097  23.319 -39.485  1.00  0.00           C  
ATOM    429  OE1 GLN    26       3.203  23.816 -39.260  1.00  0.00           O  
ATOM    430  NE2 GLN    26       1.300  23.951 -40.348  1.00  0.00           N  
ATOM    431 HE21 GLN    26       1.732  24.654 -40.913  1.00  0.00           H  
ATOM    432 HE22 GLN    26       0.324  23.739 -40.299  1.00  0.00           H  
ATOM    433  C   GLN    26       2.369  19.989 -41.255  1.00  0.00           C  
ATOM    434  O   GLN    26       1.482  20.662 -41.739  1.00  0.00           O  
ATOM    435  N   ILE    27       2.395  18.669 -41.572  1.00  0.00           N  
ATOM    436  HN  ILE    27       3.043  18.042 -41.147  1.00  0.00           H  
ATOM    437  CA  ILE    27       1.390  18.048 -42.437  1.00  0.00           C  
ATOM    438  HA  ILE    27       0.680  18.770 -42.811  1.00  0.00           H  
ATOM    439  CB  ILE    27       2.011  17.490 -43.670  1.00  0.00           C  
ATOM    440  HB  ILE    27       2.842  16.827 -43.345  1.00  0.00           H  
ATOM    441  CG2 ILE    27       1.082  16.633 -44.553  1.00  0.00           C  
ATOM    442 HG21 ILE    27       1.371  16.571 -45.624  1.00  0.00           H  
ATOM    443 HG22 ILE    27       0.060  17.070 -44.534  1.00  0.00           H  
ATOM    444 HG23 ILE    27       0.912  15.626 -44.117  1.00  0.00           H  
ATOM    445  CG1 ILE    27       2.685  18.640 -44.467  1.00  0.00           C  
ATOM    446 HG11 ILE    27       3.467  19.090 -43.818  1.00  0.00           H  
ATOM    447 HG12 ILE    27       1.874  19.371 -44.675  1.00  0.00           H  
ATOM    448  CD  ILE    27       3.327  18.269 -45.864  1.00  0.00           C  
ATOM    449  HD1 ILE    27       3.854  19.106 -46.370  1.00  0.00           H  
ATOM    450  HD2 ILE    27       2.655  17.794 -46.611  1.00  0.00           H  
ATOM    451  HD3 ILE    27       3.970  17.379 -45.691  1.00  0.00           H  
ATOM    452  C   ILE    27       0.759  16.961 -41.481  1.00  0.00           C  
ATOM    453  O   ILE    27       1.394  16.491 -40.569  1.00  0.00           O  
ATOM    454  N   GLY    28      -0.559  16.603 -41.699  1.00  0.00           N  
ATOM    455  HN  GLY    28      -1.082  17.054 -42.418  1.00  0.00           H  
ATOM    456  CA  GLY    28      -1.315  15.582 -41.001  1.00  0.00           C  
ATOM    457  HA1 GLY    28      -0.571  15.051 -40.425  1.00  0.00           H  
ATOM    458  HA2 GLY    28      -1.778  14.917 -41.715  1.00  0.00           H  
ATOM    459  C   GLY    28      -2.303  16.154 -40.043  1.00  0.00           C  
ATOM    460  O   GLY    28      -2.511  17.348 -40.050  1.00  0.00           O  
ATOM    461  N   CYS    29      -2.816  15.260 -39.190  1.00  0.00           N  
ATOM    462  HN  CYS    29      -2.695  14.279 -39.317  1.00  0.00           H  
ATOM    463  CA  CYS    29      -4.039  15.511 -38.359  1.00  0.00           C  
ATOM    464  HA  CYS    29      -4.425  16.456 -38.710  1.00  0.00           H  
ATOM    465  CB  CYS    29      -5.033  14.375 -38.592  1.00  0.00           C  
ATOM    466  HB1 CYS    29      -6.013  14.612 -38.126  1.00  0.00           H  
ATOM    467  HB2 CYS    29      -4.597  13.516 -38.038  1.00  0.00           H  
ATOM    468  SG  CYS    29      -5.188  13.896 -40.408  1.00  0.00           S  
ATOM    469  C   CYS    29      -3.757  15.668 -36.828  1.00  0.00           C  
ATOM    470  O   CYS    29      -2.997  14.946 -36.174  1.00  0.00           O  
ATOM    471  N   GLN    30      -4.478  16.632 -36.218  1.00  0.00           N  
ATOM    472  HN  GLN    30      -5.126  17.244 -36.664  1.00  0.00           H  
ATOM    473  CA  GLN    30      -4.055  17.109 -34.878  1.00  0.00           C  
ATOM    474  HA  GLN    30      -3.256  16.540 -34.425  1.00  0.00           H  
ATOM    475  CB  GLN    30      -3.853  18.694 -34.922  1.00  0.00           C  
ATOM    476  HB1 GLN    30      -4.658  19.127 -35.554  1.00  0.00           H  
ATOM    477  HB2 GLN    30      -2.958  19.058 -35.470  1.00  0.00           H  
ATOM    478  CG  GLN    30      -3.813  19.395 -33.513  1.00  0.00           C  
ATOM    479  HG1 GLN    30      -4.819  19.519 -33.057  1.00  0.00           H  
ATOM    480  HG2 GLN    30      -3.470  20.432 -33.717  1.00  0.00           H  
ATOM    481  CD  GLN    30      -2.861  18.763 -32.505  1.00  0.00           C  
ATOM    482  OE1 GLN    30      -1.834  18.246 -32.915  1.00  0.00           O  
ATOM    483  NE2 GLN    30      -3.197  18.683 -31.153  1.00  0.00           N  
ATOM    484 HE21 GLN    30      -2.837  17.841 -30.751  1.00  0.00           H  
ATOM    485 HE22 GLN    30      -4.110  19.021 -30.926  1.00  0.00           H  
ATOM    486  C   GLN    30      -5.224  16.849 -33.867  1.00  0.00           C  
ATOM    487  O   GLN    30      -6.283  17.539 -33.942  1.00  0.00           O  
ATOM    488  N   SER    31      -5.001  15.984 -32.825  1.00  0.00           N  
ATOM    489  HN  SER    31      -4.335  15.244 -32.879  1.00  0.00           H  
ATOM    490  CA  SER    31      -5.729  15.904 -31.542  1.00  0.00           C  
ATOM    491  HA  SER    31      -6.334  16.769 -31.312  1.00  0.00           H  
ATOM    492  CB  SER    31      -6.710  14.702 -31.529  1.00  0.00           C  
ATOM    493  HB1 SER    31      -6.121  13.761 -31.579  1.00  0.00           H  
ATOM    494  HB2 SER    31      -7.310  14.804 -32.458  1.00  0.00           H  
ATOM    495  OG  SER    31      -7.506  14.665 -30.288  1.00  0.00           O  
ATOM    496  HG1 SER    31      -8.117  15.402 -30.357  1.00  0.00           H  
ATOM    497  C   SER    31      -4.613  15.685 -30.449  1.00  0.00           C  
ATOM    498  O   SER    31      -3.388  15.490 -30.740  1.00  0.00           O  
ATOM    499  N   SER    32      -4.967  15.787 -29.187  1.00  0.00           N  
ATOM    500  HN  SER    32      -5.900  16.008 -28.915  1.00  0.00           H  
ATOM    501  CA  SER    32      -4.112  15.726 -28.057  1.00  0.00           C  
ATOM    502  HA  SER    32      -3.271  15.100 -28.316  1.00  0.00           H  
ATOM    503  CB  SER    32      -3.517  17.212 -27.712  1.00  0.00           C  
ATOM    504  HB1 SER    32      -4.340  17.957 -27.758  1.00  0.00           H  
ATOM    505  HB2 SER    32      -2.803  17.432 -28.534  1.00  0.00           H  
ATOM    506  OG  SER    32      -2.822  17.238 -26.428  1.00  0.00           O  
ATOM    507  HG1 SER    32      -3.490  17.028 -25.771  1.00  0.00           H  
ATOM    508  C   SER    32      -4.804  15.027 -26.884  1.00  0.00           C  
ATOM    509  O   SER    32      -5.950  14.584 -26.964  1.00  0.00           O  
ATOM    510  N   ILE    33      -4.033  14.875 -25.769  1.00  0.00           N  
ATOM    511  HN  ILE    33      -3.075  15.140 -25.844  1.00  0.00           H  
ATOM    512  CA  ILE    33      -4.366  14.410 -24.416  1.00  0.00           C  
ATOM    513  HA  ILE    33      -4.095  13.364 -24.412  1.00  0.00           H  
ATOM    514  CB  ILE    33      -3.659  15.320 -23.370  1.00  0.00           C  
ATOM    515  HB  ILE    33      -4.057  16.349 -23.499  1.00  0.00           H  
ATOM    516  CG2 ILE    33      -3.928  14.765 -21.932  1.00  0.00           C  
ATOM    517 HG21 ILE    33      -3.820  13.660 -21.919  1.00  0.00           H  
ATOM    518 HG22 ILE    33      -4.963  15.098 -21.702  1.00  0.00           H  
ATOM    519 HG23 ILE    33      -3.266  15.186 -21.145  1.00  0.00           H  
ATOM    520  CG1 ILE    33      -2.124  15.261 -23.692  1.00  0.00           C  
ATOM    521 HG11 ILE    33      -1.606  15.688 -22.806  1.00  0.00           H  
ATOM    522 HG12 ILE    33      -1.889  16.060 -24.427  1.00  0.00           H  
ATOM    523  CD  ILE    33      -1.407  13.905 -23.874  1.00  0.00           C  
ATOM    524  HD1 ILE    33      -1.769  13.220 -23.078  1.00  0.00           H  
ATOM    525  HD2 ILE    33      -0.319  14.060 -23.713  1.00  0.00           H  
ATOM    526  HD3 ILE    33      -1.604  13.595 -24.922  1.00  0.00           H  
ATOM    527  C   ILE    33      -5.873  14.430 -24.077  1.00  0.00           C  
ATOM    528  O   ILE    33      -6.555  15.472 -24.145  1.00  0.00           O  
ATOM    529  N   SER    34      -6.404  13.207 -23.822  1.00  0.00           N  
ATOM    530  HN  SER    34      -5.845  12.393 -23.685  1.00  0.00           H  
ATOM    531  CA  SER    34      -7.827  13.033 -23.437  1.00  0.00           C  
ATOM    532  HA  SER    34      -8.054  12.036 -23.090  1.00  0.00           H  
ATOM    533  CB  SER    34      -8.331  13.955 -22.261  1.00  0.00           C  
ATOM    534  HB1 SER    34      -9.410  13.857 -22.015  1.00  0.00           H  
ATOM    535  HB2 SER    34      -8.150  15.043 -22.394  1.00  0.00           H  
ATOM    536  OG  SER    34      -7.568  13.679 -21.127  1.00  0.00           O  
ATOM    537  HG1 SER    34      -7.728  14.324 -20.434  1.00  0.00           H  
ATOM    538  C   SER    34      -8.732  13.079 -24.597  1.00  0.00           C  
ATOM    539  O   SER    34      -9.963  12.992 -24.429  1.00  0.00           O  
ATOM    540  N   GLY    35      -8.297  13.218 -25.863  1.00  0.00           N  
ATOM    541  HN  GLY    35      -7.337  13.381 -26.080  1.00  0.00           H  
ATOM    542  CA  GLY    35      -9.168  13.094 -27.036  1.00  0.00           C  
ATOM    543  HA1 GLY    35      -9.833  12.280 -26.787  1.00  0.00           H  
ATOM    544  HA2 GLY    35      -8.530  13.003 -27.903  1.00  0.00           H  
ATOM    545  C   GLY    35     -10.139  14.198 -27.384  1.00  0.00           C  
ATOM    546  O   GLY    35     -10.395  15.127 -26.574  1.00  0.00           O  
ATOM    547  N   ASP    36     -10.778  14.171 -28.553  1.00  0.00           N  
ATOM    548  HN  ASP    36     -10.577  13.476 -29.239  1.00  0.00           H  
ATOM    549  CA  ASP    36     -11.759  15.111 -28.952  1.00  0.00           C  
ATOM    550  HA  ASP    36     -11.855  15.840 -28.162  1.00  0.00           H  
ATOM    551  CB  ASP    36     -11.279  15.830 -30.251  1.00  0.00           C  
ATOM    552  HB1 ASP    36     -12.146  16.277 -30.783  1.00  0.00           H  
ATOM    553  HB2 ASP    36     -10.874  15.059 -30.942  1.00  0.00           H  
ATOM    554  CG  ASP    36     -10.083  16.721 -29.877  1.00  0.00           C  
ATOM    555  OD1 ASP    36     -10.276  17.535 -28.953  1.00  0.00           O  
ATOM    556  OD2 ASP    36      -9.009  16.718 -30.500  1.00  0.00           O  
ATOM    557  C   ASP    36     -13.090  14.465 -28.987  1.00  0.00           C  
ATOM    558  O   ASP    36     -13.242  13.343 -29.495  1.00  0.00           O  
ATOM    559  N   THR    37     -14.123  15.040 -28.365  1.00  0.00           N  
ATOM    560  HN  THR    37     -14.007  15.889 -27.855  1.00  0.00           H  
ATOM    561  CA  THR    37     -15.395  14.534 -28.251  1.00  0.00           C  
ATOM    562  HA  THR    37     -15.400  13.565 -28.728  1.00  0.00           H  
ATOM    563  CB  THR    37     -15.979  14.415 -26.813  1.00  0.00           C  
ATOM    564  HB  THR    37     -16.111  15.442 -26.411  1.00  0.00           H  
ATOM    565  OG1 THR    37     -15.097  13.677 -25.960  1.00  0.00           O  
ATOM    566  HG1 THR    37     -14.263  14.099 -26.178  1.00  0.00           H  
ATOM    567  CG2 THR    37     -17.341  13.673 -26.812  1.00  0.00           C  
ATOM    568 HG21 THR    37     -18.104  14.391 -27.181  1.00  0.00           H  
ATOM    569 HG22 THR    37     -17.472  13.463 -25.729  1.00  0.00           H  
ATOM    570 HG23 THR    37     -17.375  12.706 -27.358  1.00  0.00           H  
ATOM    571  C   THR    37     -16.343  15.477 -29.062  1.00  0.00           C  
ATOM    572  O   THR    37     -16.282  16.708 -28.919  1.00  0.00           O  
ATOM    573  N   GLY    38     -17.218  14.936 -29.937  1.00  0.00           N  
ATOM    574  HN  GLY    38     -17.283  13.951 -30.077  1.00  0.00           H  
ATOM    575  CA  GLY    38     -18.329  15.754 -30.370  1.00  0.00           C  
ATOM    576  HA1 GLY    38     -17.954  16.157 -31.299  1.00  0.00           H  
ATOM    577  HA2 GLY    38     -18.539  16.587 -29.715  1.00  0.00           H  
ATOM    578  C   GLY    38     -19.608  15.021 -30.678  1.00  0.00           C  
ATOM    579  O   GLY    38     -19.757  13.815 -30.624  1.00  0.00           O  
ATOM    580  N   VAL    39     -20.627  15.746 -31.049  1.00  0.00           N  
ATOM    581  HN  VAL    39     -20.607  16.738 -30.953  1.00  0.00           H  
ATOM    582  CA  VAL    39     -21.914  15.251 -31.598  1.00  0.00           C  
ATOM    583  HA  VAL    39     -22.171  14.386 -31.005  1.00  0.00           H  
ATOM    584  CB  VAL    39     -23.040  16.359 -31.547  1.00  0.00           C  
ATOM    585  HB  VAL    39     -22.595  17.289 -31.960  1.00  0.00           H  
ATOM    586  CG1 VAL    39     -24.236  16.015 -32.477  1.00  0.00           C  
ATOM    587 HG11 VAL    39     -25.057  16.757 -32.382  1.00  0.00           H  
ATOM    588 HG12 VAL    39     -24.780  15.139 -32.064  1.00  0.00           H  
ATOM    589 HG13 VAL    39     -23.946  15.928 -33.546  1.00  0.00           H  
ATOM    590  CG2 VAL    39     -23.437  16.439 -30.060  1.00  0.00           C  
ATOM    591 HG21 VAL    39     -24.283  17.159 -30.042  1.00  0.00           H  
ATOM    592 HG22 VAL    39     -22.579  16.888 -29.515  1.00  0.00           H  
ATOM    593 HG23 VAL    39     -23.741  15.464 -29.624  1.00  0.00           H  
ATOM    594  C   VAL    39     -21.941  14.562 -33.022  1.00  0.00           C  
ATOM    595  O   VAL    39     -21.513  15.191 -33.982  1.00  0.00           O  
ATOM    596  N   ILE    40     -22.267  13.224 -33.140  1.00  0.00           N  
ATOM    597  HN  ILE    40     -22.500  12.718 -32.313  1.00  0.00           H  
ATOM    598  CA  ILE    40     -22.441  12.521 -34.426  1.00  0.00           C  
ATOM    599  HA  ILE    40     -21.535  12.236 -34.941  1.00  0.00           H  
ATOM    600  CB  ILE    40     -23.195  11.151 -34.265  1.00  0.00           C  
ATOM    601  HB  ILE    40     -24.250  11.409 -34.032  1.00  0.00           H  
ATOM    602  CG2 ILE    40     -23.062  10.466 -35.706  1.00  0.00           C  
ATOM    603 HG21 ILE    40     -23.658  10.935 -36.518  1.00  0.00           H  
ATOM    604 HG22 ILE    40     -23.377   9.419 -35.507  1.00  0.00           H  
ATOM    605 HG23 ILE    40     -22.004  10.538 -36.038  1.00  0.00           H  
ATOM    606  CG1 ILE    40     -22.620  10.257 -33.156  1.00  0.00           C  
ATOM    607 HG11 ILE    40     -22.583  10.885 -32.240  1.00  0.00           H  
ATOM    608 HG12 ILE    40     -21.583   9.914 -33.361  1.00  0.00           H  
ATOM    609  CD  ILE    40     -23.454   8.969 -32.841  1.00  0.00           C  
ATOM    610  HD1 ILE    40     -23.148   8.650 -31.822  1.00  0.00           H  
ATOM    611  HD2 ILE    40     -23.127   8.134 -33.497  1.00  0.00           H  
ATOM    612  HD3 ILE    40     -24.548   9.163 -32.845  1.00  0.00           H  
ATOM    613  C   ILE    40     -23.282  13.362 -35.391  1.00  0.00           C  
ATOM    614  O   ILE    40     -24.423  13.752 -35.105  1.00  0.00           O  
ATOM    615  N   HSE    41     -22.653  13.610 -36.584  1.00  0.00           N  
ATOM    616  HN  HSE    41     -21.756  13.234 -36.806  1.00  0.00           H  
ATOM    617  CA  HSE    41     -23.355  14.181 -37.700  1.00  0.00           C  
ATOM    618  HA  HSE    41     -24.394  13.896 -37.624  1.00  0.00           H  
ATOM    619  CB  HSE    41     -23.105  15.710 -37.800  1.00  0.00           C  
ATOM    620  HB1 HSE    41     -22.135  16.026 -38.241  1.00  0.00           H  
ATOM    621  HB2 HSE    41     -23.089  16.030 -36.736  1.00  0.00           H  
ATOM    622  ND1 HSE    41     -25.414  16.343 -37.953  1.00  0.00           N  
ATOM    623  CG  HSE    41     -24.184  16.473 -38.540  1.00  0.00           C  
ATOM    624  CE1 HSE    41     -26.229  16.926 -38.791  1.00  0.00           C  
ATOM    625  HE1 HSE    41     -27.291  16.863 -38.551  1.00  0.00           H  
ATOM    626  NE2 HSE    41     -25.610  17.331 -39.888  1.00  0.00           N  
ATOM    627  HE2 HSE    41     -26.066  17.529 -40.755  1.00  0.00           H  
ATOM    628  CD2 HSE    41     -24.268  17.090 -39.748  1.00  0.00           C  
ATOM    629  HD2 HSE    41     -23.526  17.144 -40.535  1.00  0.00           H  
ATOM    630  C   HSE    41     -22.983  13.552 -39.046  1.00  0.00           C  
ATOM    631  O   HSE    41     -21.810  13.378 -39.343  1.00  0.00           O  
ATOM    632  N   VAL    42     -23.940  13.320 -39.971  1.00  0.00           N  
ATOM    633  HN  VAL    42     -24.899  13.569 -39.859  1.00  0.00           H  
ATOM    634  CA  VAL    42     -23.698  12.467 -41.153  1.00  0.00           C  
ATOM    635  HA  VAL    42     -22.631  12.322 -41.243  1.00  0.00           H  
ATOM    636  CB  VAL    42     -24.503  11.199 -41.128  1.00  0.00           C  
ATOM    637  HB  VAL    42     -25.583  11.355 -41.338  1.00  0.00           H  
ATOM    638  CG1 VAL    42     -23.950  10.235 -42.189  1.00  0.00           C  
ATOM    639 HG11 VAL    42     -22.861  10.052 -42.071  1.00  0.00           H  
ATOM    640 HG12 VAL    42     -24.016  10.467 -43.273  1.00  0.00           H  
ATOM    641 HG13 VAL    42     -24.402   9.230 -42.050  1.00  0.00           H  
ATOM    642  CG2 VAL    42     -24.544  10.512 -39.782  1.00  0.00           C  
ATOM    643 HG21 VAL    42     -24.765  11.306 -39.037  1.00  0.00           H  
ATOM    644 HG22 VAL    42     -23.538  10.189 -39.436  1.00  0.00           H  
ATOM    645 HG23 VAL    42     -25.209   9.623 -39.733  1.00  0.00           H  
ATOM    646  C   VAL    42     -24.053  13.293 -42.392  1.00  0.00           C  
ATOM    647  O   VAL    42     -25.238  13.598 -42.591  1.00  0.00           O  
ATOM    648  N   VAL    43     -22.981  13.635 -43.161  1.00  0.00           N  
ATOM    649  HN  VAL    43     -22.063  13.291 -42.979  1.00  0.00           H  
ATOM    650  CA  VAL    43     -23.095  14.528 -44.240  1.00  0.00           C  
ATOM    651  HA  VAL    43     -23.903  15.190 -43.964  1.00  0.00           H  
ATOM    652  CB  VAL    43     -21.850  15.390 -44.442  1.00  0.00           C  
ATOM    653  HB  VAL    43     -21.007  14.669 -44.373  1.00  0.00           H  
ATOM    654  CG1 VAL    43     -21.854  16.146 -45.796  1.00  0.00           C  
ATOM    655 HG11 VAL    43     -21.886  15.350 -46.571  1.00  0.00           H  
ATOM    656 HG12 VAL    43     -21.048  16.895 -45.944  1.00  0.00           H  
ATOM    657 HG13 VAL    43     -22.824  16.659 -45.970  1.00  0.00           H  
ATOM    658  CG2 VAL    43     -21.820  16.420 -43.318  1.00  0.00           C  
ATOM    659 HG21 VAL    43     -20.854  16.969 -43.300  1.00  0.00           H  
ATOM    660 HG22 VAL    43     -21.818  15.954 -42.309  1.00  0.00           H  
ATOM    661 HG23 VAL    43     -22.666  17.135 -43.399  1.00  0.00           H  
ATOM    662  C   VAL    43     -23.369  13.805 -45.510  1.00  0.00           C  
ATOM    663  O   VAL    43     -22.705  12.902 -45.954  1.00  0.00           O  
ATOM    664  N   GLU    44     -24.419  14.204 -46.132  1.00  0.00           N  
ATOM    665  HN  GLU    44     -25.002  14.889 -45.702  1.00  0.00           H  
ATOM    666  CA  GLU    44     -24.857  13.695 -47.399  1.00  0.00           C  
ATOM    667  HA  GLU    44     -24.180  12.954 -47.797  1.00  0.00           H  
ATOM    668  CB  GLU    44     -26.193  12.929 -47.464  1.00  0.00           C  
ATOM    669  HB1 GLU    44     -26.401  12.684 -48.528  1.00  0.00           H  
ATOM    670  HB2 GLU    44     -27.022  13.547 -47.059  1.00  0.00           H  
ATOM    671  CG  GLU    44     -26.095  11.537 -46.726  1.00  0.00           C  
ATOM    672  HG1 GLU    44     -25.848  11.882 -45.699  1.00  0.00           H  
ATOM    673  HG2 GLU    44     -25.169  11.040 -47.086  1.00  0.00           H  
ATOM    674  CD  GLU    44     -27.378  10.791 -46.666  1.00  0.00           C  
ATOM    675  OE1 GLU    44     -28.299  11.367 -46.055  1.00  0.00           O  
ATOM    676  OE2 GLU    44     -27.519   9.638 -47.161  1.00  0.00           O  
ATOM    677  C   GLU    44     -24.854  14.765 -48.471  1.00  0.00           C  
ATOM    678  O   GLU    44     -24.526  14.593 -49.596  1.00  0.00           O  
ATOM    679  N   LYS    45     -25.134  16.066 -48.027  1.00  0.00           N  
ATOM    680  HN  LYS    45     -25.446  16.348 -47.123  1.00  0.00           H  
ATOM    681  CA  LYS    45     -25.027  17.122 -49.034  1.00  0.00           C  
ATOM    682  HA  LYS    45     -24.197  16.964 -49.706  1.00  0.00           H  
ATOM    683  CB  LYS    45     -26.347  17.210 -49.837  1.00  0.00           C  
ATOM    684  HB1 LYS    45     -26.743  16.189 -50.024  1.00  0.00           H  
ATOM    685  HB2 LYS    45     -26.123  17.535 -50.876  1.00  0.00           H  
ATOM    686  CG  LYS    45     -27.501  17.994 -49.239  1.00  0.00           C  
ATOM    687  HG1 LYS    45     -28.327  17.924 -49.979  1.00  0.00           H  
ATOM    688  HG2 LYS    45     -27.228  19.058 -49.404  1.00  0.00           H  
ATOM    689  CD  LYS    45     -28.066  17.663 -47.857  1.00  0.00           C  
ATOM    690  HD1 LYS    45     -28.707  18.475 -47.452  1.00  0.00           H  
ATOM    691  HD2 LYS    45     -27.203  17.624 -47.159  1.00  0.00           H  
ATOM    692  CE  LYS    45     -28.691  16.270 -47.765  1.00  0.00           C  
ATOM    693  HE1 LYS    45     -27.894  15.552 -48.054  1.00  0.00           H  
ATOM    694  HE2 LYS    45     -29.638  16.245 -48.345  1.00  0.00           H  
ATOM    695  NZ  LYS    45     -29.017  15.968 -46.374  1.00  0.00           N  
ATOM    696  HZ1 LYS    45     -29.850  16.552 -46.157  1.00  0.00           H  
ATOM    697  HZ2 LYS    45     -28.233  16.226 -45.742  1.00  0.00           H  
ATOM    698  HZ3 LYS    45     -29.237  14.961 -46.232  1.00  0.00           H  
ATOM    699  C   LYS    45     -24.756  18.419 -48.274  1.00  0.00           C  
ATOM    700  O   LYS    45     -24.555  18.405 -47.048  1.00  0.00           O  
ATOM    701  N   GLU    46     -24.806  19.620 -48.875  1.00  0.00           N  
ATOM    702  HN  GLU    46     -25.275  19.618 -49.755  1.00  0.00           H  
ATOM    703  CA  GLU    46     -24.306  20.894 -48.356  1.00  0.00           C  
ATOM    704  HA  GLU    46     -23.252  20.773 -48.153  1.00  0.00           H  
ATOM    705  CB  GLU    46     -24.603  21.941 -49.503  1.00  0.00           C  
ATOM    706  HB1 GLU    46     -24.612  22.970 -49.084  1.00  0.00           H  
ATOM    707  HB2 GLU    46     -25.623  21.713 -49.879  1.00  0.00           H  
ATOM    708  CG  GLU    46     -23.591  21.846 -50.612  1.00  0.00           C  
ATOM    709  HG1 GLU    46     -23.633  20.868 -51.137  1.00  0.00           H  
ATOM    710  HG2 GLU    46     -22.577  22.227 -50.367  1.00  0.00           H  
ATOM    711  CD  GLU    46     -23.876  22.959 -51.659  1.00  0.00           C  
ATOM    712  OE1 GLU    46     -24.180  22.617 -52.813  1.00  0.00           O  
ATOM    713  OE2 GLU    46     -23.823  24.142 -51.238  1.00  0.00           O  
ATOM    714  C   GLU    46     -24.901  21.437 -47.010  1.00  0.00           C  
ATOM    715  O   GLU    46     -24.226  22.056 -46.194  1.00  0.00           O  
ATOM    716  N   GLU    47     -26.248  21.234 -46.856  1.00  0.00           N  
ATOM    717  HN  GLU    47     -26.726  20.737 -47.577  1.00  0.00           H  
ATOM    718  CA  GLU    47     -27.098  21.699 -45.810  1.00  0.00           C  
ATOM    719  HA  GLU    47     -26.964  22.764 -45.685  1.00  0.00           H  
ATOM    720  CB  GLU    47     -28.644  21.387 -45.981  1.00  0.00           C  
ATOM    721  HB1 GLU    47     -29.187  21.579 -45.032  1.00  0.00           H  
ATOM    722  HB2 GLU    47     -28.726  20.298 -46.186  1.00  0.00           H  
ATOM    723  CG  GLU    47     -29.331  22.178 -47.128  1.00  0.00           C  
ATOM    724  HG1 GLU    47     -30.440  22.113 -47.093  1.00  0.00           H  
ATOM    725  HG2 GLU    47     -28.921  21.700 -48.042  1.00  0.00           H  
ATOM    726  CD  GLU    47     -28.942  23.685 -47.218  1.00  0.00           C  
ATOM    727  OE1 GLU    47     -29.337  24.452 -46.332  1.00  0.00           O  
ATOM    728  OE2 GLU    47     -28.219  24.081 -48.146  1.00  0.00           O  
ATOM    729  C   GLU    47     -26.675  21.116 -44.528  1.00  0.00           C  
ATOM    730  O   GLU    47     -26.654  21.787 -43.493  1.00  0.00           O  
ATOM    731  N   ASP    48     -26.250  19.817 -44.533  1.00  0.00           N  
ATOM    732  HN  ASP    48     -26.525  19.295 -45.337  1.00  0.00           H  
ATOM    733  CA  ASP    48     -25.669  19.080 -43.401  1.00  0.00           C  
ATOM    734  HA  ASP    48     -26.427  19.089 -42.631  1.00  0.00           H  
ATOM    735  CB  ASP    48     -25.336  17.676 -43.910  1.00  0.00           C  
ATOM    736  HB1 ASP    48     -25.049  17.034 -43.050  1.00  0.00           H  
ATOM    737  HB2 ASP    48     -24.557  17.631 -44.702  1.00  0.00           H  
ATOM    738  CG  ASP    48     -26.494  16.946 -44.435  1.00  0.00           C  
ATOM    739  OD1 ASP    48     -27.661  17.332 -44.349  1.00  0.00           O  
ATOM    740  OD2 ASP    48     -26.293  15.968 -45.265  1.00  0.00           O  
ATOM    741  C   ASP    48     -24.422  19.717 -42.839  1.00  0.00           C  
ATOM    742  O   ASP    48     -24.222  19.900 -41.626  1.00  0.00           O  
ATOM    743  N   LEU    49     -23.518  20.036 -43.807  1.00  0.00           N  
ATOM    744  HN  LEU    49     -23.715  19.749 -44.741  1.00  0.00           H  
ATOM    745  CA  LEU    49     -22.201  20.689 -43.591  1.00  0.00           C  
ATOM    746  HA  LEU    49     -21.717  20.067 -42.853  1.00  0.00           H  
ATOM    747  CB  LEU    49     -21.406  20.885 -44.900  1.00  0.00           C  
ATOM    748  HB1 LEU    49     -22.067  21.409 -45.623  1.00  0.00           H  
ATOM    749  HB2 LEU    49     -21.197  19.891 -45.349  1.00  0.00           H  
ATOM    750  CG  LEU    49     -19.988  21.609 -44.865  1.00  0.00           C  
ATOM    751  HG  LEU    49     -20.217  22.690 -44.755  1.00  0.00           H  
ATOM    752  CD1 LEU    49     -18.948  21.195 -43.772  1.00  0.00           C  
ATOM    753 HD11 LEU    49     -18.621  20.145 -43.933  1.00  0.00           H  
ATOM    754 HD12 LEU    49     -19.420  21.259 -42.768  1.00  0.00           H  
ATOM    755 HD13 LEU    49     -18.022  21.801 -43.876  1.00  0.00           H  
ATOM    756  CD2 LEU    49     -19.436  21.562 -46.276  1.00  0.00           C  
ATOM    757 HD21 LEU    49     -20.278  22.102 -46.759  1.00  0.00           H  
ATOM    758 HD22 LEU    49     -19.453  20.552 -46.738  1.00  0.00           H  
ATOM    759 HD23 LEU    49     -18.387  21.910 -46.395  1.00  0.00           H  
ATOM    760  C   LEU    49     -22.388  22.049 -43.015  1.00  0.00           C  
ATOM    761  O   LEU    49     -21.580  22.483 -42.206  1.00  0.00           O  
ATOM    762  N   GLN    50     -23.256  22.849 -43.556  1.00  0.00           N  
ATOM    763  HN  GLN    50     -23.572  22.634 -44.477  1.00  0.00           H  
ATOM    764  CA  GLN    50     -23.481  24.203 -43.094  1.00  0.00           C  
ATOM    765  HA  GLN    50     -22.526  24.689 -42.958  1.00  0.00           H  
ATOM    766  CB  GLN    50     -24.185  25.121 -44.130  1.00  0.00           C  
ATOM    767  HB1 GLN    50     -24.334  26.133 -43.698  1.00  0.00           H  
ATOM    768  HB2 GLN    50     -25.259  24.870 -44.263  1.00  0.00           H  
ATOM    769  CG  GLN    50     -23.423  25.311 -45.457  1.00  0.00           C  
ATOM    770  HG1 GLN    50     -23.930  26.081 -46.077  1.00  0.00           H  
ATOM    771  HG2 GLN    50     -23.691  24.399 -46.031  1.00  0.00           H  
ATOM    772  CD  GLN    50     -21.955  25.707 -45.364  1.00  0.00           C  
ATOM    773  OE1 GLN    50     -21.591  26.730 -44.726  1.00  0.00           O  
ATOM    774  NE2 GLN    50     -21.152  24.911 -46.140  1.00  0.00           N  
ATOM    775 HE21 GLN    50     -20.289  25.370 -46.348  1.00  0.00           H  
ATOM    776 HE22 GLN    50     -21.563  24.132 -46.614  1.00  0.00           H  
ATOM    777  C   GLN    50     -24.179  24.234 -41.721  1.00  0.00           C  
ATOM    778  O   GLN    50     -23.880  25.178 -40.976  1.00  0.00           O  
ATOM    779  N   TRP    51     -25.029  23.186 -41.381  1.00  0.00           N  
ATOM    780  HN  TRP    51     -25.324  22.523 -42.066  1.00  0.00           H  
ATOM    781  CA  TRP    51     -25.442  22.941 -40.042  1.00  0.00           C  
ATOM    782  HA  TRP    51     -25.807  23.898 -39.698  1.00  0.00           H  
ATOM    783  CB  TRP    51     -26.487  21.877 -39.936  1.00  0.00           C  
ATOM    784  HB1 TRP    51     -26.128  20.931 -40.395  1.00  0.00           H  
ATOM    785  HB2 TRP    51     -27.336  22.320 -40.499  1.00  0.00           H  
ATOM    786  CG  TRP    51     -27.033  21.491 -38.602  1.00  0.00           C  
ATOM    787  CD1 TRP    51     -26.735  20.305 -37.997  1.00  0.00           C  
ATOM    788  HD1 TRP    51     -26.171  19.499 -38.444  1.00  0.00           H  
ATOM    789  NE1 TRP    51     -27.453  20.164 -36.781  1.00  0.00           N  
ATOM    790  HE1 TRP    51     -27.588  19.384 -36.210  1.00  0.00           H  
ATOM    791  CE2 TRP    51     -28.171  21.316 -36.591  1.00  0.00           C  
ATOM    792  CD2 TRP    51     -27.877  22.190 -37.678  1.00  0.00           C  
ATOM    793  CE3 TRP    51     -28.434  23.453 -37.719  1.00  0.00           C  
ATOM    794  HE3 TRP    51     -28.272  24.118 -38.554  1.00  0.00           H  
ATOM    795  CZ3 TRP    51     -29.219  23.822 -36.647  1.00  0.00           C  
ATOM    796  HZ3 TRP    51     -29.801  24.730 -36.694  1.00  0.00           H  
ATOM    797  CZ2 TRP    51     -28.905  21.677 -35.553  1.00  0.00           C  
ATOM    798  HZ2 TRP    51     -29.099  21.038 -34.705  1.00  0.00           H  
ATOM    799  CH2 TRP    51     -29.429  22.985 -35.535  1.00  0.00           C  
ATOM    800  HH2 TRP    51     -30.068  23.302 -34.724  1.00  0.00           H  
ATOM    801  C   TRP    51     -24.288  22.730 -39.079  1.00  0.00           C  
ATOM    802  O   TRP    51     -24.165  23.411 -38.062  1.00  0.00           O  
ATOM    803  N   VAL    52     -23.283  21.904 -39.438  1.00  0.00           N  
ATOM    804  HN  VAL    52     -23.433  21.439 -40.307  1.00  0.00           H  
ATOM    805  CA  VAL    52     -21.982  21.724 -38.762  1.00  0.00           C  
ATOM    806  HA  VAL    52     -22.251  21.440 -37.755  1.00  0.00           H  
ATOM    807  CB  VAL    52     -21.108  20.672 -39.378  1.00  0.00           C  
ATOM    808  HB  VAL    52     -21.079  20.700 -40.488  1.00  0.00           H  
ATOM    809  CG1 VAL    52     -19.717  20.582 -38.751  1.00  0.00           C  
ATOM    810 HG11 VAL    52     -19.167  19.739 -39.221  1.00  0.00           H  
ATOM    811 HG12 VAL    52     -19.688  20.202 -37.708  1.00  0.00           H  
ATOM    812 HG13 VAL    52     -19.046  21.452 -38.921  1.00  0.00           H  
ATOM    813  CG2 VAL    52     -21.818  19.413 -39.064  1.00  0.00           C  
ATOM    814 HG21 VAL    52     -21.270  18.566 -39.530  1.00  0.00           H  
ATOM    815 HG22 VAL    52     -22.857  19.216 -39.403  1.00  0.00           H  
ATOM    816 HG23 VAL    52     -21.841  19.214 -37.972  1.00  0.00           H  
ATOM    817  C   VAL    52     -21.192  22.997 -38.561  1.00  0.00           C  
ATOM    818  O   VAL    52     -20.622  23.223 -37.473  1.00  0.00           O  
ATOM    819  N   LEU    53     -21.148  23.914 -39.562  1.00  0.00           N  
ATOM    820  HN  LEU    53     -21.552  23.602 -40.419  1.00  0.00           H  
ATOM    821  CA  LEU    53     -20.428  25.144 -39.459  1.00  0.00           C  
ATOM    822  HA  LEU    53     -19.558  24.929 -38.856  1.00  0.00           H  
ATOM    823  CB  LEU    53     -19.892  25.537 -40.886  1.00  0.00           C  
ATOM    824  HB1 LEU    53     -19.152  26.337 -40.668  1.00  0.00           H  
ATOM    825  HB2 LEU    53     -20.713  25.908 -41.535  1.00  0.00           H  
ATOM    826  CG  LEU    53     -19.054  24.561 -41.773  1.00  0.00           C  
ATOM    827  HG  LEU    53     -19.620  23.606 -41.804  1.00  0.00           H  
ATOM    828  CD1 LEU    53     -19.022  24.996 -43.228  1.00  0.00           C  
ATOM    829 HD11 LEU    53     -20.064  25.073 -43.605  1.00  0.00           H  
ATOM    830 HD12 LEU    53     -18.422  24.306 -43.859  1.00  0.00           H  
ATOM    831 HD13 LEU    53     -18.641  26.037 -43.299  1.00  0.00           H  
ATOM    832  CD2 LEU    53     -17.647  24.279 -41.276  1.00  0.00           C  
ATOM    833 HD21 LEU    53     -17.031  25.200 -41.354  1.00  0.00           H  
ATOM    834 HD22 LEU    53     -17.047  23.642 -41.960  1.00  0.00           H  
ATOM    835 HD23 LEU    53     -17.540  23.825 -40.267  1.00  0.00           H  
ATOM    836  C   LEU    53     -21.208  26.365 -38.806  1.00  0.00           C  
ATOM    837  O   LEU    53     -20.624  27.342 -38.387  1.00  0.00           O  
ATOM    838  N   THR    54     -22.557  26.237 -38.676  1.00  0.00           N  
ATOM    839  HN  THR    54     -22.860  25.444 -39.199  1.00  0.00           H  
ATOM    840  CA  THR    54     -23.379  27.080 -37.901  1.00  0.00           C  
ATOM    841  HA  THR    54     -23.303  28.101 -38.246  1.00  0.00           H  
ATOM    842  CB  THR    54     -24.813  26.620 -37.875  1.00  0.00           C  
ATOM    843  HB  THR    54     -24.900  25.612 -37.417  1.00  0.00           H  
ATOM    844  OG1 THR    54     -25.350  26.515 -39.210  1.00  0.00           O  
ATOM    845  HG1 THR    54     -24.572  26.141 -39.630  1.00  0.00           H  
ATOM    846  CG2 THR    54     -25.681  27.682 -37.172  1.00  0.00           C  
ATOM    847 HG21 THR    54     -25.399  28.674 -37.585  1.00  0.00           H  
ATOM    848 HG22 THR    54     -25.434  27.674 -36.089  1.00  0.00           H  
ATOM    849 HG23 THR    54     -26.769  27.485 -37.275  1.00  0.00           H  
ATOM    850  C   THR    54     -22.947  27.168 -36.449  1.00  0.00           C  
ATOM    851  O   THR    54     -22.802  26.207 -35.658  1.00  0.00           O  
ATOM    852  N   ASP    55     -22.652  28.391 -35.958  1.00  0.00           N  
ATOM    853  HN  ASP    55     -22.565  29.209 -36.522  1.00  0.00           H  
ATOM    854  CA  ASP    55     -22.243  28.635 -34.555  1.00  0.00           C  
ATOM    855  HA  ASP    55     -21.476  27.942 -34.244  1.00  0.00           H  
ATOM    856  CB  ASP    55     -21.750  30.080 -34.391  1.00  0.00           C  
ATOM    857  HB1 ASP    55     -21.568  30.305 -33.318  1.00  0.00           H  
ATOM    858  HB2 ASP    55     -22.459  30.767 -34.901  1.00  0.00           H  
ATOM    859  CG  ASP    55     -20.428  30.218 -35.116  1.00  0.00           C  
ATOM    860  OD1 ASP    55     -20.205  31.343 -35.665  1.00  0.00           O  
ATOM    861  OD2 ASP    55     -19.625  29.281 -34.977  1.00  0.00           O  
ATOM    862  C   ASP    55     -23.360  28.497 -33.545  1.00  0.00           C  
ATOM    863  O   ASP    55     -24.481  28.775 -33.825  1.00  0.00           O  
ATOM    864  N   GLY    56     -23.016  28.057 -32.293  1.00  0.00           N  
ATOM    865  HN  GLY    56     -22.098  27.893 -31.943  1.00  0.00           H  
ATOM    866  CA  GLY    56     -24.035  28.006 -31.266  1.00  0.00           C  
ATOM    867  HA1 GLY    56     -24.861  27.419 -31.638  1.00  0.00           H  
ATOM    868  HA2 GLY    56     -24.244  29.047 -31.068  1.00  0.00           H  
ATOM    869  C   GLY    56     -23.482  27.260 -30.086  1.00  0.00           C  
ATOM    870  O   GLY    56     -22.268  27.219 -30.025  1.00  0.00           O  
ATOM    871  N   PRO    57     -24.297  26.728 -29.079  1.00  0.00           N  
ATOM    872  CD  PRO    57     -25.699  27.213 -28.826  1.00  0.00           C  
ATOM    873  HD1 PRO    57     -26.246  27.153 -29.791  1.00  0.00           H  
ATOM    874  HD2 PRO    57     -25.640  28.314 -28.685  1.00  0.00           H  
ATOM    875  CA  PRO    57     -23.766  25.919 -27.998  1.00  0.00           C  
ATOM    876  HA  PRO    57     -22.784  26.297 -27.759  1.00  0.00           H  
ATOM    877  CB  PRO    57     -24.843  26.142 -26.912  1.00  0.00           C  
ATOM    878  HB1 PRO    57     -24.422  27.061 -26.450  1.00  0.00           H  
ATOM    879  HB2 PRO    57     -24.820  25.264 -26.231  1.00  0.00           H  
ATOM    880  CG  PRO    57     -26.180  26.383 -27.596  1.00  0.00           C  
ATOM    881  HG1 PRO    57     -26.678  25.426 -27.862  1.00  0.00           H  
ATOM    882  HG2 PRO    57     -26.899  26.919 -26.939  1.00  0.00           H  
ATOM    883  C   PRO    57     -23.585  24.502 -28.444  1.00  0.00           C  
ATOM    884  O   PRO    57     -22.865  23.782 -27.788  1.00  0.00           O  
ATOM    885  N   ASN    58     -24.318  24.006 -29.453  1.00  0.00           N  
ATOM    886  HN  ASN    58     -24.878  24.508 -30.108  1.00  0.00           H  
ATOM    887  CA  ASN    58     -24.153  22.601 -29.780  1.00  0.00           C  
ATOM    888  HA  ASN    58     -23.953  22.035 -28.882  1.00  0.00           H  
ATOM    889  CB  ASN    58     -25.349  21.992 -30.597  1.00  0.00           C  
ATOM    890  HB1 ASN    58     -25.352  20.895 -30.776  1.00  0.00           H  
ATOM    891  HB2 ASN    58     -25.335  22.324 -31.657  1.00  0.00           H  
ATOM    892  CG  ASN    58     -26.665  22.322 -29.928  1.00  0.00           C  
ATOM    893  OD1 ASN    58     -26.758  22.394 -28.727  1.00  0.00           O  
ATOM    894  ND2 ASN    58     -27.711  22.281 -30.803  1.00  0.00           N  
ATOM    895 HD21 ASN    58     -28.541  22.752 -30.501  1.00  0.00           H  
ATOM    896 HD22 ASN    58     -27.695  21.678 -31.600  1.00  0.00           H  
ATOM    897  C   ASN    58     -22.784  22.186 -30.477  1.00  0.00           C  
ATOM    898  O   ASN    58     -22.453  21.058 -30.241  1.00  0.00           O  
ATOM    899  N   PRO    59     -22.040  22.897 -31.331  1.00  0.00           N  
ATOM    900  CD  PRO    59     -22.438  24.149 -32.065  1.00  0.00           C  
ATOM    901  HD1 PRO    59     -22.918  24.886 -31.387  1.00  0.00           H  
ATOM    902  HD2 PRO    59     -23.073  23.742 -32.881  1.00  0.00           H  
ATOM    903  CA  PRO    59     -20.767  22.450 -31.791  1.00  0.00           C  
ATOM    904  HA  PRO    59     -20.923  21.525 -32.326  1.00  0.00           H  
ATOM    905  CB  PRO    59     -20.258  23.512 -32.787  1.00  0.00           C  
ATOM    906  HB1 PRO    59     -20.377  23.239 -33.858  1.00  0.00           H  
ATOM    907  HB2 PRO    59     -19.201  23.831 -32.663  1.00  0.00           H  
ATOM    908  CG  PRO    59     -21.141  24.768 -32.661  1.00  0.00           C  
ATOM    909  HG1 PRO    59     -20.643  25.481 -31.970  1.00  0.00           H  
ATOM    910  HG2 PRO    59     -21.287  25.244 -33.654  1.00  0.00           H  
ATOM    911  C   PRO    59     -19.704  22.267 -30.644  1.00  0.00           C  
ATOM    912  O   PRO    59     -19.814  23.006 -29.681  1.00  0.00           O  
ATOM    913  N   PRO    60     -18.716  21.392 -30.653  1.00  0.00           N  
ATOM    914  CD  PRO    60     -17.819  21.224 -29.537  1.00  0.00           C  
ATOM    915  HD1 PRO    60     -18.321  20.648 -28.731  1.00  0.00           H  
ATOM    916  HD2 PRO    60     -17.504  22.199 -29.107  1.00  0.00           H  
ATOM    917  CA  PRO    60     -18.307  20.759 -31.925  1.00  0.00           C  
ATOM    918  HA  PRO    60     -18.565  21.445 -32.718  1.00  0.00           H  
ATOM    919  CB  PRO    60     -16.840  20.489 -31.700  1.00  0.00           C  
ATOM    920  HB1 PRO    60     -16.431  21.495 -31.935  1.00  0.00           H  
ATOM    921  HB2 PRO    60     -16.247  19.725 -32.246  1.00  0.00           H  
ATOM    922  CG  PRO    60     -16.660  20.440 -30.166  1.00  0.00           C  
ATOM    923  HG1 PRO    60     -16.795  19.371 -29.893  1.00  0.00           H  
ATOM    924  HG2 PRO    60     -15.674  20.773 -29.778  1.00  0.00           H  
ATOM    925  C   PRO    60     -19.109  19.535 -32.321  1.00  0.00           C  
ATOM    926  O   PRO    60     -19.845  18.934 -31.534  1.00  0.00           O  
ATOM    927  N   TYR    61     -19.055  19.157 -33.571  1.00  0.00           N  
ATOM    928  HN  TYR    61     -18.187  19.488 -33.933  1.00  0.00           H  
ATOM    929  CA  TYR    61     -19.690  18.024 -34.219  1.00  0.00           C  
ATOM    930  HA  TYR    61     -20.275  17.419 -33.542  1.00  0.00           H  
ATOM    931  CB  TYR    61     -20.528  18.348 -35.463  1.00  0.00           C  
ATOM    932  HB1 TYR    61     -20.866  17.428 -35.986  1.00  0.00           H  
ATOM    933  HB2 TYR    61     -19.854  19.011 -36.046  1.00  0.00           H  
ATOM    934  CG  TYR    61     -21.713  19.100 -34.955  1.00  0.00           C  
ATOM    935  CD1 TYR    61     -21.595  20.522 -35.017  1.00  0.00           C  
ATOM    936  HD1 TYR    61     -20.663  20.986 -35.302  1.00  0.00           H  
ATOM    937  CE1 TYR    61     -22.763  21.322 -34.850  1.00  0.00           C  
ATOM    938  HE1 TYR    61     -22.652  22.392 -34.750  1.00  0.00           H  
ATOM    939  CZ  TYR    61     -24.024  20.694 -34.669  1.00  0.00           C  
ATOM    940  OH  TYR    61     -25.196  21.456 -34.647  1.00  0.00           O  
ATOM    941  HH  TYR    61     -25.006  22.321 -35.016  1.00  0.00           H  
ATOM    942  CD2 TYR    61     -22.997  18.537 -34.780  1.00  0.00           C  
ATOM    943  HD2 TYR    61     -23.109  17.464 -34.844  1.00  0.00           H  
ATOM    944  CE2 TYR    61     -24.193  19.329 -34.718  1.00  0.00           C  
ATOM    945  HE2 TYR    61     -25.119  18.786 -34.601  1.00  0.00           H  
ATOM    946  C   TYR    61     -18.588  17.117 -34.662  1.00  0.00           C  
ATOM    947  O   TYR    61     -17.453  17.479 -34.870  1.00  0.00           O  
ATOM    948  N   MET    62     -18.937  15.782 -34.696  1.00  0.00           N  
ATOM    949  HN  MET    62     -19.874  15.609 -34.400  1.00  0.00           H  
ATOM    950  CA  MET    62     -18.176  14.611 -35.145  1.00  0.00           C  
ATOM    951  HA  MET    62     -17.193  15.003 -35.360  1.00  0.00           H  
ATOM    952  CB  MET    62     -18.072  13.460 -34.065  1.00  0.00           C  
ATOM    953  HB1 MET    62     -19.082  13.375 -33.610  1.00  0.00           H  
ATOM    954  HB2 MET    62     -17.593  14.030 -33.241  1.00  0.00           H  
ATOM    955  CG  MET    62     -17.411  12.148 -34.532  1.00  0.00           C  
ATOM    956  HG1 MET    62     -17.788  11.738 -35.493  1.00  0.00           H  
ATOM    957  HG2 MET    62     -17.556  11.307 -33.821  1.00  0.00           H  
ATOM    958  SD  MET    62     -15.586  12.323 -34.796  1.00  0.00           S  
ATOM    959  CE  MET    62     -15.009  12.477 -33.141  1.00  0.00           C  
ATOM    960  HE1 MET    62     -15.403  13.373 -32.616  1.00  0.00           H  
ATOM    961  HE2 MET    62     -13.910  12.566 -33.007  1.00  0.00           H  
ATOM    962  HE3 MET    62     -15.373  11.587 -32.583  1.00  0.00           H  
ATOM    963  C   MET    62     -18.839  14.114 -36.351  1.00  0.00           C  
ATOM    964  O   MET    62     -19.939  13.634 -36.353  1.00  0.00           O  
ATOM    965  N   VAL    63     -18.100  14.144 -37.481  1.00  0.00           N  
ATOM    966  HN  VAL    63     -17.119  14.297 -37.384  1.00  0.00           H  
ATOM    967  CA  VAL    63     -18.625  13.987 -38.854  1.00  0.00           C  
ATOM    968  HA  VAL    63     -19.683  14.202 -38.817  1.00  0.00           H  
ATOM    969  CB  VAL    63     -18.125  15.098 -39.811  1.00  0.00           C  
ATOM    970  HB  VAL    63     -17.038  15.028 -40.030  1.00  0.00           H  
ATOM    971  CG1 VAL    63     -18.896  14.976 -41.175  1.00  0.00           C  
ATOM    972 HG11 VAL    63     -18.640  15.800 -41.874  1.00  0.00           H  
ATOM    973 HG12 VAL    63     -20.002  14.919 -41.078  1.00  0.00           H  
ATOM    974 HG13 VAL    63     -18.517  14.031 -41.620  1.00  0.00           H  
ATOM    975  CG2 VAL    63     -18.391  16.400 -39.018  1.00  0.00           C  
ATOM    976 HG21 VAL    63     -19.406  16.339 -38.571  1.00  0.00           H  
ATOM    977 HG22 VAL    63     -18.370  17.323 -39.636  1.00  0.00           H  
ATOM    978 HG23 VAL    63     -17.559  16.565 -38.301  1.00  0.00           H  
ATOM    979  C   VAL    63     -18.518  12.611 -39.406  1.00  0.00           C  
ATOM    980  O   VAL    63     -17.491  12.069 -39.202  1.00  0.00           O  
ATOM    981  N   LEU    64     -19.466  11.926 -40.050  1.00  0.00           N  
ATOM    982  HN  LEU    64     -20.298  12.469 -40.131  1.00  0.00           H  
ATOM    983  CA  LEU    64     -19.158  10.724 -40.855  1.00  0.00           C  
ATOM    984  HA  LEU    64     -18.110  10.473 -40.916  1.00  0.00           H  
ATOM    985  CB  LEU    64     -19.870   9.394 -40.437  1.00  0.00           C  
ATOM    986  HB1 LEU    64     -20.933   9.527 -40.141  1.00  0.00           H  
ATOM    987  HB2 LEU    64     -19.510   9.130 -39.419  1.00  0.00           H  
ATOM    988  CG  LEU    64     -19.998   8.228 -41.434  1.00  0.00           C  
ATOM    989  HG  LEU    64     -20.181   8.575 -42.474  1.00  0.00           H  
ATOM    990  CD1 LEU    64     -18.746   7.408 -41.397  1.00  0.00           C  
ATOM    991 HD11 LEU    64     -18.718   6.825 -40.452  1.00  0.00           H  
ATOM    992 HD12 LEU    64     -17.811   8.001 -41.488  1.00  0.00           H  
ATOM    993 HD13 LEU    64     -18.794   6.621 -42.179  1.00  0.00           H  
ATOM    994  CD2 LEU    64     -21.178   7.272 -41.112  1.00  0.00           C  
ATOM    995 HD21 LEU    64     -22.057   7.944 -41.016  1.00  0.00           H  
ATOM    996 HD22 LEU    64     -20.875   6.743 -40.183  1.00  0.00           H  
ATOM    997 HD23 LEU    64     -21.303   6.495 -41.896  1.00  0.00           H  
ATOM    998  C   LEU    64     -19.520  11.149 -42.206  1.00  0.00           C  
ATOM    999  O   LEU    64     -20.576  11.656 -42.516  1.00  0.00           O  
ATOM   1000  N   LEU    65     -18.578  10.991 -43.127  1.00  0.00           N  
ATOM   1001  HN  LEU    65     -17.746  10.551 -42.800  1.00  0.00           H  
ATOM   1002  CA  LEU    65     -18.745  11.225 -44.594  1.00  0.00           C  
ATOM   1003  HA  LEU    65     -19.814  11.238 -44.746  1.00  0.00           H  
ATOM   1004  CB  LEU    65     -18.309  12.620 -45.018  1.00  0.00           C  
ATOM   1005  HB1 LEU    65     -17.261  12.771 -44.684  1.00  0.00           H  
ATOM   1006  HB2 LEU    65     -18.976  13.325 -44.478  1.00  0.00           H  
ATOM   1007  CG  LEU    65     -18.253  13.019 -46.554  1.00  0.00           C  
ATOM   1008  HG  LEU    65     -17.548  12.295 -47.015  1.00  0.00           H  
ATOM   1009  CD1 LEU    65     -19.624  12.893 -47.219  1.00  0.00           C  
ATOM   1010 HD11 LEU    65     -20.462  13.430 -46.725  1.00  0.00           H  
ATOM   1011 HD12 LEU    65     -19.875  11.814 -47.298  1.00  0.00           H  
ATOM   1012 HD13 LEU    65     -19.566  13.164 -48.295  1.00  0.00           H  
ATOM   1013  CD2 LEU    65     -17.602  14.400 -46.787  1.00  0.00           C  
ATOM   1014 HD21 LEU    65     -17.764  14.845 -47.792  1.00  0.00           H  
ATOM   1015 HD22 LEU    65     -16.501  14.283 -46.698  1.00  0.00           H  
ATOM   1016 HD23 LEU    65     -17.942  15.151 -46.043  1.00  0.00           H  
ATOM   1017  C   LEU    65     -18.325  10.076 -45.468  1.00  0.00           C  
ATOM   1018  O   LEU    65     -17.103   9.833 -45.606  1.00  0.00           O  
ATOM   1019  N   GLU    66     -19.268   9.393 -46.157  1.00  0.00           N  
ATOM   1020  HN  GLU    66     -20.233   9.638 -46.101  1.00  0.00           H  
ATOM   1021  CA  GLU    66     -19.024   8.124 -46.865  1.00  0.00           C  
ATOM   1022  HA  GLU    66     -18.221   7.609 -46.359  1.00  0.00           H  
ATOM   1023  CB  GLU    66     -20.196   7.117 -46.631  1.00  0.00           C  
ATOM   1024  HB1 GLU    66     -20.260   6.193 -47.244  1.00  0.00           H  
ATOM   1025  HB2 GLU    66     -21.148   7.659 -46.817  1.00  0.00           H  
ATOM   1026  CG  GLU    66     -20.343   6.621 -45.176  1.00  0.00           C  
ATOM   1027  HG1 GLU    66     -20.495   7.469 -44.475  1.00  0.00           H  
ATOM   1028  HG2 GLU    66     -19.441   6.018 -44.937  1.00  0.00           H  
ATOM   1029  CD  GLU    66     -21.554   5.661 -44.995  1.00  0.00           C  
ATOM   1030  OE1 GLU    66     -21.402   4.400 -44.900  1.00  0.00           O  
ATOM   1031  OE2 GLU    66     -22.730   6.155 -45.079  1.00  0.00           O  
ATOM   1032  C   GLU    66     -18.607   8.272 -48.385  1.00  0.00           C  
ATOM   1033  O   GLU    66     -18.735   9.386 -48.983  1.00  0.00           O  
ATOM   1034  N   SER    67     -18.050   7.162 -49.107  1.00  0.00           N  
ATOM   1035  HN  SER    67     -18.197   6.208 -48.860  1.00  0.00           H  
ATOM   1036  CA  SER    67     -17.351   7.363 -50.377  1.00  0.00           C  
ATOM   1037  HA  SER    67     -16.557   8.087 -50.274  1.00  0.00           H  
ATOM   1038  CB  SER    67     -16.616   5.968 -50.697  1.00  0.00           C  
ATOM   1039  HB1 SER    67     -16.300   5.822 -51.751  1.00  0.00           H  
ATOM   1040  HB2 SER    67     -17.260   5.143 -50.324  1.00  0.00           H  
ATOM   1041  OG  SER    67     -15.422   5.910 -49.944  1.00  0.00           O  
ATOM   1042  HG1 SER    67     -15.604   5.630 -49.044  1.00  0.00           H  
ATOM   1043  C   SER    67     -18.164   7.938 -51.579  1.00  0.00           C  
ATOM   1044  O   SER    67     -17.739   8.780 -52.280  1.00  0.00           O  
ATOM   1045  N   LYS    68     -19.384   7.414 -51.724  1.00  0.00           N  
ATOM   1046  HN  LYS    68     -19.686   6.686 -51.115  1.00  0.00           H  
ATOM   1047  CA  LYS    68     -20.463   7.873 -52.627  1.00  0.00           C  
ATOM   1048  HA  LYS    68     -20.050   7.756 -53.618  1.00  0.00           H  
ATOM   1049  CB  LYS    68     -21.785   7.003 -52.465  1.00  0.00           C  
ATOM   1050  HB1 LYS    68     -22.010   6.705 -51.418  1.00  0.00           H  
ATOM   1051  HB2 LYS    68     -21.665   6.018 -52.964  1.00  0.00           H  
ATOM   1052  CG  LYS    68     -23.104   7.655 -52.986  1.00  0.00           C  
ATOM   1053  HG1 LYS    68     -22.962   7.848 -54.070  1.00  0.00           H  
ATOM   1054  HG2 LYS    68     -23.238   8.568 -52.368  1.00  0.00           H  
ATOM   1055  CD  LYS    68     -24.388   6.790 -52.799  1.00  0.00           C  
ATOM   1056  HD1 LYS    68     -24.409   6.221 -51.845  1.00  0.00           H  
ATOM   1057  HD2 LYS    68     -24.377   6.007 -53.587  1.00  0.00           H  
ATOM   1058  CE  LYS    68     -25.686   7.675 -52.819  1.00  0.00           C  
ATOM   1059  HE1 LYS    68     -25.622   8.457 -52.032  1.00  0.00           H  
ATOM   1060  HE2 LYS    68     -26.527   6.994 -52.568  1.00  0.00           H  
ATOM   1061  NZ  LYS    68     -26.026   8.422 -54.030  1.00  0.00           N  
ATOM   1062  HZ1 LYS    68     -25.159   8.977 -54.177  1.00  0.00           H  
ATOM   1063  HZ2 LYS    68     -26.848   9.058 -54.006  1.00  0.00           H  
ATOM   1064  HZ3 LYS    68     -26.104   7.845 -54.891  1.00  0.00           H  
ATOM   1065  C   LYS    68     -20.853   9.398 -52.498  1.00  0.00           C  
ATOM   1066  O   LYS    68     -21.079  10.009 -53.555  1.00  0.00           O  
ATOM   1067  N   HSE    69     -20.864  10.034 -51.317  1.00  0.00           N  
ATOM   1068  HN  HSE    69     -20.682   9.521 -50.482  1.00  0.00           H  
ATOM   1069  CA  HSE    69     -21.100  11.437 -51.024  1.00  0.00           C  
ATOM   1070  HA  HSE    69     -21.606  11.822 -51.897  1.00  0.00           H  
ATOM   1071  CB  HSE    69     -22.031  11.667 -49.772  1.00  0.00           C  
ATOM   1072  HB1 HSE    69     -22.297  12.744 -49.710  1.00  0.00           H  
ATOM   1073  HB2 HSE    69     -21.510  11.322 -48.854  1.00  0.00           H  
ATOM   1074  ND1 HSE    69     -23.548   9.878 -49.092  1.00  0.00           N  
ATOM   1075  CG  HSE    69     -23.271  10.898 -50.002  1.00  0.00           C  
ATOM   1076  CE1 HSE    69     -24.829   9.620 -49.330  1.00  0.00           C  
ATOM   1077  HE1 HSE    69     -25.332   8.959 -48.624  1.00  0.00           H  
ATOM   1078  NE2 HSE    69     -25.404  10.424 -50.191  1.00  0.00           N  
ATOM   1079  HE2 HSE    69     -26.348  10.551 -50.494  1.00  0.00           H  
ATOM   1080  CD2 HSE    69     -24.432  11.297 -50.581  1.00  0.00           C  
ATOM   1081  HD2 HSE    69     -24.522  12.162 -51.227  1.00  0.00           H  
ATOM   1082  C   HSE    69     -19.843  12.302 -51.119  1.00  0.00           C  
ATOM   1083  O   HSE    69     -19.904  13.523 -51.170  1.00  0.00           O  
ATOM   1084  N   PHE    70     -18.643  11.662 -51.043  1.00  0.00           N  
ATOM   1085  HN  PHE    70     -18.731  10.684 -50.871  1.00  0.00           H  
ATOM   1086  CA  PHE    70     -17.441  12.332 -50.778  1.00  0.00           C  
ATOM   1087  HA  PHE    70     -17.652  12.949 -49.917  1.00  0.00           H  
ATOM   1088  CB  PHE    70     -16.278  11.265 -50.481  1.00  0.00           C  
ATOM   1089  HB1 PHE    70     -16.018  10.750 -51.430  1.00  0.00           H  
ATOM   1090  HB2 PHE    70     -16.583  10.589 -49.654  1.00  0.00           H  
ATOM   1091  CG  PHE    70     -14.955  11.944 -50.188  1.00  0.00           C  
ATOM   1092  CD1 PHE    70     -14.859  12.335 -48.827  1.00  0.00           C  
ATOM   1093  HD1 PHE    70     -15.595  12.150 -48.059  1.00  0.00           H  
ATOM   1094  CE1 PHE    70     -13.717  13.050 -48.398  1.00  0.00           C  
ATOM   1095  HE1 PHE    70     -13.775  13.619 -47.482  1.00  0.00           H  
ATOM   1096  CZ  PHE    70     -12.678  13.373 -49.375  1.00  0.00           C  
ATOM   1097  HZ  PHE    70     -11.835  13.931 -48.995  1.00  0.00           H  
ATOM   1098  CD2 PHE    70     -13.846  12.026 -51.063  1.00  0.00           C  
ATOM   1099  HD2 PHE    70     -13.987  11.694 -52.081  1.00  0.00           H  
ATOM   1100  CE2 PHE    70     -12.766  12.756 -50.602  1.00  0.00           C  
ATOM   1101  HE2 PHE    70     -11.955  12.939 -51.291  1.00  0.00           H  
ATOM   1102  C   PHE    70     -16.951  13.259 -51.987  1.00  0.00           C  
ATOM   1103  O   PHE    70     -16.700  12.721 -53.067  1.00  0.00           O  
ATOM   1104  N   THR    71     -16.669  14.513 -51.658  1.00  0.00           N  
ATOM   1105  HN  THR    71     -16.837  14.922 -50.764  1.00  0.00           H  
ATOM   1106  CA  THR    71     -15.972  15.343 -52.607  1.00  0.00           C  
ATOM   1107  HA  THR    71     -15.238  14.874 -53.245  1.00  0.00           H  
ATOM   1108  CB  THR    71     -16.869  16.026 -53.672  1.00  0.00           C  
ATOM   1109  HB  THR    71     -17.381  15.159 -54.143  1.00  0.00           H  
ATOM   1110  OG1 THR    71     -16.261  16.918 -54.599  1.00  0.00           O  
ATOM   1111  HG1 THR    71     -16.187  16.410 -55.411  1.00  0.00           H  
ATOM   1112  CG2 THR    71     -18.067  16.804 -52.979  1.00  0.00           C  
ATOM   1113 HG21 THR    71     -18.629  16.017 -52.433  1.00  0.00           H  
ATOM   1114 HG22 THR    71     -18.712  17.179 -53.803  1.00  0.00           H  
ATOM   1115 HG23 THR    71     -17.570  17.560 -52.334  1.00  0.00           H  
ATOM   1116  C   THR    71     -15.232  16.433 -51.871  1.00  0.00           C  
ATOM   1117  O   THR    71     -15.650  16.947 -50.875  1.00  0.00           O  
ATOM   1118  N   ARG    72     -14.122  16.958 -52.403  1.00  0.00           N  
ATOM   1119  HN  ARG    72     -13.825  16.543 -53.260  1.00  0.00           H  
ATOM   1120  CA  ARG    72     -13.218  17.951 -51.927  1.00  0.00           C  
ATOM   1121  HA  ARG    72     -12.863  17.713 -50.936  1.00  0.00           H  
ATOM   1122  CB  ARG    72     -11.939  18.038 -52.848  1.00  0.00           C  
ATOM   1123  HB1 ARG    72     -11.650  16.968 -52.920  1.00  0.00           H  
ATOM   1124  HB2 ARG    72     -11.123  18.558 -52.303  1.00  0.00           H  
ATOM   1125  CG  ARG    72     -12.129  18.656 -54.223  1.00  0.00           C  
ATOM   1126  HG1 ARG    72     -12.261  19.759 -54.200  1.00  0.00           H  
ATOM   1127  HG2 ARG    72     -13.076  18.273 -54.661  1.00  0.00           H  
ATOM   1128  CD  ARG    72     -11.075  18.243 -55.267  1.00  0.00           C  
ATOM   1129  HD1 ARG    72     -11.506  18.525 -56.252  1.00  0.00           H  
ATOM   1130  HD2 ARG    72     -10.786  17.182 -55.420  1.00  0.00           H  
ATOM   1131  NE  ARG    72      -9.823  19.120 -55.058  1.00  0.00           N  
ATOM   1132  HE  ARG    72      -9.737  19.878 -54.411  1.00  0.00           H  
ATOM   1133  CZ  ARG    72      -8.706  19.033 -55.760  1.00  0.00           C  
ATOM   1134  NH1 ARG    72      -8.322  18.034 -56.486  1.00  0.00           N  
ATOM   1135 HH11 ARG    72      -9.009  17.369 -56.778  1.00  0.00           H  
ATOM   1136 HH12 ARG    72      -7.437  18.189 -56.924  1.00  0.00           H  
ATOM   1137  NH2 ARG    72      -7.768  19.964 -55.655  1.00  0.00           N  
ATOM   1138 HH21 ARG    72      -7.873  20.798 -55.114  1.00  0.00           H  
ATOM   1139 HH22 ARG    72      -6.853  19.560 -55.646  1.00  0.00           H  
ATOM   1140  C   ARG    72     -13.905  19.331 -51.986  1.00  0.00           C  
ATOM   1141  O   ARG    72     -13.549  20.270 -51.361  1.00  0.00           O  
ATOM   1142  N   ASP    73     -14.907  19.453 -52.844  1.00  0.00           N  
ATOM   1143  HN  ASP    73     -15.211  18.730 -53.460  1.00  0.00           H  
ATOM   1144  CA  ASP    73     -15.851  20.623 -52.752  1.00  0.00           C  
ATOM   1145  HA  ASP    73     -15.420  21.564 -53.060  1.00  0.00           H  
ATOM   1146  CB  ASP    73     -16.827  20.284 -53.875  1.00  0.00           C  
ATOM   1147  HB1 ASP    73     -17.385  19.338 -53.708  1.00  0.00           H  
ATOM   1148  HB2 ASP    73     -16.093  20.100 -54.689  1.00  0.00           H  
ATOM   1149  CG  ASP    73     -17.771  21.444 -54.283  1.00  0.00           C  
ATOM   1150  OD1 ASP    73     -18.957  21.233 -54.681  1.00  0.00           O  
ATOM   1151  OD2 ASP    73     -17.221  22.565 -54.375  1.00  0.00           O  
ATOM   1152  C   ASP    73     -16.548  20.818 -51.378  1.00  0.00           C  
ATOM   1153  O   ASP    73     -16.477  21.873 -50.745  1.00  0.00           O  
ATOM   1154  N   LEU    74     -17.152  19.818 -50.777  1.00  0.00           N  
ATOM   1155  HN  LEU    74     -17.428  18.997 -51.270  1.00  0.00           H  
ATOM   1156  CA  LEU    74     -17.418  19.725 -49.331  1.00  0.00           C  
ATOM   1157  HA  LEU    74     -18.132  20.507 -49.122  1.00  0.00           H  
ATOM   1158  CB  LEU    74     -18.072  18.412 -48.966  1.00  0.00           C  
ATOM   1159  HB1 LEU    74     -18.324  18.499 -47.888  1.00  0.00           H  
ATOM   1160  HB2 LEU    74     -17.454  17.526 -49.224  1.00  0.00           H  
ATOM   1161  CG  LEU    74     -19.505  18.234 -49.554  1.00  0.00           C  
ATOM   1162  HG  LEU    74     -19.525  18.369 -50.656  1.00  0.00           H  
ATOM   1163  CD1 LEU    74     -19.852  16.745 -49.550  1.00  0.00           C  
ATOM   1164 HD11 LEU    74     -19.990  16.347 -48.522  1.00  0.00           H  
ATOM   1165 HD12 LEU    74     -19.092  16.219 -50.168  1.00  0.00           H  
ATOM   1166 HD13 LEU    74     -20.783  16.645 -50.149  1.00  0.00           H  
ATOM   1167  CD2 LEU    74     -20.662  19.029 -48.820  1.00  0.00           C  
ATOM   1168 HD21 LEU    74     -20.676  18.689 -47.762  1.00  0.00           H  
ATOM   1169 HD22 LEU    74     -21.621  18.791 -49.329  1.00  0.00           H  
ATOM   1170 HD23 LEU    74     -20.426  20.114 -48.833  1.00  0.00           H  
ATOM   1171  C   LEU    74     -16.269  19.886 -48.424  1.00  0.00           C  
ATOM   1172  O   LEU    74     -16.308  20.717 -47.525  1.00  0.00           O  
ATOM   1173  N   MET    75     -15.212  19.068 -48.589  1.00  0.00           N  
ATOM   1174  HN  MET    75     -15.298  18.438 -49.356  1.00  0.00           H  
ATOM   1175  CA  MET    75     -13.982  19.286 -47.819  1.00  0.00           C  
ATOM   1176  HA  MET    75     -14.160  18.916 -46.820  1.00  0.00           H  
ATOM   1177  CB  MET    75     -12.757  18.481 -48.373  1.00  0.00           C  
ATOM   1178  HB1 MET    75     -11.980  18.530 -47.581  1.00  0.00           H  
ATOM   1179  HB2 MET    75     -12.218  18.653 -49.329  1.00  0.00           H  
ATOM   1180  CG  MET    75     -13.177  16.866 -48.255  1.00  0.00           C  
ATOM   1181  HG1 MET    75     -12.382  16.237 -48.709  1.00  0.00           H  
ATOM   1182  HG2 MET    75     -14.069  16.609 -48.865  1.00  0.00           H  
ATOM   1183  SD  MET    75     -13.608  16.333 -46.571  1.00  0.00           S  
ATOM   1184  CE  MET    75     -11.808  16.084 -46.202  1.00  0.00           C  
ATOM   1185  HE1 MET    75     -11.364  15.499 -47.035  1.00  0.00           H  
ATOM   1186  HE2 MET    75     -11.477  15.587 -45.265  1.00  0.00           H  
ATOM   1187  HE3 MET    75     -11.358  17.093 -46.322  1.00  0.00           H  
ATOM   1188  C   MET    75     -13.439  20.698 -47.730  1.00  0.00           C  
ATOM   1189  O   MET    75     -12.971  21.038 -46.661  1.00  0.00           O  
ATOM   1190  N   GLU    76     -13.429  21.442 -48.844  1.00  0.00           N  
ATOM   1191  HN  GLU    76     -13.609  20.860 -49.633  1.00  0.00           H  
ATOM   1192  CA  GLU    76     -12.855  22.812 -48.897  1.00  0.00           C  
ATOM   1193  HA  GLU    76     -11.822  22.669 -48.619  1.00  0.00           H  
ATOM   1194  CB  GLU    76     -12.988  23.516 -50.340  1.00  0.00           C  
ATOM   1195  HB1 GLU    76     -13.097  24.622 -50.345  1.00  0.00           H  
ATOM   1196  HB2 GLU    76     -13.967  23.152 -50.717  1.00  0.00           H  
ATOM   1197  CG  GLU    76     -11.919  22.995 -51.276  1.00  0.00           C  
ATOM   1198  HG1 GLU    76     -12.076  23.165 -52.362  1.00  0.00           H  
ATOM   1199  HG2 GLU    76     -11.798  21.898 -51.143  1.00  0.00           H  
ATOM   1200  CD  GLU    76     -10.572  23.547 -51.092  1.00  0.00           C  
ATOM   1201  OE1 GLU    76      -9.598  22.776 -50.931  1.00  0.00           O  
ATOM   1202  OE2 GLU    76     -10.412  24.826 -50.929  1.00  0.00           O  
ATOM   1203  C   GLU    76     -13.524  23.755 -47.879  1.00  0.00           C  
ATOM   1204  O   GLU    76     -12.876  24.589 -47.229  1.00  0.00           O  
ATOM   1205  N   LYS    77     -14.868  23.621 -47.666  1.00  0.00           N  
ATOM   1206  HN  LYS    77     -15.319  22.871 -48.143  1.00  0.00           H  
ATOM   1207  CA  LYS    77     -15.590  24.435 -46.740  1.00  0.00           C  
ATOM   1208  HA  LYS    77     -15.168  25.426 -46.664  1.00  0.00           H  
ATOM   1209  CB  LYS    77     -17.015  24.811 -47.185  1.00  0.00           C  
ATOM   1210  HB1 LYS    77     -17.480  25.500 -46.448  1.00  0.00           H  
ATOM   1211  HB2 LYS    77     -17.686  23.939 -47.028  1.00  0.00           H  
ATOM   1212  CG  LYS    77     -17.156  25.512 -48.525  1.00  0.00           C  
ATOM   1213  HG1 LYS    77     -18.215  25.785 -48.720  1.00  0.00           H  
ATOM   1214  HG2 LYS    77     -16.851  24.798 -49.319  1.00  0.00           H  
ATOM   1215  CD  LYS    77     -16.239  26.805 -48.587  1.00  0.00           C  
ATOM   1216  HD1 LYS    77     -15.187  26.464 -48.692  1.00  0.00           H  
ATOM   1217  HD2 LYS    77     -16.413  27.388 -47.657  1.00  0.00           H  
ATOM   1218  CE  LYS    77     -16.560  27.734 -49.768  1.00  0.00           C  
ATOM   1219  HE1 LYS    77     -15.739  28.483 -49.756  1.00  0.00           H  
ATOM   1220  HE2 LYS    77     -17.588  28.153 -49.757  1.00  0.00           H  
ATOM   1221  NZ  LYS    77     -16.509  27.086 -51.068  1.00  0.00           N  
ATOM   1222  HZ1 LYS    77     -17.037  26.190 -51.061  1.00  0.00           H  
ATOM   1223  HZ2 LYS    77     -15.508  26.925 -51.300  1.00  0.00           H  
ATOM   1224  HZ3 LYS    77     -16.892  27.691 -51.822  1.00  0.00           H  
ATOM   1225  C   LYS    77     -15.642  23.780 -45.327  1.00  0.00           C  
ATOM   1226  O   LYS    77     -15.967  24.424 -44.301  1.00  0.00           O  
ATOM   1227  N   LEU    78     -15.228  22.462 -45.178  1.00  0.00           N  
ATOM   1228  HN  LEU    78     -14.925  21.927 -45.963  1.00  0.00           H  
ATOM   1229  CA  LEU    78     -14.915  21.858 -43.837  1.00  0.00           C  
ATOM   1230  HA  LEU    78     -15.688  22.300 -43.226  1.00  0.00           H  
ATOM   1231  CB  LEU    78     -14.992  20.366 -43.934  1.00  0.00           C  
ATOM   1232  HB1 LEU    78     -14.219  20.057 -44.670  1.00  0.00           H  
ATOM   1233  HB2 LEU    78     -15.898  20.009 -44.468  1.00  0.00           H  
ATOM   1234  CG  LEU    78     -14.846  19.512 -42.615  1.00  0.00           C  
ATOM   1235  HG  LEU    78     -13.979  19.901 -42.039  1.00  0.00           H  
ATOM   1236  CD1 LEU    78     -16.128  19.562 -41.716  1.00  0.00           C  
ATOM   1237 HD11 LEU    78     -16.896  18.918 -42.194  1.00  0.00           H  
ATOM   1238 HD12 LEU    78     -16.480  20.603 -41.549  1.00  0.00           H  
ATOM   1239 HD13 LEU    78     -15.877  19.112 -40.732  1.00  0.00           H  
ATOM   1240  CD2 LEU    78     -14.461  18.073 -42.970  1.00  0.00           C  
ATOM   1241 HD21 LEU    78     -13.444  18.109 -43.416  1.00  0.00           H  
ATOM   1242 HD22 LEU    78     -15.187  17.719 -43.733  1.00  0.00           H  
ATOM   1243 HD23 LEU    78     -14.391  17.394 -42.094  1.00  0.00           H  
ATOM   1244  C   LEU    78     -13.570  22.424 -43.264  1.00  0.00           C  
ATOM   1245  O   LEU    78     -13.384  22.469 -42.009  1.00  0.00           O  
ATOM   1246  N   LYS    79     -12.654  22.827 -44.155  1.00  0.00           N  
ATOM   1247  HN  LYS    79     -12.810  22.589 -45.110  1.00  0.00           H  
ATOM   1248  CA  LYS    79     -11.406  23.625 -43.836  1.00  0.00           C  
ATOM   1249  HA  LYS    79     -10.966  23.138 -42.978  1.00  0.00           H  
ATOM   1250  CB  LYS    79     -10.358  23.531 -44.952  1.00  0.00           C  
ATOM   1251  HB1 LYS    79      -9.451  24.016 -44.531  1.00  0.00           H  
ATOM   1252  HB2 LYS    79     -10.618  24.035 -45.907  1.00  0.00           H  
ATOM   1253  CG  LYS    79     -10.014  22.062 -45.409  1.00  0.00           C  
ATOM   1254  HG1 LYS    79     -10.823  21.535 -45.959  1.00  0.00           H  
ATOM   1255  HG2 LYS    79      -9.833  21.501 -44.468  1.00  0.00           H  
ATOM   1256  CD  LYS    79      -8.802  21.924 -46.281  1.00  0.00           C  
ATOM   1257  HD1 LYS    79      -8.699  20.862 -46.590  1.00  0.00           H  
ATOM   1258  HD2 LYS    79      -7.919  22.156 -45.647  1.00  0.00           H  
ATOM   1259  CE  LYS    79      -8.783  22.851 -47.509  1.00  0.00           C  
ATOM   1260  HE1 LYS    79      -8.505  23.885 -47.213  1.00  0.00           H  
ATOM   1261  HE2 LYS    79      -9.796  22.842 -47.964  1.00  0.00           H  
ATOM   1262  NZ  LYS    79      -7.852  22.260 -48.507  1.00  0.00           N  
ATOM   1263  HZ1 LYS    79      -7.045  21.866 -47.982  1.00  0.00           H  
ATOM   1264  HZ2 LYS    79      -7.484  22.986 -49.154  1.00  0.00           H  
ATOM   1265  HZ3 LYS    79      -8.278  21.500 -49.076  1.00  0.00           H  
ATOM   1266  C   LYS    79     -11.678  24.973 -43.421  1.00  0.00           C  
ATOM   1267  O   LYS    79     -12.287  25.710 -44.191  1.00  0.00           O  
ATOM   1268  N   GLY    80     -11.270  25.377 -42.176  1.00  0.00           N  
ATOM   1269  HN  GLY    80     -10.865  24.777 -41.490  1.00  0.00           H  
ATOM   1270  CA  GLY    80     -11.223  26.809 -41.893  1.00  0.00           C  
ATOM   1271  HA1 GLY    80     -11.662  27.394 -42.687  1.00  0.00           H  
ATOM   1272  HA2 GLY    80     -10.184  27.080 -41.776  1.00  0.00           H  
ATOM   1273  C   GLY    80     -11.918  27.200 -40.580  1.00  0.00           C  
ATOM   1274  O   GLY    80     -11.943  28.423 -40.319  1.00  0.00           O  
ATOM   1275  N   ARG    81     -12.394  26.182 -39.814  1.00  0.00           N  
ATOM   1276  HN  ARG    81     -12.128  25.294 -40.182  1.00  0.00           H  
ATOM   1277  CA  ARG    81     -13.092  26.434 -38.532  1.00  0.00           C  
ATOM   1278  HA  ARG    81     -13.149  27.502 -38.375  1.00  0.00           H  
ATOM   1279  CB  ARG    81     -14.523  25.852 -38.637  1.00  0.00           C  
ATOM   1280  HB1 ARG    81     -14.686  25.300 -37.687  1.00  0.00           H  
ATOM   1281  HB2 ARG    81     -14.590  25.119 -39.469  1.00  0.00           H  
ATOM   1282  CG  ARG    81     -15.605  26.925 -38.750  1.00  0.00           C  
ATOM   1283  HG1 ARG    81     -15.596  27.597 -37.866  1.00  0.00           H  
ATOM   1284  HG2 ARG    81     -16.583  26.400 -38.705  1.00  0.00           H  
ATOM   1285  CD  ARG    81     -15.563  27.747 -40.042  1.00  0.00           C  
ATOM   1286  HD1 ARG    81     -15.655  27.080 -40.926  1.00  0.00           H  
ATOM   1287  HD2 ARG    81     -14.610  28.319 -40.059  1.00  0.00           H  
ATOM   1288  NE  ARG    81     -16.687  28.719 -40.153  1.00  0.00           N  
ATOM   1289  HE  ARG    81     -17.381  28.812 -39.440  1.00  0.00           H  
ATOM   1290  CZ  ARG    81     -16.729  29.628 -41.157  1.00  0.00           C  
ATOM   1291  NH1 ARG    81     -15.870  29.625 -42.103  1.00  0.00           N  
ATOM   1292 HH11 ARG    81     -15.381  28.785 -42.338  1.00  0.00           H  
ATOM   1293 HH12 ARG    81     -16.023  30.346 -42.779  1.00  0.00           H  
ATOM   1294  NH2 ARG    81     -17.588  30.718 -41.068  1.00  0.00           N  
ATOM   1295 HH21 ARG    81     -18.129  31.042 -40.292  1.00  0.00           H  
ATOM   1296 HH22 ARG    81     -17.603  31.392 -41.807  1.00  0.00           H  
ATOM   1297  C   ARG    81     -12.432  25.876 -37.329  1.00  0.00           C  
ATOM   1298  O   ARG    81     -11.837  24.812 -37.369  1.00  0.00           O  
ATOM   1299  N   THR    82     -12.459  26.674 -36.258  1.00  0.00           N  
ATOM   1300  HN  THR    82     -12.862  27.555 -36.493  1.00  0.00           H  
ATOM   1301  CA  THR    82     -11.713  26.449 -35.042  1.00  0.00           C  
ATOM   1302  HA  THR    82     -10.969  25.684 -35.203  1.00  0.00           H  
ATOM   1303  CB  THR    82     -10.817  27.636 -34.612  1.00  0.00           C  
ATOM   1304  HB  THR    82     -11.409  28.570 -34.499  1.00  0.00           H  
ATOM   1305  OG1 THR    82      -9.706  27.848 -35.409  1.00  0.00           O  
ATOM   1306  HG1 THR    82      -9.943  28.266 -36.240  1.00  0.00           H  
ATOM   1307  CG2 THR    82     -10.157  27.268 -33.276  1.00  0.00           C  
ATOM   1308 HG21 THR    82      -9.771  26.229 -33.360  1.00  0.00           H  
ATOM   1309 HG22 THR    82     -10.832  27.369 -32.400  1.00  0.00           H  
ATOM   1310 HG23 THR    82      -9.226  27.850 -33.109  1.00  0.00           H  
ATOM   1311  C   THR    82     -12.691  26.063 -33.893  1.00  0.00           C  
ATOM   1312  O   THR    82     -13.527  26.825 -33.406  1.00  0.00           O  
ATOM   1313  N   SER    83     -12.459  24.798 -33.473  1.00  0.00           N  
ATOM   1314  HN  SER    83     -11.656  24.336 -33.840  1.00  0.00           H  
ATOM   1315  CA  SER    83     -13.102  24.091 -32.286  1.00  0.00           C  
ATOM   1316  HA  SER    83     -12.790  23.062 -32.182  1.00  0.00           H  
ATOM   1317  CB  SER    83     -12.865  24.852 -30.973  1.00  0.00           C  
ATOM   1318  HB1 SER    83     -13.470  24.388 -30.165  1.00  0.00           H  
ATOM   1319  HB2 SER    83     -13.129  25.923 -31.100  1.00  0.00           H  
ATOM   1320  OG  SER    83     -11.471  24.781 -30.596  1.00  0.00           O  
ATOM   1321  HG1 SER    83     -11.354  23.891 -30.254  1.00  0.00           H  
ATOM   1322  C   SER    83     -14.548  23.832 -32.586  1.00  0.00           C  
ATOM   1323  O   SER    83     -15.392  23.816 -31.686  1.00  0.00           O  
ATOM   1324  N   ARG    84     -14.886  23.578 -33.928  1.00  0.00           N  
ATOM   1325  HN  ARG    84     -14.186  23.600 -34.639  1.00  0.00           H  
ATOM   1326  CA  ARG    84     -16.246  23.285 -34.421  1.00  0.00           C  
ATOM   1327  HA  ARG    84     -16.853  23.376 -33.532  1.00  0.00           H  
ATOM   1328  CB  ARG    84     -16.580  24.138 -35.669  1.00  0.00           C  
ATOM   1329  HB1 ARG    84     -17.652  23.917 -35.864  1.00  0.00           H  
ATOM   1330  HB2 ARG    84     -15.878  23.729 -36.426  1.00  0.00           H  
ATOM   1331  CG  ARG    84     -16.351  25.685 -35.481  1.00  0.00           C  
ATOM   1332  HG1 ARG    84     -16.852  26.109 -36.377  1.00  0.00           H  
ATOM   1333  HG2 ARG    84     -15.251  25.834 -35.534  1.00  0.00           H  
ATOM   1334  CD  ARG    84     -16.974  26.300 -34.265  1.00  0.00           C  
ATOM   1335  HD1 ARG    84     -16.313  26.091 -33.397  1.00  0.00           H  
ATOM   1336  HD2 ARG    84     -17.910  25.785 -33.961  1.00  0.00           H  
ATOM   1337  NE  ARG    84     -17.306  27.720 -34.369  1.00  0.00           N  
ATOM   1338  HE  ARG    84     -18.221  28.013 -34.648  1.00  0.00           H  
ATOM   1339  CZ  ARG    84     -16.470  28.776 -34.329  1.00  0.00           C  
ATOM   1340  NH1 ARG    84     -15.190  28.746 -34.056  1.00  0.00           N  
ATOM   1341 HH11 ARG    84     -14.771  27.925 -33.669  1.00  0.00           H  
ATOM   1342 HH12 ARG    84     -14.787  29.594 -33.712  1.00  0.00           H  
ATOM   1343  NH2 ARG    84     -17.078  29.967 -34.409  1.00  0.00           N  
ATOM   1344 HH21 ARG    84     -17.993  29.816 -34.784  1.00  0.00           H  
ATOM   1345 HH22 ARG    84     -16.475  30.678 -34.770  1.00  0.00           H  
ATOM   1346  C   ARG    84     -16.289  21.790 -34.848  1.00  0.00           C  
ATOM   1347  O   ARG    84     -17.370  21.252 -34.898  1.00  0.00           O  
ATOM   1348  N   ILE    85     -15.172  21.116 -35.190  1.00  0.00           N  
ATOM   1349  HN  ILE    85     -14.294  21.574 -35.076  1.00  0.00           H  
ATOM   1350  CA  ILE    85     -14.988  19.796 -35.869  1.00  0.00           C  
ATOM   1351  HA  ILE    85     -15.986  19.400 -35.979  1.00  0.00           H  
ATOM   1352  CB  ILE    85     -14.310  19.807 -37.178  1.00  0.00           C  
ATOM   1353  HB  ILE    85     -13.249  20.038 -36.943  1.00  0.00           H  
ATOM   1354  CG2 ILE    85     -14.304  18.470 -37.829  1.00  0.00           C  
ATOM   1355 HG21 ILE    85     -15.295  17.993 -37.986  1.00  0.00           H  
ATOM   1356 HG22 ILE    85     -13.658  17.654 -37.439  1.00  0.00           H  
ATOM   1357 HG23 ILE    85     -13.832  18.658 -38.818  1.00  0.00           H  
ATOM   1358  CG1 ILE    85     -14.815  20.957 -38.082  1.00  0.00           C  
ATOM   1359 HG11 ILE    85     -14.184  21.059 -38.991  1.00  0.00           H  
ATOM   1360 HG12 ILE    85     -14.660  21.949 -37.607  1.00  0.00           H  
ATOM   1361  CD  ILE    85     -16.311  20.966 -38.439  1.00  0.00           C  
ATOM   1362  HD1 ILE    85     -16.644  19.967 -38.791  1.00  0.00           H  
ATOM   1363  HD2 ILE    85     -16.453  21.626 -39.322  1.00  0.00           H  
ATOM   1364  HD3 ILE    85     -17.000  21.353 -37.659  1.00  0.00           H  
ATOM   1365  C   ILE    85     -14.288  18.997 -34.809  1.00  0.00           C  
ATOM   1366  O   ILE    85     -13.088  19.152 -34.660  1.00  0.00           O  
ATOM   1367  N   ALA    86     -14.933  18.049 -34.081  1.00  0.00           N  
ATOM   1368  HN  ALA    86     -15.852  17.849 -34.412  1.00  0.00           H  
ATOM   1369  CA  ALA    86     -14.308  17.188 -33.076  1.00  0.00           C  
ATOM   1370  HA  ALA    86     -13.487  17.767 -32.682  1.00  0.00           H  
ATOM   1371  CB  ALA    86     -15.274  16.723 -32.099  1.00  0.00           C  
ATOM   1372  HB1 ALA    86     -16.078  16.087 -32.529  1.00  0.00           H  
ATOM   1373  HB2 ALA    86     -15.808  17.520 -31.540  1.00  0.00           H  
ATOM   1374  HB3 ALA    86     -14.801  16.036 -31.365  1.00  0.00           H  
ATOM   1375  C   ALA    86     -13.710  15.938 -33.666  1.00  0.00           C  
ATOM   1376  O   ALA    86     -13.005  15.237 -32.931  1.00  0.00           O  
ATOM   1377  N   GLY    87     -13.925  15.742 -34.983  1.00  0.00           N  
ATOM   1378  HN  GLY    87     -14.509  16.335 -35.532  1.00  0.00           H  
ATOM   1379  CA  GLY    87     -13.125  14.777 -35.727  1.00  0.00           C  
ATOM   1380  HA1 GLY    87     -12.943  13.832 -35.236  1.00  0.00           H  
ATOM   1381  HA2 GLY    87     -12.224  15.232 -36.110  1.00  0.00           H  
ATOM   1382  C   GLY    87     -13.908  14.310 -36.965  1.00  0.00           C  
ATOM   1383  O   GLY    87     -15.102  14.604 -37.109  1.00  0.00           O  
ATOM   1384  N   LEU    88     -13.182  13.690 -37.898  1.00  0.00           N  
ATOM   1385  HN  LEU    88     -12.242  13.413 -37.712  1.00  0.00           H  
ATOM   1386  CA  LEU    88     -13.767  13.196 -39.168  1.00  0.00           C  
ATOM   1387  HA  LEU    88     -14.802  13.503 -39.169  1.00  0.00           H  
ATOM   1388  CB  LEU    88     -12.981  13.890 -40.317  1.00  0.00           C  
ATOM   1389  HB1 LEU    88     -11.916  13.578 -40.268  1.00  0.00           H  
ATOM   1390  HB2 LEU    88     -12.961  14.982 -40.115  1.00  0.00           H  
ATOM   1391  CG  LEU    88     -13.368  13.715 -41.816  1.00  0.00           C  
ATOM   1392  HG  LEU    88     -12.983  12.741 -42.188  1.00  0.00           H  
ATOM   1393  CD1 LEU    88     -14.861  13.921 -42.025  1.00  0.00           C  
ATOM   1394 HD11 LEU    88     -15.500  13.171 -41.512  1.00  0.00           H  
ATOM   1395 HD12 LEU    88     -15.371  13.974 -43.011  1.00  0.00           H  
ATOM   1396 HD13 LEU    88     -15.034  14.942 -41.624  1.00  0.00           H  
ATOM   1397  CD2 LEU    88     -12.657  14.772 -42.647  1.00  0.00           C  
ATOM   1398 HD21 LEU    88     -12.951  15.828 -42.465  1.00  0.00           H  
ATOM   1399 HD22 LEU    88     -12.702  14.489 -43.720  1.00  0.00           H  
ATOM   1400 HD23 LEU    88     -11.597  14.708 -42.319  1.00  0.00           H  
ATOM   1401  C   LEU    88     -13.628  11.676 -39.387  1.00  0.00           C  
ATOM   1402  O   LEU    88     -12.501  11.202 -39.326  1.00  0.00           O  
ATOM   1403  N   ALA    89     -14.742  11.003 -39.685  1.00  0.00           N  
ATOM   1404  HN  ALA    89     -15.645  11.424 -39.731  1.00  0.00           H  
ATOM   1405  CA  ALA    89     -14.695   9.610 -40.090  1.00  0.00           C  
ATOM   1406  HA  ALA    89     -13.729   9.145 -39.961  1.00  0.00           H  
ATOM   1407  CB  ALA    89     -15.882   8.943 -39.295  1.00  0.00           C  
ATOM   1408  HB1 ALA    89     -15.912   7.860 -39.541  1.00  0.00           H  
ATOM   1409  HB2 ALA    89     -16.817   9.438 -39.635  1.00  0.00           H  
ATOM   1410  HB3 ALA    89     -15.864   9.114 -38.197  1.00  0.00           H  
ATOM   1411  C   ALA    89     -15.126   9.420 -41.546  1.00  0.00           C  
ATOM   1412  O   ALA    89     -16.087   9.917 -42.025  1.00  0.00           O  
ATOM   1413  N   VAL    90     -14.353   8.632 -42.210  1.00  0.00           N  
ATOM   1414  HN  VAL    90     -13.580   8.201 -41.751  1.00  0.00           H  
ATOM   1415  CA  VAL    90     -14.486   8.253 -43.568  1.00  0.00           C  
ATOM   1416  HA  VAL    90     -15.485   8.432 -43.938  1.00  0.00           H  
ATOM   1417  CB  VAL    90     -13.500   9.022 -44.479  1.00  0.00           C  
ATOM   1418  HB  VAL    90     -13.698   8.658 -45.510  1.00  0.00           H  
ATOM   1419  CG1 VAL    90     -14.031  10.466 -44.392  1.00  0.00           C  
ATOM   1420 HG11 VAL    90     -15.142  10.449 -44.383  1.00  0.00           H  
ATOM   1421 HG12 VAL    90     -13.683  11.107 -45.230  1.00  0.00           H  
ATOM   1422 HG13 VAL    90     -13.596  10.853 -43.445  1.00  0.00           H  
ATOM   1423  CG2 VAL    90     -12.024   8.919 -44.028  1.00  0.00           C  
ATOM   1424 HG21 VAL    90     -11.486   9.396 -44.875  1.00  0.00           H  
ATOM   1425 HG22 VAL    90     -11.734   7.863 -43.841  1.00  0.00           H  
ATOM   1426 HG23 VAL    90     -11.882   9.558 -43.130  1.00  0.00           H  
ATOM   1427  C   VAL    90     -14.417   6.749 -43.793  1.00  0.00           C  
ATOM   1428  O   VAL    90     -13.886   6.031 -42.908  1.00  0.00           O  
ATOM   1429  N   SER    91     -15.048   6.275 -44.841  1.00  0.00           N  
ATOM   1430  HN  SER    91     -15.296   6.884 -45.590  1.00  0.00           H  
ATOM   1431  CA  SER    91     -15.282   4.869 -44.835  1.00  0.00           C  
ATOM   1432  HA  SER    91     -14.492   4.385 -44.280  1.00  0.00           H  
ATOM   1433  CB  SER    91     -16.656   4.637 -44.201  1.00  0.00           C  
ATOM   1434  HB1 SER    91     -17.250   5.416 -44.725  1.00  0.00           H  
ATOM   1435  HB2 SER    91     -16.736   4.982 -43.147  1.00  0.00           H  
ATOM   1436  OG  SER    91     -17.226   3.321 -44.282  1.00  0.00           O  
ATOM   1437  HG1 SER    91     -17.374   3.020 -43.382  1.00  0.00           H  
ATOM   1438  C   SER    91     -15.199   4.313 -46.301  1.00  0.00           C  
ATOM   1439  O   SER    91     -15.407   4.985 -47.314  1.00  0.00           O  
ATOM   1440  N   LEU    92     -14.851   3.057 -46.542  1.00  0.00           N  
ATOM   1441  HN  LEU    92     -14.814   2.476 -45.733  1.00  0.00           H  
ATOM   1442  CA  LEU    92     -14.597   2.327 -47.777  1.00  0.00           C  
ATOM   1443  HA  LEU    92     -14.715   3.037 -48.582  1.00  0.00           H  
ATOM   1444  CB  LEU    92     -13.126   1.785 -47.807  1.00  0.00           C  
ATOM   1445  HB1 LEU    92     -12.948   1.038 -48.609  1.00  0.00           H  
ATOM   1446  HB2 LEU    92     -12.952   1.307 -46.819  1.00  0.00           H  
ATOM   1447  CG  LEU    92     -11.945   2.787 -48.054  1.00  0.00           C  
ATOM   1448  HG  LEU    92     -11.968   3.411 -47.136  1.00  0.00           H  
ATOM   1449  CD1 LEU    92     -10.619   2.081 -48.281  1.00  0.00           C  
ATOM   1450 HD11 LEU    92     -10.647   1.520 -49.239  1.00  0.00           H  
ATOM   1451 HD12 LEU    92     -10.406   1.463 -47.383  1.00  0.00           H  
ATOM   1452 HD13 LEU    92      -9.834   2.867 -48.303  1.00  0.00           H  
ATOM   1453  CD2 LEU    92     -12.283   3.934 -49.072  1.00  0.00           C  
ATOM   1454 HD21 LEU    92     -13.179   4.446 -48.659  1.00  0.00           H  
ATOM   1455 HD22 LEU    92     -12.574   3.409 -50.006  1.00  0.00           H  
ATOM   1456 HD23 LEU    92     -11.388   4.556 -49.289  1.00  0.00           H  
ATOM   1457  C   LEU    92     -15.573   1.172 -47.977  1.00  0.00           C  
ATOM   1458  O   LEU    92     -15.929   0.453 -47.071  1.00  0.00           O  
ATOM   1459  N   THR    93     -16.166   1.099 -49.173  1.00  0.00           N  
ATOM   1460  HN  THR    93     -15.737   1.632 -49.898  1.00  0.00           H  
ATOM   1461  CA  THR    93     -17.124   0.101 -49.535  1.00  0.00           C  
ATOM   1462  HA  THR    93     -16.939  -0.742 -48.886  1.00  0.00           H  
ATOM   1463  CB  THR    93     -18.506   0.652 -49.371  1.00  0.00           C  
ATOM   1464  HB  THR    93     -18.762   0.990 -48.344  1.00  0.00           H  
ATOM   1465  OG1 THR    93     -19.437  -0.356 -49.587  1.00  0.00           O  
ATOM   1466  HG1 THR    93     -19.226  -0.982 -48.890  1.00  0.00           H  
ATOM   1467  CG2 THR    93     -18.799   1.787 -50.403  1.00  0.00           C  
ATOM   1468 HG21 THR    93     -18.707   1.401 -51.440  1.00  0.00           H  
ATOM   1469 HG22 THR    93     -18.024   2.554 -50.190  1.00  0.00           H  
ATOM   1470 HG23 THR    93     -19.784   2.275 -50.244  1.00  0.00           H  
ATOM   1471  C   THR    93     -16.746  -0.412 -50.969  1.00  0.00           C  
ATOM   1472  O   THR    93     -16.431   0.444 -51.829  1.00  0.00           O  
ATOM   1473  N   LYS    94     -16.645  -1.714 -51.177  1.00  0.00           N  
ATOM   1474  HN  LYS    94     -16.701  -2.414 -50.470  1.00  0.00           H  
ATOM   1475  CA  LYS    94     -16.237  -2.162 -52.482  1.00  0.00           C  
ATOM   1476  HA  LYS    94     -15.357  -1.622 -52.797  1.00  0.00           H  
ATOM   1477  CB  LYS    94     -15.908  -3.677 -52.436  1.00  0.00           C  
ATOM   1478  HB1 LYS    94     -16.176  -4.274 -53.334  1.00  0.00           H  
ATOM   1479  HB2 LYS    94     -16.694  -4.037 -51.737  1.00  0.00           H  
ATOM   1480  CG  LYS    94     -14.478  -3.993 -51.910  1.00  0.00           C  
ATOM   1481  HG1 LYS    94     -14.340  -3.432 -50.962  1.00  0.00           H  
ATOM   1482  HG2 LYS    94     -13.593  -3.746 -52.535  1.00  0.00           H  
ATOM   1483  CD  LYS    94     -14.269  -5.492 -51.646  1.00  0.00           C  
ATOM   1484  HD1 LYS    94     -15.180  -5.825 -51.104  1.00  0.00           H  
ATOM   1485  HD2 LYS    94     -13.396  -5.609 -50.969  1.00  0.00           H  
ATOM   1486  CE  LYS    94     -13.953  -6.259 -52.986  1.00  0.00           C  
ATOM   1487  HE1 LYS    94     -14.662  -6.005 -53.803  1.00  0.00           H  
ATOM   1488  HE2 LYS    94     -14.230  -7.319 -52.803  1.00  0.00           H  
ATOM   1489  NZ  LYS    94     -12.544  -6.130 -53.419  1.00  0.00           N  
ATOM   1490  HZ1 LYS    94     -12.218  -5.192 -53.727  1.00  0.00           H  
ATOM   1491  HZ2 LYS    94     -12.460  -6.739 -54.258  1.00  0.00           H  
ATOM   1492  HZ3 LYS    94     -11.780  -6.414 -52.774  1.00  0.00           H  
ATOM   1493  C   LYS    94     -17.171  -1.861 -53.705  1.00  0.00           C  
ATOM   1494  O   LYS    94     -16.564  -1.589 -54.747  1.00  0.00           O  
ATOM   1495  N   PRO    95     -18.526  -1.837 -53.792  1.00  0.00           N  
ATOM   1496  CD  PRO    95     -19.391  -2.361 -52.790  1.00  0.00           C  
ATOM   1497  HD1 PRO    95     -19.112  -1.926 -51.807  1.00  0.00           H  
ATOM   1498  HD2 PRO    95     -19.354  -3.466 -52.898  1.00  0.00           H  
ATOM   1499  CA  PRO    95     -19.235  -1.200 -54.922  1.00  0.00           C  
ATOM   1500  HA  PRO    95     -18.790  -1.418 -55.881  1.00  0.00           H  
ATOM   1501  CB  PRO    95     -20.696  -1.799 -54.742  1.00  0.00           C  
ATOM   1502  HB1 PRO    95     -20.828  -2.637 -55.459  1.00  0.00           H  
ATOM   1503  HB2 PRO    95     -21.524  -1.133 -55.067  1.00  0.00           H  
ATOM   1504  CG  PRO    95     -20.817  -1.933 -53.235  1.00  0.00           C  
ATOM   1505  HG1 PRO    95     -20.997  -0.893 -52.888  1.00  0.00           H  
ATOM   1506  HG2 PRO    95     -21.569  -2.625 -52.799  1.00  0.00           H  
ATOM   1507  C   PRO    95     -19.253   0.325 -54.911  1.00  0.00           C  
ATOM   1508  O   PRO    95     -20.238   0.949 -55.342  1.00  0.00           O  
ATOM   1509  N   SER    96     -18.240   1.053 -54.440  1.00  0.00           N  
ATOM   1510  HN  SER    96     -17.392   0.591 -54.190  1.00  0.00           H  
ATOM   1511  CA  SER    96     -18.139   2.491 -54.493  1.00  0.00           C  
ATOM   1512  HA  SER    96     -18.917   2.956 -53.905  1.00  0.00           H  
ATOM   1513  CB  SER    96     -16.834   3.098 -53.899  1.00  0.00           C  
ATOM   1514  HB1 SER    96     -16.011   2.515 -54.364  1.00  0.00           H  
ATOM   1515  HB2 SER    96     -16.869   2.798 -52.830  1.00  0.00           H  
ATOM   1516  OG  SER    96     -16.637   4.482 -53.968  1.00  0.00           O  
ATOM   1517  HG1 SER    96     -16.777   4.657 -54.901  1.00  0.00           H  
ATOM   1518  C   SER    96     -18.274   3.055 -55.930  1.00  0.00           C  
ATOM   1519  O   SER    96     -17.836   2.384 -56.863  1.00  0.00           O  
ATOM   1520  N   PRO    97     -19.003   4.209 -56.209  1.00  0.00           N  
ATOM   1521  CD  PRO    97     -20.033   4.744 -55.356  1.00  0.00           C  
ATOM   1522  HD1 PRO    97     -19.581   5.094 -54.403  1.00  0.00           H  
ATOM   1523  HD2 PRO    97     -20.802   3.974 -55.134  1.00  0.00           H  
ATOM   1524  CA  PRO    97     -18.709   5.111 -57.337  1.00  0.00           C  
ATOM   1525  HA  PRO    97     -19.050   4.606 -58.228  1.00  0.00           H  
ATOM   1526  CB  PRO    97     -19.571   6.365 -57.096  1.00  0.00           C  
ATOM   1527  HB1 PRO    97     -19.947   6.758 -58.065  1.00  0.00           H  
ATOM   1528  HB2 PRO    97     -18.996   7.084 -56.475  1.00  0.00           H  
ATOM   1529  CG  PRO    97     -20.672   5.875 -56.179  1.00  0.00           C  
ATOM   1530  HG1 PRO    97     -21.035   6.752 -55.602  1.00  0.00           H  
ATOM   1531  HG2 PRO    97     -21.505   5.491 -56.807  1.00  0.00           H  
ATOM   1532  C   PRO    97     -17.230   5.411 -57.529  1.00  0.00           C  
ATOM   1533  O   PRO    97     -16.682   5.727 -56.453  1.00  0.00           O  
ATOM   1534  N   ALA    98     -16.599   5.388 -58.699  1.00  0.00           N  
ATOM   1535  HN  ALA    98     -17.135   5.161 -59.508  1.00  0.00           H  
ATOM   1536  CA  ALA    98     -15.206   5.406 -58.868  1.00  0.00           C  
ATOM   1537  HA  ALA    98     -14.783   4.550 -58.363  1.00  0.00           H  
ATOM   1538  CB  ALA    98     -14.843   5.241 -60.357  1.00  0.00           C  
ATOM   1539  HB1 ALA    98     -13.753   5.141 -60.549  1.00  0.00           H  
ATOM   1540  HB2 ALA    98     -15.270   6.122 -60.883  1.00  0.00           H  
ATOM   1541  HB3 ALA    98     -15.288   4.413 -60.948  1.00  0.00           H  
ATOM   1542  C   ALA    98     -14.419   6.581 -58.238  1.00  0.00           C  
ATOM   1543  O   ALA    98     -13.411   6.372 -57.565  1.00  0.00           O  
ATOM   1544  N   SER    99     -14.913   7.801 -58.282  1.00  0.00           N  
ATOM   1545  HN  SER    99     -15.822   7.979 -58.652  1.00  0.00           H  
ATOM   1546  CA  SER    99     -14.307   8.994 -57.675  1.00  0.00           C  
ATOM   1547  HA  SER    99     -13.258   8.769 -57.794  1.00  0.00           H  
ATOM   1548  CB  SER    99     -14.609  10.298 -58.495  1.00  0.00           C  
ATOM   1549  HB1 SER    99     -14.247  10.192 -59.540  1.00  0.00           H  
ATOM   1550  HB2 SER    99     -13.958  11.049 -57.999  1.00  0.00           H  
ATOM   1551  OG  SER    99     -15.971  10.715 -58.467  1.00  0.00           O  
ATOM   1552  HG1 SER    99     -16.456  10.340 -59.206  1.00  0.00           H  
ATOM   1553  C   SER    99     -14.500   9.169 -56.133  1.00  0.00           C  
ATOM   1554  O   SER    99     -14.126  10.162 -55.530  1.00  0.00           O  
ATOM   1555  N   GLY   100     -15.000   8.101 -55.480  1.00  0.00           N  
ATOM   1556  HN  GLY   100     -15.250   7.252 -55.938  1.00  0.00           H  
ATOM   1557  CA  GLY   100     -15.167   8.042 -54.061  1.00  0.00           C  
ATOM   1558  HA1 GLY   100     -15.819   7.262 -53.699  1.00  0.00           H  
ATOM   1559  HA2 GLY   100     -15.537   9.011 -53.758  1.00  0.00           H  
ATOM   1560  C   GLY   100     -13.854   7.961 -53.314  1.00  0.00           C  
ATOM   1561  O   GLY   100     -12.787   8.122 -53.887  1.00  0.00           O  
ATOM   1562  N   PHE   101     -13.914   7.890 -52.020  1.00  0.00           N  
ATOM   1563  HN  PHE   101     -14.801   7.743 -51.588  1.00  0.00           H  
ATOM   1564  CA  PHE   101     -12.708   8.101 -51.210  1.00  0.00           C  
ATOM   1565  HA  PHE   101     -12.275   9.013 -51.593  1.00  0.00           H  
ATOM   1566  CB  PHE   101     -13.114   8.304 -49.741  1.00  0.00           C  
ATOM   1567  HB1 PHE   101     -13.687   7.454 -49.313  1.00  0.00           H  
ATOM   1568  HB2 PHE   101     -13.617   9.294 -49.697  1.00  0.00           H  
ATOM   1569  CG  PHE   101     -12.034   8.594 -48.805  1.00  0.00           C  
ATOM   1570  CD1 PHE   101     -11.516   7.697 -47.819  1.00  0.00           C  
ATOM   1571  HD1 PHE   101     -12.018   6.754 -47.660  1.00  0.00           H  
ATOM   1572  CE1 PHE   101     -10.406   8.026 -47.063  1.00  0.00           C  
ATOM   1573  HE1 PHE   101     -10.080   7.336 -46.299  1.00  0.00           H  
ATOM   1574  CZ  PHE   101      -9.860   9.295 -47.099  1.00  0.00           C  
ATOM   1575  HZ  PHE   101      -9.148   9.611 -46.350  1.00  0.00           H  
ATOM   1576  CD2 PHE   101     -11.391   9.884 -48.912  1.00  0.00           C  
ATOM   1577  HD2 PHE   101     -11.687  10.618 -49.647  1.00  0.00           H  
ATOM   1578  CE2 PHE   101     -10.355  10.261 -48.056  1.00  0.00           C  
ATOM   1579  HE2 PHE   101      -9.994  11.274 -48.153  1.00  0.00           H  
ATOM   1580  C   PHE   101     -11.491   7.184 -51.419  1.00  0.00           C  
ATOM   1581  O   PHE   101     -11.696   6.035 -51.664  1.00  0.00           O  
ATOM   1582  N   SER   102     -10.329   7.731 -51.437  1.00  0.00           N  
ATOM   1583  HN  SER   102     -10.377   8.717 -51.574  1.00  0.00           H  
ATOM   1584  CA  SER   102      -9.079   6.957 -51.588  1.00  0.00           C  
ATOM   1585  HA  SER   102      -9.338   5.924 -51.766  1.00  0.00           H  
ATOM   1586  CB  SER   102      -8.289   7.374 -52.895  1.00  0.00           C  
ATOM   1587  HB1 SER   102      -8.096   8.466 -52.827  1.00  0.00           H  
ATOM   1588  HB2 SER   102      -8.922   7.188 -53.789  1.00  0.00           H  
ATOM   1589  OG  SER   102      -7.073   6.702 -52.994  1.00  0.00           O  
ATOM   1590  HG1 SER   102      -6.719   7.178 -53.749  1.00  0.00           H  
ATOM   1591  C   SER   102      -8.202   7.249 -50.417  1.00  0.00           C  
ATOM   1592  O   SER   102      -8.178   8.443 -50.078  1.00  0.00           O  
ATOM   1593  N   PRO   103      -7.482   6.337 -49.683  1.00  0.00           N  
ATOM   1594  CD  PRO   103      -7.745   4.976 -49.819  1.00  0.00           C  
ATOM   1595  HD1 PRO   103      -7.663   4.589 -50.857  1.00  0.00           H  
ATOM   1596  HD2 PRO   103      -8.730   4.722 -49.371  1.00  0.00           H  
ATOM   1597  CA  PRO   103      -6.572   6.630 -48.598  1.00  0.00           C  
ATOM   1598  HA  PRO   103      -6.993   7.379 -47.945  1.00  0.00           H  
ATOM   1599  CB  PRO   103      -6.250   5.305 -47.946  1.00  0.00           C  
ATOM   1600  HB1 PRO   103      -6.833   5.259 -47.002  1.00  0.00           H  
ATOM   1601  HB2 PRO   103      -5.164   5.213 -47.730  1.00  0.00           H  
ATOM   1602  CG  PRO   103      -6.715   4.296 -48.864  1.00  0.00           C  
ATOM   1603  HG1 PRO   103      -5.911   3.877 -49.506  1.00  0.00           H  
ATOM   1604  HG2 PRO   103      -7.244   3.444 -48.385  1.00  0.00           H  
ATOM   1605  C   PRO   103      -5.288   7.292 -49.042  1.00  0.00           C  
ATOM   1606  O   PRO   103      -4.516   7.750 -48.193  1.00  0.00           O  
ATOM   1607  N   SER   104      -5.095   7.391 -50.376  1.00  0.00           N  
ATOM   1608  HN  SER   104      -5.750   6.892 -50.938  1.00  0.00           H  
ATOM   1609  CA  SER   104      -4.005   8.207 -50.921  1.00  0.00           C  
ATOM   1610  HA  SER   104      -3.292   8.184 -50.111  1.00  0.00           H  
ATOM   1611  CB  SER   104      -3.370   7.546 -52.194  1.00  0.00           C  
ATOM   1612  HB1 SER   104      -4.146   7.500 -52.988  1.00  0.00           H  
ATOM   1613  HB2 SER   104      -3.142   6.544 -51.771  1.00  0.00           H  
ATOM   1614  OG  SER   104      -2.168   8.217 -52.614  1.00  0.00           O  
ATOM   1615  HG1 SER   104      -1.694   7.476 -52.997  1.00  0.00           H  
ATOM   1616  C   SER   104      -4.536   9.654 -51.299  1.00  0.00           C  
ATOM   1617  O   SER   104      -5.548   9.889 -51.996  1.00  0.00           O  
ATOM   1618  N   VAL   105      -3.814  10.677 -50.735  1.00  0.00           N  
ATOM   1619  HN  VAL   105      -3.100  10.470 -50.071  1.00  0.00           H  
ATOM   1620  CA  VAL   105      -3.960  12.191 -50.818  1.00  0.00           C  
ATOM   1621  HA  VAL   105      -4.984  12.454 -50.597  1.00  0.00           H  
ATOM   1622  CB  VAL   105      -3.130  12.889 -49.761  1.00  0.00           C  
ATOM   1623  HB  VAL   105      -3.232  13.995 -49.775  1.00  0.00           H  
ATOM   1624  CG1 VAL   105      -3.713  12.412 -48.465  1.00  0.00           C  
ATOM   1625 HG11 VAL   105      -4.821  12.487 -48.467  1.00  0.00           H  
ATOM   1626 HG12 VAL   105      -3.301  13.030 -47.639  1.00  0.00           H  
ATOM   1627 HG13 VAL   105      -3.445  11.361 -48.225  1.00  0.00           H  
ATOM   1628  CG2 VAL   105      -1.661  12.461 -49.795  1.00  0.00           C  
ATOM   1629 HG21 VAL   105      -0.998  12.986 -49.075  1.00  0.00           H  
ATOM   1630 HG22 VAL   105      -1.186  12.550 -50.796  1.00  0.00           H  
ATOM   1631 HG23 VAL   105      -1.501  11.393 -49.533  1.00  0.00           H  
ATOM   1632  C   VAL   105      -3.742  12.816 -52.240  1.00  0.00           C  
ATOM   1633  O   VAL   105      -2.999  12.260 -53.041  1.00  0.00           O  
ATOM   1634  N   GLN   106      -4.402  13.977 -52.479  1.00  0.00           N  
ATOM   1635  HN  GLN   106      -4.982  14.318 -51.744  1.00  0.00           H  
ATOM   1636  CA  GLN   106      -4.263  14.795 -53.630  1.00  0.00           C  
ATOM   1637  HA  GLN   106      -4.346  14.105 -54.457  1.00  0.00           H  
ATOM   1638  CB  GLN   106      -5.399  15.830 -53.604  1.00  0.00           C  
ATOM   1639  HB1 GLN   106      -5.214  16.581 -54.402  1.00  0.00           H  
ATOM   1640  HB2 GLN   106      -5.234  16.367 -52.646  1.00  0.00           H  
ATOM   1641  CG  GLN   106      -6.860  15.298 -53.698  1.00  0.00           C  
ATOM   1642  HG1 GLN   106      -7.598  16.101 -53.907  1.00  0.00           H  
ATOM   1643  HG2 GLN   106      -7.021  14.965 -52.650  1.00  0.00           H  
ATOM   1644  CD  GLN   106      -7.003  14.151 -54.671  1.00  0.00           C  
ATOM   1645  OE1 GLN   106      -7.269  12.992 -54.354  1.00  0.00           O  
ATOM   1646  NE2 GLN   106      -6.618  14.478 -55.980  1.00  0.00           N  
ATOM   1647 HE21 GLN   106      -6.693  13.831 -56.738  1.00  0.00           H  
ATOM   1648 HE22 GLN   106      -6.466  15.440 -56.208  1.00  0.00           H  
ATOM   1649  C   GLN   106      -2.841  15.478 -53.658  1.00  0.00           C  
ATOM   1650  O   GLN   106      -2.378  16.008 -52.676  1.00  0.00           O  
ATOM   1651  N   CYS   107      -2.276  15.546 -54.858  1.00  0.00           N  
ATOM   1652  HN  CYS   107      -2.504  15.018 -55.673  1.00  0.00           H  
ATOM   1653  CA  CYS   107      -1.016  16.367 -55.000  1.00  0.00           C  
ATOM   1654  HA  CYS   107      -0.339  15.971 -54.257  1.00  0.00           H  
ATOM   1655  CB  CYS   107      -0.303  16.459 -56.388  1.00  0.00           C  
ATOM   1656  HB1 CYS   107       0.700  16.917 -56.257  1.00  0.00           H  
ATOM   1657  HB2 CYS   107      -0.778  17.224 -57.039  1.00  0.00           H  
ATOM   1658  SG  CYS   107      -0.166  14.826 -57.294  1.00  0.00           S  
ATOM   1659  C   CYS   107      -1.307  17.864 -54.760  1.00  0.00           C  
ATOM   1660  O   CYS   107      -2.384  18.321 -55.186  1.00  0.00           O  
ATOM   1661  N   PRO   108      -0.471  18.731 -54.207  1.00  0.00           N  
ATOM   1662  CD  PRO   108       0.549  18.309 -53.255  1.00  0.00           C  
ATOM   1663  HD1 PRO   108       1.476  18.060 -53.815  1.00  0.00           H  
ATOM   1664  HD2 PRO   108       0.246  17.422 -52.659  1.00  0.00           H  
ATOM   1665  CA  PRO   108      -0.508  20.174 -54.304  1.00  0.00           C  
ATOM   1666  HA  PRO   108      -1.371  20.483 -53.733  1.00  0.00           H  
ATOM   1667  CB  PRO   108       0.795  20.670 -53.533  1.00  0.00           C  
ATOM   1668  HB1 PRO   108       0.656  21.646 -53.022  1.00  0.00           H  
ATOM   1669  HB2 PRO   108       1.675  20.630 -54.210  1.00  0.00           H  
ATOM   1670  CG  PRO   108       0.930  19.534 -52.436  1.00  0.00           C  
ATOM   1671  HG1 PRO   108       1.881  19.433 -51.871  1.00  0.00           H  
ATOM   1672  HG2 PRO   108       0.117  19.689 -51.695  1.00  0.00           H  
ATOM   1673  C   PRO   108      -0.601  20.739 -55.672  1.00  0.00           C  
ATOM   1674  O   PRO   108       0.060  20.207 -56.566  1.00  0.00           O  
ATOM   1675  N   ASN   109      -1.249  21.813 -55.771  1.00  0.00           N  
ATOM   1676  HN  ASN   109      -1.746  22.220 -55.010  1.00  0.00           H  
ATOM   1677  CA  ASN   109      -1.229  22.684 -56.955  1.00  0.00           C  
ATOM   1678  HA  ASN   109      -1.105  22.036 -57.810  1.00  0.00           H  
ATOM   1679  CB  ASN   109      -2.533  23.513 -57.142  1.00  0.00           C  
ATOM   1680  HB1 ASN   109      -2.454  24.009 -58.133  1.00  0.00           H  
ATOM   1681  HB2 ASN   109      -2.752  24.293 -56.382  1.00  0.00           H  
ATOM   1682  CG  ASN   109      -3.734  22.649 -57.322  1.00  0.00           C  
ATOM   1683  OD1 ASN   109      -4.548  22.574 -56.394  1.00  0.00           O  
ATOM   1684  ND2 ASN   109      -3.909  21.980 -58.490  1.00  0.00           N  
ATOM   1685 HD21 ASN   109      -4.813  21.600 -58.686  1.00  0.00           H  
ATOM   1686 HD22 ASN   109      -3.119  21.849 -59.089  1.00  0.00           H  
ATOM   1687  C   ASN   109      -0.063  23.687 -56.749  1.00  0.00           C  
ATOM   1688  O   ASN   109      -0.246  24.862 -56.334  1.00  0.00           O  
ATOM   1689  N   ASP   110       1.139  23.122 -57.046  1.00  0.00           N  
ATOM   1690  HN  ASP   110       1.346  22.182 -57.306  1.00  0.00           H  
ATOM   1691  CA  ASP   110       2.391  23.747 -56.711  1.00  0.00           C  
ATOM   1692  HA  ASP   110       2.310  24.813 -56.559  1.00  0.00           H  
ATOM   1693  CB  ASP   110       2.916  23.145 -55.364  1.00  0.00           C  
ATOM   1694  HB1 ASP   110       2.975  22.035 -55.365  1.00  0.00           H  
ATOM   1695  HB2 ASP   110       2.204  23.438 -54.564  1.00  0.00           H  
ATOM   1696  CG  ASP   110       4.177  23.821 -54.982  1.00  0.00           C  
ATOM   1697  OD1 ASP   110       5.058  23.099 -54.350  1.00  0.00           O  
ATOM   1698  OD2 ASP   110       4.343  25.035 -55.212  1.00  0.00           O  
ATOM   1699  C   ASP   110       3.371  23.472 -57.791  1.00  0.00           C  
ATOM   1700  O   ASP   110       3.220  22.506 -58.550  1.00  0.00           O  
ATOM   1701  N   GLY   111       4.310  24.336 -57.953  1.00  0.00           N  
ATOM   1702  HN  GLY   111       4.239  25.146 -57.377  1.00  0.00           H  
ATOM   1703  CA  GLY   111       5.436  24.233 -58.876  1.00  0.00           C  
ATOM   1704  HA1 GLY   111       6.221  24.829 -58.435  1.00  0.00           H  
ATOM   1705  HA2 GLY   111       5.162  24.563 -59.867  1.00  0.00           H  
ATOM   1706  C   GLY   111       6.140  22.860 -58.977  1.00  0.00           C  
ATOM   1707  O   GLY   111       6.411  22.157 -58.035  1.00  0.00           O  
ATOM   1708  N   PHE   112       6.481  22.363 -60.198  1.00  0.00           N  
ATOM   1709  HN  PHE   112       6.292  22.890 -61.023  1.00  0.00           H  
ATOM   1710  CA  PHE   112       7.327  21.221 -60.547  1.00  0.00           C  
ATOM   1711  HA  PHE   112       7.045  20.326 -60.012  1.00  0.00           H  
ATOM   1712  CB  PHE   112       7.167  20.955 -62.085  1.00  0.00           C  
ATOM   1713  HB1 PHE   112       7.788  21.687 -62.645  1.00  0.00           H  
ATOM   1714  HB2 PHE   112       6.113  21.131 -62.389  1.00  0.00           H  
ATOM   1715  CG  PHE   112       7.506  19.548 -62.452  1.00  0.00           C  
ATOM   1716  CD1 PHE   112       6.527  18.520 -62.576  1.00  0.00           C  
ATOM   1717  HD1 PHE   112       5.488  18.732 -62.372  1.00  0.00           H  
ATOM   1718  CE1 PHE   112       6.826  17.217 -62.950  1.00  0.00           C  
ATOM   1719  HE1 PHE   112       6.093  16.430 -63.056  1.00  0.00           H  
ATOM   1720  CZ  PHE   112       8.167  16.938 -63.182  1.00  0.00           C  
ATOM   1721  HZ  PHE   112       8.575  15.976 -63.454  1.00  0.00           H  
ATOM   1722  CD2 PHE   112       8.797  19.270 -62.746  1.00  0.00           C  
ATOM   1723  HD2 PHE   112       9.541  20.049 -62.668  1.00  0.00           H  
ATOM   1724  CE2 PHE   112       9.135  17.966 -63.085  1.00  0.00           C  
ATOM   1725  HE2 PHE   112      10.139  17.729 -63.405  1.00  0.00           H  
ATOM   1726  C   PHE   112       8.811  21.547 -60.198  1.00  0.00           C  
ATOM   1727  O   PHE   112       9.434  22.466 -60.781  1.00  0.00           O  
ATOM   1728  N   GLY   113       9.392  20.715 -59.205  1.00  0.00           N  
ATOM   1729  HN  GLY   113       8.761  20.044 -58.824  1.00  0.00           H  
ATOM   1730  CA  GLY   113      10.704  20.812 -58.556  1.00  0.00           C  
ATOM   1731  HA1 GLY   113      10.705  19.898 -57.981  1.00  0.00           H  
ATOM   1732  HA2 GLY   113      10.617  21.780 -58.085  1.00  0.00           H  
ATOM   1733  C   GLY   113      11.934  20.848 -59.456  1.00  0.00           C  
ATOM   1734  O   GLY   113      11.949  20.300 -60.553  1.00  0.00           O  
ATOM   1735  N   VAL   114      12.938  21.589 -58.991  1.00  0.00           N  
ATOM   1736  HN  VAL   114      12.887  21.842 -58.029  1.00  0.00           H  
ATOM   1737  CA  VAL   114      14.311  21.647 -59.444  1.00  0.00           C  
ATOM   1738  HA  VAL   114      14.814  22.068 -58.585  1.00  0.00           H  
ATOM   1739  CB  VAL   114      15.049  20.316 -59.602  1.00  0.00           C  
ATOM   1740  HB  VAL   114      14.505  19.553 -60.199  1.00  0.00           H  
ATOM   1741  CG1 VAL   114      16.501  20.469 -60.135  1.00  0.00           C  
ATOM   1742 HG11 VAL   114      16.961  21.327 -59.600  1.00  0.00           H  
ATOM   1743 HG12 VAL   114      16.740  20.650 -61.205  1.00  0.00           H  
ATOM   1744 HG13 VAL   114      17.085  19.583 -59.807  1.00  0.00           H  
ATOM   1745  CG2 VAL   114      15.248  19.726 -58.163  1.00  0.00           C  
ATOM   1746 HG21 VAL   114      15.844  18.801 -58.317  1.00  0.00           H  
ATOM   1747 HG22 VAL   114      14.325  19.380 -57.652  1.00  0.00           H  
ATOM   1748 HG23 VAL   114      15.839  20.379 -57.486  1.00  0.00           H  
ATOM   1749  C   VAL   114      14.351  22.575 -60.592  1.00  0.00           C  
ATOM   1750  O   VAL   114      15.167  23.520 -60.703  1.00  0.00           O  
ATOM   1751  N   TYR   115      13.444  22.399 -61.618  1.00  0.00           N  
ATOM   1752  HN  TYR   115      12.814  21.627 -61.602  1.00  0.00           H  
ATOM   1753  CA  TYR   115      13.586  23.244 -62.797  1.00  0.00           C  
ATOM   1754  HA  TYR   115      14.638  23.406 -62.985  1.00  0.00           H  
ATOM   1755  CB  TYR   115      13.047  22.441 -64.064  1.00  0.00           C  
ATOM   1756  HB1 TYR   115      13.169  23.018 -65.006  1.00  0.00           H  
ATOM   1757  HB2 TYR   115      11.946  22.299 -64.025  1.00  0.00           H  
ATOM   1758  CG  TYR   115      13.700  21.176 -64.253  1.00  0.00           C  
ATOM   1759  CD1 TYR   115      13.201  20.032 -63.651  1.00  0.00           C  
ATOM   1760  HD1 TYR   115      12.298  19.899 -63.074  1.00  0.00           H  
ATOM   1761  CE1 TYR   115      13.840  18.820 -63.892  1.00  0.00           C  
ATOM   1762  HE1 TYR   115      13.520  17.900 -63.427  1.00  0.00           H  
ATOM   1763  CZ  TYR   115      15.070  18.726 -64.623  1.00  0.00           C  
ATOM   1764  OH  TYR   115      15.681  17.424 -64.712  1.00  0.00           O  
ATOM   1765  HH  TYR   115      16.558  17.412 -65.102  1.00  0.00           H  
ATOM   1766  CD2 TYR   115      14.911  21.112 -64.942  1.00  0.00           C  
ATOM   1767  HD2 TYR   115      15.372  22.006 -65.336  1.00  0.00           H  
ATOM   1768  CE2 TYR   115      15.570  19.830 -65.189  1.00  0.00           C  
ATOM   1769  HE2 TYR   115      16.510  19.726 -65.711  1.00  0.00           H  
ATOM   1770  C   TYR   115      12.863  24.552 -62.674  1.00  0.00           C  
ATOM   1771  O   TYR   115      13.165  25.517 -63.488  1.00  0.00           O  
ATOM   1772  N   SER   116      11.930  24.712 -61.697  1.00  0.00           N  
ATOM   1773  HN  SER   116      11.550  23.960 -61.164  1.00  0.00           H  
ATOM   1774  CA  SER   116      11.421  26.059 -61.352  1.00  0.00           C  
ATOM   1775  HA  SER   116      10.989  26.478 -62.249  1.00  0.00           H  
ATOM   1776  CB  SER   116      10.231  25.946 -60.382  1.00  0.00           C  
ATOM   1777  HB1 SER   116      10.575  25.441 -59.454  1.00  0.00           H  
ATOM   1778  HB2 SER   116       9.545  25.225 -60.875  1.00  0.00           H  
ATOM   1779  OG  SER   116       9.551  27.123 -60.061  1.00  0.00           O  
ATOM   1780  HG1 SER   116       9.108  27.314 -60.890  1.00  0.00           H  
ATOM   1781  C   SER   116      12.500  26.989 -60.891  1.00  0.00           C  
ATOM   1782  O   SER   116      13.379  26.770 -60.046  1.00  0.00           O  
ATOM   1783  N   ASN   117      12.602  28.130 -61.475  1.00  0.00           N  
ATOM   1784  HN  ASN   117      11.796  28.357 -62.017  1.00  0.00           H  
ATOM   1785  CA  ASN   117      13.610  29.220 -61.271  1.00  0.00           C  
ATOM   1786  HA  ASN   117      13.207  29.930 -61.978  1.00  0.00           H  
ATOM   1787  CB  ASN   117      13.724  29.913 -59.897  1.00  0.00           C  
ATOM   1788  HB1 ASN   117      14.528  30.678 -59.844  1.00  0.00           H  
ATOM   1789  HB2 ASN   117      14.026  29.083 -59.223  1.00  0.00           H  
ATOM   1790  CG  ASN   117      12.435  30.378 -59.402  1.00  0.00           C  
ATOM   1791  OD1 ASN   117      11.717  30.847 -60.265  1.00  0.00           O  
ATOM   1792  ND2 ASN   117      12.171  30.231 -58.062  1.00  0.00           N  
ATOM   1793 HD21 ASN   117      11.399  30.784 -57.748  1.00  0.00           H  
ATOM   1794 HD22 ASN   117      12.852  29.703 -57.555  1.00  0.00           H  
ATOM   1795  C   ASN   117      14.981  28.850 -61.706  1.00  0.00           C  
ATOM   1796  O   ASN   117      16.021  29.412 -61.306  1.00  0.00           O  
ATOM   1797  N   SER   118      15.111  27.905 -62.622  1.00  0.00           N  
ATOM   1798  HN  SER   118      14.256  27.480 -62.909  1.00  0.00           H  
ATOM   1799  CA  SER   118      16.313  27.559 -63.364  1.00  0.00           C  
ATOM   1800  HA  SER   118      17.028  28.353 -63.204  1.00  0.00           H  
ATOM   1801  CB  SER   118      16.972  26.296 -62.853  1.00  0.00           C  
ATOM   1802  HB1 SER   118      17.842  25.885 -63.408  1.00  0.00           H  
ATOM   1803  HB2 SER   118      16.238  25.463 -62.811  1.00  0.00           H  
ATOM   1804  OG  SER   118      17.552  26.598 -61.531  1.00  0.00           O  
ATOM   1805  HG1 SER   118      16.855  26.795 -60.901  1.00  0.00           H  
ATOM   1806  C   SER   118      16.205  27.388 -64.857  1.00  0.00           C  
ATOM   1807  O   SER   118      16.596  28.310 -65.579  1.00  0.00           O  
ATOM   1808  N   TYR   119      15.766  26.189 -65.408  1.00  0.00           N  
ATOM   1809  HN  TYR   119      15.273  25.650 -64.729  1.00  0.00           H  
ATOM   1810  CA  TYR   119      16.017  25.671 -66.739  1.00  0.00           C  
ATOM   1811  HA  TYR   119      16.594  26.414 -67.270  1.00  0.00           H  
ATOM   1812  CB  TYR   119      16.770  24.351 -66.594  1.00  0.00           C  
ATOM   1813  HB1 TYR   119      16.954  23.813 -67.549  1.00  0.00           H  
ATOM   1814  HB2 TYR   119      16.165  23.746 -65.885  1.00  0.00           H  
ATOM   1815  CG  TYR   119      18.140  24.550 -66.044  1.00  0.00           C  
ATOM   1816  CD1 TYR   119      18.519  23.831 -64.887  1.00  0.00           C  
ATOM   1817  HD1 TYR   119      17.787  23.265 -64.330  1.00  0.00           H  
ATOM   1818  CE1 TYR   119      19.864  23.633 -64.562  1.00  0.00           C  
ATOM   1819  HE1 TYR   119      20.155  22.876 -63.849  1.00  0.00           H  
ATOM   1820  CZ  TYR   119      20.823  24.455 -65.189  1.00  0.00           C  
ATOM   1821  OH  TYR   119      22.210  24.350 -64.798  1.00  0.00           O  
ATOM   1822  HH  TYR   119      22.277  23.543 -64.282  1.00  0.00           H  
ATOM   1823  CD2 TYR   119      19.112  25.367 -66.699  1.00  0.00           C  
ATOM   1824  HD2 TYR   119      18.859  25.919 -67.592  1.00  0.00           H  
ATOM   1825  CE2 TYR   119      20.494  25.262 -66.217  1.00  0.00           C  
ATOM   1826  HE2 TYR   119      21.263  25.894 -66.637  1.00  0.00           H  
ATOM   1827  C   TYR   119      14.771  25.427 -67.547  1.00  0.00           C  
ATOM   1828  O   TYR   119      13.918  24.579 -67.321  1.00  0.00           O  
ATOM   1829  N   GLY   120      14.672  26.182 -68.659  1.00  0.00           N  
ATOM   1830  HN  GLY   120      15.366  26.859 -68.892  1.00  0.00           H  
ATOM   1831  CA  GLY   120      13.494  26.324 -69.550  1.00  0.00           C  
ATOM   1832  HA1 GLY   120      13.374  25.395 -70.088  1.00  0.00           H  
ATOM   1833  HA2 GLY   120      13.739  27.140 -70.213  1.00  0.00           H  
ATOM   1834  C   GLY   120      12.105  26.593 -68.935  1.00  0.00           C  
ATOM   1835  O   GLY   120      11.941  26.887 -67.714  1.00  0.00           O  
ATOM   1836  N   PRO   121      11.020  26.566 -69.778  1.00  0.00           N  
ATOM   1837  CD  PRO   121      11.148  26.269 -71.216  1.00  0.00           C  
ATOM   1838  HD1 PRO   121      11.443  25.211 -71.385  1.00  0.00           H  
ATOM   1839  HD2 PRO   121      11.828  26.934 -71.791  1.00  0.00           H  
ATOM   1840  CA  PRO   121       9.625  26.530 -69.404  1.00  0.00           C  
ATOM   1841  HA  PRO   121       9.347  27.559 -69.232  1.00  0.00           H  
ATOM   1842  CB  PRO   121       8.900  26.032 -70.680  1.00  0.00           C  
ATOM   1843  HB1 PRO   121       7.957  26.594 -70.852  1.00  0.00           H  
ATOM   1844  HB2 PRO   121       8.631  24.954 -70.656  1.00  0.00           H  
ATOM   1845  CG  PRO   121       9.808  26.382 -71.754  1.00  0.00           C  
ATOM   1846  HG1 PRO   121       9.662  25.782 -72.678  1.00  0.00           H  
ATOM   1847  HG2 PRO   121       9.632  27.442 -72.035  1.00  0.00           H  
ATOM   1848  C   PRO   121       9.251  25.789 -68.098  1.00  0.00           C  
ATOM   1849  O   PRO   121       9.452  24.597 -67.970  1.00  0.00           O  
ATOM   1850  N   GLU   122       8.700  26.553 -67.128  1.00  0.00           N  
ATOM   1851  HN  GLU   122       8.737  27.543 -67.234  1.00  0.00           H  
ATOM   1852  CA  GLU   122       8.185  26.109 -65.868  1.00  0.00           C  
ATOM   1853  HA  GLU   122       8.825  25.294 -65.562  1.00  0.00           H  
ATOM   1854  CB  GLU   122       8.224  27.357 -64.920  1.00  0.00           C  
ATOM   1855  HB1 GLU   122       7.715  27.076 -63.974  1.00  0.00           H  
ATOM   1856  HB2 GLU   122       7.714  28.179 -65.468  1.00  0.00           H  
ATOM   1857  CG  GLU   122       9.631  27.802 -64.652  1.00  0.00           C  
ATOM   1858  HG1 GLU   122      10.186  28.189 -65.532  1.00  0.00           H  
ATOM   1859  HG2 GLU   122      10.201  27.039 -64.080  1.00  0.00           H  
ATOM   1860  CD  GLU   122       9.551  28.985 -63.731  1.00  0.00           C  
ATOM   1861  OE1 GLU   122       9.816  30.165 -64.138  1.00  0.00           O  
ATOM   1862  OE2 GLU   122       9.094  28.835 -62.589  1.00  0.00           O  
ATOM   1863  C   GLU   122       6.822  25.408 -65.937  1.00  0.00           C  
ATOM   1864  O   GLU   122       6.049  25.669 -66.849  1.00  0.00           O  
ATOM   1865  N   PHE   123       6.576  24.420 -65.033  1.00  0.00           N  
ATOM   1866  HN  PHE   123       7.167  24.284 -64.242  1.00  0.00           H  
ATOM   1867  CA  PHE   123       5.361  23.606 -64.903  1.00  0.00           C  
ATOM   1868  HA  PHE   123       4.552  24.121 -65.400  1.00  0.00           H  
ATOM   1869  CB  PHE   123       5.566  22.175 -65.486  1.00  0.00           C  
ATOM   1870  HB1 PHE   123       4.607  21.629 -65.357  1.00  0.00           H  
ATOM   1871  HB2 PHE   123       6.228  21.485 -64.921  1.00  0.00           H  
ATOM   1872  CG  PHE   123       6.064  22.110 -66.872  1.00  0.00           C  
ATOM   1873  CD1 PHE   123       7.380  21.655 -67.126  1.00  0.00           C  
ATOM   1874  HD1 PHE   123       8.102  21.532 -66.332  1.00  0.00           H  
ATOM   1875  CE1 PHE   123       7.928  21.626 -68.410  1.00  0.00           C  
ATOM   1876  HE1 PHE   123       8.969  21.375 -68.551  1.00  0.00           H  
ATOM   1877  CZ  PHE   123       7.075  22.029 -69.510  1.00  0.00           C  
ATOM   1878  HZ  PHE   123       7.545  21.896 -70.473  1.00  0.00           H  
ATOM   1879  CD2 PHE   123       5.232  22.239 -67.908  1.00  0.00           C  
ATOM   1880  HD2 PHE   123       4.197  22.488 -67.726  1.00  0.00           H  
ATOM   1881  CE2 PHE   123       5.740  22.401 -69.190  1.00  0.00           C  
ATOM   1882  HE2 PHE   123       5.046  22.691 -69.964  1.00  0.00           H  
ATOM   1883  C   PHE   123       4.829  23.508 -63.481  1.00  0.00           C  
ATOM   1884  O   PHE   123       5.414  23.960 -62.503  1.00  0.00           O  
ATOM   1885  N   ALA   124       3.586  22.974 -63.385  1.00  0.00           N  
ATOM   1886  HN  ALA   124       3.002  22.979 -64.193  1.00  0.00           H  
ATOM   1887  CA  ALA   124       3.039  22.534 -62.074  1.00  0.00           C  
ATOM   1888  HA  ALA   124       3.623  22.907 -61.245  1.00  0.00           H  
ATOM   1889  CB  ALA   124       1.566  22.893 -61.789  1.00  0.00           C  
ATOM   1890  HB1 ALA   124       1.577  23.978 -61.550  1.00  0.00           H  
ATOM   1891  HB2 ALA   124       1.053  22.294 -61.007  1.00  0.00           H  
ATOM   1892  HB3 ALA   124       0.898  22.839 -62.676  1.00  0.00           H  
ATOM   1893  C   ALA   124       3.294  21.073 -61.990  1.00  0.00           C  
ATOM   1894  O   ALA   124       3.222  20.351 -63.009  1.00  0.00           O  
ATOM   1895  N   HSE   125       3.505  20.643 -60.748  1.00  0.00           N  
ATOM   1896  HN  HSE   125       3.606  21.344 -60.046  1.00  0.00           H  
ATOM   1897  CA  HSE   125       3.700  19.273 -60.276  1.00  0.00           C  
ATOM   1898  HA  HSE   125       4.636  18.941 -60.699  1.00  0.00           H  
ATOM   1899  CB  HSE   125       3.908  19.349 -58.662  1.00  0.00           C  
ATOM   1900  HB1 HSE   125       2.946  19.721 -58.248  1.00  0.00           H  
ATOM   1901  HB2 HSE   125       4.699  20.076 -58.377  1.00  0.00           H  
ATOM   1902  ND1 HSE   125       5.490  17.684 -58.117  1.00  0.00           N  
ATOM   1903  CG  HSE   125       4.215  18.133 -57.929  1.00  0.00           C  
ATOM   1904  CE1 HSE   125       5.577  16.612 -57.299  1.00  0.00           C  
ATOM   1905  HE1 HSE   125       6.498  16.038 -57.195  1.00  0.00           H  
ATOM   1906  NE2 HSE   125       4.443  16.372 -56.696  1.00  0.00           N  
ATOM   1907  HE2 HSE   125       4.171  15.867 -55.877  1.00  0.00           H  
ATOM   1908  CD2 HSE   125       3.524  17.357 -57.066  1.00  0.00           C  
ATOM   1909  HD2 HSE   125       2.627  17.650 -56.534  1.00  0.00           H  
ATOM   1910  C   HSE   125       2.624  18.164 -60.692  1.00  0.00           C  
ATOM   1911  O   HSE   125       1.566  18.457 -61.233  1.00  0.00           O  
ATOM   1912  N   CYS   126       3.069  16.873 -60.531  1.00  0.00           N  
ATOM   1913  HN  CYS   126       3.971  16.736 -60.130  1.00  0.00           H  
ATOM   1914  CA  CYS   126       2.255  15.754 -60.919  1.00  0.00           C  
ATOM   1915  HA  CYS   126       2.850  14.864 -60.784  1.00  0.00           H  
ATOM   1916  CB  CYS   126       0.973  15.551 -59.975  1.00  0.00           C  
ATOM   1917  HB1 CYS   126       0.329  14.789 -60.463  1.00  0.00           H  
ATOM   1918  HB2 CYS   126       0.309  16.440 -59.923  1.00  0.00           H  
ATOM   1919  SG  CYS   126       1.489  15.140 -58.306  1.00  0.00           S  
ATOM   1920  C   CYS   126       1.887  15.557 -62.327  1.00  0.00           C  
ATOM   1921  O   CYS   126       0.757  15.596 -62.808  1.00  0.00           O  
ATOM   1922  N   ARG   127       2.963  15.512 -63.156  1.00  0.00           N  
ATOM   1923  HN  ARG   127       3.914  15.359 -62.896  1.00  0.00           H  
ATOM   1924  CA  ARG   127       2.781  15.521 -64.591  1.00  0.00           C  
ATOM   1925  HA  ARG   127       1.822  15.952 -64.838  1.00  0.00           H  
ATOM   1926  CB  ARG   127       3.911  16.356 -65.292  1.00  0.00           C  
ATOM   1927  HB1 ARG   127       3.707  16.240 -66.378  1.00  0.00           H  
ATOM   1928  HB2 ARG   127       4.894  15.954 -64.966  1.00  0.00           H  
ATOM   1929  CG  ARG   127       3.843  17.887 -65.028  1.00  0.00           C  
ATOM   1930  HG1 ARG   127       4.757  18.437 -65.340  1.00  0.00           H  
ATOM   1931  HG2 ARG   127       3.628  17.915 -63.939  1.00  0.00           H  
ATOM   1932  CD  ARG   127       2.631  18.525 -65.716  1.00  0.00           C  
ATOM   1933  HD1 ARG   127       2.456  19.520 -65.255  1.00  0.00           H  
ATOM   1934  HD2 ARG   127       1.722  17.886 -65.683  1.00  0.00           H  
ATOM   1935  NE  ARG   127       2.985  18.659 -67.155  1.00  0.00           N  
ATOM   1936  HE  ARG   127       3.914  18.348 -67.356  1.00  0.00           H  
ATOM   1937  CZ  ARG   127       2.379  19.414 -68.058  1.00  0.00           C  
ATOM   1938  NH1 ARG   127       1.369  20.161 -67.736  1.00  0.00           N  
ATOM   1939 HH11 ARG   127       1.070  20.231 -66.785  1.00  0.00           H  
ATOM   1940 HH12 ARG   127       0.979  20.767 -68.429  1.00  0.00           H  
ATOM   1941  NH2 ARG   127       2.947  19.391 -69.211  1.00  0.00           N  
ATOM   1942 HH21 ARG   127       2.784  20.212 -69.759  1.00  0.00           H  
ATOM   1943 HH22 ARG   127       3.887  19.050 -69.201  1.00  0.00           H  
ATOM   1944  C   ARG   127       2.784  14.088 -65.187  1.00  0.00           C  
ATOM   1945  O   ARG   127       3.878  13.512 -65.071  1.00  0.00           O  
ATOM   1946  N   GLU   128       1.640  13.620 -65.644  1.00  0.00           N  
ATOM   1947  HN  GLU   128       0.930  14.308 -65.515  1.00  0.00           H  
ATOM   1948  CA  GLU   128       1.323  12.256 -65.996  1.00  0.00           C  
ATOM   1949  HA  GLU   128       0.248  12.209 -66.094  1.00  0.00           H  
ATOM   1950  CB  GLU   128       1.808  11.832 -67.367  1.00  0.00           C  
ATOM   1951  HB1 GLU   128       1.719  10.747 -67.592  1.00  0.00           H  
ATOM   1952  HB2 GLU   128       2.861  12.153 -67.513  1.00  0.00           H  
ATOM   1953  CG  GLU   128       1.135  12.676 -68.530  1.00  0.00           C  
ATOM   1954  HG1 GLU   128       1.834  13.409 -68.985  1.00  0.00           H  
ATOM   1955  HG2 GLU   128       0.365  13.300 -68.028  1.00  0.00           H  
ATOM   1956  CD  GLU   128       0.730  11.642 -69.509  1.00  0.00           C  
ATOM   1957  OE1 GLU   128       1.604  11.197 -70.283  1.00  0.00           O  
ATOM   1958  OE2 GLU   128      -0.417  11.182 -69.529  1.00  0.00           O  
ATOM   1959  C   GLU   128       1.663  11.176 -64.897  1.00  0.00           C  
ATOM   1960  O   GLU   128       2.580  10.325 -64.940  1.00  0.00           O  
ATOM   1961  N   ILE   129       0.821  11.208 -63.882  1.00  0.00           N  
ATOM   1962  HN  ILE   129       0.181  11.967 -63.794  1.00  0.00           H  
ATOM   1963  CA  ILE   129       0.819  10.261 -62.810  1.00  0.00           C  
ATOM   1964  HA  ILE   129       1.816  10.135 -62.413  1.00  0.00           H  
ATOM   1965  CB  ILE   129      -0.077  10.765 -61.696  1.00  0.00           C  
ATOM   1966  HB  ILE   129      -1.021  11.120 -62.162  1.00  0.00           H  
ATOM   1967  CG2 ILE   129      -0.434   9.663 -60.655  1.00  0.00           C  
ATOM   1968 HG21 ILE   129      -0.887  10.017 -59.705  1.00  0.00           H  
ATOM   1969 HG22 ILE   129       0.506   9.125 -60.409  1.00  0.00           H  
ATOM   1970 HG23 ILE   129      -1.123   8.958 -61.169  1.00  0.00           H  
ATOM   1971  CG1 ILE   129       0.564  11.993 -60.956  1.00  0.00           C  
ATOM   1972 HG11 ILE   129       0.035  12.375 -60.057  1.00  0.00           H  
ATOM   1973 HG12 ILE   129       0.509  12.791 -61.727  1.00  0.00           H  
ATOM   1974  CD  ILE   129       2.045  11.876 -60.661  1.00  0.00           C  
ATOM   1975  HD1 ILE   129       2.391  10.875 -60.325  1.00  0.00           H  
ATOM   1976  HD2 ILE   129       2.282  12.657 -59.908  1.00  0.00           H  
ATOM   1977  HD3 ILE   129       2.726  11.951 -61.536  1.00  0.00           H  
ATOM   1978  C   ILE   129       0.468   8.842 -63.320  1.00  0.00           C  
ATOM   1979  O   ILE   129      -0.406   8.614 -64.152  1.00  0.00           O  
ATOM   1980  N   GLN   130       1.114   7.825 -62.702  1.00  0.00           N  
ATOM   1981  HN  GLN   130       1.782   8.138 -62.032  1.00  0.00           H  
ATOM   1982  CA  GLN   130       0.915   6.424 -63.107  1.00  0.00           C  
ATOM   1983  HA  GLN   130       0.257   6.386 -63.962  1.00  0.00           H  
ATOM   1984  CB  GLN   130       2.352   5.844 -63.422  1.00  0.00           C  
ATOM   1985  HB1 GLN   130       2.141   4.828 -63.820  1.00  0.00           H  
ATOM   1986  HB2 GLN   130       3.055   5.850 -62.562  1.00  0.00           H  
ATOM   1987  CG  GLN   130       3.023   6.488 -64.652  1.00  0.00           C  
ATOM   1988  HG1 GLN   130       3.864   5.890 -65.065  1.00  0.00           H  
ATOM   1989  HG2 GLN   130       3.387   7.495 -64.357  1.00  0.00           H  
ATOM   1990  CD  GLN   130       2.069   6.725 -65.854  1.00  0.00           C  
ATOM   1991  OE1 GLN   130       1.613   5.748 -66.470  1.00  0.00           O  
ATOM   1992  NE2 GLN   130       1.912   7.996 -66.387  1.00  0.00           N  
ATOM   1993 HE21 GLN   130       1.809   8.058 -67.380  1.00  0.00           H  
ATOM   1994 HE22 GLN   130       2.263   8.801 -65.909  1.00  0.00           H  
ATOM   1995  C   GLN   130       0.198   5.562 -62.171  1.00  0.00           C  
ATOM   1996  O   GLN   130       0.233   4.364 -62.250  1.00  0.00           O  
ATOM   1997  N   TRP   131      -0.345   6.156 -61.097  1.00  0.00           N  
ATOM   1998  HN  TRP   131      -0.036   7.082 -60.894  1.00  0.00           H  
ATOM   1999  CA  TRP   131      -1.234   5.578 -60.058  1.00  0.00           C  
ATOM   2000  HA  TRP   131      -0.801   4.683 -59.636  1.00  0.00           H  
ATOM   2001  CB  TRP   131      -1.532   6.629 -58.984  1.00  0.00           C  
ATOM   2002  HB1 TRP   131      -2.175   7.322 -59.569  1.00  0.00           H  
ATOM   2003  HB2 TRP   131      -0.564   7.115 -58.738  1.00  0.00           H  
ATOM   2004  CG  TRP   131      -2.370   6.206 -57.802  1.00  0.00           C  
ATOM   2005  CD1 TRP   131      -3.536   6.750 -57.340  1.00  0.00           C  
ATOM   2006  HD1 TRP   131      -4.059   7.614 -57.724  1.00  0.00           H  
ATOM   2007  NE1 TRP   131      -3.899   6.101 -56.204  1.00  0.00           N  
ATOM   2008  HE1 TRP   131      -4.825   5.980 -55.920  1.00  0.00           H  
ATOM   2009  CE2 TRP   131      -3.019   5.083 -55.877  1.00  0.00           C  
ATOM   2010  CD2 TRP   131      -1.946   5.217 -56.827  1.00  0.00           C  
ATOM   2011  CE3 TRP   131      -0.898   4.267 -56.754  1.00  0.00           C  
ATOM   2012  HE3 TRP   131      -0.025   4.268 -57.389  1.00  0.00           H  
ATOM   2013  CZ3 TRP   131      -0.900   3.305 -55.676  1.00  0.00           C  
ATOM   2014  HZ3 TRP   131       0.021   2.753 -55.560  1.00  0.00           H  
ATOM   2015  CZ2 TRP   131      -2.924   4.231 -54.863  1.00  0.00           C  
ATOM   2016  HZ2 TRP   131      -3.659   4.131 -54.078  1.00  0.00           H  
ATOM   2017  CH2 TRP   131      -1.908   3.301 -54.780  1.00  0.00           C  
ATOM   2018  HH2 TRP   131      -1.852   2.563 -53.993  1.00  0.00           H  
ATOM   2019  C   TRP   131      -2.465   4.956 -60.535  1.00  0.00           C  
ATOM   2020  O   TRP   131      -2.736   3.912 -59.991  1.00  0.00           O  
ATOM   2021  N   ASN   132      -3.090   5.494 -61.525  1.00  0.00           N  
ATOM   2022  HN  ASN   132      -2.851   6.440 -61.727  1.00  0.00           H  
ATOM   2023  CA  ASN   132      -4.379   5.067 -62.067  1.00  0.00           C  
ATOM   2024  HA  ASN   132      -4.689   5.900 -62.680  1.00  0.00           H  
ATOM   2025  CB  ASN   132      -4.180   3.772 -62.885  1.00  0.00           C  
ATOM   2026  HB1 ASN   132      -5.178   3.431 -63.237  1.00  0.00           H  
ATOM   2027  HB2 ASN   132      -3.706   3.029 -62.209  1.00  0.00           H  
ATOM   2028  CG  ASN   132      -3.296   3.925 -64.099  1.00  0.00           C  
ATOM   2029  OD1 ASN   132      -2.265   3.236 -64.185  1.00  0.00           O  
ATOM   2030  ND2 ASN   132      -3.596   4.900 -64.957  1.00  0.00           N  
ATOM   2031 HD21 ASN   132      -4.558   5.134 -65.099  1.00  0.00           H  
ATOM   2032 HD22 ASN   132      -2.968   5.391 -65.560  1.00  0.00           H  
ATOM   2033  C   ASN   132      -5.519   5.014 -61.031  1.00  0.00           C  
ATOM   2034  O   ASN   132      -5.899   3.968 -60.505  1.00  0.00           O  
ATOM   2035  N   SER   133      -6.148   6.085 -60.670  1.00  0.00           N  
ATOM   2036  HN  SER   133      -5.981   6.994 -61.044  1.00  0.00           H  
ATOM   2037  CA  SER   133      -7.269   6.128 -59.756  1.00  0.00           C  
ATOM   2038  HA  SER   133      -7.810   5.194 -59.760  1.00  0.00           H  
ATOM   2039  CB  SER   133      -6.803   6.292 -58.325  1.00  0.00           C  
ATOM   2040  HB1 SER   133      -6.230   7.232 -58.179  1.00  0.00           H  
ATOM   2041  HB2 SER   133      -6.013   5.527 -58.169  1.00  0.00           H  
ATOM   2042  OG  SER   133      -7.746   6.133 -57.259  1.00  0.00           O  
ATOM   2043  HG1 SER   133      -8.005   5.218 -57.391  1.00  0.00           H  
ATOM   2044  C   SER   133      -8.213   7.241 -59.998  1.00  0.00           C  
ATOM   2045  O   SER   133      -7.765   8.357 -60.098  1.00  0.00           O  
ATOM   2046  N   LEU   134      -9.532   6.969 -60.015  1.00  0.00           N  
ATOM   2047  HN  LEU   134      -9.855   6.026 -59.997  1.00  0.00           H  
ATOM   2048  CA  LEU   134     -10.544   8.044 -60.132  1.00  0.00           C  
ATOM   2049  HA  LEU   134     -10.108   8.876 -60.666  1.00  0.00           H  
ATOM   2050  CB  LEU   134     -11.773   7.735 -61.088  1.00  0.00           C  
ATOM   2051  HB1 LEU   134     -12.423   8.625 -61.232  1.00  0.00           H  
ATOM   2052  HB2 LEU   134     -12.414   7.000 -60.555  1.00  0.00           H  
ATOM   2053  CG  LEU   134     -11.213   7.171 -62.467  1.00  0.00           C  
ATOM   2054  HG  LEU   134     -10.763   6.174 -62.267  1.00  0.00           H  
ATOM   2055  CD1 LEU   134     -12.375   6.920 -63.304  1.00  0.00           C  
ATOM   2056 HD11 LEU   134     -11.983   6.606 -64.295  1.00  0.00           H  
ATOM   2057 HD12 LEU   134     -12.948   7.839 -63.553  1.00  0.00           H  
ATOM   2058 HD13 LEU   134     -13.030   6.213 -62.752  1.00  0.00           H  
ATOM   2059  CD2 LEU   134     -10.169   8.051 -63.244  1.00  0.00           C  
ATOM   2060 HD21 LEU   134     -10.734   8.915 -63.654  1.00  0.00           H  
ATOM   2061 HD22 LEU   134      -9.621   7.609 -64.103  1.00  0.00           H  
ATOM   2062 HD23 LEU   134      -9.305   8.332 -62.604  1.00  0.00           H  
ATOM   2063  C   LEU   134     -11.000   8.555 -58.811  1.00  0.00           C  
ATOM   2064  O   LEU   134     -11.493   9.712 -58.830  1.00  0.00           O  
ATOM   2065  N   GLY   135     -10.697   7.784 -57.705  1.00  0.00           N  
ATOM   2066  HN  GLY   135     -10.153   6.952 -57.779  1.00  0.00           H  
ATOM   2067  CA  GLY   135     -10.792   8.237 -56.341  1.00  0.00           C  
ATOM   2068  HA1 GLY   135     -10.284   7.446 -55.810  1.00  0.00           H  
ATOM   2069  HA2 GLY   135     -11.806   8.200 -55.970  1.00  0.00           H  
ATOM   2070  C   GLY   135     -10.173   9.599 -55.992  1.00  0.00           C  
ATOM   2071  O   GLY   135      -9.078   9.946 -56.502  1.00  0.00           O  
ATOM   2072  N   ASN   136     -10.741  10.266 -55.049  1.00  0.00           N  
ATOM   2073  HN  ASN   136     -11.599   9.936 -54.665  1.00  0.00           H  
ATOM   2074  CA  ASN   136     -10.067  11.395 -54.495  1.00  0.00           C  
ATOM   2075  HA  ASN   136      -9.162  11.674 -55.015  1.00  0.00           H  
ATOM   2076  CB  ASN   136     -10.950  12.745 -54.570  1.00  0.00           C  
ATOM   2077  HB1 ASN   136     -10.529  13.496 -53.868  1.00  0.00           H  
ATOM   2078  HB2 ASN   136     -11.982  12.659 -54.167  1.00  0.00           H  
ATOM   2079  CG  ASN   136     -10.827  13.542 -55.892  1.00  0.00           C  
ATOM   2080  OD1 ASN   136     -10.823  14.761 -56.098  1.00  0.00           O  
ATOM   2081  ND2 ASN   136     -10.614  12.766 -56.957  1.00  0.00           N  
ATOM   2082 HD21 ASN   136     -10.567  13.158 -57.876  1.00  0.00           H  
ATOM   2083 HD22 ASN   136     -10.638  11.797 -56.712  1.00  0.00           H  
ATOM   2084  C   ASN   136      -9.766  11.058 -53.057  1.00  0.00           C  
ATOM   2085  O   ASN   136     -10.494  10.367 -52.458  1.00  0.00           O  
ATOM   2086  N   GLY   137      -8.660  11.629 -52.502  1.00  0.00           N  
ATOM   2087  HN  GLY   137      -7.958  12.028 -53.087  1.00  0.00           H  
ATOM   2088  CA  GLY   137      -8.401  11.535 -51.122  1.00  0.00           C  
ATOM   2089  HA1 GLY   137      -7.400  11.161 -50.970  1.00  0.00           H  
ATOM   2090  HA2 GLY   137      -8.989  10.788 -50.609  1.00  0.00           H  
ATOM   2091  C   GLY   137      -8.587  12.871 -50.546  1.00  0.00           C  
ATOM   2092  O   GLY   137      -9.147  13.799 -51.096  1.00  0.00           O  
ATOM   2093  N   LEU   138      -7.989  13.086 -49.313  1.00  0.00           N  
ATOM   2094  HN  LEU   138      -7.674  12.312 -48.769  1.00  0.00           H  
ATOM   2095  CA  LEU   138      -7.759  14.337 -48.653  1.00  0.00           C  
ATOM   2096  HA  LEU   138      -8.689  14.871 -48.521  1.00  0.00           H  
ATOM   2097  CB  LEU   138      -7.117  14.068 -47.291  1.00  0.00           C  
ATOM   2098  HB1 LEU   138      -6.889  15.001 -46.732  1.00  0.00           H  
ATOM   2099  HB2 LEU   138      -6.246  13.386 -47.385  1.00  0.00           H  
ATOM   2100  CG  LEU   138      -7.932  13.243 -46.286  1.00  0.00           C  
ATOM   2101  HG  LEU   138      -8.224  12.303 -46.801  1.00  0.00           H  
ATOM   2102  CD1 LEU   138      -6.969  12.849 -45.139  1.00  0.00           C  
ATOM   2103 HD11 LEU   138      -6.630  13.746 -44.578  1.00  0.00           H  
ATOM   2104 HD12 LEU   138      -6.081  12.358 -45.592  1.00  0.00           H  
ATOM   2105 HD13 LEU   138      -7.373  12.129 -44.395  1.00  0.00           H  
ATOM   2106  CD2 LEU   138      -9.169  13.833 -45.645  1.00  0.00           C  
ATOM   2107 HD21 LEU   138      -9.912  14.130 -46.416  1.00  0.00           H  
ATOM   2108 HD22 LEU   138      -8.819  14.687 -45.026  1.00  0.00           H  
ATOM   2109 HD23 LEU   138      -9.572  13.028 -44.996  1.00  0.00           H  
ATOM   2110  C   LEU   138      -6.729  15.126 -49.348  1.00  0.00           C  
ATOM   2111  O   LEU   138      -5.991  14.556 -50.083  1.00  0.00           O  
ATOM   2112  N   ALA   139      -6.702  16.431 -49.121  1.00  0.00           N  
ATOM   2113  HN  ALA   139      -7.522  16.885 -48.780  1.00  0.00           H  
ATOM   2114  CA  ALA   139      -5.583  17.297 -49.382  1.00  0.00           C  
ATOM   2115  HA  ALA   139      -5.337  17.175 -50.426  1.00  0.00           H  
ATOM   2116  CB  ALA   139      -5.910  18.778 -49.086  1.00  0.00           C  
ATOM   2117  HB1 ALA   139      -5.139  19.538 -49.334  1.00  0.00           H  
ATOM   2118  HB2 ALA   139      -6.316  18.883 -48.057  1.00  0.00           H  
ATOM   2119  HB3 ALA   139      -6.736  19.056 -49.775  1.00  0.00           H  
ATOM   2120  C   ALA   139      -4.327  16.850 -48.543  1.00  0.00           C  
ATOM   2121  O   ALA   139      -4.475  16.280 -47.504  1.00  0.00           O  
ATOM   2122  N   TYR   140      -3.106  16.960 -49.037  1.00  0.00           N  
ATOM   2123  HN  TYR   140      -3.038  17.463 -49.896  1.00  0.00           H  
ATOM   2124  CA  TYR   140      -1.932  16.554 -48.286  1.00  0.00           C  
ATOM   2125  HA  TYR   140      -2.053  15.651 -47.708  1.00  0.00           H  
ATOM   2126  CB  TYR   140      -0.851  16.339 -49.376  1.00  0.00           C  
ATOM   2127  HB1 TYR   140      -0.601  17.289 -49.894  1.00  0.00           H  
ATOM   2128  HB2 TYR   140      -1.311  15.604 -50.070  1.00  0.00           H  
ATOM   2129  CG  TYR   140       0.469  15.766 -48.985  1.00  0.00           C  
ATOM   2130  CD1 TYR   140       0.572  14.748 -47.979  1.00  0.00           C  
ATOM   2131  HD1 TYR   140      -0.281  14.349 -47.450  1.00  0.00           H  
ATOM   2132  CE1 TYR   140       1.820  14.228 -47.594  1.00  0.00           C  
ATOM   2133  HE1 TYR   140       1.850  13.412 -46.887  1.00  0.00           H  
ATOM   2134  CZ  TYR   140       2.948  14.559 -48.347  1.00  0.00           C  
ATOM   2135  OH  TYR   140       4.121  14.058 -47.922  1.00  0.00           O  
ATOM   2136  HH  TYR   140       3.946  13.329 -47.322  1.00  0.00           H  
ATOM   2137  CD2 TYR   140       1.662  16.210 -49.598  1.00  0.00           C  
ATOM   2138  HD2 TYR   140       1.555  16.937 -50.390  1.00  0.00           H  
ATOM   2139  CE2 TYR   140       2.892  15.553 -49.336  1.00  0.00           C  
ATOM   2140  HE2 TYR   140       3.838  15.785 -49.803  1.00  0.00           H  
ATOM   2141  C   TYR   140      -1.411  17.643 -47.316  1.00  0.00           C  
ATOM   2142  O   TYR   140      -0.276  18.103 -47.332  1.00  0.00           O  
ATOM   2143  N   GLU   141      -2.276  18.105 -46.388  1.00  0.00           N  
ATOM   2144  HN  GLU   141      -3.212  17.762 -46.428  1.00  0.00           H  
ATOM   2145  CA  GLU   141      -2.165  19.332 -45.656  1.00  0.00           C  
ATOM   2146  HA  GLU   141      -1.287  19.906 -45.915  1.00  0.00           H  
ATOM   2147  CB  GLU   141      -3.373  20.170 -45.855  1.00  0.00           C  
ATOM   2148  HB1 GLU   141      -3.429  20.983 -45.099  1.00  0.00           H  
ATOM   2149  HB2 GLU   141      -4.331  19.617 -45.745  1.00  0.00           H  
ATOM   2150  CG  GLU   141      -3.435  20.739 -47.359  1.00  0.00           C  
ATOM   2151  HG1 GLU   141      -3.278  20.014 -48.186  1.00  0.00           H  
ATOM   2152  HG2 GLU   141      -2.740  21.598 -47.469  1.00  0.00           H  
ATOM   2153  CD  GLU   141      -4.772  21.470 -47.696  1.00  0.00           C  
ATOM   2154  OE1 GLU   141      -4.709  22.479 -48.514  1.00  0.00           O  
ATOM   2155  OE2 GLU   141      -5.823  21.166 -47.132  1.00  0.00           O  
ATOM   2156  C   GLU   141      -2.112  19.097 -44.133  1.00  0.00           C  
ATOM   2157  O   GLU   141      -2.117  17.957 -43.635  1.00  0.00           O  
ATOM   2158  N   ASP   142      -1.804  20.190 -43.372  1.00  0.00           N  
ATOM   2159  HN  ASP   142      -1.737  21.028 -43.908  1.00  0.00           H  
ATOM   2160  CA  ASP   142      -2.191  20.296 -41.918  1.00  0.00           C  
ATOM   2161  HA  ASP   142      -1.639  19.567 -41.343  1.00  0.00           H  
ATOM   2162  CB  ASP   142      -1.819  21.779 -41.553  1.00  0.00           C  
ATOM   2163  HB1 ASP   142      -2.476  22.491 -42.096  1.00  0.00           H  
ATOM   2164  HB2 ASP   142      -0.748  21.907 -41.821  1.00  0.00           H  
ATOM   2165  CG  ASP   142      -1.856  22.218 -40.128  1.00  0.00           C  
ATOM   2166  OD1 ASP   142      -1.386  23.359 -39.810  1.00  0.00           O  
ATOM   2167  OD2 ASP   142      -2.363  21.391 -39.262  1.00  0.00           O  
ATOM   2168  C   ASP   142      -3.682  20.200 -41.713  1.00  0.00           C  
ATOM   2169  O   ASP   142      -4.445  20.454 -42.633  1.00  0.00           O  
ATOM   2170  N   PHE   143      -4.153  19.619 -40.600  1.00  0.00           N  
ATOM   2171  HN  PHE   143      -3.481  19.033 -40.154  1.00  0.00           H  
ATOM   2172  CA  PHE   143      -5.510  19.315 -40.235  1.00  0.00           C  
ATOM   2173  HA  PHE   143      -6.061  20.130 -40.681  1.00  0.00           H  
ATOM   2174  CB  PHE   143      -6.097  17.873 -40.639  1.00  0.00           C  
ATOM   2175  HB1 PHE   143      -7.158  17.739 -40.338  1.00  0.00           H  
ATOM   2176  HB2 PHE   143      -5.531  17.020 -40.207  1.00  0.00           H  
ATOM   2177  CG  PHE   143      -6.298  17.760 -42.150  1.00  0.00           C  
ATOM   2178  CD1 PHE   143      -7.360  18.297 -42.780  1.00  0.00           C  
ATOM   2179  HD1 PHE   143      -8.051  18.873 -42.183  1.00  0.00           H  
ATOM   2180  CE1 PHE   143      -7.662  17.952 -44.158  1.00  0.00           C  
ATOM   2181  HE1 PHE   143      -8.625  18.241 -44.553  1.00  0.00           H  
ATOM   2182  CZ  PHE   143      -6.700  17.233 -44.947  1.00  0.00           C  
ATOM   2183  HZ  PHE   143      -6.901  16.904 -45.956  1.00  0.00           H  
ATOM   2184  CD2 PHE   143      -5.458  16.851 -42.847  1.00  0.00           C  
ATOM   2185  HD2 PHE   143      -4.736  16.261 -42.302  1.00  0.00           H  
ATOM   2186  CE2 PHE   143      -5.603  16.653 -44.252  1.00  0.00           C  
ATOM   2187  HE2 PHE   143      -4.935  15.900 -44.643  1.00  0.00           H  
ATOM   2188  C   PHE   143      -5.710  19.494 -38.762  1.00  0.00           C  
ATOM   2189  O   PHE   143      -4.872  19.002 -37.985  1.00  0.00           O  
ATOM   2190  N   SER   144      -6.838  20.067 -38.294  1.00  0.00           N  
ATOM   2191  HN  SER   144      -7.517  20.460 -38.909  1.00  0.00           H  
ATOM   2192  CA  SER   144      -6.861  20.581 -36.932  1.00  0.00           C  
ATOM   2193  HA  SER   144      -5.891  20.483 -36.467  1.00  0.00           H  
ATOM   2194  CB  SER   144      -7.306  22.102 -36.738  1.00  0.00           C  
ATOM   2195  HB1 SER   144      -6.739  22.852 -37.330  1.00  0.00           H  
ATOM   2196  HB2 SER   144      -7.263  22.409 -35.671  1.00  0.00           H  
ATOM   2197  OG  SER   144      -8.631  22.275 -37.150  1.00  0.00           O  
ATOM   2198  HG1 SER   144      -9.160  22.125 -36.363  1.00  0.00           H  
ATOM   2199  C   SER   144      -7.834  19.755 -36.098  1.00  0.00           C  
ATOM   2200  O   SER   144      -8.298  20.200 -35.066  1.00  0.00           O  
ATOM   2201  N   PHE   145      -8.208  18.614 -36.617  1.00  0.00           N  
ATOM   2202  HN  PHE   145      -7.878  18.405 -37.535  1.00  0.00           H  
ATOM   2203  CA  PHE   145      -9.169  17.711 -36.075  1.00  0.00           C  
ATOM   2204  HA  PHE   145      -9.110  17.844 -35.005  1.00  0.00           H  
ATOM   2205  CB  PHE   145     -10.620  18.177 -36.449  1.00  0.00           C  
ATOM   2206  HB1 PHE   145     -10.752  19.206 -36.050  1.00  0.00           H  
ATOM   2207  HB2 PHE   145     -11.458  17.632 -35.965  1.00  0.00           H  
ATOM   2208  CG  PHE   145     -10.876  18.323 -37.916  1.00  0.00           C  
ATOM   2209  CD1 PHE   145     -11.133  17.182 -38.725  1.00  0.00           C  
ATOM   2210  HD1 PHE   145     -11.139  16.190 -38.298  1.00  0.00           H  
ATOM   2211  CE1 PHE   145     -11.210  17.244 -40.119  1.00  0.00           C  
ATOM   2212  HE1 PHE   145     -11.379  16.378 -40.742  1.00  0.00           H  
ATOM   2213  CZ  PHE   145     -10.939  18.437 -40.802  1.00  0.00           C  
ATOM   2214  HZ  PHE   145     -10.971  18.531 -41.877  1.00  0.00           H  
ATOM   2215  CD2 PHE   145     -10.789  19.548 -38.624  1.00  0.00           C  
ATOM   2216  HD2 PHE   145     -10.680  20.480 -38.088  1.00  0.00           H  
ATOM   2217  CE2 PHE   145     -10.800  19.591 -39.979  1.00  0.00           C  
ATOM   2218  HE2 PHE   145     -10.598  20.475 -40.566  1.00  0.00           H  
ATOM   2219  C   PHE   145      -8.892  16.312 -36.521  1.00  0.00           C  
ATOM   2220  O   PHE   145      -8.177  16.069 -37.477  1.00  0.00           O  
ATOM   2221  N   PRO   146      -9.349  15.332 -35.770  1.00  0.00           N  
ATOM   2222  CD  PRO   146      -9.823  15.497 -34.408  1.00  0.00           C  
ATOM   2223  HD1 PRO   146     -10.563  16.326 -34.385  1.00  0.00           H  
ATOM   2224  HD2 PRO   146      -9.005  15.971 -33.824  1.00  0.00           H  
ATOM   2225  CA  PRO   146      -8.667  14.028 -35.879  1.00  0.00           C  
ATOM   2226  HA  PRO   146      -7.625  14.045 -36.161  1.00  0.00           H  
ATOM   2227  CB  PRO   146      -8.989  13.364 -34.572  1.00  0.00           C  
ATOM   2228  HB1 PRO   146      -8.081  13.370 -33.931  1.00  0.00           H  
ATOM   2229  HB2 PRO   146      -9.248  12.288 -34.672  1.00  0.00           H  
ATOM   2230  CG  PRO   146     -10.121  14.108 -33.914  1.00  0.00           C  
ATOM   2231  HG1 PRO   146     -11.117  13.659 -34.112  1.00  0.00           H  
ATOM   2232  HG2 PRO   146     -10.132  14.099 -32.803  1.00  0.00           H  
ATOM   2233  C   PRO   146      -9.328  13.304 -36.998  1.00  0.00           C  
ATOM   2234  O   PRO   146     -10.552  13.364 -37.150  1.00  0.00           O  
ATOM   2235  N   ILE   147      -8.561  12.591 -37.933  1.00  0.00           N  
ATOM   2236  HN  ILE   147      -7.581  12.464 -37.798  1.00  0.00           H  
ATOM   2237  CA  ILE   147      -9.187  11.913 -39.146  1.00  0.00           C  
ATOM   2238  HA  ILE   147     -10.249  12.104 -39.105  1.00  0.00           H  
ATOM   2239  CB  ILE   147      -8.668  12.320 -40.507  1.00  0.00           C  
ATOM   2240  HB  ILE   147      -7.595  12.117 -40.711  1.00  0.00           H  
ATOM   2241  CG2 ILE   147      -9.581  11.704 -41.578  1.00  0.00           C  
ATOM   2242 HG21 ILE   147      -9.904  10.656 -41.405  1.00  0.00           H  
ATOM   2243 HG22 ILE   147      -9.139  11.890 -42.581  1.00  0.00           H  
ATOM   2244 HG23 ILE   147     -10.472  12.365 -41.644  1.00  0.00           H  
ATOM   2245  CG1 ILE   147      -8.709  13.839 -40.502  1.00  0.00           C  
ATOM   2246 HG11 ILE   147      -8.062  14.237 -39.692  1.00  0.00           H  
ATOM   2247 HG12 ILE   147      -9.736  14.141 -40.203  1.00  0.00           H  
ATOM   2248  CD  ILE   147      -8.385  14.496 -41.812  1.00  0.00           C  
ATOM   2249  HD1 ILE   147      -8.469  15.599 -41.719  1.00  0.00           H  
ATOM   2250  HD2 ILE   147      -9.040  14.108 -42.621  1.00  0.00           H  
ATOM   2251  HD3 ILE   147      -7.363  14.390 -42.235  1.00  0.00           H  
ATOM   2252  C   ILE   147      -9.057  10.389 -38.907  1.00  0.00           C  
ATOM   2253  O   ILE   147      -7.946   9.956 -38.564  1.00  0.00           O  
ATOM   2254  N   PHE   148     -10.115   9.543 -38.992  1.00  0.00           N  
ATOM   2255  HN  PHE   148     -11.051   9.880 -39.061  1.00  0.00           H  
ATOM   2256  CA  PHE   148      -9.908   8.065 -39.061  1.00  0.00           C  
ATOM   2257  HA  PHE   148      -8.829   8.021 -39.065  1.00  0.00           H  
ATOM   2258  CB  PHE   148     -10.215   7.440 -37.656  1.00  0.00           C  
ATOM   2259  HB1 PHE   148      -9.557   8.098 -37.049  1.00  0.00           H  
ATOM   2260  HB2 PHE   148     -10.014   6.369 -37.440  1.00  0.00           H  
ATOM   2261  CG  PHE   148     -11.580   7.788 -37.091  1.00  0.00           C  
ATOM   2262  CD1 PHE   148     -11.800   9.004 -36.446  1.00  0.00           C  
ATOM   2263  HD1 PHE   148     -10.993   9.714 -36.343  1.00  0.00           H  
ATOM   2264  CE1 PHE   148     -13.124   9.230 -35.940  1.00  0.00           C  
ATOM   2265  HE1 PHE   148     -13.280  10.215 -35.526  1.00  0.00           H  
ATOM   2266  CZ  PHE   148     -14.176   8.380 -36.184  1.00  0.00           C  
ATOM   2267  HZ  PHE   148     -15.152   8.648 -35.806  1.00  0.00           H  
ATOM   2268  CD2 PHE   148     -12.608   6.997 -37.482  1.00  0.00           C  
ATOM   2269  HD2 PHE   148     -12.437   6.031 -37.934  1.00  0.00           H  
ATOM   2270  CE2 PHE   148     -13.935   7.235 -37.036  1.00  0.00           C  
ATOM   2271  HE2 PHE   148     -14.804   6.614 -37.197  1.00  0.00           H  
ATOM   2272  C   PHE   148     -10.607   7.374 -40.152  1.00  0.00           C  
ATOM   2273  O   PHE   148     -11.563   7.925 -40.710  1.00  0.00           O  
ATOM   2274  N   LEU   149     -10.131   6.176 -40.600  1.00  0.00           N  
ATOM   2275  HN  LEU   149      -9.305   5.711 -40.290  1.00  0.00           H  
ATOM   2276  CA  LEU   149     -10.578   5.644 -41.933  1.00  0.00           C  
ATOM   2277  HA  LEU   149     -11.342   6.261 -42.382  1.00  0.00           H  
ATOM   2278  CB  LEU   149      -9.420   5.585 -42.903  1.00  0.00           C  
ATOM   2279  HB1 LEU   149      -8.583   5.223 -42.268  1.00  0.00           H  
ATOM   2280  HB2 LEU   149      -9.131   6.605 -43.234  1.00  0.00           H  
ATOM   2281  CG  LEU   149      -9.410   4.596 -44.074  1.00  0.00           C  
ATOM   2282  HG  LEU   149      -9.343   3.544 -43.721  1.00  0.00           H  
ATOM   2283  CD1 LEU   149     -10.619   4.643 -45.017  1.00  0.00           C  
ATOM   2284 HD11 LEU   149     -11.545   4.284 -44.519  1.00  0.00           H  
ATOM   2285 HD12 LEU   149     -10.454   4.035 -45.932  1.00  0.00           H  
ATOM   2286 HD13 LEU   149     -10.780   5.658 -45.440  1.00  0.00           H  
ATOM   2287  CD2 LEU   149      -8.198   4.767 -44.936  1.00  0.00           C  
ATOM   2288 HD21 LEU   149      -7.249   4.992 -44.404  1.00  0.00           H  
ATOM   2289 HD22 LEU   149      -8.371   5.700 -45.513  1.00  0.00           H  
ATOM   2290 HD23 LEU   149      -8.150   3.861 -45.577  1.00  0.00           H  
ATOM   2291  C   LEU   149     -11.069   4.263 -41.639  1.00  0.00           C  
ATOM   2292  O   LEU   149     -10.240   3.451 -41.246  1.00  0.00           O  
ATOM   2293  N   LEU   150     -12.367   3.948 -41.857  1.00  0.00           N  
ATOM   2294  HN  LEU   150     -12.939   4.692 -42.194  1.00  0.00           H  
ATOM   2295  CA  LEU   150     -13.007   2.708 -41.484  1.00  0.00           C  
ATOM   2296  HA  LEU   150     -12.394   2.139 -40.801  1.00  0.00           H  
ATOM   2297  CB  LEU   150     -14.522   2.920 -40.958  1.00  0.00           C  
ATOM   2298  HB1 LEU   150     -14.970   1.912 -41.089  1.00  0.00           H  
ATOM   2299  HB2 LEU   150     -15.165   3.480 -41.670  1.00  0.00           H  
ATOM   2300  CG  LEU   150     -14.724   3.409 -39.583  1.00  0.00           C  
ATOM   2301  HG  LEU   150     -14.119   2.944 -38.775  1.00  0.00           H  
ATOM   2302  CD1 LEU   150     -14.471   4.889 -39.739  1.00  0.00           C  
ATOM   2303 HD11 LEU   150     -15.061   5.554 -40.406  1.00  0.00           H  
ATOM   2304 HD12 LEU   150     -13.394   5.131 -39.863  1.00  0.00           H  
ATOM   2305 HD13 LEU   150     -14.641   5.272 -38.710  1.00  0.00           H  
ATOM   2306  CD2 LEU   150     -16.215   3.275 -39.215  1.00  0.00           C  
ATOM   2307 HD21 LEU   150     -16.440   2.210 -38.991  1.00  0.00           H  
ATOM   2308 HD22 LEU   150     -16.808   3.559 -40.110  1.00  0.00           H  
ATOM   2309 HD23 LEU   150     -16.577   3.956 -38.416  1.00  0.00           H  
ATOM   2310  C   LEU   150     -13.058   1.763 -42.681  1.00  0.00           C  
ATOM   2311  O   LEU   150     -13.678   2.036 -43.753  1.00  0.00           O  
ATOM   2312  N   GLU   151     -12.560   0.534 -42.496  1.00  0.00           N  
ATOM   2313  HN  GLU   151     -12.193   0.258 -41.612  1.00  0.00           H  
ATOM   2314  CA  GLU   151     -12.618  -0.402 -43.565  1.00  0.00           C  
ATOM   2315  HA  GLU   151     -12.550   0.138 -44.498  1.00  0.00           H  
ATOM   2316  CB  GLU   151     -11.459  -1.501 -43.460  1.00  0.00           C  
ATOM   2317  HB1 GLU   151     -11.500  -2.214 -44.311  1.00  0.00           H  
ATOM   2318  HB2 GLU   151     -11.781  -2.094 -42.577  1.00  0.00           H  
ATOM   2319  CG  GLU   151     -10.038  -0.839 -43.279  1.00  0.00           C  
ATOM   2320  HG1 GLU   151      -9.964  -0.011 -42.542  1.00  0.00           H  
ATOM   2321  HG2 GLU   151      -9.859  -0.437 -44.299  1.00  0.00           H  
ATOM   2322  CD  GLU   151      -8.919  -1.934 -43.013  1.00  0.00           C  
ATOM   2323  OE1 GLU   151      -8.946  -2.975 -43.748  1.00  0.00           O  
ATOM   2324  OE2 GLU   151      -8.169  -1.789 -42.047  1.00  0.00           O  
ATOM   2325  C   GLU   151     -14.020  -1.016 -43.540  1.00  0.00           C  
ATOM   2326  O   GLU   151     -14.488  -1.477 -44.585  1.00  0.00           O  
ATOM   2327  N   ASP   152     -14.601  -1.139 -42.344  1.00  0.00           N  
ATOM   2328  HN  ASP   152     -14.322  -0.568 -41.576  1.00  0.00           H  
ATOM   2329  CA  ASP   152     -15.661  -2.110 -42.100  1.00  0.00           C  
ATOM   2330  HA  ASP   152     -15.685  -2.908 -42.827  1.00  0.00           H  
ATOM   2331  CB  ASP   152     -15.438  -2.988 -40.836  1.00  0.00           C  
ATOM   2332  HB1 ASP   152     -15.614  -2.301 -39.981  1.00  0.00           H  
ATOM   2333  HB2 ASP   152     -14.388  -3.351 -40.855  1.00  0.00           H  
ATOM   2334  CG  ASP   152     -16.364  -4.103 -40.646  1.00  0.00           C  
ATOM   2335  OD1 ASP   152     -17.456  -4.288 -41.312  1.00  0.00           O  
ATOM   2336  OD2 ASP   152     -16.148  -4.723 -39.562  1.00  0.00           O  
ATOM   2337  C   ASP   152     -17.010  -1.419 -41.946  1.00  0.00           C  
ATOM   2338  O   ASP   152     -17.248  -0.574 -41.111  1.00  0.00           O  
ATOM   2339  N   GLU   153     -17.962  -1.823 -42.831  1.00  0.00           N  
ATOM   2340  HN  GLU   153     -17.628  -2.569 -43.402  1.00  0.00           H  
ATOM   2341  CA  GLU   153     -19.331  -1.405 -42.911  1.00  0.00           C  
ATOM   2342  HA  GLU   153     -19.285  -0.338 -43.071  1.00  0.00           H  
ATOM   2343  CB  GLU   153     -20.063  -1.916 -44.149  1.00  0.00           C  
ATOM   2344  HB1 GLU   153     -21.156  -1.719 -44.125  1.00  0.00           H  
ATOM   2345  HB2 GLU   153     -19.856  -3.007 -44.198  1.00  0.00           H  
ATOM   2346  CG  GLU   153     -19.437  -1.183 -45.404  1.00  0.00           C  
ATOM   2347  HG1 GLU   153     -18.348  -1.401 -45.443  1.00  0.00           H  
ATOM   2348  HG2 GLU   153     -19.621  -0.089 -45.338  1.00  0.00           H  
ATOM   2349  CD  GLU   153     -20.184  -1.694 -46.685  1.00  0.00           C  
ATOM   2350  OE1 GLU   153     -21.397  -1.501 -46.731  1.00  0.00           O  
ATOM   2351  OE2 GLU   153     -19.520  -2.216 -47.592  1.00  0.00           O  
ATOM   2352  C   GLU   153     -20.038  -1.649 -41.611  1.00  0.00           C  
ATOM   2353  O   GLU   153     -20.809  -0.878 -41.068  1.00  0.00           O  
ATOM   2354  N   ASN   154     -19.718  -2.821 -40.977  1.00  0.00           N  
ATOM   2355  HN  ASN   154     -18.933  -3.396 -41.194  1.00  0.00           H  
ATOM   2356  CA  ASN   154     -20.282  -3.214 -39.695  1.00  0.00           C  
ATOM   2357  HA  ASN   154     -21.354  -3.173 -39.821  1.00  0.00           H  
ATOM   2358  CB  ASN   154     -19.877  -4.639 -39.223  1.00  0.00           C  
ATOM   2359  HB1 ASN   154     -20.330  -4.836 -38.227  1.00  0.00           H  
ATOM   2360  HB2 ASN   154     -18.784  -4.818 -39.136  1.00  0.00           H  
ATOM   2361  CG  ASN   154     -20.419  -5.688 -40.180  1.00  0.00           C  
ATOM   2362  OD1 ASN   154     -20.733  -5.492 -41.369  1.00  0.00           O  
ATOM   2363  ND2 ASN   154     -20.601  -6.945 -39.641  1.00  0.00           N  
ATOM   2364 HD21 ASN   154     -20.296  -7.169 -38.715  1.00  0.00           H  
ATOM   2365 HD22 ASN   154     -20.756  -7.583 -40.396  1.00  0.00           H  
ATOM   2366  C   ASN   154     -19.826  -2.233 -38.616  1.00  0.00           C  
ATOM   2367  O   ASN   154     -20.715  -1.801 -37.920  1.00  0.00           O  
ATOM   2368  N   GLU   155     -18.586  -1.734 -38.552  1.00  0.00           N  
ATOM   2369  HN  GLU   155     -17.782  -2.003 -39.077  1.00  0.00           H  
ATOM   2370  CA  GLU   155     -18.155  -0.629 -37.641  1.00  0.00           C  
ATOM   2371  HA  GLU   155     -18.542  -0.967 -36.691  1.00  0.00           H  
ATOM   2372  CB  GLU   155     -16.636  -0.559 -37.661  1.00  0.00           C  
ATOM   2373  HB1 GLU   155     -16.393   0.384 -37.126  1.00  0.00           H  
ATOM   2374  HB2 GLU   155     -16.364  -0.453 -38.734  1.00  0.00           H  
ATOM   2375  CG  GLU   155     -15.940  -1.816 -37.182  1.00  0.00           C  
ATOM   2376  HG1 GLU   155     -14.858  -1.578 -37.262  1.00  0.00           H  
ATOM   2377  HG2 GLU   155     -16.241  -2.696 -37.790  1.00  0.00           H  
ATOM   2378  CD  GLU   155     -16.171  -2.047 -35.711  1.00  0.00           C  
ATOM   2379  OE1 GLU   155     -16.162  -1.133 -34.832  1.00  0.00           O  
ATOM   2380  OE2 GLU   155     -16.434  -3.220 -35.340  1.00  0.00           O  
ATOM   2381  C   GLU   155     -18.933   0.630 -37.957  1.00  0.00           C  
ATOM   2382  O   GLU   155     -19.492   1.370 -37.148  1.00  0.00           O  
ATOM   2383  N   THR   156     -18.968   0.883 -39.303  1.00  0.00           N  
ATOM   2384  HN  THR   156     -18.507   0.245 -39.915  1.00  0.00           H  
ATOM   2385  CA  THR   156     -19.639   2.112 -39.847  1.00  0.00           C  
ATOM   2386  HA  THR   156     -19.209   2.976 -39.363  1.00  0.00           H  
ATOM   2387  CB  THR   156     -19.447   2.348 -41.332  1.00  0.00           C  
ATOM   2388  HB  THR   156     -20.138   1.681 -41.891  1.00  0.00           H  
ATOM   2389  OG1 THR   156     -18.080   2.108 -41.758  1.00  0.00           O  
ATOM   2390  HG1 THR   156     -17.898   1.200 -41.505  1.00  0.00           H  
ATOM   2391  CG2 THR   156     -19.859   3.758 -41.708  1.00  0.00           C  
ATOM   2392 HG21 THR   156     -20.958   3.824 -41.560  1.00  0.00           H  
ATOM   2393 HG22 THR   156     -19.576   3.856 -42.778  1.00  0.00           H  
ATOM   2394 HG23 THR   156     -19.352   4.465 -41.017  1.00  0.00           H  
ATOM   2395  C   THR   156     -21.083   2.246 -39.511  1.00  0.00           C  
ATOM   2396  O   THR   156     -21.606   3.320 -39.127  1.00  0.00           O  
ATOM   2397  N   LYS   157     -21.800   1.072 -39.576  1.00  0.00           N  
ATOM   2398  HN  LYS   157     -21.314   0.249 -39.858  1.00  0.00           H  
ATOM   2399  CA  LYS   157     -23.250   0.892 -39.290  1.00  0.00           C  
ATOM   2400  HA  LYS   157     -23.816   1.498 -39.982  1.00  0.00           H  
ATOM   2401  CB  LYS   157     -23.752  -0.606 -39.593  1.00  0.00           C  
ATOM   2402  HB1 LYS   157     -23.040  -1.098 -38.896  1.00  0.00           H  
ATOM   2403  HB2 LYS   157     -23.429  -0.992 -40.583  1.00  0.00           H  
ATOM   2404  CG  LYS   157     -25.309  -0.724 -39.343  1.00  0.00           C  
ATOM   2405  HG1 LYS   157     -25.547  -0.293 -38.347  1.00  0.00           H  
ATOM   2406  HG2 LYS   157     -25.490  -1.819 -39.281  1.00  0.00           H  
ATOM   2407  CD  LYS   157     -26.192  -0.122 -40.442  1.00  0.00           C  
ATOM   2408  HD1 LYS   157     -26.077   0.980 -40.522  1.00  0.00           H  
ATOM   2409  HD2 LYS   157     -27.226  -0.422 -40.168  1.00  0.00           H  
ATOM   2410  CE  LYS   157     -25.836  -0.615 -41.857  1.00  0.00           C  
ATOM   2411  HE1 LYS   157     -24.978  -0.075 -42.312  1.00  0.00           H  
ATOM   2412  HE2 LYS   157     -26.703  -0.452 -42.532  1.00  0.00           H  
ATOM   2413  NZ  LYS   157     -25.586  -2.113 -41.865  1.00  0.00           N  
ATOM   2414  HZ1 LYS   157     -25.456  -2.414 -42.852  1.00  0.00           H  
ATOM   2415  HZ2 LYS   157     -26.413  -2.560 -41.420  1.00  0.00           H  
ATOM   2416  HZ3 LYS   157     -24.651  -2.310 -41.454  1.00  0.00           H  
ATOM   2417  C   LYS   157     -23.727   1.465 -37.978  1.00  0.00           C  
ATOM   2418  O   LYS   157     -24.691   2.203 -38.036  1.00  0.00           O  
ATOM   2419  N   VAL   158     -22.951   1.282 -36.933  1.00  0.00           N  
ATOM   2420  HN  VAL   158     -22.282   0.557 -37.078  1.00  0.00           H  
ATOM   2421  CA  VAL   158     -23.292   1.700 -35.601  1.00  0.00           C  
ATOM   2422  HA  VAL   158     -24.232   1.200 -35.422  1.00  0.00           H  
ATOM   2423  CB  VAL   158     -22.322   1.288 -34.514  1.00  0.00           C  
ATOM   2424  HB  VAL   158     -21.365   1.851 -34.550  1.00  0.00           H  
ATOM   2425  CG1 VAL   158     -22.990   1.511 -33.135  1.00  0.00           C  
ATOM   2426 HG11 VAL   158     -22.421   1.073 -32.287  1.00  0.00           H  
ATOM   2427 HG12 VAL   158     -23.973   1.023 -33.305  1.00  0.00           H  
ATOM   2428 HG13 VAL   158     -23.285   2.525 -32.788  1.00  0.00           H  
ATOM   2429  CG2 VAL   158     -21.985  -0.181 -34.684  1.00  0.00           C  
ATOM   2430 HG21 VAL   158     -21.374  -0.435 -35.577  1.00  0.00           H  
ATOM   2431 HG22 VAL   158     -22.984  -0.624 -34.885  1.00  0.00           H  
ATOM   2432 HG23 VAL   158     -21.518  -0.589 -33.762  1.00  0.00           H  
ATOM   2433  C   VAL   158     -23.453   3.206 -35.511  1.00  0.00           C  
ATOM   2434  O   VAL   158     -24.446   3.711 -35.051  1.00  0.00           O  
ATOM   2435  N   ILE   159     -22.526   3.959 -36.107  1.00  0.00           N  
ATOM   2436  HN  ILE   159     -21.862   3.498 -36.691  1.00  0.00           H  
ATOM   2437  CA  ILE   159     -22.612   5.435 -36.221  1.00  0.00           C  
ATOM   2438  HA  ILE   159     -22.593   5.853 -35.226  1.00  0.00           H  
ATOM   2439  CB  ILE   159     -21.445   6.042 -37.012  1.00  0.00           C  
ATOM   2440  HB  ILE   159     -21.663   5.891 -38.091  1.00  0.00           H  
ATOM   2441  CG2 ILE   159     -21.443   7.611 -36.879  1.00  0.00           C  
ATOM   2442 HG21 ILE   159     -21.268   7.807 -35.800  1.00  0.00           H  
ATOM   2443 HG22 ILE   159     -22.329   8.143 -37.288  1.00  0.00           H  
ATOM   2444 HG23 ILE   159     -20.675   8.103 -37.513  1.00  0.00           H  
ATOM   2445  CG1 ILE   159     -20.036   5.524 -36.668  1.00  0.00           C  
ATOM   2446 HG11 ILE   159     -20.171   4.425 -36.573  1.00  0.00           H  
ATOM   2447 HG12 ILE   159     -19.658   5.868 -35.681  1.00  0.00           H  
ATOM   2448  CD  ILE   159     -19.039   5.824 -37.728  1.00  0.00           C  
ATOM   2449  HD1 ILE   159     -19.394   5.671 -38.769  1.00  0.00           H  
ATOM   2450  HD2 ILE   159     -18.108   5.252 -37.524  1.00  0.00           H  
ATOM   2451  HD3 ILE   159     -18.623   6.853 -37.670  1.00  0.00           H  
ATOM   2452  C   ILE   159     -23.885   5.992 -36.851  1.00  0.00           C  
ATOM   2453  O   ILE   159     -24.562   6.876 -36.305  1.00  0.00           O  
ATOM   2454  N   LYS   160     -24.303   5.439 -38.049  1.00  0.00           N  
ATOM   2455  HN  LYS   160     -23.741   4.794 -38.562  1.00  0.00           H  
ATOM   2456  CA  LYS   160     -25.477   5.855 -38.919  1.00  0.00           C  
ATOM   2457  HA  LYS   160     -25.406   6.931 -38.979  1.00  0.00           H  
ATOM   2458  CB  LYS   160     -25.400   5.113 -40.250  1.00  0.00           C  
ATOM   2459  HB1 LYS   160     -26.271   5.321 -40.908  1.00  0.00           H  
ATOM   2460  HB2 LYS   160     -25.369   4.003 -40.235  1.00  0.00           H  
ATOM   2461  CG  LYS   160     -24.101   5.528 -41.094  1.00  0.00           C  
ATOM   2462  HG1 LYS   160     -23.136   5.399 -40.559  1.00  0.00           H  
ATOM   2463  HG2 LYS   160     -24.111   6.636 -41.174  1.00  0.00           H  
ATOM   2464  CD  LYS   160     -23.991   4.951 -42.509  1.00  0.00           C  
ATOM   2465  HD1 LYS   160     -23.650   3.894 -42.506  1.00  0.00           H  
ATOM   2466  HD2 LYS   160     -23.223   5.602 -42.978  1.00  0.00           H  
ATOM   2467  CE  LYS   160     -25.176   4.992 -43.494  1.00  0.00           C  
ATOM   2468  HE1 LYS   160     -25.569   6.020 -43.646  1.00  0.00           H  
ATOM   2469  HE2 LYS   160     -26.051   4.464 -43.059  1.00  0.00           H  
ATOM   2470  NZ  LYS   160     -24.720   4.295 -44.765  1.00  0.00           N  
ATOM   2471  HZ1 LYS   160     -25.402   4.595 -45.491  1.00  0.00           H  
ATOM   2472  HZ2 LYS   160     -24.629   3.261 -44.718  1.00  0.00           H  
ATOM   2473  HZ3 LYS   160     -23.844   4.705 -45.147  1.00  0.00           H  
ATOM   2474  C   LYS   160     -26.783   5.633 -38.165  1.00  0.00           C  
ATOM   2475  O   LYS   160     -27.649   6.503 -38.111  1.00  0.00           O  
ATOM   2476  N   GLN   161     -26.937   4.365 -37.640  1.00  0.00           N  
ATOM   2477  HN  GLN   161     -26.163   3.745 -37.736  1.00  0.00           H  
ATOM   2478  CA  GLN   161     -28.073   3.953 -36.820  1.00  0.00           C  
ATOM   2479  HA  GLN   161     -28.951   3.796 -37.429  1.00  0.00           H  
ATOM   2480  CB  GLN   161     -27.738   2.496 -36.263  1.00  0.00           C  
ATOM   2481  HB1 GLN   161     -28.459   2.073 -35.531  1.00  0.00           H  
ATOM   2482  HB2 GLN   161     -26.781   2.544 -35.699  1.00  0.00           H  
ATOM   2483  CG  GLN   161     -27.688   1.511 -37.457  1.00  0.00           C  
ATOM   2484  HG1 GLN   161     -26.955   1.666 -38.278  1.00  0.00           H  
ATOM   2485  HG2 GLN   161     -28.671   1.700 -37.939  1.00  0.00           H  
ATOM   2486  CD  GLN   161     -27.763   0.006 -37.077  1.00  0.00           C  
ATOM   2487  OE1 GLN   161     -28.151  -0.809 -37.922  1.00  0.00           O  
ATOM   2488  NE2 GLN   161     -27.413  -0.262 -35.818  1.00  0.00           N  
ATOM   2489 HE21 GLN   161     -27.316  -1.191 -35.461  1.00  0.00           H  
ATOM   2490 HE22 GLN   161     -27.278   0.532 -35.225  1.00  0.00           H  
ATOM   2491  C   GLN   161     -28.360   4.816 -35.677  1.00  0.00           C  
ATOM   2492  O   GLN   161     -29.510   5.308 -35.506  1.00  0.00           O  
ATOM   2493  N   CYS   162     -27.309   4.953 -34.839  1.00  0.00           N  
ATOM   2494  HN  CYS   162     -26.571   4.335 -35.097  1.00  0.00           H  
ATOM   2495  CA  CYS   162     -27.305   5.838 -33.620  1.00  0.00           C  
ATOM   2496  HA  CYS   162     -27.834   5.452 -32.761  1.00  0.00           H  
ATOM   2497  CB  CYS   162     -25.917   5.744 -32.997  1.00  0.00           C  
ATOM   2498  HB1 CYS   162     -25.894   6.646 -32.349  1.00  0.00           H  
ATOM   2499  HB2 CYS   162     -25.150   5.895 -33.788  1.00  0.00           H  
ATOM   2500  SG  CYS   162     -25.524   4.366 -31.883  1.00  0.00           S  
ATOM   2501  HG1 CYS   162     -24.634   3.958 -32.776  1.00  0.00           H  
ATOM   2502  C   CYS   162     -27.702   7.290 -33.874  1.00  0.00           C  
ATOM   2503  O   CYS   162     -28.572   7.826 -33.121  1.00  0.00           O  
ATOM   2504  N   TYR   163     -27.096   7.876 -34.929  1.00  0.00           N  
ATOM   2505  HN  TYR   163     -26.385   7.440 -35.476  1.00  0.00           H  
ATOM   2506  CA  TYR   163     -27.646   9.138 -35.533  1.00  0.00           C  
ATOM   2507  HA  TYR   163     -27.517   9.959 -34.843  1.00  0.00           H  
ATOM   2508  CB  TYR   163     -26.814   9.448 -36.672  1.00  0.00           C  
ATOM   2509  HB1 TYR   163     -26.851   8.804 -37.577  1.00  0.00           H  
ATOM   2510  HB2 TYR   163     -25.761   9.521 -36.324  1.00  0.00           H  
ATOM   2511  CG  TYR   163     -27.109  10.715 -37.294  1.00  0.00           C  
ATOM   2512  CD1 TYR   163     -26.732  11.973 -36.726  1.00  0.00           C  
ATOM   2513  HD1 TYR   163     -26.299  12.077 -35.742  1.00  0.00           H  
ATOM   2514  CE1 TYR   163     -27.034  13.188 -37.282  1.00  0.00           C  
ATOM   2515  HE1 TYR   163     -26.698  14.088 -36.790  1.00  0.00           H  
ATOM   2516  CZ  TYR   163     -27.777  13.296 -38.449  1.00  0.00           C  
ATOM   2517  OH  TYR   163     -28.066  14.573 -39.055  1.00  0.00           O  
ATOM   2518  HH  TYR   163     -28.143  14.466 -40.006  1.00  0.00           H  
ATOM   2519  CD2 TYR   163     -27.815  10.852 -38.559  1.00  0.00           C  
ATOM   2520  HD2 TYR   163     -28.164   9.978 -39.089  1.00  0.00           H  
ATOM   2521  CE2 TYR   163     -28.283  12.042 -39.022  1.00  0.00           C  
ATOM   2522  HE2 TYR   163     -28.754  12.074 -39.993  1.00  0.00           H  
ATOM   2523  C   TYR   163     -29.185   9.157 -35.891  1.00  0.00           C  
ATOM   2524  O   TYR   163     -29.829  10.011 -35.362  1.00  0.00           O  
ATOM   2525  N   GLN   164     -29.683   8.218 -36.636  1.00  0.00           N  
ATOM   2526  HN  GLN   164     -29.088   7.638 -37.187  1.00  0.00           H  
ATOM   2527  CA  GLN   164     -31.056   8.121 -37.009  1.00  0.00           C  
ATOM   2528  HA  GLN   164     -31.244   9.011 -37.592  1.00  0.00           H  
ATOM   2529  CB  GLN   164     -31.402   6.961 -38.047  1.00  0.00           C  
ATOM   2530  HB1 GLN   164     -32.510   6.914 -38.116  1.00  0.00           H  
ATOM   2531  HB2 GLN   164     -31.064   6.010 -37.583  1.00  0.00           H  
ATOM   2532  CG  GLN   164     -30.922   7.123 -39.489  1.00  0.00           C  
ATOM   2533  HG1 GLN   164     -29.910   7.580 -39.535  1.00  0.00           H  
ATOM   2534  HG2 GLN   164     -31.563   7.877 -39.992  1.00  0.00           H  
ATOM   2535  CD  GLN   164     -31.024   5.788 -40.243  1.00  0.00           C  
ATOM   2536  OE1 GLN   164     -32.050   5.409 -40.728  1.00  0.00           O  
ATOM   2537  NE2 GLN   164     -29.889   5.132 -40.407  1.00  0.00           N  
ATOM   2538 HE21 GLN   164     -29.063   5.586 -40.072  1.00  0.00           H  
ATOM   2539 HE22 GLN   164     -29.886   4.255 -40.887  1.00  0.00           H  
ATOM   2540  C   GLN   164     -31.998   7.995 -35.750  1.00  0.00           C  
ATOM   2541  O   GLN   164     -32.959   8.794 -35.599  1.00  0.00           O  
ATOM   2542  N   ASP   165     -31.663   6.975 -34.807  1.00  0.00           N  
ATOM   2543  HN  ASP   165     -30.918   6.330 -34.956  1.00  0.00           H  
ATOM   2544  CA  ASP   165     -32.415   6.703 -33.591  1.00  0.00           C  
ATOM   2545  HA  ASP   165     -33.461   6.530 -33.800  1.00  0.00           H  
ATOM   2546  CB  ASP   165     -31.847   5.298 -33.144  1.00  0.00           C  
ATOM   2547  HB1 ASP   165     -32.112   5.130 -32.078  1.00  0.00           H  
ATOM   2548  HB2 ASP   165     -30.738   5.259 -33.114  1.00  0.00           H  
ATOM   2549  CG  ASP   165     -32.277   4.089 -33.991  1.00  0.00           C  
ATOM   2550  OD1 ASP   165     -32.832   4.290 -35.131  1.00  0.00           O  
ATOM   2551  OD2 ASP   165     -32.047   2.941 -33.584  1.00  0.00           O  
ATOM   2552  C   ASP   165     -32.291   7.697 -32.449  1.00  0.00           C  
ATOM   2553  O   ASP   165     -33.113   7.613 -31.508  1.00  0.00           O  
ATOM   2554  N   HSE   166     -31.234   8.533 -32.342  1.00  0.00           N  
ATOM   2555  HN  HSE   166     -30.447   8.402 -32.940  1.00  0.00           H  
ATOM   2556  CA  HSE   166     -31.066   9.437 -31.224  1.00  0.00           C  
ATOM   2557  HA  HSE   166     -31.892   9.260 -30.551  1.00  0.00           H  
ATOM   2558  CB  HSE   166     -29.774   8.993 -30.452  1.00  0.00           C  
ATOM   2559  HB1 HSE   166     -29.589   9.752 -29.662  1.00  0.00           H  
ATOM   2560  HB2 HSE   166     -28.856   9.195 -31.044  1.00  0.00           H  
ATOM   2561  ND1 HSE   166     -30.616   7.428 -28.665  1.00  0.00           N  
ATOM   2562  CG  HSE   166     -29.808   7.670 -29.764  1.00  0.00           C  
ATOM   2563  CE1 HSE   166     -30.243   6.237 -28.180  1.00  0.00           C  
ATOM   2564  HE1 HSE   166     -30.618   5.681 -27.321  1.00  0.00           H  
ATOM   2565  NE2 HSE   166     -29.296   5.707 -28.989  1.00  0.00           N  
ATOM   2566  HE2 HSE   166     -28.680   4.955 -28.754  1.00  0.00           H  
ATOM   2567  CD2 HSE   166     -28.993   6.628 -29.952  1.00  0.00           C  
ATOM   2568  HD2 HSE   166     -28.119   6.406 -30.553  1.00  0.00           H  
ATOM   2569  C   HSE   166     -31.040  10.985 -31.538  1.00  0.00           C  
ATOM   2570  O   HSE   166     -31.591  11.811 -30.799  1.00  0.00           O  
ATOM   2571  N   ASN   167     -30.352  11.376 -32.590  1.00  0.00           N  
ATOM   2572  HN  ASN   167     -30.203  10.722 -33.328  1.00  0.00           H  
ATOM   2573  CA  ASN   167     -30.109  12.759 -32.815  1.00  0.00           C  
ATOM   2574  HA  ASN   167     -30.268  13.338 -31.918  1.00  0.00           H  
ATOM   2575  CB  ASN   167     -28.621  12.947 -33.255  1.00  0.00           C  
ATOM   2576  HB1 ASN   167     -28.499  14.037 -33.429  1.00  0.00           H  
ATOM   2577  HB2 ASN   167     -28.401  12.246 -34.088  1.00  0.00           H  
ATOM   2578  CG  ASN   167     -27.727  12.543 -32.146  1.00  0.00           C  
ATOM   2579  OD1 ASN   167     -28.128  12.400 -30.986  1.00  0.00           O  
ATOM   2580  ND2 ASN   167     -26.378  12.429 -32.500  1.00  0.00           N  
ATOM   2581 HD21 ASN   167     -25.794  12.519 -31.693  1.00  0.00           H  
ATOM   2582 HD22 ASN   167     -26.067  12.366 -33.448  1.00  0.00           H  
ATOM   2583  C   ASN   167     -30.989  13.403 -33.844  1.00  0.00           C  
ATOM   2584  O   ASN   167     -30.812  14.570 -34.226  1.00  0.00           O  
ATOM   2585  N   LEU   168     -31.976  12.653 -34.294  1.00  0.00           N  
ATOM   2586  HN  LEU   168     -32.032  11.660 -34.223  1.00  0.00           H  
ATOM   2587  CA  LEU   168     -32.938  13.179 -35.254  1.00  0.00           C  
ATOM   2588  HA  LEU   168     -32.625  14.120 -35.681  1.00  0.00           H  
ATOM   2589  CB  LEU   168     -33.378  12.174 -36.337  1.00  0.00           C  
ATOM   2590  HB1 LEU   168     -34.241  12.576 -36.909  1.00  0.00           H  
ATOM   2591  HB2 LEU   168     -33.819  11.281 -35.845  1.00  0.00           H  
ATOM   2592  CG  LEU   168     -32.312  11.676 -37.391  1.00  0.00           C  
ATOM   2593  HG  LEU   168     -31.579  11.121 -36.767  1.00  0.00           H  
ATOM   2594  CD1 LEU   168     -32.903  10.767 -38.513  1.00  0.00           C  
ATOM   2595 HD11 LEU   168     -33.113   9.734 -38.162  1.00  0.00           H  
ATOM   2596 HD12 LEU   168     -32.239  10.746 -39.404  1.00  0.00           H  
ATOM   2597 HD13 LEU   168     -33.858  11.248 -38.813  1.00  0.00           H  
ATOM   2598  CD2 LEU   168     -31.603  12.896 -37.972  1.00  0.00           C  
ATOM   2599 HD21 LEU   168     -31.259  13.670 -37.253  1.00  0.00           H  
ATOM   2600 HD22 LEU   168     -32.289  13.397 -38.688  1.00  0.00           H  
ATOM   2601 HD23 LEU   168     -30.671  12.550 -38.467  1.00  0.00           H  
ATOM   2602  C   LEU   168     -34.171  13.660 -34.536  1.00  0.00           C  
ATOM   2603  O   LEU   168     -34.839  12.890 -33.803  1.00  0.00           O  
ATOM   2604  N   SER   169     -34.539  14.915 -34.815  1.00  0.00           N  
ATOM   2605  HN  SER   169     -33.895  15.399 -35.403  1.00  0.00           H  
ATOM   2606  CA  SER   169     -35.764  15.584 -34.315  1.00  0.00           C  
ATOM   2607  HA  SER   169     -36.106  15.012 -33.465  1.00  0.00           H  
ATOM   2608  CB  SER   169     -35.465  17.085 -33.922  1.00  0.00           C  
ATOM   2609  HB1 SER   169     -35.472  17.575 -34.919  1.00  0.00           H  
ATOM   2610  HB2 SER   169     -34.450  17.195 -33.484  1.00  0.00           H  
ATOM   2611  OG  SER   169     -36.433  17.728 -33.045  1.00  0.00           O  
ATOM   2612  HG1 SER   169     -36.633  17.156 -32.300  1.00  0.00           H  
ATOM   2613  C   SER   169     -36.863  15.562 -35.380  1.00  0.00           C  
ATOM   2614  O   SER   169     -36.586  15.614 -36.586  1.00  0.00           O  
ATOM   2615  N   GLN   170     -38.149  15.453 -34.955  1.00  0.00           N  
ATOM   2616  HN  GLN   170     -38.433  15.602 -34.011  1.00  0.00           H  
ATOM   2617  CA  GLN   170     -39.373  15.190 -35.741  1.00  0.00           C  
ATOM   2618  HA  GLN   170     -40.063  14.788 -35.015  1.00  0.00           H  
ATOM   2619  CB  GLN   170     -39.939  16.529 -36.235  1.00  0.00           C  
ATOM   2620  HB1 GLN   170     -40.945  16.421 -36.694  1.00  0.00           H  
ATOM   2621  HB2 GLN   170     -39.261  16.958 -37.003  1.00  0.00           H  
ATOM   2622  CG  GLN   170     -40.109  17.665 -35.166  1.00  0.00           C  
ATOM   2623  HG1 GLN   170     -40.835  18.432 -35.512  1.00  0.00           H  
ATOM   2624  HG2 GLN   170     -39.160  18.185 -34.917  1.00  0.00           H  
ATOM   2625  CD  GLN   170     -40.606  17.112 -33.834  1.00  0.00           C  
ATOM   2626  OE1 GLN   170     -39.820  16.430 -33.118  1.00  0.00           O  
ATOM   2627  NE2 GLN   170     -41.833  17.425 -33.495  1.00  0.00           N  
ATOM   2628 HE21 GLN   170     -42.041  17.036 -32.598  1.00  0.00           H  
ATOM   2629 HE22 GLN   170     -42.273  18.170 -33.996  1.00  0.00           H  
ATOM   2630  C   GLN   170     -39.162  14.189 -36.831  1.00  0.00           C  
ATOM   2631  O   GLN   170     -39.317  14.484 -38.012  1.00  0.00           O  
ATOM   2632  N   ASN   171     -38.817  12.884 -36.535  1.00  0.00           N  
ATOM   2633  HN  ASN   171     -38.734  12.578 -35.590  1.00  0.00           H  
ATOM   2634  CA  ASN   171     -38.640  11.755 -37.482  1.00  0.00           C  
ATOM   2635  HA  ASN   171     -38.089  11.059 -36.867  1.00  0.00           H  
ATOM   2636  CB  ASN   171     -40.104  11.248 -37.926  1.00  0.00           C  
ATOM   2637  HB1 ASN   171     -40.657  11.999 -38.531  1.00  0.00           H  
ATOM   2638  HB2 ASN   171     -40.755  11.142 -37.032  1.00  0.00           H  
ATOM   2639  CG  ASN   171     -40.266   9.940 -38.601  1.00  0.00           C  
ATOM   2640  OD1 ASN   171     -39.370   9.085 -38.751  1.00  0.00           O  
ATOM   2641  ND2 ASN   171     -41.484   9.791 -39.194  1.00  0.00           N  
ATOM   2642 HD21 ASN   171     -42.208  10.472 -39.085  1.00  0.00           H  
ATOM   2643 HD22 ASN   171     -41.569   9.108 -39.920  1.00  0.00           H  
ATOM   2644  C   ASN   171     -37.725  11.970 -38.752  1.00  0.00           C  
ATOM   2645  O   ASN   171     -37.979  11.401 -39.825  1.00  0.00           O  
ATOM   2646  N   GLY   172     -36.660  12.719 -38.515  1.00  0.00           N  
ATOM   2647  HN  GLY   172     -36.550  13.197 -37.647  1.00  0.00           H  
ATOM   2648  CA  GLY   172     -35.872  13.210 -39.631  1.00  0.00           C  
ATOM   2649  HA1 GLY   172     -35.930  12.499 -40.442  1.00  0.00           H  
ATOM   2650  HA2 GLY   172     -34.917  13.516 -39.232  1.00  0.00           H  
ATOM   2651  C   GLY   172     -36.437  14.490 -40.265  1.00  0.00           C  
ATOM   2652  O   GLY   172     -36.496  14.538 -41.495  1.00  0.00           O  
ATOM   2653  N   SER   173     -37.005  15.558 -39.541  1.00  0.00           N  
ATOM   2654  HN  SER   173     -37.078  15.474 -38.550  1.00  0.00           H  
ATOM   2655  CA  SER   173     -37.696  16.661 -40.287  1.00  0.00           C  
ATOM   2656  HA  SER   173     -37.305  16.686 -41.294  1.00  0.00           H  
ATOM   2657  CB  SER   173     -39.198  16.474 -40.649  1.00  0.00           C  
ATOM   2658  HB1 SER   173     -39.381  17.128 -41.529  1.00  0.00           H  
ATOM   2659  HB2 SER   173     -40.098  16.770 -40.069  1.00  0.00           H  
ATOM   2660  OG  SER   173     -39.510  15.120 -40.986  1.00  0.00           O  
ATOM   2661  HG1 SER   173     -38.954  14.575 -40.425  1.00  0.00           H  
ATOM   2662  C   SER   173     -37.628  18.042 -39.697  1.00  0.00           C  
ATOM   2663  O   SER   173     -38.480  18.860 -39.954  1.00  0.00           O  
ATOM   2664  N   ALA   174     -36.654  18.298 -38.818  1.00  0.00           N  
ATOM   2665  HN  ALA   174     -35.878  17.698 -38.641  1.00  0.00           H  
ATOM   2666  CA  ALA   174     -36.482  19.460 -37.969  1.00  0.00           C  
ATOM   2667  HA  ALA   174     -36.619  20.358 -38.553  1.00  0.00           H  
ATOM   2668  CB  ALA   174     -37.205  19.420 -36.639  1.00  0.00           C  
ATOM   2669  HB1 ALA   174     -36.720  19.748 -35.695  1.00  0.00           H  
ATOM   2670  HB2 ALA   174     -37.672  18.436 -36.420  1.00  0.00           H  
ATOM   2671  HB3 ALA   174     -38.067  20.121 -36.654  1.00  0.00           H  
ATOM   2672  C   ALA   174     -34.982  19.307 -37.581  1.00  0.00           C  
ATOM   2673  O   ALA   174     -34.423  18.244 -37.828  1.00  0.00           O  
ATOM   2674  N   PRO   175     -34.254  20.312 -37.109  1.00  0.00           N  
ATOM   2675  CD  PRO   175     -34.838  21.615 -36.805  1.00  0.00           C  
ATOM   2676  HD1 PRO   175     -35.109  21.647 -35.728  1.00  0.00           H  
ATOM   2677  HD2 PRO   175     -35.637  21.932 -37.509  1.00  0.00           H  
ATOM   2678  CA  PRO   175     -32.724  20.279 -36.969  1.00  0.00           C  
ATOM   2679  HA  PRO   175     -32.257  20.108 -37.927  1.00  0.00           H  
ATOM   2680  CB  PRO   175     -32.370  21.726 -36.544  1.00  0.00           C  
ATOM   2681  HB1 PRO   175     -31.427  22.109 -36.990  1.00  0.00           H  
ATOM   2682  HB2 PRO   175     -32.455  21.801 -35.439  1.00  0.00           H  
ATOM   2683  CG  PRO   175     -33.680  22.552 -37.118  1.00  0.00           C  
ATOM   2684  HG1 PRO   175     -33.639  23.600 -36.752  1.00  0.00           H  
ATOM   2685  HG2 PRO   175     -33.554  22.625 -38.220  1.00  0.00           H  
ATOM   2686  C   PRO   175     -32.331  19.156 -35.975  1.00  0.00           C  
ATOM   2687  O   PRO   175     -33.140  18.750 -35.102  1.00  0.00           O  
ATOM   2688  N   THR   176     -31.093  18.684 -36.037  1.00  0.00           N  
ATOM   2689  HN  THR   176     -30.409  19.128 -36.610  1.00  0.00           H  
ATOM   2690  CA  THR   176     -30.602  17.641 -35.186  1.00  0.00           C  
ATOM   2691  HA  THR   176     -31.343  16.864 -35.305  1.00  0.00           H  
ATOM   2692  CB  THR   176     -29.126  17.073 -35.320  1.00  0.00           C  
ATOM   2693  HB  THR   176     -29.064  16.179 -34.663  1.00  0.00           H  
ATOM   2694  OG1 THR   176     -28.075  17.889 -34.780  1.00  0.00           O  
ATOM   2695  HG1 THR   176     -27.234  17.445 -34.915  1.00  0.00           H  
ATOM   2696  CG2 THR   176     -28.989  16.833 -36.817  1.00  0.00           C  
ATOM   2697 HG21 THR   176     -29.889  16.272 -37.147  1.00  0.00           H  
ATOM   2698 HG22 THR   176     -28.121  16.145 -36.909  1.00  0.00           H  
ATOM   2699 HG23 THR   176     -29.038  17.698 -37.512  1.00  0.00           H  
ATOM   2700  C   THR   176     -30.656  18.068 -33.702  1.00  0.00           C  
ATOM   2701  O   THR   176     -30.545  19.252 -33.373  1.00  0.00           O  
ATOM   2702  N   PHE   177     -30.891  17.031 -32.832  1.00  0.00           N  
ATOM   2703  HN  PHE   177     -30.982  16.089 -33.145  1.00  0.00           H  
ATOM   2704  CA  PHE   177     -31.000  17.158 -31.385  1.00  0.00           C  
ATOM   2705  HA  PHE   177     -31.055  18.217 -31.180  1.00  0.00           H  
ATOM   2706  CB  PHE   177     -32.382  16.596 -30.945  1.00  0.00           C  
ATOM   2707  HB1 PHE   177     -32.509  15.547 -31.289  1.00  0.00           H  
ATOM   2708  HB2 PHE   177     -33.068  17.283 -31.485  1.00  0.00           H  
ATOM   2709  CG  PHE   177     -32.532  16.637 -29.460  1.00  0.00           C  
ATOM   2710  CD1 PHE   177     -32.476  15.428 -28.751  1.00  0.00           C  
ATOM   2711  HD1 PHE   177     -32.317  14.464 -29.210  1.00  0.00           H  
ATOM   2712  CE1 PHE   177     -32.373  15.413 -27.369  1.00  0.00           C  
ATOM   2713  HE1 PHE   177     -32.351  14.474 -26.836  1.00  0.00           H  
ATOM   2714  CZ  PHE   177     -32.363  16.593 -26.616  1.00  0.00           C  
ATOM   2715  HZ  PHE   177     -32.233  16.584 -25.543  1.00  0.00           H  
ATOM   2716  CD2 PHE   177     -32.714  17.805 -28.734  1.00  0.00           C  
ATOM   2717  HD2 PHE   177     -32.904  18.752 -29.217  1.00  0.00           H  
ATOM   2718  CE2 PHE   177     -32.784  17.781 -27.239  1.00  0.00           C  
ATOM   2719  HE2 PHE   177     -32.845  18.716 -26.702  1.00  0.00           H  
ATOM   2720  C   PHE   177     -29.747  16.378 -30.886  1.00  0.00           C  
ATOM   2721  O   PHE   177     -29.490  15.296 -31.365  1.00  0.00           O  
ATOM   2722  N   PRO   178     -29.003  16.927 -29.933  1.00  0.00           N  
ATOM   2723  CD  PRO   178     -29.275  18.179 -29.272  1.00  0.00           C  
ATOM   2724  HD1 PRO   178     -30.005  18.045 -28.445  1.00  0.00           H  
ATOM   2725  HD2 PRO   178     -29.421  19.022 -29.980  1.00  0.00           H  
ATOM   2726  CA  PRO   178     -27.675  16.359 -29.511  1.00  0.00           C  
ATOM   2727  HA  PRO   178     -27.183  15.819 -30.306  1.00  0.00           H  
ATOM   2728  CB  PRO   178     -26.951  17.729 -29.305  1.00  0.00           C  
ATOM   2729  HB1 PRO   178     -26.679  18.114 -30.311  1.00  0.00           H  
ATOM   2730  HB2 PRO   178     -25.997  17.649 -28.742  1.00  0.00           H  
ATOM   2731  CG  PRO   178     -27.978  18.633 -28.616  1.00  0.00           C  
ATOM   2732  HG1 PRO   178     -28.158  18.368 -27.552  1.00  0.00           H  
ATOM   2733  HG2 PRO   178     -27.544  19.653 -28.687  1.00  0.00           H  
ATOM   2734  C   PRO   178     -27.640  15.442 -28.319  1.00  0.00           C  
ATOM   2735  O   PRO   178     -27.127  15.705 -27.250  1.00  0.00           O  
ATOM   2736  N   LEU   179     -28.306  14.291 -28.457  1.00  0.00           N  
ATOM   2737  HN  LEU   179     -28.774  13.945 -29.266  1.00  0.00           H  
ATOM   2738  CA  LEU   179     -28.403  13.241 -27.453  1.00  0.00           C  
ATOM   2739  HA  LEU   179     -28.453  13.654 -26.456  1.00  0.00           H  
ATOM   2740  CB  LEU   179     -29.786  12.527 -27.807  1.00  0.00           C  
ATOM   2741  HB1 LEU   179     -29.694  11.889 -28.712  1.00  0.00           H  
ATOM   2742  HB2 LEU   179     -30.525  13.330 -28.017  1.00  0.00           H  
ATOM   2743  CG  LEU   179     -30.294  11.621 -26.719  1.00  0.00           C  
ATOM   2744  HG  LEU   179     -29.574  10.815 -26.463  1.00  0.00           H  
ATOM   2745  CD1 LEU   179     -30.409  12.407 -25.365  1.00  0.00           C  
ATOM   2746 HD11 LEU   179     -30.728  11.627 -24.641  1.00  0.00           H  
ATOM   2747 HD12 LEU   179     -31.174  13.204 -25.482  1.00  0.00           H  
ATOM   2748 HD13 LEU   179     -29.475  12.868 -24.979  1.00  0.00           H  
ATOM   2749  CD2 LEU   179     -31.548  10.855 -27.245  1.00  0.00           C  
ATOM   2750 HD21 LEU   179     -31.292  10.511 -28.270  1.00  0.00           H  
ATOM   2751 HD22 LEU   179     -32.334  11.633 -27.353  1.00  0.00           H  
ATOM   2752 HD23 LEU   179     -31.761  10.027 -26.535  1.00  0.00           H  
ATOM   2753  C   LEU   179     -27.216  12.309 -27.487  1.00  0.00           C  
ATOM   2754  O   LEU   179     -26.960  11.735 -26.496  1.00  0.00           O  
ATOM   2755  N   CYS   180     -26.623  12.058 -28.758  1.00  0.00           N  
ATOM   2756  HN  CYS   180     -27.075  12.361 -29.593  1.00  0.00           H  
ATOM   2757  CA  CYS   180     -25.686  10.948 -28.942  1.00  0.00           C  
ATOM   2758  HA  CYS   180     -25.361  10.603 -27.972  1.00  0.00           H  
ATOM   2759  CB  CYS   180     -26.293   9.743 -29.757  1.00  0.00           C  
ATOM   2760  HB1 CYS   180     -26.507  10.091 -30.790  1.00  0.00           H  
ATOM   2761  HB2 CYS   180     -27.253   9.489 -29.259  1.00  0.00           H  
ATOM   2762  SG  CYS   180     -25.205   8.289 -29.682  1.00  0.00           S  
ATOM   2763  HG1 CYS   180     -25.572   7.939 -28.458  1.00  0.00           H  
ATOM   2764  C   CYS   180     -24.345  11.477 -29.561  1.00  0.00           C  
ATOM   2765  O   CYS   180     -24.370  12.202 -30.617  1.00  0.00           O  
ATOM   2766  N   ALA   181     -23.281  11.229 -28.791  1.00  0.00           N  
ATOM   2767  HN  ALA   181     -23.347  10.511 -28.103  1.00  0.00           H  
ATOM   2768  CA  ALA   181     -21.984  11.795 -28.924  1.00  0.00           C  
ATOM   2769  HA  ALA   181     -21.935  12.493 -29.747  1.00  0.00           H  
ATOM   2770  CB  ALA   181     -21.693  12.702 -27.723  1.00  0.00           C  
ATOM   2771  HB1 ALA   181     -22.534  13.412 -27.572  1.00  0.00           H  
ATOM   2772  HB2 ALA   181     -20.644  13.069 -27.719  1.00  0.00           H  
ATOM   2773  HB3 ALA   181     -21.870  12.095 -26.810  1.00  0.00           H  
ATOM   2774  C   ALA   181     -21.003  10.649 -29.105  1.00  0.00           C  
ATOM   2775  O   ALA   181     -21.177   9.459 -28.895  1.00  0.00           O  
ATOM   2776  N   MET   182     -19.927  11.121 -29.679  1.00  0.00           N  
ATOM   2777  HN  MET   182     -19.721  12.095 -29.728  1.00  0.00           H  
ATOM   2778  CA  MET   182     -18.911  10.233 -30.150  1.00  0.00           C  
ATOM   2779  HA  MET   182     -18.905   9.304 -29.601  1.00  0.00           H  
ATOM   2780  CB  MET   182     -19.097   9.778 -31.660  1.00  0.00           C  
ATOM   2781  HB1 MET   182     -19.228  10.768 -32.145  1.00  0.00           H  
ATOM   2782  HB2 MET   182     -20.031   9.181 -31.740  1.00  0.00           H  
ATOM   2783  CG  MET   182     -17.942   8.959 -32.170  1.00  0.00           C  
ATOM   2784  HG1 MET   182     -17.624   8.133 -31.497  1.00  0.00           H  
ATOM   2785  HG2 MET   182     -17.039   9.591 -32.307  1.00  0.00           H  
ATOM   2786  SD  MET   182     -18.198   8.128 -33.854  1.00  0.00           S  
ATOM   2787  CE  MET   182     -16.733   7.180 -33.678  1.00  0.00           C  
ATOM   2788  HE1 MET   182     -16.526   6.772 -34.690  1.00  0.00           H  
ATOM   2789  HE2 MET   182     -16.769   6.356 -32.934  1.00  0.00           H  
ATOM   2790  HE3 MET   182     -15.852   7.843 -33.539  1.00  0.00           H  
ATOM   2791  C   MET   182     -17.579  10.826 -29.918  1.00  0.00           C  
ATOM   2792  O   MET   182     -17.463  12.023 -29.948  1.00  0.00           O  
ATOM   2793  N   GLN   183     -16.506  10.056 -29.591  1.00  0.00           N  
ATOM   2794  HN  GLN   183     -16.661   9.082 -29.445  1.00  0.00           H  
ATOM   2795  CA  GLN   183     -15.163  10.629 -29.170  1.00  0.00           C  
ATOM   2796  HA  GLN   183     -15.085  11.698 -29.309  1.00  0.00           H  
ATOM   2797  CB  GLN   183     -15.079  10.600 -27.628  1.00  0.00           C  
ATOM   2798  HB1 GLN   183     -15.386   9.566 -27.363  1.00  0.00           H  
ATOM   2799  HB2 GLN   183     -15.769  11.349 -27.183  1.00  0.00           H  
ATOM   2800  CG  GLN   183     -13.686  10.752 -27.050  1.00  0.00           C  
ATOM   2801  HG1 GLN   183     -13.254  11.746 -27.295  1.00  0.00           H  
ATOM   2802  HG2 GLN   183     -13.055   9.972 -27.529  1.00  0.00           H  
ATOM   2803  CD  GLN   183     -13.570  10.401 -25.620  1.00  0.00           C  
ATOM   2804  OE1 GLN   183     -13.113   9.252 -25.318  1.00  0.00           O  
ATOM   2805  NE2 GLN   183     -14.116  11.172 -24.660  1.00  0.00           N  
ATOM   2806 HE21 GLN   183     -14.509  12.088 -24.739  1.00  0.00           H  
ATOM   2807 HE22 GLN   183     -14.263  10.604 -23.850  1.00  0.00           H  
ATOM   2808  C   GLN   183     -14.064   9.981 -29.858  1.00  0.00           C  
ATOM   2809  O   GLN   183     -14.089   8.793 -30.119  1.00  0.00           O  
ATOM   2810  N   LEU   184     -13.012  10.743 -30.284  1.00  0.00           N  
ATOM   2811  HN  LEU   184     -13.057  11.738 -30.342  1.00  0.00           H  
ATOM   2812  CA  LEU   184     -11.757  10.219 -30.721  1.00  0.00           C  
ATOM   2813  HA  LEU   184     -11.727   9.140 -30.746  1.00  0.00           H  
ATOM   2814  CB  LEU   184     -11.222  10.807 -32.072  1.00  0.00           C  
ATOM   2815  HB1 LEU   184     -11.058  11.902 -31.978  1.00  0.00           H  
ATOM   2816  HB2 LEU   184     -12.109  10.849 -32.740  1.00  0.00           H  
ATOM   2817  CG  LEU   184      -9.993  10.187 -32.844  1.00  0.00           C  
ATOM   2818  HG  LEU   184     -10.030  10.583 -33.882  1.00  0.00           H  
ATOM   2819  CD1 LEU   184      -8.667  10.386 -32.147  1.00  0.00           C  
ATOM   2820 HD11 LEU   184      -7.841   9.954 -32.751  1.00  0.00           H  
ATOM   2821 HD12 LEU   184      -8.660   9.675 -31.294  1.00  0.00           H  
ATOM   2822 HD13 LEU   184      -8.500  11.452 -31.883  1.00  0.00           H  
ATOM   2823  CD2 LEU   184     -10.270   8.712 -33.069  1.00  0.00           C  
ATOM   2824 HD21 LEU   184      -9.408   8.403 -33.698  1.00  0.00           H  
ATOM   2825 HD22 LEU   184     -11.214   8.580 -33.641  1.00  0.00           H  
ATOM   2826 HD23 LEU   184     -10.263   8.101 -32.141  1.00  0.00           H  
ATOM   2827  C   LEU   184     -10.786  10.535 -29.582  1.00  0.00           C  
ATOM   2828  O   LEU   184     -10.324  11.595 -29.305  1.00  0.00           O  
ATOM   2829  N   PHE   185     -10.326   9.493 -28.877  1.00  0.00           N  
ATOM   2830  HN  PHE   185     -10.621   8.548 -29.000  1.00  0.00           H  
ATOM   2831  CA  PHE   185      -9.360   9.545 -27.826  1.00  0.00           C  
ATOM   2832  HA  PHE   185      -9.449  10.362 -27.126  1.00  0.00           H  
ATOM   2833  CB  PHE   185      -9.787   8.374 -26.852  1.00  0.00           C  
ATOM   2834  HB1 PHE   185      -9.821   7.401 -27.387  1.00  0.00           H  
ATOM   2835  HB2 PHE   185     -10.806   8.674 -26.526  1.00  0.00           H  
ATOM   2836  CG  PHE   185      -9.020   8.243 -25.564  1.00  0.00           C  
ATOM   2837  CD1 PHE   185      -9.436   8.964 -24.416  1.00  0.00           C  
ATOM   2838  HD1 PHE   185     -10.146   9.765 -24.560  1.00  0.00           H  
ATOM   2839  CE1 PHE   185      -8.830   8.774 -23.136  1.00  0.00           C  
ATOM   2840  HE1 PHE   185      -9.033   9.318 -22.225  1.00  0.00           H  
ATOM   2841  CZ  PHE   185      -7.749   7.922 -23.066  1.00  0.00           C  
ATOM   2842  HZ  PHE   185      -7.186   7.958 -22.144  1.00  0.00           H  
ATOM   2843  CD2 PHE   185      -7.969   7.272 -25.433  1.00  0.00           C  
ATOM   2844  HD2 PHE   185      -7.740   6.715 -26.330  1.00  0.00           H  
ATOM   2845  CE2 PHE   185      -7.299   7.201 -24.229  1.00  0.00           C  
ATOM   2846  HE2 PHE   185      -6.528   6.462 -24.068  1.00  0.00           H  
ATOM   2847  C   PHE   185      -7.915   9.389 -28.296  1.00  0.00           C  
ATOM   2848  O   PHE   185      -7.588   8.409 -28.950  1.00  0.00           O  
ATOM   2849  N   SER   186      -7.127  10.353 -27.905  1.00  0.00           N  
ATOM   2850  HN  SER   186      -7.471  11.214 -27.539  1.00  0.00           H  
ATOM   2851  CA  SER   186      -5.744  10.452 -28.077  1.00  0.00           C  
ATOM   2852  HA  SER   186      -5.378   9.527 -28.498  1.00  0.00           H  
ATOM   2853  CB  SER   186      -5.330  11.548 -29.088  1.00  0.00           C  
ATOM   2854  HB1 SER   186      -5.472  12.582 -28.708  1.00  0.00           H  
ATOM   2855  HB2 SER   186      -6.059  11.360 -29.905  1.00  0.00           H  
ATOM   2856  OG  SER   186      -3.957  11.480 -29.548  1.00  0.00           O  
ATOM   2857  HG1 SER   186      -4.067  11.845 -30.429  1.00  0.00           H  
ATOM   2858  C   SER   186      -5.013  10.771 -26.796  1.00  0.00           C  
ATOM   2859  O   SER   186      -5.545  11.463 -25.918  1.00  0.00           O  
ATOM   2860  N   HSE   187      -3.781  10.336 -26.698  1.00  0.00           N  
ATOM   2861  HN  HSE   187      -3.359   9.865 -27.468  1.00  0.00           H  
ATOM   2862  CA  HSE   187      -2.869  10.673 -25.594  1.00  0.00           C  
ATOM   2863  HA  HSE   187      -3.335  11.497 -25.074  1.00  0.00           H  
ATOM   2864  CB  HSE   187      -2.636   9.408 -24.791  1.00  0.00           C  
ATOM   2865  HB1 HSE   187      -2.284   8.626 -25.498  1.00  0.00           H  
ATOM   2866  HB2 HSE   187      -3.575   8.922 -24.451  1.00  0.00           H  
ATOM   2867  ND1 HSE   187      -2.516  10.237 -22.469  1.00  0.00           N  
ATOM   2868  CG  HSE   187      -1.827   9.645 -23.528  1.00  0.00           C  
ATOM   2869  CE1 HSE   187      -1.630  10.221 -21.437  1.00  0.00           C  
ATOM   2870  HE1 HSE   187      -1.953  10.407 -20.412  1.00  0.00           H  
ATOM   2871  NE2 HSE   187      -0.511   9.556 -21.853  1.00  0.00           N  
ATOM   2872  HE2 HSE   187       0.344   9.462 -21.343  1.00  0.00           H  
ATOM   2873  CD2 HSE   187      -0.634   9.225 -23.180  1.00  0.00           C  
ATOM   2874  HD2 HSE   187       0.175   8.806 -23.766  1.00  0.00           H  
ATOM   2875  C   HSE   187      -1.520  11.204 -26.187  1.00  0.00           C  
ATOM   2876  O   HSE   187      -0.626  11.319 -25.372  1.00  0.00           O  
ATOM   2877  N   MET   188      -1.478  11.426 -27.477  1.00  0.00           N  
ATOM   2878  HN  MET   188      -2.216  11.225 -28.117  1.00  0.00           H  
ATOM   2879  CA  MET   188      -0.380  12.205 -28.103  1.00  0.00           C  
ATOM   2880  HA  MET   188       0.555  11.673 -28.005  1.00  0.00           H  
ATOM   2881  CB  MET   188      -0.635  12.277 -29.693  1.00  0.00           C  
ATOM   2882  HB1 MET   188       0.062  13.010 -30.152  1.00  0.00           H  
ATOM   2883  HB2 MET   188      -1.633  12.737 -29.859  1.00  0.00           H  
ATOM   2884  CG  MET   188      -0.413  10.871 -30.309  1.00  0.00           C  
ATOM   2885  HG1 MET   188      -1.236  10.226 -29.934  1.00  0.00           H  
ATOM   2886  HG2 MET   188       0.579  10.454 -30.032  1.00  0.00           H  
ATOM   2887  SD  MET   188      -0.543  10.869 -32.151  1.00  0.00           S  
ATOM   2888  CE  MET   188       0.994  11.840 -32.388  1.00  0.00           C  
ATOM   2889  HE1 MET   188       1.281  11.899 -33.460  1.00  0.00           H  
ATOM   2890  HE2 MET   188       1.854  11.295 -31.943  1.00  0.00           H  
ATOM   2891  HE3 MET   188       0.783  12.849 -31.974  1.00  0.00           H  
ATOM   2892  C   MET   188      -0.259  13.636 -27.519  1.00  0.00           C  
ATOM   2893  O   MET   188      -1.323  14.305 -27.295  1.00  0.00           O  
ATOM   2894  N   HSE   189       0.955  14.141 -27.163  1.00  0.00           N  
ATOM   2895  HN  HSE   189       1.819  13.763 -27.487  1.00  0.00           H  
ATOM   2896  CA  HSE   189       1.098  15.488 -26.555  1.00  0.00           C  
ATOM   2897  HA  HSE   189       0.222  15.614 -25.935  1.00  0.00           H  
ATOM   2898  CB  HSE   189       2.369  15.733 -25.668  1.00  0.00           C  
ATOM   2899  HB1 HSE   189       3.229  16.185 -26.209  1.00  0.00           H  
ATOM   2900  HB2 HSE   189       2.658  14.679 -25.467  1.00  0.00           H  
ATOM   2901  ND1 HSE   189       1.498  17.454 -24.069  1.00  0.00           N  
ATOM   2902  CG  HSE   189       2.080  16.224 -24.244  1.00  0.00           C  
ATOM   2903  CE1 HSE   189       1.370  17.649 -22.780  1.00  0.00           C  
ATOM   2904  HE1 HSE   189       0.838  18.495 -22.343  1.00  0.00           H  
ATOM   2905  NE2 HSE   189       1.854  16.605 -22.054  1.00  0.00           N  
ATOM   2906  HE2 HSE   189       1.569  16.434 -21.111  1.00  0.00           H  
ATOM   2907  CD2 HSE   189       2.382  15.709 -22.991  1.00  0.00           C  
ATOM   2908  HD2 HSE   189       2.761  14.776 -22.593  1.00  0.00           H  
ATOM   2909  C   HSE   189       1.105  16.452 -27.714  1.00  0.00           C  
ATOM   2910  O   HSE   189       1.624  16.160 -28.787  1.00  0.00           O  
ATOM   2911  N   ALA   190       0.608  17.725 -27.611  1.00  0.00           N  
ATOM   2912  HN  ALA   190       0.273  17.986 -26.709  1.00  0.00           H  
ATOM   2913  CA  ALA   190       0.654  18.640 -28.639  1.00  0.00           C  
ATOM   2914  HA  ALA   190       0.294  18.182 -29.549  1.00  0.00           H  
ATOM   2915  CB  ALA   190      -0.424  19.759 -28.381  1.00  0.00           C  
ATOM   2916  HB1 ALA   190      -0.729  20.207 -29.351  1.00  0.00           H  
ATOM   2917  HB2 ALA   190      -0.016  20.574 -27.745  1.00  0.00           H  
ATOM   2918  HB3 ALA   190      -1.341  19.285 -27.969  1.00  0.00           H  
ATOM   2919  C   ALA   190       2.051  19.217 -28.957  1.00  0.00           C  
ATOM   2920  O   ALA   190       2.642  19.780 -28.067  1.00  0.00           O  
ATOM   2921  N   VAL   191       2.396  19.174 -30.255  1.00  0.00           N  
ATOM   2922  HN  VAL   191       1.733  19.010 -30.982  1.00  0.00           H  
ATOM   2923  CA  VAL   191       3.661  19.797 -30.673  1.00  0.00           C  
ATOM   2924  HA  VAL   191       3.990  20.675 -30.137  1.00  0.00           H  
ATOM   2925  CB  VAL   191       4.788  18.829 -30.605  1.00  0.00           C  
ATOM   2926  HB  VAL   191       5.665  19.269 -31.125  1.00  0.00           H  
ATOM   2927  CG1 VAL   191       5.298  18.668 -29.136  1.00  0.00           C  
ATOM   2928 HG11 VAL   191       5.758  19.606 -28.759  1.00  0.00           H  
ATOM   2929 HG12 VAL   191       6.138  17.941 -29.117  1.00  0.00           H  
ATOM   2930 HG13 VAL   191       4.558  18.361 -28.366  1.00  0.00           H  
ATOM   2931  CG2 VAL   191       4.417  17.498 -31.195  1.00  0.00           C  
ATOM   2932 HG21 VAL   191       3.755  16.856 -30.576  1.00  0.00           H  
ATOM   2933 HG22 VAL   191       5.423  17.029 -31.256  1.00  0.00           H  
ATOM   2934 HG23 VAL   191       4.122  17.512 -32.266  1.00  0.00           H  
ATOM   2935  C   VAL   191       3.474  20.401 -32.050  1.00  0.00           C  
ATOM   2936  O   VAL   191       2.703  19.858 -32.833  1.00  0.00           O  
ATOM   2937  N   ILE   192       4.034  21.607 -32.268  1.00  0.00           N  
ATOM   2938  HN  ILE   192       4.671  21.957 -31.586  1.00  0.00           H  
ATOM   2939  CA  ILE   192       3.771  22.357 -33.583  1.00  0.00           C  
ATOM   2940  HA  ILE   192       3.030  21.827 -34.162  1.00  0.00           H  
ATOM   2941  CB  ILE   192       3.393  23.736 -33.237  1.00  0.00           C  
ATOM   2942  HB  ILE   192       2.555  23.650 -32.512  1.00  0.00           H  
ATOM   2943  CG2 ILE   192       4.503  24.572 -32.525  1.00  0.00           C  
ATOM   2944 HG21 ILE   192       5.032  24.103 -31.668  1.00  0.00           H  
ATOM   2945 HG22 ILE   192       4.053  25.547 -32.240  1.00  0.00           H  
ATOM   2946 HG23 ILE   192       5.237  24.952 -33.267  1.00  0.00           H  
ATOM   2947  CG1 ILE   192       2.888  24.579 -34.397  1.00  0.00           C  
ATOM   2948 HG11 ILE   192       3.708  24.904 -35.072  1.00  0.00           H  
ATOM   2949 HG12 ILE   192       2.461  25.472 -33.893  1.00  0.00           H  
ATOM   2950  CD  ILE   192       1.691  24.013 -35.214  1.00  0.00           C  
ATOM   2951  HD1 ILE   192       1.586  24.713 -36.070  1.00  0.00           H  
ATOM   2952  HD2 ILE   192       0.784  24.121 -34.581  1.00  0.00           H  
ATOM   2953  HD3 ILE   192       1.768  22.992 -35.645  1.00  0.00           H  
ATOM   2954  C   ILE   192       5.028  22.230 -34.493  1.00  0.00           C  
ATOM   2955  O   ILE   192       4.916  22.664 -35.625  1.00  0.00           O  
ATOM   2956  N   SER   193       6.113  21.688 -33.956  1.00  0.00           N  
ATOM   2957  HN  SER   193       6.110  21.229 -33.072  1.00  0.00           H  
ATOM   2958  CA  SER   193       7.413  21.765 -34.632  1.00  0.00           C  
ATOM   2959  HA  SER   193       7.250  21.711 -35.698  1.00  0.00           H  
ATOM   2960  CB  SER   193       8.112  23.121 -34.429  1.00  0.00           C  
ATOM   2961  HB1 SER   193       7.483  24.012 -34.643  1.00  0.00           H  
ATOM   2962  HB2 SER   193       8.937  23.317 -35.146  1.00  0.00           H  
ATOM   2963  OG  SER   193       8.613  23.378 -33.132  1.00  0.00           O  
ATOM   2964  HG1 SER   193       8.759  24.300 -32.910  1.00  0.00           H  
ATOM   2965  C   SER   193       8.289  20.649 -34.248  1.00  0.00           C  
ATOM   2966  O   SER   193       8.214  20.068 -33.160  1.00  0.00           O  
ATOM   2967  N   THR   194       9.267  20.226 -35.129  1.00  0.00           N  
ATOM   2968  HN  THR   194       9.245  20.590 -36.057  1.00  0.00           H  
ATOM   2969  CA  THR   194      10.343  19.266 -34.779  1.00  0.00           C  
ATOM   2970  HA  THR   194       9.762  18.418 -34.449  1.00  0.00           H  
ATOM   2971  CB  THR   194      11.229  18.834 -35.886  1.00  0.00           C  
ATOM   2972  HB  THR   194      11.479  19.776 -36.420  1.00  0.00           H  
ATOM   2973  OG1 THR   194      10.634  17.821 -36.626  1.00  0.00           O  
ATOM   2974  HG1 THR   194      10.968  17.905 -37.523  1.00  0.00           H  
ATOM   2975  CG2 THR   194      12.513  18.117 -35.370  1.00  0.00           C  
ATOM   2976 HG21 THR   194      13.078  17.604 -36.177  1.00  0.00           H  
ATOM   2977 HG22 THR   194      12.268  17.398 -34.559  1.00  0.00           H  
ATOM   2978 HG23 THR   194      13.138  18.863 -34.834  1.00  0.00           H  
ATOM   2979  C   THR   194      11.107  19.817 -33.578  1.00  0.00           C  
ATOM   2980  O   THR   194      11.266  19.064 -32.633  1.00  0.00           O  
ATOM   2981  N   ALA   195      11.459  21.149 -33.541  1.00  0.00           N  
ATOM   2982  HN  ALA   195      11.386  21.824 -34.272  1.00  0.00           H  
ATOM   2983  CA  ALA   195      12.074  21.754 -32.415  1.00  0.00           C  
ATOM   2984  HA  ALA   195      13.065  21.337 -32.308  1.00  0.00           H  
ATOM   2985  CB  ALA   195      12.298  23.277 -32.609  1.00  0.00           C  
ATOM   2986  HB1 ALA   195      12.751  23.412 -33.614  1.00  0.00           H  
ATOM   2987  HB2 ALA   195      13.054  23.558 -31.845  1.00  0.00           H  
ATOM   2988  HB3 ALA   195      11.416  23.944 -32.499  1.00  0.00           H  
ATOM   2989  C   ALA   195      11.328  21.659 -31.070  1.00  0.00           C  
ATOM   2990  O   ALA   195      11.774  21.211 -30.005  1.00  0.00           O  
ATOM   2991  N   THR   196      10.048  21.958 -31.106  1.00  0.00           N  
ATOM   2992  HN  THR   196       9.646  22.486 -31.850  1.00  0.00           H  
ATOM   2993  CA  THR   196       9.231  21.742 -29.902  1.00  0.00           C  
ATOM   2994  HA  THR   196       9.607  22.314 -29.067  1.00  0.00           H  
ATOM   2995  CB  THR   196       7.794  22.304 -29.984  1.00  0.00           C  
ATOM   2996  HB  THR   196       7.118  21.907 -29.197  1.00  0.00           H  
ATOM   2997  OG1 THR   196       7.123  22.031 -31.224  1.00  0.00           O  
ATOM   2998  HG1 THR   196       7.484  22.710 -31.800  1.00  0.00           H  
ATOM   2999  CG2 THR   196       7.823  23.797 -29.780  1.00  0.00           C  
ATOM   3000 HG21 THR   196       8.482  24.336 -30.495  1.00  0.00           H  
ATOM   3001 HG22 THR   196       8.128  24.031 -28.738  1.00  0.00           H  
ATOM   3002 HG23 THR   196       6.830  24.267 -29.945  1.00  0.00           H  
ATOM   3003  C   THR   196       9.142  20.307 -29.561  1.00  0.00           C  
ATOM   3004  O   THR   196       9.164  19.909 -28.380  1.00  0.00           O  
ATOM   3005  N   CYS   197       9.075  19.349 -30.538  1.00  0.00           N  
ATOM   3006  HN  CYS   197       9.083  19.599 -31.503  1.00  0.00           H  
ATOM   3007  CA  CYS   197       9.070  17.960 -30.152  1.00  0.00           C  
ATOM   3008  HA  CYS   197       8.350  17.873 -29.352  1.00  0.00           H  
ATOM   3009  CB  CYS   197       8.417  17.095 -31.203  1.00  0.00           C  
ATOM   3010  HB1 CYS   197       9.110  17.015 -32.068  1.00  0.00           H  
ATOM   3011  HB2 CYS   197       7.615  17.661 -31.724  1.00  0.00           H  
ATOM   3012  SG  CYS   197       7.968  15.389 -30.654  1.00  0.00           S  
ATOM   3013  C   CYS   197      10.310  17.509 -29.461  1.00  0.00           C  
ATOM   3014  O   CYS   197      10.347  17.028 -28.354  1.00  0.00           O  
ATOM   3015  N   MET   198      11.428  17.699 -30.084  1.00  0.00           N  
ATOM   3016  HN  MET   198      11.302  18.131 -30.974  1.00  0.00           H  
ATOM   3017  CA  MET   198      12.719  17.214 -29.696  1.00  0.00           C  
ATOM   3018  HA  MET   198      12.564  16.153 -29.572  1.00  0.00           H  
ATOM   3019  CB  MET   198      13.874  17.453 -30.739  1.00  0.00           C  
ATOM   3020  HB1 MET   198      14.848  17.087 -30.350  1.00  0.00           H  
ATOM   3021  HB2 MET   198      13.787  18.532 -30.992  1.00  0.00           H  
ATOM   3022  CG  MET   198      13.731  16.625 -32.019  1.00  0.00           C  
ATOM   3023  HG1 MET   198      14.399  17.122 -32.754  1.00  0.00           H  
ATOM   3024  HG2 MET   198      12.712  16.858 -32.396  1.00  0.00           H  
ATOM   3025  SD  MET   198      13.949  14.897 -31.736  1.00  0.00           S  
ATOM   3026  CE  MET   198      14.383  14.551 -33.427  1.00  0.00           C  
ATOM   3027  HE1 MET   198      14.556  13.457 -33.515  1.00  0.00           H  
ATOM   3028  HE2 MET   198      15.299  15.071 -33.782  1.00  0.00           H  
ATOM   3029  HE3 MET   198      13.631  14.695 -34.232  1.00  0.00           H  
ATOM   3030  C   MET   198      13.241  17.795 -28.420  1.00  0.00           C  
ATOM   3031  O   MET   198      13.944  17.156 -27.629  1.00  0.00           O  
ATOM   3032  N   ARG   199      13.057  19.110 -28.236  1.00  0.00           N  
ATOM   3033  HN  ARG   199      12.471  19.697 -28.791  1.00  0.00           H  
ATOM   3034  CA  ARG   199      13.357  19.806 -26.928  1.00  0.00           C  
ATOM   3035  HA  ARG   199      14.371  19.710 -26.568  1.00  0.00           H  
ATOM   3036  CB  ARG   199      13.155  21.378 -27.070  1.00  0.00           C  
ATOM   3037  HB1 ARG   199      13.236  21.512 -28.170  1.00  0.00           H  
ATOM   3038  HB2 ARG   199      14.002  21.841 -26.521  1.00  0.00           H  
ATOM   3039  CG  ARG   199      11.801  21.928 -26.627  1.00  0.00           C  
ATOM   3040  HG1 ARG   199      11.919  22.165 -25.548  1.00  0.00           H  
ATOM   3041  HG2 ARG   199      10.963  21.219 -26.798  1.00  0.00           H  
ATOM   3042  CD  ARG   199      11.591  23.281 -27.329  1.00  0.00           C  
ATOM   3043  HD1 ARG   199      11.563  23.109 -28.426  1.00  0.00           H  
ATOM   3044  HD2 ARG   199      12.501  23.914 -27.246  1.00  0.00           H  
ATOM   3045  NE  ARG   199      10.344  23.887 -26.822  1.00  0.00           N  
ATOM   3046  HE  ARG   199       9.813  23.432 -26.107  1.00  0.00           H  
ATOM   3047  CZ  ARG   199       9.944  25.125 -27.152  1.00  0.00           C  
ATOM   3048  NH1 ARG   199      10.476  25.923 -28.053  1.00  0.00           N  
ATOM   3049 HH11 ARG   199      11.339  25.590 -28.434  1.00  0.00           H  
ATOM   3050 HH12 ARG   199      10.251  26.897 -28.012  1.00  0.00           H  
ATOM   3051  NH2 ARG   199       8.904  25.553 -26.499  1.00  0.00           N  
ATOM   3052 HH21 ARG   199       8.500  24.996 -25.773  1.00  0.00           H  
ATOM   3053 HH22 ARG   199       8.401  26.331 -26.876  1.00  0.00           H  
ATOM   3054  C   ARG   199      12.501  19.233 -25.866  1.00  0.00           C  
ATOM   3055  O   ARG   199      12.922  19.114 -24.721  1.00  0.00           O  
ATOM   3056  N   ARG   200      11.186  18.898 -26.141  1.00  0.00           N  
ATOM   3057  HN  ARG   200      10.684  19.097 -26.979  1.00  0.00           H  
ATOM   3058  CA  ARG   200      10.303  18.198 -25.200  1.00  0.00           C  
ATOM   3059  HA  ARG   200      10.460  18.827 -24.336  1.00  0.00           H  
ATOM   3060  CB  ARG   200       8.819  18.318 -25.528  1.00  0.00           C  
ATOM   3061  HB1 ARG   200       8.270  17.758 -24.741  1.00  0.00           H  
ATOM   3062  HB2 ARG   200       8.549  18.026 -26.565  1.00  0.00           H  
ATOM   3063  CG  ARG   200       8.308  19.751 -25.225  1.00  0.00           C  
ATOM   3064  HG1 ARG   200       8.844  20.402 -25.949  1.00  0.00           H  
ATOM   3065  HG2 ARG   200       8.598  20.119 -24.218  1.00  0.00           H  
ATOM   3066  CD  ARG   200       6.833  19.960 -25.415  1.00  0.00           C  
ATOM   3067  HD1 ARG   200       6.102  19.402 -24.791  1.00  0.00           H  
ATOM   3068  HD2 ARG   200       6.553  19.684 -26.454  1.00  0.00           H  
ATOM   3069  NE  ARG   200       6.645  21.404 -25.142  1.00  0.00           N  
ATOM   3070  HE  ARG   200       7.408  22.029 -24.977  1.00  0.00           H  
ATOM   3071  CZ  ARG   200       5.556  22.152 -25.287  1.00  0.00           C  
ATOM   3072  NH1 ARG   200       4.391  21.684 -25.669  1.00  0.00           N  
ATOM   3073 HH11 ARG   200       4.347  20.775 -26.083  1.00  0.00           H  
ATOM   3074 HH12 ARG   200       3.564  22.048 -25.240  1.00  0.00           H  
ATOM   3075  NH2 ARG   200       5.577  23.330 -24.772  1.00  0.00           N  
ATOM   3076 HH21 ARG   200       4.748  23.809 -24.484  1.00  0.00           H  
ATOM   3077 HH22 ARG   200       6.361  23.489 -24.171  1.00  0.00           H  
ATOM   3078  C   ARG   200      10.714  16.804 -24.779  1.00  0.00           C  
ATOM   3079  O   ARG   200      10.707  16.430 -23.614  1.00  0.00           O  
ATOM   3080  N   SER   201      11.034  15.931 -25.717  1.00  0.00           N  
ATOM   3081  HN  SER   201      10.802  16.221 -26.642  1.00  0.00           H  
ATOM   3082  CA  SER   201      11.626  14.555 -25.592  1.00  0.00           C  
ATOM   3083  HA  SER   201      10.894  14.057 -24.974  1.00  0.00           H  
ATOM   3084  CB  SER   201      11.715  13.769 -26.862  1.00  0.00           C  
ATOM   3085  HB1 SER   201      12.671  13.704 -27.423  1.00  0.00           H  
ATOM   3086  HB2 SER   201      10.932  14.068 -27.590  1.00  0.00           H  
ATOM   3087  OG  SER   201      11.318  12.427 -26.661  1.00  0.00           O  
ATOM   3088  HG1 SER   201      10.360  12.381 -26.691  1.00  0.00           H  
ATOM   3089  C   SER   201      12.880  14.506 -24.799  1.00  0.00           C  
ATOM   3090  O   SER   201      13.084  13.850 -23.788  1.00  0.00           O  
ATOM   3091  N   SER   202      13.758  15.496 -25.117  1.00  0.00           N  
ATOM   3092  HN  SER   202      13.465  15.911 -25.975  1.00  0.00           H  
ATOM   3093  CA  SER   202      14.981  15.874 -24.387  1.00  0.00           C  
ATOM   3094  HA  SER   202      15.594  14.991 -24.491  1.00  0.00           H  
ATOM   3095  CB  SER   202      15.797  17.081 -25.042  1.00  0.00           C  
ATOM   3096  HB1 SER   202      16.558  17.395 -24.296  1.00  0.00           H  
ATOM   3097  HB2 SER   202      15.088  17.918 -25.222  1.00  0.00           H  
ATOM   3098  OG  SER   202      16.512  16.685 -26.206  1.00  0.00           O  
ATOM   3099  HG1 SER   202      15.779  16.392 -26.752  1.00  0.00           H  
ATOM   3100  C   SER   202      14.764  16.145 -22.948  1.00  0.00           C  
ATOM   3101  O   SER   202      15.381  15.417 -22.136  1.00  0.00           O  
ATOM   3102  N   ILE   203      13.949  17.091 -22.418  1.00  0.00           N  
ATOM   3103  HN  ILE   203      13.518  17.725 -23.056  1.00  0.00           H  
ATOM   3104  CA  ILE   203      13.694  17.407 -21.063  1.00  0.00           C  
ATOM   3105  HA  ILE   203      14.672  17.294 -20.619  1.00  0.00           H  
ATOM   3106  CB  ILE   203      13.236  18.831 -20.891  1.00  0.00           C  
ATOM   3107  HB  ILE   203      13.978  19.508 -21.367  1.00  0.00           H  
ATOM   3108  CG2 ILE   203      11.914  19.059 -21.643  1.00  0.00           C  
ATOM   3109 HG21 ILE   203      11.932  18.882 -22.740  1.00  0.00           H  
ATOM   3110 HG22 ILE   203      11.520  20.072 -21.416  1.00  0.00           H  
ATOM   3111 HG23 ILE   203      11.103  18.338 -21.405  1.00  0.00           H  
ATOM   3112  CG1 ILE   203      13.126  19.200 -19.356  1.00  0.00           C  
ATOM   3113 HG11 ILE   203      12.545  18.366 -18.909  1.00  0.00           H  
ATOM   3114 HG12 ILE   203      12.518  20.121 -19.227  1.00  0.00           H  
ATOM   3115  CD  ILE   203      14.441  19.249 -18.531  1.00  0.00           C  
ATOM   3116  HD1 ILE   203      14.503  18.202 -18.166  1.00  0.00           H  
ATOM   3117  HD2 ILE   203      14.363  19.781 -17.559  1.00  0.00           H  
ATOM   3118  HD3 ILE   203      15.338  19.631 -19.063  1.00  0.00           H  
ATOM   3119  C   ILE   203      12.867  16.275 -20.394  1.00  0.00           C  
ATOM   3120  O   ILE   203      13.218  15.831 -19.320  1.00  0.00           O  
ATOM   3121  N   GLN   204      11.838  15.689 -20.989  1.00  0.00           N  
ATOM   3122  HN  GLN   204      11.656  15.763 -21.967  1.00  0.00           H  
ATOM   3123  CA  GLN   204      11.119  14.603 -20.360  1.00  0.00           C  
ATOM   3124  HA  GLN   204      10.902  14.907 -19.347  1.00  0.00           H  
ATOM   3125  CB  GLN   204       9.791  14.340 -21.148  1.00  0.00           C  
ATOM   3126  HB1 GLN   204       9.397  13.405 -20.695  1.00  0.00           H  
ATOM   3127  HB2 GLN   204       9.896  14.152 -22.238  1.00  0.00           H  
ATOM   3128  CG  GLN   204       8.688  15.492 -20.918  1.00  0.00           C  
ATOM   3129  HG1 GLN   204       7.765  15.209 -21.468  1.00  0.00           H  
ATOM   3130  HG2 GLN   204       9.094  16.459 -21.286  1.00  0.00           H  
ATOM   3131  CD  GLN   204       8.182  15.610 -19.430  1.00  0.00           C  
ATOM   3132  OE1 GLN   204       7.432  14.723 -18.998  1.00  0.00           O  
ATOM   3133  NE2 GLN   204       8.392  16.724 -18.655  1.00  0.00           N  
ATOM   3134 HE21 GLN   204       8.097  16.713 -17.700  1.00  0.00           H  
ATOM   3135 HE22 GLN   204       8.864  17.471 -19.123  1.00  0.00           H  
ATOM   3136  C   GLN   204      11.941  13.314 -20.307  1.00  0.00           C  
ATOM   3137  O   GLN   204      11.558  12.360 -19.569  1.00  0.00           O  
ATOM   3138  N   SER   205      13.092  13.141 -21.023  1.00  0.00           N  
ATOM   3139  HN  SER   205      13.446  13.915 -21.542  1.00  0.00           H  
ATOM   3140  CA  SER   205      14.005  11.936 -20.881  1.00  0.00           C  
ATOM   3141  HA  SER   205      13.360  11.102 -21.114  1.00  0.00           H  
ATOM   3142  CB  SER   205      15.207  11.930 -21.866  1.00  0.00           C  
ATOM   3143  HB1 SER   205      15.951  11.136 -21.642  1.00  0.00           H  
ATOM   3144  HB2 SER   205      15.743  12.895 -21.733  1.00  0.00           H  
ATOM   3145  OG  SER   205      14.718  11.796 -23.175  1.00  0.00           O  
ATOM   3146  HG1 SER   205      14.220  12.612 -23.261  1.00  0.00           H  
ATOM   3147  C   SER   205      14.499  11.735 -19.430  1.00  0.00           C  
ATOM   3148  O   SER   205      14.547  10.647 -18.932  1.00  0.00           O  
ATOM   3149  N   THR   206      15.023  12.794 -18.772  1.00  0.00           N  
ATOM   3150  HN  THR   206      14.914  13.672 -19.230  1.00  0.00           H  
ATOM   3151  CA  THR   206      15.550  12.796 -17.393  1.00  0.00           C  
ATOM   3152  HA  THR   206      16.425  12.164 -17.347  1.00  0.00           H  
ATOM   3153  CB  THR   206      16.326  14.059 -17.103  1.00  0.00           C  
ATOM   3154  HB  THR   206      15.598  14.894 -17.195  1.00  0.00           H  
ATOM   3155  OG1 THR   206      17.453  14.346 -17.944  1.00  0.00           O  
ATOM   3156  HG1 THR   206      17.895  13.532 -18.199  1.00  0.00           H  
ATOM   3157  CG2 THR   206      16.908  14.156 -15.656  1.00  0.00           C  
ATOM   3158 HG21 THR   206      17.450  13.239 -15.339  1.00  0.00           H  
ATOM   3159 HG22 THR   206      16.077  14.265 -14.927  1.00  0.00           H  
ATOM   3160 HG23 THR   206      17.647  14.978 -15.546  1.00  0.00           H  
ATOM   3161  C   THR   206      14.514  12.630 -16.345  1.00  0.00           C  
ATOM   3162  O   THR   206      14.648  11.874 -15.381  1.00  0.00           O  
ATOM   3163  N   PHE   207      13.322  13.212 -16.571  1.00  0.00           N  
ATOM   3164  HN  PHE   207      13.115  13.644 -17.445  1.00  0.00           H  
ATOM   3165  CA  PHE   207      12.271  13.279 -15.660  1.00  0.00           C  
ATOM   3166  HA  PHE   207      12.661  13.362 -14.657  1.00  0.00           H  
ATOM   3167  CB  PHE   207      11.532  14.631 -15.850  1.00  0.00           C  
ATOM   3168  HB1 PHE   207      10.653  14.689 -15.173  1.00  0.00           H  
ATOM   3169  HB2 PHE   207      11.258  14.603 -16.926  1.00  0.00           H  
ATOM   3170  CG  PHE   207      12.307  15.861 -15.597  1.00  0.00           C  
ATOM   3171  CD1 PHE   207      11.670  17.071 -16.011  1.00  0.00           C  
ATOM   3172  HD1 PHE   207      10.673  17.068 -16.425  1.00  0.00           H  
ATOM   3173  CE1 PHE   207      12.207  18.294 -15.806  1.00  0.00           C  
ATOM   3174  HE1 PHE   207      11.669  19.122 -16.244  1.00  0.00           H  
ATOM   3175  CZ  PHE   207      13.449  18.460 -15.143  1.00  0.00           C  
ATOM   3176  HZ  PHE   207      13.896  19.439 -15.060  1.00  0.00           H  
ATOM   3177  CD2 PHE   207      13.560  16.021 -15.039  1.00  0.00           C  
ATOM   3178  HD2 PHE   207      14.120  15.135 -14.779  1.00  0.00           H  
ATOM   3179  CE2 PHE   207      14.145  17.308 -14.798  1.00  0.00           C  
ATOM   3180  HE2 PHE   207      15.141  17.305 -14.380  1.00  0.00           H  
ATOM   3181  C   PHE   207      11.308  12.102 -15.649  1.00  0.00           C  
ATOM   3182  O   PHE   207      10.628  11.964 -14.644  1.00  0.00           O  
ATOM   3183  N   SER   208      11.189  11.394 -16.816  1.00  0.00           N  
ATOM   3184  HN  SER   208      11.762  11.641 -17.594  1.00  0.00           H  
ATOM   3185  CA  SER   208      10.069  10.448 -17.010  1.00  0.00           C  
ATOM   3186  HA  SER   208       9.385  10.316 -16.186  1.00  0.00           H  
ATOM   3187  CB  SER   208       9.133  10.943 -18.155  1.00  0.00           C  
ATOM   3188  HB1 SER   208       9.604  10.682 -19.126  1.00  0.00           H  
ATOM   3189  HB2 SER   208       8.930  12.034 -18.107  1.00  0.00           H  
ATOM   3190  OG  SER   208       7.910  10.229 -17.956  1.00  0.00           O  
ATOM   3191  HG1 SER   208       7.847   9.577 -18.659  1.00  0.00           H  
ATOM   3192  C   SER   208      10.711   9.139 -17.452  1.00  0.00           C  
ATOM   3193  O   SER   208      11.582   9.081 -18.285  1.00  0.00           O  
ATOM   3194  N   ILE   209      10.216   7.979 -16.993  1.00  0.00           N  
ATOM   3195  HN  ILE   209       9.451   8.071 -16.361  1.00  0.00           H  
ATOM   3196  CA  ILE   209      10.882   6.722 -17.390  1.00  0.00           C  
ATOM   3197  HA  ILE   209      11.942   6.798 -17.198  1.00  0.00           H  
ATOM   3198  CB  ILE   209      10.470   5.419 -16.536  1.00  0.00           C  
ATOM   3199  HB  ILE   209       9.408   5.265 -16.820  1.00  0.00           H  
ATOM   3200  CG2 ILE   209      11.331   4.246 -16.831  1.00  0.00           C  
ATOM   3201 HG21 ILE   209      10.875   3.379 -16.307  1.00  0.00           H  
ATOM   3202 HG22 ILE   209      12.380   4.452 -16.528  1.00  0.00           H  
ATOM   3203 HG23 ILE   209      11.274   4.080 -17.928  1.00  0.00           H  
ATOM   3204  CG1 ILE   209      10.486   5.725 -15.043  1.00  0.00           C  
ATOM   3205 HG11 ILE   209      10.219   4.835 -14.433  1.00  0.00           H  
ATOM   3206 HG12 ILE   209       9.735   6.476 -14.717  1.00  0.00           H  
ATOM   3207  CD  ILE   209      11.806   6.176 -14.484  1.00  0.00           C  
ATOM   3208  HD1 ILE   209      12.534   5.337 -14.499  1.00  0.00           H  
ATOM   3209  HD2 ILE   209      11.641   6.474 -13.427  1.00  0.00           H  
ATOM   3210  HD3 ILE   209      12.286   7.002 -15.052  1.00  0.00           H  
ATOM   3211  C   ILE   209      10.787   6.357 -18.912  1.00  0.00           C  
ATOM   3212  O   ILE   209      11.744   6.048 -19.633  1.00  0.00           O  
ATOM   3213  N   ASN   210       9.588   6.492 -19.473  1.00  0.00           N  
ATOM   3214  HN  ASN   210       8.746   6.411 -18.945  1.00  0.00           H  
ATOM   3215  CA  ASN   210       9.430   6.801 -20.926  1.00  0.00           C  
ATOM   3216  HA  ASN   210      10.350   6.803 -21.492  1.00  0.00           H  
ATOM   3217  CB  ASN   210       8.353   5.826 -21.569  1.00  0.00           C  
ATOM   3218  HB1 ASN   210       8.350   5.982 -22.669  1.00  0.00           H  
ATOM   3219  HB2 ASN   210       7.288   6.041 -21.335  1.00  0.00           H  
ATOM   3220  CG  ASN   210       8.654   4.386 -21.193  1.00  0.00           C  
ATOM   3221  OD1 ASN   210       7.771   3.775 -20.557  1.00  0.00           O  
ATOM   3222  ND2 ASN   210       9.677   3.734 -21.749  1.00  0.00           N  
ATOM   3223 HD21 ASN   210       9.693   2.772 -21.474  1.00  0.00           H  
ATOM   3224 HD22 ASN   210      10.388   4.299 -22.168  1.00  0.00           H  
ATOM   3225  C   ASN   210       8.905   8.293 -21.004  1.00  0.00           C  
ATOM   3226  O   ASN   210       8.025   8.658 -20.234  1.00  0.00           O  
ATOM   3227  N   PRO   211       9.216   9.154 -21.973  1.00  0.00           N  
ATOM   3228  CD  PRO   211      10.162   8.905 -23.007  1.00  0.00           C  
ATOM   3229  HD1 PRO   211      10.012   7.878 -23.405  1.00  0.00           H  
ATOM   3230  HD2 PRO   211      11.160   9.031 -22.537  1.00  0.00           H  
ATOM   3231  CA  PRO   211       8.763  10.537 -21.963  1.00  0.00           C  
ATOM   3232  HA  PRO   211       8.926  10.886 -20.954  1.00  0.00           H  
ATOM   3233  CB  PRO   211       9.646  11.247 -22.964  1.00  0.00           C  
ATOM   3234  HB1 PRO   211      10.515  11.741 -22.478  1.00  0.00           H  
ATOM   3235  HB2 PRO   211       9.228  12.164 -23.430  1.00  0.00           H  
ATOM   3236  CG  PRO   211       9.962  10.142 -23.879  1.00  0.00           C  
ATOM   3237  HG1 PRO   211       9.130  10.054 -24.609  1.00  0.00           H  
ATOM   3238  HG2 PRO   211      10.844  10.412 -24.499  1.00  0.00           H  
ATOM   3239  C   PRO   211       7.239  10.787 -22.287  1.00  0.00           C  
ATOM   3240  O   PRO   211       6.669  11.696 -21.696  1.00  0.00           O  
ATOM   3241  N   GLU   212       6.668   9.944 -23.231  1.00  0.00           N  
ATOM   3242  HN  GLU   212       7.177   9.136 -23.518  1.00  0.00           H  
ATOM   3243  CA  GLU   212       5.305   9.917 -23.767  1.00  0.00           C  
ATOM   3244  HA  GLU   212       5.229   8.966 -24.274  1.00  0.00           H  
ATOM   3245  CB  GLU   212       4.209  10.120 -22.681  1.00  0.00           C  
ATOM   3246  HB1 GLU   212       3.183  10.053 -23.102  1.00  0.00           H  
ATOM   3247  HB2 GLU   212       4.243  11.183 -22.359  1.00  0.00           H  
ATOM   3248  CG  GLU   212       4.222   9.050 -21.597  1.00  0.00           C  
ATOM   3249  HG1 GLU   212       5.261   9.000 -21.208  1.00  0.00           H  
ATOM   3250  HG2 GLU   212       4.101   8.041 -22.048  1.00  0.00           H  
ATOM   3251  CD  GLU   212       3.269   9.206 -20.424  1.00  0.00           C  
ATOM   3252  OE1 GLU   212       3.765   9.260 -19.269  1.00  0.00           O  
ATOM   3253  OE2 GLU   212       2.044   9.222 -20.653  1.00  0.00           O  
ATOM   3254  C   GLU   212       5.087  10.886 -24.861  1.00  0.00           C  
ATOM   3255  O   GLU   212       3.968  11.152 -25.280  1.00  0.00           O  
ATOM   3256  N   ILE   213       6.135  11.389 -25.504  1.00  0.00           N  
ATOM   3257  HN  ILE   213       7.047  11.150 -25.179  1.00  0.00           H  
ATOM   3258  CA  ILE   213       6.169  12.383 -26.528  1.00  0.00           C  
ATOM   3259  HA  ILE   213       5.293  12.266 -27.149  1.00  0.00           H  
ATOM   3260  CB  ILE   213       6.074  13.864 -26.125  1.00  0.00           C  
ATOM   3261  HB  ILE   213       4.989  13.967 -25.910  1.00  0.00           H  
ATOM   3262  CG2 ILE   213       6.975  14.059 -24.847  1.00  0.00           C  
ATOM   3263 HG21 ILE   213       6.749  13.381 -23.997  1.00  0.00           H  
ATOM   3264 HG22 ILE   213       6.916  15.148 -24.634  1.00  0.00           H  
ATOM   3265 HG23 ILE   213       8.006  13.747 -25.118  1.00  0.00           H  
ATOM   3266  CG1 ILE   213       6.360  14.890 -27.282  1.00  0.00           C  
ATOM   3267 HG11 ILE   213       7.320  14.673 -27.797  1.00  0.00           H  
ATOM   3268 HG12 ILE   213       6.326  15.906 -26.832  1.00  0.00           H  
ATOM   3269  CD  ILE   213       5.377  14.793 -28.474  1.00  0.00           C  
ATOM   3270  HD1 ILE   213       5.044  15.766 -28.894  1.00  0.00           H  
ATOM   3271  HD2 ILE   213       4.469  14.166 -28.341  1.00  0.00           H  
ATOM   3272  HD3 ILE   213       5.892  14.381 -29.368  1.00  0.00           H  
ATOM   3273  C   ILE   213       7.419  11.986 -27.214  1.00  0.00           C  
ATOM   3274  O   ILE   213       8.548  12.191 -26.753  1.00  0.00           O  
ATOM   3275  N   VAL   214       7.317  11.417 -28.453  1.00  0.00           N  
ATOM   3276  HN  VAL   214       6.477  11.292 -28.975  1.00  0.00           H  
ATOM   3277  CA  VAL   214       8.499  10.997 -29.137  1.00  0.00           C  
ATOM   3278  HA  VAL   214       9.379  11.497 -28.760  1.00  0.00           H  
ATOM   3279  CB  VAL   214       8.767   9.465 -29.158  1.00  0.00           C  
ATOM   3280  HB  VAL   214       7.798   8.951 -29.334  1.00  0.00           H  
ATOM   3281  CG1 VAL   214       9.738   9.068 -30.315  1.00  0.00           C  
ATOM   3282 HG11 VAL   214      10.345   8.148 -30.171  1.00  0.00           H  
ATOM   3283 HG12 VAL   214      10.423   9.928 -30.477  1.00  0.00           H  
ATOM   3284 HG13 VAL   214       9.081   9.023 -31.210  1.00  0.00           H  
ATOM   3285  CG2 VAL   214       9.487   9.174 -27.854  1.00  0.00           C  
ATOM   3286 HG21 VAL   214      10.318   9.867 -27.605  1.00  0.00           H  
ATOM   3287 HG22 VAL   214       9.884   8.142 -27.742  1.00  0.00           H  
ATOM   3288 HG23 VAL   214       8.719   9.309 -27.062  1.00  0.00           H  
ATOM   3289  C   VAL   214       8.186  11.320 -30.623  1.00  0.00           C  
ATOM   3290  O   VAL   214       7.264  10.815 -31.314  1.00  0.00           O  
ATOM   3291  N   CYS   215       9.093  12.091 -31.175  1.00  0.00           N  
ATOM   3292  HN  CYS   215       9.832  12.371 -30.568  1.00  0.00           H  
ATOM   3293  CA  CYS   215       9.177  12.384 -32.602  1.00  0.00           C  
ATOM   3294  HA  CYS   215       8.310  11.914 -33.042  1.00  0.00           H  
ATOM   3295  CB  CYS   215       9.099  13.865 -33.003  1.00  0.00           C  
ATOM   3296  HB1 CYS   215       9.127  14.003 -34.105  1.00  0.00           H  
ATOM   3297  HB2 CYS   215       9.813  14.514 -32.452  1.00  0.00           H  
ATOM   3298  SG  CYS   215       7.501  14.526 -32.499  1.00  0.00           S  
ATOM   3299  C   CYS   215      10.458  11.869 -33.238  1.00  0.00           C  
ATOM   3300  O   CYS   215      11.567  12.332 -32.966  1.00  0.00           O  
ATOM   3301  N   ASP   216      10.314  10.832 -34.066  1.00  0.00           N  
ATOM   3302  HN  ASP   216       9.352  10.623 -34.228  1.00  0.00           H  
ATOM   3303  CA  ASP   216      11.395   9.962 -34.578  1.00  0.00           C  
ATOM   3304  HA  ASP   216      12.278  10.107 -33.972  1.00  0.00           H  
ATOM   3305  CB  ASP   216      10.901   8.486 -34.594  1.00  0.00           C  
ATOM   3306  HB1 ASP   216      10.019   8.431 -35.267  1.00  0.00           H  
ATOM   3307  HB2 ASP   216      10.665   8.235 -33.538  1.00  0.00           H  
ATOM   3308  CG  ASP   216      11.926   7.497 -35.138  1.00  0.00           C  
ATOM   3309  OD1 ASP   216      11.522   6.632 -36.000  1.00  0.00           O  
ATOM   3310  OD2 ASP   216      13.125   7.646 -34.745  1.00  0.00           O  
ATOM   3311  C   ASP   216      11.754  10.483 -36.055  1.00  0.00           C  
ATOM   3312  O   ASP   216      10.908  10.569 -36.951  1.00  0.00           O  
ATOM   3313  N   PRO   217      13.004  10.770 -36.382  1.00  0.00           N  
ATOM   3314  CD  PRO   217      13.975  11.130 -35.389  1.00  0.00           C  
ATOM   3315  HD1 PRO   217      14.360  10.251 -34.829  1.00  0.00           H  
ATOM   3316  HD2 PRO   217      13.685  11.945 -34.692  1.00  0.00           H  
ATOM   3317  CA  PRO   217      13.432  11.046 -37.737  1.00  0.00           C  
ATOM   3318  HA  PRO   217      13.013  11.982 -38.075  1.00  0.00           H  
ATOM   3319  CB  PRO   217      14.931  11.030 -37.667  1.00  0.00           C  
ATOM   3320  HB1 PRO   217      15.365  11.695 -38.443  1.00  0.00           H  
ATOM   3321  HB2 PRO   217      15.316   9.988 -37.712  1.00  0.00           H  
ATOM   3322  CG  PRO   217      15.167  11.566 -36.230  1.00  0.00           C  
ATOM   3323  HG1 PRO   217      16.142  11.308 -35.765  1.00  0.00           H  
ATOM   3324  HG2 PRO   217      15.062  12.669 -36.314  1.00  0.00           H  
ATOM   3325  C   PRO   217      12.856  10.109 -38.828  1.00  0.00           C  
ATOM   3326  O   PRO   217      12.946   8.951 -38.771  1.00  0.00           O  
ATOM   3327  N   LEU   218      12.270  10.676 -39.900  1.00  0.00           N  
ATOM   3328  HN  LEU   218      12.102  11.657 -39.963  1.00  0.00           H  
ATOM   3329  CA  LEU   218      11.849   9.956 -41.107  1.00  0.00           C  
ATOM   3330  HA  LEU   218      11.108   9.209 -40.866  1.00  0.00           H  
ATOM   3331  CB  LEU   218      11.218  10.902 -42.154  1.00  0.00           C  
ATOM   3332  HB1 LEU   218      10.948  10.357 -43.084  1.00  0.00           H  
ATOM   3333  HB2 LEU   218      11.952  11.669 -42.483  1.00  0.00           H  
ATOM   3334  CG  LEU   218      10.033  11.651 -41.594  1.00  0.00           C  
ATOM   3335  HG  LEU   218      10.379  12.311 -40.771  1.00  0.00           H  
ATOM   3336  CD1 LEU   218       9.414  12.422 -42.707  1.00  0.00           C  
ATOM   3337 HD11 LEU   218      10.206  12.964 -43.266  1.00  0.00           H  
ATOM   3338 HD12 LEU   218       8.659  13.212 -42.510  1.00  0.00           H  
ATOM   3339 HD13 LEU   218       8.861  11.785 -43.430  1.00  0.00           H  
ATOM   3340  CD2 LEU   218       8.982  10.743 -40.963  1.00  0.00           C  
ATOM   3341 HD21 LEU   218       8.694   9.896 -41.622  1.00  0.00           H  
ATOM   3342 HD22 LEU   218       8.031  11.307 -40.853  1.00  0.00           H  
ATOM   3343 HD23 LEU   218       9.310  10.284 -40.006  1.00  0.00           H  
ATOM   3344  C   LEU   218      13.012   9.245 -41.802  1.00  0.00           C  
ATOM   3345  O   LEU   218      14.148   9.641 -41.619  1.00  0.00           O  
ATOM   3346  N   SER   219      12.704   8.189 -42.533  1.00  0.00           N  
ATOM   3347  HN  SER   219      11.750   7.928 -42.663  1.00  0.00           H  
ATOM   3348  CA  SER   219      13.472   7.446 -43.538  1.00  0.00           C  
ATOM   3349  HA  SER   219      12.694   7.097 -44.201  1.00  0.00           H  
ATOM   3350  CB  SER   219      14.471   8.215 -44.469  1.00  0.00           C  
ATOM   3351  HB1 SER   219      15.362   8.492 -43.865  1.00  0.00           H  
ATOM   3352  HB2 SER   219      13.979   9.072 -44.977  1.00  0.00           H  
ATOM   3353  OG  SER   219      14.915   7.403 -45.560  1.00  0.00           O  
ATOM   3354  HG1 SER   219      15.722   6.996 -45.240  1.00  0.00           H  
ATOM   3355  C   SER   219      14.011   6.099 -43.020  1.00  0.00           C  
ATOM   3356  O   SER   219      14.940   5.991 -42.190  1.00  0.00           O  
ATOM   3357  N   ASP   220      13.527   4.963 -43.649  1.00  0.00           N  
ATOM   3358  HN  ASP   220      12.918   5.043 -44.435  1.00  0.00           H  
ATOM   3359  CA  ASP   220      14.205   3.656 -43.549  1.00  0.00           C  
ATOM   3360  HA  ASP   220      14.414   3.594 -42.492  1.00  0.00           H  
ATOM   3361  CB  ASP   220      13.279   2.498 -44.001  1.00  0.00           C  
ATOM   3362  HB1 ASP   220      13.831   1.586 -44.314  1.00  0.00           H  
ATOM   3363  HB2 ASP   220      12.648   2.726 -44.887  1.00  0.00           H  
ATOM   3364  CG  ASP   220      12.430   2.070 -42.794  1.00  0.00           C  
ATOM   3365  OD1 ASP   220      12.135   2.911 -41.930  1.00  0.00           O  
ATOM   3366  OD2 ASP   220      11.862   0.905 -42.766  1.00  0.00           O  
ATOM   3367  C   ASP   220      15.617   3.622 -44.257  1.00  0.00           C  
ATOM   3368  O   ASP   220      15.870   4.252 -45.260  1.00  0.00           O  
ATOM   3369  N   TYR   221      16.507   2.815 -43.679  1.00  0.00           N  
ATOM   3370  HN  TYR   221      16.312   2.333 -42.828  1.00  0.00           H  
ATOM   3371  CA  TYR   221      17.763   2.480 -44.319  1.00  0.00           C  
ATOM   3372  HA  TYR   221      18.401   3.317 -44.077  1.00  0.00           H  
ATOM   3373  CB  TYR   221      18.633   1.316 -43.686  1.00  0.00           C  
ATOM   3374  HB1 TYR   221      19.680   1.247 -44.051  1.00  0.00           H  
ATOM   3375  HB2 TYR   221      18.145   0.323 -43.792  1.00  0.00           H  
ATOM   3376  CG  TYR   221      18.917   1.523 -42.212  1.00  0.00           C  
ATOM   3377  CD1 TYR   221      20.086   2.089 -41.761  1.00  0.00           C  
ATOM   3378  HD1 TYR   221      20.956   2.297 -42.366  1.00  0.00           H  
ATOM   3379  CE1 TYR   221      20.218   2.304 -40.387  1.00  0.00           C  
ATOM   3380  HE1 TYR   221      21.186   2.623 -40.030  1.00  0.00           H  
ATOM   3381  CZ  TYR   221      19.271   1.940 -39.437  1.00  0.00           C  
ATOM   3382  OH  TYR   221      19.718   1.900 -38.072  1.00  0.00           O  
ATOM   3383  HH  TYR   221      18.911   1.643 -37.621  1.00  0.00           H  
ATOM   3384  CD2 TYR   221      17.937   1.132 -41.290  1.00  0.00           C  
ATOM   3385  HD2 TYR   221      17.002   0.644 -41.525  1.00  0.00           H  
ATOM   3386  CE2 TYR   221      18.084   1.316 -39.884  1.00  0.00           C  
ATOM   3387  HE2 TYR   221      17.343   0.916 -39.208  1.00  0.00           H  
ATOM   3388  C   TYR   221      17.849   2.300 -45.840  1.00  0.00           C  
ATOM   3389  O   TYR   221      16.920   1.824 -46.484  1.00  0.00           O  
ATOM   3390  N   ASN   222      19.063   2.560 -46.371  1.00  0.00           N  
ATOM   3391  HN  ASN   222      19.809   2.826 -45.766  1.00  0.00           H  
ATOM   3392  CA  ASN   222      19.257   2.369 -47.782  1.00  0.00           C  
ATOM   3393  HA  ASN   222      18.298   2.505 -48.260  1.00  0.00           H  
ATOM   3394  CB  ASN   222      20.308   3.470 -48.301  1.00  0.00           C  
ATOM   3395  HB1 ASN   222      20.467   3.217 -49.371  1.00  0.00           H  
ATOM   3396  HB2 ASN   222      21.270   3.371 -47.754  1.00  0.00           H  
ATOM   3397  CG  ASN   222      19.787   4.894 -48.317  1.00  0.00           C  
ATOM   3398  OD1 ASN   222      18.595   5.145 -48.525  1.00  0.00           O  
ATOM   3399  ND2 ASN   222      20.694   5.867 -48.101  1.00  0.00           N  
ATOM   3400 HD21 ASN   222      20.524   6.813 -48.376  1.00  0.00           H  
ATOM   3401 HD22 ASN   222      21.310   5.689 -47.334  1.00  0.00           H  
ATOM   3402  C   ASN   222      19.817   0.898 -47.939  1.00  0.00           C  
ATOM   3403  O   ASN   222      20.718   0.517 -47.192  1.00  0.00           O  
ATOM   3404  N   VAL   223      19.233   0.069 -48.827  1.00  0.00           N  
ATOM   3405  HN  VAL   223      18.769   0.522 -49.585  1.00  0.00           H  
ATOM   3406  CA  VAL   223      19.536  -1.337 -48.889  1.00  0.00           C  
ATOM   3407  HA  VAL   223      20.096  -1.739 -48.058  1.00  0.00           H  
ATOM   3408  CB  VAL   223      18.296  -2.229 -49.111  1.00  0.00           C  
ATOM   3409  HB  VAL   223      17.751  -2.015 -50.055  1.00  0.00           H  
ATOM   3410  CG1 VAL   223      18.772  -3.706 -49.073  1.00  0.00           C  
ATOM   3411 HG11 VAL   223      19.323  -4.173 -49.918  1.00  0.00           H  
ATOM   3412 HG12 VAL   223      17.943  -4.427 -48.906  1.00  0.00           H  
ATOM   3413 HG13 VAL   223      19.480  -3.811 -48.223  1.00  0.00           H  
ATOM   3414  CG2 VAL   223      17.209  -1.968 -48.050  1.00  0.00           C  
ATOM   3415 HG21 VAL   223      16.385  -2.691 -48.226  1.00  0.00           H  
ATOM   3416 HG22 VAL   223      16.844  -0.920 -47.984  1.00  0.00           H  
ATOM   3417 HG23 VAL   223      17.715  -2.299 -47.118  1.00  0.00           H  
ATOM   3418  C   VAL   223      20.464  -1.337 -50.111  1.00  0.00           C  
ATOM   3419  O   VAL   223      20.113  -0.630 -51.066  1.00  0.00           O  
ATOM   3420  N   TRP   224      21.571  -2.052 -50.119  1.00  0.00           N  
ATOM   3421  HN  TRP   224      21.999  -2.529 -49.354  1.00  0.00           H  
ATOM   3422  CA  TRP   224      22.369  -2.210 -51.343  1.00  0.00           C  
ATOM   3423  HA  TRP   224      21.681  -2.387 -52.157  1.00  0.00           H  
ATOM   3424  CB  TRP   224      23.338  -0.918 -51.564  1.00  0.00           C  
ATOM   3425  HB1 TRP   224      22.796   0.042 -51.701  1.00  0.00           H  
ATOM   3426  HB2 TRP   224      23.880  -1.150 -52.506  1.00  0.00           H  
ATOM   3427  CG  TRP   224      24.249  -0.603 -50.459  1.00  0.00           C  
ATOM   3428  CD1 TRP   224      23.959   0.007 -49.307  1.00  0.00           C  
ATOM   3429  HD1 TRP   224      23.054   0.573 -49.147  1.00  0.00           H  
ATOM   3430  NE1 TRP   224      25.090   0.021 -48.485  1.00  0.00           N  
ATOM   3431  HE1 TRP   224      25.218   0.244 -47.543  1.00  0.00           H  
ATOM   3432  CE2 TRP   224      26.124  -0.511 -49.116  1.00  0.00           C  
ATOM   3433  CD2 TRP   224      25.691  -0.947 -50.386  1.00  0.00           C  
ATOM   3434  CE3 TRP   224      26.585  -1.689 -51.247  1.00  0.00           C  
ATOM   3435  HE3 TRP   224      26.202  -2.160 -52.141  1.00  0.00           H  
ATOM   3436  CZ3 TRP   224      27.929  -1.718 -50.856  1.00  0.00           C  
ATOM   3437  HZ3 TRP   224      28.661  -2.046 -51.579  1.00  0.00           H  
ATOM   3438  CZ2 TRP   224      27.450  -0.709 -48.718  1.00  0.00           C  
ATOM   3439  HZ2 TRP   224      27.815  -0.319 -47.779  1.00  0.00           H  
ATOM   3440  CH2 TRP   224      28.340  -1.315 -49.572  1.00  0.00           C  
ATOM   3441  HH2 TRP   224      29.389  -1.352 -49.316  1.00  0.00           H  
ATOM   3442  C   TRP   224      23.273  -3.471 -51.400  1.00  0.00           C  
ATOM   3443  O   TRP   224      23.370  -4.251 -50.499  1.00  0.00           O  
ATOM   3444  N   SER   225      23.872  -3.688 -52.566  1.00  0.00           N  
ATOM   3445  HN  SER   225      23.445  -3.248 -53.353  1.00  0.00           H  
ATOM   3446  CA  SER   225      24.981  -4.586 -52.783  1.00  0.00           C  
ATOM   3447  HA  SER   225      25.622  -4.363 -51.943  1.00  0.00           H  
ATOM   3448  CB  SER   225      24.486  -6.101 -52.990  1.00  0.00           C  
ATOM   3449  HB1 SER   225      23.785  -6.131 -53.851  1.00  0.00           H  
ATOM   3450  HB2 SER   225      23.754  -6.479 -52.244  1.00  0.00           H  
ATOM   3451  OG  SER   225      25.494  -7.088 -52.924  1.00  0.00           O  
ATOM   3452  HG1 SER   225      25.995  -7.045 -52.106  1.00  0.00           H  
ATOM   3453  C   SER   225      25.669  -4.174 -54.088  1.00  0.00           C  
ATOM   3454  O   SER   225      25.250  -3.466 -54.966  1.00  0.00           O  
ATOM   3455  N   MET   226      26.975  -4.644 -54.191  1.00  0.00           N  
ATOM   3456  HN  MET   226      27.315  -5.354 -53.579  1.00  0.00           H  
ATOM   3457  CA  MET   226      27.821  -4.293 -55.278  1.00  0.00           C  
ATOM   3458  HA  MET   226      27.315  -3.655 -55.988  1.00  0.00           H  
ATOM   3459  CB  MET   226      29.071  -3.686 -54.710  1.00  0.00           C  
ATOM   3460  HB1 MET   226      28.684  -2.753 -54.247  1.00  0.00           H  
ATOM   3461  HB2 MET   226      29.905  -3.447 -55.403  1.00  0.00           H  
ATOM   3462  CG  MET   226      29.614  -4.370 -53.432  1.00  0.00           C  
ATOM   3463  HG1 MET   226      30.091  -5.327 -53.734  1.00  0.00           H  
ATOM   3464  HG2 MET   226      28.907  -4.449 -52.578  1.00  0.00           H  
ATOM   3465  SD  MET   226      30.901  -3.351 -52.689  1.00  0.00           S  
ATOM   3466  CE  MET   226      30.858  -4.028 -50.929  1.00  0.00           C  
ATOM   3467  HE1 MET   226      31.883  -4.365 -50.663  1.00  0.00           H  
ATOM   3468  HE2 MET   226      30.237  -4.947 -50.863  1.00  0.00           H  
ATOM   3469  HE3 MET   226      30.496  -3.268 -50.205  1.00  0.00           H  
ATOM   3470  C   MET   226      28.224  -5.597 -56.025  1.00  0.00           C  
ATOM   3471  O   MET   226      28.572  -6.657 -55.493  1.00  0.00           O  
ATOM   3472  N   LEU   227      28.436  -5.499 -57.390  1.00  0.00           N  
ATOM   3473  HN  LEU   227      28.236  -4.680 -57.923  1.00  0.00           H  
ATOM   3474  CA  LEU   227      28.794  -6.642 -58.238  1.00  0.00           C  
ATOM   3475  HA  LEU   227      28.116  -7.469 -58.088  1.00  0.00           H  
ATOM   3476  CB  LEU   227      28.660  -6.337 -59.742  1.00  0.00           C  
ATOM   3477  HB1 LEU   227      29.306  -5.465 -59.979  1.00  0.00           H  
ATOM   3478  HB2 LEU   227      27.683  -5.846 -59.935  1.00  0.00           H  
ATOM   3479  CG  LEU   227      28.877  -7.486 -60.808  1.00  0.00           C  
ATOM   3480  HG  LEU   227      29.812  -8.022 -60.538  1.00  0.00           H  
ATOM   3481  CD1 LEU   227      27.714  -8.434 -60.800  1.00  0.00           C  
ATOM   3482 HD11 LEU   227      26.787  -7.877 -60.549  1.00  0.00           H  
ATOM   3483 HD12 LEU   227      27.838  -9.321 -60.142  1.00  0.00           H  
ATOM   3484 HD13 LEU   227      27.702  -8.926 -61.796  1.00  0.00           H  
ATOM   3485  CD2 LEU   227      29.096  -6.851 -62.123  1.00  0.00           C  
ATOM   3486 HD21 LEU   227      29.460  -7.652 -62.802  1.00  0.00           H  
ATOM   3487 HD22 LEU   227      29.805  -6.000 -62.040  1.00  0.00           H  
ATOM   3488 HD23 LEU   227      28.105  -6.550 -62.525  1.00  0.00           H  
ATOM   3489  C   LEU   227      30.201  -7.224 -57.993  1.00  0.00           C  
ATOM   3490  O   LEU   227      30.308  -8.466 -57.997  1.00  0.00           O  
ATOM   3491  N   LYS   228      31.179  -6.354 -57.791  1.00  0.00           N  
ATOM   3492  HN  LYS   228      31.000  -5.374 -57.734  1.00  0.00           H  
ATOM   3493  CA  LYS   228      32.545  -6.849 -57.484  1.00  0.00           C  
ATOM   3494  HA  LYS   228      32.522  -7.925 -57.403  1.00  0.00           H  
ATOM   3495  CB  LYS   228      33.639  -6.514 -58.523  1.00  0.00           C  
ATOM   3496  HB1 LYS   228      33.688  -5.404 -58.510  1.00  0.00           H  
ATOM   3497  HB2 LYS   228      33.373  -6.785 -59.567  1.00  0.00           H  
ATOM   3498  CG  LYS   228      35.024  -7.121 -58.236  1.00  0.00           C  
ATOM   3499  HG1 LYS   228      34.932  -8.197 -58.499  1.00  0.00           H  
ATOM   3500  HG2 LYS   228      35.410  -6.855 -57.229  1.00  0.00           H  
ATOM   3501  CD  LYS   228      36.074  -6.554 -59.219  1.00  0.00           C  
ATOM   3502  HD1 LYS   228      36.090  -5.455 -59.057  1.00  0.00           H  
ATOM   3503  HD2 LYS   228      35.702  -6.710 -60.254  1.00  0.00           H  
ATOM   3504  CE  LYS   228      37.488  -7.078 -59.116  1.00  0.00           C  
ATOM   3505  HE1 LYS   228      37.643  -8.170 -59.254  1.00  0.00           H  
ATOM   3506  HE2 LYS   228      37.684  -6.974 -58.027  1.00  0.00           H  
ATOM   3507  NZ  LYS   228      38.432  -6.184 -59.803  1.00  0.00           N  
ATOM   3508  HZ1 LYS   228      39.412  -6.430 -59.557  1.00  0.00           H  
ATOM   3509  HZ2 LYS   228      38.336  -5.180 -59.548  1.00  0.00           H  
ATOM   3510  HZ3 LYS   228      38.286  -6.235 -60.831  1.00  0.00           H  
ATOM   3511  C   LYS   228      32.880  -6.309 -56.082  1.00  0.00           C  
ATOM   3512  O   LYS   228      32.702  -5.125 -55.981  1.00  0.00           O  
ATOM   3513  N   PRO   229      33.281  -7.103 -54.971  1.00  0.00           N  
ATOM   3514  CD  PRO   229      33.875  -8.379 -55.113  1.00  0.00           C  
ATOM   3515  HD1 PRO   229      34.857  -8.322 -55.631  1.00  0.00           H  
ATOM   3516  HD2 PRO   229      33.128  -9.064 -55.568  1.00  0.00           H  
ATOM   3517  CA  PRO   229      33.583  -6.505 -53.617  1.00  0.00           C  
ATOM   3518  HA  PRO   229      32.657  -6.237 -53.129  1.00  0.00           H  
ATOM   3519  CB  PRO   229      34.368  -7.633 -52.968  1.00  0.00           C  
ATOM   3520  HB1 PRO   229      33.899  -7.950 -52.012  1.00  0.00           H  
ATOM   3521  HB2 PRO   229      35.476  -7.544 -52.956  1.00  0.00           H  
ATOM   3522  CG  PRO   229      34.207  -8.942 -53.738  1.00  0.00           C  
ATOM   3523  HG1 PRO   229      35.124  -9.567 -53.763  1.00  0.00           H  
ATOM   3524  HG2 PRO   229      33.332  -9.439 -53.266  1.00  0.00           H  
ATOM   3525  C   PRO   229      34.365  -5.162 -53.544  1.00  0.00           C  
ATOM   3526  O   PRO   229      35.382  -5.089 -54.269  1.00  0.00           O  
ATOM   3527  N   ILE   230      34.008  -4.116 -52.713  1.00  0.00           N  
ATOM   3528  HN  ILE   230      33.121  -4.166 -52.262  1.00  0.00           H  
ATOM   3529  CA  ILE   230      34.795  -2.941 -52.352  1.00  0.00           C  
ATOM   3530  HA  ILE   230      35.821  -3.026 -52.678  1.00  0.00           H  
ATOM   3531  CB  ILE   230      34.146  -1.622 -52.792  1.00  0.00           C  
ATOM   3532  HB  ILE   230      33.189  -1.438 -52.259  1.00  0.00           H  
ATOM   3533  CG2 ILE   230      35.119  -0.488 -52.502  1.00  0.00           C  
ATOM   3534 HG21 ILE   230      35.651  -0.405 -51.530  1.00  0.00           H  
ATOM   3535 HG22 ILE   230      34.629   0.493 -52.680  1.00  0.00           H  
ATOM   3536 HG23 ILE   230      35.935  -0.504 -53.256  1.00  0.00           H  
ATOM   3537  CG1 ILE   230      33.770  -1.653 -54.313  1.00  0.00           C  
ATOM   3538 HG11 ILE   230      33.275  -2.624 -54.527  1.00  0.00           H  
ATOM   3539 HG12 ILE   230      34.695  -1.494 -54.906  1.00  0.00           H  
ATOM   3540  CD  ILE   230      32.781  -0.685 -54.817  1.00  0.00           C  
ATOM   3541  HD1 ILE   230      32.729  -0.818 -55.919  1.00  0.00           H  
ATOM   3542  HD2 ILE   230      32.952   0.412 -54.841  1.00  0.00           H  
ATOM   3543  HD3 ILE   230      31.786  -1.005 -54.439  1.00  0.00           H  
ATOM   3544  C   ILE   230      34.851  -2.983 -50.800  1.00  0.00           C  
ATOM   3545  O   ILE   230      33.820  -3.229 -50.117  1.00  0.00           O  
ATOM   3546  N   ASN   231      36.024  -2.625 -50.218  1.00  0.00           N  
ATOM   3547  HN  ASN   231      36.902  -2.427 -50.648  1.00  0.00           H  
ATOM   3548  CA  ASN   231      36.058  -2.462 -48.812  1.00  0.00           C  
ATOM   3549  HA  ASN   231      35.319  -3.158 -48.443  1.00  0.00           H  
ATOM   3550  CB  ASN   231      37.460  -2.917 -48.385  1.00  0.00           C  
ATOM   3551  HB1 ASN   231      38.277  -2.215 -48.658  1.00  0.00           H  
ATOM   3552  HB2 ASN   231      37.778  -3.887 -48.823  1.00  0.00           H  
ATOM   3553  CG  ASN   231      37.618  -3.191 -46.911  1.00  0.00           C  
ATOM   3554  OD1 ASN   231      36.654  -3.377 -46.140  1.00  0.00           O  
ATOM   3555  ND2 ASN   231      38.840  -2.854 -46.385  1.00  0.00           N  
ATOM   3556 HD21 ASN   231      38.913  -2.833 -45.388  1.00  0.00           H  
ATOM   3557 HD22 ASN   231      39.671  -2.693 -46.918  1.00  0.00           H  
ATOM   3558  C   ASN   231      35.680  -1.109 -48.259  1.00  0.00           C  
ATOM   3559  O   ASN   231      36.304  -0.098 -48.536  1.00  0.00           O  
ATOM   3560  N   THR   232      34.596  -1.179 -47.436  1.00  0.00           N  
ATOM   3561  HN  THR   232      34.154  -2.017 -47.127  1.00  0.00           H  
ATOM   3562  CA  THR   232      34.270   0.032 -46.573  1.00  0.00           C  
ATOM   3563  HA  THR   232      34.091   0.901 -47.189  1.00  0.00           H  
ATOM   3564  CB  THR   232      32.846  -0.117 -45.928  1.00  0.00           C  
ATOM   3565  HB  THR   232      32.852  -1.149 -45.516  1.00  0.00           H  
ATOM   3566  OG1 THR   232      31.794  -0.105 -46.926  1.00  0.00           O  
ATOM   3567  HG1 THR   232      32.021  -0.823 -47.521  1.00  0.00           H  
ATOM   3568  CG2 THR   232      32.501   0.901 -44.791  1.00  0.00           C  
ATOM   3569 HG21 THR   232      33.017   0.447 -43.918  1.00  0.00           H  
ATOM   3570 HG22 THR   232      31.397   0.952 -44.683  1.00  0.00           H  
ATOM   3571 HG23 THR   232      32.939   1.912 -44.938  1.00  0.00           H  
ATOM   3572  C   THR   232      35.374   0.244 -45.591  1.00  0.00           C  
ATOM   3573  O   THR   232      35.933  -0.678 -45.031  1.00  0.00           O  
ATOM   3574  N   THR   233      35.705   1.530 -45.305  1.00  0.00           N  
ATOM   3575  HN  THR   233      35.040   2.254 -45.470  1.00  0.00           H  
ATOM   3576  CA  THR   233      36.918   2.019 -44.650  1.00  0.00           C  
ATOM   3577  HA  THR   233      36.834   3.086 -44.794  1.00  0.00           H  
ATOM   3578  CB  THR   233      37.014   1.843 -43.181  1.00  0.00           C  
ATOM   3579  HB  THR   233      37.893   2.449 -42.872  1.00  0.00           H  
ATOM   3580  OG1 THR   233      37.169   0.478 -42.841  1.00  0.00           O  
ATOM   3581  HG1 THR   233      36.596  -0.028 -43.422  1.00  0.00           H  
ATOM   3582  CG2 THR   233      35.708   2.329 -42.522  1.00  0.00           C  
ATOM   3583 HG21 THR   233      34.867   1.603 -42.551  1.00  0.00           H  
ATOM   3584 HG22 THR   233      35.418   3.256 -43.060  1.00  0.00           H  
ATOM   3585 HG23 THR   233      35.848   2.454 -41.427  1.00  0.00           H  
ATOM   3586  C   THR   233      38.246   1.591 -45.379  1.00  0.00           C  
ATOM   3587  O   THR   233      39.312   1.509 -44.717  1.00  0.00           O  
ATOM   3588  N   GLY   234      38.347   1.363 -46.738  1.00  0.00           N  
ATOM   3589  HN  GLY   234      37.588   1.169 -47.356  1.00  0.00           H  
ATOM   3590  CA  GLY   234      39.494   0.840 -47.512  1.00  0.00           C  
ATOM   3591  HA1 GLY   234      39.119   0.661 -48.509  1.00  0.00           H  
ATOM   3592  HA2 GLY   234      39.985  -0.051 -47.147  1.00  0.00           H  
ATOM   3593  C   GLY   234      40.569   1.857 -47.744  1.00  0.00           C  
ATOM   3594  O   GLY   234      40.373   3.043 -47.620  1.00  0.00           O  
ATOM   3595  N   THR   235      41.775   1.436 -48.125  1.00  0.00           N  
ATOM   3596  HN  THR   235      42.017   0.481 -48.274  1.00  0.00           H  
ATOM   3597  CA  THR   235      42.790   2.389 -48.378  1.00  0.00           C  
ATOM   3598  HA  THR   235      42.650   3.253 -47.746  1.00  0.00           H  
ATOM   3599  CB  THR   235      44.199   1.866 -47.812  1.00  0.00           C  
ATOM   3600  HB  THR   235      44.058   1.835 -46.711  1.00  0.00           H  
ATOM   3601  OG1 THR   235      45.213   2.810 -48.191  1.00  0.00           O  
ATOM   3602  HG1 THR   235      45.647   2.511 -48.994  1.00  0.00           H  
ATOM   3603  CG2 THR   235      44.486   0.484 -48.404  1.00  0.00           C  
ATOM   3604 HG21 THR   235      43.656  -0.243 -48.277  1.00  0.00           H  
ATOM   3605 HG22 THR   235      45.402   0.069 -47.931  1.00  0.00           H  
ATOM   3606 HG23 THR   235      44.669   0.482 -49.500  1.00  0.00           H  
ATOM   3607  C   THR   235      42.777   2.908 -49.783  1.00  0.00           C  
ATOM   3608  O   THR   235      42.578   2.121 -50.769  1.00  0.00           O  
ATOM   3609  N   LEU   236      43.000   4.269 -49.946  1.00  0.00           N  
ATOM   3610  HN  LEU   236      43.266   4.829 -49.166  1.00  0.00           H  
ATOM   3611  CA  LEU   236      42.681   5.052 -51.165  1.00  0.00           C  
ATOM   3612  HA  LEU   236      42.867   6.104 -51.005  1.00  0.00           H  
ATOM   3613  CB  LEU   236      43.657   4.710 -52.244  1.00  0.00           C  
ATOM   3614  HB1 LEU   236      43.533   5.157 -53.254  1.00  0.00           H  
ATOM   3615  HB2 LEU   236      43.512   3.647 -52.533  1.00  0.00           H  
ATOM   3616  CG  LEU   236      45.156   4.800 -51.784  1.00  0.00           C  
ATOM   3617  HG  LEU   236      45.326   4.180 -50.877  1.00  0.00           H  
ATOM   3618  CD1 LEU   236      45.987   4.076 -52.891  1.00  0.00           C  
ATOM   3619 HD11 LEU   236      45.880   4.477 -53.922  1.00  0.00           H  
ATOM   3620 HD12 LEU   236      45.811   2.979 -52.909  1.00  0.00           H  
ATOM   3621 HD13 LEU   236      47.064   4.293 -52.730  1.00  0.00           H  
ATOM   3622  CD2 LEU   236      45.601   6.262 -51.686  1.00  0.00           C  
ATOM   3623 HD21 LEU   236      46.524   6.500 -51.116  1.00  0.00           H  
ATOM   3624 HD22 LEU   236      44.755   6.706 -51.119  1.00  0.00           H  
ATOM   3625 HD23 LEU   236      45.631   6.675 -52.717  1.00  0.00           H  
ATOM   3626  C   LEU   236      41.276   5.014 -51.698  1.00  0.00           C  
ATOM   3627  O   LEU   236      40.484   4.298 -51.149  1.00  0.00           O  
ATOM   3628  N   LYS   237      40.986   5.992 -52.625  1.00  0.00           N  
ATOM   3629  HN  LYS   237      41.738   6.613 -52.833  1.00  0.00           H  
ATOM   3630  CA  LYS   237      39.749   6.068 -53.349  1.00  0.00           C  
ATOM   3631  HA  LYS   237      38.884   5.997 -52.707  1.00  0.00           H  
ATOM   3632  CB  LYS   237      39.551   7.470 -54.063  1.00  0.00           C  
ATOM   3633  HB1 LYS   237      38.707   7.391 -54.780  1.00  0.00           H  
ATOM   3634  HB2 LYS   237      40.460   7.730 -54.646  1.00  0.00           H  
ATOM   3635  CG  LYS   237      39.280   8.664 -53.146  1.00  0.00           C  
ATOM   3636  HG1 LYS   237      40.227   8.842 -52.593  1.00  0.00           H  
ATOM   3637  HG2 LYS   237      38.534   8.375 -52.375  1.00  0.00           H  
ATOM   3638  CD  LYS   237      38.861   9.857 -53.931  1.00  0.00           C  
ATOM   3639  HD1 LYS   237      38.304  10.606 -53.330  1.00  0.00           H  
ATOM   3640  HD2 LYS   237      38.148   9.563 -54.730  1.00  0.00           H  
ATOM   3641  CE  LYS   237      40.032  10.392 -54.725  1.00  0.00           C  
ATOM   3642  HE1 LYS   237      40.456   9.632 -55.415  1.00  0.00           H  
ATOM   3643  HE2 LYS   237      40.891  10.721 -54.102  1.00  0.00           H  
ATOM   3644  NZ  LYS   237      39.521  11.524 -55.476  1.00  0.00           N  
ATOM   3645  HZ1 LYS   237      38.744  11.206 -56.089  1.00  0.00           H  
ATOM   3646  HZ2 LYS   237      40.244  11.898 -56.124  1.00  0.00           H  
ATOM   3647  HZ3 LYS   237      39.311  12.273 -54.786  1.00  0.00           H  
ATOM   3648  C   LYS   237      39.467   4.829 -54.246  1.00  0.00           C  
ATOM   3649  O   LYS   237      40.227   4.646 -55.186  1.00  0.00           O  
ATOM   3650  N   PRO   238      38.380   4.153 -54.062  1.00  0.00           N  
ATOM   3651  CD  PRO   238      37.559   4.075 -52.806  1.00  0.00           C  
ATOM   3652  HD1 PRO   238      36.841   4.918 -52.896  1.00  0.00           H  
ATOM   3653  HD2 PRO   238      38.081   4.184 -51.831  1.00  0.00           H  
ATOM   3654  CA  PRO   238      37.937   3.090 -54.967  1.00  0.00           C  
ATOM   3655  HA  PRO   238      38.637   2.287 -54.790  1.00  0.00           H  
ATOM   3656  CB  PRO   238      36.504   2.654 -54.398  1.00  0.00           C  
ATOM   3657  HB1 PRO   238      36.166   1.655 -54.746  1.00  0.00           H  
ATOM   3658  HB2 PRO   238      35.784   3.408 -54.782  1.00  0.00           H  
ATOM   3659  CG  PRO   238      36.789   2.763 -52.893  1.00  0.00           C  
ATOM   3660  HG1 PRO   238      35.874   2.741 -52.264  1.00  0.00           H  
ATOM   3661  HG2 PRO   238      37.421   1.906 -52.577  1.00  0.00           H  
ATOM   3662  C   PRO   238      37.954   3.325 -56.490  1.00  0.00           C  
ATOM   3663  O   PRO   238      37.820   4.485 -56.872  1.00  0.00           O  
ATOM   3664  N   ASP   239      38.100   2.202 -57.257  1.00  0.00           N  
ATOM   3665  HN  ASP   239      37.983   1.346 -56.761  1.00  0.00           H  
ATOM   3666  CA  ASP   239      38.308   2.152 -58.743  1.00  0.00           C  
ATOM   3667  HA  ASP   239      39.234   2.653 -58.981  1.00  0.00           H  
ATOM   3668  CB  ASP   239      38.361   0.694 -59.252  1.00  0.00           C  
ATOM   3669  HB1 ASP   239      38.609   0.619 -60.332  1.00  0.00           H  
ATOM   3670  HB2 ASP   239      37.440   0.119 -59.016  1.00  0.00           H  
ATOM   3671  CG  ASP   239      39.370  -0.126 -58.600  1.00  0.00           C  
ATOM   3672  OD1 ASP   239      40.476   0.336 -58.225  1.00  0.00           O  
ATOM   3673  OD2 ASP   239      39.100  -1.327 -58.533  1.00  0.00           O  
ATOM   3674  C   ASP   239      37.319   2.903 -59.561  1.00  0.00           C  
ATOM   3675  O   ASP   239      36.249   3.212 -59.067  1.00  0.00           O  
ATOM   3676  N   ASP   240      37.698   3.336 -60.793  1.00  0.00           N  
ATOM   3677  HN  ASP   240      38.469   2.913 -61.262  1.00  0.00           H  
ATOM   3678  CA  ASP   240      36.908   4.126 -61.734  1.00  0.00           C  
ATOM   3679  HA  ASP   240      36.557   5.031 -61.260  1.00  0.00           H  
ATOM   3680  CB  ASP   240      37.840   4.439 -62.960  1.00  0.00           C  
ATOM   3681  HB1 ASP   240      38.604   5.139 -62.558  1.00  0.00           H  
ATOM   3682  HB2 ASP   240      37.285   5.029 -63.721  1.00  0.00           H  
ATOM   3683  CG  ASP   240      38.658   3.469 -63.711  1.00  0.00           C  
ATOM   3684  OD1 ASP   240      39.220   3.908 -64.756  1.00  0.00           O  
ATOM   3685  OD2 ASP   240      38.953   2.385 -63.227  1.00  0.00           O  
ATOM   3686  C   ASP   240      35.655   3.442 -62.145  1.00  0.00           C  
ATOM   3687  O   ASP   240      35.530   2.199 -62.099  1.00  0.00           O  
ATOM   3688  N   ARG   241      34.668   4.241 -62.703  1.00  0.00           N  
ATOM   3689  HN  ARG   241      34.854   5.216 -62.791  1.00  0.00           H  
ATOM   3690  CA  ARG   241      33.503   3.700 -63.425  1.00  0.00           C  
ATOM   3691  HA  ARG   241      32.911   4.572 -63.660  1.00  0.00           H  
ATOM   3692  CB  ARG   241      33.985   3.115 -64.784  1.00  0.00           C  
ATOM   3693  HB1 ARG   241      33.072   2.751 -65.303  1.00  0.00           H  
ATOM   3694  HB2 ARG   241      34.637   2.215 -64.791  1.00  0.00           H  
ATOM   3695  CG  ARG   241      34.738   4.116 -65.659  1.00  0.00           C  
ATOM   3696  HG1 ARG   241      35.712   4.317 -65.165  1.00  0.00           H  
ATOM   3697  HG2 ARG   241      34.280   5.113 -65.831  1.00  0.00           H  
ATOM   3698  CD  ARG   241      35.006   3.484 -67.039  1.00  0.00           C  
ATOM   3699  HD1 ARG   241      35.633   2.585 -66.858  1.00  0.00           H  
ATOM   3700  HD2 ARG   241      35.668   4.146 -67.636  1.00  0.00           H  
ATOM   3701  NE  ARG   241      33.647   3.186 -67.607  1.00  0.00           N  
ATOM   3702  HE  ARG   241      32.855   3.511 -67.090  1.00  0.00           H  
ATOM   3703  CZ  ARG   241      33.461   2.859 -68.860  1.00  0.00           C  
ATOM   3704  NH1 ARG   241      34.402   2.598 -69.721  1.00  0.00           N  
ATOM   3705 HH11 ARG   241      35.371   2.508 -69.489  1.00  0.00           H  
ATOM   3706 HH12 ARG   241      34.051   2.522 -70.654  1.00  0.00           H  
ATOM   3707  NH2 ARG   241      32.183   2.735 -69.358  1.00  0.00           N  
ATOM   3708 HH21 ARG   241      31.457   2.946 -68.703  1.00  0.00           H  
ATOM   3709 HH22 ARG   241      32.134   2.057 -70.092  1.00  0.00           H  
ATOM   3710  C   ARG   241      32.639   2.733 -62.745  1.00  0.00           C  
ATOM   3711  O   ARG   241      32.638   1.543 -62.999  1.00  0.00           O  
ATOM   3712  N   VAL   242      31.781   3.211 -61.865  1.00  0.00           N  
ATOM   3713  HN  VAL   242      31.873   4.173 -61.622  1.00  0.00           H  
ATOM   3714  CA  VAL   242      30.724   2.496 -61.293  1.00  0.00           C  
ATOM   3715  HA  VAL   242      30.912   1.436 -61.378  1.00  0.00           H  
ATOM   3716  CB  VAL   242      30.360   2.940 -59.848  1.00  0.00           C  
ATOM   3717  HB  VAL   242      30.115   4.022 -59.782  1.00  0.00           H  
ATOM   3718  CG1 VAL   242      29.256   2.063 -59.170  1.00  0.00           C  
ATOM   3719 HG11 VAL   242      29.622   1.015 -59.211  1.00  0.00           H  
ATOM   3720 HG12 VAL   242      28.285   2.071 -59.710  1.00  0.00           H  
ATOM   3721 HG13 VAL   242      29.085   2.426 -58.134  1.00  0.00           H  
ATOM   3722  CG2 VAL   242      31.659   2.678 -59.102  1.00  0.00           C  
ATOM   3723 HG21 VAL   242      32.362   3.531 -59.209  1.00  0.00           H  
ATOM   3724 HG22 VAL   242      32.255   1.775 -59.355  1.00  0.00           H  
ATOM   3725 HG23 VAL   242      31.539   2.525 -58.008  1.00  0.00           H  
ATOM   3726  C   VAL   242      29.401   2.732 -62.064  1.00  0.00           C  
ATOM   3727  O   VAL   242      29.001   3.867 -62.292  1.00  0.00           O  
ATOM   3728  N   VAL   243      28.786   1.669 -62.565  1.00  0.00           N  
ATOM   3729  HN  VAL   243      29.176   0.753 -62.505  1.00  0.00           H  
ATOM   3730  CA  VAL   243      27.488   1.632 -63.250  1.00  0.00           C  
ATOM   3731  HA  VAL   243      27.383   2.624 -63.664  1.00  0.00           H  
ATOM   3732  CB  VAL   243      27.511   0.465 -64.194  1.00  0.00           C  
ATOM   3733  HB  VAL   243      27.976  -0.421 -63.711  1.00  0.00           H  
ATOM   3734  CG1 VAL   243      26.083   0.266 -64.693  1.00  0.00           C  
ATOM   3735 HG11 VAL   243      25.415   0.186 -63.809  1.00  0.00           H  
ATOM   3736 HG12 VAL   243      26.025  -0.666 -65.296  1.00  0.00           H  
ATOM   3737 HG13 VAL   243      25.689   1.105 -65.306  1.00  0.00           H  
ATOM   3738  CG2 VAL   243      28.399   0.733 -65.362  1.00  0.00           C  
ATOM   3739 HG21 VAL   243      28.098   1.572 -66.025  1.00  0.00           H  
ATOM   3740 HG22 VAL   243      28.519  -0.178 -65.987  1.00  0.00           H  
ATOM   3741 HG23 VAL   243      29.427   0.912 -64.979  1.00  0.00           H  
ATOM   3742  C   VAL   243      26.492   1.510 -62.104  1.00  0.00           C  
ATOM   3743  O   VAL   243      26.708   0.707 -61.181  1.00  0.00           O  
ATOM   3744  N   VAL   244      25.423   2.341 -61.963  1.00  0.00           N  
ATOM   3745  HN  VAL   244      25.161   2.909 -62.739  1.00  0.00           H  
ATOM   3746  CA  VAL   244      24.566   2.384 -60.752  1.00  0.00           C  
ATOM   3747  HA  VAL   244      24.872   1.529 -60.166  1.00  0.00           H  
ATOM   3748  CB  VAL   244      24.639   3.775 -59.951  1.00  0.00           C  
ATOM   3749  HB  VAL   244      24.226   4.604 -60.564  1.00  0.00           H  
ATOM   3750  CG1 VAL   244      23.870   3.610 -58.637  1.00  0.00           C  
ATOM   3751 HG11 VAL   244      24.215   2.839 -57.915  1.00  0.00           H  
ATOM   3752 HG12 VAL   244      22.791   3.460 -58.852  1.00  0.00           H  
ATOM   3753 HG13 VAL   244      23.937   4.606 -58.149  1.00  0.00           H  
ATOM   3754  CG2 VAL   244      26.134   4.026 -59.718  1.00  0.00           C  
ATOM   3755 HG21 VAL   244      26.543   3.210 -59.083  1.00  0.00           H  
ATOM   3756 HG22 VAL   244      26.227   4.938 -59.091  1.00  0.00           H  
ATOM   3757 HG23 VAL   244      26.764   4.106 -60.630  1.00  0.00           H  
ATOM   3758  C   VAL   244      23.160   2.045 -61.142  1.00  0.00           C  
ATOM   3759  O   VAL   244      22.684   2.590 -62.113  1.00  0.00           O  
ATOM   3760  N   ALA   245      22.441   1.135 -60.482  1.00  0.00           N  
ATOM   3761  HN  ALA   245      22.830   0.721 -59.663  1.00  0.00           H  
ATOM   3762  CA  ALA   245      21.090   0.747 -60.841  1.00  0.00           C  
ATOM   3763  HA  ALA   245      20.632   1.472 -61.498  1.00  0.00           H  
ATOM   3764  CB  ALA   245      21.013  -0.742 -61.240  1.00  0.00           C  
ATOM   3765  HB1 ALA   245      21.448  -1.022 -62.223  1.00  0.00           H  
ATOM   3766  HB2 ALA   245      19.974  -1.087 -61.429  1.00  0.00           H  
ATOM   3767  HB3 ALA   245      21.322  -1.490 -60.479  1.00  0.00           H  
ATOM   3768  C   ALA   245      20.194   0.954 -59.539  1.00  0.00           C  
ATOM   3769  O   ALA   245      20.626   0.658 -58.444  1.00  0.00           O  
ATOM   3770  N   ALA   246      18.924   1.325 -59.764  1.00  0.00           N  
ATOM   3771  HN  ALA   246      18.518   1.455 -60.665  1.00  0.00           H  
ATOM   3772  CA  ALA   246      18.104   1.577 -58.611  1.00  0.00           C  
ATOM   3773  HA  ALA   246      18.230   0.785 -57.888  1.00  0.00           H  
ATOM   3774  CB  ALA   246      18.417   2.946 -58.109  1.00  0.00           C  
ATOM   3775  HB1 ALA   246      19.514   3.120 -58.129  1.00  0.00           H  
ATOM   3776  HB2 ALA   246      18.080   3.124 -57.065  1.00  0.00           H  
ATOM   3777  HB3 ALA   246      18.023   3.780 -58.729  1.00  0.00           H  
ATOM   3778  C   ALA   246      16.571   1.692 -58.807  1.00  0.00           C  
ATOM   3779  O   ALA   246      16.049   1.905 -59.909  1.00  0.00           O  
ATOM   3780  N   THR   247      15.795   1.585 -57.743  1.00  0.00           N  
ATOM   3781  HN  THR   247      16.083   1.228 -56.857  1.00  0.00           H  
ATOM   3782  CA  THR   247      14.316   1.845 -57.792  1.00  0.00           C  
ATOM   3783  HA  THR   247      14.092   2.795 -58.256  1.00  0.00           H  
ATOM   3784  CB  THR   247      13.528   0.700 -58.469  1.00  0.00           C  
ATOM   3785  HB  THR   247      13.971   0.607 -59.483  1.00  0.00           H  
ATOM   3786  OG1 THR   247      12.182   0.915 -58.773  1.00  0.00           O  
ATOM   3787  HG1 THR   247      12.214   1.267 -59.666  1.00  0.00           H  
ATOM   3788  CG2 THR   247      13.597  -0.565 -57.626  1.00  0.00           C  
ATOM   3789 HG21 THR   247      13.026  -0.506 -56.675  1.00  0.00           H  
ATOM   3790 HG22 THR   247      14.635  -0.857 -57.358  1.00  0.00           H  
ATOM   3791 HG23 THR   247      13.077  -1.378 -58.176  1.00  0.00           H  
ATOM   3792  C   THR   247      13.819   2.067 -56.327  1.00  0.00           C  
ATOM   3793  O   THR   247      14.425   1.606 -55.367  1.00  0.00           O  
ATOM   3794  N   ARG   248      12.677   2.713 -56.110  1.00  0.00           N  
ATOM   3795  HN  ARG   248      12.230   3.046 -56.936  1.00  0.00           H  
ATOM   3796  CA  ARG   248      12.224   2.934 -54.750  1.00  0.00           C  
ATOM   3797  HA  ARG   248      13.024   2.640 -54.085  1.00  0.00           H  
ATOM   3798  CB  ARG   248      11.869   4.420 -54.436  1.00  0.00           C  
ATOM   3799  HB1 ARG   248      12.796   5.007 -54.608  1.00  0.00           H  
ATOM   3800  HB2 ARG   248      11.614   4.530 -53.360  1.00  0.00           H  
ATOM   3801  CG  ARG   248      10.585   5.036 -55.068  1.00  0.00           C  
ATOM   3802  HG1 ARG   248      10.521   6.071 -54.670  1.00  0.00           H  
ATOM   3803  HG2 ARG   248       9.740   4.507 -54.577  1.00  0.00           H  
ATOM   3804  CD  ARG   248      10.635   4.906 -56.587  1.00  0.00           C  
ATOM   3805  HD1 ARG   248      10.455   3.881 -56.976  1.00  0.00           H  
ATOM   3806  HD2 ARG   248      11.520   5.341 -57.098  1.00  0.00           H  
ATOM   3807  NE  ARG   248       9.526   5.854 -56.917  1.00  0.00           N  
ATOM   3808  HE  ARG   248       8.956   6.332 -56.249  1.00  0.00           H  
ATOM   3809  CZ  ARG   248       8.959   6.060 -58.117  1.00  0.00           C  
ATOM   3810  NH1 ARG   248       9.296   5.346 -59.163  1.00  0.00           N  
ATOM   3811 HH11 ARG   248      10.230   4.991 -59.175  1.00  0.00           H  
ATOM   3812 HH12 ARG   248       8.706   5.436 -59.966  1.00  0.00           H  
ATOM   3813  NH2 ARG   248       8.019   6.954 -58.299  1.00  0.00           N  
ATOM   3814 HH21 ARG   248       7.907   7.637 -57.577  1.00  0.00           H  
ATOM   3815 HH22 ARG   248       8.013   7.306 -59.235  1.00  0.00           H  
ATOM   3816  C   ARG   248      11.071   1.979 -54.457  1.00  0.00           C  
ATOM   3817  O   ARG   248      10.351   1.527 -55.384  1.00  0.00           O  
ATOM   3818  N   LEU   249      10.997   1.570 -53.195  1.00  0.00           N  
ATOM   3819  HN  LEU   249      11.724   1.782 -52.546  1.00  0.00           H  
ATOM   3820  CA  LEU   249       9.935   0.738 -52.588  1.00  0.00           C  
ATOM   3821  HA  LEU   249       9.104   0.518 -53.242  1.00  0.00           H  
ATOM   3822  CB  LEU   249      10.585  -0.518 -51.950  1.00  0.00           C  
ATOM   3823  HB1 LEU   249      11.313  -0.233 -51.161  1.00  0.00           H  
ATOM   3824  HB2 LEU   249      11.072  -1.183 -52.695  1.00  0.00           H  
ATOM   3825  CG  LEU   249       9.593  -1.434 -51.224  1.00  0.00           C  
ATOM   3826  HG  LEU   249       8.930  -0.895 -50.514  1.00  0.00           H  
ATOM   3827  CD1 LEU   249       8.609  -2.211 -52.053  1.00  0.00           C  
ATOM   3828 HD11 LEU   249       9.049  -2.610 -52.992  1.00  0.00           H  
ATOM   3829 HD12 LEU   249       7.739  -1.584 -52.343  1.00  0.00           H  
ATOM   3830 HD13 LEU   249       8.237  -3.065 -51.447  1.00  0.00           H  
ATOM   3831  CD2 LEU   249      10.464  -2.483 -50.538  1.00  0.00           C  
ATOM   3832 HD21 LEU   249      11.241  -2.683 -51.307  1.00  0.00           H  
ATOM   3833 HD22 LEU   249       9.923  -3.425 -50.307  1.00  0.00           H  
ATOM   3834 HD23 LEU   249      10.870  -2.094 -49.580  1.00  0.00           H  
ATOM   3835  C   LEU   249       9.302   1.630 -51.542  1.00  0.00           C  
ATOM   3836  O   LEU   249      10.019   2.323 -50.829  1.00  0.00           O  
ATOM   3837  N   ASP   250       7.961   1.687 -51.493  1.00  0.00           N  
ATOM   3838  HN  ASP   250       7.349   1.062 -51.972  1.00  0.00           H  
ATOM   3839  CA  ASP   250       7.254   2.524 -50.546  1.00  0.00           C  
ATOM   3840  HA  ASP   250       7.479   3.569 -50.702  1.00  0.00           H  
ATOM   3841  CB  ASP   250       5.715   2.429 -50.877  1.00  0.00           C  
ATOM   3842  HB1 ASP   250       5.348   1.512 -50.369  1.00  0.00           H  
ATOM   3843  HB2 ASP   250       5.483   2.357 -51.961  1.00  0.00           H  
ATOM   3844  CG  ASP   250       4.912   3.636 -50.327  1.00  0.00           C  
ATOM   3845  OD1 ASP   250       3.672   3.447 -50.307  1.00  0.00           O  
ATOM   3846  OD2 ASP   250       5.496   4.673 -49.905  1.00  0.00           O  
ATOM   3847  C   ASP   250       7.507   2.286 -49.031  1.00  0.00           C  
ATOM   3848  O   ASP   250       7.890   1.203 -48.603  1.00  0.00           O  
ATOM   3849  N   SER   251       7.299   3.266 -48.195  1.00  0.00           N  
ATOM   3850  HN  SER   251       6.867   4.107 -48.512  1.00  0.00           H  
ATOM   3851  CA  SER   251       7.438   3.185 -46.808  1.00  0.00           C  
ATOM   3852  HA  SER   251       7.177   2.163 -46.574  1.00  0.00           H  
ATOM   3853  CB  SER   251       8.849   3.584 -46.302  1.00  0.00           C  
ATOM   3854  HB1 SER   251       8.931   4.636 -46.650  1.00  0.00           H  
ATOM   3855  HB2 SER   251       9.599   2.969 -46.843  1.00  0.00           H  
ATOM   3856  OG  SER   251       8.997   3.603 -44.865  1.00  0.00           O  
ATOM   3857  HG1 SER   251       8.967   2.739 -44.448  1.00  0.00           H  
ATOM   3858  C   SER   251       6.431   4.095 -46.220  1.00  0.00           C  
ATOM   3859  O   SER   251       6.224   5.159 -46.824  1.00  0.00           O  
ATOM   3860  N   ARG   252       5.765   3.671 -45.124  1.00  0.00           N  
ATOM   3861  HN  ARG   252       6.026   2.785 -44.747  1.00  0.00           H  
ATOM   3862  CA  ARG   252       4.641   4.420 -44.452  1.00  0.00           C  
ATOM   3863  HA  ARG   252       4.286   3.782 -43.656  1.00  0.00           H  
ATOM   3864  CB  ARG   252       5.242   5.737 -43.836  1.00  0.00           C  
ATOM   3865  HB1 ARG   252       4.506   6.158 -43.118  1.00  0.00           H  
ATOM   3866  HB2 ARG   252       5.334   6.478 -44.658  1.00  0.00           H  
ATOM   3867  CG  ARG   252       6.506   5.569 -43.049  1.00  0.00           C  
ATOM   3868  HG1 ARG   252       7.285   5.296 -43.793  1.00  0.00           H  
ATOM   3869  HG2 ARG   252       6.370   4.646 -42.446  1.00  0.00           H  
ATOM   3870  CD  ARG   252       6.877   6.689 -42.090  1.00  0.00           C  
ATOM   3871  HD1 ARG   252       6.348   6.569 -41.121  1.00  0.00           H  
ATOM   3872  HD2 ARG   252       6.744   7.673 -42.588  1.00  0.00           H  
ATOM   3873  NE  ARG   252       8.354   6.597 -41.876  1.00  0.00           N  
ATOM   3874  HE  ARG   252       8.974   6.650 -42.659  1.00  0.00           H  
ATOM   3875  CZ  ARG   252       8.923   6.773 -40.675  1.00  0.00           C  
ATOM   3876  NH1 ARG   252       8.312   7.183 -39.607  1.00  0.00           N  
ATOM   3877 HH11 ARG   252       7.324   7.328 -39.646  1.00  0.00           H  
ATOM   3878 HH12 ARG   252       8.964   7.383 -38.876  1.00  0.00           H  
ATOM   3879  NH2 ARG   252      10.215   6.486 -40.674  1.00  0.00           N  
ATOM   3880 HH21 ARG   252      10.435   5.902 -41.456  1.00  0.00           H  
ATOM   3881 HH22 ARG   252      10.656   6.351 -39.787  1.00  0.00           H  
ATOM   3882  C   ARG   252       3.292   4.681 -45.322  1.00  0.00           C  
ATOM   3883  O   ARG   252       3.138   4.116 -46.407  1.00  0.00           O  
ATOM   3884  N   SER   253       2.339   5.399 -44.764  1.00  0.00           N  
ATOM   3885  HN  SER   253       2.495   5.919 -43.928  1.00  0.00           H  
ATOM   3886  CA  SER   253       1.048   5.631 -45.338  1.00  0.00           C  
ATOM   3887  HA  SER   253       0.969   5.992 -46.353  1.00  0.00           H  
ATOM   3888  CB  SER   253       0.104   4.471 -45.181  1.00  0.00           C  
ATOM   3889  HB1 SER   253       0.115   4.224 -44.098  1.00  0.00           H  
ATOM   3890  HB2 SER   253       0.523   3.557 -45.655  1.00  0.00           H  
ATOM   3891  OG  SER   253      -1.201   4.624 -45.713  1.00  0.00           O  
ATOM   3892  HG1 SER   253      -1.854   4.035 -45.330  1.00  0.00           H  
ATOM   3893  C   SER   253       0.528   6.880 -44.604  1.00  0.00           C  
ATOM   3894  O   SER   253       1.094   7.348 -43.598  1.00  0.00           O  
ATOM   3895  N   PHE   254      -0.463   7.554 -45.162  1.00  0.00           N  
ATOM   3896  HN  PHE   254      -0.828   7.192 -46.016  1.00  0.00           H  
ATOM   3897  CA  PHE   254      -1.031   8.738 -44.512  1.00  0.00           C  
ATOM   3898  HA  PHE   254      -0.197   9.219 -44.023  1.00  0.00           H  
ATOM   3899  CB  PHE   254      -1.647   9.722 -45.668  1.00  0.00           C  
ATOM   3900  HB1 PHE   254      -2.581   9.302 -46.099  1.00  0.00           H  
ATOM   3901  HB2 PHE   254      -1.016   9.829 -46.575  1.00  0.00           H  
ATOM   3902  CG  PHE   254      -1.956  11.071 -45.166  1.00  0.00           C  
ATOM   3903  CD1 PHE   254      -3.268  11.348 -44.716  1.00  0.00           C  
ATOM   3904  HD1 PHE   254      -4.063  10.617 -44.713  1.00  0.00           H  
ATOM   3905  CE1 PHE   254      -3.657  12.611 -44.162  1.00  0.00           C  
ATOM   3906  HE1 PHE   254      -4.659  12.773 -43.794  1.00  0.00           H  
ATOM   3907  CZ  PHE   254      -2.702  13.595 -44.138  1.00  0.00           C  
ATOM   3908  HZ  PHE   254      -2.963  14.621 -43.923  1.00  0.00           H  
ATOM   3909  CD2 PHE   254      -1.017  12.142 -45.116  1.00  0.00           C  
ATOM   3910  HD2 PHE   254       0.024  11.963 -45.344  1.00  0.00           H  
ATOM   3911  CE2 PHE   254      -1.349  13.358 -44.442  1.00  0.00           C  
ATOM   3912  HE2 PHE   254      -0.556  14.091 -44.426  1.00  0.00           H  
ATOM   3913  C   PHE   254      -2.018   8.378 -43.394  1.00  0.00           C  
ATOM   3914  O   PHE   254      -2.338   9.242 -42.556  1.00  0.00           O  
ATOM   3915  N   PHE   255      -2.562   7.095 -43.366  1.00  0.00           N  
ATOM   3916  HN  PHE   255      -2.186   6.456 -44.033  1.00  0.00           H  
ATOM   3917  CA  PHE   255      -3.490   6.543 -42.419  1.00  0.00           C  
ATOM   3918  HA  PHE   255      -3.584   7.288 -41.642  1.00  0.00           H  
ATOM   3919  CB  PHE   255      -4.817   6.213 -43.141  1.00  0.00           C  
ATOM   3920  HB1 PHE   255      -5.249   5.314 -42.654  1.00  0.00           H  
ATOM   3921  HB2 PHE   255      -4.636   5.711 -44.115  1.00  0.00           H  
ATOM   3922  CG  PHE   255      -5.752   7.392 -43.221  1.00  0.00           C  
ATOM   3923  CD1 PHE   255      -5.715   8.193 -44.311  1.00  0.00           C  
ATOM   3924  HD1 PHE   255      -5.028   7.968 -45.113  1.00  0.00           H  
ATOM   3925  CE1 PHE   255      -6.572   9.248 -44.458  1.00  0.00           C  
ATOM   3926  HE1 PHE   255      -6.694   9.723 -45.421  1.00  0.00           H  
ATOM   3927  CZ  PHE   255      -7.546   9.501 -43.525  1.00  0.00           C  
ATOM   3928  HZ  PHE   255      -8.384  10.154 -43.722  1.00  0.00           H  
ATOM   3929  CD2 PHE   255      -6.652   7.764 -42.182  1.00  0.00           C  
ATOM   3930  HD2 PHE   255      -6.732   7.222 -41.251  1.00  0.00           H  
ATOM   3931  CE2 PHE   255      -7.548   8.827 -42.295  1.00  0.00           C  
ATOM   3932  HE2 PHE   255      -8.280   9.010 -41.522  1.00  0.00           H  
ATOM   3933  C   PHE   255      -2.805   5.323 -41.821  1.00  0.00           C  
ATOM   3934  O   PHE   255      -2.351   4.372 -42.489  1.00  0.00           O  
ATOM   3935  N   TRP   256      -2.860   5.310 -40.497  1.00  0.00           N  
ATOM   3936  HN  TRP   256      -3.287   6.110 -40.081  1.00  0.00           H  
ATOM   3937  CA  TRP   256      -2.173   4.266 -39.690  1.00  0.00           C  
ATOM   3938  HA  TRP   256      -1.179   4.300 -40.110  1.00  0.00           H  
ATOM   3939  CB  TRP   256      -2.102   4.797 -38.212  1.00  0.00           C  
ATOM   3940  HB1 TRP   256      -3.073   4.501 -37.761  1.00  0.00           H  
ATOM   3941  HB2 TRP   256      -2.198   5.903 -38.171  1.00  0.00           H  
ATOM   3942  CG  TRP   256      -0.953   4.282 -37.305  1.00  0.00           C  
ATOM   3943  CD1 TRP   256       0.338   4.722 -37.388  1.00  0.00           C  
ATOM   3944  HD1 TRP   256       0.816   5.485 -37.984  1.00  0.00           H  
ATOM   3945  NE1 TRP   256       1.023   4.110 -36.349  1.00  0.00           N  
ATOM   3946  HE1 TRP   256       1.882   4.408 -35.995  1.00  0.00           H  
ATOM   3947  CE2 TRP   256       0.091   3.319 -35.591  1.00  0.00           C  
ATOM   3948  CD2 TRP   256      -1.145   3.422 -36.202  1.00  0.00           C  
ATOM   3949  CE3 TRP   256      -2.265   2.830 -35.533  1.00  0.00           C  
ATOM   3950  HE3 TRP   256      -3.237   2.796 -36.003  1.00  0.00           H  
ATOM   3951  CZ3 TRP   256      -2.066   2.136 -34.376  1.00  0.00           C  
ATOM   3952  HZ3 TRP   256      -2.913   1.729 -33.843  1.00  0.00           H  
ATOM   3953  CZ2 TRP   256       0.267   2.728 -34.355  1.00  0.00           C  
ATOM   3954  HZ2 TRP   256       1.203   2.800 -33.819  1.00  0.00           H  
ATOM   3955  CH2 TRP   256      -0.830   2.132 -33.778  1.00  0.00           C  
ATOM   3956  HH2 TRP   256      -0.657   1.481 -32.934  1.00  0.00           H  
ATOM   3957  C   TRP   256      -2.570   2.802 -39.845  1.00  0.00           C  
ATOM   3958  O   TRP   256      -3.610   2.351 -39.350  1.00  0.00           O  
ATOM   3959  N   ASN   257      -1.654   2.062 -40.465  1.00  0.00           N  
ATOM   3960  HN  ASN   257      -0.908   2.618 -40.823  1.00  0.00           H  
ATOM   3961  CA  ASN   257      -1.742   0.695 -40.752  1.00  0.00           C  
ATOM   3962  HA  ASN   257      -0.744   0.346 -40.973  1.00  0.00           H  
ATOM   3963  CB  ASN   257      -2.109  -0.193 -39.543  1.00  0.00           C  
ATOM   3964  HB1 ASN   257      -2.017  -1.229 -39.931  1.00  0.00           H  
ATOM   3965  HB2 ASN   257      -3.135  -0.002 -39.161  1.00  0.00           H  
ATOM   3966  CG  ASN   257      -1.119   0.020 -38.409  1.00  0.00           C  
ATOM   3967  OD1 ASN   257       0.089   0.177 -38.723  1.00  0.00           O  
ATOM   3968  ND2 ASN   257      -1.511   0.101 -37.093  1.00  0.00           N  
ATOM   3969 HD21 ASN   257      -2.466   0.012 -36.807  1.00  0.00           H  
ATOM   3970 HD22 ASN   257      -0.793  -0.043 -36.412  1.00  0.00           H  
ATOM   3971  C   ASN   257      -2.628   0.280 -41.905  1.00  0.00           C  
ATOM   3972  O   ASN   257      -2.977  -0.894 -42.096  1.00  0.00           O  
ATOM   3973  N   VAL   258      -3.090   1.176 -42.857  1.00  0.00           N  
ATOM   3974  HN  VAL   258      -2.857   2.131 -42.688  1.00  0.00           H  
ATOM   3975  CA  VAL   258      -3.919   0.825 -43.978  1.00  0.00           C  
ATOM   3976  HA  VAL   258      -4.061  -0.245 -43.990  1.00  0.00           H  
ATOM   3977  CB  VAL   258      -5.372   1.309 -43.842  1.00  0.00           C  
ATOM   3978  HB  VAL   258      -5.713   1.049 -42.817  1.00  0.00           H  
ATOM   3979  CG1 VAL   258      -5.522   2.797 -43.840  1.00  0.00           C  
ATOM   3980 HG11 VAL   258      -4.777   3.228 -43.138  1.00  0.00           H  
ATOM   3981 HG12 VAL   258      -6.542   3.023 -43.461  1.00  0.00           H  
ATOM   3982 HG13 VAL   258      -5.479   3.179 -44.883  1.00  0.00           H  
ATOM   3983  CG2 VAL   258      -6.229   0.570 -44.778  1.00  0.00           C  
ATOM   3984 HG21 VAL   258      -5.711   0.618 -45.760  1.00  0.00           H  
ATOM   3985 HG22 VAL   258      -7.235   1.028 -44.888  1.00  0.00           H  
ATOM   3986 HG23 VAL   258      -6.388  -0.482 -44.459  1.00  0.00           H  
ATOM   3987  C   VAL   258      -3.203   1.142 -45.187  1.00  0.00           C  
ATOM   3988  O   VAL   258      -2.698   2.267 -45.256  1.00  0.00           O  
ATOM   3989  N   ALA   259      -3.100   0.259 -46.166  1.00  0.00           N  
ATOM   3990  HN  ALA   259      -3.531  -0.617 -45.966  1.00  0.00           H  
ATOM   3991  CA  ALA   259      -2.307   0.410 -47.274  1.00  0.00           C  
ATOM   3992  HA  ALA   259      -1.418   0.958 -46.997  1.00  0.00           H  
ATOM   3993  CB  ALA   259      -1.808  -1.000 -47.678  1.00  0.00           C  
ATOM   3994  HB1 ALA   259      -1.145  -0.843 -48.556  1.00  0.00           H  
ATOM   3995  HB2 ALA   259      -2.723  -1.557 -47.976  1.00  0.00           H  
ATOM   3996  HB3 ALA   259      -1.320  -1.662 -46.932  1.00  0.00           H  
ATOM   3997  C   ALA   259      -3.115   1.093 -48.369  1.00  0.00           C  
ATOM   3998  O   ALA   259      -4.245   0.683 -48.546  1.00  0.00           O  
ATOM   3999  N   PRO   260      -2.721   2.090 -49.079  1.00  0.00           N  
ATOM   4000  CD  PRO   260      -1.439   2.822 -48.843  1.00  0.00           C  
ATOM   4001  HD1 PRO   260      -0.550   2.181 -48.659  1.00  0.00           H  
ATOM   4002  HD2 PRO   260      -1.677   3.384 -47.914  1.00  0.00           H  
ATOM   4003  CA  PRO   260      -3.386   2.547 -50.258  1.00  0.00           C  
ATOM   4004  HA  PRO   260      -4.409   2.715 -49.956  1.00  0.00           H  
ATOM   4005  CB  PRO   260      -2.634   3.856 -50.591  1.00  0.00           C  
ATOM   4006  HB1 PRO   260      -3.127   4.728 -50.110  1.00  0.00           H  
ATOM   4007  HB2 PRO   260      -2.566   4.025 -51.687  1.00  0.00           H  
ATOM   4008  CG  PRO   260      -1.250   3.744 -50.041  1.00  0.00           C  
ATOM   4009  HG1 PRO   260      -0.451   3.304 -50.675  1.00  0.00           H  
ATOM   4010  HG2 PRO   260      -0.993   4.769 -49.697  1.00  0.00           H  
ATOM   4011  C   PRO   260      -3.252   1.549 -51.368  1.00  0.00           C  
ATOM   4012  O   PRO   260      -4.097   1.332 -52.176  1.00  0.00           O  
ATOM   4013  N   GLY   261      -2.133   0.833 -51.475  1.00  0.00           N  
ATOM   4014  HN  GLY   261      -1.517   1.069 -50.728  1.00  0.00           H  
ATOM   4015  CA  GLY   261      -1.842  -0.203 -52.503  1.00  0.00           C  
ATOM   4016  HA1 GLY   261      -2.336   0.194 -53.378  1.00  0.00           H  
ATOM   4017  HA2 GLY   261      -2.161  -1.207 -52.267  1.00  0.00           H  
ATOM   4018  C   GLY   261      -0.384  -0.233 -52.850  1.00  0.00           C  
ATOM   4019  O   GLY   261       0.304   0.852 -52.958  1.00  0.00           O  
ATOM   4020  N   ALA   262       0.174  -1.445 -53.056  1.00  0.00           N  
ATOM   4021  HN  ALA   262      -0.474  -2.180 -53.242  1.00  0.00           H  
ATOM   4022  CA  ALA   262       1.533  -1.671 -53.069  1.00  0.00           C  
ATOM   4023  HA  ALA   262       2.106  -0.762 -53.170  1.00  0.00           H  
ATOM   4024  CB  ALA   262       2.012  -2.335 -51.804  1.00  0.00           C  
ATOM   4025  HB1 ALA   262       1.289  -3.148 -51.581  1.00  0.00           H  
ATOM   4026  HB2 ALA   262       2.032  -1.612 -50.960  1.00  0.00           H  
ATOM   4027  HB3 ALA   262       2.983  -2.849 -51.970  1.00  0.00           H  
ATOM   4028  C   ALA   262       2.027  -2.512 -54.177  1.00  0.00           C  
ATOM   4029  O   ALA   262       3.231  -2.718 -54.290  1.00  0.00           O  
ATOM   4030  N   GLU   263       1.145  -3.074 -55.054  1.00  0.00           N  
ATOM   4031  HN  GLU   263       0.166  -2.938 -54.919  1.00  0.00           H  
ATOM   4032  CA  GLU   263       1.433  -4.116 -56.063  1.00  0.00           C  
ATOM   4033  HA  GLU   263       1.838  -4.955 -55.518  1.00  0.00           H  
ATOM   4034  CB  GLU   263       0.156  -4.676 -56.815  1.00  0.00           C  
ATOM   4035  HB1 GLU   263       0.367  -5.717 -57.141  1.00  0.00           H  
ATOM   4036  HB2 GLU   263      -0.128  -4.087 -57.714  1.00  0.00           H  
ATOM   4037  CG  GLU   263      -1.104  -4.820 -55.903  1.00  0.00           C  
ATOM   4038  HG1 GLU   263      -0.872  -5.360 -54.960  1.00  0.00           H  
ATOM   4039  HG2 GLU   263      -1.931  -5.368 -56.403  1.00  0.00           H  
ATOM   4040  CD  GLU   263      -1.713  -3.457 -55.617  1.00  0.00           C  
ATOM   4041  OE1 GLU   263      -2.166  -2.781 -56.539  1.00  0.00           O  
ATOM   4042  OE2 GLU   263      -1.722  -3.035 -54.430  1.00  0.00           O  
ATOM   4043  C   GLU   263       2.364  -3.692 -57.156  1.00  0.00           C  
ATOM   4044  O   GLU   263       3.254  -4.393 -57.453  1.00  0.00           O  
ATOM   4045  N   SER   264       2.199  -2.496 -57.717  1.00  0.00           N  
ATOM   4046  HN  SER   264       1.507  -1.847 -57.411  1.00  0.00           H  
ATOM   4047  CA  SER   264       3.044  -1.864 -58.748  1.00  0.00           C  
ATOM   4048  HA  SER   264       3.259  -2.615 -59.493  1.00  0.00           H  
ATOM   4049  CB  SER   264       2.236  -0.876 -59.709  1.00  0.00           C  
ATOM   4050  HB1 SER   264       1.974   0.031 -59.122  1.00  0.00           H  
ATOM   4051  HB2 SER   264       1.400  -1.428 -60.188  1.00  0.00           H  
ATOM   4052  OG  SER   264       3.067  -0.362 -60.740  1.00  0.00           O  
ATOM   4053  HG1 SER   264       3.635  -0.980 -61.206  1.00  0.00           H  
ATOM   4054  C   SER   264       4.400  -1.421 -58.211  1.00  0.00           C  
ATOM   4055  O   SER   264       5.458  -1.420 -58.811  1.00  0.00           O  
ATOM   4056  N   ALA   265       4.347  -0.881 -56.931  1.00  0.00           N  
ATOM   4057  HN  ALA   265       3.471  -0.749 -56.473  1.00  0.00           H  
ATOM   4058  CA  ALA   265       5.688  -0.608 -56.242  1.00  0.00           C  
ATOM   4059  HA  ALA   265       6.335  -0.018 -56.874  1.00  0.00           H  
ATOM   4060  CB  ALA   265       5.458   0.068 -54.853  1.00  0.00           C  
ATOM   4061  HB1 ALA   265       5.211   1.143 -54.986  1.00  0.00           H  
ATOM   4062  HB2 ALA   265       6.314  -0.074 -54.160  1.00  0.00           H  
ATOM   4063  HB3 ALA   265       4.689  -0.498 -54.286  1.00  0.00           H  
ATOM   4064  C   ALA   265       6.508  -1.869 -56.157  1.00  0.00           C  
ATOM   4065  O   ALA   265       7.686  -1.883 -56.433  1.00  0.00           O  
ATOM   4066  N   VAL   266       5.811  -2.950 -55.719  1.00  0.00           N  
ATOM   4067  HN  VAL   266       4.845  -2.880 -55.483  1.00  0.00           H  
ATOM   4068  CA  VAL   266       6.472  -4.227 -55.446  1.00  0.00           C  
ATOM   4069  HA  VAL   266       7.378  -4.100 -54.872  1.00  0.00           H  
ATOM   4070  CB  VAL   266       5.706  -5.301 -54.658  1.00  0.00           C  
ATOM   4071  HB  VAL   266       4.742  -5.599 -55.122  1.00  0.00           H  
ATOM   4072  CG1 VAL   266       6.545  -6.680 -54.641  1.00  0.00           C  
ATOM   4073 HG11 VAL   266       6.021  -7.272 -53.861  1.00  0.00           H  
ATOM   4074 HG12 VAL   266       7.619  -6.551 -54.388  1.00  0.00           H  
ATOM   4075 HG13 VAL   266       6.510  -7.286 -55.572  1.00  0.00           H  
ATOM   4076  CG2 VAL   266       5.508  -4.859 -53.198  1.00  0.00           C  
ATOM   4077 HG21 VAL   266       6.458  -4.514 -52.735  1.00  0.00           H  
ATOM   4078 HG22 VAL   266       5.013  -5.700 -52.668  1.00  0.00           H  
ATOM   4079 HG23 VAL   266       4.786  -4.022 -53.091  1.00  0.00           H  
ATOM   4080  C   VAL   266       6.974  -4.855 -56.803  1.00  0.00           C  
ATOM   4081  O   VAL   266       8.145  -5.192 -56.922  1.00  0.00           O  
ATOM   4082  N   ALA   267       6.150  -4.825 -57.834  1.00  0.00           N  
ATOM   4083  HN  ALA   267       5.289  -4.344 -57.685  1.00  0.00           H  
ATOM   4084  CA  ALA   267       6.452  -5.227 -59.220  1.00  0.00           C  
ATOM   4085  HA  ALA   267       6.733  -6.267 -59.154  1.00  0.00           H  
ATOM   4086  CB  ALA   267       5.299  -4.842 -60.166  1.00  0.00           C  
ATOM   4087  HB1 ALA   267       5.383  -5.346 -61.152  1.00  0.00           H  
ATOM   4088  HB2 ALA   267       4.941  -3.792 -60.240  1.00  0.00           H  
ATOM   4089  HB3 ALA   267       4.386  -5.399 -59.867  1.00  0.00           H  
ATOM   4090  C   ALA   267       7.664  -4.443 -59.786  1.00  0.00           C  
ATOM   4091  O   ALA   267       8.602  -5.069 -60.316  1.00  0.00           O  
ATOM   4092  N   SER   268       7.690  -3.110 -59.590  1.00  0.00           N  
ATOM   4093  HN  SER   268       6.911  -2.680 -59.141  1.00  0.00           H  
ATOM   4094  CA  SER   268       8.839  -2.286 -59.891  1.00  0.00           C  
ATOM   4095  HA  SER   268       9.137  -2.511 -60.904  1.00  0.00           H  
ATOM   4096  CB  SER   268       8.572  -0.800 -59.554  1.00  0.00           C  
ATOM   4097  HB1 SER   268       9.451  -0.307 -60.022  1.00  0.00           H  
ATOM   4098  HB2 SER   268       8.533  -0.623 -58.458  1.00  0.00           H  
ATOM   4099  OG  SER   268       7.475  -0.217 -60.278  1.00  0.00           O  
ATOM   4100  HG1 SER   268       6.687  -0.675 -59.977  1.00  0.00           H  
ATOM   4101  C   SER   268      10.120  -2.546 -59.089  1.00  0.00           C  
ATOM   4102  O   SER   268      11.258  -2.485 -59.579  1.00  0.00           O  
ATOM   4103  N   PHE   269       9.919  -2.819 -57.837  1.00  0.00           N  
ATOM   4104  HN  PHE   269       9.052  -2.690 -57.363  1.00  0.00           H  
ATOM   4105  CA  PHE   269      10.999  -3.206 -56.926  1.00  0.00           C  
ATOM   4106  HA  PHE   269      11.812  -2.503 -57.035  1.00  0.00           H  
ATOM   4107  CB  PHE   269      10.521  -3.143 -55.441  1.00  0.00           C  
ATOM   4108  HB1 PHE   269       9.425  -3.328 -55.455  1.00  0.00           H  
ATOM   4109  HB2 PHE   269      10.640  -2.114 -55.040  1.00  0.00           H  
ATOM   4110  CG  PHE   269      11.265  -4.065 -54.485  1.00  0.00           C  
ATOM   4111  CD1 PHE   269      10.511  -4.882 -53.609  1.00  0.00           C  
ATOM   4112  HD1 PHE   269       9.440  -4.995 -53.531  1.00  0.00           H  
ATOM   4113  CE1 PHE   269      11.264  -5.638 -52.618  1.00  0.00           C  
ATOM   4114  HE1 PHE   269      10.783  -6.209 -51.837  1.00  0.00           H  
ATOM   4115  CZ  PHE   269      12.660  -5.593 -52.651  1.00  0.00           C  
ATOM   4116  HZ  PHE   269      13.146  -6.247 -51.941  1.00  0.00           H  
ATOM   4117  CD2 PHE   269      12.663  -3.982 -54.452  1.00  0.00           C  
ATOM   4118  HD2 PHE   269      13.223  -3.339 -55.114  1.00  0.00           H  
ATOM   4119  CE2 PHE   269      13.364  -4.775 -53.565  1.00  0.00           C  
ATOM   4120  HE2 PHE   269      14.443  -4.777 -53.625  1.00  0.00           H  
ATOM   4121  C   PHE   269      11.691  -4.521 -57.358  1.00  0.00           C  
ATOM   4122  O   PHE   269      12.872  -4.635 -57.554  1.00  0.00           O  
ATOM   4123  N   VAL   270      10.804  -5.547 -57.636  1.00  0.00           N  
ATOM   4124  HN  VAL   270       9.842  -5.308 -57.528  1.00  0.00           H  
ATOM   4125  CA  VAL   270      11.100  -6.955 -58.036  1.00  0.00           C  
ATOM   4126  HA  VAL   270      11.943  -7.226 -57.418  1.00  0.00           H  
ATOM   4127  CB  VAL   270       9.928  -7.985 -57.763  1.00  0.00           C  
ATOM   4128  HB  VAL   270       9.061  -7.553 -58.307  1.00  0.00           H  
ATOM   4129  CG1 VAL   270      10.143  -9.431 -58.384  1.00  0.00           C  
ATOM   4130 HG11 VAL   270       9.179  -9.952 -58.203  1.00  0.00           H  
ATOM   4131 HG12 VAL   270      11.017  -9.855 -57.845  1.00  0.00           H  
ATOM   4132 HG13 VAL   270      10.285  -9.321 -59.481  1.00  0.00           H  
ATOM   4133  CG2 VAL   270       9.625  -7.978 -56.243  1.00  0.00           C  
ATOM   4134 HG21 VAL   270       9.487  -6.954 -55.835  1.00  0.00           H  
ATOM   4135 HG22 VAL   270      10.379  -8.436 -55.566  1.00  0.00           H  
ATOM   4136 HG23 VAL   270       8.660  -8.501 -56.071  1.00  0.00           H  
ATOM   4137  C   VAL   270      11.734  -7.046 -59.442  1.00  0.00           C  
ATOM   4138  O   VAL   270      12.589  -7.850 -59.702  1.00  0.00           O  
ATOM   4139  N   THR   271      11.230  -6.297 -60.420  1.00  0.00           N  
ATOM   4140  HN  THR   271      10.461  -5.808 -60.015  1.00  0.00           H  
ATOM   4141  CA  THR   271      11.823  -6.103 -61.749  1.00  0.00           C  
ATOM   4142  HA  THR   271      11.813  -7.088 -62.193  1.00  0.00           H  
ATOM   4143  CB  THR   271      11.044  -5.184 -62.644  1.00  0.00           C  
ATOM   4144  HB  THR   271      10.803  -4.202 -62.185  1.00  0.00           H  
ATOM   4145  OG1 THR   271       9.850  -5.874 -62.911  1.00  0.00           O  
ATOM   4146  HG1 THR   271       9.235  -5.483 -62.287  1.00  0.00           H  
ATOM   4147  CG2 THR   271      11.800  -4.932 -63.949  1.00  0.00           C  
ATOM   4148 HG21 THR   271      11.039  -4.589 -64.683  1.00  0.00           H  
ATOM   4149 HG22 THR   271      12.230  -5.864 -64.373  1.00  0.00           H  
ATOM   4150 HG23 THR   271      12.480  -4.055 -63.890  1.00  0.00           H  
ATOM   4151  C   THR   271      13.309  -5.702 -61.670  1.00  0.00           C  
ATOM   4152  O   THR   271      14.206  -6.413 -62.134  1.00  0.00           O  
ATOM   4153  N   GLN   272      13.687  -4.650 -60.885  1.00  0.00           N  
ATOM   4154  HN  GLN   272      12.985  -4.039 -60.526  1.00  0.00           H  
ATOM   4155  CA  GLN   272      15.064  -4.220 -60.808  1.00  0.00           C  
ATOM   4156  HA  GLN   272      15.424  -4.124 -61.822  1.00  0.00           H  
ATOM   4157  CB  GLN   272      15.122  -2.890 -60.011  1.00  0.00           C  
ATOM   4158  HB1 GLN   272      14.744  -3.108 -58.990  1.00  0.00           H  
ATOM   4159  HB2 GLN   272      14.315  -2.247 -60.424  1.00  0.00           H  
ATOM   4160  CG  GLN   272      16.400  -2.063 -60.022  1.00  0.00           C  
ATOM   4161  HG1 GLN   272      17.342  -2.597 -59.769  1.00  0.00           H  
ATOM   4162  HG2 GLN   272      16.252  -1.244 -59.286  1.00  0.00           H  
ATOM   4163  CD  GLN   272      16.773  -1.611 -61.413  1.00  0.00           C  
ATOM   4164  OE1 GLN   272      17.332  -2.367 -62.229  1.00  0.00           O  
ATOM   4165  NE2 GLN   272      16.584  -0.299 -61.735  1.00  0.00           N  
ATOM   4166 HE21 GLN   272      16.956   0.111 -62.567  1.00  0.00           H  
ATOM   4167 HE22 GLN   272      16.004   0.226 -61.111  1.00  0.00           H  
ATOM   4168  C   GLN   272      15.964  -5.309 -60.174  1.00  0.00           C  
ATOM   4169  O   GLN   272      17.100  -5.583 -60.641  1.00  0.00           O  
ATOM   4170  N   LEU   273      15.411  -5.874 -59.115  1.00  0.00           N  
ATOM   4171  HN  LEU   273      14.486  -5.683 -58.795  1.00  0.00           H  
ATOM   4172  CA  LEU   273      16.035  -6.841 -58.240  1.00  0.00           C  
ATOM   4173  HA  LEU   273      16.955  -6.500 -57.791  1.00  0.00           H  
ATOM   4174  CB  LEU   273      15.069  -6.945 -56.985  1.00  0.00           C  
ATOM   4175  HB1 LEU   273      14.019  -7.220 -57.221  1.00  0.00           H  
ATOM   4176  HB2 LEU   273      15.186  -5.988 -56.434  1.00  0.00           H  
ATOM   4177  CG  LEU   273      15.444  -8.017 -55.944  1.00  0.00           C  
ATOM   4178  HG  LEU   273      15.413  -8.923 -56.586  1.00  0.00           H  
ATOM   4179  CD1 LEU   273      16.787  -7.988 -55.285  1.00  0.00           C  
ATOM   4180 HD11 LEU   273      16.873  -6.971 -54.847  1.00  0.00           H  
ATOM   4181 HD12 LEU   273      17.620  -8.009 -56.020  1.00  0.00           H  
ATOM   4182 HD13 LEU   273      16.843  -8.708 -54.440  1.00  0.00           H  
ATOM   4183  CD2 LEU   273      14.315  -8.243 -54.892  1.00  0.00           C  
ATOM   4184 HD21 LEU   273      14.607  -9.104 -54.253  1.00  0.00           H  
ATOM   4185 HD22 LEU   273      13.367  -8.582 -55.361  1.00  0.00           H  
ATOM   4186 HD23 LEU   273      14.160  -7.430 -54.151  1.00  0.00           H  
ATOM   4187  C   LEU   273      16.330  -8.162 -58.928  1.00  0.00           C  
ATOM   4188  O   LEU   273      17.379  -8.799 -58.737  1.00  0.00           O  
ATOM   4189  N   ALA   274      15.364  -8.678 -59.668  1.00  0.00           N  
ATOM   4190  HN  ALA   274      14.541  -8.130 -59.796  1.00  0.00           H  
ATOM   4191  CA  ALA   274      15.583  -9.761 -60.558  1.00  0.00           C  
ATOM   4192  HA  ALA   274      15.998 -10.620 -60.053  1.00  0.00           H  
ATOM   4193  CB  ALA   274      14.252 -10.240 -61.150  1.00  0.00           C  
ATOM   4194  HB1 ALA   274      13.711  -9.592 -61.872  1.00  0.00           H  
ATOM   4195  HB2 ALA   274      13.551 -10.255 -60.288  1.00  0.00           H  
ATOM   4196  HB3 ALA   274      14.320 -11.263 -61.578  1.00  0.00           H  
ATOM   4197  C   ALA   274      16.482  -9.582 -61.768  1.00  0.00           C  
ATOM   4198  O   ALA   274      17.049 -10.560 -62.210  1.00  0.00           O  
ATOM   4199  N   ALA   275      16.539  -8.324 -62.241  1.00  0.00           N  
ATOM   4200  HN  ALA   275      16.048  -7.557 -61.836  1.00  0.00           H  
ATOM   4201  CA  ALA   275      17.571  -7.907 -63.268  1.00  0.00           C  
ATOM   4202  HA  ALA   275      17.418  -8.545 -64.126  1.00  0.00           H  
ATOM   4203  CB  ALA   275      17.217  -6.503 -63.688  1.00  0.00           C  
ATOM   4204  HB1 ALA   275      16.147  -6.338 -63.937  1.00  0.00           H  
ATOM   4205  HB2 ALA   275      17.730  -6.131 -64.600  1.00  0.00           H  
ATOM   4206  HB3 ALA   275      17.457  -5.804 -62.858  1.00  0.00           H  
ATOM   4207  C   ALA   275      18.997  -8.151 -62.827  1.00  0.00           C  
ATOM   4208  O   ALA   275      19.820  -8.716 -63.497  1.00  0.00           O  
ATOM   4209  N   ALA   276      19.319  -7.828 -61.599  1.00  0.00           N  
ATOM   4210  HN  ALA   276      18.696  -7.447 -60.920  1.00  0.00           H  
ATOM   4211  CA  ALA   276      20.647  -8.248 -60.982  1.00  0.00           C  
ATOM   4212  HA  ALA   276      21.455  -7.823 -61.559  1.00  0.00           H  
ATOM   4213  CB  ALA   276      20.773  -7.416 -59.655  1.00  0.00           C  
ATOM   4214  HB1 ALA   276      19.952  -7.687 -58.958  1.00  0.00           H  
ATOM   4215  HB2 ALA   276      20.731  -6.313 -59.786  1.00  0.00           H  
ATOM   4216  HB3 ALA   276      21.728  -7.606 -59.120  1.00  0.00           H  
ATOM   4217  C   ALA   276      20.961  -9.699 -60.944  1.00  0.00           C  
ATOM   4218  O   ALA   276      22.119 -10.149 -61.032  1.00  0.00           O  
ATOM   4219  N   GLU   277      19.884 -10.554 -60.710  1.00  0.00           N  
ATOM   4220  HN  GLU   277      18.990 -10.113 -60.695  1.00  0.00           H  
ATOM   4221  CA  GLU   277      20.129 -11.976 -60.584  1.00  0.00           C  
ATOM   4222  HA  GLU   277      21.011 -12.034 -59.962  1.00  0.00           H  
ATOM   4223  CB  GLU   277      18.905 -12.809 -59.992  1.00  0.00           C  
ATOM   4224  HB1 GLU   277      17.972 -12.769 -60.594  1.00  0.00           H  
ATOM   4225  HB2 GLU   277      18.648 -12.253 -59.065  1.00  0.00           H  
ATOM   4226  CG  GLU   277      19.216 -14.286 -59.434  1.00  0.00           C  
ATOM   4227  HG1 GLU   277      18.418 -14.411 -58.672  1.00  0.00           H  
ATOM   4228  HG2 GLU   277      20.192 -14.399 -58.915  1.00  0.00           H  
ATOM   4229  CD  GLU   277      19.080 -15.438 -60.479  1.00  0.00           C  
ATOM   4230  OE1 GLU   277      17.976 -15.626 -61.015  1.00  0.00           O  
ATOM   4231  OE2 GLU   277      20.042 -16.200 -60.600  1.00  0.00           O  
ATOM   4232  C   GLU   277      20.418 -12.535 -61.971  1.00  0.00           C  
ATOM   4233  O   GLU   277      21.207 -13.391 -62.164  1.00  0.00           O  
ATOM   4234  N   ALA   278      19.706 -12.046 -62.971  1.00  0.00           N  
ATOM   4235  HN  ALA   278      18.964 -11.416 -62.756  1.00  0.00           H  
ATOM   4236  CA  ALA   278      19.843 -12.360 -64.400  1.00  0.00           C  
ATOM   4237  HA  ALA   278      19.714 -13.417 -64.578  1.00  0.00           H  
ATOM   4238  CB  ALA   278      18.746 -11.656 -65.281  1.00  0.00           C  
ATOM   4239  HB1 ALA   278      17.742 -12.045 -65.009  1.00  0.00           H  
ATOM   4240  HB2 ALA   278      18.985 -11.836 -66.350  1.00  0.00           H  
ATOM   4241  HB3 ALA   278      18.727 -10.570 -65.046  1.00  0.00           H  
ATOM   4242  C   ALA   278      21.216 -12.045 -64.840  1.00  0.00           C  
ATOM   4243  O   ALA   278      21.972 -12.748 -65.469  1.00  0.00           O  
ATOM   4244  N   LEU   279      21.768 -10.912 -64.378  1.00  0.00           N  
ATOM   4245  HN  LEU   279      21.090 -10.315 -63.955  1.00  0.00           H  
ATOM   4246  CA  LEU   279      23.069 -10.342 -64.682  1.00  0.00           C  
ATOM   4247  HA  LEU   279      23.122 -10.209 -65.753  1.00  0.00           H  
ATOM   4248  CB  LEU   279      23.257  -8.940 -63.941  1.00  0.00           C  
ATOM   4249  HB1 LEU   279      23.556  -9.044 -62.876  1.00  0.00           H  
ATOM   4250  HB2 LEU   279      22.233  -8.520 -63.843  1.00  0.00           H  
ATOM   4251  CG  LEU   279      24.134  -7.883 -64.594  1.00  0.00           C  
ATOM   4252  HG  LEU   279      23.726  -7.611 -65.591  1.00  0.00           H  
ATOM   4253  CD1 LEU   279      23.940  -6.571 -63.867  1.00  0.00           C  
ATOM   4254 HD11 LEU   279      24.400  -6.476 -62.860  1.00  0.00           H  
ATOM   4255 HD12 LEU   279      22.865  -6.551 -63.585  1.00  0.00           H  
ATOM   4256 HD13 LEU   279      24.174  -5.644 -64.432  1.00  0.00           H  
ATOM   4257  CD2 LEU   279      25.682  -8.303 -64.650  1.00  0.00           C  
ATOM   4258 HD21 LEU   279      25.912  -9.210 -65.249  1.00  0.00           H  
ATOM   4259 HD22 LEU   279      26.135  -8.388 -63.639  1.00  0.00           H  
ATOM   4260 HD23 LEU   279      26.293  -7.506 -65.126  1.00  0.00           H  
ATOM   4261  C   LEU   279      24.176 -11.287 -64.183  1.00  0.00           C  
ATOM   4262  O   LEU   279      25.026 -11.622 -64.964  1.00  0.00           O  
ATOM   4263  N   GLN   280      24.141 -11.810 -62.992  1.00  0.00           N  
ATOM   4264  HN  GLN   280      23.372 -11.482 -62.449  1.00  0.00           H  
ATOM   4265  CA  GLN   280      25.194 -12.712 -62.492  1.00  0.00           C  
ATOM   4266  HA  GLN   280      26.166 -12.480 -62.900  1.00  0.00           H  
ATOM   4267  CB  GLN   280      25.468 -12.588 -60.987  1.00  0.00           C  
ATOM   4268  HB1 GLN   280      25.596 -11.492 -60.856  1.00  0.00           H  
ATOM   4269  HB2 GLN   280      26.422 -13.111 -60.764  1.00  0.00           H  
ATOM   4270  CG  GLN   280      24.408 -13.157 -59.995  1.00  0.00           C  
ATOM   4271  HG1 GLN   280      24.446 -14.251 -60.183  1.00  0.00           H  
ATOM   4272  HG2 GLN   280      23.459 -12.641 -60.254  1.00  0.00           H  
ATOM   4273  CD  GLN   280      24.593 -12.712 -58.591  1.00  0.00           C  
ATOM   4274  OE1 GLN   280      24.451 -11.490 -58.358  1.00  0.00           O  
ATOM   4275  NE2 GLN   280      24.853 -13.569 -57.593  1.00  0.00           N  
ATOM   4276 HE21 GLN   280      25.192 -14.491 -57.781  1.00  0.00           H  
ATOM   4277 HE22 GLN   280      24.787 -13.111 -56.706  1.00  0.00           H  
ATOM   4278  C   GLN   280      25.038 -14.228 -62.856  1.00  0.00           C  
ATOM   4279  O   GLN   280      25.723 -15.000 -62.246  1.00  0.00           O  
ATOM   4280  N   LYS   281      24.127 -14.594 -63.764  1.00  0.00           N  
ATOM   4281  HN  LYS   281      23.563 -13.899 -64.203  1.00  0.00           H  
ATOM   4282  CA  LYS   281      24.039 -15.912 -64.304  1.00  0.00           C  
ATOM   4283  HA  LYS   281      24.053 -16.520 -63.412  1.00  0.00           H  
ATOM   4284  CB  LYS   281      22.706 -16.179 -65.084  1.00  0.00           C  
ATOM   4285  HB1 LYS   281      22.780 -17.200 -65.517  1.00  0.00           H  
ATOM   4286  HB2 LYS   281      22.704 -15.483 -65.949  1.00  0.00           H  
ATOM   4287  CG  LYS   281      21.379 -15.846 -64.318  1.00  0.00           C  
ATOM   4288  HG1 LYS   281      21.365 -14.752 -64.123  1.00  0.00           H  
ATOM   4289  HG2 LYS   281      21.479 -16.347 -63.331  1.00  0.00           H  
ATOM   4290  CD  LYS   281      20.186 -16.363 -65.080  1.00  0.00           C  
ATOM   4291  HD1 LYS   281      20.437 -17.440 -65.187  1.00  0.00           H  
ATOM   4292  HD2 LYS   281      20.132 -15.921 -66.098  1.00  0.00           H  
ATOM   4293  CE  LYS   281      18.918 -16.286 -64.297  1.00  0.00           C  
ATOM   4294  HE1 LYS   281      18.148 -16.776 -64.932  1.00  0.00           H  
ATOM   4295  HE2 LYS   281      18.706 -15.230 -64.026  1.00  0.00           H  
ATOM   4296  NZ  LYS   281      18.931 -17.166 -63.125  1.00  0.00           N  
ATOM   4297  HZ1 LYS   281      18.699 -16.587 -62.292  1.00  0.00           H  
ATOM   4298  HZ2 LYS   281      19.922 -17.444 -62.977  1.00  0.00           H  
ATOM   4299  HZ3 LYS   281      18.329 -18.000 -63.278  1.00  0.00           H  
ATOM   4300  C   LYS   281      25.160 -16.191 -65.271  1.00  0.00           C  
ATOM   4301  O   LYS   281      25.466 -17.385 -65.446  1.00  0.00           O  
ATOM   4302  N   ALA   282      25.851 -15.214 -65.940  1.00  0.00           N  
ATOM   4303  HN  ALA   282      25.660 -14.235 -65.947  1.00  0.00           H  
ATOM   4304  CA  ALA   282      26.985 -15.495 -66.786  1.00  0.00           C  
ATOM   4305  HA  ALA   282      26.666 -16.298 -67.434  1.00  0.00           H  
ATOM   4306  CB  ALA   282      27.442 -14.280 -67.628  1.00  0.00           C  
ATOM   4307  HB1 ALA   282      26.612 -13.949 -68.288  1.00  0.00           H  
ATOM   4308  HB2 ALA   282      28.290 -14.594 -68.274  1.00  0.00           H  
ATOM   4309  HB3 ALA   282      27.719 -13.384 -67.033  1.00  0.00           H  
ATOM   4310  C   ALA   282      28.218 -15.914 -66.076  1.00  0.00           C  
ATOM   4311  O   ALA   282      28.320 -15.563 -64.915  1.00  0.00           O  
ATOM   4312  N   PRO   283      29.177 -16.692 -66.654  1.00  0.00           N  
ATOM   4313  CD  PRO   283      29.038 -17.455 -67.897  1.00  0.00           C  
ATOM   4314  HD1 PRO   283      28.502 -16.830 -68.642  1.00  0.00           H  
ATOM   4315  HD2 PRO   283      28.448 -18.390 -67.782  1.00  0.00           H  
ATOM   4316  CA  PRO   283      30.488 -16.984 -66.055  1.00  0.00           C  
ATOM   4317  HA  PRO   283      30.359 -17.556 -65.148  1.00  0.00           H  
ATOM   4318  CB  PRO   283      31.213 -17.941 -67.027  1.00  0.00           C  
ATOM   4319  HB1 PRO   283      31.026 -18.976 -66.670  1.00  0.00           H  
ATOM   4320  HB2 PRO   283      32.309 -17.773 -67.090  1.00  0.00           H  
ATOM   4321  CG  PRO   283      30.515 -17.839 -68.382  1.00  0.00           C  
ATOM   4322  HG1 PRO   283      30.941 -17.036 -69.022  1.00  0.00           H  
ATOM   4323  HG2 PRO   283      30.443 -18.781 -68.967  1.00  0.00           H  
ATOM   4324  C   PRO   283      31.302 -15.762 -65.691  1.00  0.00           C  
ATOM   4325  O   PRO   283      31.690 -15.026 -66.576  1.00  0.00           O  
ATOM   4326  N   ASP   284      31.566 -15.569 -64.376  1.00  0.00           N  
ATOM   4327  HN  ASP   284      31.238 -16.223 -63.699  1.00  0.00           H  
ATOM   4328  CA  ASP   284      32.561 -14.617 -63.950  1.00  0.00           C  
ATOM   4329  HA  ASP   284      32.599 -14.751 -62.879  1.00  0.00           H  
ATOM   4330  CB  ASP   284      34.084 -14.824 -64.383  1.00  0.00           C  
ATOM   4331  HB1 ASP   284      34.720 -14.068 -63.874  1.00  0.00           H  
ATOM   4332  HB2 ASP   284      34.088 -14.654 -65.481  1.00  0.00           H  
ATOM   4333  CG  ASP   284      34.587 -16.154 -63.962  1.00  0.00           C  
ATOM   4334  OD1 ASP   284      34.013 -16.912 -63.141  1.00  0.00           O  
ATOM   4335  OD2 ASP   284      35.649 -16.467 -64.532  1.00  0.00           O  
ATOM   4336  C   ASP   284      32.177 -13.173 -64.249  1.00  0.00           C  
ATOM   4337  O   ASP   284      32.666 -12.595 -65.193  1.00  0.00           O  
ATOM   4338  N   VAL   285      31.244 -12.611 -63.404  1.00  0.00           N  
ATOM   4339  HN  VAL   285      30.702 -13.143 -62.757  1.00  0.00           H  
ATOM   4340  CA  VAL   285      30.813 -11.239 -63.589  1.00  0.00           C  
ATOM   4341  HA  VAL   285      30.862 -10.940 -64.626  1.00  0.00           H  
ATOM   4342  CB  VAL   285      29.387 -11.066 -63.347  1.00  0.00           C  
ATOM   4343  HB  VAL   285      29.219 -10.000 -63.610  1.00  0.00           H  
ATOM   4344  CG1 VAL   285      28.463 -11.885 -64.188  1.00  0.00           C  
ATOM   4345 HG11 VAL   285      28.728 -12.952 -64.029  1.00  0.00           H  
ATOM   4346 HG12 VAL   285      28.442 -11.621 -65.267  1.00  0.00           H  
ATOM   4347 HG13 VAL   285      27.441 -11.543 -63.920  1.00  0.00           H  
ATOM   4348  CG2 VAL   285      29.157 -11.364 -61.812  1.00  0.00           C  
ATOM   4349 HG21 VAL   285      28.186 -11.105 -61.340  1.00  0.00           H  
ATOM   4350 HG22 VAL   285      29.915 -10.826 -61.202  1.00  0.00           H  
ATOM   4351 HG23 VAL   285      29.403 -12.425 -61.592  1.00  0.00           H  
ATOM   4352  C   VAL   285      31.787 -10.355 -62.774  1.00  0.00           C  
ATOM   4353  O   VAL   285      31.667  -9.129 -62.954  1.00  0.00           O  
ATOM   4354  N   THR   286      32.752 -10.927 -61.941  1.00  0.00           N  
ATOM   4355  HN  THR   286      32.798 -11.917 -61.830  1.00  0.00           H  
ATOM   4356  CA  THR   286      33.583 -10.151 -60.935  1.00  0.00           C  
ATOM   4357  HA  THR   286      33.017  -9.276 -60.651  1.00  0.00           H  
ATOM   4358  CB  THR   286      33.796 -10.963 -59.669  1.00  0.00           C  
ATOM   4359  HB  THR   286      34.378 -10.427 -58.890  1.00  0.00           H  
ATOM   4360  OG1 THR   286      34.255 -12.276 -60.077  1.00  0.00           O  
ATOM   4361  HG1 THR   286      35.213 -12.315 -60.033  1.00  0.00           H  
ATOM   4362  CG2 THR   286      32.412 -11.100 -58.938  1.00  0.00           C  
ATOM   4363 HG21 THR   286      31.915 -10.110 -58.854  1.00  0.00           H  
ATOM   4364 HG22 THR   286      32.556 -11.422 -57.885  1.00  0.00           H  
ATOM   4365 HG23 THR   286      31.607 -11.733 -59.370  1.00  0.00           H  
ATOM   4366  C   THR   286      34.888  -9.706 -61.585  1.00  0.00           C  
ATOM   4367  O   THR   286      35.716  -8.998 -61.054  1.00  0.00           O  
ATOM   4368  N   THR   287      35.053 -10.275 -62.828  1.00  0.00           N  
ATOM   4369  HN  THR   287      34.289 -10.728 -63.280  1.00  0.00           H  
ATOM   4370  CA  THR   287      36.224 -10.089 -63.684  1.00  0.00           C  
ATOM   4371  HA  THR   287      37.031  -9.611 -63.148  1.00  0.00           H  
ATOM   4372  CB  THR   287      36.758 -11.309 -64.369  1.00  0.00           C  
ATOM   4373  HB  THR   287      37.592 -11.042 -65.054  1.00  0.00           H  
ATOM   4374  OG1 THR   287      35.888 -12.038 -65.175  1.00  0.00           O  
ATOM   4375  HG1 THR   287      36.369 -12.795 -65.518  1.00  0.00           H  
ATOM   4376  CG2 THR   287      37.287 -12.292 -63.325  1.00  0.00           C  
ATOM   4377 HG21 THR   287      36.505 -12.567 -62.585  1.00  0.00           H  
ATOM   4378 HG22 THR   287      38.250 -11.890 -62.944  1.00  0.00           H  
ATOM   4379 HG23 THR   287      37.404 -13.313 -63.746  1.00  0.00           H  
ATOM   4380  C   THR   287      35.877  -9.181 -64.962  1.00  0.00           C  
ATOM   4381  O   THR   287      36.671  -8.868 -65.811  1.00  0.00           O  
ATOM   4382  N   LEU   288      34.652  -8.733 -65.035  1.00  0.00           N  
ATOM   4383  HN  LEU   288      34.050  -8.965 -64.275  1.00  0.00           H  
ATOM   4384  CA  LEU   288      34.216  -7.654 -65.863  1.00  0.00           C  
ATOM   4385  HA  LEU   288      34.572  -7.969 -66.833  1.00  0.00           H  
ATOM   4386  CB  LEU   288      32.634  -7.552 -65.907  1.00  0.00           C  
ATOM   4387  HB1 LEU   288      32.314  -6.674 -66.506  1.00  0.00           H  
ATOM   4388  HB2 LEU   288      32.387  -7.343 -64.844  1.00  0.00           H  
ATOM   4389  CG  LEU   288      31.938  -8.848 -66.349  1.00  0.00           C  
ATOM   4390  HG  LEU   288      32.287  -9.726 -65.765  1.00  0.00           H  
ATOM   4391  CD1 LEU   288      30.429  -8.673 -66.082  1.00  0.00           C  
ATOM   4392 HD11 LEU   288      30.013  -7.805 -66.637  1.00  0.00           H  
ATOM   4393 HD12 LEU   288      30.336  -8.389 -65.012  1.00  0.00           H  
ATOM   4394 HD13 LEU   288      29.802  -9.569 -66.278  1.00  0.00           H  
ATOM   4395  CD2 LEU   288      32.318  -9.119 -67.873  1.00  0.00           C  
ATOM   4396 HD21 LEU   288      31.659  -9.874 -68.354  1.00  0.00           H  
ATOM   4397 HD22 LEU   288      33.396  -9.386 -67.915  1.00  0.00           H  
ATOM   4398 HD23 LEU   288      32.359  -8.138 -68.392  1.00  0.00           H  
ATOM   4399  C   LEU   288      34.906  -6.415 -65.485  1.00  0.00           C  
ATOM   4400  O   LEU   288      35.153  -6.295 -64.286  1.00  0.00           O  
ATOM   4401  N   PRO   289      35.275  -5.455 -66.385  1.00  0.00           N  
ATOM   4402  CD  PRO   289      34.901  -5.542 -67.854  1.00  0.00           C  
ATOM   4403  HD1 PRO   289      33.817  -5.785 -67.851  1.00  0.00           H  
ATOM   4404  HD2 PRO   289      35.489  -6.296 -68.420  1.00  0.00           H  
ATOM   4405  CA  PRO   289      36.090  -4.411 -66.016  1.00  0.00           C  
ATOM   4406  HA  PRO   289      36.923  -4.892 -65.525  1.00  0.00           H  
ATOM   4407  CB  PRO   289      36.511  -3.902 -67.389  1.00  0.00           C  
ATOM   4408  HB1 PRO   289      37.387  -4.489 -67.740  1.00  0.00           H  
ATOM   4409  HB2 PRO   289      36.745  -2.816 -67.380  1.00  0.00           H  
ATOM   4410  CG  PRO   289      35.272  -4.102 -68.344  1.00  0.00           C  
ATOM   4411  HG1 PRO   289      34.528  -3.287 -68.209  1.00  0.00           H  
ATOM   4412  HG2 PRO   289      35.631  -4.031 -69.393  1.00  0.00           H  
ATOM   4413  C   PRO   289      35.428  -3.377 -65.149  1.00  0.00           C  
ATOM   4414  O   PRO   289      36.051  -2.690 -64.315  1.00  0.00           O  
ATOM   4415  N   ARG   290      34.175  -3.153 -65.326  1.00  0.00           N  
ATOM   4416  HN  ARG   290      33.670  -3.839 -65.845  1.00  0.00           H  
ATOM   4417  CA  ARG   290      33.311  -2.236 -64.534  1.00  0.00           C  
ATOM   4418  HA  ARG   290      33.914  -1.627 -63.877  1.00  0.00           H  
ATOM   4419  CB  ARG   290      32.461  -1.171 -65.237  1.00  0.00           C  
ATOM   4420  HB1 ARG   290      31.798  -0.588 -64.562  1.00  0.00           H  
ATOM   4421  HB2 ARG   290      31.791  -1.785 -65.875  1.00  0.00           H  
ATOM   4422  CG  ARG   290      33.275  -0.150 -66.083  1.00  0.00           C  
ATOM   4423  HG1 ARG   290      34.199   0.096 -65.517  1.00  0.00           H  
ATOM   4424  HG2 ARG   290      32.675   0.752 -66.328  1.00  0.00           H  
ATOM   4425  CD  ARG   290      33.776  -0.509 -67.526  1.00  0.00           C  
ATOM   4426  HD1 ARG   290      34.325  -1.464 -67.380  1.00  0.00           H  
ATOM   4427  HD2 ARG   290      34.342   0.332 -67.980  1.00  0.00           H  
ATOM   4428  NE  ARG   290      32.619  -0.746 -68.388  1.00  0.00           N  
ATOM   4429  HE  ARG   290      31.698  -0.818 -68.007  1.00  0.00           H  
ATOM   4430  CZ  ARG   290      32.782  -0.828 -69.746  1.00  0.00           C  
ATOM   4431  NH1 ARG   290      33.964  -0.871 -70.321  1.00  0.00           N  
ATOM   4432 HH11 ARG   290      34.780  -0.869 -69.743  1.00  0.00           H  
ATOM   4433 HH12 ARG   290      34.004  -0.774 -71.315  1.00  0.00           H  
ATOM   4434  NH2 ARG   290      31.787  -0.817 -70.584  1.00  0.00           N  
ATOM   4435 HH21 ARG   290      30.859  -1.120 -70.366  1.00  0.00           H  
ATOM   4436 HH22 ARG   290      32.116  -1.163 -71.462  1.00  0.00           H  
ATOM   4437  C   ARG   290      32.443  -2.978 -63.503  1.00  0.00           C  
ATOM   4438  O   ARG   290      31.858  -4.014 -63.791  1.00  0.00           O  
ATOM   4439  N   ASN   291      32.307  -2.351 -62.280  1.00  0.00           N  
ATOM   4440  HN  ASN   291      32.705  -1.473 -62.024  1.00  0.00           H  
ATOM   4441  CA  ASN   291      31.369  -2.781 -61.241  1.00  0.00           C  
ATOM   4442  HA  ASN   291      31.214  -3.827 -61.458  1.00  0.00           H  
ATOM   4443  CB  ASN   291      32.035  -2.498 -59.909  1.00  0.00           C  
ATOM   4444  HB1 ASN   291      32.213  -1.407 -59.802  1.00  0.00           H  
ATOM   4445  HB2 ASN   291      33.063  -2.919 -59.882  1.00  0.00           H  
ATOM   4446  CG  ASN   291      31.413  -2.978 -58.649  1.00  0.00           C  
ATOM   4447  OD1 ASN   291      30.517  -3.813 -58.747  1.00  0.00           O  
ATOM   4448  ND2 ASN   291      32.009  -2.712 -57.478  1.00  0.00           N  
ATOM   4449 HD21 ASN   291      31.860  -3.389 -56.756  1.00  0.00           H  
ATOM   4450 HD22 ASN   291      32.854  -2.187 -57.577  1.00  0.00           H  
ATOM   4451  C   ASN   291      30.038  -2.111 -61.385  1.00  0.00           C  
ATOM   4452  O   ASN   291      29.917  -0.899 -61.684  1.00  0.00           O  
ATOM   4453  N   VAL   292      28.986  -2.921 -61.145  1.00  0.00           N  
ATOM   4454  HN  VAL   292      29.165  -3.796 -60.702  1.00  0.00           H  
ATOM   4455  CA  VAL   292      27.599  -2.506 -61.081  1.00  0.00           C  
ATOM   4456  HA  VAL   292      27.564  -1.587 -61.648  1.00  0.00           H  
ATOM   4457  CB  VAL   292      26.695  -3.563 -61.770  1.00  0.00           C  
ATOM   4458  HB  VAL   292      26.656  -4.376 -61.014  1.00  0.00           H  
ATOM   4459  CG1 VAL   292      25.232  -3.112 -61.949  1.00  0.00           C  
ATOM   4460 HG11 VAL   292      24.591  -4.018 -61.993  1.00  0.00           H  
ATOM   4461 HG12 VAL   292      25.183  -2.594 -62.930  1.00  0.00           H  
ATOM   4462 HG13 VAL   292      24.765  -2.396 -61.240  1.00  0.00           H  
ATOM   4463  CG2 VAL   292      27.235  -3.855 -63.202  1.00  0.00           C  
ATOM   4464 HG21 VAL   292      27.238  -2.935 -63.826  1.00  0.00           H  
ATOM   4465 HG22 VAL   292      26.716  -4.754 -63.597  1.00  0.00           H  
ATOM   4466 HG23 VAL   292      28.302  -4.150 -63.298  1.00  0.00           H  
ATOM   4467  C   VAL   292      27.200  -2.425 -59.545  1.00  0.00           C  
ATOM   4468  O   VAL   292      27.278  -3.378 -58.805  1.00  0.00           O  
ATOM   4469  N   MET   293      26.623  -1.242 -59.122  1.00  0.00           N  
ATOM   4470  HN  MET   293      26.720  -0.343 -59.543  1.00  0.00           H  
ATOM   4471  CA  MET   293      26.130  -1.111 -57.781  1.00  0.00           C  
ATOM   4472  HA  MET   293      26.373  -1.982 -57.191  1.00  0.00           H  
ATOM   4473  CB  MET   293      26.775   0.154 -57.149  1.00  0.00           C  
ATOM   4474  HB1 MET   293      26.724   0.962 -57.910  1.00  0.00           H  
ATOM   4475  HB2 MET   293      27.863  -0.049 -57.046  1.00  0.00           H  
ATOM   4476  CG  MET   293      26.285   0.554 -55.786  1.00  0.00           C  
ATOM   4477  HG1 MET   293      25.174   0.551 -55.818  1.00  0.00           H  
ATOM   4478  HG2 MET   293      26.509   1.603 -55.498  1.00  0.00           H  
ATOM   4479  SD  MET   293      26.722  -0.620 -54.557  1.00  0.00           S  
ATOM   4480  CE  MET   293      28.433  -0.111 -54.299  1.00  0.00           C  
ATOM   4481  HE1 MET   293      28.983  -0.281 -55.249  1.00  0.00           H  
ATOM   4482  HE2 MET   293      28.928  -0.808 -53.589  1.00  0.00           H  
ATOM   4483  HE3 MET   293      28.433   0.962 -54.013  1.00  0.00           H  
ATOM   4484  C   MET   293      24.579  -1.074 -57.844  1.00  0.00           C  
ATOM   4485  O   MET   293      23.969  -0.304 -58.595  1.00  0.00           O  
ATOM   4486  N   PHE   294      23.928  -1.791 -56.957  1.00  0.00           N  
ATOM   4487  HN  PHE   294      24.401  -2.261 -56.216  1.00  0.00           H  
ATOM   4488  CA  PHE   294      22.513  -1.927 -56.923  1.00  0.00           C  
ATOM   4489  HA  PHE   294      22.124  -1.526 -57.847  1.00  0.00           H  
ATOM   4490  CB  PHE   294      22.069  -3.445 -56.844  1.00  0.00           C  
ATOM   4491  HB1 PHE   294      21.026  -3.378 -57.220  1.00  0.00           H  
ATOM   4492  HB2 PHE   294      21.978  -3.950 -55.858  1.00  0.00           H  
ATOM   4493  CG  PHE   294      22.985  -4.343 -57.729  1.00  0.00           C  
ATOM   4494  CD1 PHE   294      23.790  -5.324 -57.074  1.00  0.00           C  
ATOM   4495  HD1 PHE   294      23.773  -5.433 -55.999  1.00  0.00           H  
ATOM   4496  CE1 PHE   294      24.579  -6.199 -57.923  1.00  0.00           C  
ATOM   4497  HE1 PHE   294      25.339  -6.868 -57.548  1.00  0.00           H  
ATOM   4498  CZ  PHE   294      24.492  -6.072 -59.307  1.00  0.00           C  
ATOM   4499  HZ  PHE   294      25.005  -6.750 -59.972  1.00  0.00           H  
ATOM   4500  CD2 PHE   294      22.846  -4.304 -59.117  1.00  0.00           C  
ATOM   4501  HD2 PHE   294      22.055  -3.693 -59.526  1.00  0.00           H  
ATOM   4502  CE2 PHE   294      23.609  -5.197 -59.905  1.00  0.00           C  
ATOM   4503  HE2 PHE   294      23.378  -5.445 -60.930  1.00  0.00           H  
ATOM   4504  C   PHE   294      21.943  -1.369 -55.647  1.00  0.00           C  
ATOM   4505  O   PHE   294      22.145  -1.946 -54.603  1.00  0.00           O  
ATOM   4506  N   VAL   295      21.193  -0.310 -55.703  1.00  0.00           N  
ATOM   4507  HN  VAL   295      21.000   0.102 -56.590  1.00  0.00           H  
ATOM   4508  CA  VAL   295      20.575   0.247 -54.489  1.00  0.00           C  
ATOM   4509  HA  VAL   295      20.681  -0.421 -53.646  1.00  0.00           H  
ATOM   4510  CB  VAL   295      21.307   1.555 -54.302  1.00  0.00           C  
ATOM   4511  HB  VAL   295      22.413   1.458 -54.254  1.00  0.00           H  
ATOM   4512  CG1 VAL   295      21.003   2.661 -55.473  1.00  0.00           C  
ATOM   4513 HG11 VAL   295      21.196   2.237 -56.482  1.00  0.00           H  
ATOM   4514 HG12 VAL   295      21.674   3.534 -55.326  1.00  0.00           H  
ATOM   4515 HG13 VAL   295      19.958   3.025 -55.374  1.00  0.00           H  
ATOM   4516  CG2 VAL   295      20.928   2.236 -52.972  1.00  0.00           C  
ATOM   4517 HG21 VAL   295      21.439   1.761 -52.108  1.00  0.00           H  
ATOM   4518 HG22 VAL   295      19.820   2.293 -52.912  1.00  0.00           H  
ATOM   4519 HG23 VAL   295      21.377   3.250 -53.039  1.00  0.00           H  
ATOM   4520  C   VAL   295      19.041   0.419 -54.484  1.00  0.00           C  
ATOM   4521  O   VAL   295      18.479   0.906 -55.365  1.00  0.00           O  
ATOM   4522  N   PHE   296      18.447   0.061 -53.335  1.00  0.00           N  
ATOM   4523  HN  PHE   296      19.026  -0.204 -52.568  1.00  0.00           H  
ATOM   4524  CA  PHE   296      17.030   0.175 -53.167  1.00  0.00           C  
ATOM   4525  HA  PHE   296      16.647   0.574 -54.094  1.00  0.00           H  
ATOM   4526  CB  PHE   296      16.390  -1.233 -52.914  1.00  0.00           C  
ATOM   4527  HB1 PHE   296      15.288  -1.104 -52.860  1.00  0.00           H  
ATOM   4528  HB2 PHE   296      16.734  -1.766 -52.003  1.00  0.00           H  
ATOM   4529  CG  PHE   296      16.719  -2.193 -54.089  1.00  0.00           C  
ATOM   4530  CD1 PHE   296      17.881  -2.960 -54.212  1.00  0.00           C  
ATOM   4531  HD1 PHE   296      18.668  -2.772 -53.496  1.00  0.00           H  
ATOM   4532  CE1 PHE   296      18.160  -3.680 -55.403  1.00  0.00           C  
ATOM   4533  HE1 PHE   296      19.168  -3.960 -55.670  1.00  0.00           H  
ATOM   4534  CZ  PHE   296      17.197  -3.797 -56.434  1.00  0.00           C  
ATOM   4535  HZ  PHE   296      17.483  -4.369 -57.305  1.00  0.00           H  
ATOM   4536  CD2 PHE   296      15.786  -2.293 -55.142  1.00  0.00           C  
ATOM   4537  HD2 PHE   296      15.020  -1.544 -55.279  1.00  0.00           H  
ATOM   4538  CE2 PHE   296      15.987  -3.148 -56.294  1.00  0.00           C  
ATOM   4539  HE2 PHE   296      15.200  -3.230 -57.029  1.00  0.00           H  
ATOM   4540  C   PHE   296      16.607   1.117 -52.077  1.00  0.00           C  
ATOM   4541  O   PHE   296      16.945   0.981 -50.861  1.00  0.00           O  
ATOM   4542  N   PHE   297      15.867   2.126 -52.467  1.00  0.00           N  
ATOM   4543  HN  PHE   297      15.690   2.153 -53.448  1.00  0.00           H  
ATOM   4544  CA  PHE   297      15.490   3.190 -51.560  1.00  0.00           C  
ATOM   4545  HA  PHE   297      16.154   3.164 -50.709  1.00  0.00           H  
ATOM   4546  CB  PHE   297      15.384   4.564 -52.336  1.00  0.00           C  
ATOM   4547  HB1 PHE   297      14.773   5.340 -51.828  1.00  0.00           H  
ATOM   4548  HB2 PHE   297      14.814   4.382 -53.273  1.00  0.00           H  
ATOM   4549  CG  PHE   297      16.820   4.999 -52.778  1.00  0.00           C  
ATOM   4550  CD1 PHE   297      17.581   5.443 -51.754  1.00  0.00           C  
ATOM   4551  HD1 PHE   297      17.197   5.449 -50.745  1.00  0.00           H  
ATOM   4552  CE1 PHE   297      18.957   5.707 -51.881  1.00  0.00           C  
ATOM   4553  HE1 PHE   297      19.586   5.940 -51.035  1.00  0.00           H  
ATOM   4554  CZ  PHE   297      19.478   5.669 -53.258  1.00  0.00           C  
ATOM   4555  HZ  PHE   297      20.509   5.895 -53.485  1.00  0.00           H  
ATOM   4556  CD2 PHE   297      17.289   4.989 -54.130  1.00  0.00           C  
ATOM   4557  HD2 PHE   297      16.607   4.836 -54.952  1.00  0.00           H  
ATOM   4558  CE2 PHE   297      18.660   5.371 -54.355  1.00  0.00           C  
ATOM   4559  HE2 PHE   297      19.037   5.671 -55.322  1.00  0.00           H  
ATOM   4560  C   PHE   297      14.156   2.929 -50.957  1.00  0.00           C  
ATOM   4561  O   PHE   297      13.281   2.338 -51.610  1.00  0.00           O  
ATOM   4562  N   GLN   298      13.901   3.275 -49.714  1.00  0.00           N  
ATOM   4563  HN  GLN   298      14.624   3.823 -49.300  1.00  0.00           H  
ATOM   4564  CA  GLN   298      12.678   3.074 -48.954  1.00  0.00           C  
ATOM   4565  HA  GLN   298      12.052   2.391 -49.509  1.00  0.00           H  
ATOM   4566  CB  GLN   298      13.087   2.344 -47.607  1.00  0.00           C  
ATOM   4567  HB1 GLN   298      12.211   2.130 -46.958  1.00  0.00           H  
ATOM   4568  HB2 GLN   298      13.718   3.038 -47.011  1.00  0.00           H  
ATOM   4569  CG  GLN   298      13.867   1.025 -47.761  1.00  0.00           C  
ATOM   4570  HG1 GLN   298      13.883   0.490 -46.787  1.00  0.00           H  
ATOM   4571  HG2 GLN   298      14.939   1.150 -48.025  1.00  0.00           H  
ATOM   4572  CD  GLN   298      13.128   0.107 -48.692  1.00  0.00           C  
ATOM   4573  OE1 GLN   298      12.013  -0.348 -48.502  1.00  0.00           O  
ATOM   4574  NE2 GLN   298      13.889  -0.253 -49.735  1.00  0.00           N  
ATOM   4575 HE21 GLN   298      13.618  -1.090 -50.211  1.00  0.00           H  
ATOM   4576 HE22 GLN   298      14.761   0.213 -49.884  1.00  0.00           H  
ATOM   4577  C   GLN   298      11.836   4.333 -48.707  1.00  0.00           C  
ATOM   4578  O   GLN   298      12.337   5.248 -48.069  1.00  0.00           O  
ATOM   4579  N   GLY   299      10.601   4.421 -49.328  1.00  0.00           N  
ATOM   4580  HN  GLY   299      10.277   3.689 -49.923  1.00  0.00           H  
ATOM   4581  CA  GLY   299       9.755   5.591 -49.280  1.00  0.00           C  
ATOM   4582  HA1 GLY   299       9.746   5.954 -48.263  1.00  0.00           H  
ATOM   4583  HA2 GLY   299       8.758   5.311 -49.587  1.00  0.00           H  
ATOM   4584  C   GLY   299      10.350   6.726 -50.143  1.00  0.00           C  
ATOM   4585  O   GLY   299      11.562   6.872 -50.267  1.00  0.00           O  
ATOM   4586  N   GLU   300       9.490   7.496 -50.753  1.00  0.00           N  
ATOM   4587  HN  GLU   300       8.503   7.410 -50.635  1.00  0.00           H  
ATOM   4588  CA  GLU   300       9.927   8.486 -51.713  1.00  0.00           C  
ATOM   4589  HA  GLU   300      10.981   8.721 -51.756  1.00  0.00           H  
ATOM   4590  CB  GLU   300       9.434   8.067 -53.109  1.00  0.00           C  
ATOM   4591  HB1 GLU   300       8.723   7.222 -52.983  1.00  0.00           H  
ATOM   4592  HB2 GLU   300      10.301   7.780 -53.743  1.00  0.00           H  
ATOM   4593  CG  GLU   300       8.715   9.183 -53.914  1.00  0.00           C  
ATOM   4594  HG1 GLU   300       9.343  10.095 -54.012  1.00  0.00           H  
ATOM   4595  HG2 GLU   300       7.758   9.423 -53.403  1.00  0.00           H  
ATOM   4596  CD  GLU   300       8.447   8.766 -55.339  1.00  0.00           C  
ATOM   4597  OE1 GLU   300       8.721   9.603 -56.244  1.00  0.00           O  
ATOM   4598  OE2 GLU   300       7.989   7.659 -55.585  1.00  0.00           O  
ATOM   4599  C   GLU   300       9.465   9.891 -51.240  1.00  0.00           C  
ATOM   4600  O   GLU   300      10.125  10.874 -51.488  1.00  0.00           O  
ATOM   4601  N   THR   301       8.348   9.958 -50.535  1.00  0.00           N  
ATOM   4602  HN  THR   301       7.772   9.151 -50.428  1.00  0.00           H  
ATOM   4603  CA  THR   301       7.949  11.081 -49.684  1.00  0.00           C  
ATOM   4604  HA  THR   301       7.324  11.648 -50.359  1.00  0.00           H  
ATOM   4605  CB  THR   301       6.901  10.775 -48.645  1.00  0.00           C  
ATOM   4606  HB  THR   301       6.728  11.619 -47.944  1.00  0.00           H  
ATOM   4607  OG1 THR   301       7.397   9.704 -47.857  1.00  0.00           O  
ATOM   4608  HG1 THR   301       6.634   9.708 -47.276  1.00  0.00           H  
ATOM   4609  CG2 THR   301       5.667  10.342 -49.408  1.00  0.00           C  
ATOM   4610 HG21 THR   301       5.936   9.544 -50.132  1.00  0.00           H  
ATOM   4611 HG22 THR   301       5.223  11.234 -49.899  1.00  0.00           H  
ATOM   4612 HG23 THR   301       4.964   9.878 -48.683  1.00  0.00           H  
ATOM   4613  C   THR   301       8.919  12.017 -49.052  1.00  0.00           C  
ATOM   4614  O   THR   301       9.957  11.535 -48.490  1.00  0.00           O  
ATOM   4615  N   PHE   302       8.676  13.326 -49.171  1.00  0.00           N  
ATOM   4616  HN  PHE   302       7.790  13.655 -49.489  1.00  0.00           H  
ATOM   4617  CA  PHE   302       9.574  14.340 -48.702  1.00  0.00           C  
ATOM   4618  HA  PHE   302       9.170  15.323 -48.894  1.00  0.00           H  
ATOM   4619  CB  PHE   302       9.882  14.414 -47.109  1.00  0.00           C  
ATOM   4620  HB1 PHE   302      10.331  15.399 -46.859  1.00  0.00           H  
ATOM   4621  HB2 PHE   302      10.475  13.546 -46.749  1.00  0.00           H  
ATOM   4622  CG  PHE   302       8.569  14.393 -46.432  1.00  0.00           C  
ATOM   4623  CD1 PHE   302       7.953  15.652 -46.228  1.00  0.00           C  
ATOM   4624  HD1 PHE   302       8.374  16.516 -46.721  1.00  0.00           H  
ATOM   4625  CE1 PHE   302       6.758  15.789 -45.632  1.00  0.00           C  
ATOM   4626  HE1 PHE   302       6.235  16.727 -45.521  1.00  0.00           H  
ATOM   4627  CZ  PHE   302       6.057  14.642 -45.172  1.00  0.00           C  
ATOM   4628  HZ  PHE   302       5.079  14.715 -44.720  1.00  0.00           H  
ATOM   4629  CD2 PHE   302       7.948  13.248 -45.852  1.00  0.00           C  
ATOM   4630  HD2 PHE   302       8.375  12.285 -46.089  1.00  0.00           H  
ATOM   4631  CE2 PHE   302       6.678  13.394 -45.303  1.00  0.00           C  
ATOM   4632  HE2 PHE   302       6.104  12.506 -45.083  1.00  0.00           H  
ATOM   4633  C   PHE   302      10.887  14.487 -49.485  1.00  0.00           C  
ATOM   4634  O   PHE   302      11.946  14.590 -48.889  1.00  0.00           O  
ATOM   4635  N   ASP   303      10.834  14.381 -50.820  1.00  0.00           N  
ATOM   4636  HN  ASP   303       9.950  14.116 -51.194  1.00  0.00           H  
ATOM   4637  CA  ASP   303      11.906  14.699 -51.755  1.00  0.00           C  
ATOM   4638  HA  ASP   303      11.331  14.522 -52.652  1.00  0.00           H  
ATOM   4639  CB  ASP   303      12.488  16.153 -51.846  1.00  0.00           C  
ATOM   4640  HB1 ASP   303      13.366  16.224 -52.523  1.00  0.00           H  
ATOM   4641  HB2 ASP   303      12.821  16.370 -50.808  1.00  0.00           H  
ATOM   4642  CG  ASP   303      11.428  17.120 -52.347  1.00  0.00           C  
ATOM   4643  OD1 ASP   303      10.748  16.748 -53.339  1.00  0.00           O  
ATOM   4644  OD2 ASP   303      11.331  18.259 -51.851  1.00  0.00           O  
ATOM   4645  C   ASP   303      13.104  13.698 -51.881  1.00  0.00           C  
ATOM   4646  O   ASP   303      14.260  14.215 -52.181  1.00  0.00           O  
ATOM   4647  N   TYR   304      12.983  12.402 -51.598  1.00  0.00           N  
ATOM   4648  HN  TYR   304      12.048  12.136 -51.375  1.00  0.00           H  
ATOM   4649  CA  TYR   304      14.077  11.427 -51.626  1.00  0.00           C  
ATOM   4650  HA  TYR   304      13.627  10.472 -51.396  1.00  0.00           H  
ATOM   4651  CB  TYR   304      14.710  11.141 -53.074  1.00  0.00           C  
ATOM   4652  HB1 TYR   304      15.593  10.467 -53.060  1.00  0.00           H  
ATOM   4653  HB2 TYR   304      15.084  12.069 -53.555  1.00  0.00           H  
ATOM   4654  CG  TYR   304      13.726  10.599 -54.156  1.00  0.00           C  
ATOM   4655  CD1 TYR   304      13.883   9.217 -54.452  1.00  0.00           C  
ATOM   4656  HD1 TYR   304      14.331   8.426 -53.870  1.00  0.00           H  
ATOM   4657  CE1 TYR   304      13.027   8.740 -55.492  1.00  0.00           C  
ATOM   4658  HE1 TYR   304      12.966   7.690 -55.739  1.00  0.00           H  
ATOM   4659  CZ  TYR   304      12.114   9.567 -56.117  1.00  0.00           C  
ATOM   4660  OH  TYR   304      11.175   8.964 -56.867  1.00  0.00           O  
ATOM   4661  HH  TYR   304      10.357   9.454 -56.752  1.00  0.00           H  
ATOM   4662  CD2 TYR   304      12.891  11.443 -54.937  1.00  0.00           C  
ATOM   4663  HD2 TYR   304      12.941  12.508 -54.766  1.00  0.00           H  
ATOM   4664  CE2 TYR   304      12.096  10.917 -55.919  1.00  0.00           C  
ATOM   4665  HE2 TYR   304      11.429  11.527 -56.511  1.00  0.00           H  
ATOM   4666  C   TYR   304      15.204  11.682 -50.538  1.00  0.00           C  
ATOM   4667  O   TYR   304      16.312  12.111 -50.861  1.00  0.00           O  
ATOM   4668  N   ILE   305      14.864  11.459 -49.278  1.00  0.00           N  
ATOM   4669  HN  ILE   305      13.900  11.256 -49.130  1.00  0.00           H  
ATOM   4670  CA  ILE   305      15.699  11.661 -48.064  1.00  0.00           C  
ATOM   4671  HA  ILE   305      16.094  12.660 -47.950  1.00  0.00           H  
ATOM   4672  CB  ILE   305      14.854  11.359 -46.835  1.00  0.00           C  
ATOM   4673  HB  ILE   305      14.301  10.400 -46.928  1.00  0.00           H  
ATOM   4674  CG2 ILE   305      15.721  11.099 -45.610  1.00  0.00           C  
ATOM   4675 HG21 ILE   305      16.432  10.247 -45.649  1.00  0.00           H  
ATOM   4676 HG22 ILE   305      15.105  10.935 -44.700  1.00  0.00           H  
ATOM   4677 HG23 ILE   305      16.321  12.014 -45.421  1.00  0.00           H  
ATOM   4678  CG1 ILE   305      13.866  12.601 -46.672  1.00  0.00           C  
ATOM   4679 HG11 ILE   305      13.081  12.684 -47.454  1.00  0.00           H  
ATOM   4680 HG12 ILE   305      14.503  13.500 -46.534  1.00  0.00           H  
ATOM   4681  CD  ILE   305      13.103  12.707 -45.377  1.00  0.00           C  
ATOM   4682  HD1 ILE   305      13.693  12.761 -44.436  1.00  0.00           H  
ATOM   4683  HD2 ILE   305      12.291  11.949 -45.401  1.00  0.00           H  
ATOM   4684  HD3 ILE   305      12.509  13.645 -45.414  1.00  0.00           H  
ATOM   4685  C   ILE   305      16.915  10.671 -48.132  1.00  0.00           C  
ATOM   4686  O   ILE   305      18.092  11.056 -47.979  1.00  0.00           O  
ATOM   4687  N   GLY   306      16.658   9.330 -48.426  1.00  0.00           N  
ATOM   4688  HN  GLY   306      15.723   8.992 -48.493  1.00  0.00           H  
ATOM   4689  CA  GLY   306      17.700   8.289 -48.412  1.00  0.00           C  
ATOM   4690  HA1 GLY   306      17.178   7.379 -48.669  1.00  0.00           H  
ATOM   4691  HA2 GLY   306      18.162   8.187 -47.441  1.00  0.00           H  
ATOM   4692  C   GLY   306      18.631   8.492 -49.554  1.00  0.00           C  
ATOM   4693  O   GLY   306      19.807   8.205 -49.527  1.00  0.00           O  
ATOM   4694  N   SER   307      18.174   8.941 -50.694  1.00  0.00           N  
ATOM   4695  HN  SER   307      17.185   8.893 -50.811  1.00  0.00           H  
ATOM   4696  CA  SER   307      19.058   9.301 -51.813  1.00  0.00           C  
ATOM   4697  HA  SER   307      19.636   8.394 -51.908  1.00  0.00           H  
ATOM   4698  CB  SER   307      18.361   9.519 -53.145  1.00  0.00           C  
ATOM   4699  HB1 SER   307      19.150   9.701 -53.906  1.00  0.00           H  
ATOM   4700  HB2 SER   307      17.785  10.468 -53.157  1.00  0.00           H  
ATOM   4701  OG  SER   307      17.578   8.378 -53.633  1.00  0.00           O  
ATOM   4702  HG1 SER   307      18.146   7.606 -53.689  1.00  0.00           H  
ATOM   4703  C   SER   307      19.949  10.501 -51.558  1.00  0.00           C  
ATOM   4704  O   SER   307      21.140  10.563 -51.902  1.00  0.00           O  
ATOM   4705  N   SER   308      19.345  11.582 -50.967  1.00  0.00           N  
ATOM   4706  HN  SER   308      18.391  11.656 -50.690  1.00  0.00           H  
ATOM   4707  CA  SER   308      20.000  12.816 -50.708  1.00  0.00           C  
ATOM   4708  HA  SER   308      20.514  13.168 -51.591  1.00  0.00           H  
ATOM   4709  CB  SER   308      18.970  13.916 -50.336  1.00  0.00           C  
ATOM   4710  HB1 SER   308      19.368  14.953 -50.362  1.00  0.00           H  
ATOM   4711  HB2 SER   308      18.649  13.711 -49.293  1.00  0.00           H  
ATOM   4712  OG  SER   308      17.882  13.953 -51.211  1.00  0.00           O  
ATOM   4713  HG1 SER   308      17.193  13.350 -50.924  1.00  0.00           H  
ATOM   4714  C   SER   308      21.001  12.823 -49.581  1.00  0.00           C  
ATOM   4715  O   SER   308      21.934  13.606 -49.420  1.00  0.00           O  
ATOM   4716  N   ARG   309      20.886  11.790 -48.730  1.00  0.00           N  
ATOM   4717  HN  ARG   309      20.047  11.255 -48.783  1.00  0.00           H  
ATOM   4718  CA  ARG   309      21.842  11.437 -47.652  1.00  0.00           C  
ATOM   4719  HA  ARG   309      22.217  12.326 -47.166  1.00  0.00           H  
ATOM   4720  CB  ARG   309      21.230  10.590 -46.464  1.00  0.00           C  
ATOM   4721  HB1 ARG   309      20.713   9.773 -47.012  1.00  0.00           H  
ATOM   4722  HB2 ARG   309      20.462  11.129 -45.869  1.00  0.00           H  
ATOM   4723  CG  ARG   309      22.209   9.944 -45.446  1.00  0.00           C  
ATOM   4724  HG1 ARG   309      22.987   9.289 -45.893  1.00  0.00           H  
ATOM   4725  HG2 ARG   309      21.598   9.278 -44.800  1.00  0.00           H  
ATOM   4726  CD  ARG   309      23.002  10.894 -44.567  1.00  0.00           C  
ATOM   4727  HD1 ARG   309      22.404  11.620 -43.976  1.00  0.00           H  
ATOM   4728  HD2 ARG   309      23.706  11.529 -45.146  1.00  0.00           H  
ATOM   4729  NE  ARG   309      23.856   9.965 -43.707  1.00  0.00           N  
ATOM   4730  HE  ARG   309      24.620   9.470 -44.120  1.00  0.00           H  
ATOM   4731  CZ  ARG   309      23.818   9.880 -42.345  1.00  0.00           C  
ATOM   4732  NH1 ARG   309      22.939  10.503 -41.542  1.00  0.00           N  
ATOM   4733 HH11 ARG   309      22.076  10.814 -41.940  1.00  0.00           H  
ATOM   4734 HH12 ARG   309      22.956  10.142 -40.609  1.00  0.00           H  
ATOM   4735  NH2 ARG   309      24.824   9.397 -41.718  1.00  0.00           N  
ATOM   4736 HH21 ARG   309      25.580   9.143 -42.320  1.00  0.00           H  
ATOM   4737 HH22 ARG   309      25.061   9.601 -40.769  1.00  0.00           H  
ATOM   4738  C   ARG   309      23.040  10.630 -48.210  1.00  0.00           C  
ATOM   4739  O   ARG   309      24.230  10.977 -47.975  1.00  0.00           O  
ATOM   4740  N   MET   310      22.702   9.736 -49.200  1.00  0.00           N  
ATOM   4741  HN  MET   310      21.786   9.574 -49.559  1.00  0.00           H  
ATOM   4742  CA  MET   310      23.663   8.873 -49.909  1.00  0.00           C  
ATOM   4743  HA  MET   310      24.253   8.405 -49.135  1.00  0.00           H  
ATOM   4744  CB  MET   310      23.005   7.708 -50.806  1.00  0.00           C  
ATOM   4745  HB1 MET   310      22.303   8.140 -51.550  1.00  0.00           H  
ATOM   4746  HB2 MET   310      22.382   7.085 -50.129  1.00  0.00           H  
ATOM   4747  CG  MET   310      24.043   6.860 -51.668  1.00  0.00           C  
ATOM   4748  HG1 MET   310      24.807   6.567 -50.916  1.00  0.00           H  
ATOM   4749  HG2 MET   310      24.443   7.564 -52.429  1.00  0.00           H  
ATOM   4750  SD  MET   310      23.280   5.450 -52.452  1.00  0.00           S  
ATOM   4751  CE  MET   310      22.805   4.658 -50.897  1.00  0.00           C  
ATOM   4752  HE1 MET   310      23.404   5.029 -50.038  1.00  0.00           H  
ATOM   4753  HE2 MET   310      22.658   3.568 -51.055  1.00  0.00           H  
ATOM   4754  HE3 MET   310      21.803   5.014 -50.575  1.00  0.00           H  
ATOM   4755  C   MET   310      24.717   9.676 -50.748  1.00  0.00           C  
ATOM   4756  O   MET   310      25.854   9.332 -50.747  1.00  0.00           O  
ATOM   4757  N   VAL   311      24.264  10.779 -51.452  1.00  0.00           N  
ATOM   4758  HN  VAL   311      23.292  10.998 -51.490  1.00  0.00           H  
ATOM   4759  CA  VAL   311      25.198  11.550 -52.321  1.00  0.00           C  
ATOM   4760  HA  VAL   311      25.733  10.820 -52.909  1.00  0.00           H  
ATOM   4761  CB  VAL   311      24.243  12.379 -53.215  1.00  0.00           C  
ATOM   4762  HB  VAL   311      23.376  11.755 -53.522  1.00  0.00           H  
ATOM   4763  CG1 VAL   311      23.614  13.590 -52.421  1.00  0.00           C  
ATOM   4764 HG11 VAL   311      22.957  14.060 -53.184  1.00  0.00           H  
ATOM   4765 HG12 VAL   311      24.354  14.395 -52.230  1.00  0.00           H  
ATOM   4766 HG13 VAL   311      23.100  13.246 -51.498  1.00  0.00           H  
ATOM   4767  CG2 VAL   311      24.945  12.898 -54.520  1.00  0.00           C  
ATOM   4768 HG21 VAL   311      25.790  13.509 -54.136  1.00  0.00           H  
ATOM   4769 HG22 VAL   311      24.271  13.518 -55.147  1.00  0.00           H  
ATOM   4770 HG23 VAL   311      25.574  12.112 -54.992  1.00  0.00           H  
ATOM   4771  C   VAL   311      26.112  12.331 -51.384  1.00  0.00           C  
ATOM   4772  O   VAL   311      27.274  12.495 -51.707  1.00  0.00           O  
ATOM   4773  N   TYR   312      25.638  12.866 -50.214  1.00  0.00           N  
ATOM   4774  HN  TYR   312      24.669  12.720 -50.029  1.00  0.00           H  
ATOM   4775  CA  TYR   312      26.482  13.403 -49.185  1.00  0.00           C  
ATOM   4776  HA  TYR   312      27.034  14.242 -49.582  1.00  0.00           H  
ATOM   4777  CB  TYR   312      25.540  14.105 -48.162  1.00  0.00           C  
ATOM   4778  HB1 TYR   312      24.658  13.515 -47.833  1.00  0.00           H  
ATOM   4779  HB2 TYR   312      25.052  15.007 -48.589  1.00  0.00           H  
ATOM   4780  CG  TYR   312      26.014  14.592 -46.848  1.00  0.00           C  
ATOM   4781  CD1 TYR   312      26.120  13.751 -45.725  1.00  0.00           C  
ATOM   4782  HD1 TYR   312      25.690  12.760 -45.745  1.00  0.00           H  
ATOM   4783  CE1 TYR   312      26.517  14.187 -44.472  1.00  0.00           C  
ATOM   4784  HE1 TYR   312      26.624  13.709 -43.509  1.00  0.00           H  
ATOM   4785  CZ  TYR   312      26.871  15.580 -44.399  1.00  0.00           C  
ATOM   4786  OH  TYR   312      27.156  16.232 -43.232  1.00  0.00           O  
ATOM   4787  HH  TYR   312      26.873  15.617 -42.552  1.00  0.00           H  
ATOM   4788  CD2 TYR   312      26.387  15.857 -46.766  1.00  0.00           C  
ATOM   4789  HD2 TYR   312      26.380  16.540 -47.602  1.00  0.00           H  
ATOM   4790  CE2 TYR   312      26.709  16.458 -45.511  1.00  0.00           C  
ATOM   4791  HE2 TYR   312      27.021  17.481 -45.363  1.00  0.00           H  
ATOM   4792  C   TYR   312      27.537  12.481 -48.654  1.00  0.00           C  
ATOM   4793  O   TYR   312      28.669  12.866 -48.599  1.00  0.00           O  
ATOM   4794  N   ASP   313      27.124  11.306 -48.254  1.00  0.00           N  
ATOM   4795  HN  ASP   313      26.139  11.189 -48.364  1.00  0.00           H  
ATOM   4796  CA  ASP   313      27.880  10.230 -47.798  1.00  0.00           C  
ATOM   4797  HA  ASP   313      28.572  10.631 -47.072  1.00  0.00           H  
ATOM   4798  CB  ASP   313      26.923   9.079 -47.243  1.00  0.00           C  
ATOM   4799  HB1 ASP   313      27.336   8.060 -47.404  1.00  0.00           H  
ATOM   4800  HB2 ASP   313      25.908   9.145 -47.690  1.00  0.00           H  
ATOM   4801  CG  ASP   313      26.669   9.162 -45.734  1.00  0.00           C  
ATOM   4802  OD1 ASP   313      25.718   8.481 -45.182  1.00  0.00           O  
ATOM   4803  OD2 ASP   313      27.377   9.971 -45.047  1.00  0.00           O  
ATOM   4804  C   ASP   313      28.950   9.693 -48.852  1.00  0.00           C  
ATOM   4805  O   ASP   313      30.108   9.535 -48.495  1.00  0.00           O  
ATOM   4806  N   MET   314      28.590   9.566 -50.169  1.00  0.00           N  
ATOM   4807  HN  MET   314      27.612   9.711 -50.300  1.00  0.00           H  
ATOM   4808  CA  MET   314      29.494   9.291 -51.324  1.00  0.00           C  
ATOM   4809  HA  MET   314      29.928   8.313 -51.181  1.00  0.00           H  
ATOM   4810  CB  MET   314      28.740   9.399 -52.678  1.00  0.00           C  
ATOM   4811  HB1 MET   314      29.559   9.605 -53.400  1.00  0.00           H  
ATOM   4812  HB2 MET   314      28.178  10.357 -52.685  1.00  0.00           H  
ATOM   4813  CG  MET   314      27.995   8.138 -53.177  1.00  0.00           C  
ATOM   4814  HG1 MET   314      27.196   8.074 -52.408  1.00  0.00           H  
ATOM   4815  HG2 MET   314      28.754   7.351 -52.979  1.00  0.00           H  
ATOM   4816  SD  MET   314      27.583   8.480 -54.839  1.00  0.00           S  
ATOM   4817  CE  MET   314      26.280   7.237 -55.197  1.00  0.00           C  
ATOM   4818  HE1 MET   314      26.752   6.274 -55.485  1.00  0.00           H  
ATOM   4819  HE2 MET   314      25.756   7.605 -56.105  1.00  0.00           H  
ATOM   4820  HE3 MET   314      25.588   6.932 -54.384  1.00  0.00           H  
ATOM   4821  C   MET   314      30.611  10.384 -51.344  1.00  0.00           C  
ATOM   4822  O   MET   314      31.795  10.121 -51.484  1.00  0.00           O  
ATOM   4823  N   GLU   315      30.177  11.666 -51.281  1.00  0.00           N  
ATOM   4824  HN  GLU   315      29.223  11.933 -51.168  1.00  0.00           H  
ATOM   4825  CA  GLU   315      31.148  12.814 -51.429  1.00  0.00           C  
ATOM   4826  HA  GLU   315      31.587  12.668 -52.405  1.00  0.00           H  
ATOM   4827  CB  GLU   315      30.255  14.155 -51.538  1.00  0.00           C  
ATOM   4828  HB1 GLU   315      29.674  14.294 -50.601  1.00  0.00           H  
ATOM   4829  HB2 GLU   315      29.518  13.916 -52.335  1.00  0.00           H  
ATOM   4830  CG  GLU   315      30.924  15.479 -51.849  1.00  0.00           C  
ATOM   4831  HG1 GLU   315      31.198  15.527 -52.925  1.00  0.00           H  
ATOM   4832  HG2 GLU   315      31.828  15.785 -51.280  1.00  0.00           H  
ATOM   4833  CD  GLU   315      29.949  16.664 -51.753  1.00  0.00           C  
ATOM   4834  OE1 GLU   315      29.234  17.012 -52.740  1.00  0.00           O  
ATOM   4835  OE2 GLU   315      30.022  17.405 -50.737  1.00  0.00           O  
ATOM   4836  C   GLU   315      32.157  13.000 -50.307  1.00  0.00           C  
ATOM   4837  O   GLU   315      33.279  13.459 -50.501  1.00  0.00           O  
ATOM   4838  N   LYS   316      31.670  12.767 -49.062  1.00  0.00           N  
ATOM   4839  HN  LYS   316      30.702  12.584 -48.907  1.00  0.00           H  
ATOM   4840  CA  LYS   316      32.529  12.757 -47.902  1.00  0.00           C  
ATOM   4841  HA  LYS   316      33.353  13.414 -48.141  1.00  0.00           H  
ATOM   4842  CB  LYS   316      31.857  13.228 -46.578  1.00  0.00           C  
ATOM   4843  HB1 LYS   316      32.396  12.881 -45.670  1.00  0.00           H  
ATOM   4844  HB2 LYS   316      30.913  12.642 -46.577  1.00  0.00           H  
ATOM   4845  CG  LYS   316      31.604  14.749 -46.497  1.00  0.00           C  
ATOM   4846  HG1 LYS   316      32.597  15.234 -46.388  1.00  0.00           H  
ATOM   4847  HG2 LYS   316      31.106  14.715 -45.505  1.00  0.00           H  
ATOM   4848  CD  LYS   316      30.637  15.337 -47.553  1.00  0.00           C  
ATOM   4849  HD1 LYS   316      29.662  14.811 -47.481  1.00  0.00           H  
ATOM   4850  HD2 LYS   316      31.034  15.182 -48.579  1.00  0.00           H  
ATOM   4851  CE  LYS   316      30.321  16.887 -47.419  1.00  0.00           C  
ATOM   4852  HE1 LYS   316      30.109  17.078 -46.346  1.00  0.00           H  
ATOM   4853  HE2 LYS   316      29.480  17.179 -48.085  1.00  0.00           H  
ATOM   4854  NZ  LYS   316      31.472  17.673 -47.802  1.00  0.00           N  
ATOM   4855  HZ1 LYS   316      31.088  18.439 -48.391  1.00  0.00           H  
ATOM   4856  HZ2 LYS   316      31.968  16.988 -48.407  1.00  0.00           H  
ATOM   4857  HZ3 LYS   316      32.068  17.981 -47.008  1.00  0.00           H  
ATOM   4858  C   LYS   316      33.259  11.399 -47.604  1.00  0.00           C  
ATOM   4859  O   LYS   316      33.954  11.246 -46.607  1.00  0.00           O  
ATOM   4860  N   GLY   317      33.066  10.454 -48.616  1.00  0.00           N  
ATOM   4861  HN  GLY   317      32.438  10.596 -49.377  1.00  0.00           H  
ATOM   4862  CA  GLY   317      33.835   9.244 -48.688  1.00  0.00           C  
ATOM   4863  HA1 GLY   317      34.848   9.551 -48.475  1.00  0.00           H  
ATOM   4864  HA2 GLY   317      33.833   8.836 -49.688  1.00  0.00           H  
ATOM   4865  C   GLY   317      33.425   8.164 -47.717  1.00  0.00           C  
ATOM   4866  O   GLY   317      34.197   7.273 -47.423  1.00  0.00           O  
ATOM   4867  N   LYS   318      32.188   8.332 -47.211  1.00  0.00           N  
ATOM   4868  HN  LYS   318      31.635   9.051 -47.626  1.00  0.00           H  
ATOM   4869  CA  LYS   318      31.534   7.564 -46.166  1.00  0.00           C  
ATOM   4870  HA  LYS   318      32.280   6.982 -45.644  1.00  0.00           H  
ATOM   4871  CB  LYS   318      30.766   8.370 -45.091  1.00  0.00           C  
ATOM   4872  HB1 LYS   318      30.681   7.724 -44.192  1.00  0.00           H  
ATOM   4873  HB2 LYS   318      29.765   8.613 -45.508  1.00  0.00           H  
ATOM   4874  CG  LYS   318      31.402   9.623 -44.731  1.00  0.00           C  
ATOM   4875  HG1 LYS   318      30.686  10.144 -44.060  1.00  0.00           H  
ATOM   4876  HG2 LYS   318      31.539  10.282 -45.614  1.00  0.00           H  
ATOM   4877  CD  LYS   318      32.788   9.433 -43.973  1.00  0.00           C  
ATOM   4878  HD1 LYS   318      33.441   9.030 -44.777  1.00  0.00           H  
ATOM   4879  HD2 LYS   318      32.702   8.717 -43.128  1.00  0.00           H  
ATOM   4880  CE  LYS   318      33.449  10.704 -43.385  1.00  0.00           C  
ATOM   4881  HE1 LYS   318      33.493  11.573 -44.077  1.00  0.00           H  
ATOM   4882  HE2 LYS   318      34.449  10.378 -43.029  1.00  0.00           H  
ATOM   4883  NZ  LYS   318      32.700  11.203 -42.194  1.00  0.00           N  
ATOM   4884  HZ1 LYS   318      32.060  12.009 -42.345  1.00  0.00           H  
ATOM   4885  HZ2 LYS   318      33.340  11.320 -41.382  1.00  0.00           H  
ATOM   4886  HZ3 LYS   318      32.001  10.530 -41.822  1.00  0.00           H  
ATOM   4887  C   LYS   318      30.599   6.497 -46.794  1.00  0.00           C  
ATOM   4888  O   LYS   318      29.638   6.034 -46.188  1.00  0.00           O  
ATOM   4889  N   PHE   319      30.904   6.177 -48.032  1.00  0.00           N  
ATOM   4890  HN  PHE   319      31.667   6.655 -48.459  1.00  0.00           H  
ATOM   4891  CA  PHE   319      30.185   5.141 -48.787  1.00  0.00           C  
ATOM   4892  HA  PHE   319      29.943   4.324 -48.123  1.00  0.00           H  
ATOM   4893  CB  PHE   319      28.860   5.867 -49.416  1.00  0.00           C  
ATOM   4894  HB1 PHE   319      29.193   6.677 -50.100  1.00  0.00           H  
ATOM   4895  HB2 PHE   319      28.210   6.178 -48.570  1.00  0.00           H  
ATOM   4896  CG  PHE   319      28.016   4.767 -50.173  1.00  0.00           C  
ATOM   4897  CD1 PHE   319      27.041   3.975 -49.512  1.00  0.00           C  
ATOM   4898  HD1 PHE   319      26.816   4.175 -48.475  1.00  0.00           H  
ATOM   4899  CE1 PHE   319      26.378   2.947 -50.146  1.00  0.00           C  
ATOM   4900  HE1 PHE   319      25.741   2.283 -49.582  1.00  0.00           H  
ATOM   4901  CZ  PHE   319      26.710   2.683 -51.467  1.00  0.00           C  
ATOM   4902  HZ  PHE   319      26.300   1.795 -51.926  1.00  0.00           H  
ATOM   4903  CD2 PHE   319      28.172   4.613 -51.619  1.00  0.00           C  
ATOM   4904  HD2 PHE   319      28.807   5.249 -52.218  1.00  0.00           H  
ATOM   4905  CE2 PHE   319      27.581   3.445 -52.221  1.00  0.00           C  
ATOM   4906  HE2 PHE   319      27.746   3.392 -53.287  1.00  0.00           H  
ATOM   4907  C   PHE   319      31.226   4.735 -49.802  1.00  0.00           C  
ATOM   4908  O   PHE   319      32.078   5.580 -50.117  1.00  0.00           O  
ATOM   4909  N   PRO   320      31.250   3.450 -50.232  1.00  0.00           N  
ATOM   4910  CD  PRO   320      30.639   2.260 -49.511  1.00  0.00           C  
ATOM   4911  HD1 PRO   320      29.536   2.295 -49.379  1.00  0.00           H  
ATOM   4912  HD2 PRO   320      31.050   2.191 -48.481  1.00  0.00           H  
ATOM   4913  CA  PRO   320      32.492   2.956 -50.804  1.00  0.00           C  
ATOM   4914  HA  PRO   320      33.278   3.269 -50.133  1.00  0.00           H  
ATOM   4915  CB  PRO   320      32.397   1.495 -50.967  1.00  0.00           C  
ATOM   4916  HB1 PRO   320      33.242   1.059 -50.392  1.00  0.00           H  
ATOM   4917  HB2 PRO   320      32.525   1.075 -51.988  1.00  0.00           H  
ATOM   4918  CG  PRO   320      31.003   1.033 -50.407  1.00  0.00           C  
ATOM   4919  HG1 PRO   320      30.360   0.978 -51.311  1.00  0.00           H  
ATOM   4920  HG2 PRO   320      30.899   0.079 -49.848  1.00  0.00           H  
ATOM   4921  C   PRO   320      32.603   3.594 -52.211  1.00  0.00           C  
ATOM   4922  O   PRO   320      33.768   3.795 -52.698  1.00  0.00           O  
ATOM   4923  N   VAL   321      31.493   3.860 -52.890  1.00  0.00           N  
ATOM   4924  HN  VAL   321      30.630   3.598 -52.465  1.00  0.00           H  
ATOM   4925  CA  VAL   321      31.391   4.523 -54.257  1.00  0.00           C  
ATOM   4926  HA  VAL   321      32.235   4.158 -54.823  1.00  0.00           H  
ATOM   4927  CB  VAL   321      30.080   4.166 -55.038  1.00  0.00           C  
ATOM   4928  HB  VAL   321      29.166   4.404 -54.453  1.00  0.00           H  
ATOM   4929  CG1 VAL   321      29.916   4.927 -56.364  1.00  0.00           C  
ATOM   4930 HG11 VAL   321      30.930   4.890 -56.818  1.00  0.00           H  
ATOM   4931 HG12 VAL   321      29.723   5.996 -56.133  1.00  0.00           H  
ATOM   4932 HG13 VAL   321      29.090   4.549 -57.004  1.00  0.00           H  
ATOM   4933  CG2 VAL   321      30.248   2.687 -55.317  1.00  0.00           C  
ATOM   4934 HG21 VAL   321      30.478   2.066 -54.425  1.00  0.00           H  
ATOM   4935 HG22 VAL   321      31.076   2.573 -56.049  1.00  0.00           H  
ATOM   4936 HG23 VAL   321      29.401   2.315 -55.932  1.00  0.00           H  
ATOM   4937  C   VAL   321      31.613   6.009 -54.147  1.00  0.00           C
[truncated: 1,350,122 more chars]
